# Supplementary material for: Thermocouple Sensor Response in Hot Airstream
Source: Sensors (Basel). 2025 Jul 26;25(15):4634. doi: 10.3390/s25154634 (PMC12349096; doi:10.3390/s25154634)
Supplement: Supplementary file 1 [file sensors-25-04634-s001.zip › report-file-t_11R69.out]

"report-file-t"
"Time Step" "delta-time etc.."
("Time Step" "delta-time" "flow-time" "iters-per-timestep" "t_1" "t_sensor" "t0" "t1" "t2" "t3" "ty_1" "ty_10" "ty1" "ty10")
0 0.005 0 0 292.9999999999999 292.9999999999999 292.9999999999999 292.9999999999999 292.9999999999999 292.9999999999999 292.9999999999999 292.9999999999999 292.9999999999999 292.9999999999999
1 0.005 0.005 20 486.8100152262882 295.115610092501 294.3659648192005 1000.540794368371 1027.827965716255 1044.219623991613 961.9887958045767 489.984704387049 975.610752483257 513.1893842598508
2 0.005 0.01 20 550.8413394612639 299.3706163695984 297.7569599385955 1100.589384169016 1099.979414343749 1099.542123117275 1098.571178387817 382.6789483168217 1099.844851091779 377.0466145834864
3 0.005 0.015 20 707.6581937694901 305.0230288458199 302.858902546251 1100.836212780415 1100.117613148612 1099.972989974835 1099.504007302978 364.5224669891759 1098.218540175038 322.0307865342928
4 0.005 0.02 20 808.2492576211121 311.5524862973204 309.0906780607285 1100.647315417997 1100.003578079404 1099.935591476362 1098.06156598297 339.8135965855549 1097.156164132839 307.1830758656398
5 0.005 0.025 20 852.9126762542068 318.6070605716635 315.9879475448814 1100.577367511254 1099.973003132568 1099.931132283736 1097.375576007146 310.7575320926686 1096.670646573383 305.0878058919139
6 0.005 0.03 20 880.4864553838236 325.9489499469966 323.2484284727906 1100.559691708265 1099.967264567626 1099.928277615699 1096.953100732419 300.469155301695 1096.581739067072 307.4105764008949
7 0.005 0.035 20 883.0323477253837 333.4270466891988 330.6868236197934 1100.559086909885 1099.969252455773 1099.931263893779 1096.810258312374 297.2555989220293 1096.669131175273 310.3351318847599
8 0.005 0.04 20 877.2268741687932 340.9679962633027 338.200982440392 1100.570748354267 1099.976121159843 1099.933448335665 1096.771804910663 295.8773493445197 1096.773101445117 312.3452495615804
9 0.005 0.045 20 877.7210266389591 348.5272209523326 345.7379306624165 1100.582250062348 1099.984325623706 1099.938067102254 1096.808728963077 294.9143319349416 1096.834568798225 313.4692698514673
10 0.005 0.05 20 876.1913251789399 356.0816873716568 353.2716794360487 1100.580497181923 1099.981162125768 1099.936419978009 1096.853782478105 294.390722478313 1096.874489852038 314.0344167966688
11 0.005 0.055 20 876.1763355820256 363.6179505087734 360.7895574957266 1100.587419936111 1099.985267545602 1099.934779442003 1096.911233378577 294.2675780202746 1096.895015473992 314.235534087307
12 0.005 0.06 20 877.011961575001 371.129501934702 368.2847785132642 1100.592569741753 1099.988704718185 1099.942356661879 1096.951778449554 294.2259094167956 1096.912265084289 314.1922151463813
13 0.005 0.065 20 878.0604736734997 378.6138456548701 375.7538988678834 1100.593837745622 1099.988302485801 1099.936029833249 1096.983266205749 294.1713930002995 1096.918072298836 313.9842124510291
14 0.005 0.07000000000000001 20 879.7084509296866 386.0678402624449 383.1942734217765 1100.599714515184 1099.992583440173 1099.944971492761 1097.004452500882 294.139195363806 1096.923965130007 313.6660398953049
15 0.005 0.075 20 881.5582779515682 393.4880040955962 390.6030000778422 1100.597414089301 1099.989473148325 1099.938158272386 1097.01732469948 294.141754115819 1096.927853264495 313.2760929130192
16 0.005 0.08 20 883.3942685742799 400.8708384297144 397.9770847208413 1100.601632254213 1099.992990868021 1099.943848647001 1097.034761987237 294.1661479120573 1096.929535204224 312.8390598857961
17 0.005 0.08500000000000001 20 885.2683612602912 408.2125705947535 405.3131828315401 1100.598448948976 1099.989016615167 1099.938791752251 1097.041566817957 294.2043941749954 1096.933659683754 312.3741838884395
18 0.005 0.09 20 887.1041704675196 415.509629124245 412.607987706462 1100.60276128613 1099.992784876235 1099.941842320281 1097.055050645288 294.2533052138061 1096.933923051424 311.8927211850563
19 0.005 0.095 20 888.812315009351 422.7586517758589 419.8581653892543 1100.603084525554 1099.992495909433 1099.944065281321 1097.063037521501 294.3062253183846 1096.938979622768 311.4024249922969
20 0.005 0.1 20 890.37587182478 429.9568636586718 427.0607495909508 1100.603808707894 1099.992625651141 1099.939095538377 1097.07424283087 294.3562887466611 1096.940248950405 310.9083448527824
21 0.005 0.105 20 891.8809595247657 437.1022450060566 434.2132085416968 1100.606890166024 1099.994924027331 1099.946174058536 1097.086477446487 294.3990496097651 1096.945712221258 310.4150188995592
22 0.005 0.11 20 893.3816930967903 444.1927147474078 441.3132559261132 1100.608443265409 1099.99566342795 1099.941263624902 1097.092471667871 294.432764843586 1096.948936902331 309.9251004916836
23 0.005 0.115 20 894.8801589355276 451.2263185339257 448.3588019157652 1100.614203205449 1099.999638875035 1099.949081151329 1097.114069147169 294.4576200911845 1096.953797075576 309.4411463384421
24 0.005 0.12 20 896.3215590084131 458.2011357095885 455.3478374806297 1100.605838087584 1099.991730880442 1099.938115052025 1097.110145952261 294.4751634299844 1096.956596224283 308.9688200274203
25 0.005 0.125 20 897.7294377979122 465.115829621921 462.2788336223647 1100.612460289498 1099.99742903955 1099.94565967867 1097.127061720216 294.4868090306267 1096.95970094984 308.5109145899982
26 0.005 0.13 20 899.1066193651948 471.9687715980075 469.1511227018353 1100.607126863116 1099.992087175888 1099.93964473238 1097.127648400284 294.4941087979671 1096.963344993745 308.0654208853994
27 0.005 0.135 20 900.4346698472384 478.7590802165207 475.9656943176602 1100.615301241488 1099.998026379375 1099.944265483046 1097.145349565369 294.4980601360026 1096.966679435151 307.6321734930004
28 0.005 0.14 20 901.7254240900536 485.4859303187888 482.7189945244569 1100.61052716784 1099.993978907251 1099.943341065665 1097.146206446193 294.4998694646288 1096.971339881415 307.2115564475072
29 0.005 0.145 20 903.0004199610216 492.1480984709024 489.4087885869863 1100.613456058574 1099.995326883168 1099.93969304798 1097.155469642796 294.5000996874369 1096.97330153285 306.8025910809184
30 0.005 0.15 20 904.2908608096189 498.7445307254371 496.0338236121523 1100.616918047159 1099.998518560556 1099.947227076324 1097.165878380017 294.4992762735791 1096.978396700422 306.4044754882885
31 0.005 0.155 20 905.5736831602968 505.2744325558131 502.5931751124206 1100.615483680654 1099.996523210418 1099.939889848511 1097.17072624353 294.4979147908868 1096.980969348642 306.0169683326386
32 0.005 0.16 20 906.8658050264927 511.7373116360858 509.0861851273959 1100.621420873686 1100.001368111639 1099.949416927712 1097.183743006738 294.4962623465833 1096.985979097482 305.6396632829873
33 0.005 0.165 20 908.1859098669606 518.1325793768436 515.5122546235108 1100.613455764266 1099.99380457576 1099.938784562456 1097.184754466743 294.494468623258 1096.989036890219 305.2720659017056
34 0.005 0.17 20 909.5266047867847 524.4600181289342 521.871049395558 1100.624242989372 1100.002729054993 1099.948998462708 1097.201672472452 294.492658028284 1096.992439103888 304.9135842422796
35 0.005 0.175 20 910.8919611418954 530.7192578371361 528.1621713658635 1100.615756559289 1099.994890823257 1099.940824850889 1097.198906374417 294.4910894259186 1096.996485253384 304.5636156950978
36 0.005 0.18 20 912.2618804012384 536.9102208883779 534.3854354655762 1100.62333392104 1100.001236968773 1099.94562911303 1097.212152433394 294.4898066883969 1096.998471851398 304.2215800600685
37 0.005 0.185 20 913.61197747072 543.0328434419657 540.5406783843723 1100.62320029619 1100.00057286661 1099.947768939156 1097.218579720644 294.4889211207594 1097.003651708911 303.8868994565281
38 0.005 0.19 20 914.9389305562668 549.0869750716837 546.627739542993 1100.621036403634 1099.998082725622 1099.940953879692 1097.221209847855 294.4884596756724 1097.004970143482 303.5589887030891
39 0.005 0.195 20 916.2671276732675 555.0727419097905 552.6466093105856 1100.6265758027 1100.002950432567 1099.949606427127 1097.230841687972 294.488492005972 1097.009621151059 303.2372880697743
40 0.005 0.2 20 917.5836802061852 560.9901866621644 558.597292250815 1100.624072246039 1099.999683938318 1099.940821537225 1097.232894272205 294.488990054319 1097.012111287005 302.9213725346064
41 0.005 0.205 20 918.9019098426628 566.8395937544869 564.4799798325926 1100.629899451339 1100.004608745626 1099.950278154304 1097.243363807718 294.4899188221634 1097.016818893214 302.6108885829451
42 0.005 0.21 20 920.2312588617996 572.6210417714619 570.2946999491214 1100.624492002533 1099.99877703523 1099.941021414022 1097.242796072678 294.4912961713817 1097.01909341634 302.3055340360719
43 0.005 0.215 20 921.5487941025924 578.3348668625075 576.0417574447656 1100.631282996783 1100.005158596342 1099.949687357167 1097.255689100228 294.4930930432944 1097.022132215204 302.0050632080622
44 0.005 0.22 20 922.8515156499764 583.9812156382045 581.7212908621614 1100.6235425349 1099.99733755459 1099.941482258631 1097.252957460936 294.4952504874548 1097.025761087544 301.7093631150659
45 0.005 0.225 20 924.156763148903 589.5605447740242 587.333662057969 1100.631106974703 1100.00415403822 1099.947337003724 1097.265088961492 294.4976991728311 1097.027170017332 301.4183814807936
46 0.005 0.23 20 925.4645799209189 595.0730996183835 592.8791231123851 1100.628344182859 1100.001360483548 1099.947336116623 1097.266878008781 294.5003151142914 1097.03201914109 301.1321704668351
47 0.005 0.235 20 926.7769982730872 600.5192702360702 598.3580694662201 1100.630764149323 1100.002678499467 1099.942724615162 1097.27410946869 294.5029958983607 1097.032970048432 300.8508843516356
48 0.005 0.24 20 928.0861664366859 605.8994295836015 603.7708347600783 1100.632629620127 1100.004118551425 1099.949077625028 1097.28017390796 294.505786676452 1097.037644264322 300.5748293869777
49 0.005 0.245 20 929.4004358553259 611.2140070740949 609.1178331629573 1100.63188467557 1100.002142234502 1099.942658243929 1097.282363013207 294.5085553749468 1097.040031760489 300.3042831147032
50 0.005 0.25 20 930.7634430683996 616.4636251711645 614.399531431632 1100.637578149215 1100.007421392299 1099.95188151182 1097.292914326719 294.5112340593255 1097.044851478386 300.0364415405077
51 0.005 0.255 20 932.0734341942496 621.6485155470305 619.6163254615738 1100.630754018617 1100.000874810608 1099.941860724997 1097.291635746453 294.5138208598325 1097.046343696929 299.771269593723
52 0.005 0.26 20 933.3405962521588 626.769305901295 624.7687569521848 1100.639290657431 1100.008431545956 1099.951525759442 1097.302404352592 294.5162319331933 1097.050265037887 299.5102306004474
53 0.005 0.265 20 934.5832146060807 631.8264136134085 629.8572502545695 1100.634080225919 1100.002918568191 1099.945048814181 1097.301645160087 294.5184908000006 1097.053156950619 299.2544033183061
54 0.005 0.27 20 935.8287456058642 636.8203810620047 634.8823329631414 1100.636902021219 1100.005299652094 1099.946713580478 1097.30896838666 294.520573084642 1097.055103933893 299.0039053183191
55 0.005 0.275 20 937.0627261299245 641.7517388989622 639.8445341782813 1100.639506478047 1100.007518438229 1099.950783864774 1097.310429436326 294.5225211366071 1097.060348459662 298.7587819917061
56 0.005 0.28 20 938.3049646272383 646.6209755171778 644.7443224373654 1100.639517046625 1100.005787780363 1099.944814519486 1097.315844395904 294.5242688624353 1097.061131588795 298.5188935105332
57 0.005 0.285 20 939.5305564050291 651.4286858440296 649.582264507693 1100.641852727137 1100.008789763886 1099.952462729269 1097.322706315486 294.525877726861 1097.065341569683 298.2838536698086
58 0.005 0.29 20 940.750131793253 656.1753558553962 654.3588591376715 1100.637758067763 1100.00428991403 1099.942518982768 1097.323284268891 294.5274287843862 1097.066580351209 298.0540895527689
59 0.005 0.295 20 941.9736987182727 660.861667728254 659.0747390537458 1100.643456935044 1100.010063623022 1099.952674282265 1097.332354797854 294.528975092104 1097.070985948211 297.8302238646604
60 0.005 0.3 20 943.2109776833706 665.4881137814548 663.7304438187547 1100.639937310692 1100.004698093917 1099.943991217739 1097.332153308202 294.5305846002248 1097.073115783571 297.613075442271
61 0.005 0.305 20 944.4502914942026 670.055341430848 668.3265386864747 1100.646205537925 1100.011278016192 1099.952700718832 1097.341058410318 294.5323261946351 1097.075706132963 297.4034614870451
62 0.005 0.31 20 945.6848772750319 674.5638710809339 672.8631737393903 1100.643498203892 1100.006878024197 1099.946209948562 1097.345319840589 294.5342489169412 1097.07894584717 297.2018697260019
63 0.005 0.315 20 946.9125412262373 679.0142162682722 677.3409017677644 1100.642893987682 1100.007345314411 1099.947774892865 1097.347332527267 294.5365250181035 1097.079386910967 297.0084917597403
64 0.005 0.32 20 948.1361017821282 683.4070016527037 681.7607376188278 1100.641419059918 1100.005474679472 1099.947346431866 1097.345801039414 294.5392080276476 1097.08419408192 296.8238481606519
65 0.005 0.325 20 949.3480901947323 687.7429598027052 686.1234324157424 1100.642214332117 1100.005899583532 1099.943892453479 1097.353888509877 294.5423584740842 1097.084066858692 296.6489894020033
66 0.005 0.33 20 950.5544207377508 692.0227353667821 690.4296283444457 1100.644948449171 1100.008442093082 1099.95025434287 1097.356576754562 294.5461648072601 1097.089032844842 296.4845047475411
67 0.005 0.335 20 951.7486882617366 696.2469234568958 694.6799474351767 1100.644219022189 1100.006772913897 1099.943053430554 1097.359443378496 294.5508298208069 1097.090458308146 296.3308337705917
68 0.005 0.34 20 952.9370700518948 700.4162086056072 698.8750374841038 1100.648345475323 1100.010799763164 1099.952336127216 1097.36777739836 294.5564329808959 1097.094961708892 296.1887642401484
69 0.005 0.345 20 954.1163064681941 704.5311392118897 703.0154735093179 1100.643985153044 1100.005590463957 1099.943666389075 1097.36466356129 294.5631029338645 1097.096787855652 296.0588171110496
70 0.005 0.35 20 955.2962769034403 708.592481580515 707.1019633996057 1100.650895135121 1100.01273333951 1099.953686573442 1097.374047007304 294.5710315512236 1097.099722039769 295.9416350455978
71 0.005 0.355 20 956.4650440171582 712.600750353359 711.1350480067613 1100.644054858575 1100.005391204817 1099.94419123737 1097.37026651679 294.5803149539355 1097.101974041721 295.8367228030083
72 0.005 0.36 20 957.6278279697561 716.5566894513075 715.1154504236666 1100.653295371239 1100.013050758219 1099.951569322231 1097.385917358102 294.5911669203725 1097.103913413303 295.7432843287633
73 0.005 0.365 20 958.7770614266262 720.4607630496912 719.0437089057179 1100.646832592683 1100.007737348573 1099.948963230906 1097.377695395605 294.6035834637939 1097.106600099028 295.6604453615234
74 0.005 0.37 20 959.9210946965686 724.3136569656509 722.9204877751326 1100.652083388426 1100.010650717498 1099.946977723295 1097.390820968071 294.6177776196953 1097.107536594904 295.5876539532491
75 0.005 0.375 20 961.0526720132243 728.1159438917909 726.7463688250407 1100.647323979788 1100.007797117649 1099.94965542696 1097.386956569482 294.6338676405116 1097.111074622236 295.5246208372913
76 0.005 0.38 20 962.1743062857337 731.868276913724 730.5219880333467 1100.649478468326 1100.00815543565 1099.943839610028 1097.389459896591 294.6519787858648 1097.112669923024 295.47113851275
77 0.005 0.385 20 963.2760646306181 735.5712510591825 734.2479415797028 1100.648770515805 1100.008661048118 1099.950519525785 1097.394610250893 294.6722160895027 1097.116668751528 295.4268915219876
78 0.005 0.39 20 964.3638595320484 739.2254597445784 737.9248164554614 1100.648148840773 1100.006831619438 1099.94512410313 1097.393401499647 294.6947116362103 1097.118397857526 295.3917560327013
79 0.005 0.395 20 965.4427535012234 742.8315500839608 741.5532590345327 1100.653486196577 1100.011182905565 1099.950360793463 1097.401583151563 294.719593488055 1097.121995930838 295.3654763465787
80 0.005 0.4 20 966.507302993691 746.3900512327428 745.1338169918823 1100.649914971896 1100.007439527066 1099.943581173877 1097.40206884971 294.7468146560153 1097.123524162078 295.3474611092348
81 0.005 0.405 20 967.5573145001463 749.9015627214756 748.6670850643872 1100.650707013052 1100.009066889743 1099.948827513093 1097.406704017667 294.7765760538296 1097.125408465653 295.3373722429058
82 0.005 0.41 20 968.6002510459526 753.3666622418666 752.1536436022317 1100.648703615409 1100.006191783234 1099.943947670732 1097.404713155646 294.8090784034447 1097.127560147569 295.3349854521794
83 0.005 0.415 20 969.641683533809 756.785961791855 755.5941160318913 1100.654237081474 1100.011166801609 1099.946311211016 1097.413645376705 294.8443785565184 1097.129024099949 295.3402231948233
84 0.005 0.42 20 970.6746426023891 760.1599512880816 758.9890017133259 1100.64978691303 1100.007559033197 1099.948010908232 1097.410907538262 294.8825989948782 1097.132534608457 295.3529448177364
85 0.005 0.425 20 971.7020401061792 763.489273386129 762.3389206339881 1100.654918999344 1100.010865086769 1099.944166989275 1097.419385508142 294.9237754964599 1097.132628029361 295.3726778744361
86 0.005 0.43 20 972.7185975602147 766.7744513041151 765.644414913354 1100.655232394832 1100.011316777588 1099.950733762259 1097.421689285321 294.9680204866151 1097.135331106111 295.3993312513938
87 0.005 0.435 20 973.7221204288841 770.0159829690684 768.9059966201985 1100.651955790907 1100.007949487196 1099.943127319011 1097.418688399403 295.0153303017784 1097.137098978635 295.4332366816399
88 0.005 0.44 20 974.7231316290704 773.2145049204817 772.124276391301 1100.656994778341 1100.012844495895 1099.951959517799 1097.42640580915 295.0656837134688 1097.139412961783 295.4744974126668
89 0.005 0.445 20 975.718861848932 776.370478346034 775.299735078664 1100.653317862937 1100.008380647025 1099.942950960766 1097.423430540316 295.1190645124221 1097.140722449586 295.5231019413002
90 0.005 0.45 20 976.6997175039281 779.4845156052918 778.4329772709137 1100.657323940816 1100.012412343275 1099.950368407679 1097.433028355043 295.1753652545646 1097.142071059137 295.5791177556238
91 0.005 0.455 20 977.6720780866602 782.5570951823718 781.5244974343108 1100.65509762934 1100.009242622555 1099.944254948675 1097.428092267869 295.2344597027928 1097.145716440888 295.6427115360861
92 0.005 0.46 20 978.6410837731536 785.5887787672978 784.5748605515764 1100.65517160449 1100.010373223462 1099.946813445079 1097.434388662759 295.2961859037457 1097.145944667556 295.714236652488
93 0.005 0.465 20 979.6054353023536 788.580107931804 787.5845874449449 1100.655563255463 1100.010200874803 1099.94774271361 1097.43136190537 295.3602224543954 1097.149710532331 295.7940999659097
94 0.005 0.47 20 980.5594745887224 791.5316161313552 790.5542255483194 1100.6580808682 1100.011682007566 1099.94522055047 1097.439296846219 295.4262421796567 1097.14817247553 295.8823800048217
95 0.005 0.475 20 981.5121693418222 794.4437677564381 793.4842448751596 1100.656362185562 1100.010314050843 1099.949859881882 1097.439355534225 295.4939561523851 1097.152911838031 295.9789781280086
96 0.005 0.48 20 982.4569260977731 797.3170981637012 796.3751908509417 1100.659494491644 1100.013119756536 1099.944950893902 1097.442240338964 295.5629681287512 1097.15239596633 296.0839859521933
97 0.005 0.485 20 983.3973307234412 800.1521295705712 799.2275691789089 1100.66214740014 1100.014298628751 1099.95238707421 1097.451024533484 295.6329913815015 1097.156129877766 296.1977696838234
98 0.005 0.49 20 984.3260340777763 802.9492768282458 802.0418324436655 1100.658680037013 1100.011146502892 1099.943605751067 1097.447988975597 295.7035481555688 1097.155637844703 296.3220843818978
99 0.005 0.495 20 985.2471351972179 805.7091052709623 804.8185141572891 1100.662918176799 1100.015855942971 1099.953872654631 1097.453683901613 295.774243186226 1097.159107411895 296.4596573659733
100 0.005 0.5 20 986.1560780611663 808.4320057635115 807.5580314956596 1100.657422239942 1100.009778908702 1099.943591495559 1097.449450147814 295.8447568973048 1097.159889467699 296.6014540623576
101 0.005 0.505 20 987.0590945221271 811.1185379258761 810.260933060615 1100.662364496356 1100.014796432128 1099.951101521251 1097.457227871813 295.914708525569 1097.16146937758 296.7482182646854
102 0.005 0.51 20 987.9570831776435 813.7691160984349 812.927646678821 1100.659245078602 1100.01090543906 1099.945268127814 1097.453855670835 295.9838159645552 1097.164060812239 296.9013060516521
103 0.005 0.515 20 988.8436405123435 816.3842551021796 815.558690032245 1100.662875960142 1100.014669448705 1099.949115654194 1097.460189949214 296.0518916992791 1097.16406994608 297.061330614439
104 0.005 0.52 20 989.7210596438835 818.9643656595489 818.1544750236947 1100.659348547103 1100.011139981946 1099.947824018809 1097.455457454084 296.1187245422945 1097.167158224786 297.2283519756791
105 0.005 0.525 20 990.5884637432401 821.5099425562406 820.7154989835623 1100.660620628682 1100.012033915465 1099.944957196828 1097.462749371356 296.1841606624239 1097.165051036013 297.4019215786981
106 0.005 0.53 20 991.4478536099003 824.0214466813151 823.2422186115602 1100.662024505797 1100.013238638576 1099.95159187357 1097.462677720574 296.2481166016289 1097.169845111002 297.5807567000344
107 0.005 0.535 20 992.2994560474217 826.4993127919167 825.7350889677634 1100.663758375651 1100.014887640259 1099.945374272963 1097.466075920919 296.3105811208924 1097.169555272977 297.7633535984863
108 0.005 0.54 20 993.1344947187631 828.9439615010086 828.1945206117107 1100.662431059819 1100.013465745928 1099.950993728391 1097.467646204806 296.371578042248 1097.17213162085 297.9483079404355
109 0.005 0.545 20 993.9580634555458 831.3558215349733 830.620952107483 1100.661084632125 1100.011400919618 1099.943302354038 1097.468115625222 296.4311041538963 1097.172072061599 298.132904352289
110 0.005 0.55 20 994.7742039223474 833.7353851233386 833.0148691051583 1100.666100898975 1100.016566402936 1099.95363566152 1097.474909728853 296.4893315607078 1097.17551467867 298.31537080077
111 0.005 0.555 20 995.5777400151622 836.0829782840872 835.3766227081211 1100.661159701256 1100.011261546399 1099.944191690967 1097.470904449874 296.5463456028799 1097.176630694945 298.494682431153
112 0.005 0.5600000000000001 20 996.375205970309 838.3991482429101 837.7067308133994 1100.669174486824 1100.018188223831 1099.953218463159 1097.481981606665 296.6023006193951 1097.178201077395 298.6686426734507
113 0.005 0.5650000000000001 20 997.1608236352614 840.6841705415543 840.0055038844858 1100.662326386259 1100.012175290849 1099.945602845576 1097.472188594917 296.6573698578232 1097.179657072043 298.8356297652525
114 0.005 0.5700000000000001 20 997.9391832340374 842.9385398420804 842.273418407288 1100.665159516916 1100.014867279481 1099.949409886678 1097.481224913615 296.7116892571815 1097.178918259274 298.993511571608
115 0.005 0.5750000000000001 20 998.7100718595444 845.1625914499303 844.510838405249 1100.661616107345 1100.010995668748 1099.947344651044 1097.476209205741 296.7654629110536 1097.181566756544 299.1400539306867
116 0.005 0.58 20 999.4713366875324 847.3567732861447 846.718199809894 1100.663251162506 1100.012578327755 1099.944629361731 1097.483842223401 296.8188085637394 1097.180032967784 299.2743431026419
117 0.005 0.585 20 1000.227325907426 849.521496495787 848.8959040218185 1100.664687098147 1100.013796922034 1099.951448351445 1097.481894824762 296.8718836268038 1097.184484662115 299.3964938675435
118 0.005 0.59 20 1000.965165536913 851.6571217220198 851.0443329326697 1100.663304134916 1100.011916811272 1099.942214116221 1097.485958629853 296.9247851076653 1097.18270697937 299.5077414294302
119 0.005 0.595 20 1001.697171560413 853.764080186511 853.1639039618398 1100.666600405356 1100.015631313325 1099.952194915078 1097.486887843653 296.9776586497603 1097.186725233848 299.6088981887371
120 0.005 0.6 20 1002.418718713697 855.8426984847772 855.2549618720655 1100.665455674471 1100.013431069318 1099.945110441735 1097.486232720924 297.0305750036989 1097.187172246274 299.6726629474578
121 0.005 0.605 20 1003.132750355818 857.8934028980964 857.31792472855 1100.671699240065 1100.020323495943 1099.956487173519 1097.4918858602 297.0836191186945 1097.190480925449 299.7212745692621
122 0.005 0.61 20 1003.837941135616 859.9164875070695 859.3530999661855 1100.668681440705 1100.01531418807 1099.947374769462 1097.49421706613 297.1368281398554 1097.191030252159 299.7682950064388
123 0.005 0.615 20 1004.536347715131 861.9123542144722 861.3608905256767 1100.670569666257 1100.018678168845 1099.953741394325 1097.496714783752 297.1902572281334 1097.191190632099 299.8184837326661
124 0.005 0.62 20 1005.22798753739 863.881292807851 863.341585583845 1100.663775399275 1100.011721527733 1099.944785617927 1097.490350845997 297.2438731487895 1097.192396499148 299.8726812075205
125 0.005 0.625 20 1005.91547327157 865.823756030003 865.2956362224377 1100.669151535376 1100.01712061349 1099.951159855355 1097.497024918552 297.2976902409303 1097.192220195132 299.9221511389502
126 0.005 0.63 20 1006.59521484405 867.7400409486733 867.2233369638315 1100.665797142138 1100.012844061639 1099.948566683318 1097.492650608958 297.3517487261561 1097.195627044359 299.9612791006909
127 0.005 0.635 20 1007.265663976005 869.6305313070535 869.1250859376721 1100.668113262755 1100.015253073558 1099.946065308725 1097.499534811164 297.4060263673053 1097.193709631979 299.987116440303
128 0.005 0.64 20 1007.932389593017 871.4955758555949 871.0012155665753 1100.670928802187 1100.017172953437 1099.953721669049 1097.503201790437 297.4605038328904 1097.198109053313 299.9962993647191
129 0.005 0.645 20 1008.585957634062 873.3354291339672 872.8519648331243 1100.667345503696 1100.013849514774 1099.942954430524 1097.501113008779 297.5151595537127 1097.196009095619 299.9932822950237
130 0.005 0.65 20 1009.235496966334 875.150484949267 874.6776914890614 1100.669020347565 1100.015690767198 1099.951575344375 1097.502622629712 297.5699647145037 1097.199070408573 299.981888412264
131 0.005 0.655 20 1009.875984258249 876.9410166659906 876.4787579464178 1100.666315589034 1100.012778816871 1099.944110437472 1097.500957492733 297.624900514695 1097.199568867337 299.9660794707153
132 0.005 0.66 20 1010.511158872355 878.7074458418824 878.2555699133932 1100.671820596394 1100.018720450061 1099.954437666153 1097.506975758291 297.6799390439796 1097.20136679451 299.9491711786438
133 0.005 0.665 20 1011.137570403296 880.4500166676473 880.0083891504064 1100.666697247454 1100.012921914418 1099.944620427388 1097.502883143292 297.7350624906857 1097.201778117861 299.9285022955134
134 0.005 0.67 20 1011.758499122476 882.1691392990761 881.73760798157 1100.672031598475 1100.018452786214 1099.95302098352 1097.511743053505 297.7903069454966 1097.202211412999 299.8997920226346
135 0.005 0.675 20 1012.370270265545 883.8650397372875 883.4434676621545 1100.666637901479 1100.012692209265 1099.945005467714 1097.505233161588 297.8456653557347 1097.204086566999 299.8607520945811
136 0.005 0.68 20 1012.975465294187 885.5381498306292 885.1263857232777 1100.674617071025 1100.019169176641 1099.951380309381 1097.51822704679 297.9011640975052 1097.203908409595 299.8106604258195
137 0.005 0.6850000000000001 20 1013.570640235256 887.1886527123684 886.7865705827973 1100.667156360268 1100.012961480908 1099.948154402029 1097.508250191242 297.9567867363297 1097.205984265912 299.7521352855108
138 0.005 0.6900000000000001 20 1014.159405645154 888.8169191710485 888.4243774757518 1100.669413103785 1100.014944257489 1099.945312212895 1097.513107506399 298.0125427782099 1097.204223195994 299.6855284956574
139 0.005 0.6950000000000001 20 1014.74490524215 890.4232774474618 890.0401272514988 1100.671800020792 1100.017074542846 1099.953285639364 1097.514796262199 298.0684682245733 1097.208426495615 299.6139454572854
140 0.005 0.7000000000000001 20 1015.316214777196 892.0079241917459 891.634057069938 1100.665632189315 1100.011217760721 1099.941446228603 1097.51237383334 298.1246016184763 1097.206313990157 299.5393197590623
141 0.005 0.705 20 1015.88740323617 893.5712595323974 893.2065207601638 1100.670672132893 1100.016046660634 1099.950714994144 1097.516474867283 298.1809532463222 1097.209750555551 299.4626216947034
142 0.005 0.71 20 1016.450935602294 895.1135276404925 894.7577922382239 1100.669889206341 1100.014501503262 1099.944981301112 1097.51481463841 298.2375446332138 1097.209509746227 299.3845280220168
143 0.005 0.715 20 1017.008268740845 896.6350476947296 896.2881864574625 1100.673914797015 1100.019117419503 1099.954245802093 1097.521053743126 298.2944019019859 1097.211650348251 299.3045040009985
144 0.005 0.72 20 1017.557911861915 898.1360251202377 897.7979209274176 1100.669201644382 1100.013821618842 1099.945061944409 1097.51568559813 298.3515657504393 1097.211927222657 299.2248838920861
145 0.005 0.725 20 1018.103610464816 899.6168395555969 899.2873584598946 1100.675110624761 1100.019941637418 1099.953584874484 1097.524488575256 298.409043570143 1097.212426401232 299.1590558231399
146 0.005 0.73 20 1018.641186980992 901.0776549722043 900.756683197473 1100.669098060717 1100.013600891031 1099.945915467286 1097.517485806655 298.4668932603547 1097.214209175689 299.0919609947142
147 0.005 0.735 20 1019.172223243922 902.5187784415431 902.2061969426609 1100.668733966286 1100.01382146839 1099.947024999808 1097.523338360532 298.5250998121975 1097.21251865515 299.0226730651189
148 0.005 0.74 20 1019.70145811114 903.9405018027348 903.636179682216 1100.669646711949 1100.014278876094 1099.949135849628 1097.519788677129 298.5837309902467 1097.215598903677 298.9510597744632
149 0.005 0.745 20 1020.222107137068 905.3430711278675 905.0469013512399 1100.670783005466 1100.015153995652 1099.944269152084 1097.523736915234 298.6427679141144 1097.213870922633 298.8771347521126
150 0.005 0.75 20 1020.740089252226 906.7267680135224 906.4386221529649 1100.672023864716 1100.016467219464 1099.952382520263 1097.524984266393 298.7022487718507 1097.217105074991 298.8011632996171
151 0.005 0.755 20 1021.249464908312 908.0918148915944 907.8115905315725 1100.67217856182 1100.015724367874 1099.944223939562 1097.525846950232 298.7621791239778 1097.215844142673 298.7235012496906
152 0.005 0.76 20 1021.754912591469 909.4384930191172 909.1660718685189 1100.673815391944 1100.017745721181 1099.952098942395 1097.527411651271 298.8226022253062 1097.219023731476 298.6441559026959
153 0.005 0.765 20 1022.252789582774 910.76700601652 910.5022843767146 1100.673300247692 1100.01698738775 1099.946382659428 1097.525492997047 298.8834952951071 1097.218566101935 298.5596882775972
154 0.005 0.77 20 1022.746089432299 912.0776565991437 911.8205164966287 1100.676774651752 1100.02054226065 1099.955155311821 1097.531873325252 298.9449532872299 1097.220325584948 298.4741142471466
155 0.005 0.775 20 1023.233764024504 913.3706467548665 913.1209803013739 1100.674694753808 1100.016719625781 1099.947355854468 1097.532672005228 299.0068796746944 1097.221226712846 298.3864361721003
156 0.005 0.78 20 1023.713988071084 914.6462302415337 914.4039362859372 1100.677873946255 1100.021571641819 1099.95583109482 1097.534962539147 299.0693573076144 1097.220990921562 298.2931335681667
157 0.005 0.785 20 1024.188121896349 915.9045686030482 915.6695451273503 1100.670738426585 1100.013835465524 1099.945638243237 1097.527781880968 299.13235938009 1097.222163831685 298.1887480015175
158 0.005 0.79 20 1024.657845767706 917.1459791952287 916.9181135846522 1100.674815422677 1100.018087134477 1099.949136502498 1097.53375669364 299.1958621556008 1097.221068787769 298.1007088195938
159 0.005 0.795 20 1025.123563111328 918.3706601318182 918.1498506346762 1100.67323986981 1100.0159248917 1099.949468183216 1097.531927724709 299.2598664697973 1097.224162550167 298.0042832311527
160 0.005 0.8 20 1025.578839759433 919.5787972924444 919.3649644078702 1100.668855119243 1100.012561505564 1099.942911333688 1097.533220612862 299.3244288304614 1097.221109370678 297.909919440771
161 0.005 0.805 20 1026.037942972705 920.7707204705334 920.5637441706934 1100.674230908949 1100.017816521851 1099.953086014723 1097.534869770958 299.3895541803954 1097.225535107328 297.8301233384602
162 0.005 0.8100000000000001 20 1026.489328639116 921.9465919996894 921.7463876080326 1100.673891814696 1100.016725816922 1099.944722737956 1097.536868246059 299.4552240786509 1097.223470799982 297.7373949298971
163 0.005 0.8150000000000001 20 1026.938219167414 923.1066554118519 922.9131240190961 1100.67544260747 1100.018511620196 1099.952408504121 1097.536766304374 299.52143625228 1097.226393953348 297.6396628331336
164 0.005 0.8200000000000001 20 1027.381942264253 924.2511119079837 924.0641572961632 1100.67598614849 1100.017309438346 1099.947719628182 1097.538029664866 299.5882155761061 1097.226264801999 297.5412303567933
165 0.005 0.8250000000000001 20 1027.816647635862 925.3801564838742 925.1996957517271 1100.675889158545 1100.019231705319 1099.954135833549 1097.540868198109 299.6555418483357 1097.227322075044 297.4393605226414
166 0.005 0.8300000000000001 20 1028.243547165991 926.4939601250377 926.3199009795196 1100.672016357745 1100.014629982751 1099.945463956157 1097.533968090633 299.7234285453397 1097.2272555408 297.3395709139635
167 0.005 0.835 20 1028.666967644644 927.5928371693622 927.4250792915522 1100.679649111869 1100.022030750926 1099.955117045327 1097.544099660234 299.7918340317088 1097.227988599084 297.2505841910718
168 0.005 0.84 20 1029.080842467403 928.6768409620481 928.5153150503946 1100.67234098888 1100.014883440331 1099.946401221061 1097.536143875231 299.8608354552917 1097.229037326447 297.166057042009
169 0.005 0.845 20 1029.492605806376 929.7463228433107 929.5909305602767 1100.678483808819 1100.020057611888 1099.950334382581 1097.548869993542 299.9302896633852 1097.228545424669 297.0846545753478
170 0.005 0.85 20 1029.897917908736 930.8013735122875 930.6520400741325 1100.675046563156 1100.017111786236 1099.95097941485 1097.542425780609 300.0002733463284 1097.230803903303 297.0072802092613
171 0.005 0.855 20 1030.296770520124 931.8422101505422 931.6988555681822 1100.675108544657 1100.017408790044 1099.946348374195 1097.544390933268 300.0707929936579 1097.229156026812 296.9338661979378
172 0.005 0.86 20 1030.694171773417 932.8690792648794 932.731602807257 1100.678588073906 1100.019810788267 1099.954521058939 1097.54717215525 300.141782083854 1097.232739548376 296.8630649722426
173 0.005 0.865 20 1031.080302036656 933.8820789927352 933.7504204996063 1100.675707817917 1100.016709975654 1099.945141683829 1097.544377684799 300.2132654152715 1097.230332629447 296.7943979377298
174 0.005 0.87 20 1031.464459517242 934.8814322243612 934.7555066598195 1100.674060614289 1100.016494351349 1099.951180010873 1097.543932323341 300.2852328447796 1097.233093578727 296.7288930459468
175 0.005 0.875 20 1031.844341350106 935.8673303042322 935.7470527395777 1100.67559855347 1100.017160843961 1099.946246807914 1097.544265984281 300.3576764179879 1097.232027127115 296.6668187142855
176 0.005 0.88 20 1032.222381406158 936.8400393578752 936.7253174836491 1100.683194510543 1100.023721598879 1099.95695039487 1097.556494162514 300.4305993333434 1097.234502330848 296.6079545684076
177 0.005 0.885 20 1032.589239261192 937.7995678350004 937.6903532573684 1100.67406933807 1100.015426171651 1099.945668238831 1097.544060651206 300.5039351374314 1097.233533294848 296.5519597181997
178 0.005 0.89 20 1032.956574372636 938.7462361678121 938.6424356359543 1100.681267207541 1100.022781451718 1099.955700869442 1097.55360090717 300.5776419498135 1097.234168400546 296.4987442208262
179 0.005 0.895 20 1033.316253633805 939.6801011810875 939.5816467608607 1100.673656387568 1100.015523425852 1099.946713091302 1097.544995493493 300.6518365215704 1097.235978556574 296.4476081583115
180 0.005 0.9 20 1033.672584487374 940.601422608659 940.5082365412894 1100.67764983902 1100.019200300859 1099.949832241143 1097.551374436622 300.7264760998109 1097.23408296565 296.3993220792263
181 0.005 0.905 20 1034.025694949788 941.5103219067508 941.4223307680071 1100.675118867542 1100.016723728164 1099.950143650944 1097.54628125515 300.8015470409231 1097.237028765719 296.3539464621963
182 0.005 0.91 20 1034.373352461354 942.407009493056 942.3241386698539 1100.677731485435 1100.0189303157 1099.946691632484 1097.552565818647 300.8769805143766 1097.235163307474 296.3113589976842
183 0.005 0.915 20 1034.718649016025 943.291639655964 943.2138132746206 1100.678706235579 1100.019872557514 1099.954126244962 1097.553155728733 300.9528181204512 1097.237852488882 296.2716592504974
184 0.005 0.92 20 1035.056210413961 944.1643224874346 944.0914852625748 1100.674411631657 1100.015449033555 1099.944558481689 1097.549773492183 301.0290481575741 1097.236409746939 296.2348510336305
185 0.005 0.925 20 1035.393236961108 945.0252973594808 944.9573650352495 1100.678916364937 1100.01970587696 1099.952451815861 1097.553350328805 301.105641106716 1097.238808160024 296.2009596653766
186 0.005 0.93 20 1035.724190566724 945.8746671367005 945.8115799836257 1100.676394291519 1100.016525478023 1099.94618123106 1097.550683576317 301.1825972819448 1097.237871338802 296.1701620574999
187 0.005 0.9350000000000001 20 1036.053073319133 946.7126714617611 946.6543503382809 1100.684455642208 1100.025162084678 1099.958876873921 1097.557960511489 301.2599579286188 1097.240035705787 296.14247992386
188 0.005 0.9400000000000001 20 1036.361385445052 947.5392972284698 947.4856908701806 1100.675977228894 1100.016218535221 1099.946031438544 1097.55122259418 301.3376260280162 1097.239326567861 296.1178279703947
189 0.005 0.9450000000000001 20 1036.660753852039 948.3547899558274 948.305833814135 1100.678795784131 1100.02003201767 1099.952858016524 1097.557608804076 301.4155677341008 1097.239363631631 296.0960225135809
190 0.005 0.9500000000000001 20 1036.975123271169 949.1592796003122 949.1149091129133 1100.675959932136 1100.016528619252 1099.947728102374 1097.553047649147 301.4938873811719 1097.241095118019 296.0774560616482
191 0.005 0.9550000000000001 20 1037.286194951873 949.9529313816906 949.9130865413929 1100.674683933262 1100.015907057912 1099.946550227475 1097.556579781807 301.5725080166704 1097.239363880161 296.0617249530904
192 0.005 0.96 20 1037.595585138486 950.7358951312996 950.7005032403054 1100.674631926891 1100.015832140266 1099.950171312361 1097.552285798148 301.6514099549716 1097.24253451293 296.0486124641122
193 0.005 0.965 20 1037.899311823367 951.508352397408 951.4773505704767 1100.678305881041 1100.018706369352 1099.946350029895 1097.557783846446 301.7306796992883 1097.240016990585 296.0380923287414
194 0.005 0.97 20 1038.200994984841 952.2704326099048 952.2437589954914 1100.678385086775 1100.01915231714 1099.953466404532 1097.556524402165 301.8101704952925 1097.242691198455 296.0300668090488
195 0.005 0.975 20 1038.496144023541 953.0222335699298 952.9998378961865 1100.6771683769 1100.017228209981 1099.945030043122 1097.556820509302 301.8899398680435 1097.240464584681 296.0244122422578
196 0.005 0.98 20 1038.790134063151 953.7639517394301 953.7457655583864 1100.679361714006 1100.019428760933 1099.952380345894 1097.558445146921 301.9699685658507 1097.243244871092 296.0210371813843
197 0.005 0.985 20 1039.079720740251 954.4956889142394 954.4816592104878 1100.679900699207 1100.019877318004 1099.94873719246 1097.556485900134 302.0502351728583 1097.24285531363 296.0199102134488
198 0.005 0.99 20 1039.365900998077 955.2176064531071 955.2076704787171 1100.682053989445 1100.022240018684 1099.955861045972 1097.562002707223 302.1308427867232 1097.24371299252 296.0209617415569
199 0.005 0.995 20 1039.646612302918 955.9297461297593 955.9238579501867 1100.675300982616 1100.015355431494 1099.945276522526 1097.556267808488 302.211682265849 1097.244257828454 296.0242285419181
200 0.005 1 20 1039.926781946489 956.6323864107093 956.63047553218 1100.683512299552 1100.023452646608 1099.955380087386 1097.566800267883 302.2926611956171 1097.244285683304 296.0299673790579
201 0.005 1.005 20 1040.199744751936 957.3255029417819 957.3275287083167 1100.675033692194 1100.015118090648 1099.946014248031 1097.556938544017 302.373891479357 1097.245207069749 296.0377085737262
202 0.005 1.01 20 1040.471738725712 958.009333222957 958.0152345482411 1100.679789115227 1100.019897265532 1099.949261558315 1097.562537299415 302.4553686173701 1097.244161292637 296.0445479928055
203 0.005 1.015 20 1040.740782696138 958.6839568342104 958.6936778625133 1100.677939701903 1100.017891881213 1099.950916782134 1097.55940996233 302.5369912678746 1097.246444908324 296.0516806252197
204 0.005 1.02 20 1041.00298643532 959.3494592174061 959.3629600560789 1100.674589218799 1100.014769060031 1099.94382844034 1097.5607240971 302.6188448885243 1097.243801697828 296.0591666746469
205 0.005 1.025 20 1041.270269698288 960.0061100070255 960.0233056627882 1100.683549199402 1100.022267119976 1099.955910555817 1097.568854962269 302.7008632833022 1097.247988519562 296.0671977950518
206 0.005 1.03 20 1041.525504334328 960.6538705532791 960.6747425948884 1100.679078775342 1100.017928296143 1099.94595308443 1097.561946539332 302.7830845637582 1097.244977240299 296.0757690510984
207 0.005 1.035 20 1041.781402482823 961.2929338769379 961.3174209927927 1100.68045034318 1100.019691680393 1099.952517138021 1097.563375033772 302.8654301062804 1097.247127367962 296.0849608105536
208 0.005 1.04 20 1042.033723661632 961.9233990542381 961.9514528787805 1100.680177939762 1100.018523630852 1099.947688617681 1097.563344046862 302.9479346934016 1097.24664298545 296.0947518207823
209 0.005 1.045 20 1042.281062048393 962.545375136214 962.5769527799001 1100.678545822163 1100.018891638854 1099.952872407247 1097.565720824728 303.0307073451496 1097.247350530087 296.1054817176587
210 0.005 1.05 20 1042.528096555568 963.1589792828515 963.1940251053812 1100.678265275428 1100.017603374851 1099.946723578163 1097.560193191822 303.11353895794 1097.248398352968 296.1171475622932
211 0.005 1.055 20 1042.771487295443 963.7643870736144 963.8028478618645 1100.684077754264 1100.023637701852 1099.95479960363 1097.568230533162 303.1964064391983 1097.248169242796 296.1295424036189
212 0.005 1.06 20 1043.009779307442 964.3615842033693 964.4034274724214 1100.675944868676 1100.015580218284 1099.946476799183 1097.561323825494 303.2794446285447 1097.249391090507 296.1424780590602
213 0.005 1.065 20 1043.246649488587 964.9507868138434 964.9959573083819 1100.680225878664 1100.019688546863 1099.948777867417 1097.567206214114 303.3626289205573 1097.247704568463 296.1558951972387
214 0.005 1.07 20 1043.481322019375 965.5320451146906 965.5804968467697 1100.678247798369 1100.017832663129 1099.951339189089 1097.563999473572 303.446170187742 1097.249982457022 296.1697500053325
215 0.005 1.075 20 1043.711054248701 966.1054895362973 966.1571808741588 1100.678456219702 1100.017852898851 1099.945664137781 1097.567000318591 303.5296106947991 1097.247927408509 296.1840005694376
216 0.005 1.08 20 1043.941292842153 966.671241621352 966.7261192614964 1100.680438768868 1100.019829132764 1099.954181868926 1097.565707655664 303.6130907366808 1097.250833286956 296.1986579243966
217 0.005 1.085 20 1044.167234746007 967.2293956364626 967.2874187904646 1100.682193718245 1100.020051240601 1099.947599398789 1097.569605590398 303.6966972804702 1097.249141038126 296.2138276978757
218 0.005 1.09 20 1044.388970469448 967.7800220520293 967.8411543178556 1100.679853971806 1100.019076865534 1099.952229725484 1097.567941263255 303.7803911313149 1097.250763847909 296.2291326034958
219 0.005 1.095 20 1044.610860018418 968.3232535222317 968.3874487628409 1100.682130700083 1100.02093780294 1099.949131998227 1097.566207272276 303.8642149152795 1097.250830425783 296.2449347068973
220 0.005 1.1 20 1044.829675025169 968.8592241328558 968.9264337073657 1100.68512824834 1100.024064708783 1099.95701596184 1097.574008575482 303.9480915461075 1097.251494443344 296.2614793663101
221 0.005 1.105 20 1045.040563968514 969.3879133822448 969.4581091929609 1100.676803584932 1100.015891956081 1099.945358598544 1097.565356780189 304.0320358058019 1097.251982387531 296.2784920827946
222 0.005 1.11 20 1045.252504463711 969.9095585945946 969.9826828039434 1100.68428467708 1100.022800566941 1099.953420921747 1097.574884910874 304.1159463088729 1097.251506413689 296.2959932504293
223 0.005 1.115 20 1045.460354761315 970.4241542822529 970.5001778764104 1100.678417729819 1100.017523091472 1099.948269781707 1097.565275667851 304.1999835657271 1097.253029688647 296.3139274918082
224 0.005 1.12 20 1045.665214017074 970.9318525122762 971.0107335826498 1100.681490145561 1100.020215345933 1099.949166543593 1097.57124492382 304.2840092142852 1097.25096448907 296.3322915176677
225 0.005 1.125 20 1045.868209331838 971.4326972137562 971.5143980836826 1100.677575800474 1100.016863863468 1099.950679770157 1097.566756990938 304.3681887389112 1097.25347708409 296.3511669371643
226 0.005 1.13 20 1046.067973368298 971.9268479261369 972.0113240368563 1100.682216039364 1100.020391974467 1099.947842541009 1097.573198770504 304.4519950375417 1097.251354782856 296.3704114571335
227 0.005 1.135 20 1046.264897422325 972.4143478028449 972.5015633173467 1100.681119642493 1100.020737508138 1099.954868701955 1097.569913034543 304.5360625147189 1097.25403441803 296.389615236807
228 0.005 1.14 20 1046.458103536395 972.8953058848736 972.9852280522432 1100.682562739687 1100.021071078198 1099.947573988818 1097.569623147527 304.6201810801803 1097.252194288489 296.4089773961493
229 0.005 1.145 20 1046.649971763311 973.3698208576325 973.4624056000802 1100.682709198661 1100.021044810555 1099.953294752354 1097.574458225064 304.7042723029891 1097.253796065713 296.4284589123902
230 0.005 1.15 20 1046.837200923854 973.8379146143476 973.9331358904675 1100.678155786453 1100.016736719364 1099.945937636595 1097.568333501077 304.7884739207591 1097.253290966823 296.4487090377363
231 0.005 1.155 20 1047.027092790337 974.2998121190608 974.3976147556558 1100.688328615878 1100.026867602954 1099.959439796762 1097.576473277537 304.8725654565328 1097.255512499756 296.4689326955315
232 0.005 1.16 20 1047.2096351123 974.7554452177608 974.8558108561649 1100.680982622973 1100.018840719383 1099.947623857356 1097.569061832241 304.9567392179609 1097.25505153627 296.4889091827137
233 0.005 1.165 20 1047.392406375609 975.2050188735926 975.3079018115518 1100.686628072387 1100.024462235603 1099.954749699514 1097.580444875294 305.0410123259531 1097.254746550673 296.5087687987065
234 0.005 1.17 20 1047.570119940781 975.6484905759216 975.7538696864493 1100.679532380496 1100.017978623816 1099.949097217308 1097.571535830137 305.1252500479977 1097.255865029124 296.5295505824458
235 0.005 1.175 20 1047.746299470088 976.0860180017647 976.1938531497642 1100.681709441263 1100.020896099466 1099.95007748113 1097.574370319512 305.2094443994862 1097.254166029805 296.5516815708623
236 0.005 1.18 20 1047.92249646325 976.5176689958217 976.6279206892904 1100.681819682703 1100.020037157406 1099.952835803923 1097.571199211054 305.293612280642 1097.256318603838 296.5730836597168
237 0.005 1.185 20 1048.094966705356 976.9435579421307 977.0561925591196 1100.684014433051 1100.021336760614 1099.948479478209 1097.579784765289 305.3777339924117 1097.254192834383 296.5934720738986
238 0.005 1.19 20 1048.264410257302 977.3636942153652 977.4786856667687 1100.681704061589 1100.020331867635 1099.954256686909 1097.573478491463 305.4618552274247 1097.255451942682 296.6130695356478
239 0.005 1.195 20 1048.431332957709 977.7781664527224 977.8954850700405 1100.679030740568 1100.016931243132 1099.945529102516 1097.571564725776 305.5460024749873 1097.254282311299 296.6320600159075
240 0.005 1.2 20 1048.598439958168 978.1871092357613 978.3067119185025 1100.682806080983 1100.021326628676 1099.953696565409 1097.574211673235 305.630095281491 1097.256245981974 296.6505853831349
241 0.005 1.205 20 1048.761747169004 978.590529351957 978.7123912765055 1100.679231312395 1100.017181364272 1099.946113405176 1097.571967188812 305.7141240208176 1097.255786480913 296.6687115521959
242 0.005 1.21 20 1048.925535908661 978.9885955021792 979.1126742945224 1100.686034170455 1100.024124649331 1099.955920574746 1097.578999518058 305.7980674282483 1097.256938616404 296.686500244479
243 0.005 1.215 20 1049.083762373188 979.3812600534387 979.5075391028583 1100.678865639699 1100.017133099444 1099.945921794839 1097.571581904114 305.882017275166 1097.257169878621 296.7040074160396
244 0.005 1.22 20 1049.24149199895 979.7686962526835 979.8971385719176 1100.684512475945 1100.022905746908 1099.953701060862 1097.578563719271 305.9659289515396 1097.256395662833 296.7212631742472
245 0.005 1.225 20 1049.395990387448 980.150876923019 980.2814589004231 1100.678185891775 1100.016391707528 1099.947598101321 1097.571352763093 306.0498936554798 1097.257708259954 296.7383169134193
246 0.005 1.23 20 1049.549210093021 980.5279500367244 980.6606389058813 1100.681759448778 1100.020040030689 1099.948953082429 1097.576358655856 306.1338100231296 1097.255849901308 296.7552795241319
247 0.005 1.235 20 1049.701626452236 980.8999581384659 981.0347221908426 1100.680617069689 1100.018707453628 1099.951723782071 1097.573797562182 306.2176376471369 1097.257939089644 296.7721844032209
248 0.005 1.24 20 1049.84969538204 981.2669740451664 981.4037919522904 1100.681237992276 1100.019117378558 1099.946715583492 1097.57611474298 306.3013876894833 1097.255517251388 296.789053278866
249 0.005 1.245 20 1049.998820731869 981.6290847173574 981.7679205099339 1100.682312759595 1100.020289324029 1099.953526494894 1097.576145976509 306.3850907677706 1097.258121374246 296.8060772887715
250 0.005 1.25 20 1050.143174846965 981.9863172738125 982.1271524220811 1100.68099442456 1100.018537268111 1099.94600689049 1097.575067001641 306.4687981158423 1097.256198447902 296.8233616052715
251 0.005 1.255 20 1050.28779068707 982.3387882557806 982.4815870954453 1100.68320176733 1100.021036466227 1099.953278502197 1097.578194944824 306.552396935698 1097.258356311778 296.8408709572722
252 0.005 1.26 20 1050.429014224413 982.6864959205083 982.8312406481195 1100.680329878233 1100.018037076024 1099.946329801006 1097.574017033845 306.6359225810211 1097.257711736119 296.858480666558
253 0.005 1.265 20 1050.570258329121 983.0295948358063 983.1762478499369 1100.685266368837 1100.023224980203 1099.954998172563 1097.581159675675 306.7193882073003 1097.258742613021 296.8759092141637
254 0.005 1.27 20 1050.70710491729 983.3680398654743 983.5165868096917 1100.679286005973 1100.017064595128 1099.946205710832 1097.573785907751 306.8028554449135 1097.25911026108 296.8929312158926
255 0.005 1.275 20 1050.843939067241 983.7019888890297 983.8523951853161 1100.684500001807 1100.022336377803 1099.952792366347 1097.58128292041 306.8862808562789 1097.258333538357 296.9093114882889
256 0.005 1.28 20 1050.977658255175 984.0314132702969 984.1836607012614 1100.678776966648 1100.016779520573 1099.948529812925 1097.574127601657 306.9696099148036 1097.25983351545 296.9251257243485
257 0.005 1.285 20 1051.110072042937 984.3564430801729 984.5105028074559 1100.682046168317 1100.019786239217 1099.94817508634 1097.579371895416 307.0528151464209 1097.25767645124 296.9408814067546
258 0.005 1.29 20 1051.242185900511 984.6771063790831 984.8329519015422 1100.681305308321 1100.019313089612 1099.952569324127 1097.576030966449 307.135946755968 1097.259944156006 296.9571396052229
259 0.005 1.295 20 1051.370317005416 984.9934706905751 985.1510810659122 1100.681461758304 1100.018925042779 1099.946204723509 1097.578868737243 307.2189954402763 1097.257198080424 296.9741484694382
260 0.005 1.3 20 1051.499929006454 985.3056194938329 985.4649621142745 1100.683586153625 1100.021145833721 1099.954284714985 1097.578832381201 307.3020780616887 1097.260329690275 296.9918673510418
261 0.005 1.305 20 1051.625893772251 985.6135809061811 985.7746406183205 1100.68399583769 1100.02135974223 1099.947453118521 1097.577902302879 307.3850113363667 1097.259225905668 297.0100533846961
262 0.005 1.31 20 1051.751803325711 985.9174550031145 986.0801968372057 1100.686527698497 1100.023188769916 1099.955233367122 1097.585117691739 307.4678091854437 1097.261212224642 297.0283686446174
263 0.005 1.315 20 1051.873422946087 986.2172221127283 986.3816376003612 1100.682711979684 1100.01958769481 1099.947237626897 1097.58000131125 307.5505625113519 1097.260205406815 297.046530159137
264 0.005 1.32 20 1051.994601261376 986.5130025142477 986.679060549394 1100.686727147023 1100.024767830333 1099.956804175415 1097.587158138046 307.6332511189404 1097.260991060031 297.064322144594
265 0.005 1.325 20 1052.112531320573 986.8047620872925 986.9724510091821 1100.680092985547 1100.017451842449 1099.946368991511 1097.576491867721 307.7158889865535 1097.261148224767 297.0816381415534
266 0.005 1.33 20 1052.230676419836 987.0926489808469 987.2619385791245 1100.684897820434 1100.022622548072 1099.953164446915 1097.583226205482 307.7984136202475 1097.260199518283 297.0985320933827
267 0.005 1.335 20 1052.346171542762 987.3766316318375 987.5475045450986 1100.67939439939 1100.017242016231 1099.948817104467 1097.576219712011 307.8808014703093 1097.261603551529 297.1150197041162
268 0.005 1.34 20 1052.460782311931 987.6568282054315 987.8292595901236 1100.683221272925 1100.021137293985 1099.949653344666 1097.580328793513 307.9631187685621 1097.259772744855 297.131077248312
269 0.005 1.345 20 1052.574953226316 987.9332767793817 988.1072390440199 1100.682553623404 1100.019741231391 1099.952891526676 1097.57928834803 308.0453411462803 1097.261687117301 297.1465645944629
270 0.005 1.35 20 1052.687584682564 988.2060589707996 988.3815318753168 1100.686072685476 1100.022038012851 1099.948852872482 1097.586919239846 308.1275108613448 1097.260205946108 297.1615725417897
271 0.005 1.355 20 1052.796246437375 988.4751419077139 988.6521172816197 1100.681359643297 1100.019395284108 1099.953180081128 1097.579607039032 308.2096155786111 1097.261980683352 297.1761785017135
272 0.005 1.36 20 1052.906880915759 988.7406579291788 988.91910274144 1100.685243618508 1100.021238639634 1099.948133645254 1097.584809028129 308.2915568177455 1097.260898646694 297.1903923366461
273 0.005 1.365 20 1053.013792800985 989.0026160261698 989.1825150201032 1100.685079625834 1100.022304296892 1099.954723362678 1097.584142033945 308.3734382800868 1097.262214463082 297.2042402176373
274 0.005 1.37 20 1053.118913477115 989.2610209852031 989.4423612668022 1100.680121549515 1100.0176173071 1099.946335062687 1097.578019758298 308.4552561793457 1097.26267717849 297.2177510871161
275 0.005 1.375 20 1053.226552369992 989.5160588604443 989.6987992751275 1100.68954295885 1100.025748058149 1099.956565661628 1097.59077028655 308.5368902234893 1097.263063937938 297.2309469448915
276 0.005 1.38 20 1053.327071347304 989.7675917228931 989.9517388354105 1100.680499875733 1100.017377566646 1099.946674304809 1097.57876692216 308.6185082246528 1097.263123067073 297.2438287361744
277 0.005 1.385 20 1053.430813410203 990.0158272606636 990.2013472453945 1100.689093827624 1100.026620809451 1099.957037230524 1097.58600826819 308.7000248888356 1097.263250089126 297.2563949791011
278 0.005 1.39 20 1053.529976536277 990.2606831335133 990.4475665420875 1100.681686596189 1100.019208668513 1099.951104051675 1097.580078366703 308.7814220199988 1097.26360345876 297.2686243094647
279 0.005 1.395 20 1053.628074309405 990.5022661444638 990.6904912325459 1100.683080924295 1100.0203622716 1099.948406406361 1097.583404038378 308.8626950064644 1097.260906688016 297.2805241712554
280 0.005 1.4 20 1053.727527632856 990.7406139084417 990.930156197792 1100.683413489651 1100.020882743763 1099.954436986513 1097.580451976431 308.9438413646044 1097.263532889513 297.2921248004745
281 0.005 1.405 20 1053.824513694206 990.9758019242515 991.1666415007585 1100.685166431424 1100.020898285455 1099.947322059691 1097.586865922504 309.0248959946166 1097.261566371713 297.303498619407
282 0.005 1.41 20 1053.92101194179 991.2078566238262 991.399980246006 1100.687364776413 1100.02484238212 1099.957632931415 1097.583748312424 309.1058476962184 1097.264608628143 297.3147214012071
283 0.005 1.415 20 1054.014038808215 991.4367788241934 991.6301752215151 1100.683543380364 1100.020102062466 1099.946522807588 1097.583758455963 309.1866791989318 1097.262261504675 297.3258566834416
284 0.005 1.42 20 1054.107595839478 991.6626574809274 991.8573011040253 1100.685767557905 1100.023227616718 1099.955814881655 1097.585656216912 309.2674310504438 1097.264283874752 297.3369238040731
285 0.005 1.425 20 1054.199181704729 991.8854940134574 992.0813712690948 1100.683275717599 1100.019775841129 1099.947335967257 1097.582717281544 309.3482317962794 1097.263654289058 297.3479024732906
286 0.005 1.43 20 1054.289825620225 992.1053724217145 992.3024630368656 1100.687435576245 1100.025060834103 1099.956915088376 1097.588118066285 309.4289751295814 1097.264069771346 297.3587092269033
287 0.005 1.435 20 1054.378755735789 992.3222750027198 992.5205674207676 1100.681867409842 1100.018496864498 1099.94755735425 1097.580876891022 309.5095922502929 1097.264764996156 297.3692678298951
288 0.005 1.44 20 1054.466679891075 992.5363111518773 992.7357876652641 1100.686270061784 1100.023181256551 1099.952939681532 1097.585797764106 309.5899186567925 1097.263412161463 297.3795111080714
289 0.005 1.445 20 1054.553319467805 992.7474431473048 992.9480886720683 1100.681520439629 1100.018212432441 1099.949279326052 1097.580937569302 309.670041418884 1097.264885250407 297.3894105094791
290 0.005 1.45 20 1054.638043522257 992.9557639206976 993.1575633537251 1100.683333832294 1100.020037271922 1099.948488648945 1097.584137194509 309.7500153092452 1097.26223281882 297.3989516029028
291 0.005 1.455 20 1054.725395597037 993.161315953304 993.3642436939799 1100.684667056179 1100.0212158821 1099.953519451634 1097.584394526685 309.8301312278289 1097.265343086058 297.4081453851735
292 0.005 1.46 20 1054.80516890058 993.3640605649089 993.5681215776445 1100.678068789003 1100.015243734334 1099.942949578742 1097.582403535058 309.9100772780371 1097.261796403956 297.4170088961218
293 0.005 1.465 20 1054.891749203265 993.5641629539787 993.7693137323822 1100.685303598349 1100.021985598759 1099.954675352043 1097.584329006302 309.9897278882636 1097.265604142882 297.4255554832623
294 0.005 1.47 20 1054.971665431779 993.7615642814656 993.9678098815749 1100.682900280257 1100.019354723296 1099.946392535261 1097.582704767261 310.0692390788807 1097.263464824836 297.4338067391375
295 0.005 1.475 20 1055.054232795636 993.9563682167495 994.1636811136879 1100.685960297381 1100.023090713313 1099.955526902969 1097.587975548257 310.1486322103758 1097.26521295083 297.4417731683456
296 0.005 1.48 20 1055.124036617399 994.1485423188228 994.3569192819098 1100.681718440244 1100.018239116601 1099.946223891341 1097.584200374846 310.2280232944196 1097.265090891158 297.4494668105253
297 0.005 1.485 20 1055.19812901535 994.3382107514548 994.5476332916327 1100.687991036689 1100.025098147762 1099.95698042836 1097.588460536311 310.3073877852068 1097.265804740582 297.4568821273174
298 0.005 1.49 20 1055.272408880453 994.5252984430132 994.7357632912929 1100.682254908161 1100.018321962851 1099.948017133885 1097.580449800717 310.3865905991946 1097.267046471803 297.4640273572138
299 0.005 1.495 20 1055.349366282557 994.7099534266536 994.9214375671195 1100.689461689909 1100.026438886568 1099.95653976266 1097.588753156602 310.4654888337033 1097.266370278621 297.4709180167857
300 0.005 1.5 20 1055.421260023089 994.8920504693409 995.10455279258 1100.678072064981 1100.015589613903 1099.94874493041 1097.579783033839 310.544120627519 1097.266287304447 297.4775623198095
301 0.005 1.505 20 1055.496572021399 995.0717616327981 995.2852519462106 1100.684986245244 1100.022222761417 1099.949826054886 1097.585339387625 310.6229139231691 1097.264748796352 297.4839707468071
302 0.005 1.51 20 1055.571793590774 995.2490812636954 995.4635393332443 1100.685034648272 1100.021560754498 1099.954861069554 1097.584115613798 310.7016078502022 1097.267617563943 297.4901598809812
303 0.005 1.515 20 1055.642044348459 995.4240199106663 995.6394472525022 1100.683235323748 1100.019584934976 1099.945534296368 1097.585739910042 310.7801316538498 1097.264204581701 297.4961283581958
304 0.005 1.52 20 1055.714368150917 995.5966293895661 995.8130062865899 1100.684304984735 1100.021455307969 1099.953997662256 1097.585584882469 310.8585148780662 1097.266643907798 297.5018820260365
305 0.005 1.525 20 1055.784630064241 995.7669136583684 995.984231545839 1100.682981264878 1100.019598649832 1099.946238372506 1097.58376222656 310.936534568021 1097.265600096336 297.5074342094115
306 0.005 1.53 20 1055.855919231288 995.9349732346834 996.1532067202552 1100.687743063524 1100.024298688091 1099.956405124637 1097.588467482837 311.0144492585328 1097.267897395302 297.5127936727644
307 0.005 1.535 20 1055.923254234907 996.1007411492434 996.3198937556069 1100.682955012846 1100.019176786866 1099.947170727729 1097.583514958943 311.0923765173738 1097.266703132359 297.5179569891495
308 0.005 1.54 20 1055.990878040591 996.2643236867524 996.4843769145293 1100.686505944356 1100.023632992828 1099.955351323712 1097.588804116789 311.1701179860311 1097.266519719172 297.5229371313298
309 0.005 1.545 20 1056.057192703356 996.4256807450913 996.646623169497 1100.681081295014 1100.017245910371 1099.946264406128 1097.584422030592 311.2479567939594 1097.26705600319 297.5277413782936
310 0.005 1.55 20 1056.122923536024 996.5849138365929 996.8067319997583 1100.685660315326 1100.022581498303 1099.953049186414 1097.58906413201 311.3253858777203 1097.265346184805 297.532379116011
311 0.005 1.555 20 1056.190474369517 996.742034552041 996.9647075421377 1100.685224907108 1100.020717210907 1099.951823375109 1097.589494084807 311.4027210945985 1097.268385881614 297.5368542823056
312 0.005 1.56 20 1056.251131112829 996.8970250244121 997.1205592001852 1100.683305113968 1100.020195308802 1099.947824657869 1097.587823582853 311.4799165367132 1097.264906066171 297.5411786379464
313 0.005 1.565 20 1056.314905505059 997.0499378805354 997.2743126319352 1100.681717507438 1100.01899237648 1099.95290959813 1097.584145496974 311.5570145722007 1097.267836028893 297.5453476491772
314 0.005 1.57 20 1056.376951461272 997.200817081999 997.4260217914341 1100.683655767994 1100.020083588798 1099.946097324152 1097.586126929643 311.6339888463897 1097.265365321712 297.5493477228488
315 0.005 1.575 20 1056.439236228876 997.349695482782 997.5757136489398 1100.684232848968 1100.02114397971 1099.953327685045 1097.587506655162 311.7107918311655 1097.267780372204 297.5531890746311
316 0.005 1.58 20 1056.4994898373 997.4965746499878 997.7234018589268 1100.683524349014 1100.01944201424 1099.94695417566 1097.584617756075 311.7874586806392 1097.266590745947 297.5568830987491
317 0.005 1.585 20 1056.561802371322 997.6415581552784 997.8691730133876 1100.690997692225 1100.027811859114 1099.959944415255 1097.590421681461 311.8639883151747 1097.269316252436 297.5604351997544
318 0.005 1.59 20 1056.618071577009 997.7845252246478 998.0129354359208 1100.681517458291 1100.018125117304 1099.946972861884 1097.583190420321 311.9404234591524 1097.268006743793 297.5638560768816
319 0.005 1.595 20 1056.678748724275 997.9256720441787 998.154844639089 1100.690197923751 1100.025644764586 1099.955929744724 1097.595330284528 312.0167054637441 1097.267927542299 297.5671538312994
320 0.005 1.6 20 1056.733298911189 998.0648529152079 998.2948002630309 1100.681528011495 1100.017436797129 1099.946804406511 1097.58374626821 312.0928107069685 1097.267806690245 297.5703372953777
321 0.005 1.605 20 1056.789160775663 998.202195824317 998.4329000371274 1100.683037246276 1100.020047094113 1099.950623693104 1097.588334115532 312.1687254505758 1097.266431956248 297.5734074879815
322 0.005 1.61 20 1056.847541449531 998.3377267679759 998.5691677953553 1100.685115179783 1100.02215404967 1099.954219323122 1097.584035438118 312.2445787285938 1097.269303145585 297.5763682632477
323 0.005 1.615 20 1056.899718171903 998.4714190234914 998.7035995182243 1100.682053807526 1100.018831967908 1099.946366031612 1097.587492667376 312.3202452539955 1097.265569321126 297.5792185185684
324 0.005 1.62 20 1056.956676635006 998.6033569145036 998.8362535936346 1100.685007799032 1100.021975327397 1099.955324907632 1097.585957147186 312.3956646543688 1097.268779201666 297.581953411712
325 0.005 1.625 20 1057.009111128269 998.7335218460232 998.9671341746941 1100.683459508575 1100.019302435353 1099.945206631922 1097.587056231841 312.471083386052 1097.26629199689 297.5845782361461
326 0.005 1.63 20 1057.063806144265 998.8619741690616 999.0962857508804 1100.687196624284 1100.024099957861 1099.956114505002 1097.58718908139 312.5463085045448 1097.269205924362 297.5870987178116
327 0.005 1.635 20 1057.114637444342 998.9886853847916 999.2236963536888 1100.683206091125 1100.019559560273 1099.946814409708 1097.585254976712 312.6213497761113 1097.267230722855 297.5895199865326
328 0.005 1.64 20 1057.167306174241 999.1137431831949 999.3494333181343 1100.68707770733 1100.023769910467 1099.956115163829 1097.590718228659 312.6962554812941 1097.268651535236 297.5918508202631
329 0.005 1.645 20 1057.217363739584 999.2370906715038 999.4734604085363 1100.682398296996 1100.018808596658 1099.947149105207 1097.584308000715 312.771133792849 1097.268076358345 297.5941005266503
330 0.005 1.65 20 1057.268404575696 999.3588501585397 999.5958811938211 1100.688308860534 1100.024774453672 1099.955790886121 1097.591758155617 312.8458393890161 1097.267950285242 297.5962757119361
331 0.005 1.655 20 1057.317233104244 999.4789350629079 999.716625900366 1100.682103881075 1100.017829421859 1099.947716794056 1097.583473225444 312.920357017802 1097.269031739681 297.5983722080172
332 0.005 1.66 20 1057.366220779712 999.5974563277078 999.8357938785639 1100.686478948888 1100.022272374739 1099.951611041631 1097.589494878192 312.9947070562025 1097.267408983034 297.6003922398384
333 0.005 1.665 20 1057.414490491512 999.7143723371926 999.9533510048798 1100.682790920938 1100.019236121774 1099.951160160887 1097.585319711638 313.0688747869505 1097.269154511898 297.6023422812437
334 0.005 1.67 20 1057.462007170381 999.8297483986744 1000.069356740683 1100.685240998536 1100.020952952607 1099.947964644078 1097.589693912778 313.1429341249502 1097.266856699841 297.604216592588
335 0.005 1.675 20 1057.509445546051 999.9435773850852 1000.183806885125 1100.683600637243 1100.020606863275 1099.954205270218 1097.587536798841 313.2168816062626 1097.269501642699 297.6060158520585
336 0.005 1.68 20 1057.555870760852 1000.055904925288 1000.296748955663 1100.684834419384 1100.02112866531 1099.946572971335 1097.588143207323 313.2906902107234 1097.267712948167 297.6077447527922
337 0.005 1.685 20 1057.601194666376 1000.166729246642 1000.408177906569 1100.683162784496 1100.020108218474 1099.952930883249 1097.587963311931 313.364234814586 1097.269424297238 297.6094135505188
338 0.005 1.69 20 1057.646744262916 1000.27606810991 1000.518114224223 1100.683505457071 1100.019345082665 1099.947470443795 1097.585840160744 313.4376782493042 1097.268317048039 297.611020194376
339 0.005 1.695 20 1057.694017874453 1000.384026933621 1000.626647697212 1100.690124096439 1100.025844956279 1099.957267045884 1097.59604167403 313.5109826137418 1097.270303362517 297.6125728342446
340 0.005 1.7 20 1057.734859524513 1000.490457859655 1000.733671992504 1100.680974399247 1100.01760324858 1099.946678054397 1097.58522104351 313.5843059672597 1097.269308849571 297.6140707420038
341 0.005 1.705 20 1057.779370164186 1000.595538490595 1000.839319707399 1100.688175466655 1100.024194962612 1099.95491796493 1097.592284927272 313.6574590295261 1097.268598641185 297.6155169276434
342 0.005 1.71 20 1057.821307470366 1000.6991695942 1000.943520326118 1100.682033313806 1100.017994782816 1099.947466516905 1097.584954628937 313.7302872626306 1097.26946410626 297.6169120816598
343 0.005 1.715 20 1057.863875424987 1000.801458907164 1001.046366674886 1100.686916736009 1100.023448680839 1099.952807971316 1097.590719644695 313.8029193815386 1097.268295339859 297.6182587915492
344 0.005 1.72 20 1057.905410921096 1000.902355017894 1001.147814783794 1100.682155596053 1100.018732114891 1099.950562211811 1097.585958251476 313.8753259598269 1097.26961003588 297.6195493019914
345 0.005 1.725 20 1057.945760153992 1001.001921744025 1001.24792513725 1100.68376188141 1100.020358567368 1099.946974591549 1097.590433317809 313.9477450854524 1097.267037313618 297.6207789324755
346 0.005 1.73 20 1057.988236962588 1001.100171986294 1001.346704815222 1100.684761790861 1100.021537830355 1099.954685445829 1097.588294785044 314.0201725338375 1097.270260351046 297.6219577788931
347 0.005 1.735 20 1058.026879593406 1001.197100859058 1001.444165090898 1100.68323118448 1100.01936346143 1099.945254736824 1097.588919520595 314.0922135857087 1097.267446147307 297.6230916915334
348 0.005 1.74 20 1058.067484425505 1001.292761828451 1001.540342213275 1100.685333757681 1100.021772284492 1099.953829497376 1097.589778950946 314.1640928873202 1097.269853521864 297.6241754703515
349 0.005 1.745 20 1058.105951269695 1001.387126958193 1001.635223936137 1100.683201265869 1100.019198079392 1099.946501314266 1097.587611752613 314.235768978148 1097.268551823901 297.6252137824891
350 0.005 1.75 20 1058.145232129418 1001.48027110755 1001.728870500026 1100.687540388342 1100.024088065083 1099.956445858826 1097.591878802798 314.307364313751 1097.269625614755 297.6262080319884
351 0.005 1.755 20 1058.181982715887 1001.572125708155 1001.82123037136 1100.681713193417 1100.017839627204 1099.946139837486 1097.586582842142 314.3789255872537 1097.268956494966 297.6271677572393
352 0.005 1.76 20 1058.220324320382 1001.662813070841 1001.912407156995 1100.688151357728 1100.024340119783 1099.955430671891 1097.59297635381 314.450137344436 1097.268674164319 297.6280941367274
353 0.005 1.765 20 1058.25600802954 1001.752236072257 1002.002321966081 1100.680602136936 1100.016829361135 1099.945960452025 1097.586200724698 314.5212313260288 1097.269397966579 297.6289879341477
354 0.005 1.77 20 1058.294345519797 1001.840542061179 1002.091100307808 1100.688293243498 1100.023777215154 1099.952307898747 1097.596294205126 314.5920738574029 1097.268594623354 297.6298465764833
355 0.005 1.775 20 1058.329021008211 1001.927622962094 1002.178658906191 1100.682408598992 1100.018465647644 1099.950401410917 1097.587320208761 314.6627722988155 1097.269873214572 297.6306622450114
356 0.005 1.78 20 1058.363549234433 1002.013547319896 1002.265054995926 1100.682244249441 1100.019042164929 1099.946299857004 1097.589483228346 314.7335358379024 1097.268000960651 297.6314430546386
357 0.005 1.785 20 1058.402123685452 1002.098377031371 1002.350333846144 1100.688016709516 1100.024826151721 1099.957538802965 1097.589802341449 314.8040601453737 1097.27174174673 297.6321916805128
358 0.005 1.79 20 1058.434903282077 1002.182051183614 1002.434467138247 1100.684744176268 1100.020943027746 1099.946793918766 1097.589165168108 314.8743374626109 1097.26862346212 297.6329097116433
359 0.005 1.795 20 1058.470021277639 1002.264642219926 1002.517500933197 1100.686466966985 1100.022653978296 1099.954294354079 1097.592461091231 314.9443746449979 1097.270528688225 297.6335940863166
360 0.005 1.8 20 1058.502387158666 1002.346090254987 1002.599397070174 1100.683283781424 1100.019255175319 1099.947202121399 1097.587467124516 315.014286720488 1097.269354783483 297.6342519024311
361 0.005 1.805 20 1058.537445522286 1002.426507265302 1002.680241341585 1100.688118239269 1100.024005433999 1099.955819180486 1097.592756826633 315.084183393788 1097.270817521031 297.6348899493717
362 0.005 1.81 20 1058.56813313487 1002.505796835845 1002.759969850199 1100.681928180259 1100.018016115378 1099.946738016685 1097.586154593611 315.1538643665831 1097.26924594111 297.6355073324386
363 0.005 1.815 20 1058.60148241847 1002.584088233315 1002.838681721241 1100.687883502088 1100.024148902203 1099.954994928418 1097.593995284062 315.2233801919965 1097.269199133437 297.6361034072452
364 0.005 1.82 20 1058.63298931597 1002.661291352502 1002.916307270507 1100.682196825293 1100.018083056284 1099.94738789623 1097.586035239716 315.2926115034649 1097.27053921342 297.6366804739881
365 0.005 1.825 20 1058.663910628282 1002.737497303047 1002.992925462386 1100.685065428692 1100.02147679575 1099.950504364643 1097.594189968885 315.3617399932886 1097.268318758635 297.6372295572005
366 0.005 1.83 20 1058.695897528779 1002.812670347788 1003.068506170343 1100.683017934113 1100.019831044521 1099.952006801395 1097.586751335207 315.4308619108668 1097.270796975971 297.6377545290996
367 0.005 1.835 20 1058.726141936563 1002.886863745228 1003.143101572665 1100.6847330711 1100.021110038375 1099.947690289946 1097.591038991629 315.49970954708 1097.268873783986 297.6382597182906
368 0.005 1.84 20 1058.757072204966 1002.960069834696 1003.216700688325 1100.684110300923 1100.020637120326 1099.953800084616 1097.591000635688 315.5682557609641 1097.270507188153 297.6387479188311
369 0.005 1.845 20 1058.786176465393 1003.032296237583 1003.289320822501 1100.683500532504 1100.019447298594 1099.945462431913 1097.590388500958 315.6367918662727 1097.268489999878 297.6392113066786
370 0.005 1.85 20 1058.81640987217 1003.10358507638 1003.360991658315 1100.685258993969 1100.021210386733 1099.953039762928 1097.590534663504 315.7052233656738 1097.270544260603 297.6396576334571
371 0.005 1.855 20 1058.844648158613 1003.173888933246 1003.431681837865 1100.681952974277 1100.018113469808 1099.946292879149 1097.587440452056 315.7735079582428 1097.269724657723 297.6400929704358
372 0.005 1.86 20 1058.87529687858 1003.24332286277 1003.501481210868 1100.688056931634 1100.023786344771 1099.955783015213 1097.592935277367 315.841500028525 1097.270841984337 297.6405176234217
373 0.005 1.865 20 1058.901595839947 1003.311765208328 1003.570302929935 1100.680533726098 1100.017027024799 1099.946025512138 1097.586560241143 315.9093293217629 1097.270480353785 297.6409313506454
374 0.005 1.87 20 1058.930770689257 1003.379369258484 1003.638266327511 1100.68793368582 1100.02416755941 1099.954944914512 1097.593783634804 315.9769062312431 1097.269773546661 297.6413366853722
375 0.005 1.875 20 1058.957603239828 1003.446025090796 1003.705285470654 1100.681401934411 1100.017441201858 1099.946653159636 1097.586625266767 316.0443513664971 1097.270721965081 297.6417249520595
376 0.005 1.88 20 1058.985084759479 1003.511836270375 1003.771449816042 1100.686170803093 1100.022337651651 1099.950987301198 1097.592798348538 316.1117362948561 1097.269107007457 297.6420969589197
377 0.005 1.885 20 1059.01412830556 1003.576780071677 1003.836740245435 1100.686684337323 1100.023291515739 1099.95499941299 1097.588579834883 316.1789490448338 1097.272605852197 297.642456514641
378 0.005 1.89 20 1059.037101710221 1003.640823101505 1003.901139477618 1100.681326902175 1100.017843262162 1099.945287773189 1097.589785759395 316.2459770265128 1097.26873594979 297.6428045005694
379 0.005 1.895 20 1059.066045634368 1003.704057449327 1003.964704950366 1100.685340751162 1100.021709721992 1099.954379881 1097.59062555982 316.3127334986261 1097.271381420785 297.6431381293542
380 0.005 1.9 20 1059.090743620137 1003.766435927973 1004.027422598293 1100.684081191517 1100.019970302569 1099.946310091181 1097.590265992756 316.3794014564392 1097.269069204663 297.643459029819
381 0.005 1.905 20 1059.116674268843 1003.828004179138 1004.089319456588 1100.684979007381 1100.02115530152 1099.952537432644 1097.591058478913 316.4459320478769 1097.270948826486 297.6437736060789
382 0.005 1.91 20 1059.141474158264 1003.888737116694 1004.15038274559 1100.683575026696 1100.019251942035 1099.947099903757 1097.588124233271 316.5123346458917 1097.269697107165 297.6440864094473
383 0.005 1.915 20 1059.167164478431 1003.948700875515 1004.210664700054 1100.687731090605 1100.023926839832 1099.956100753254 1097.59405895937 316.5785508511096 1097.270517815577 297.6443953625111
384 0.005 1.92 20 1059.190677733864 1004.007823577375 1004.270110885535 1100.68201808854 1100.018104202411 1099.946468159497 1097.587131471172 316.6445518230109 1097.270429231988 297.6447009165404
385 0.005 1.925 20 1059.215687811287 1004.066219337212 1004.328816486977 1100.687827007445 1100.024019677667 1099.954579707993 1097.595068467063 316.710272969328 1097.269949393528 297.6449984997113
386 0.005 1.93 20 1059.238674438814 1004.123789280484 1004.386700747209 1100.681393256785 1100.017520991276 1099.947170953146 1097.586788213718 316.775951983968 1097.271156101976 297.6452823020679
387 0.005 1.935 20 1059.262053044341 1004.180622490018 1004.443839245245 1100.684893002456 1100.021292263238 1099.949679701245 1097.59306593539 316.8414904587588 1097.269318491299 297.6455580652623
388 0.005 1.94 20 1059.2862550942 1004.236695460705 1004.500211068178 1100.683255868614 1100.019532173309 1099.951610797438 1097.588276343395 316.9069274381045 1097.271662764883 297.6458257177437
389 0.005 1.945 20 1059.307969165051 1004.292028540823 1004.555844192876 1100.683833338493 1100.02006880749 1099.946410492933 1097.592304366832 316.9720497805258 1097.268758620453 297.6460863701609
390 0.005 1.95 20 1059.332375025318 1004.346647208221 1004.610750885501 1100.685439391381 1100.021847553408 1099.954759593417 1097.590437479929 317.0369718952178 1097.271692120393 297.6463373163467
391 0.005 1.955 20 1059.353521385105 1004.400524126048 1004.664920736845 1100.683689463012 1100.019500041478 1099.945841328678 1097.590746093088 317.1017584673497 1097.269132173292 297.6465836418959
392 0.005 1.96 20 1059.376394555963 1004.453709746187 1004.71838890082 1100.685713484391 1100.021759741763 1099.95316757964 1097.591485821841 317.1665523661151 1097.271334224369 297.6468333689383
393 0.005 1.965 20 1059.398667517328 1004.506189002315 1004.771150275852 1100.686611106475 1100.022350083493 1099.949852847579 1097.589521844932 317.2311419331817 1097.270684746445 297.6470818014104
394 0.005 1.97 20 1059.420035219837 1004.558001222889 1004.823237615369 1100.688257778334 1100.024302380897 1099.956363994154 1097.594181836873 317.2954918948928 1097.27099311303 297.6473271261841
395 0.005 1.975 20 1059.439824767054 1004.609061405443 1004.874580346133 1100.680516404932 1100.01676723427 1099.945737874506 1097.587275025008 317.3595220716355 1097.271408042409 297.6475739421692
396 0.005 1.98 20 1059.463402666703 1004.659540201688 1004.925320037942 1100.691792477329 1100.028103200409 1099.959058104338 1097.595963508923 317.4234284595627 1097.271839134942 297.64780807489
397 0.005 1.985 20 1059.482524456959 1004.709292795826 1004.975343285938 1100.683230826593 1100.019209834154 1099.948752903367 1097.590336343057 317.4873692669203 1097.271962994349 297.6480357813996
398 0.005 1.99 20 1059.501834095844 1004.758397757862 1005.024713802995 1100.684720353917 1100.021319463972 1099.949836937748 1097.593062617741 317.5511382710195 1097.270228736445 297.6482597787383
399 0.005 1.995 20 1059.523570504534 1004.806851564121 1005.073423360256 1100.685270992289 1100.021566512269 1099.953374542355 1097.588722820978 317.6146172096915 1097.272597892184 297.6484811123086
400 0.005 2 20 1059.541407735122 1004.854659703714 1005.121490844322 1100.683964013331 1100.02016035113 1099.946604183316 1097.592644394983 317.6778776183616 1097.269143892981 297.6486931312066
401 0.005 2.005 20 1059.562372571685 1004.901847510412 1005.168926041877 1100.684620344113 1100.020918377176 1099.953956518452 1097.590962873897 317.740933958331 1097.272018219312 297.6489011116195
402 0.005 2.01 20 1059.581061544598 1004.948402257127 1005.215732344824 1100.684639826101 1100.020227957642 1099.946711572448 1097.590155553274 317.8040560311078 1097.270015255071 297.6491117318517
403 0.005 2.015 20 1059.601300174148 1004.994377096686 1005.261947966891 1100.688079197123 1100.024391931772 1099.955816116761 1097.591943438137 317.8669246432025 1097.272299883895 297.649325571486
404 0.005 2.02 20 1059.618848363377 1005.039705022331 1005.30752338016 1100.683693490073 1100.019424090407 1099.947253734098 1097.589304446981 317.9295102266434 1097.270467064702 297.649539986373
405 0.005 2.025 20 1059.639015120668 1005.084492668555 1005.352542717883 1100.68904085463 1100.024986674849 1099.956352794322 1097.595925277888 317.9918771069401 1097.271711465607 297.6497574741672
406 0.005 2.03 20 1059.656367015959 1005.12864027036 1005.396931695716 1100.683896073696 1100.019692953678 1099.947666345257 1097.588043391041 318.0540714182605 1097.27179630821 297.6499675530717
407 0.005 2.035 20 1059.674740285094 1005.172244534508 1005.440765504177 1100.688399519689 1100.024629864251 1099.955440353269 1097.596409925641 318.1162704827307 1097.270854180428 297.6501714821273
408 0.005 2.04 20 1059.694288002999 1005.215271242761 1005.484015165423 1100.685953344436 1100.021056880584 1099.950706957736 1097.594966437669 318.178325181206 1097.273578586744 297.65037253296
409 0.005 2.045 20 1059.710615251161 1005.257744187616 1005.526715156738 1100.688069908125 1100.023351442393 1099.950670396784 1097.598139177161 318.2401264927273 1097.270679861591 297.650570862812
410 0.005 2.05 20 1059.726594977943 1005.299598793573 1005.568800453706 1100.681858315401 1100.018635480533 1099.951557610541 1097.588792688015 318.3016813035824 1097.272502770187 297.6507615487291
411 0.005 2.055 20 1059.744853226051 1005.340949307335 1005.610367792018 1100.687699518875 1100.024044788347 1099.950099694584 1097.593405211473 318.3630232942133 1097.270778031568 297.650949790071
412 0.005 2.06 20 1059.760900320345 1005.381723171279 1005.651360287423 1100.683423286186 1100.020119180076 1099.95367031725 1097.590215959944 318.4244238601529 1097.272237552346 297.6511403967151
413 0.005 2.065 20 1059.777725572276 1005.421960251216 1005.691811518025 1100.684825107277 1100.020426926769 1099.947121311116 1097.591009503054 318.4855737726648 1097.270001472402 297.6513367632928
414 0.005 2.07 20 1059.794103534854 1005.461679084455 1005.73173916832 1100.685007139447 1100.020945658035 1099.952581056061 1097.591893147121 318.5465438601734 1097.271382384261 297.6515348237513
415 0.005 2.075 20 1059.810279949403 1005.500857404327 1005.77112768569 1100.683268931583 1100.018990759457 1099.946631391466 1097.589581956262 318.6072871450236 1097.270486032264 297.6517354940044
416 0.005 2.08 20 1059.827278587364 1005.539559995366 1005.810030793077 1100.68767298965 1100.023722696395 1099.95548824406 1097.595623780458 318.6676521696348 1097.271258138663 297.6519325445881
417 0.005 2.085 20 1059.842222359099 1005.577708383752 1005.848385753052 1100.681793126257 1100.017659835167 1099.945778457094 1097.589201671601 318.7281296862971 1097.271320565715 297.652123402076
418 0.005 2.09 20 1059.858573321087 1005.615405440862 1005.886279491012 1100.687567707872 1100.023843936285 1099.954477535204 1097.595891567169 318.7884841997882 1097.271162149117 297.6523085832387
419 0.005 2.095 20 1059.874398078618 1005.652575340932 1005.923648979398 1100.684396054103 1100.020875083346 1099.950401725937 1097.587702687566 318.8486639415755 1097.273235567344 297.6524898460191
420 0.005 2.1 20 1059.887411440809 1005.689241425999 1005.960516298081 1100.682693338714 1100.019653027155 1099.948637020539 1097.591953622811 318.9085367148096 1097.270563246475 297.6526676382758
421 0.005 2.105 20 1059.906339353699 1005.72548155412 1005.996932699342 1100.687513382656 1100.022378445133 1099.953676395993 1097.596730483607 318.9682520931284 1097.273367260145 297.6528386658632
422 0.005 2.11 20 1059.9169940118 1005.761179503206 1006.032833408525 1100.681383752507 1100.017606079082 1099.945409314787 1097.590866988414 319.0278423963619 1097.269722711153 297.6530113717866
423 0.005 2.115 20 1059.933799306617 1005.796442636046 1006.068275161136 1100.684887009905 1100.021067049155 1099.953600702989 1097.592379728717 319.0872979805185 1097.271970615925 297.653190209836
424 0.005 2.12 20 1059.947573462838 1005.831234956641 1006.103252649957 1100.684714052925 1100.019470052745 1099.946729297819 1097.590876829044 319.1466131453492 1097.269595852194 297.6533727185909
425 0.005 2.125 20 1059.96090760138 1005.86555479129 1006.137758266106 1100.682058141117 1100.018506038586 1099.951251222097 1097.591026525062 319.2056601572663 1097.271722977111 297.6535559320781
426 0.005 2.13 20 1059.97739938305 1005.899458779463 1006.171833491996 1100.68591541894 1100.020794314998 1099.948273459569 1097.593704010766 319.2644451801163 1097.271445519989 297.6537425240549
427 0.005 2.135 20 1059.990994441234 1005.932939776056 1006.205489048 1100.688168467086 1100.024280636417 1099.955892967162 1097.596648696217 319.3232196957844 1097.271748511143 297.6539219825556
428 0.005 2.14 20 1060.004222754352 1005.965939003315 1006.23866674469 1100.683244863609 1100.018528135025 1099.946813305507 1097.589310842326 319.3818227302015 1097.272125025538 297.6540982801482
429 0.005 2.145 20 1060.016666379306 1005.998514733171 1006.271419329477 1100.68425716819 1100.020900590774 1099.951650348276 1097.594196679508 319.440254524707 1097.27145237079 297.6542715086784
430 0.005 2.15 20 1060.030732467824 1006.030646809724 1006.303720235387 1100.682450607045 1100.018816022729 1099.949432316742 1097.587725782521 319.4984208198886 1097.27285136936 297.6544435937169
431 0.005 2.155 20 1060.043425829781 1006.062379379491 1006.335618922554 1100.685497376257 1100.02198089733 1099.94997483889 1097.593664898765 319.5564028352232 1097.270639906103 297.6546087848575
432 0.005 2.16 20 1060.05749768552 1006.093693361732 1006.367095257886 1100.68443167566 1100.020824730703 1099.953027048986 1097.591065669523 319.6143926295198 1097.273178091631 297.6547727879155
433 0.005 2.165 20 1060.069929108136 1006.124606887923 1006.398173783834 1100.686860623811 1100.023099198501 1099.949141754223 1097.592358322036 319.6721140782343 1097.270788148154 297.654943612716
434 0.005 2.17 20 1060.082789812302 1006.155111536754 1006.428836621363 1100.685453038708 1100.021514144688 1099.954581647383 1097.592354720744 319.7297216555438 1097.272535477475 297.6551174467093
435 0.005 2.175 20 1060.094998654208 1006.185204061697 1006.459091435777 1100.685578631295 1100.021201734573 1099.947045423853 1097.590659532884 319.7870972522859 1097.2705808004 297.6552938685268
436 0.005 2.18 20 1060.107193775738 1006.21491700011 1006.488958663848 1100.685326410352 1100.021479584111 1099.953487646539 1097.593114600802 319.8441619652309 1097.272162448335 297.6554739979647
437 0.005 2.185 20 1060.118649387075 1006.244204278254 1006.518407080768 1100.682260349989 1100.018000784296 1099.945770542921 1097.587969398611 319.901128450609 1097.271379412826 297.6556493779586
438 0.005 2.19 20 1060.132664980879 1006.273169407915 1006.547514709408 1100.68907529246 1100.025162496799 1099.956659747805 1097.595755691457 319.958147122294 1097.272210704991 297.655821079262
439 0.005 2.195 20 1060.144518794782 1006.301722342105 1006.576216514787 1100.683771994831 1100.019044871747 1099.947581069413 1097.590303593376 320.0148766677702 1097.273249098348 297.6559902058819
440 0.005 2.2 20 1060.155764122817 1006.329930727866 1006.604573646243 1100.688228139502 1100.024590395761 1099.955212814289 1097.596242041719 320.0713883473172 1097.271725422375 297.6561574876714
441 0.005 2.205 20 1060.167083175697 1006.357735198627 1006.632525312008 1100.683589131103 1100.01912562191 1099.949274443426 1097.588842143323 320.1276809056665 1097.273198006216 297.6563186425749
442 0.005 2.21 20 1060.176304592823 1006.38516263242 1006.66010550551 1100.682395522797 1100.018789419697 1099.947671511056 1097.591646967676 320.1838522450363 1097.270748757189 297.6564745262893
443 0.005 2.215 20 1060.190005336466 1006.412251285101 1006.68732861566 1100.685188525862 1100.021304838754 1099.953487021065 1097.590684629663 320.2400191799171 1097.273015036437 297.656635020787
444 0.005 2.22 20 1060.199696394508 1006.438982597309 1006.714202262047 1100.684966255172 1100.02062147416 1099.947341237816 1097.592662038342 320.295952714124 1097.270085912294 297.6568029175886
445 0.005 2.225 20 1060.211519203215 1006.465374104179 1006.740728834885 1100.68519824016 1100.021274366532 1099.953839218222 1097.592211734926 320.3516117835332 1097.272155744726 297.6569742364744
446 0.005 2.23 20 1060.221870455926 1006.491403432632 1006.766897358236 1100.684306528471 1100.019895407344 1099.946296553936 1097.591480548929 320.4071860502662 1097.2704369859 297.6571482752508
447 0.005 2.235 20 1060.235640492177 1006.517168009553 1006.792781726565 1100.690319391659 1100.024982313198 1099.95614247961 1097.601096676164 320.4623145551195 1097.273416966656 297.6573186823087
448 0.005 2.24 20 1060.24331512684 1006.542522662643 1006.818279901687 1100.683525064652 1100.019014732029 1099.946570584348 1097.590558395119 320.5175157150726 1097.271376959041 297.6574842390901
449 0.005 2.245 20 1060.25471018712 1006.567594206294 1006.843478663272 1100.688138127767 1100.024085670218 1099.95520119174 1097.596951345154 320.5726664759168 1097.272050454979 297.6576480747266
450 0.005 2.25 20 1060.264173321827 1006.592284023559 1006.868302677317 1100.682400525205 1100.018299566165 1099.946732481667 1097.588795682745 320.6275747984884 1097.272684927721 297.6578083342023
451 0.005 2.255 20 1060.274522671632 1006.616695487602 1006.892838499461 1100.687201175988 1100.023259369125 1099.953189918611 1097.596803695251 320.6821627695933 1097.271482172674 297.65796587087
452 0.005 2.26 20 1060.284026574028 1006.640745259098 1006.917017356348 1100.682069847624 1100.01829535366 1099.949357880917 1097.588571615101 320.7366146239345 1097.273050702737 297.6581169295678
453 0.005 2.265 20 1060.293448145184 1006.664500973731 1006.94089662131 1100.685039441541 1100.020951632188 1099.948686622239 1097.593782467404 320.7909328835105 1097.270650461239 297.6582684185238
454 0.005 2.27 20 1060.304201860414 1006.68794577893 1006.964460947053 1100.684321969612 1100.020523307233 1099.953096636083 1097.590646823645 320.8452819959725 1097.272719931266 297.6584272053531
455 0.005 2.275 20 1060.312574897036 1006.711082095552 1006.987719950135 1100.684514294679 1100.019902846914 1099.946645445282 1097.593115382948 320.8993753493051 1097.269704434312 297.6585892354021
456 0.005 2.28 20 1060.323934322001 1006.733933025945 1007.010686075317 1100.686635054123 1100.022769352675 1099.955208898724 1097.59165184877 320.9532804118336 1097.27307713844 297.6587521492259
457 0.005 2.285 20 1060.331233903895 1006.756443457338 1007.03332188211 1100.681345430363 1100.017051726211 1099.94516752764 1097.590216289665 321.0067726444924 1097.270762214889 297.6589193586978
458 0.005 2.29 20 1060.342083607753 1006.778709737966 1007.055696097766 1100.686501584907 1100.022602929385 1099.954497109605 1097.594597631622 321.0601504655507 1097.272422014717 297.6590767062301
459 0.005 2.295 20 1060.351106196687 1006.800658325265 1007.07775954317 1100.683767111195 1100.019303745715 1099.946742094135 1097.590425472375 321.1138549628702 1097.271864844652 297.6592292809629
460 0.005 2.3 20 1060.360568125805 1006.822357992269 1007.099569660445 1100.687634498716 1100.023845674636 1099.955098127926 1097.595110960207 321.1671143016021 1097.272594656583 297.6593801885467
461 0.005 2.305 20 1060.371187689766 1006.843781209077 1007.121096885582 1100.686653904083 1100.021117343604 1099.949392852129 1097.596014765853 321.2201403871826 1097.273822857481 297.6595303194857
462 0.005 2.31 20 1060.378459451528 1006.864930985953 1007.142361208445 1100.688615489106 1100.024382418907 1099.953707334369 1097.595685837741 321.272896828405 1097.272211787853 297.6596730418571
463 0.005 2.315 20 1060.387032360758 1006.885774159346 1007.163317225277 1100.684967423344 1100.021488860267 1099.952380535261 1097.588762459314 321.3256931914466 1097.273981394013 297.6598128229508
464 0.005 2.32 20 1060.394766232581 1006.906355543487 1007.184007400224 1100.687060750191 1100.023450578512 1099.951218073545 1097.593383748013 321.3784069291729 1097.271424588672 297.6599577081581
465 0.005 2.325 20 1060.403626264298 1006.926654858652 1007.204410378075 1100.684748328621 1100.020624413357 1099.953012609984 1097.591175262233 321.4307595875325 1097.272809692261 297.6601071982949
466 0.005 2.33 20 1060.410625061703 1006.946682066049 1007.224546040384 1100.684266350299 1100.020036193633 1099.946323651641 1097.591559219444 321.4829726563882 1097.270379696849 297.6602582119493
467 0.005 2.335 20 1060.421641352498 1006.966496473506 1007.24445316618 1100.689009769329 1100.025056238322 1099.957251668451 1097.593287315656 321.5349940915998 1097.273816921567 297.6604129001725
468 0.005 2.34 20 1060.428805407349 1006.986028433472 1007.264087402556 1100.686289024093 1100.021110244776 1099.948050695502 1097.593070382877 321.586941062133 1097.271382043399 297.6605618033676
469 0.005 2.345 20 1060.437536827675 1007.005339618192 1007.283494288963 1100.688664503406 1100.024444763362 1099.95620688946 1097.597821547051 321.6387459153528 1097.273186116784 297.660703728981
470 0.005 2.35 20 1060.444348057963 1007.024352551482 1007.302610402504 1100.684180000997 1100.019292687029 1099.946866978739 1097.59108515944 321.6903903884039 1097.272371982492 297.6608429515603
471 0.005 2.355 20 1060.451888577029 1007.04313927401 1007.321494766423 1100.686568857627 1100.023045393147 1099.954797459064 1097.595536345963 321.7418267735678 1097.272743830372 297.6609801362679
472 0.005 2.36 20 1060.45980456972 1007.061653002035 1007.340104221576 1100.683163471574 1100.018764546988 1099.947720405175 1097.589066658637 321.793078620389 1097.273510078655 297.6611104259275
473 0.005 2.365 20 1060.468763748861 1007.079990234746 1007.358530016062 1100.690771136759 1100.026866163967 1099.956784777441 1097.596437718567 321.8442631018652 1097.273153229316 297.6612371617516
474 0.005 2.37 20 1060.475100064602 1007.098037926386 1007.376673956587 1100.683665266514 1100.019455600448 1099.950639936565 1097.592023674203 321.8952931198768 1097.273779110778 297.6613649155624
475 0.005 2.375 20 1060.481501982507 1007.11585588876 1007.394586543969 1100.685660188278 1100.022190641126 1099.950051115242 1097.594306791292 321.9461371240403 1097.271221851113 297.6614994634724
476 0.005 2.38 20 1060.489749324018 1007.133442677553 1007.412260986845 1100.684918502259 1100.02079855924 1099.953908436127 1097.591115197301 321.9967773928165 1097.273091074218 297.6616358528941
477 0.005 2.385 20 1060.497944090122 1007.150842908098 1007.429744163258 1100.688411032544 1100.02280468814 1099.948504765664 1097.599942253476 322.0472130782676 1097.271179528087 297.6617749573716
478 0.005 2.39 20 1060.504275082531 1007.167993117202 1007.446985701973 1100.686357484742 1100.022501415841 1099.954766830275 1097.592879885559 322.0974822854095 1097.272994701739 297.6619117927622
479 0.005 2.395 20 1060.511738559972 1007.184927259166 1007.46400712322 1100.686444833065 1100.021314929816 1099.947748390608 1097.595038190628 322.1476913436978 1097.271502297182 297.6620393265974
480 0.005 2.4 20 1060.517528061176 1007.201623696608 1007.480793660163 1100.684578648496 1100.021583814412 1099.954794621097 1097.593808249933 322.1978384145323 1097.273351706202 297.6621647061453
481 0.005 2.405 20 1060.525238346612 1007.218093930455 1007.497347156158 1100.684924126035 1100.020619943903 1099.947728607088 1097.590045474867 322.2478286815866 1097.272723531644 297.6622865183419
482 0.005 2.41 20 1060.532065719337 1007.234385148833 1007.513718430437 1100.687841124681 1100.024250042146 1099.956156416613 1097.596703505468 322.2975404595205 1097.272885911034 297.6624050096993
483 0.005 2.415 20 1060.538959300627 1007.250440101827 1007.529855368978 1100.684327859977 1100.019840993414 1099.948313094968 1097.592083436451 322.347017368063 1097.273577627565 297.6625191720144
484 0.005 2.42 20 1060.543240182788 1007.266274056147 1007.545777408529 1100.683267033771 1100.01999109266 1099.950816132391 1097.594155473007 322.3963782489379 1097.271632729766 297.6626289775235
485 0.005 2.425 20 1060.550845893005 1007.281899495663 1007.561479399694 1100.682391523752 1100.018344382084 1099.949415191862 1097.589362345633 322.4458141311821 1097.273100862004 297.6627454623314
486 0.005 2.43 20 1060.556374961457 1007.297335299189 1007.576994954276 1100.684707030275 1100.02067857361 1099.948557464041 1097.593839893359 322.4950798269962 1097.270318816729 297.6628663147853
487 0.005 2.435 20 1060.564281355765 1007.312576292229 1007.592308560901 1100.684512251266 1100.020421294732 1099.953070866237 1097.591913173285 322.5440904267586 1097.272913307178 297.6629882231088
488 0.005 2.44 20 1060.569433457394 1007.327618063896 1007.607430093845 1100.684313700984 1100.020008326228 1099.946274909551 1097.592953576727 322.5926868034138 1097.270361600486 297.663113497259
489 0.005 2.445 20 1060.576966111396 1007.342482612966 1007.622365921474 1100.685681611323 1100.021640532889 1099.953589767188 1097.593110469478 322.641187848477 1097.272922191612 297.6632299286537
490 0.005 2.45 20 1060.582272351058 1007.357133839624 1007.637095158546 1100.683809491901 1100.019402511156 1099.94607343143 1097.592070915086 322.6897512054587 1097.2711845008 297.6633390448858
491 0.005 2.455 20 1060.589969834105 1007.371645276665 1007.651672574672 1100.688189960276 1100.023905323553 1099.955845700252 1097.596528808331 322.7382974874782 1097.273418033977 297.6634468080142
492 0.005 2.46 20 1060.594737465325 1007.385914737437 1007.666021895807 1100.683065446181 1100.018769965363 1099.947071870546 1097.58977167998 322.7864840804823 1097.273067733177 297.6635537585058
493 0.005 2.465 20 1060.601422221546 1007.400053385326 1007.680228045424 1100.688695901806 1100.024649132308 1099.955581802655 1097.596426616995 322.8344457705413 1097.27270118494 297.663653645746
494 0.005 2.47 20 1060.606164990734 1007.413954362483 1007.694204566963 1100.682315836612 1100.018243597583 1099.947189170169 1097.589359993432 322.8822014626973 1097.273052382123 297.6637530543216
495 0.005 2.475 20 1060.612223619321 1007.427720254011 1007.708037214953 1100.687270232411 1100.023308314278 1099.953112632154 1097.596204023731 322.9300015136053 1097.271831363574 297.6638535829267
496 0.005 2.48 20 1060.618201798915 1007.441282368802 1007.721668338848 1100.683974217466 1100.019504279146 1099.950637655496 1097.590498718846 322.9776887583693 1097.273611146588 297.6639576432403
497 0.005 2.485 20 1060.622841944034 1007.454683657766 1007.73513896909 1100.685586552849 1100.021234372811 1099.948382702443 1097.596063430301 323.025216539583 1097.270807173604 297.6640637025686
498 0.005 2.49 20 1060.62947179237 1007.46790956353 1007.748428305873 1100.685461661278 1100.022355856438 1099.955591374588 1097.591867683739 323.0724394367086 1097.274015044948 297.6641750393171
499 0.005 2.495 20 1060.634343644274 1007.480963814646 1007.761549334099 1100.685322218668 1100.020335730878 1099.946566336004 1097.592872357616 323.1193414050857 1097.271227695448 297.6642813460647
500 0.005 2.5 20 1060.640329347566 1007.493862881008 1007.774511655428 1100.685940646239 1100.022010852239 1099.954120206605 1097.593474342194 323.1664269112686 1097.273062150394 297.6643786673812
501 0.005 2.505 20 1060.645758679512 1007.506587018802 1007.787300724886 1100.685277408663 1100.020628380971 1099.946863371561 1097.592893063781 323.2133841385312 1097.272146758955 297.6644724376284
502 0.005 2.51 20 1060.649601109393 1007.519135704599 1007.799916876397 1100.683721426906 1100.020531208334 1099.953719819361 1097.593905398112 323.2600279444022 1097.273090372177 297.6645655856702
503 0.005 2.515 20 1060.655739276291 1007.53152054809 1007.812361111397 1100.683771045059 1100.019048731798 1099.946842791702 1097.590780585036 323.3065740662313 1097.272665508723 297.6646529550451
504 0.005 2.52 20 1060.662432876598 1007.543815310919 1007.824708540039 1100.690615049227 1100.025838793992 1099.956384626765 1097.600441219687 323.3529183627159 1097.272972939544 297.6647381018316
505 0.005 2.525 20 1060.6657053485 1007.555877704221 1007.836838824046 1100.682708234922 1100.018179886373 1099.94689632466 1097.589937703468 323.3991576499004 1097.27306440276 297.6648205897991
506 0.005 2.53 20 1060.670278410154 1007.567820430558 1007.848842313665 1100.686759212328 1100.022585957113 1099.952293603373 1097.595272441802 323.4453836294949 1097.271698592408 297.6649092801242
507 0.005 2.535 20 1060.67743227819 1007.579621696457 1007.860694225341 1100.686665309706 1100.020999009144 1099.951954377448 1097.596535371322 323.4914526534601 1097.274065222938 297.6650004272021
508 0.005 2.54 20 1060.679052146746 1007.591238719579 1007.872379918203 1100.684655410966 1100.020771379401 1099.948052273396 1097.594976215923 323.5372632547238 1097.270529970788 297.6650966397136
509 0.005 2.545 20 1060.685784109671 1007.602717588953 1007.883911845586 1100.685134910542 1100.020810434767 1099.953904757373 1097.592653220305 323.5827335497606 1097.273412672092 297.6651924828491
510 0.005 2.55 20 1060.689919651567 1007.614057187395 1007.895308653172 1100.686225147487 1100.021279832855 1099.946732674337 1097.592802398762 323.6282295103539 1097.271149976695 297.6652774905313
511 0.005 2.555 20 1060.694955723314 1007.625252894535 1007.906559374641 1100.685687353716 1100.02173203676 1099.95368763105 1097.59380449537 323.6736400594785 1097.273086260381 297.6653555327582
512 0.005 2.56 20 1060.69873974023 1007.636277962624 1007.917643782889 1100.683485946068 1100.019047065224 1099.945916259024 1097.592220205984 323.7189622145401 1097.27157785563 297.665433415642
513 0.005 2.565 20 1060.705227297072 1007.647213287333 1007.928626639435 1100.689232735912 1100.025284298354 1099.957604569362 1097.596090158752 323.7640450362532 1097.273971280307 297.6655087846623
514 0.005 2.57 20 1060.710019521325 1007.657991770475 1007.939456703648 1100.686481642727 1100.020914936142 1099.949117443811 1097.594274628133 323.8090128263324 1097.273553028091 297.6655790557427
515 0.005 2.575 20 1060.714533771462 1007.668664388369 1007.950182426057 1100.691608357057 1100.027522748848 1099.958630422396 1097.597222055439 323.8537221547767 1097.273485150999 297.6656481292579
516 0.005 2.58 20 1060.71809593196 1007.679161886528 1007.96073484877 1100.685081073456 1100.019860923864 1099.948690551088 1097.594255741336 323.8983234687971 1097.273685371576 297.6657201761866
517 0.005 2.585 20 1060.718992563231 1007.689489362216 1007.971126035126 1100.68225781467 1100.018668487205 1099.949342914946 1097.594437275674 323.9429735482778 1097.270876569268 297.6657961530738
518 0.005 2.59 20 1060.724797523749 1007.699683192995 1007.981366562916 1100.682032584514 1100.018015502055 1099.949745670569 1097.589739965584 323.987438389204 1097.272956400949 297.665874566648
519 0.005 2.595 20 1060.728593916834 1007.709772832277 1007.991504496746 1100.684811027774 1100.020611853003 1099.947429197149 1097.594562413295 324.0316192661321 1097.270564993952 297.6659575840009
520 0.005 2.6 20 1060.734373208577 1007.719738250129 1008.001514085764 1100.68510109832 1100.021186586137 1099.954317617653 1097.592190643332 324.0755102620088 1097.273348734091 297.666034343896
521 0.005 2.605 20 1060.737100439274 1007.729562729073 1008.011390581719 1100.683597322813 1100.019282884208 1099.944757228462 1097.593688201651 324.1193053601516 1097.270615393552 297.6660990751549
522 0.005 2.61 20 1060.742645051704 1007.739288790405 1008.021159305057 1100.685935154174 1100.021836772239 1099.954070435148 1097.593979485459 324.1633217212018 1097.27352875799 297.6661616477684
523 0.005 2.615 20 1060.747146011 1007.748885217607 1008.030801897371 1100.685921990558 1100.020685542348 1099.948224521683 1097.592710350553 324.20708586413 1097.272589986768 297.6662263484549
524 0.005 2.62 20 1060.751669797155 1007.758389393512 1008.040350209525 1100.689532028446 1100.026058911504 1099.958490143522 1097.596280031396 324.2506610477606 1097.274533808926 297.6662850797933
525 0.005 2.625 20 1060.754612190824 1007.76773116263 1008.049745013034 1100.684791488196 1100.020352889643 1099.947972131324 1097.590225200351 324.2939661508198 1097.273232919037 297.6663436855503
526 0.005 2.63 20 1060.758351820046 1007.77698870079 1008.059046341968 1100.6885156836 1100.024402277003 1099.955223662767 1097.597002740191 324.3370726436083 1097.272782193269 297.666401982116
527 0.005 2.635 20 1060.761557011291 1007.786078745504 1008.068185145886 1100.68328772649 1100.0186937826 1099.947572479455 1097.589753448652 324.3803110735033 1097.273271871521 297.6664647744685
528 0.005 2.64 20 1060.763528908578 1007.79505446898 1008.077210938193 1100.6831876341 1100.019436166737 1099.949821414644 1097.594233008936 324.4233989567514 1097.271315440337 297.6665308315323
529 0.005 2.645 20 1060.768667774625 1007.803917060883 1008.086112730524 1100.682799134374 1100.018701187992 1099.950081338957 1097.590005768775 324.4662468601156 1097.273242366746 297.6666024890379
530 0.005 2.65 20 1060.771841647443 1007.812683341228 1008.094922126355 1100.685244239546 1100.021275285132 1099.947944967342 1097.594378629818 324.5087425832195 1097.270880521182 297.6666712391885
531 0.005 2.655 20 1060.775124041288 1007.821307154255 1008.103589936543 1100.680802551335 1100.017518425791 1099.951578898146 1097.591149398755 324.5510916676453 1097.273350438743 297.6667303098621
532 0.005 2.66 20 1060.779512883189 1007.829850992422 1008.11217188045 1100.684703208536 1100.020503686027 1099.945990288232 1097.593132131278 324.5936622085667 1097.271426305787 297.6667821583158
533 0.005 2.665 20 1060.783882152099 1007.838301605589 1008.120657871958 1100.685929627316 1100.021914300595 1099.953624477922 1097.594184261894 324.6361188050884 1097.273329470207 297.666835957086
534 0.005 2.67 20 1060.78699568593 1007.846630532004 1008.129030636746 1100.684808151999 1100.020077125836 1099.947272669923 1097.591223348034 324.6782718444445 1097.272172158004 297.6668860294803
535 0.005 2.675 20 1060.791055355022 1007.854887631337 1008.137323814841 1100.687807723258 1100.023773919934 1099.95591243927 1097.596920302593 324.7203150106087 1097.273379163053 297.6669352411618
536 0.005 2.68 20 1060.793240732979 1007.862981824409 1008.145465335272 1100.681947857505 1100.017964460094 1099.946783056553 1097.589450467762 324.7620798594992 1097.273286636711 297.6669848669711
537 0.005 2.685 20 1060.798113972532 1007.871041143131 1008.153554903007 1100.689550896463 1100.024863702676 1099.955147538918 1097.599196704723 324.8037828000702 1097.27277937647 297.6670362168575
538 0.005 2.69 20 1060.801944948059 1007.878980273369 1008.16153006156 1100.686064450056 1100.020342112444 1099.949518773913 1097.594817175228 324.8455867410955 1097.274020061287 297.6670903608426
539 0.005 2.695 20 1060.801140003839 1007.886775635824 1008.169377715392 1100.681564482175 1100.01804720053 1099.948192592171 1097.594391113634 324.8870786516128 1097.271010104213 297.6671514802803
540 0.005 2.7 20 1060.808325616664 1007.894521125514 1008.177148530728 1100.685737473822 1100.020830658723 1099.951842045539 1097.595449410031 324.9283578112089 1097.274287355124 297.6672126000071
541 0.005 2.705 20 1060.807549690597 1007.90211380988 1008.184790269584 1100.680957207225 1100.017258039986 1099.945011378152 1097.59333837139 324.9694963011792 1097.270468391974 297.667266815883
542 0.005 2.71 20 1060.813715752167 1007.909650730927 1008.192353793815 1100.68502322639 1100.021192632078 1099.954586098298 1097.592265608867 325.0105834182384 1097.273976858329 297.6673124996715
543 0.005 2.715 20 1060.81779172395 1007.917127572784 1008.199859823436 1100.688058421122 1100.022468385894 1099.947679930702 1097.600043526152 325.0516862878144 1097.272308211093 297.6673524575753
544 0.005 2.72 20 1060.819927203848 1007.924488576843 1008.207259117108 1100.686347023365 1100.022390937295 1099.954483431882 1097.594213893279 325.0925582706906 1097.273375931753 297.6673936185222
545 0.005 2.725 20 1060.82250167777 1007.93173800953 1008.214547758817 1100.68484974072 1100.020126728334 1099.947313742471 1097.5916142169 325.1333887313808 1097.272221862133 297.667432346223
546 0.005 2.73 20 1060.826613696866 1007.938937242781 1008.221776886491 1100.688925518798 1100.024692450809 1099.95668453644 1097.596544476814 325.1739372992305 1097.273592005775 297.6674727233486
547 0.005 2.735 20 1060.828326496423 1007.945990677061 1008.228871828579 1100.683481217998 1100.018918038149 1099.947175261757 1097.589328779239 325.2142666056032 1097.273045129672 297.6675166746898
548 0.005 2.74 20 1060.831744202416 1007.953006669049 1008.235917375227 1100.689066416975 1100.024742772948 1099.955713124105 1097.597346952415 325.2545402718246 1097.27220822437 297.6675592371791
549 0.005 2.745 20 1060.83235861561 1007.959846038573 1008.242800203968 1100.67867817964 1100.014976897419 1099.944981516788 1097.588477958494 325.2948456557497 1097.273334992001 297.667604301152
550 0.005 2.75 20 1060.836235571243 1007.966663503595 1008.249643913345 1100.686143100836 1100.021824474649 1099.950916774385 1097.59600327054 325.3349282928058 1097.271422581043 297.6676572949053
551 0.005 2.755 20 1060.838424870135 1007.973345428346 1008.256362135171 1100.680005763154 1100.016502422826 1099.949145698747 1097.588934591732 325.3748580448963 1097.273503534139 297.6677058398599
552 0.005 2.76 20 1060.841958011105 1007.979989412722 1008.26303419222 1100.685491250845 1100.021587970675 1099.947825213187 1097.59512418509 325.4145704310147 1097.271367184475 297.6677457577668
553 0.005 2.765 20 1060.84690048827 1007.986571610597 1008.269639341356 1100.687087259113 1100.023037851403 1099.955510646892 1097.594622816232 325.4541381385804 1097.274396002857 297.6677788537435
554 0.005 2.77 20 1060.847477043225 1007.993041423301 1008.276145767241 1100.68457517512 1100.020211987234 1099.945969181316 1097.593128765519 325.4937940292007 1097.2713611942 297.6678105127246
555 0.005 2.775 20 1060.851010272374 1007.999444023264 1008.282576107541 1100.685772878096 1100.021749780157 1099.953307870752 1097.594246676785 325.5333832906801 1097.273441188747 297.6678405353333
556 0.005 2.78 20 1060.853108507134 1008.005747702205 1008.288912793785 1100.684266983803 1100.019697355614 1099.947137548454 1097.591103956048 325.5727825271483 1097.272204126677 297.6678736391981
557 0.005 2.785 20 1060.856912129753 1008.012015223263 1008.295204215255 1100.688684076056 1100.024494862831 1099.95639131547 1097.596656690448 325.6118775806079 1097.273392711583 297.6679093501592
558 0.005 2.79 20 1060.857881193657 1008.0181474414 1008.301372372008 1100.682612963209 1100.018143097419 1099.946647788804 1097.590274977193 325.6507252253818 1097.272386825636 297.667945690022
559 0.005 2.795 20 1060.861230571897 1008.024257851915 1008.307507521826 1100.688375755452 1100.023988387194 1099.954791247429 1097.597234400877 325.6896201750948 1097.272173071788 297.6679807147683
560 0.005 2.8 20 1060.864328819828 1008.030262566624 1008.313542787809 1100.685541319211 1100.021389755563 1099.950273311253 1097.589723539634 325.7286175146838 1097.274100743265 297.6680266654412
561 0.005 2.805 20 1060.866088301972 1008.036216383196 1008.319523620831 1100.687493215249 1100.022905070538 1099.95164764784 1097.597599609976 325.7672719321873 1097.271783042448 297.6680713011555
562 0.005 2.81 20 1060.867200278268 1008.042032359986 1008.325374975535 1100.680223699408 1100.017175607767 1099.950054715885 1097.589101496798 325.8058491974186 1097.273969292156 297.6681079068424
563 0.005 2.815 20 1060.872077148789 1008.047853603807 1008.331211083889 1100.688419274895 1100.02318737788 1099.949233279061 1097.600665791604 325.8440616536804 1097.272103022428 297.6681403494506
564 0.005 2.82 20 1060.874068440105 1008.053580367571 1008.336964640404 1100.685965641085 1100.021920750615 1099.954710848585 1097.593054108658 325.8822823590816 1097.27386520172 297.668167491454
565 0.005 2.825 20 1060.875040796819 1008.059213293252 1008.342629908137 1100.684331989295 1100.019823434633 1099.945815784155 1097.593350252867 325.9206751564682 1097.271290670006 297.6681917060548
566 0.005 2.83 20 1060.878327772794 1008.064798551271 1008.348237303525 1100.686169622225 1100.021981174354 1099.953787012839 1097.594213189156 325.9588647871296 1097.273546948095 297.6682178237401
567 0.005 2.835 20 1060.880687845289 1008.070305420956 1008.35377156868 1100.685441839245 1100.020666745634 1099.947479863919 1097.593476757751 325.9967999475286 1097.272505419068 297.668246903312
568 0.005 2.84 20 1060.883707792459 1008.075779652127 1008.359267938978 1100.689610685636 1100.025584733595 1099.958014491491 1097.596366301083 326.0345159752135 1097.273504121208 297.6682789216611
569 0.005 2.845 20 1060.883061945037 1008.081095350528 1008.364620740058 1100.679321008517 1100.015480067091 1099.944728877199 1097.589491697941 326.0720740316791 1097.272805994345 297.6683116194673
570 0.005 2.85 20 1060.887499591205 1008.086428102329 1008.369969230484 1100.688998935456 1100.024750070181 1099.95543256654 1097.597611598089 326.1097436755298 1097.272539861718 297.6683472366009
571 0.005 2.855 20 1060.888783495701 1008.091641883336 1008.375211010737 1100.682568710342 1100.018314848874 1099.94724589597 1097.589269582389 326.1472416040961 1097.273565865752 297.6683867172888
572 0.005 2.86 20 1060.891388206417 1008.096833527134 1008.380423302766 1100.687103460445 1100.022149349413 1099.950733403669 1097.595398051631 326.1845739020972 1097.272066306287 297.6684225320787
573 0.005 2.865 20 1060.893278086071 1008.10192748129 1008.385542923902 1100.682896503992 1100.018858134129 1099.950709260957 1097.591277776279 326.2217661890995 1097.273615043016 297.6684519843783
574 0.005 2.87 20 1060.893723129089 1008.106948302444 1008.390593593017 1100.68225464458 1100.018402766261 1099.945591937555 1097.592828274065 326.2587839389813 1097.271316890452 297.668476556586
575 0.005 2.875 20 1060.898714319757 1008.111944670538 1008.395603644884 1100.686865679681 1100.0230098473 1099.955559362364 1097.592785173249 326.2957385146013 1097.274272000255 297.6684969005155
576 0.005 2.88 20 1060.900026551749 1008.116876679502 1008.40055819543 1100.685955136104 1100.021257389091 1099.946841819258 1097.595548750957 326.3327313311341 1097.271952714189 297.6685153643706
577 0.005 2.885 20 1060.902302723603 1008.121750132774 1008.405452189345 1100.686705152875 1100.023281677258 1099.955033755328 1097.59434393355 326.3695895000399 1097.274242809112 297.6685374436548
578 0.005 2.89 20 1060.904044727626 1008.126543575104 1008.410270586345 1100.684899645034 1100.019657820034 1099.948297494323 1097.590309906541 326.4061974809018 1097.272645600128 297.6685654708489
579 0.005 2.895 20 1060.906753260199 1008.131324986522 1008.415070113862 1100.689624466852 1100.025366472558 1099.957595936135 1097.598201964587 326.4425749385305 1097.273254629315 297.6685952630528
580 0.005 2.9 20 1060.906671499328 1008.135969299035 1008.419746139089 1100.680825195542 1100.017078268901 1099.946063356913 1097.589452659964 326.4788767746876 1097.273534979165 297.6686243512943
581 0.005 2.905 20 1060.912023825879 1008.140667548927 1008.424450243758 1100.692265895412 1100.026965362506 1099.956681826199 1097.604145371862 326.5150711203195 1097.273419667612 297.6686563571964
582 0.005 2.91 20 1060.911388692499 1008.145219839 1008.42903339074 1100.682976022382 1100.018897412369 1099.947942948981 1097.589497132228 326.5512873577023 1097.273560095735 297.66868844878
583 0.005 2.915 20 1060.914102161192 1008.149772986003 1008.433603211127 1100.688402787055 1100.023608288217 1099.951562302545 1097.599588656313 326.5874577922543 1097.272270694315 297.6687148580064
584 0.005 2.92 20 1060.915405493381 1008.154217958684 1008.438071791921 1100.683439077138 1100.020375489169 1099.952487512515 1097.591332868116 326.6234284987181 1097.274582187265 297.6687372144501
585 0.005 2.925 20 1060.917240646865 1008.158642811553 1008.442514450001 1100.686815445255 1100.022114698122 1099.948371707171 1097.597348292066 326.6590420708372 1097.271647949674 297.6687582201909
586 0.005 2.93 20 1060.919673797333 1008.163003579362 1008.446893425137 1100.686163343343 1100.022994086267 1099.956177014673 1097.593200123545 326.6946902968567 1097.274607570392 297.6687705006258
587 0.005 2.935 20 1060.92129463161 1008.167316196374 1008.451228205662 1100.687234626056 1100.023002911556 1099.947793584761 1097.593351761632 326.7304872302717 1097.272558134165 297.6687865759663
588 0.005 2.94 20 1060.922554874231 1008.171567220483 1008.455497989249 1100.685830260908 1100.021551012827 1099.953116196185 1097.593998058819 326.7660993818823 1097.273316385722 297.6688086444599
589 0.005 2.945 20 1060.92406609769 1008.175749923815 1008.459702353964 1100.684634140005 1100.01988916135 1099.947252375915 1097.592470069881 326.8014798000814 1097.272024406485 297.6688344662253
590 0.005 2.95 20 1060.927013883729 1008.179926488563 1008.463892570651 1100.689576273398 1100.02557177194 1099.958191492771 1097.596031529008 326.8366404231031 1097.273425860595 297.6688605064855
591 0.005 2.955 20 1060.928256609854 1008.18401291798 1008.467999132316 1100.684769317379 1100.020014003314 1099.94775662964 1097.59092573811 326.8715316768025 1097.273592449256 297.6688916490172
592 0.005 2.96 20 1060.929368169365 1008.188080472506 1008.47208600521 1100.687750383619 1100.023409052215 1099.95396746757 1097.597058572055 326.9064425778615 1097.272202248006 297.6689186381161
593 0.005 2.965 20 1060.931307456509 1008.192061029715 1008.476085475098 1100.683586166782 1100.018989009787 1099.948028558211 1097.590679141379 326.9416336324476 1097.274105748825 297.6689424345287
594 0.005 2.97 20 1060.934484231732 1008.196059488366 1008.480093431445 1100.6901341362 1100.024756496577 1099.952278051482 1097.601723367569 326.9764946623978 1097.272744241131 297.6689640069753
595 0.005 2.975 20 1060.934799260364 1008.199951503353 1008.484009154084 1100.684423337351 1100.020581355139 1099.952505159981 1097.591295284357 327.0111101257178 1097.274026431853 297.6689836537457
596 0.005 2.98 20 1060.935181063406 1008.203800594193 1008.487879090609 1100.685295282286 1100.021008534609 1099.947633644088 1097.594630263974 327.0455771132623 1097.271280024511 297.668997562145
597 0.005 2.985 20 1060.937993066728 1008.20760813709 1008.491699926626 1100.685517659538 1100.021637463426 1099.954188672403 1097.593281715901 327.0799706263687 1097.273751063089 297.6690079554734
598 0.005 2.99 20 1060.939004757122 1008.21135947014 1008.495470879436 1100.685390417717 1100.020953395391 1099.946980688476 1097.592410739089 327.1145751739421 1097.271822970106 297.6690232630766
599 0.005 2.995 20 1060.940192083247 1008.215067576455 1008.499193370294 1100.685015761659 1100.020764458953 1099.952446451627 1097.594687669152 327.148830708213 1097.27295634299 297.6690465367965
600 0.005 3 20 1060.943816184676 1008.218760853379 1008.502895834438 1100.687889044695 1100.021965351973 1099.949629522744 1097.597678749501 327.1830411380424 1097.272872579747 297.6690719863386
601 0.005 3.005 20 1060.944163951486 1008.222408725964 1008.506561691789 1100.688175341685 1100.023922689556 1099.955729125963 1097.598083189361 327.2169390175118 1097.273008656299 297.6691018980396
602 0.005 3.01 20 1060.944624928566 1008.225958812297 1008.510134942042 1100.681952432421 1100.017801422167 1099.94638987817 1097.589771641226 327.2506722891183 1097.273396543741 297.6691304953123
603 0.005 3.015 20 1060.946881157911 1008.22951835539 1008.513706307073 1100.68806973911 1100.023891172611 1099.954291221016 1097.596976874875 327.2844908445448 1097.272641972377 297.6691517331528
604 0.005 3.02 20 1060.950096913433 1008.233033056384 1008.517229394234 1100.686345586149 1100.020970453394 1099.950494859591 1097.596160414867 327.3183355492241 1097.274892459476 297.6691706272095
605 0.005 3.025 20 1060.949302687377 1008.236497420517 1008.520715421359 1100.686691420514 1100.022804979345 1099.950820009944 1097.595486499364 327.35198617936 1097.27220352038 297.6691883462982
606 0.005 3.03 20 1060.952311421768 1008.239920662561 1008.524150550901 1100.686113457737 1100.021628541632 1099.953278299605 1097.593911255512 327.3854771797934 1097.274556318273 297.6692030182606
607 0.005 3.035 20 1060.951538427969 1008.243282611944 1008.527532826535 1100.6848980025 1100.020933518713 1099.947118084842 1097.59526730086 327.4188292976337 1097.271234318798 297.6692138268185
608 0.005 3.04 20 1060.953848964535 1008.246612297611 1008.530873984062 1100.685094789574 1100.021063174373 1099.953994243637 1097.593778644212 327.4520742224327 1097.273483332358 297.6692243389059
609 0.005 3.045 20 1060.957113449746 1008.249941717277 1008.534210031331 1100.689066660837 1100.023082595016 1099.949286561277 1097.599760247861 327.4853029340915 1097.272362153135 297.6692415060195
610 0.005 3.05 20 1060.9578189828 1008.253222371813 1008.537508235501 1100.689345379576 1100.025051418558 1099.95650675645 1097.594534741929 327.5184145799344 1097.27417492287 297.6692633235096
611 0.005 3.055 20 1060.956495779345 1008.256392760525 1008.540704805252 1100.681038561509 1100.016760360318 1099.945529487376 1097.590071667845 327.551412126994 1097.27229171471 297.6692872411469
612 0.005 3.06 20 1060.96012252779 1008.259598387244 1008.543915468983 1100.689081173134 1100.024849379373 1099.956129755054 1097.596342473508 327.5841636905841 1097.273403141427 297.6693160015957
613 0.005 3.065 20 1060.961099858602 1008.26272732111 1008.547060917932 1100.685379531873 1100.021180964931 1099.948730142556 1097.590056146266 327.6167025091329 1097.273730401633 297.6693369321591
614 0.005 3.07 20 1060.962088731085 1008.265848571977 1008.550193572193 1100.688084494465 1100.023844533812 1099.954076717682 1097.597279858848 327.6493336939307 1097.272442845951 297.6693517242792
615 0.005 3.075 20 1060.964364977617 1008.268910031402 1008.553268351027 1100.685695681352 1100.021707548339 1099.950930277957 1097.590154004324 327.6820485415512 1097.275015084621 297.6693656320006
616 0.005 3.08 20 1060.962851768548 1008.271918553893 1008.556296674075 1100.683845278888 1100.020176923202 1099.948942148607 1097.593636319161 327.7145546796237 1097.271953023336 297.6693806621546
617 0.005 3.085 20 1060.966426681786 1008.274911211346 1008.559295278706 1100.68531401355 1100.021144170107 1099.952927842685 1097.593660294216 327.7469081507431 1097.274162667827 297.6693902064481
618 0.005 3.09 20 1060.965496770936 1008.277842477253 1008.56224477182 1100.683601970202 1100.01971546248 1099.947131419337 1097.593478876133 327.7789971721828 1097.271725578499 297.669400226501
619 0.005 3.095 20 1060.970365896938 1008.280800463235 1008.565199691209 1100.688967723641 1100.023937968156 1099.956079483648 1097.59941310711 327.8110768921179 1097.274392864165 297.6694113459137
620 0.005 3.1 20 1060.968260187731 1008.283662676444 1008.568085238325 1100.683684590805 1100.018899487261 1099.946491761078 1097.591908508329 327.8433453901366 1097.271466838399 297.6694289710826
621 0.005 3.105 20 1060.970984739223 1008.286529230933 1008.570959112868 1100.687030149822 1100.022429618766 1099.9533590208 1097.595406729278 327.8753747945638 1097.273705401473 297.6694496544762
622 0.005 3.11 20 1060.96943785596 1008.28928824753 1008.573741768798 1100.679393721869 1100.015452993738 1099.944447980498 1097.589843252335 327.9071866165768 1097.272051861772 297.6694772389424
623 0.005 3.115 20 1060.973781645589 1008.292106160833 1008.57655884534 1100.689210257553 1100.02526072231 1099.956753424384 1097.598392708377 327.9385628186752 1097.273655657971 297.6695008112872
624 0.005 3.12 20 1060.97416105762 1008.294848034644 1008.579314978571 1100.684031353607 1100.019533569964 1099.947307250955 1097.591835536317 327.9701159963499 1097.273472610376 297.669515660489
625 0.005 3.125 20 1060.976352518898 1008.297610479921 1008.582084073857 1100.689628830956 1100.025465345182 1099.955656903312 1097.599108499738 328.0018405456499 1097.273118139816 297.6695283373214
626 0.005 3.13 20 1060.975970736627 1008.300272793733 1008.584764091026 1100.682420790297 1100.018294664971 1099.948175753904 1097.589564217548 328.0333730573381 1097.27396747577 297.6695422289351
627 0.005 3.135 20 1060.976488937554 1008.302927544498 1008.587430495849 1100.685625239989 1100.021528307938 1099.949541806377 1097.59547698618 328.0647541767146 1097.271718390827 297.6695523403122
628 0.005 3.14 20 1060.978765915921 1008.305546373707 1008.590057483388 1100.684844256091 1100.020608670341 1099.952752201846 1097.591346804243 328.0959679474333 1097.27412018418 297.6695611762739
629 0.005 3.145 20 1060.978121621068 1008.308121714173 1008.59265005092 1100.684237410568 1100.020295840106 1099.946462094303 1097.593119674439 328.1268495379393 1097.271179224781 297.6695714318971
630 0.005 3.15 20 1060.982028209303 1008.310705682555 1008.595235720112 1100.688860701197 1100.024871255283 1099.957451012196 1097.593143823572 328.1578880805385 1097.274611049792 297.6695835597971
631 0.005 3.155 20 1060.983047227211 1008.313265143183 1008.597801840126 1100.688473889421 1100.022378389554 1099.948773748315 1097.598399213352 328.1890276346336 1097.271989020392 297.6696024053539
632 0.005 3.16 20 1060.982698222276 1008.315771203927 1008.600323015732 1100.686205028949 1100.022706783444 1099.954396839298 1097.59444115432 328.219917680725 1097.273856051123 297.6696281093639
633 0.005 3.165 20 1060.983558408097 1008.318229682977 1008.602795957382 1100.684300899344 1100.019743014563 1099.94705400936 1097.591595939525 328.2505636655597 1097.27242216264 297.66965504822
634 0.005 3.17 20 1060.9863693407 1008.320721567145 1008.605289468383 1100.690298528578 1100.025879543144 1099.957471104367 1097.600059558152 328.2809770242238 1097.273478369131 297.6696750912043
635 0.005 3.175 20 1060.985772789622 1008.323118456071 1008.607702768589 1100.6831422613 1100.018856320928 1099.946671957428 1097.591037199096 328.311558274017 1097.273536216376 297.6696866766841
636 0.005 3.18 20 1060.987756281985 1008.325539368342 1008.61012860652 1100.689107928583 1100.024406375714 1099.954043129818 1097.596803196889 328.3421289856669 1097.273275486908 297.6696975835623
637 0.005 3.185 20 1060.986937771563 1008.327868861469 1008.61247470719 1100.681402642588 1100.017188278426 1099.947073551142 1097.590320193011 328.3724848023384 1097.273668046145 297.6697087301648
638 0.005 3.19 20 1060.987476389236 1008.330193634567 1008.614809882927 1100.684917448484 1100.021025989944 1099.949480105308 1097.595509055652 328.4028410450767 1097.271554096252 297.6697170106174
639 0.005 3.195 20 1060.990727557578 1008.332498173684 1008.617115967072 1100.685431376111 1100.02067996295 1099.952505687664 1097.591485732338 328.4329035816386 1097.274719548942 297.6697261069442
640 0.005 3.2 20 1060.99145757959 1008.334803821188 1008.619427944222 1100.688156366958 1100.022575837533 1099.948999263679 1097.599309226748 328.4628279558546 1097.271978408605 297.6697392334261
641 0.005 3.205 20 1060.991166996673 1008.337048439781 1008.621687197376 1100.684775615137 1100.02140116701 1099.954899785188 1097.593019294913 328.4928100994622 1097.273676428402 297.6697530066158
642 0.005 3.21 20 1060.992253092981 1008.339269195014 1008.623919299319 1100.685641972162 1100.020835455994 1099.947304582025 1097.592779365734 328.5228336657026 1097.271977870293 297.6697720976118
643 0.005 3.215 20 1060.992848287437 1008.34146801105 1008.626126806224 1100.684920713732 1100.020807810865 1099.952664307861 1097.594120358447 328.5525773895121 1097.27327969636 297.6697983665088
644 0.005 3.22 20 1060.994865344309 1008.343645399099 1008.628313589415 1100.686663634408 1100.022471414023 1099.949610300565 1097.59099237804 328.5822018451258 1097.27314122895 297.6698198421144
645 0.005 3.225 20 1060.996842223928 1008.345843378538 1008.630513291922 1100.690202525017 1100.025841097518 1099.957234727248 1097.600194269996 328.6116501544889 1097.273656930274 297.669834527389
646 0.005 3.23 20 1060.996247466102 1008.347946603254 1008.632631288162 1100.683115478143 1100.019437335402 1099.947603735509 1097.590511839195 328.6410820603318 1097.274387847536 297.6698401178137
647 0.005 3.235 20 1060.997020072982 1008.350067496365 1008.634759413665 1100.687591197147 1100.02340885059 1099.953448102744 1097.596899430782 328.6705922231597 1097.272892746891 297.6698483350398
648 0.005 3.24 20 1060.998496071302 1008.352134359919 1008.636835972442 1100.685022863833 1100.021144814622 1099.951428236047 1097.589085495883 328.7000398095923 1097.274858653637 297.66985496618
649 0.005 3.245 20 1060.999698638614 1008.354220082922 1008.638923441574 1100.688751856156 1100.023242180983 1099.95064587204 1097.600027757564 328.7293375332635 1097.272568241606 297.6698642516009
650 0.005 3.25 20 1061.000244062598 1008.356249732827 1008.640965119912 1100.686098610772 1100.022246419049 1099.954679806317 1097.591110864211 328.758417127513 1097.274376543538 297.6698765350938
651 0.005 3.255 20 1060.998331859209 1008.358223797799 1008.642955892968 1100.682408595167 1100.018129820521 1099.945430698701 1097.592903835401 328.7872287085322 1097.27095495576 297.6698895826114
652 0.005 3.26 20 1061.001794080582 1008.360213675933 1008.644944806709 1100.68663392143 1100.022541358905 1099.954797916671 1097.593215237024 328.8160919016761 1097.274019732276 297.6699017022719
653 0.005 3.265 20 1061.002449602972 1008.362180862765 1008.646921038817 1100.687179743383 1100.022765813385 1099.947996898491 1097.593173275498 328.8451902405226 1097.272422663958 297.66992464539
654 0.005 3.27 20 1061.002289446663 1008.364118021812 1008.648865739109 1100.685162477793 1100.020962927346 1099.952584145312 1097.595132622068 328.8739265606752 1097.273091024979 297.6699468902773
655 0.005 3.275 20 1061.005081483495 1008.366050495996 1008.650800406954 1100.686685900063 1100.021440935615 1099.948651132995 1097.596679927862 328.9025718097952 1097.273380066177 297.6699630456009
656 0.005 3.28 20 1061.005673337667 1008.367979943965 1008.652734398845 1100.68949790476 1100.025841966974 1099.957493688676 1097.600339925373 328.9310321084684 1097.273885380131 297.6699736005302
657 0.005 3.285 20 1061.004863846989 1008.369829440468 1008.654597905463 1100.682223696162 1100.017782673829 1099.945873786263 1097.591283320629 328.9593327839858 1097.273394387554 297.6699803794758
658 0.005 3.29 20 1061.004589012609 1008.371668943214 1008.656449430915 1100.684280117359 1100.020701814985 1099.951770100084 1097.595073257269 328.9879063528474 1097.272444082354 297.6699845603524
659 0.005 3.295 20 1061.006227268735 1008.37347395061 1008.658258669008 1100.682277345541 1100.018182045443 1099.948559273292 1097.589897246053 329.0163796372005 1097.274034569712 297.6699918260879
660 0.005 3.3 20 1061.006581941772 1008.375277150163 1008.66006807555 1100.68554547 1100.021608329299 1099.949636709944 1097.594761440475 329.0446535329727 1097.271774544493 297.6700021820271
661 0.005 3.305 20 1061.009325508455 1008.3770745355 1008.661864578264 1100.686302164711 1100.021551464061 1099.953334899719 1097.594596317691 329.0727042685795 1097.274164012288 297.6700156496902
662 0.005 3.31 20 1061.007929932006 1008.378832166923 1008.663634423274 1100.684979797826 1100.021058460219 1099.948086767872 1097.594739498967 329.1004485470359 1097.271297407538 297.670030694869
663 0.005 3.315 20 1061.009541744534 1008.380579118551 1008.665385586339 1100.685211946847 1100.021142757534 1099.953756494623 1097.594234339757 329.1284274505609 1097.273244224186 297.6700487922306
664 0.005 3.32 20 1061.009646717591 1008.382288841614 1008.667104952865 1100.684125706526 1100.019424546423 1099.945969699937 1097.592779552611 329.1564883188959 1097.271336559218 297.6700698451223
665 0.005 3.325 20 1061.011292021014 1008.384014107358 1008.668831514692 1100.686576611111 1100.021995723003 1099.953504082217 1097.595330360029 329.184262908935 1097.27333450131 297.6700897322239
666 0.005 3.33 20 1061.011627390207 1008.385686368238 1008.670514600096 1100.683528114428 1100.019036388862 1099.947017647796 1097.590642298689 329.2120060823032 1097.273174712081 297.6701032121147
667 0.005 3.335 20 1061.014145978403 1008.387403597202 1008.672230176848 1100.690136099881 1100.025916176903 1099.957045630412 1097.599879697434 329.2394100170211 1097.273876422764 297.6701127159843
668 0.005 3.34 20 1061.01271356842 1008.389028029293 1008.673868857101 1100.682120276688 1100.01802890639 1099.946814381896 1097.590242091314 329.2669031535863 1097.273975887664 297.6701177291087
669 0.005 3.345 20 1061.014870113653 1008.390697405003 1008.675539067959 1100.690140823914 1100.025962832918 1099.956038543263 1097.597746472801 329.294484582272 1097.273531686113 297.6701218275533
670 0.005 3.35 20 1061.013590741616 1008.392280521917 1008.677133956566 1100.681315337278 1100.017343663748 1099.948150112018 1097.591919247639 329.3219232222937 1097.273591964401 297.6701298663025
671 0.005 3.355 20 1061.013928220401 1008.393867390649 1008.678728208269 1100.684963863145 1100.02110882688 1099.949099379731 1097.595157085275 329.3492111948113 1097.271378434658 297.6701439936449
672 0.005 3.36 20 1061.017366148243 1008.395470375322 1008.680325539639 1100.686966751723 1100.021523854491 1099.953650951686 1097.596159992341 329.3762937141398 1097.274121679239 297.6701594334265
673 0.005 3.365 20 1061.015659783642 1008.397030030498 1008.681898611692 1100.684883923871 1100.020472644091 1099.946513920682 1097.594469721327 329.4032569458977 1097.27121517676 297.670175047664
674 0.005 3.37 20 1061.017421892733 1008.398581423868 1008.683454101691 1100.686073270177 1100.02217418791 1099.954680293939 1097.592844965456 329.4301878722329 1097.273642684492 297.6701943544449
675 0.005 3.375 20 1061.017589038553 1008.400101068487 1008.684981249396 1100.684878278144 1100.01973060164 1099.946604067415 1097.592923753815 329.4571526136303 1097.271761677719 297.6702128535713
676 0.005 3.38 20 1061.018512674586 1008.401622173278 1008.686507502951 1100.686293901041 1100.022473189553 1099.953919561552 1097.593692381778 329.4840448986523 1097.273802707807 297.670226232109
677 0.005 3.385 20 1061.019583937194 1008.403109764738 1008.688001065306 1100.685090467592 1100.020640190154 1099.947565306303 1097.590914090229 329.5108007326884 1097.273380642539 297.670235623114
678 0.005 3.39 20 1061.021073229512 1008.404623133518 1008.689512972588 1100.689387043376 1100.024859636472 1099.955684618802 1097.596835816991 329.5373317653684 1097.273900464575 297.6702435550975
679 0.005 3.395 20 1061.021177056799 1008.40608492103 1008.69098191256 1100.684742892086 1100.019680878406 1099.947827264871 1097.593731266822 329.5638316999609 1097.274009527121 297.6702437490597
680 0.005 3.4 20 1061.019024922991 1008.40751121068 1008.692423228768 1100.683126380034 1100.019643204651 1099.950590637831 1097.595144225036 329.5903566636217 1097.272185706905 297.6702464658018
681 0.005 3.405 20 1061.021424283744 1008.40892367933 1008.693835609724 1100.683288023815 1100.019010838673 1099.950208735299 1097.590514229613 329.6169308986545 1097.274253495734 297.6702561197508
682 0.005 3.41 20 1061.021419670748 1008.410340281039 1008.695258593859 1100.686701964128 1100.022616701071 1099.950374803478 1097.594232877491 329.6433978818937 1097.271992222019 297.6702697580097
683 0.005 3.415 20 1061.024106412759 1008.411760813181 1008.696675309884 1100.686988349996 1100.022085185919 1099.954313385778 1097.597237387218 329.6695902050011 1097.27429594255 297.6702849267324
684 0.005 3.42 20 1061.022622575149 1008.413140418816 1008.698065857661 1100.685000068339 1100.020407390943 1099.946388861779 1097.594608231782 329.6955087064212 1097.271262919922 297.6703049697854
685 0.005 3.425 20 1061.023655444783 1008.414508567983 1008.699437253391 1100.685004194053 1100.020917956541 1099.953206755078 1097.594120607683 329.7215018174137 1097.273237170846 297.6703204672461
686 0.005 3.43 20 1061.023858719195 1008.415845270331 1008.700781882508 1100.683949934186 1100.019446834538 1099.946316809774 1097.592426257567 329.7477281160042 1097.272019935688 297.6703334183127
687 0.005 3.435 20 1061.026352847176 1008.417213584626 1008.70214810031 1100.688689331392 1100.024569193782 1099.955863838049 1097.595948684499 329.7737246541905 1097.274650329312 297.6703433153878
688 0.005 3.44 20 1061.02497678704 1008.418509290452 1008.703455832153 1100.682461625684 1100.018392099598 1099.946497644657 1097.590621785329 329.7995842550865 1097.273466429975 297.6703517173062
689 0.005 3.445 20 1061.026974270807 1008.419854130384 1008.704797806192 1100.689417050604 1100.025169303618 1099.956169325965 1097.597626486825 329.8251874531121 1097.273499954924 297.670354201079
690 0.005 3.45 20 1061.026722569857 1008.421134608277 1008.706086831771 1100.683738026558 1100.019203818036 1099.947717788181 1097.590466726482 329.8507067638679 1097.274044416484 297.6703554942654
691 0.005 3.455 20 1061.027054196951 1008.422432438303 1008.707388558806 1100.687602356727 1100.023398207666 1099.953066241038 1097.597416432366 329.8765375260394 1097.272473949144 297.6703606677476
692 0.005 3.46 20 1061.026724593974 1008.423668500377 1008.708633334612 1100.682032684269 1100.018107338059 1099.949465492526 1097.589779099705 329.9021634774285 1097.27356564614 297.6703727372093
693 0.005 3.465 20 1061.026688801625 1008.424910875328 1008.709880334251 1100.684835247836 1100.02060522876 1099.948424170464 1097.594480907971 329.9276253871392 1097.271159568101 297.6703877267831
694 0.005 3.47 20 1061.028738720702 1008.426144844428 1008.711113936837 1100.684919159858 1100.020801697206 1099.953518247086 1097.592033146379 329.9529244595537 1097.273623429397 297.6704067967318
695 0.005 3.475 20 1061.027866121337 1008.427357646293 1008.712333782012 1100.683903394979 1100.019603636529 1099.94545784559 1097.594687122354 329.977843467925 1097.270753703038 297.6704260480305
696 0.005 3.48 20 1061.030063551145 1008.428581462502 1008.713556905188 1100.686157099914 1100.022007360217 1099.954297863362 1097.593516703645 330.0030881510744 1097.273778113541 297.6704375689043
697 0.005 3.485 20 1061.029888832383 1008.429772548677 1008.71475446409 1100.684272917063 1100.019573520869 1099.946046089454 1097.593386749102 330.0285053458334 1097.272088979306 297.670445860188
698 0.005 3.49 20 1061.031223445878 1008.43098219454 1008.715963977512 1100.687380638876 1100.023278248939 1099.955486480537 1097.595674631326 330.0536068759195 1097.274076287185 297.6704549186929
699 0.005 3.495 20 1061.031541201252 1008.4321474625 1008.717137359362 1100.685232101681 1100.020759489569 1099.947883927836 1097.590413805326 330.0785849964511 1097.273333202694 297.6704621961736
700 0.005 3.5 20 1061.032046857705 1008.433335909016 1008.718327238729 1100.688423506938 1100.024337459183 1099.955795767086 1097.597741614644 330.103347072143 1097.273113745035 297.6704647767162
701 0.005 3.505 20 1061.031691896963 1008.434456851591 1008.719455961534 1100.682139213908 1100.01785232247 1099.946708575484 1097.590693522279 330.1281260894927 1097.273737636474 297.6704677861308
702 0.005 3.51 20 1061.03327265485 1008.435624029731 1008.720622763398 1100.689880681295 1100.025877791584 1099.955982784023 1097.596463910348 330.1529975668487 1097.273200713676 297.6704771046138
703 0.005 3.515 20 1061.033224299675 1008.436745510914 1008.72174801158 1100.684226943993 1100.019302498923 1099.950319069421 1097.593416954857 330.1777094819162 1097.273752030181 297.670491181272
704 0.005 3.52 20 1061.031528933525 1008.437829843787 1008.72284531572 1100.682804180539 1100.019314431468 1099.948092446133 1097.593165455373 330.2023384500782 1097.271681498384 297.6705077219448
705 0.005 3.525 20 1061.034658798316 1008.43893614117 1008.723944679453 1100.685877864444 1100.021325862718 1099.953183817758 1097.593399509205 330.2266542860691 1097.274263852403 297.6705283340279
706 0.005 3.53 20 1061.033532021553 1008.440022069314 1008.725037762679 1100.684834752457 1100.020119570197 1099.946346134055 1097.593856575341 330.2509037469579 1097.2712253132 297.6705439516768
707 0.005 3.535 20 1061.03647403066 1008.441133418106 1008.726146760406 1100.688916034657 1100.02499135505 1099.956848889118 1097.593909743749 330.2753268692173 1097.274725849232 297.6705503291232
708 0.005 3.54 20 1061.036035040585 1008.442204423797 1008.727223428743 1100.68584210479 1100.020816247533 1099.947990652944 1097.591684005798 330.2997185319588 1097.272997351583 297.6705548068298
709 0.005 3.545 20 1061.038600205676 1008.443324110259 1008.728335976616 1100.691379464567 1100.026206832096 1099.957788386649 1097.601976392369 330.3239540893838 1097.274755196275 297.67056211729
710 0.005 3.55 20 1061.036393294026 1008.444357880221 1008.729384991815 1100.684326333592 1100.019816171649 1099.947394934262 1097.591128644815 330.3480550495769 1097.273299149286 297.6705649311235
711 0.005 3.555 20 1061.038003950324 1008.445432138996 1008.730457023109 1100.689567301192 1100.024913824277 1099.955392162779 1097.597124870366 330.3720292764207 1097.273839073486 297.670569109756
712 0.005 3.56 20 1061.036689066214 1008.446435528586 1008.731471755549 1100.682706291944 1100.018455539569 1099.947328212483 1097.590290432726 330.3958812003405 1097.273453707594 297.6705740385141
713 0.005 3.565 20 1061.036981333324 1008.447460922719 1008.732498083217 1100.687267407572 1100.023112596941 1099.953251442424 1097.598962985574 330.4199420258644 1097.271873528991 297.6705822793215
714 0.005 3.57 20 1061.037189423104 1008.4484326946 1008.733476653525 1100.682556827067 1100.018788311066 1099.950483794649 1097.589218103315 330.4438775688455 1097.273601540401 297.6705955038248
715 0.005 3.575 20 1061.03685323427 1008.44941454503 1008.734462576069 1100.684499342733 1100.020151992221 1099.947661145022 1097.594174454075 330.4676378657934 1097.271402503206 297.670615457084
716 0.005 3.58 20 1061.041442605703 1008.450439468199 1008.735474315733 1100.689119741841 1100.023736902916 1099.955913099677 1097.59926150396 330.4911552267505 1097.274788565179 297.6706332576703
717 0.005 3.585 20 1061.037981328152 1008.451401619314 1008.736450012716 1100.684007532719 1100.019582805404 1099.944985458238 1097.594742882971 330.5145739080495 1097.270986342541 297.6706423733402
718 0.005 3.59 20 1061.039754196757 1008.45236891852 1008.737418464882 1100.685365151778 1100.021591391662 1099.95400261235 1097.593718855846 330.5381482012421 1097.27417555087 297.670645216967
719 0.005 3.595 20 1061.04032854013 1008.453318154537 1008.738373008105 1100.686304184924 1100.022005039541 1099.947640013793 1097.591279224736 330.5618256011436 1097.272866781915 297.6706485568019
720 0.005 3.6 20 1061.043550322683 1008.454331033969 1008.739374121471 1100.692019870804 1100.026914008875 1099.958519042064 1097.603520094332 330.5853151165368 1097.275138818537 297.6706512162101
721 0.005 3.605 20 1061.040639370923 1008.45524239798 1008.740301322158 1100.683230870012 1100.018791868517 1099.946779804787 1097.591209231159 330.6086854497393 1097.273417883529 297.6706546193724
722 0.005 3.61 20 1061.043735671707 1008.456236045391 1008.741286412563 1100.692345304473 1100.027073891373 1099.957290172155 1097.604140839801 330.6318107804772 1097.273939378348 297.6706587232154
723 0.005 3.615 20 1061.040846790218 1008.457125608983 1008.742190965502 1100.682329659136 1100.018036749902 1099.946968569536 1097.590479770585 330.6548148550609 1097.273285084498 297.670665808543
724 0.005 3.62 20 1061.041077547431 1008.458034713281 1008.743103459095 1100.686558844094 1100.022465595506 1099.952543491234 1097.596588154119 330.6781020128673 1097.271730442134 297.6706766139374
725 0.005 3.625 20 1061.041100611763 1008.458895773182 1008.74396900754 1100.681288079825 1100.01717217934 1099.9483573869 1097.590741500494 330.7012664487478 1097.273108170148 297.6706949251484
726 0.005 3.63 20 1061.041252068323 1008.459772191391 1008.744847743521 1100.684578509613 1100.020544807265 1099.948312558194 1097.594276638043 330.7241563586666 1097.271508186457 297.670714875072
727 0.005 3.635 20 1061.043718227832 1008.460656125917 1008.745726958014 1100.68591250949 1100.021610766347 1099.953984936022 1097.592908165234 330.7468839640431 1097.274115292064 297.6707284927238
728 0.005 3.64 20 1061.04263896617 1008.461518950051 1008.746596247789 1100.685056995201 1100.02099225251 1099.94659266451 1097.594436315473 330.7695053478957 1097.271448656578 297.670735284328
729 0.005 3.645 20 1061.044473452602 1008.462394496065 1008.747469021941 1100.686576513679 1100.022438561729 1099.95440611089 1097.594345646964 330.7923893555327 1097.274273130264 297.6707364216008
730 0.005 3.65 20 1061.045964425117 1008.463276116811 1008.74834896638 1100.688473982547 1100.022643287572 1099.949544294715 1097.597760606138 330.8151844206089 1097.273042061212 297.6707408354463
731 0.005 3.655 20 1061.044458173794 1008.464125017963 1008.749207100314 1100.685945042262 1100.022508786719 1099.955459452487 1097.595528458355 330.8379367081416 1097.274214792196 297.670742956511
732 0.005 3.66 20 1061.04590476798 1008.464964308315 1008.750049133785 1100.68692505509 1100.022469897279 1099.949976781734 1097.591041467301 330.8605106268656 1097.273948778399 297.670747131468
733 0.005 3.665 20 1061.046241460671 1008.465825821312 1008.750908794767 1100.689284329942 1100.024490877507 1099.955029740705 1097.597055718987 330.8827377450269 1097.273464363122 297.6707560130692
734 0.005 3.67 20 1061.044961926486 1008.466614864077 1008.75170867867 1100.683437013969 1100.018987696654 1099.947885012684 1097.589289385077 330.9051627026463 1097.27318496883 297.6707646755125
735 0.005 3.675 20 1061.045982648827 1008.467443039319 1008.752535807817 1100.688266494412 1100.024733314152 1099.954671450927 1097.597225975137 330.9276165370121 1097.273092549183 297.6707756949983
736 0.005 3.68 20 1061.046285892955 1008.46822959769 1008.75332512416 1100.6834297859 1100.018743655055 1099.950150561652 1097.589680310395 330.9498654679917 1097.274422030575 297.6707949661729
737 0.005 3.685 20 1061.045016759297 1008.469013138481 1008.754114825774 1100.684439219711 1100.020336944819 1099.947359819782 1097.595298340756 330.9719926275753 1097.271050482318 297.6708116020278
738 0.005 3.69 20 1061.047116701344 1008.469794813837 1008.754893701102 1100.685013842121 1100.021026050318 1099.953840856606 1097.593016009596 330.9940619337078 1097.273886781825 297.670820813148
739 0.005 3.695 20 1061.046288447998 1008.470559090822 1008.755662538713 1100.68422082091 1100.019945317516 1099.945355315554 1097.594068043074 331.0160565284769 1097.271526424 297.6708245555511
740 0.005 3.7 20 1061.047807376892 1008.471336608021 1008.756436698356 1100.686264572618 1100.022210488287 1099.954486295661 1097.594256460105 331.0380435235551 1097.273786153068 297.6708248956934
741 0.005 3.705 20 1061.047567286673 1008.472086894109 1008.757192693345 1100.684668765776 1100.020103459235 1099.946658490063 1097.592114728433 331.0601258151304 1097.272381210929 297.6708238605444
742 0.005 3.71 20 1061.048958336221 1008.472866980871 1008.757969304265 1100.688439174771 1100.024381266371 1099.956662555672 1097.596228984919 331.0820587659667 1097.274060831114 297.6708271033107
743 0.005 3.715 20 1061.048186442836 1008.473595169068 1008.758704406798 1100.68374068612 1100.01908201749 1099.946784933762 1097.591151261571 331.1038630674982 1097.272927065889 297.6708342409925
744 0.005 3.72 20 1061.048831351079 1008.474357757272 1008.759467234496 1100.688549789949 1100.024355892808 1099.955481995349 1097.597343374929 331.1255009685979 1097.272477478478 297.6708428054412
745 0.005 3.725 20 1061.048189488568 1008.475057938796 1008.760173844514 1100.682055041654 1100.017594224636 1099.946530756142 1097.590353565009 331.147035468065 1097.273176047048 297.6708505277618
746 0.005 3.73 20 1061.048558205888 1008.475792878013 1008.76090860622 1100.686620858199 1100.022484503413 1099.951930776486 1097.59633782776 331.1685852924906 1097.271831050619 297.6708650922545
747 0.005 3.735 20 1061.048781517215 1008.476482542212 1008.761602122282 1100.682120727119 1100.018141901812 1099.949359919746 1097.590415358566 331.1902655602146 1097.273495425738 297.6708802116856
748 0.005 3.74 20 1061.04867672556 1008.47718847609 1008.762309701199 1100.68498216786 1100.020959584297 1099.947861191576 1097.594992876273 331.211821920269 1097.271254482177 297.6708907498088
749 0.005 3.745 20 1061.050982659684 1008.477897226256 1008.763014776369 1100.68562410948 1100.021685063858 1099.95418107393 1097.593078558747 331.2331786529771 1097.274369054698 297.6708971651609
750 0.005 3.75 20 1061.050247842955 1008.478594294762 1008.763715339042 1100.685323023916 1100.020825807727 1099.945976625547 1097.594799990399 331.2543073112151 1097.271971060896 297.6708995405962
751 0.005 3.755 20 1061.049771649531 1008.479264941184 1008.764390571328 1100.682878308664 1100.01946252051 1099.952590486611 1097.592616469052 331.2755642723791 1097.273716531677 297.6708957577993
752 0.005 3.76 20 1061.051138674187 1008.479939632845 1008.76506602579 1100.685828956781 1100.021337489225 1099.947795078912 1097.591174189749 331.2970751229412 1097.272733834028 297.6708955415527
753 0.005 3.765 20 1061.051847295763 1008.48063887832 1008.765760515336 1100.688068842089 1100.023872171628 1099.956139954888 1097.599102195112 331.3182896494725 1097.273637223055 297.6708991741395
754 0.005 3.77 20 1061.051263256657 1008.481284395234 1008.766413285304 1100.683656112258 1100.019098428392 1099.946959910613 1097.59070065363 331.3392642870365 1097.272841408016 297.6709083785893
755 0.005 3.775 20 1061.054236478494 1008.482019247365 1008.767136577116 1100.6921699794 1100.026567224195 1099.956719899592 1097.604298743576 331.3600978809692 1097.273493835464 297.6709188365296
756 0.005 3.78 20 1061.051430131568 1008.482651917532 1008.767783902751 1100.682277368583 1100.018032189026 1099.9470551561 1097.589859376082 331.3809292268703 1097.273377986763 297.6709316619885
757 0.005 3.785 20 1061.051696796411 1008.483313191648 1008.768446523266 1100.686269873311 1100.022218829716 1099.951820953652 1097.596682634672 331.4018701806181 1097.272115790762 297.670945714522
758 0.005 3.79 20 1061.052703941544 1008.483945615743 1008.769079904595 1100.683834543385 1100.019413513555 1099.950297996227 1097.590895302347 331.4228795356598 1097.274242679035 297.6709571805296
759 0.005 3.795 20 1061.053670322232 1008.48461776183 1008.76974720201 1100.688182761691 1100.022973574285 1099.949227952194 1097.600056761575 331.443658571537 1097.272220153362 297.670965876393
760 0.005 3.8 20 1061.053600790409 1008.485252124328 1008.770384360163 1100.685104303569 1100.021014689049 1099.954049831502 1097.593265958775 331.464403979126 1097.274203723961 297.6709707551815
761 0.005 3.805 20 1061.052921325413 1008.485877121591 1008.77101383387 1100.684978389155 1100.020157720398 1099.945826770222 1097.594176543272 331.4847321712811 1097.271569395836 297.6709717260841
762 0.005 3.81 20 1061.054106196679 1008.486510755667 1008.771647364346 1100.686365589465 1100.022599442076 1099.954561732334 1097.593529311019 331.5054563300523 1097.274089736182 297.6709680979689
763 0.005 3.815 20 1061.054952189393 1008.487138623634 1008.77227719284 1100.687645835091 1100.023162543559 1099.94942769426 1097.592394681876 331.5261785843039 1097.273364412712 297.670969470368
764 0.005 3.82 20 1061.053557726685 1008.487745222857 1008.77288898227 1100.684886315333 1100.021256202965 1099.954479927338 1097.594775069993 331.5466172226126 1097.273622966568 297.6709780279841
765 0.005 3.825 20 1061.053987728005 1008.488325768336 1008.773471266232 1100.683512513725 1100.018715323111 1099.946919018895 1097.590773688858 331.5670070815473 1097.272601834738 297.6709890195474
766 0.005 3.83 20 1061.05533827617 1008.48895184764 1008.774093764202 1100.689194083226 1100.025100737164 1099.956386029772 1097.597229293591 331.5871551285543 1097.272813156907 297.6710011069799
767 0.005 3.835 20 1061.056447004428 1008.489561843566 1008.774700183665 1100.685842298038 1100.020229047187 1099.949056332116 1097.595903249123 331.6073552179031 1097.27440180874 297.6710161055846
768 0.005 3.84 20 1061.055065351352 1008.490165186578 1008.775310808289 1100.687657555718 1100.023778158275 1099.953521504994 1097.596248802193 331.6275997603631 1097.27232298112 297.6710288674862
769 0.005 3.845 20 1061.055422049347 1008.490734701889 1008.775883652234 1100.683320288371 1100.019200468579 1099.950148616656 1097.591590021802 331.647734099671 1097.274024602972 297.6710369403215
770 0.005 3.85 20 1061.055260086252 1008.491316195973 1008.776466704654 1100.685667663433 1100.021620770555 1099.94782698242 1097.595876527276 331.6678387657962 1097.271826647189 297.6710416977584
771 0.005 3.855 20 1061.057342640604 1008.491909327235 1008.777054250509 1100.687027724396 1100.022662863608 1099.955280732473 1097.595489205452 331.6877080830789 1097.274597223338 297.6710456737676
772 0.005 3.86 20 1061.056094554712 1008.492473642357 1008.777624073519 1100.685629084168 1100.021896335257 1099.947850572408 1097.593710489933 331.7075719503068 1097.272670705823 297.6710429424793
773 0.005 3.865 20 1061.057741313627 1008.493052973461 1008.778199019734 1100.687182987734 1100.022545840874 1099.954841044889 1097.594294929282 331.7274668782744 1097.274511332931 297.671040051277
774 0.005 3.87 20 1061.056434256427 1008.49359485056 1008.77874932642 1100.684619425 1100.019997668386 1099.946935560206 1097.591651671934 331.7473758526947 1097.272340094476 297.6710427704945
775 0.005 3.875 20 1061.059930881342 1008.494216433773 1008.779357347254 1100.692427648689 1100.026897479304 1099.9584263101 1097.604058606334 331.7673402344207 1097.274497984582 297.6710509302612
776 0.005 3.88 20 1061.058075651697 1008.494765417298 1008.779918930943 1100.686799830797 1100.022269000707 1099.950091203526 1097.590934328956 331.7869709574892 1097.273766180752 297.6710622269524
777 0.005 3.885 20 1061.056147530951 1008.495303501222 1008.780465353053 1100.684919459625 1100.021136990221 1099.952787875709 1097.595935211272 331.8065241062135 1097.272452723566 297.6710783621539
778 0.005 3.89 20 1061.056832610459 1008.495810594918 1008.780973788358 1100.68215555154 1100.017970869352 1099.946911419845 1097.589650900265 331.8258855420523 1097.273420155669 297.6710899489663
779 0.005 3.895 20 1061.05663447713 1008.496333362205 1008.781497141688 1100.684821016712 1100.021118238843 1099.95071075022 1097.595342473373 331.8455621642336 1097.272307019753 297.6710960414308
780 0.005 3.9 20 1061.058011671864 1008.496843923995 1008.782006024722 1100.683214199375 1100.01936650377 1099.950427630065 1097.589955557881 331.8651672186932 1097.274648254795 297.6711011397856
781 0.005 3.905 20 1061.058727560975 1008.49738549649 1008.782546022114 1100.688542491778 1100.024741117027 1099.951049408785 1097.59594821771 331.8845486651281 1097.272767544659 297.6711049758522
782 0.005 3.91 20 1061.059607985785 1008.497916010275 1008.783073409551 1100.687232166486 1100.023122589769 1099.956261034756 1097.592482304474 331.9038142811597 1097.274654998872 297.67110381092
783 0.005 3.915 20 1061.058014785628 1008.498419214027 1008.783583346597 1100.684706190053 1100.01981173098 1099.945479933896 1097.594127482369 331.9228938929595 1097.271510577623 297.6711014746321
784 0.005 3.92 20 1061.060083887792 1008.498952097246 1008.784110435809 1100.687930386504 1100.023404467567 1099.955631787236 1097.596193651582 331.9421724351584 1097.27409528361 297.6710989637668
785 0.005 3.925 20 1061.059238191435 1008.499451962669 1008.784615783005 1100.685280610702 1100.02031198471 1099.947102337988 1097.593750339499 331.9615979297483 1097.272345318476 297.6711031243609
786 0.005 3.93 20 1061.059594306972 1008.49996852223 1008.785130309948 1100.688068038307 1100.023832735591 1099.956381201417 1097.599081670035 331.9808461976282 1097.273094005496 297.6711132131716
787 0.005 3.935 20 1061.059513113897 1008.500442549514 1008.785609440436 1100.68388117938 1100.019354353293 1099.947210182161 1097.590802632358 331.9999380358807 1097.27304375368 297.6711295936891
788 0.005 3.94 20 1061.060137785575 1008.500959528452 1008.786125291126 1100.689011472885 1100.02496845477 1099.955413297836 1097.597198032171 332.018728381597 1097.272906674549 297.6711453383903
789 0.005 3.945 20 1061.059862852792 1008.501427326166 1008.786596050492 1100.683304616403 1100.018671932727 1099.947365445981 1097.59057061261 332.0374859967182 1097.274102060601 297.6711532221863
790 0.005 3.95 20 1061.059640522529 1008.501920780278 1008.787090139053 1100.686667785149 1100.022588332626 1099.951463093834 1097.596369331179 332.0566204619039 1097.27205272522 297.6711574460905
791 0.005 3.955 20 1061.059875315244 1008.502374497755 1008.78754574613 1100.682514631061 1100.018420960429 1099.949627091258 1097.591222207153 332.0755822505184 1097.273818134772 297.6711611057187
792 0.005 3.96 20 1061.059422041121 1008.502838514394 1008.788012065947 1100.685018349114 1100.021036822642 1099.94779926632 1097.594540965765 332.0943738331567 1097.271421994572 297.6711635563079
793 0.005 3.965 20 1061.061201491996 1008.503308844602 1008.788477197367 1100.685538695126 1100.02151273099 1099.954373099242 1097.593561739269 332.113113401308 1097.27415484739 297.6711620712336
794 0.005 3.97 20 1061.06005891042 1008.503761200688 1008.788933972489 1100.684636630647 1100.019913904556 1099.945908974656 1097.593284363145 332.1315621288983 1097.271454445867 297.671161447148
795 0.005 3.975 20 1061.061160890277 1008.504227056075 1008.789396677015 1100.686071130063 1100.021795041995 1099.953618221475 1097.594533077807 332.1502607497931 1097.273440457596 297.6711639263956
796 0.005 3.98 20 1061.060348518144 1008.504659711315 1008.789835278145 1100.683910717983 1100.019179680628 1099.946742395181 1097.591245405561 332.1690094901734 1097.271783855615 297.6711713459171
797 0.005 3.985 20 1061.062120048663 1008.505135468178 1008.790305345608 1100.688459264745 1100.024192686097 1099.956224691505 1097.596973588606 332.1875256842284 1097.273464881541 297.6711840256249
798 0.005 3.99 20 1061.061207117889 1008.505559552592 1008.790735255463 1100.683078631546 1100.018687371021 1099.946944271978 1097.590303334135 332.2058523601536 1097.272945382203 297.6712025137032
799 0.005 3.995 20 1061.062267231888 1008.506033413881 1008.791205466514 1100.68872306482 1100.024529525833 1099.954923708294 1097.597970929153 332.2239951662901 1097.27268650662 297.671216173992
800 0.005 4 20 1061.061634329103 1008.506451822846 1008.791628895589 1100.682674610706 1100.0184448038 1099.94730797891 1097.590345288908 332.2424340816206 1097.273887441336 297.6712198642063
801 0.005 4.005 20 1061.061040474525 1008.506879474482 1008.792059240618 1100.684373522747 1100.020892821346 1099.950156039609 1097.595365050059 332.2607821614835 1097.272648699731 297.6712196624931
802 0.005 4.01 20 1061.062133325527 1008.507293001807 1008.792470135927 1100.683486819847 1100.019612852637 1099.951292690444 1097.591360291641 332.2790644925635 1097.274052672502 297.6712227296571
803 0.005 4.015 20 1061.062402955836 1008.507731601057 1008.792906098642 1100.686665870816 1100.02174021332 1099.948297852436 1097.594969672068 332.2972694022503 1097.272062212297 297.671221856247
804 0.005 4.02 20 1061.063737168471 1008.508174344256 1008.793346360488 1100.686815204754 1100.022534086919 1099.955462252778 1097.593993838399 332.3153487166606 1097.274330611712 297.6712219988678
805 0.005 4.025 20 1061.061007193071 1008.508560982032 1008.793745531007 1100.681486805851 1100.017200424041 1099.944205828099 1097.591974367645 332.3333138425577 1097.27158566812 297.6712240286912
806 0.005 4.03 20 1061.063303858115 1008.508990003617 1008.794168324222 1100.686963067344 1100.022871202134 1099.954927556068 1097.593722465461 332.3512928136744 1097.273584309783 297.6712269214378
807 0.005 4.035 20 1061.062860317606 1008.509392389758 1008.794573006511 1100.684430221263 1100.01958194474 1099.946684012775 1097.591834723565 332.3693979211093 1097.272201494415 297.6712328567629
808 0.005 4.04 20 1061.063605280553 1008.509820960996 1008.794999047493 1100.68756819838 1100.023622845194 1099.956089501752 1097.596559378508 332.387381315412 1097.273409170895 297.6712496769576
809 0.005 4.045 20 1061.062916913447 1008.5101984822 1008.795383341311 1100.682615090303 1100.018216635303 1099.946314177626 1097.589378293631 332.4051012259769 1097.273372810096 297.6712645860921
810 0.005 4.05 20 1061.063959792926 1008.510629310838 1008.795808650573 1100.688386183548 1100.024399359397 1099.955244866205 1097.597997649717 332.4227681691297 1097.272663575765 297.6712721584497
811 0.005 4.055 20 1061.064109384433 1008.511018373214 1008.796199266013 1100.683258422691 1100.018688107335 1099.947247658565 1097.590778747288 332.4404140091668 1097.274337191529 297.6712719828336
812 0.005 4.06 20 1061.063883134805 1008.511430914681 1008.796612841514 1100.687438690836 1100.02367542942 1099.952865287481 1097.595986837379 332.4581926014459 1097.272347763437 297.6712702668784
813 0.005 4.065 20 1061.065785464553 1008.511847142727 1008.79702306595 1100.686343353944 1100.021377842586 1099.952616408181 1097.596680493263 332.4760424433259 1097.274985756816 297.6712672483694
814 0.005 4.07 20 1061.063672396594 1008.512241401376 1008.797424382662 1100.685227762459 1100.020859874923 1099.94726176696 1097.595231138 332.4937103284216 1097.271596331049 297.6712666725349
815 0.005 4.075 20 1061.065115541941 1008.512635569973 1008.797815861862 1100.685941752991 1100.021851422759 1099.954714293139 1097.593625745742 332.5112066021953 1097.273978570329 297.6712689780786
816 0.005 4.08 20 1061.063586833102 1008.51300292809 1008.79818895466 1100.684108789092 1100.019533572249 1099.945868076122 1097.593039237868 332.5285128489255 1097.271190556078 297.6712736964713
817 0.005 4.085 20 1061.064690589276 1008.513392540291 1008.798575006395 1100.685830359991 1100.021335974084 1099.952866846219 1097.594259974006 332.545767423672 1097.273178498621 297.6712784760369
818 0.005 4.09 20 1061.064491620893 1008.513758266313 1008.798943805967 1100.684192701178 1100.019342396168 1099.946984359412 1097.591749636327 332.5632439386362 1097.272100246533 297.6712895214706
819 0.005 4.095 20 1061.065616429718 1008.514158258777 1008.79934000735 1100.688058016221 1100.023927385876 1099.955835664255 1097.596912038819 332.5806901434504 1097.273375156117 297.6713055450812
820 0.005 4.1 20 1061.064979548861 1008.51451089821 1008.799697634903 1100.682969796016 1100.018570551136 1099.946568365484 1097.590272010699 332.5979921011398 1097.273123356019 297.6713169235878
821 0.005 4.105 20 1061.066059512844 1008.514913178846 1008.800095671497 1100.688852700103 1100.024692806607 1099.954982172528 1097.598241737049 332.6151499856892 1097.272887297376 297.6713219109003
822 0.005 4.11 20 1061.06550473419 1008.515262196392 1008.80044927125 1100.682785256757 1100.018378434828 1099.947425791273 1097.58969673724 332.632091991209 1097.274296425943 297.6713223028284
823 0.005 4.115 20 1061.064673113907 1008.515622795124 1008.800812966711 1100.684750669396 1100.021060009636 1099.950239078093 1097.595479226319 332.6492413090631 1097.272369137162 297.6713189090757
824 0.005 4.12 20 1061.066047257674 1008.51597456887 1008.801161873628 1100.684117582439 1100.020039408212 1099.952035729387 1097.590969699434 332.6665893666566 1097.274340643906 297.6713149724283
825 0.005 4.125 20 1061.064944515672 1008.516326774681 1008.801516897297 1100.684786867978 1100.0207739062 1099.947265048273 1097.594589543785 332.6836711680888 1097.271359630653 297.671316753455
826 0.005 4.13 20 1061.066350780553 1008.516679404449 1008.801865729732 1100.685318580487 1100.021439122258 1099.95480487324 1097.59330885169 332.7006746935887 1097.273897284069 297.6713237211898
827 0.005 4.135 20 1061.06648395028 1008.517038810842 1008.802226677198 1100.687158502192 1100.022635439547 1099.947815043022 1097.593528417634 332.7174852806488 1097.272107884497 297.6713313789386
828 0.005 4.14 20 1061.066202568237 1008.517389661347 1008.802577057657 1100.685409394154 1100.021145052227 1099.952925071896 1097.594267866326 332.734284456337 1097.273434116736 297.6713389674907
829 0.005 4.145 20 1061.06657572004 1008.517724532602 1008.802914517646 1100.685231144161 1100.020696657715 1099.947631405936 1097.591127398395 332.7512410444097 1097.272499845341 297.6713532910368
830 0.005 4.15 20 1061.067084301736 1008.518089780096 1008.80327660321 1100.687749796926 1100.023819216726 1099.956047271682 1097.596843160501 332.7679667827529 1097.273489546274 297.6713664319198
831 0.005 4.155 20 1061.066930327464 1008.518415284981 1008.80360543526 1100.683581520011 1100.019061638348 1099.946680177503 1097.590852865587 332.7847100083633 1097.273678688697 297.6713738469419
832 0.005 4.16 20 1061.068496209609 1008.518793821414 1008.803979263104 1100.690798326975 1100.026762624645 1099.957298351096 1097.59736523158 332.8012435347243 1097.27394775549 297.6713765013135
833 0.005 4.165 20 1061.066998491985 1008.519106391814 1008.804297232355 1100.682564778144 1100.018412253505 1099.947332447071 1097.590490724741 332.817762398183 1097.273873772133 297.6713761425797
834 0.005 4.17 20 1061.06712834662 1008.519458607122 1008.804647795232 1100.687407266294 1100.023085798627 1099.951360106179 1097.595777243861 332.8344182670354 1097.27231385286 297.6713693884855
835 0.005 4.175 20 1061.068134107264 1008.519789565811 1008.804977402964 1100.684951631812 1100.020446061761 1099.952238209797 1097.592312422451 332.8510495644141 1097.274423833017 297.6713659855276
836 0.005 4.18 20 1061.066448999289 1008.520110131379 1008.80530514177 1100.684725489367 1100.02043826281 1099.946693853085 1097.593476394945 332.8676251877918 1097.271421544438 297.6713696776481
837 0.005 4.185 20 1061.06818816885 1008.520442712905 1008.805632357364 1100.686155224125 1100.02197891342 1099.954689208689 1097.593530806641 332.8840401032209 1097.273746414454 297.6713777487314
838 0.005 4.19 20 1061.066629460357 1008.520739747541 1008.80593613636 1100.683094217933 1100.018859281891 1099.946178856225 1097.592144039925 332.9003154195418 1097.271806003381 297.6713864514513
839 0.005 4.195 20 1061.06823267774 1008.521075221489 1008.806264311429 1100.686552937397 1100.022011060058 1099.953291456952 1097.594683958913 332.9165032765631 1097.273625910314 297.6714002996095
840 0.005 4.2 20 1061.06833181565 1008.521386757252 1008.806577512699 1100.684800898152 1100.019604956363 1099.948082293845 1097.590397611272 332.9327669544684 1097.272860761908 297.6714088305652
841 0.005 4.205 20 1061.068772011199 1008.52172792867 1008.806915870995 1100.688011111696 1100.023893198655 1099.955908189381 1097.597844924841 332.9491853854718 1097.273446849228 297.6714144571173
842 0.005 4.21 20 1061.06873331755 1008.522028801305 1008.807219742128 1100.683526309571 1100.019024620375 1099.947011224739 1097.59091828455 332.9654658821795 1097.27412350143 297.671417878757
843 0.005 4.215 20 1061.070538421257 1008.52239583935 1008.807581773739 1100.692356310445 1100.028448801383 1099.959130354973 1097.598361664194 332.9815444538062 1097.274331790594 297.6714203019731
844 0.005 4.22 20 1061.068191731422 1008.522681901529 1008.80787592425 1100.682301688533 1100.017977374138 1099.947666574718 1097.589897623214 332.9974878270747 1097.274058168082 297.6714169365262
845 0.005 4.225 20 1061.067975743419 1008.522995136895 1008.80818975183 1100.685770664114 1100.021642157477 1099.949994587682 1097.595620459368 333.013511834016 1097.271883704823 297.6714110719768
846 0.005 4.23 20 1061.068761863582 1008.523288248639 1008.808481554066 1100.683812166569 1100.019740417541 1099.952064910756 1097.591086537115 333.0297146421433 1097.273885157874 297.6714077598556
847 0.005 4.235 20 1061.067766195737 1008.523581928066 1008.808778117823 1100.684751363068 1100.020463403339 1099.947034021684 1097.594302540606 333.0457349361135 1097.270993397977 297.6714125276641
848 0.005 4.24 20 1061.069206122175 1008.52388198156 1008.809073811809 1100.685612459514 1100.021557010908 1099.954570231889 1097.59311625995 333.061729547964 1097.273414072138 297.6714211502006
849 0.005 4.245 20 1061.068500395667 1008.524168342016 1008.809362744742 1100.684444282815 1100.019704972103 1099.946206801118 1097.592721560039 333.0775669568222 1097.271334413644 297.671435423458
850 0.005 4.25 20 1061.068887625028 1008.524465587387 1008.809658268868 1100.685027262773 1100.020920187273 1099.952405620739 1097.594313784958 333.0930288006695 1097.27324299147 297.6714478951973
851 0.005 4.255 20 1061.069723049221 1008.52475557526 1008.809947555211 1100.684986644732 1100.019987785775 1099.947248318069 1097.592622064142 333.1087908986289 1097.272501668351 297.6714536871999
852 0.005 4.26 20 1061.070225553488 1008.52506826421 1008.810258219117 1100.687914051788 1100.024523525803 1099.956880071034 1097.596880636929 333.1248381356549 1097.274174424046 297.6714571370755
853 0.005 4.265 20 1061.069780505807 1008.525338968049 1008.810532146984 1100.68343110793 1100.0192091468 1099.946655053546 1097.590671694522 333.140513048247 1097.273574411007 297.671459960983
854 0.005 4.27 20 1061.070455537538 1008.525657382223 1008.810848301358 1100.688879562772 1100.02506701206 1099.955082347319 1097.597925675298 333.1561380592379 1097.273411247315 297.6714611689821
855 0.005 4.275 20 1061.07006875093 1008.52592525791 1008.811117820455 1100.683092647276 1100.018486866665 1099.94788412068 1097.591217159458 333.1715962093231 1097.27450328278 297.671458117169
856 0.005 4.28 20 1061.069362288909 1008.526218026059 1008.811411590571 1100.686171115685 1100.021629871663 1099.950032174521 1097.59554849404 333.186976853035 1097.271679929205 297.6714551947913
857 0.005 4.285 20 1061.069957344358 1008.526484080355 1008.811678195377 1100.683320126342 1100.019115229186 1099.951604352563 1097.59127659555 333.2026986616655 1097.27395742593 297.6714561763702
858 0.005 4.29 20 1061.069414838452 1008.526758274245 1008.81195388722 1100.685657690741 1100.021075609667 1099.947792263116 1097.59420288312 333.2182603578971 1097.27140981478 297.671463881545
859 0.005 4.295 20 1061.070448177029 1008.527038217363 1008.812229732566 1100.685181880178 1100.021099563667 1099.953899395918 1097.593878301354 333.2337708549994 1097.273464418656 297.6714753711894
860 0.005 4.3 20 1061.070102998531 1008.527305236799 1008.812500291005 1100.684981667161 1100.020449414559 1099.946608956979 1097.592869927724 333.249111519522 1097.271636513082 297.6714921508385
861 0.005 4.305 20 1061.070778228471 1008.527592675469 1008.812783678917 1100.686405347825 1100.021774177796 1099.952827922193 1097.594306258541 333.2641447449492 1097.273487747396 297.6715042236242
862 0.005 4.31 20 1061.07055764357 1008.52784885665 1008.813044061901 1100.683782109569 1100.01909182453 1099.946942913441 1097.591156041578 333.2795026183894 1097.272900148905 297.671505863321
863 0.005 4.315 20 1061.073464596462 1008.528182537641 1008.813368829652 1100.692591916646 1100.028600554751 1099.960116772199 1097.598030546832 333.2948922658749 1097.275189665693 297.6715053089075
864 0.005 4.32 20 1061.072395226945 1008.528464067412 1008.813653207449 1100.685700181411 1100.020583855211 1099.948521901463 1097.595146556697 333.3100292695711 1097.274348050399 297.6715080010327
865 0.005 4.325 20 1061.071599097322 1008.528755140084 1008.813947388121 1100.688333960884 1100.024894683361 1099.955872503327 1097.597725233903 333.3251968816087 1097.273617645119 297.6715056299013
866 0.005 4.33 20 1061.072573399974 1008.529033675224 1008.814222488546 1100.68571786614 1100.02033288589 1099.950030080072 1097.595967341918 333.3402309356573 1097.274933606779 297.671505299121
867 0.005 4.335 20 1061.071266199651 1008.529316059947 1008.814508340531 1100.687066745386 1100.022777386863 1099.950838820389 1097.598565240774 333.3551639372 1097.27199841528 297.6715070319877
868 0.005 4.34 20 1061.070513555926 1008.529547702667 1008.814744836934 1100.682277724091 1100.018976718451 1099.952320604527 1097.590859507179 333.3701715626224 1097.274084512949 297.6715081172439
869 0.005 4.345 20 1061.07172667101 1008.529820759365 1008.815011022014 1100.686864054015 1100.021456650676 1099.947991166986 1097.597174319078 333.3852080659507 1097.271652106377 297.6715129971407
870 0.005 4.350000000000001 20 1061.0710474703 1008.530065505027 1008.815259154657 1100.683702695272 1100.020549838 1099.954056998324 1097.592589760497 333.4001697663876 1097.274043587078 297.6715288555306
871 0.005 4.355 20 1061.071495230212 1008.530312092198 1008.815507040467 1100.685170518532 1100.02071537596 1099.946528414575 1097.592039830422 333.4150302755929 1097.271877605242 297.6715427883387
872 0.005 4.36 20 1061.070687311852 1008.53054849726 1008.815745369918 1100.683010032971 1100.019351409215 1099.951727505004 1097.592827456604 333.4298115613292 1097.273580068605 297.6715498190562
873 0.005 4.365 20 1061.07267224714 1008.530797463501 1008.815990853052 1100.685934908893 1100.021635791867 1099.948377108839 1097.590623153118 333.4444350303762 1097.273461176774 297.6715487995971
874 0.005 4.37 20 1061.07509196893 1008.531119591405 1008.816298905417 1100.692218780779 1100.026891778551 1099.957627152572 1097.60342974309 333.4592581934118 1097.274441436399 297.6715456049584
875 0.005 4.375 20 1061.0724430385 1008.531351765296 1008.816543044053 1100.683532647831 1100.019226894756 1099.947084416918 1097.590622809116 333.4740753857805 1097.273701239234 297.6715422740924
876 0.005 4.38 20 1061.072616376704 1008.531625841414 1008.816816720585 1100.688377681332 1100.024173415828 1099.954410283745 1097.597695390681 333.4888811667825 1097.272778740032 297.6715403920255
877 0.005 4.385 20 1061.072278110109 1008.531853089519 1008.817047575563 1100.682988881496 1100.018784520232 1099.948910697284 1097.591279044932 333.503497100795 1097.274265040229 297.6715417790815
878 0.005 4.39 20 1061.071631397349 1008.532100119587 1008.817295506759 1100.685620715182 1100.021493358309 1099.949619840666 1097.594938868208 333.5177942165847 1097.271604060809 297.6715445789932
879 0.005 4.395 20 1061.071954568075 1008.53232265612 1008.817516653892 1100.683164193042 1100.018950628327 1099.951615190937 1097.592752524713 333.5322801618151 1097.273204977386 297.6715477460116
880 0.005 4.4 20 1061.072104796608 1008.532564768131 1008.817758014435 1100.686011293131 1100.020963127435 1099.947408793306 1097.594051347071 333.5470086218588 1097.271125392994 297.6715579676101
881 0.005 4.405 20 1061.072699251571 1008.53280201835 1008.817993563518 1100.684767119004 1100.020599244314 1099.953288528744 1097.593389926344 333.5615132893431 1097.273603640848 297.6715729811565
882 0.005 4.41 20 1061.073042573275 1008.533038833023 1008.818233088191 1100.686244715688 1100.021815514237 1099.947300796551 1097.591896248635 333.575930675797 1097.272254615849 297.6715839401026
883 0.005 4.415 20 1061.074125363706 1008.533303239116 1008.818491736847 1100.687801159738 1100.023217303558 1099.954390287392 1097.597174386345 333.5902119908607 1097.273987652151 297.6715879441998
884 0.005 4.42 20 1061.072922358733 1008.533518512331 1008.818711457088 1100.683441307781 1100.018977316209 1099.946416320263 1097.593189534809 333.6043325389642 1097.272830365383 297.6715872649511
885 0.005 4.425 20 1061.07391756714 1008.533781535433 1008.818970277798 1100.688635778155 1100.024524135272 1099.956128597014 1097.598155979106 333.6186046313915 1097.273479447864 297.6715822641461
886 0.005 4.43 20 1061.074254337167 1008.53401116084 1008.819200186341 1100.684528852631 1100.019356572513 1099.948188107812 1097.591784960876 333.633197129595 1097.274434730622 297.6715787472361
887 0.005 4.435 20 1061.07426853131 1008.534274313456 1008.819463745418 1100.689477774491 1100.025452224278 1099.956120117087 1097.597235355815 333.6474400398099 1097.273272236494 297.671579061837
888 0.005 4.44 20 1061.073375777682 1008.534484507741 1008.81967878821 1100.683099708205 1100.019091184377 1099.949932025287 1097.591111392455 333.6616341202464 1097.274569082366 297.6715845005126
889 0.005 4.445 20 1061.070710677351 1008.534671614524 1008.819874666113 1100.681164040717 1100.017385011784 1099.946517146115 1097.593390791754 333.6755232402036 1097.270992097269 297.671591723253
890 0.005 4.45 20 1061.074477498549 1008.534906398335 1008.820096779585 1100.685957796 1100.021323700176 1099.953694096836 1097.594285869327 333.6895529648212 1097.274018195387 297.6715976595951
891 0.005 4.455 20 1061.072369193654 1008.535107216009 1008.820303724966 1100.683272101183 1100.019537993047 1099.946502579227 1097.59356734873 333.7036807695187 1097.271700562865 297.6716099046503
892 0.005 4.46 20 1061.075458159174 1008.535356094127 1008.820540218629 1100.687530295373 1100.022646552263 1099.95523440334 1097.595996550681 333.717682662562 1097.27442423638 297.671621408629
893 0.005 4.465 20 1061.074143989494 1008.5355709932 1008.820761082002 1100.685036642428 1100.020906326436 1099.947032659486 1097.593092111055 333.7317442109543 1097.272595240093 297.6716280558907
894 0.005 4.47 20 1061.074290137578 1008.53580340848 1008.820992391638 1100.686271421772 1100.022322976486 1099.954103548405 1097.59554529142 333.7455905222582 1097.273979252244 297.6716308871971
895 0.005 4.475000000000001 20 1061.073824117934 1008.53599938305 1008.821192932839 1100.682817150995 1100.018500950595 1099.946676687481 1097.590900401662 333.7593798083074 1097.273446555291 297.6716320065381
896 0.005 4.48 20 1061.075897816038 1008.536267917929 1008.821452010355 1100.690551406731 1100.025874226364 1099.956954807712 1097.600238962938 333.7732464094911 1097.273818875267 297.6716247366436
897 0.005 4.485 20 1061.07412037402 1008.536464777733 1008.821656042396 1100.682920098652 1100.018314447889 1099.94679361893 1097.591043257832 333.7871681039607 1097.273868509698 297.6716212263746
898 0.005 4.49 20 1061.075417382822 1008.536715840031 1008.821904111372 1100.690098745796 1100.025805781753 1099.955861097957 1097.597488705821 333.8010270596608 1097.273493939948 297.6716245928874
899 0.005 4.495 20 1061.075736994232 1008.536940304429 1008.822127116201 1100.685682762376 1100.020465060638 1099.951066317876 1097.595542210604 333.8147178855245 1097.274381357715 297.67163053913
900 0.005 4.5 20 1061.073419825492 1008.537151331 1008.822344873734 1100.685422031031 1100.020868916298 1099.949101230099 1097.594974500241 333.8283716797387 1097.271440482772 297.6716379642357
901 0.005 4.505 20 1061.073774926182 1008.537337998632 1008.822533794145 1100.682056493104 1100.018340987965 1099.951366735678 1097.591065802901 333.841821739158 1097.273893776421 297.6716502733788
902 0.005 4.51 20 1061.075197565882 1008.53756238839 1008.82275452299 1100.687940596802 1100.023967820734 1099.949840190008 1097.594646129361 333.8552931736181 1097.272346072414 297.6716574414169
903 0.005 4.515 20 1061.075431933187 1008.537779013799 1008.822968241476 1100.686117869208 1100.02196357731 1099.954154484941 1097.593570883484 333.8689774774033 1097.273889244738 297.6716610687099
904 0.005 4.52 20 1061.075034224318 1008.537980537876 1008.823171821071 1100.685109285795 1100.020156789608 1099.946776461833 1097.592589330037 333.8826697052188 1097.272389240122 297.6716642203771
905 0.005 4.525 20 1061.077355075737 1008.538233483568 1008.823417688958 1100.691155873423 1100.027056543851 1099.958509771981 1097.59648681367 333.8961761230287 1097.275206776277 297.6716661685002
906 0.005 4.53 20 1061.076872271468 1008.538455888725 1008.823640636424 1100.687091922739 1100.02159210543 1099.949119396865 1097.596212077849 333.9095160169864 1097.273764699393 297.6716632525821
907 0.005 4.535 20 1061.077755232459 1008.538723623867 1008.823906178788 1100.69294901163 1100.028840603514 1099.960262680549 1097.599095869738 333.9227458373511 1097.274614070783 297.6716577143267
908 0.005 4.54 20 1061.075039843659 1008.538905877578 1008.824098612806 1100.682885996687 1100.018351542699 1099.946999205084 1097.590507807028 333.9361396247803 1097.273588586272 297.6716529587541
909 0.005 4.545 20 1061.07522307941 1008.539124250159 1008.824316509038 1100.687579199325 1100.023330768866 1099.953184478262 1097.597390046107 333.9497432034029 1097.272322410393 297.6716545656004
910 0.005 4.55 20 1061.074484537131 1008.539289114102 1008.824485817216 1100.681866676588 1100.017911865016 1099.949326997159 1097.589614581039 333.9631375796652 1097.27346474013 297.6716625005764
911 0.005 4.555 20 1061.07435356932 1008.53948005078 1008.824674807424 1100.68507431449 1100.020611950521 1099.948278423147 1097.595060756899 333.976448131882 1097.271289630049 297.6716758246803
912 0.005 4.56 20 1061.076774814235 1008.539686069907 1008.824873106848 1100.686247464472 1100.021792427042 1099.953898709069 1097.593539025244 333.9895423945557 1097.274380149988 297.6716892362756
913 0.005 4.565 20 1061.075426435036 1008.539885246257 1008.825075139623 1100.685384110701 1100.020822481858 1099.946099991128 1097.596123782486 334.0024561055236 1097.271472324646 297.6716944342791
914 0.005 4.57 20 1061.076252258267 1008.540085321258 1008.825272575743 1100.686039039388 1100.022740308915 1099.955197608252 1097.594198287042 334.0157260832498 1097.274296865125 297.6716944859222
915 0.005 4.575 20 1061.076092796951 1008.540278696907 1008.825468245682 1100.685470198323 1100.020745962946 1099.946995075755 1097.592952221205 334.0291000696839 1097.27248576052 297.6716946051336
916 0.005 4.58 20 1061.076897942837 1008.540494984211 1008.8256819971 1100.68832389701 1100.024424277955 1099.956247489834 1097.595786179553 334.0422030030005 1097.274307173341 297.6716941643507
917 0.005 4.585 20 1061.076426477135 1008.540675114931 1008.825865654813 1100.684955986996 1100.020342656275 1099.947603248468 1097.591158234852 334.0552620886469 1097.27347852738 297.6716916132364
918 0.005 4.59 20 1061.076758820466 1008.540895066138 1008.826082602571 1100.688896230889 1100.024788842069 1099.956217658298 1097.597599524895 334.0680829011019 1097.273277777176 297.6716895044074
919 0.005 4.595 20 1061.076237182932 1008.54106274855 1008.82625392163 1100.683415008247 1100.018738146733 1099.947561649518 1097.590431384624 334.0809369327964 1097.274037825038 297.6716906317162
920 0.005 4.600000000000001 20 1061.075623668324 1008.54126064208 1008.826451787082 1100.686973311415 1100.022677000845 1099.952641285606 1097.596542605446 334.0940311676491 1097.271905871878 297.6716963075878
921 0.005 4.605 20 1061.075604744312 1008.541421176159 1008.826614158954 1100.682235751174 1100.018036686472 1099.94923974776 1097.590434219715 334.1070661058451 1097.273579524326 297.6717060200764
922 0.005 4.61 20 1061.075300869387 1008.541599141562 1008.826792462279 1100.685239412068 1100.020974173808 1099.94842522444 1097.594714339493 334.1199087745695 1097.271396629824 297.6717214598577
923 0.005 4.615 20 1061.07686957745 1008.541778801013 1008.826967731454 1100.685085680991 1100.02108344313 1099.953676480978 1097.592208558762 334.1325315251079 1097.273856737193 297.6717328111916
924 0.005 4.62 20 1061.07666983596 1008.541964864353 1008.827152257085 1100.686084221051 1100.021030502864 1099.947196316012 1097.59348812491 334.1451504015945 1097.272130547756 297.6717356552893
925 0.005 4.625 20 1061.079147139727 1008.542193486183 1008.827370847128 1100.689323124533 1100.024244517258 1099.955854683566 1097.600003903008 334.1580375366967 1097.274774088892 297.6717326329991
926 0.005 4.63 20 1061.076090468353 1008.542349251056 1008.827539966471 1100.682883701011 1100.018865628205 1099.946489688578 1097.591395792169 334.1708797173169 1097.273044274521 297.6717311267872
927 0.005 4.635 20 1061.078804453066 1008.542568855824 1008.82775094344 1100.690770551808 1100.026663763805 1099.958540512642 1097.59664250095 334.1835948238624 1097.274932127146 297.6717280009221
928 0.005 4.64 20 1061.077060608561 1008.542732069422 1008.827920659782 1100.684247857356 1100.019673353842 1099.947203750044 1097.59117703979 334.1962565934181 1097.273180901615 297.6717272506762
929 0.005 4.645 20 1061.077643240139 1008.542941779585 1008.828126942399 1100.689337390889 1100.025081268493 1099.955873981248 1097.597073141624 334.2087483925306 1097.273204335415 297.6717298505212
930 0.005 4.65 20 1061.07702100936 1008.543101184148 1008.828289872438 1100.68356156333 1100.018741053251 1099.947799291953 1097.591103103231 334.2212000945702 1097.273577875887 297.6717332419235
931 0.005 4.655 20 1061.076719103462 1008.543287431603 1008.828478790444 1100.687042140036 1100.022841888736 1099.952350682819 1097.595041205157 334.2337159778194 1097.27248692702 297.6717355037011
932 0.005 4.66 20 1061.076058804561 1008.543427196988 1008.82862063535 1100.681452105627 1100.017358110638 1099.948615855593 1097.590283221171 334.246273975663 1097.273272209987 297.6717464108203
933 0.005 4.665 20 1061.075852570322 1008.543590431452 1008.828782463611 1100.684343531296 1100.020231514693 1099.947608745977 1097.595763539109 334.2587738764143 1097.271245773808 297.6717588062128
934 0.005 4.67 20 1061.078563616124 1008.543770638621 1008.828953348178 1100.68589733059 1100.021403878108 1099.954185989144 1097.592427369671 334.2711826709486 1097.274752259039 297.6717654714298
935 0.005 4.675 20 1061.076729473048 1008.543937153533 1008.829125472993 1100.684407862453 1100.020292650605 1099.945658796203 1097.593822787959 334.2834414244158 1097.271616483971 297.6717675757355
936 0.005 4.68 20 1061.078542651828 1008.544130985212 1008.829313697106 1100.687315225701 1100.023176074758 1099.955148955549 1097.595892362291 334.2956230088852 1097.274211487057 297.6717656196579
937 0.005 4.685 20 1061.077529684746 1008.54429174662 1008.829476444307 1100.684502234962 1100.020281933873 1099.946710612658 1097.595088929399 334.3079141619259 1097.272690664658 297.6717575222567
938 0.005 4.69 20 1061.078393167787 1008.544480693282 1008.82966270855 1100.68788232069 1100.023976670575 1099.956656831905 1097.596376562754 334.3204611677326 1097.274244025527 297.6717513477661
939 0.005 4.695 20 1061.078453204433 1008.544643452528 1008.829826577745 1100.685447047701 1100.02051780552 1099.948263388061 1097.592097964102 334.3328902587123 1097.273515709615 297.6717512515075
940 0.005 4.7 20 1061.080339137372 1008.544878778799 1008.830051966336 1100.692294496895 1100.026772593764 1099.957068971569 1097.603382875545 334.3451125174601 1097.273758305195 297.6717557738957
941 0.005 4.705 20 1061.077583225875 1008.545022714927 1008.830207826727 1100.683135391811 1100.018789830476 1099.947577612841 1097.590068024749 334.3570297604704 1097.27334087929 297.6717620734295
942 0.005 4.71 20 1061.077312278906 1008.545200020889 1008.830386443216 1100.686695864774 1100.022240858203 1099.951923302679 1097.596479815381 334.3690002788808 1097.271869030174 297.671770652337
943 0.005 4.715 20 1061.076549916201 1008.545318718012 1008.83051057966 1100.679995283443 1100.016460177641 1099.948456051997 1097.589206228706 334.3811955178699 1097.273943143724 297.6717802460109
944 0.005 4.72 20 1061.077055873049 1008.545475934305 1008.830664199999 1100.685355354866 1100.021044341231 1099.94835316059 1097.594437234612 334.393478579024 1097.271778611806 297.6717882339162
945 0.005 4.725000000000001 20 1061.079084787094 1008.545648295374 1008.830828770687 1100.686136479177 1100.021923389967 1099.954378663582 1097.593015225913 334.4056205466039 1097.274396591197 297.6717922827998
946 0.005 4.73 20 1061.077986833853 1008.545813800692 1008.83099698357 1100.685723514838 1100.021135565149 1099.946484251142 1097.594545882234 334.4176031437011 1097.271955727841 297.6717937864419
947 0.005 4.735 20 1061.080777856154 1008.546024050613 1008.831196396283 1100.689329310223 1100.024016601775 1099.955737315806 1097.599804101415 334.4293405750622 1097.274729302263 297.6717921779309
948 0.005 4.74 20 1061.078586683377 1008.546176276 1008.831358552063 1100.685192099276 1100.021170488749 1099.947963665014 1097.592204018084 334.4412820836941 1097.27335314635 297.6717847262946
949 0.005 4.745 20 1061.080136779943 1008.546375102114 1008.831553200938 1100.690183890794 1100.026075574271 1099.958181689484 1097.59664587745 334.4533567674036 1097.27465282194 297.6717800031316
950 0.005 4.75 20 1061.079869379586 1008.546542066239 1008.831720611124 1100.68617278298 1100.020600195825 1099.94896306194 1097.593960425689 334.4654267000132 1097.273761905568 297.6717830516482
951 0.005 4.755 20 1061.078578269252 1008.546721246132 1008.83190314945 1100.688090633171 1100.023830354477 1099.955288646867 1097.597413451539 334.4773343632692 1097.272634092808 297.6717905565685
952 0.005 4.76 20 1061.078306793238 1008.54685485916 1008.832040772518 1100.683102923266 1100.018451962659 1099.947492010314 1097.590491901298 334.489186112985 1097.273795012909 297.6718004525186
953 0.005 4.765 20 1061.078527341737 1008.547031656903 1008.832215068365 1100.687519347489 1100.023162526863 1099.952438685455 1097.596853832982 334.5006656375887 1097.272475822717 297.6718153236656
954 0.005 4.77 20 1061.078590749233 1008.547172634897 1008.832357282615 1100.68337518761 1100.019165284753 1099.950581119647 1097.590346975643 334.5123185086894 1097.274249552391 297.6718232305819
955 0.005 4.775 20 1061.078917688943 1008.547349179076 1008.832530564987 1100.687202132628 1100.022317710804 1099.948872622881 1097.598774698918 334.5241949004758 1097.27186365095 297.671824495922
956 0.005 4.78 20 1061.07950531059 1008.547498853965 1008.832680367945 1100.685210678934 1100.02211825225 1099.955258856518 1097.592494098171 334.5360096791695 1097.275108749954 297.6718242888613
957 0.005 4.785 20 1061.078701490256 1008.547649292957 1008.832834028553 1100.685977717966 1100.021784635244 1099.94710694765 1097.593585395146 334.5476835199885 1097.272155341538 297.6718259967224
958 0.005 4.79 20 1061.079126980049 1008.547806892005 1008.832988882438 1100.685807316546 1100.021723479032 1099.954015029834 1097.594540382656 334.5592770675004 1097.273767693598 297.6718224558049
959 0.005 4.795 20 1061.078716780643 1008.547943976544 1008.833128561464 1100.684309450262 1100.019663137334 1099.946603502935 1097.592144350469 334.570757204752 1097.272265585139 297.6718205398525
960 0.005 4.8 20 1061.080591005133 1008.548131932573 1008.833309435116 1100.689623855991 1100.025405550969 1099.957453773154 1097.598206381247 334.5822890488114 1097.274199249529 297.6718194118782
961 0.005 4.805 20 1061.078777773952 1008.548253328108 1008.833437792427 1100.68281385396 1100.018432327209 1099.946978984381 1097.591475462296 334.593872548064 1097.273300339307 297.6718197713179
962 0.005 4.81 20 1061.080852397022 1008.54845255924 1008.833630599882 1100.692116522935 1100.028109144356 1099.959555171541 1097.597809692808 334.6054299860918 1097.273899518641 297.6718253550288
963 0.005 4.815 20 1061.078386923852 1008.548569312699 1008.833753860915 1100.681624271064 1100.017213540113 1099.945860965112 1097.592798894322 334.6168983903114 1097.273027914513 297.6718397877667
964 0.005 4.82 20 1061.079142967573 1008.548727674071 1008.833911198284 1100.687561447743 1100.023735779047 1099.953588177308 1097.59607084458 334.6282149497667 1097.272241127667 297.671852686168
965 0.005 4.825 20 1061.079347241473 1008.54885763572 1008.834040073823 1100.683253911172 1100.019127717485 1099.950360114969 1097.591201022027 334.6395551893577 1097.274314073021 297.6718573708645
966 0.005 4.83 20 1061.079388334136 1008.549018619762 1008.83420052534 1100.686473903926 1100.022400295744 1099.948690301467 1097.597431953369 334.6507952108918 1097.272038455843 297.6718554123032
967 0.005 4.835 20 1061.080031492874 1008.549166101802 1008.834344905961 1100.685373042778 1100.021372072451 1099.954124609827 1097.593677362293 334.6621811807909 1097.274242385516 297.6718512718378
968 0.005 4.84 20 1061.078654691804 1008.549297300839 1008.83448094727 1100.684218430463 1100.019865076646 1099.945727868895 1097.593166167089 334.6736365449507 1097.271505620672 297.6718466249526
969 0.005 4.845 20 1061.079879116292 1008.549446319383 1008.834625109463 1100.685834894228 1100.021754849282 1099.953742451422 1097.59464398188 334.6849775633534 1097.273631491899 297.6718438301737
970 0.005 4.850000000000001 20 1061.079375487587 1008.549575462842 1008.834757807971 1100.684544129315 1100.019869806468 1099.946908056125 1097.591402513836 334.6962626901316 1097.272331687518 297.6718435304232
971 0.005 4.855 20 1061.080979430743 1008.549749615941 1008.834925039638 1100.689283736662 1100.024992037229 1099.957060993341 1097.597373252829 334.7071951736689 1097.274006987991 297.6718468819515
972 0.005 4.86 20 1061.079953077213 1008.549880037723 1008.835059725991 1100.684482495887 1100.019580881708 1099.947735884512 1097.591682327339 334.7182276992769 1097.27302148696 297.6718494736581
973 0.005 4.865 20 1061.078658237809 1008.550014501802 1008.835198658387 1100.684645739112 1100.02097913284 1099.952622617913 1097.596068539282 334.7296149396246 1097.27236586516 297.6718585379538
974 0.005 4.87 20 1061.079749544827 1008.55012881615 1008.835311882261 1100.683128720373 1100.018654607755 1099.947766962339 1097.589137455375 334.7407715976543 1097.274082040805 297.6718717387038
975 0.005 4.875 20 1061.080405062422 1008.550289006425 1008.835468499597 1100.688812134512 1100.024949380503 1099.954224339643 1097.595305853562 334.7518380906005 1097.273088229103 297.6718805893152
976 0.005 4.88 20 1061.082200175759 1008.550454301756 1008.835625900973 1100.686951639221 1100.021796282554 1099.95263840828 1097.597355646066 334.7629224014075 1097.275172404967 297.6718835732053
977 0.005 4.885 20 1061.079284708127 1008.550591022111 1008.835770788773 1100.685091201534 1100.020761976571 1099.947465506411 1097.595312948507 334.7737948439611 1097.271606399229 297.671882476085
978 0.005 4.89 20 1061.08067355239 1008.550723859454 1008.835904177426 1100.685155495203 1100.021561850315 1099.954387363998 1097.591158716333 334.7846820371295 1097.274962624972 297.671875767943
979 0.005 4.895 20 1061.079218518576 1008.550843273884 1008.836025128336 1100.68387356977 1100.019338425771 1099.945015712014 1097.594313169398 334.7959092829717 1097.271292335147 297.6718697734357
980 0.005 4.9 20 1061.080055871174 1008.550970725554 1008.836149735457 1100.684784630139 1100.021156095554 1099.954067363807 1097.593341805872 334.8069721699666 1097.273940746813 297.6718688424436
981 0.005 4.905 20 1061.080457803281 1008.551095694271 1008.836274815462 1100.68592045176 1100.021416941882 1099.947992826715 1097.591060824607 334.8179478524894 1097.272697481943 297.6718736069654
982 0.005 4.91 20 1061.080719610561 1008.551247337505 1008.836422461966 1100.68798143337 1100.023698635516 1099.95645882802 1097.597028650015 334.8286547002523 1097.273360655104 297.6718804944277
983 0.005 4.915 20 1061.080247360248 1008.551354901112 1008.836533762841 1100.682965891431 1100.01842443213 1099.946997925815 1097.591004820433 334.8393049369417 1097.27347929462 297.671887597066
984 0.005 4.92 20 1061.082211052151 1008.551541457076 1008.836713851314 1100.692215534429 1100.028225157225 1099.959369328788 1097.598112480173 334.8501408523516 1097.274021692595 297.6718974202727
985 0.005 4.925 20 1061.080906756407 1008.551666988734 1008.836843830083 1100.683908181281 1100.019317842592 1099.947976970004 1097.593336829279 334.8610569203953 1097.273854339403 297.6719053195405
986 0.005 4.93 20 1061.080948851207 1008.551816735791 1008.836992734215 1100.687893784494 1100.024505930504 1099.953723939025 1097.596699517899 334.8718581444715 1097.272932721914 297.6719110579528
987 0.005 4.935 20 1061.081025456509 1008.551939402748 1008.83711602918 1100.683986912261 1100.019893501867 1099.951253610179 1097.591029239919 334.8826220783644 1097.274567905275 297.6719130243942
988 0.005 4.94 20 1061.079783372208 1008.55206755113 1008.837247039415 1100.68519165879 1100.021120141109 1099.947809033671 1097.594765446307 334.8931475776881 1097.271515313062 297.6719138279352
989 0.005 4.945 20 1061.081754439843 1008.552208978225 1008.837382443102 1100.68626438724 1100.022116935008 1099.95474645582 1097.593491668958 334.9037383825572 1097.274421913946 297.6719069454005
990 0.005 4.95 20 1061.080079421755 1008.552326723325 1008.837504930689 1100.68434233701 1100.019879171497 1099.946112889054 1097.5930406643 334.9144441213472 1097.271893720788 297.6719001289654
991 0.005 4.955 20 1061.08323758921 1008.552503897248 1008.837669003529 1100.689470622477 1100.023999941024 1099.955570443727 1097.600208399907 334.9251954894472 1097.274463720102 297.6718988945681
992 0.005 4.96 20 1061.080597198044 1008.552616346443 1008.837791421402 1100.684315424995 1100.020146915863 1099.947729857272 1097.59230345742 334.9358411720281 1097.272681614863 297.6719039113208
993 0.005 4.965 20 1061.082002521055 1008.552776663674 1008.837947933108 1100.689104505353 1100.024814853893 1099.956760344169 1097.597127451676 334.946398000825 1097.273754327795 297.6719116553361
994 0.005 4.97 20 1061.08187140518 1008.552901218035 1008.838076678851 1100.686050412099 1100.021662011847 1099.949445429763 1097.590222162037 334.9568436451539 1097.273793317757 297.6719249531415
995 0.005 4.975000000000001 20 1061.082430170224 1008.553067107581 1008.838236834253 1100.689821394372 1100.024851467148 1099.954834284656 1097.597884499312 334.9671251534027 1097.27330522008 297.6719327626285
996 0.005 4.98 20 1061.082452333249 1008.553200533956 1008.838371610557 1100.685312161109 1100.020184160609 1099.949124466226 1097.593967468225 334.9775744864985 1097.274710620293 297.6719337516635
997 0.005 4.985 20 1061.079534112489 1008.553302685928 1008.838483946468 1100.6827001103 1100.019275253732 1099.948745668842 1097.595067418157 334.9882004365564 1097.272264405337 297.6719337939052
998 0.005 4.99 20 1061.081129280493 1008.55341219544 1008.838588499097 1100.683265318143 1100.019307706804 1099.950839721036 1097.590619690974 334.9986859708619 1097.274127877549 297.6719342709511
999 0.005 4.995 20 1061.08067355766 1008.553534859045 1008.838711104004 1100.68566854518 1100.021622678862 1099.947823009498 1097.595759955052 335.0089976184977 1097.271658407895 297.6719307727585
1000 0.005 5 20 1061.082153222996 1008.553663580492 1008.838834285129 1100.686141379392 1100.022128975306 1099.954896692017 1097.592960771107 335.0192205900923 1097.27443634049 297.6719259456571
1001 0.005 5.005 20 1061.080861290732 1008.553778416582 1008.838953157348 1100.68487645399 1100.020371689464 1099.946182340459 1097.593390104526 335.0293864344126 1097.271653059573 297.6719211804951
1002 0.005 5.01 20 1061.081476598605 1008.553907111811 1008.839078380119 1100.685980403527 1100.021490057773 1099.953560531803 1097.594428033047 335.0398197614716 1097.273341916671 297.6719208306947
1003 0.005 5.015 20 1061.080647506831 1008.55400025967 1008.839176977051 1100.683056642518 1100.018532705018 1099.946518848059 1097.591383297414 335.0502753339941 1097.272416585078 297.6719260186745
1004 0.005 5.02 20 1061.082728441298 1008.554153154423 1008.839321995656 1100.6899604342 1100.025823494808 1099.957875702485 1097.597395139344 335.0605767725854 1097.273851746097 297.6719379694561
1005 0.005 5.025 20 1061.083143387486 1008.554287663536 1008.839454784019 1100.686093639893 1100.020927184135 1099.948870251425 1097.596105650492 335.070643335796 1097.274006346195 297.6719516112214
1006 0.005 5.03 20 1061.082620806862 1008.554444639542 1008.839613059508 1100.689478810578 1100.025402470512 1099.956301848617 1097.598286127198 335.0805967107161 1097.273014966524 297.6719583923378
1007 0.005 5.035 20 1061.080854199356 1008.554523507867 1008.839700859092 1100.680441400907 1100.01658211121 1099.94598828329 1097.589229770601 335.0906171353246 1097.27434881506 297.6719576071666
1008 0.005 5.04 20 1061.082317041123 1008.554669344012 1008.839839652778 1100.68819224986 1100.023974657648 1099.952658561379 1097.598725427752 335.1009271039853 1097.272679588062 297.6719536917269
1009 0.005 5.045 20 1061.081476658283 1008.554767185495 1008.839939148418 1100.683012894781 1100.018940182402 1099.950632962184 1097.591659732617 335.111264829907 1097.273949655596 297.6719509525184
1010 0.005 5.05 20 1061.080789569361 1008.554878025352 1008.840051955436 1100.684797784902 1100.020710947461 1099.947466193825 1097.595053238345 335.1213785431567 1097.271325355456 297.6719482819391
1011 0.005 5.055 20 1061.082553427522 1008.55500232599 1008.840170450186 1100.685910080611 1100.02186208876 1099.954527019642 1097.59350209175 335.131437306992 1097.274131395599 297.671946773567
1012 0.005 5.06 20 1061.08134795702 1008.555105026289 1008.840277825139 1100.684682245375 1100.020246270497 1099.94634717884 1097.592752903808 335.141243942107 1097.271637779231 297.6719495059463
1013 0.005 5.065 20 1061.082194751088 1008.555234049775 1008.840402925077 1100.686693467307 1100.02235405243 1099.953966557297 1097.594591472232 335.1511233676584 1097.273461105131 297.6719527888193
1014 0.005 5.07 20 1061.082234514551 1008.555347520857 1008.840518008867 1100.685390671608 1100.020544398329 1099.947635146596 1097.593453124053 335.1613129981009 1097.272573985053 297.6719582667585
1015 0.005 5.075 20 1061.082841086151 1008.555483640526 1008.840649787676 1100.688612447699 1100.024953117704 1099.957148979394 1097.597746142823 335.1713393004359 1097.273913020053 297.6719712584238
1016 0.005 5.08 20 1061.082517370877 1008.555587438079 1008.840755890378 1100.684212009066 1100.01929646964 1099.947224711243 1097.59133377681 335.1812356457283 1097.273550170903 297.6719825343151
1017 0.005 5.085 20 1061.081732815497 1008.555710558854 1008.840882559621 1100.686089143175 1100.02244131046 1099.953456374037 1097.596339727788 335.1910773817586 1097.272973775613 297.6719877430304
1018 0.005 5.09 20 1061.081898450066 1008.555796274145 1008.840968930938 1100.682262984541 1100.018263522402 1099.947068849455 1097.589902284504 335.2008338492867 1097.274063036737 297.6719869346592
1019 0.005 5.095 20 1061.083119732836 1008.555942850421 1008.841107340383 1100.688535254335 1100.023193841447 1099.951283011469 1097.598387193474 335.2105897018219 1097.272734339495 297.6719842129727
1020 0.005 5.100000000000001 20 1061.082601402206 1008.55604797075 1008.841213690158 1100.684184199725 1100.020639421214 1099.952644088097 1097.595814756842 335.2205184423721 1097.274440518523 297.6719756408801
1021 0.005 5.105 20 1061.081357408365 1008.556152150798 1008.841322953194 1100.684808109248 1100.02070192751 1099.947327555255 1097.594871624239 335.2303812422249 1097.27135287704 297.6719721104138
1022 0.005 5.11 20 1061.082888672638 1008.556268932809 1008.841435026419 1100.685853354169 1100.021902016304 1099.954731991462 1097.59339498877 335.2401714460323 1097.273897239901 297.6719741411404
1023 0.005 5.115 20 1061.081554149194 1008.556364246848 1008.841534550984 1100.684344519886 1100.019639740921 1099.946129078257 1097.592999072397 335.2498517746166 1097.271187251252 297.6719798378781
1024 0.005 5.12 20 1061.082153755425 1008.556476208166 1008.841643439156 1100.685373946502 1100.021156201447 1099.952711872687 1097.594124679059 335.2594265361417 1097.273215402147 297.6719855230235
1025 0.005 5.125 20 1061.082029749619 1008.556568004175 1008.841737375399 1100.683796359299 1100.019201983865 1099.946601042724 1097.591574531615 335.268978036821 1097.272133877071 297.6719952942888
1026 0.005 5.13 20 1061.083253887905 1008.556707140369 1008.8418713949 1100.688514288943 1100.024479394261 1099.956338409088 1097.596935943805 335.2785574713986 1097.273378313287 297.6720029394701
1027 0.005 5.135 20 1061.082590229997 1008.556795576957 1008.841963009955 1100.683087700552 1100.018670009393 1099.946503617895 1097.591114723787 335.2883536922477 1097.273353086436 297.6720065096673
1028 0.005 5.14 20 1061.084902635309 1008.556967852138 1008.842124958828 1100.691537492794 1100.026572337767 1099.956261639062 1097.602524040981 335.2980206777996 1097.273675507658 297.6720083165361
1029 0.005 5.145 20 1061.082826266331 1008.557057117012 1008.842222367527 1100.682751295777 1100.018323508956 1099.947448955137 1097.590498064121 335.3075020181442 1097.274087649408 297.6720089526818
1030 0.005 5.15 20 1061.08215307242 1008.557172543931 1008.842339717373 1100.686092951267 1100.022037218332 1099.950487797093 1097.595611435137 335.3169314090882 1097.272018260545 297.6720042925515
1031 0.005 5.155 20 1061.083265647099 1008.557273560029 1008.842438624233 1100.684539802199 1100.020199966794 1099.951966748284 1097.591494935382 335.3263290400228 1097.274232877391 297.6719964373571
1032 0.005 5.16 20 1061.082413033402 1008.557378581115 1008.842546833045 1100.686165572147 1100.022155376694 1099.948743623267 1097.594202778204 335.3358775710259 1097.271777810163 297.6719911567607
1033 0.005 5.165 20 1061.083748265798 1008.55749828739 1008.842660851782 1100.686478853552 1100.022452695519 1099.955098463693 1097.595674126047 335.3456417452379 1097.274261117533 297.6719927798068
1034 0.005 5.17 20 1061.081990912875 1008.557584244346 1008.842751437037 1100.684132342741 1100.019377128153 1099.94586656286 1097.595376615213 335.3551055007512 1097.271056472355 297.672000083842
1035 0.005 5.175 20 1061.083015902282 1008.557692969339 1008.84285723812 1100.686070679732 1100.021985857718 1099.953404523851 1097.594112274643 335.3644819366785 1097.273530548135 297.6720119979766
1036 0.005 5.18 20 1061.082698861685 1008.557779028496 1008.842947182247 1100.683784103279 1100.019655434608 1099.947199000702 1097.59102583096 335.3736032066252 1097.272874799573 297.6720243297061
1037 0.005 5.185 20 1061.084072295137 1008.557914827905 1008.843073676015 1100.68881281987 1100.024304756673 1099.955503052384 1097.599462867739 335.3828027481717 1097.273548710476 297.6720281944146
1038 0.005 5.19 20 1061.083107803783 1008.558002009955 1008.84316635801 1100.683058422208 1100.018623537007 1099.946548672445 1097.59064756697 335.3922742860227 1097.273518314455 297.6720274965633
1039 0.005 5.195 20 1061.083750434505 1008.558135706293 1008.84329694849 1100.68860746089 1100.024395325955 1099.954418640856 1097.598154842249 335.4018950958201 1097.272912428728 297.6720260823754
1040 0.005 5.2 20 1061.082662121991 1008.558207697672 1008.843374458776 1100.681858601252 1100.017786141249 1099.947522528828 1097.589738088706 335.4111907094236 1097.274007268731 297.6720248378414
1041 0.005 5.205 20 1061.082490318758 1008.558309940381 1008.843475935249 1100.685663822327 1100.021603131461 1099.949893996925 1097.595240185265 335.4204642925503 1097.271928864591 297.6720209543757
1042 0.005 5.21 20 1061.083336737632 1008.558403080194 1008.843566180318 1100.684162987362 1100.020036230816 1099.952327789664 1097.591377091041 335.429519054711 1097.274011593556 297.6720180062034
1043 0.005 5.215 20 1061.082444277793 1008.558502661454 1008.843667387846 1100.685304457771 1100.020798094345 1099.947163468608 1097.594774686046 335.4385969869062 1097.271182992187 297.672018142478
1044 0.005 5.22 20 1061.083281210259 1008.558599122987 1008.843761498311 1100.685325170016 1100.021327640516 1099.954442282192 1097.593068760916 335.4479912871973 1097.273257818976 297.6720208993742
1045 0.005 5.225000000000001 20 1061.0827974853 1008.558688347414 1008.843852578839 1100.684647252439 1100.019736133648 1099.946334423602 1097.593197410367 335.4572912055572 1097.271366784843 297.6720293184007
1046 0.005 5.23 20 1061.083274556186 1008.558793780012 1008.843956707016 1100.685636395307 1100.021464504528 1099.95268962354 1097.593855941924 335.4664925662639 1097.273441410421 297.6720440630173
1047 0.005 5.235 20 1061.083717243185 1008.558885947809 1008.84405016417 1100.685089907123 1100.020453259074 1099.947469217174 1097.591525857905 335.475549315327 1097.272812253933 297.6720551711161
1048 0.005 5.24 20 1061.084512098789 1008.559015952569 1008.844175255979 1100.689139312113 1100.025208137655 1099.957274487258 1097.597436343297 335.4843526045743 1097.273606174478 297.6720595135044
1049 0.005 5.245 20 1061.084246947122 1008.559103751166 1008.844264939319 1100.683858711853 1100.019563031463 1099.947276695357 1097.591420632644 335.4935122106212 1097.274498897521 297.6720560877769
1050 0.005 5.25 20 1061.084673276388 1008.559240652683 1008.844398194486 1100.689576752535 1100.02505991906 1099.955136575073 1097.599042809986 335.5026077485315 1097.273150779062 297.672053466494
1051 0.005 5.255 20 1061.08331542548 1008.559308456123 1008.844471768125 1100.681969849708 1100.01831383928 1099.94828460628 1097.590649338847 335.5117733642008 1097.274588797842 297.6720473769909
1052 0.005 5.26 20 1061.082806297156 1008.559407873492 1008.8445714465 1100.685505047911 1100.021217190647 1099.94953707658 1097.595391452219 335.5208095169785 1097.27179670677 297.672045906941
1053 0.005 5.265 20 1061.083784188488 1008.559492890507 1008.84465406319 1100.684032439095 1100.019811864747 1099.951932196979 1097.591769671332 335.5297718321735 1097.273842572435 297.6720477281772
1054 0.005 5.27 20 1061.082495144351 1008.559577720693 1008.844743100673 1100.684517038652 1100.020441420259 1099.94718048964 1097.593678048096 335.5386488472759 1097.270989838562 297.6720521929492
1055 0.005 5.275 20 1061.084286789304 1008.559682632625 1008.844842532524 1100.686380969675 1100.022343862414 1099.955010253687 1097.59296051318 335.5474265425457 1097.27367990756 297.6720546286229
1056 0.005 5.28 20 1061.084214459112 1008.559781737568 1008.844940888245 1100.686177551722 1100.020814781107 1099.947584928181 1097.592097751666 335.5563322193711 1097.272213335461 297.672063623179
1057 0.005 5.285 20 1061.085619438921 1008.559921440041 1008.845073202015 1100.688874088394 1100.023581537383 1099.95454816899 1097.600486653586 335.5652148355404 1097.274181513096 297.672073707169
1058 0.005 5.29 20 1061.083820038829 1008.560006212684 1008.845166742516 1100.684236937971 1100.019186264653 1099.946889816276 1097.592095648771 335.5741382097327 1097.272625370889 297.6720792800202
1059 0.005 5.295 20 1061.084752183937 1008.56013257066 1008.845289973157 1100.688331682258 1100.024234874873 1099.955546643059 1097.597019773165 335.5829250249834 1097.27368558682 297.6720813095382
1060 0.005 5.3 20 1061.084431608086 1008.56021384998 1008.845375507314 1100.684319464935 1100.020091253705 1099.947772529485 1097.589618286177 335.5915881408114 1097.273886754791 297.6720804560829
1061 0.005 5.305 20 1061.084409843311 1008.560331713543 1008.84549094297 1100.6881693798 1100.024056128243 1099.954460956219 1097.598549934037 335.6002386222205 1097.272778709784 297.6720718042671
1062 0.005 5.31 20 1061.085081206916 1008.560429756543 1008.845586534598 1100.684703936466 1100.019828324504 1099.950114602028 1097.594036995619 335.6091170127891 1097.274782811598 297.6720640807449
1063 0.005 5.315 20 1061.08308634432 1008.560514798887 1008.845677325175 1100.684740058462 1100.020940407899 1099.949455624316 1097.5953549114 335.6180483228558 1097.272043942889 297.6720612440301
1064 0.005 5.32 20 1061.085033779326 1008.560613752988 1008.845770849249 1100.685937659629 1100.021523442885 1099.953467851607 1097.593518169718 335.6268505277996 1097.274323966943 297.6720651908834
1065 0.005 5.325 20 1061.083416052524 1008.560698563814 1008.845857309217 1100.685212341844 1100.021075010898 1099.947716897418 1097.597302921586 335.6354583574205 1097.271236537916 297.6720718761304
1066 0.005 5.33 20 1061.084453386098 1008.560795745283 1008.845952205714 1100.685618832617 1100.021536811928 1099.954166750863 1097.593188293304 335.64392658841 1097.273557243936 297.6720822115458
1067 0.005 5.335 20 1061.083732258639 1008.56087900745 1008.846038425434 1100.684435999284 1100.019705321499 1099.946152337669 1097.592850501884 335.6523488079123 1097.271454703165 297.6720908982757
1068 0.005 5.34 20 1061.084268226734 1008.560977172456 1008.846133784186 1100.685764528358 1100.021590739614 1099.95285438681 1097.594876701594 335.6610811510163 1097.273346071897 297.6720941210671
1069 0.005 5.345 20 1061.084470821245 1008.56105721629 1008.846214454731 1100.684121758191 1100.019316432767 1099.946751480618 1097.591733384244 335.6698933480108 1097.272791294668 297.6720961789848
1070 0.005 5.350000000000001 20 1061.086613848372 1008.561204219528 1008.846352632513 1100.690975607124 1100.026339915455 1099.957072730362 1097.600463607747 335.6785744177586 1097.274163646224 297.6720961622592
1071 0.005 5.355 20 1061.085002893013 1008.561290873095 1008.846445269945 1100.683898720968 1100.019284206295 1099.947149088747 1097.592331242456 335.6870957778981 1097.273840941603 297.672095033322
1072 0.005 5.36 20 1061.085051436695 1008.561410571555 1008.846564825299 1100.688493759333 1100.024431967508 1099.954862958278 1097.597101731084 335.6955110845532 1097.27290544063 297.6720895207914
1073 0.005 5.365 20 1061.083889173821 1008.561474589854 1008.84663439228 1100.681813544308 1100.017795240771 1099.948256667261 1097.589867666247 335.7038789506773 1097.273911355586 297.6720840353104
1074 0.005 5.37 20 1061.083514351318 1008.561561009877 1008.846720872236 1100.685317867498 1100.021200481566 1099.949339972547 1097.595167464884 335.7125381925932 1097.271562708819 297.6720838371814
1075 0.005 5.375 20 1061.084332144157 1008.561638018233 1008.846794546505 1100.684022826902 1100.019509350222 1099.951913759662 1097.592050725079 335.7212278832272 1097.27325588253 297.6720884844874
1076 0.005 5.38 20 1061.083511588622 1008.561715265509 1008.846874939192 1100.684606663569 1100.020345942732 1099.947065272412 1097.593956663892 335.7296858946061 1097.271040276425 297.6720975932031
1077 0.005 5.385 20 1061.084621085509 1008.561802665093 1008.846957982873 1100.685010993064 1100.020969411605 1099.953477890571 1097.593985341554 335.7380473622863 1097.27337986108 297.672112192135
1078 0.005 5.39 20 1061.084625290646 1008.561887374174 1008.847043258554 1100.685409808836 1100.020516824606 1099.947078241913 1097.592550235755 335.7461623320305 1097.271847954124 297.6721217414673
1079 0.005 5.395 20 1061.085749108784 1008.561999947697 1008.847152917413 1100.688155541057 1100.024136997328 1099.955376384324 1097.594171582151 335.754497786876 1097.274317060557 297.6721224448078
1080 0.005 5.4 20 1061.085579872914 1008.56208596112 1008.847240074466 1100.68533985831 1100.020624378276 1099.948110202833 1097.591772523858 335.763030111142 1097.273639332246 297.6721193169453
1081 0.005 5.405 20 1061.086403034377 1008.562214089159 1008.847363155874 1100.689923242768 1100.025274103066 1099.956238834314 1097.598415546719 335.7714518559243 1097.273917890453 297.6721180160264
1082 0.005 5.41 20 1061.084686539743 1008.562274840356 1008.847433375758 1100.682946736286 1100.018853130304 1099.947371117282 1097.589305728297 335.7798357068706 1097.27405124394 297.6721138967068
1083 0.005 5.415 20 1061.086085082672 1008.562397215612 1008.847550193328 1100.690419018775 1100.026316370695 1099.95638882285 1097.597153297459 335.7880724704054 1097.273668279383 297.6721123385203
1084 0.005 5.42 20 1061.084247464722 1008.562455123625 1008.847614030454 1100.68205946935 1100.018101503351 1099.949207884966 1097.589693314248 335.7962449707852 1097.273871529864 297.6721132496872
1085 0.005 5.425 20 1061.083597193073 1008.562529306848 1008.847690139876 1100.684729156758 1100.020428177613 1099.948692271269 1097.59400814793 335.8044048622328 1097.271521369675 297.672114309452
1086 0.005 5.43 20 1061.085941917828 1008.562626231818 1008.847778025978 1100.686175298191 1100.021330935062 1099.953653976645 1097.594430512848 335.8126150475932 1097.273974323858 297.672116120509
1087 0.005 5.435 20 1061.084700171135 1008.562704771502 1008.847860315302 1100.685456722803 1100.021506942465 1099.947891320492 1097.594619881386 335.8209238415635 1097.27173062415 297.6721272965739
1088 0.005 5.44 20 1061.084915494819 1008.562785550484 1008.847940019057 1100.684688252473 1100.020847630413 1099.95367712251 1097.593169692456 335.8290361986859 1097.273777557551 297.672139188778
1089 0.005 5.445 20 1061.08674184213 1008.562902383357 1008.848049425733 1100.688180901814 1100.022395983123 1099.948501947004 1097.599367168981 335.8371990381269 1097.272666687049 297.6721451210821
1090 0.005 5.45 20 1061.085087250654 1008.562992539728 1008.848144791795 1100.685239465116 1100.021734577278 1099.954038681657 1097.594508118303 335.8452302923874 1097.274121773809 297.6721453291795
1091 0.005 5.455 20 1061.084987079435 1008.563055537771 1008.848212419791 1100.683680946933 1100.019215087106 1099.94663388919 1097.589944534167 335.8531949778132 1097.273290427437 297.6721406018827
1092 0.005 5.46 20 1061.086082883942 1008.563171138263 1008.848320814611 1100.688962360527 1100.024840570627 1099.956128301877 1097.597655037518 335.8613097347481 1097.27337812958 297.6721324348604
1093 0.005 5.465 20 1061.08492430976 1008.563226760079 1008.848380669925 1100.682278332592 1100.017908606527 1099.946284251745 1097.590897693973 335.8696563294748 1097.273486481215 297.6721267379294
1094 0.005 5.47 20 1061.085412572939 1008.563330560992 1008.848482296727 1100.687973522816 1100.023887612362 1099.953833636639 1097.596694424887 335.8777774567001 1097.272656234183 297.6721256350311
1095 0.005 5.475000000000001 20 1061.084776570965 1008.563389259833 1008.848544358444 1100.682396012287 1100.018304712257 1099.949108613321 1097.5901011463 335.8857828065095 1097.273898785422 297.6721293577919
1096 0.005 5.48 20 1061.083809741896 1008.563456720766 1008.848612371923 1100.6844924047 1100.020368273558 1099.948534590688 1097.596423470236 335.8935732708475 1097.271016245041 297.6721344523852
1097 0.005 5.485 20 1061.085155476376 1008.563526457783 1008.848677889624 1100.683849905979 1100.019695496122 1099.952217199529 1097.592652302702 335.9013960798512 1097.273426593566 297.672141523934
1098 0.005 5.49 20 1061.086073646408 1008.563636822322 1008.84878317303 1100.687628074808 1100.022396783502 1099.948390923887 1097.599169501672 335.9093811919233 1097.271839678178 297.6721502676114
1099 0.005 5.495 20 1061.084992810202 1008.563706379807 1008.848857384452 1100.683763310345 1100.020565149758 1099.953590148361 1097.593185593953 335.9175576157103 1097.274070106759 297.6721559289106
1100 0.005 5.5 20 1061.085841234245 1008.563787790078 1008.84893945402 1100.686106815483 1100.021776797254 1099.947279041622 1097.591279857143 335.9255723174323 1097.272768396541 297.6721593454137
1101 0.005 5.505 20 1061.087262495275 1008.563904519759 1008.849047037041 1100.688588186982 1100.024083123918 1099.955508410881 1097.595897458368 335.9334757824334 1097.274862904332 297.6721594770867
1102 0.005 5.51 20 1061.086286789897 1008.563983303066 1008.849130899493 1100.685163492487 1100.020195046225 1099.947713212958 1097.592299143108 335.941130862866 1097.273303519136 297.6721570702971
1103 0.005 5.515 20 1061.084867668509 1008.564057771042 1008.849210834668 1100.684760718565 1100.021280033611 1099.953367364704 1097.595566077101 335.9489123601362 1097.273052345907 297.6721478451051
1104 0.005 5.52 20 1061.085122618334 1008.564109563582 1008.849261911205 1100.682228072438 1100.017946872458 1099.946739832547 1097.590417376534 335.956928946428 1097.273504988794 297.6721422344268
1105 0.005 5.525 20 1061.085441860697 1008.564207229496 1008.849355196867 1100.687320539134 1100.022881979197 1099.952649449184 1097.597234806288 335.9649951767543 1097.272298935116 297.6721443991103
1106 0.005 5.53 20 1061.085275201011 1008.564266100553 1008.849415930438 1100.683463377483 1100.018968714228 1099.950458861845 1097.5894340086 335.9728864019115 1097.273691697537 297.6721510199512
1107 0.005 5.535 20 1061.083822506294 1008.564320530771 1008.849476131519 1100.683005195469 1100.019047091761 1099.947312189575 1097.593428795723 335.9806140143971 1097.271616641763 297.6721600753061
1108 0.005 5.54 20 1061.086029626061 1008.564396398625 1008.849544682713 1100.685303832047 1100.02134433343 1099.953930518401 1097.592589232765 335.9881241685438 1097.273919276074 297.6721727062027
1109 0.005 5.545 20 1061.085272957003 1008.564476313092 1008.849624934755 1100.685553414967 1100.020608010697 1099.946652627546 1097.594167485151 335.9957299844788 1097.271441729072 297.6721794553245
1110 0.005 5.55 20 1061.085374624849 1008.564547368119 1008.849697173333 1100.683884171175 1100.020321427798 1099.953523619726 1097.592531594183 336.0035985508421 1097.274010620039 297.6721801488827
1111 0.005 5.555 20 1061.085932957265 1008.56461773315 1008.849767083503 1100.684752290511 1100.019981783717 1099.946918992059 1097.592223975539 336.0113852234843 1097.272626735587 297.6721798325644
1112 0.005 5.56 20 1061.089050934121 1008.564763930926 1008.849898240952 1100.691728583814 1100.026527064143 1099.958021825964 1097.603131154985 336.0191345655044 1097.275115315777 297.6721802785312
1113 0.005 5.565 20 1061.086450577761 1008.564839470631 1008.849984140154 1100.684890659068 1100.019997318594 1099.947373758813 1097.591734246902 336.0268420301567 1097.273544440253 297.672175766108
1114 0.005 5.57 20 1061.086246588857 1008.564937370513 1008.850083476074 1100.687654590926 1100.023862468127 1099.955609642305 1097.596697840588 336.0343487598174 1097.273361936605 297.6721725032666
1115 0.005 5.575 20 1061.087098134109 1008.565016388459 1008.85016234208 1100.686114305862 1100.021704425727 1099.950022430385 1097.590732361135 336.0419407850891 1097.274451221128 297.6721697697687
1116 0.005 5.58 20 1061.084260266412 1008.565079778829 1008.850233200537 1100.683818561749 1100.01999604962 1099.950951641941 1097.594640492117 336.0495703969032 1097.272025395003 297.6721718696274
1117 0.005 5.585 20 1061.085138639931 1008.565127918742 1008.850279717341 1100.681887599642 1100.017958551181 1099.94922336763 1097.589897090727 336.0572093532157 1097.273498707236 297.6721759652485
1118 0.005 5.59 20 1061.084735838112 1008.565191214172 1008.850342340817 1100.684485445511 1100.020503578063 1099.948496504898 1097.594578004248 336.0648172048402 1097.271564154753 297.6721888604438
1119 0.005 5.595 20 1061.086568805384 1008.56526585359 1008.850411802781 1100.685152843336 1100.020906811251 1099.952790341037 1097.591915097407 336.0722254055408 1097.274347065674 297.6722002017254
1120 0.005 5.600000000000001 20 1061.085487691932 1008.565336469799 1008.850485004488 1100.684937376096 1100.020720483492 1099.946546810067 1097.593949248008 336.0796520305159 1097.27148960861 297.6722041777418
1121 0.005 5.605 20 1061.088727604636 1008.565460825668 1008.850595927318 1100.689145126808 1100.024166869241 1099.955667707601 1097.599923322737 336.0870390421762 1097.274845598889 297.6722011113981
1122 0.005 5.61 20 1061.085822617501 1008.565524364729 1008.850669923567 1100.684029859712 1100.019543693256 1099.946701891093 1097.592110017554 336.0945461980881 1097.272689406062 297.6721962777161
1123 0.005 5.615 20 1061.088080755583 1008.565641602903 1008.850780556758 1100.689865888595 1100.025535022358 1099.957274968423 1097.59712732011 336.1022602186283 1097.274830478184 297.6721903156061
1124 0.005 5.62 20 1061.08619813889 1008.565698869217 1008.850844409249 1100.683523242396 1100.018908498793 1099.946750864555 1097.591791102311 336.1097892658142 1097.273149606114 297.6721866646909
1125 0.005 5.625 20 1061.088631082548 1008.565836322234 1008.850971575306 1100.691504319197 1100.026567079877 1099.957055020948 1097.603064195544 336.1171684396175 1097.274047528981 297.6721851796141
1126 0.005 5.63 20 1061.085297781223 1008.565867424658 1008.851016433692 1100.680560869137 1100.016956284211 1099.946830721638 1097.58952921066 336.1243892705562 1097.27417412713 297.6721873447636
1127 0.005 5.635 20 1061.087076409192 1008.565973533147 1008.851116683372 1100.689910783897 1100.025813533061 1099.956001649922 1097.596154573837 336.1315596497805 1097.273165429481 297.6721893723633
1128 0.005 5.64 20 1061.086780256357 1008.566033850343 1008.851177300138 1100.683580345362 1100.018748990419 1099.950165421885 1097.58951337457 336.1391214724088 1097.274503005445 297.6721976694461
1129 0.005 5.645 20 1061.085985477467 1008.566118801916 1008.851263787641 1100.686017889156 1100.021691430997 1099.948553580384 1097.597349203605 336.1465189625585 1097.271745742507 297.6722084559869
1130 0.005 5.65 20 1061.086797021303 1008.566187655252 1008.851331104824 1100.684855458484 1100.021611851113 1099.954746727355 1097.592401305547 336.1539142529816 1097.274555407557 297.6722155201717
1131 0.005 5.655 20 1061.087217458345 1008.566279190815 1008.851422631187 1100.687770493622 1100.023697803621 1099.948830208316 1097.594600873603 336.1612199754218 1097.272710612853 297.6722182631244
1132 0.005 5.66 20 1061.085699079002 1008.566333112718 1008.851480923789 1100.682583275981 1100.019081184969 1099.952410808397 1097.592083356192 336.1683740613536 1097.273948711486 297.6722163504958
1133 0.005 5.665 20 1061.086484408561 1008.566396370599 1008.851542157934 1100.684815962227 1100.020077492851 1099.946671369178 1097.592138495822 336.1754384941561 1097.272309836475 297.6722103124555
1134 0.005 5.67 20 1061.087498347156 1008.566493633719 1008.851633064395 1100.688166860144 1100.024200212612 1099.956544513512 1097.596419055036 336.1828563924284 1097.27403901312 297.6722015357148
1135 0.005 5.675 20 1061.086637031495 1008.566549367394 1008.851693516784 1100.683766377798 1100.019276791001 1099.946900745204 1097.591204943335 336.1902904775459 1097.273101433572 297.6721999041549
1136 0.005 5.68 20 1061.087149574991 1008.566646538556 1008.85178713914 1100.688641025479 1100.024435106335 1099.955610248696 1097.597316792085 336.1975968003683 1097.272786531023 297.6722032565922
1137 0.005 5.685 20 1061.086077762212 1008.56668876215 1008.851833709583 1100.682513620645 1100.017829265795 1099.946805518646 1097.590307332005 336.204773394476 1097.27314314563 297.6722093790577
1138 0.005 5.69 20 1061.086191001523 1008.566770850106 1008.851914439573 1100.686821167156 1100.022677360173 1099.952354130202 1097.596669991005 336.2117259167432 1097.272107947089 297.6722164293994
1139 0.005 5.695 20 1061.086010996016 1008.56681708397 1008.851962317954 1100.682043552282 1100.017898603889 1099.949010402442 1097.59027628036 336.2187474963939 1097.273508313877 297.6722249216483
1140 0.005 5.7 20 1061.08549738381 1008.5668814822 1008.852026890555 1100.684687366261 1100.020584023816 1099.947866361843 1097.595119033206 336.2260447873566 1097.271208892615 297.6722323968813
1141 0.005 5.705 20 1061.087184252103 1008.566947727299 1008.852088058001 1100.684811101671 1100.020733152933 1099.95326328387 1097.593096500693 336.2332181415545 1097.273930531053 297.6722367138057
1142 0.005 5.71 20 1061.08628416956 1008.567014003315 1008.852156258506 1100.684793471648 1100.020371309302 1099.945975977093 1097.593906549283 336.2404121758173 1097.271672084297 297.6722374755319
1143 0.005 5.715 20 1061.087193748365 1008.567090797601 1008.852229447862 1100.685723210428 1100.021618541747 1099.953464757368 1097.594548041566 336.2473533151163 1097.27375904852 297.6722373747742
1144 0.005 5.72 20 1061.086664181274 1008.567146546585 1008.852288699774 1100.68447452981 1100.019887204275 1099.946804049734 1097.591761726444 336.2543566851093 1097.272359456643 297.6722305074827
1145 0.005 5.725000000000001 20 1061.087866354761 1008.567242734719 1008.852378270542 1100.688213162225 1100.024039695563 1099.95614026579 1097.597399563254 336.2614880070073 1097.273938491418 297.6722230934514
1146 0.005 5.73 20 1061.086947290411 1008.567295211987 1008.852436034542 1100.683951047908 1100.019260484139 1099.947118136257 1097.59070181532 336.2687071605317 1097.273041779482 297.6722207591463
1147 0.005 5.735 20 1061.08727517461 1008.567387713133 1008.852525780067 1100.688413102642 1100.02411092691 1099.955252887661 1097.597424579255 336.2757501339048 1097.272553652723 297.6722254257583
1148 0.005 5.74 20 1061.08636119197 1008.567431475 1008.852573714447 1100.682403423951 1100.017809392663 1099.946897032002 1097.590372828914 336.2827896823096 1097.27333300177 297.672231602277
1149 0.005 5.745 20 1061.086323897801 1008.56750678648 1008.852648372892 1100.686311019604 1100.022138137747 1099.951487532227 1097.5968308678 336.2895910145837 1097.271953695921 297.6722445500247
1150 0.005 5.75 20 1061.08644406179 1008.567552054908 1008.852694688117 1100.68245507165 1100.018367050394 1099.949730862026 1097.589933968275 336.2963503412714 1097.273695384131 297.6722531878794
1151 0.005 5.755 20 1061.085982805253 1008.567619214698 1008.852761429274 1100.684821643311 1100.020693487541 1099.947509902802 1097.595468982676 336.3032481562659 1097.271237008336 297.6722527656212
1152 0.005 5.76 20 1061.08781958007 1008.567693446418 1008.852830211432 1100.685550511852 1100.021675231781 1099.954468602675 1097.592866690099 336.3103580928565 1097.274401797281 297.6722504036501
1153 0.005 5.765 20 1061.086681176258 1008.567756449895 1008.852896146882 1100.685113709262 1100.020479625075 1099.945934343549 1097.593901448524 336.3173387001847 1097.271711134908 297.6722501984417
1154 0.005 5.77 20 1061.088292800657 1008.567844239722 1008.852979796808 1100.687605306488 1100.023548613054 1099.955546381976 1097.594079171787 336.3242847521806 1097.274452780001 297.6722461134896
1155 0.005 5.775 20 1061.087506136145 1008.567910670447 1008.853048221089 1100.685459748314 1100.020231496623 1099.947291316347 1097.59252387699 336.3310738495589 1097.272615865006 297.6722422735108
1156 0.005 5.78 20 1061.087477970588 1008.567991742235 1008.853129446089 1100.686831348231 1100.023029449895 1099.95575533229 1097.595393895118 336.3377596978183 1097.274102091759 297.6722378472766
1157 0.005 5.785 20 1061.087641132063 1008.568048071111 1008.85318659699 1100.684727121161 1100.019835615444 1099.94791594217 1097.591548818999 336.3447374243611 1097.27333672174 297.6722360450977
1158 0.005 5.79 20 1061.088407798876 1008.568160841273 1008.853293479402 1100.690146213717 1100.025252770788 1099.956086675647 1097.600053659777 336.3517092911266 1097.27291280463 297.6722400861701
1159 0.005 5.795 20 1061.087097091362 1008.56820023787 1008.853339874394 1100.682547174016 1100.01866631418 1099.947712841816 1097.590690171216 336.358583751865 1097.274047636062 297.6722509814128
1160 0.005 5.8 20 1061.087618148093 1008.568296910225 1008.853432933929 1100.688221614057 1100.023589816381 1099.952702336079 1097.598683852221 336.365280207048 1097.272218213049 297.672263044652
1161 0.005 5.805 20 1061.085433734517 1008.568312421357 1008.85345846055 1100.678891414463 1100.015579772289 1099.948174768748 1097.589587262368 336.3719387058354 1097.273762046405 297.6722693995729
1162 0.005 5.81 20 1061.086537351839 1008.568380086639 1008.853521351813 1100.685475797273 1100.021433704123 1099.948053174536 1097.594784345687 336.3784699631265 1097.271529822207 297.6722672333016
1163 0.005 5.815 20 1061.088455290518 1008.568455063831 1008.853589223001 1100.686095185923 1100.022031192912 1099.954504010466 1097.5929049051 336.3853146312442 1097.2746393321 297.6722628674316
1164 0.005 5.82 20 1061.087571529428 1008.568521978938 1008.853657018172 1100.685767032838 1100.020497416745 1099.946553910374 1097.593254715392 336.3922794785187 1097.272227684143 297.6722598902344
1165 0.005 5.825 20 1061.089294871313 1008.568623921907 1008.853755409791 1100.689484762626 1100.025478807586 1099.957218547433 1097.594362324493 336.3991228004802 1097.274965062277 297.6722554005859
1166 0.005 5.83 20 1061.08906293214 1008.56870961868 1008.853841369382 1100.687448122909 1100.021739004983 1099.949398550711 1097.595326337991 336.4058171773339 1097.273088078163 297.6722541412327
1167 0.005 5.835 20 1061.089422102143 1008.568824432921 1008.85395400307 1100.69037787711 1100.025967935022 1099.958019534028 1097.600242887663 336.4122434500364 1097.274094480794 297.672256214076
1168 0.005 5.84 20 1061.086655125003 1008.568852541557 1008.85399416928 1100.681861032889 1100.017632516184 1099.946657184774 1097.59030314428 336.4188032311415 1097.273203844071 297.6722578848576
1169 0.005 5.845 20 1061.087987105905 1008.568944355858 1008.854080244018 1100.688759980503 1100.024477122737 1099.955264191484 1097.597257328508 336.4256373828401 1097.272846157128 297.6722624539955
1170 0.005 5.850000000000001 20 1061.086974816299 1008.568982782597 1008.854122145551 1100.682136680119 1100.017744088049 1099.946780574405 1097.589931029914 336.4323481441115 1097.273520916063 297.6722753449102
1171 0.005 5.855 20 1061.087258113774 1008.569058218001 1008.854195569947 1100.686759861352 1100.022502526546 1099.951385615025 1097.596178916922 336.438930604262 1097.272091891434 297.6722858334198
1172 0.005 5.86 20 1061.087393016946 1008.569101858612 1008.854240068989 1100.68288907778 1100.018888493529 1099.950395452417 1097.590053716296 336.4454210278524 1097.273928386499 297.6722898383123
1173 0.005 5.865 20 1061.086738144787 1008.569159809284 1008.854298044222 1100.684568764124 1100.020579893666 1099.946903395888 1097.595872394282 336.4518772868628 1097.271410901918 297.6722887227849
1174 0.005 5.87 20 1061.08832385087 1008.56922363086 1008.854356606639 1100.685447445074 1100.021603667243 1099.954937984117 1097.593033503262 336.4584256524182 1097.274500294493 297.6722843642249
1175 0.005 5.875 20 1061.087494677626 1008.569280396058 1008.854414899268 1100.685261766579 1100.020605736785 1099.94639129004 1097.594572796967 336.465151257764 1097.27208462278 297.6722767993891
1176 0.005 5.88 20 1061.087184604505 1008.569330745261 1008.854467409478 1100.683731020285 1100.020177659095 1099.953300879414 1097.592523012423 336.4717196110457 1097.274009317911 297.6722743325353
1177 0.005 5.885 20 1061.086836233093 1008.569363562223 1008.854504822089 1100.683041301767 1100.018488582053 1099.945931815281 1097.589730141894 336.47824923502 1097.272518962551 297.6722754412932
1178 0.005 5.89 20 1061.088471384735 1008.569450439492 1008.854582128584 1100.688578156449 1100.024477277904 1099.956799993464 1097.596718470756 336.484579450789 1097.273445617492 297.6722796726175
1179 0.005 5.895 20 1061.08742212581 1008.569489356648 1008.854624851817 1100.682881867515 1100.018335847735 1099.946511339072 1097.590998497017 336.4909454917974 1097.272822102521 297.6722827359617
1180 0.005 5.9 20 1061.088032992508 1008.569579169634 1008.854711185726 1100.688366277398 1100.023791645277 1099.954494365784 1097.597563011732 336.497354671797 1097.272346728091 297.6722905006534
1181 0.005 5.905 20 1061.086727790044 1008.569598090926 1008.854737572752 1100.680207300643 1100.016271226166 1099.94574122723 1097.589065277361 336.5038340662161 1097.274020201846 297.6722980792674
1182 0.005 5.91 20 1061.088293271018 1008.569683085215 1008.854815804861 1100.688203587743 1100.023689590001 1099.952078195381 1097.597144807794 336.5103773972726 1097.272721225207 297.67230332447
1183 0.005 5.915 20 1061.08763259323 1008.569723116277 1008.854858423759 1100.682237714607 1100.018561883566 1099.950460346356 1097.591087966406 336.5168201552818 1097.274371969286 297.6723057541897
1184 0.005 5.92 20 1061.087756463076 1008.569791898962 1008.854926114884 1100.6865278389 1100.022312159764 1099.94870948761 1097.595301987545 336.5230837075953 1097.272168110857 297.6723048860467
1185 0.005 5.925 20 1061.089680124083 1008.569868512516 1008.854995127476 1100.686611539204 1100.022044882494 1099.955043115792 1097.593453567188 336.5292756267461 1097.275058271114 297.6722977647414
1186 0.005 5.93 20 1061.086840938922 1008.569906788973 1008.855043551587 1100.68277643333 1100.018681967507 1099.945271796169 1097.592730000943 336.535604908142 1097.272082820732 297.6722880515775
1187 0.005 5.935 20 1061.089019357428 1008.569985252437 1008.855113454269 1100.687280112833 1100.022799637296 1099.954761247664 1097.594651307914 336.5422448160716 1097.274138610127 297.6722846019005
1188 0.005 5.94 20 1061.087945674995 1008.570035168921 1008.855167598233 1100.684924153363 1100.019935934545 1099.947473401039 1097.591479368384 336.5486951033774 1097.272367720739 297.6722879197939
1189 0.005 5.945 20 1061.088911147411 1008.570123349273 1008.855252725094 1100.688621897646 1100.024251515182 1099.955943256195 1097.595940894774 336.5549849323653 1097.273785404922 297.6722937132673
1190 0.005 5.95 20 1061.088072631609 1008.570162805937 1008.855297210574 1100.683808271598 1100.019371333766 1099.947298939539 1097.590416114516 336.5612109430348 1097.273120778921 297.6723045847976
1191 0.005 5.955 20 1061.088583902216 1008.570257782163 1008.855387341246 1100.689094435126 1100.02485197612 1099.955150001107 1097.597629794767 336.5671887167602 1097.272844051403 297.6723119387319
1192 0.005 5.96 20 1061.088419008094 1008.570305763526 1008.855437744328 1100.683518114155 1100.01877897223 1099.947670928985 1097.59084818618 336.573531115544 1097.274193849126 297.6723151379212
1193 0.005 5.965 20 1061.08783559751 1008.570379978353 1008.855514111698 1100.686680294108 1100.022664904094 1099.951210397573 1097.595861626162 336.5800610814084 1097.272438953555 297.672316155072
1194 0.005 5.97 20 1061.088753973319 1008.570432786075 1008.855565592191 1100.685009084905 1100.021036255839 1099.952462996299 1097.590389227124 336.5863796539691 1097.27470888122 297.6723159105076
1195 0.005 5.975000000000001 20 1061.087336927875 1008.570482320644 1008.855618437315 1100.684592833492 1100.020956620409 1099.947927910066 1097.594680821981 336.59254292619 1097.272072866872 297.6723141974732
1196 0.005 5.98 20 1061.08983588026 1008.570560281715 1008.85568758977 1100.687491505156 1100.023300921287 1099.955825367929 1097.594238051111 336.5986106160409 1097.274948948704 297.6723080164954
1197 0.005 5.985 20 1061.086873758119 1008.570587359364 1008.855724381843 1100.682053765422 1100.017626989938 1099.944586703437 1097.591660038533 336.6046176027993 1097.271811058506 297.6723032427778
1198 0.005 5.99 20 1061.08901993471 1008.570662824045 1008.855792957709 1100.687594923583 1100.023625718831 1099.955449152554 1097.592994234211 336.6110377855808 1097.274132766015 297.6723035916991
1199 0.005 5.995 20 1061.087777188633 1008.570699650781 1008.855832345868 1100.684141015435 1100.019476760244 1099.946754203671 1097.59284824481 336.6172766211234 1097.271877967275 297.6723093471683
1200 0.005 6 20 1061.088747470139 1008.57077681962 1008.855903902098 1100.687931683984 1100.023846682923 1099.956293819721 1097.598648794452 336.6234541694752 1097.27332717394 297.672317251075
1201 0.005 6.005 20 1061.088368310489 1008.570816546825 1008.855947089685 1100.683648705133 1100.019197109896 1099.94685601636 1097.590871040245 336.629390137541 1097.273088753782 297.6723303111373
1202 0.005 6.01 20 1061.089438316821 1008.570917101994 1008.856042500929 1100.689784974225 1100.025657575718 1099.955914936447 1097.599819087089 336.6352236045907 1097.273349967079 297.6723378638884
1203 0.005 6.015000000000001 20 1061.089165962328 1008.570973648243 1008.856102786875 1100.684999354096 1100.02084887472 1099.9493036329 1097.589587696915 336.6414623965402 1097.274505959546 297.6723369075108
1204 0.005 6.02 20 1061.088980829759 1008.571060798609 1008.856189060849 1100.688651911424 1100.02453898888 1099.952784950617 1097.595479551595 336.6476968773608 1097.272962545467 297.6723362968465
1205 0.005 6.025 20 1061.08900404432 1008.571109256225 1008.856239924988 1100.684462427442 1100.020424421935 1099.951814521942 1097.590760931092 336.6537634979159 1097.274539605261 297.6723363111873
1206 0.005 6.03 20 1061.087667241755 1008.571161673356 1008.856296340232 1100.68505757229 1100.021118385334 1099.947678844519 1097.594318149251 336.6599002778526 1097.2719575618 297.6723313039369
1207 0.005 6.035 20 1061.090612867194 1008.57124902365 1008.856374458875 1100.689241216927 1100.025287981459 1099.957885787565 1097.593889534225 336.6658527243114 1097.275338240897 297.6723275937564
1208 0.005 6.04 20 1061.087939853969 1008.571296451138 1008.856428473396 1100.684836547576 1100.020194620988 1099.946397456386 1097.592918955557 336.6717172857063 1097.271502533354 297.6723262146278
1209 0.005 6.045 20 1061.088479194592 1008.571359306118 1008.856489186678 1100.685675293394 1100.021407280016 1099.953085708007 1097.594153345387 336.6777349657001 1097.273230438183 297.6723265736222
1210 0.005 6.05 20 1061.087686656876 1008.571383872618 1008.856518834448 1100.682722744086 1100.018364396595 1099.946634672847 1097.590786579867 336.6838261960184 1097.272515104314 297.672330494717
1211 0.005 6.055 20 1061.089970183777 1008.571481337316 1008.856605897828 1100.689743547068 1100.025508259477 1099.957421537424 1097.598927449519 336.6898077768117 1097.273873549066 297.6723427636542
1212 0.005 6.06 20 1061.088491191383 1008.571517206536 1008.856645525046 1100.68304167934 1100.019023798897 1099.947116777575 1097.593125216571 336.6956757174459 1097.273480559922 297.67235376436
1213 0.005 6.065 20 1061.089062749988 1008.571599302631 1008.856725373673 1100.688157341838 1100.024100059527 1099.954999357188 1097.598308541997 336.70145398457 1097.272930545642 297.6723577362947
1214 0.005 6.07 20 1061.08971496121 1008.57165061577 1008.856778179413 1100.68530698886 1100.021280473802 1099.949850934967 1097.589053135207 336.7073188681064 1097.274979384328 297.6723538799361
1215 0.005 6.075 20 1061.088537864171 1008.571721682343 1008.856850380604 1100.686686320277 1100.022762792286 1099.950854621965 1097.596584559437 336.7133349094346 1097.272644292929 297.6723499151667
1216 0.005 6.08 20 1061.089347178784 1008.571772813525 1008.856900372092 1100.684754784075 1100.020326424084 1099.951599603508 1097.591378359021 336.71944083289 1097.274778053946 297.6723449722508
1217 0.005 6.085 20 1061.088182108424 1008.571829383964 1008.856959067668 1100.68511313172 1100.02086405576 1099.946926214833 1097.595330758093 336.7253764127411 1097.271552467901 297.6723404298658
1218 0.005 6.09 20 1061.09011063908 1008.571905653222 1008.857029005385 1100.687269715743 1100.023125017194 1099.955982251053 1097.595404086413 336.7311649659347 1097.274276063204 297.6723382189512
1219 0.005 6.095 20 1061.087370990585 1008.571932429272 1008.857064906654 1100.682441351686 1100.018034499027 1099.945144140234 1097.592104154209 336.7367810690898 1097.271815300474 297.6723377264381
1220 0.005 6.100000000000001 20 1061.089613537588 1008.57201003852 1008.857133196219 1100.687446282185 1100.022620881514 1099.954343880911 1097.596568277892 336.7425648262718 1097.273597469409 297.6723381463951
1221 0.005 6.105 20 1061.088558817789 1008.572043467261 1008.857171319111 1100.683599893342 1100.019598767556 1099.947324918849 1097.591742223482 336.7487084203874 1097.27307076954 297.6723475727429
1222 0.005 6.11 20 1061.090341645856 1008.572137669946 1008.857257576897 1100.689726601672 1100.02530928569 1099.956777267546 1097.598116429268 336.7545416334209 1097.274026031223 297.6723596129663
1223 0.005 6.115 20 1061.08853580986 1008.572169287037 1008.857296137441 1100.682327199454 1100.017921372089 1099.945748725853 1097.591699997587 336.7602644719901 1097.272868467712 297.6723673270152
1224 0.005 6.12 20 1061.091911426073 1008.572303536313 1008.857417471051 1100.692843595767 1100.027517505481 1099.957140505572 1097.604529384948 336.7659076428893 1097.273949619681 297.672367131416
1225 0.005 6.125 20 1061.089661208445 1008.572350475493 1008.857474810967 1100.68448066723 1100.020120176747 1099.94848976708 1097.589643941755 336.7715258170939 1097.274719825845 297.6723621542141
1226 0.005 6.13 20 1061.090939411552 1008.57246269487 1008.857580173548 1100.690653593967 1100.025241211727 1099.95321541669 1097.602827676993 336.7774691153827 1097.273024517305 297.6723575801063
1227 0.005 6.135 20 1061.088948117274 1008.572505311704 1008.857629834345 1100.683171293242 1100.018899374177 1099.950589595945 1097.592263934547 336.7834310843143 1097.273940678082 297.6723523740588
1228 0.005 6.140000000000001 20 1061.090141161713 1008.572597520276 1008.857717792907 1100.688621135643 1100.023300478729 1099.949502010779 1097.600626223288 336.789206476796 1097.272189056484 297.6723511820427
1229 0.005 6.145 20 1061.089789015145 1008.572657923227 1008.857780050731 1100.686459127638 1100.022599746256 1099.955588159834 1097.593212416686 336.7947989490834 1097.273912535167 297.6723532847723
1230 0.005 6.15 20 1061.088346639417 1008.572699588964 1008.857826392288 1100.684761624327 1100.019827649996 1099.946473554714 1097.593057599741 336.8001938634533 1097.271173433512 297.6723560083873
1231 0.005 6.155 20 1061.089127162544 1008.572761540707 1008.857885012592 1100.685756070074 1100.021327285388 1099.952624433161 1097.594145247725 336.8060209490317 1097.273363005647 297.6723594460677
1232 0.005 6.16 20 1061.088775549253 1008.572799719799 1008.857925983248 1100.684080532182 1100.019423236973 1099.946984260154 1097.591488436541 336.811857017276 1097.272266933951 297.6723720941486
1233 0.005 6.165 20 1061.090210494903 1008.572886276478 1008.858006161274 1100.688914442825 1100.024575101083 1099.956088447602 1097.597051235929 336.8175442630099 1097.273720232839 297.6723817786403
1234 0.005 6.17 20 1061.091052840812 1008.572957347798 1008.858074930702 1100.686535215935 1100.021065975988 1099.948944677639 1097.595257543599 336.8231329942974 1097.274136247904 297.6723855883077
1235 0.005 6.175 20 1061.089409899392 1008.573030527166 1008.858153364442 1100.687120008701 1100.023581545477 1099.954276071898 1097.597845415503 336.828656420748 1097.273446311155 297.6723841214855
1236 0.005 6.18 20 1061.08913846188 1008.573060935909 1008.858187160387 1100.682778525761 1100.018574230495 1099.948016800888 1097.589651188438 336.8342258160511 1097.274479875524 297.672379985346
1237 0.005 6.185 20 1061.088665439128 1008.573119296149 1008.85824461891 1100.68599170071 1100.0218224128 1099.950176427505 1097.596011268494 336.8399678791354 1097.272026483122 297.6723728207554
1238 0.005 6.19 20 1061.089443523135 1008.573161345004 1008.858286280421 1100.683890552145 1100.019986660233 1099.952130824481 1097.591085145433 336.8456417478926 1097.274107084222 297.6723691740193
1239 0.005 6.195 20 1061.088186558272 1008.573201448197 1008.858328895195 1100.684382934917 1100.02020964707 1099.947017138295 1097.594829193356 336.8512332959432 1097.271373339501 297.6723696688009
1240 0.005 6.2 20 1061.090127950587 1008.573260836206 1008.858381106106 1100.686596068268 1100.022257904198 1099.95484295872 1097.594501649775 336.8566641988474 1097.274108308245 297.6723722589932
1241 0.005 6.205 20 1061.087850047571 1008.573278574654 1008.858408161056 1100.6820846081 1100.017444849493 1099.945103726523 1097.59163839457 336.8620730665518 1097.271539984762 297.6723762026012
1242 0.005 6.21 20 1061.089694328449 1008.573342900376 1008.85846631673 1100.686676063348 1100.022566927692 1099.953982799524 1097.593935768069 336.867571994707 1097.273815870462 297.6723837266828
1243 0.005 6.215 20 1061.089918930051 1008.573393876125 1008.858516160589 1100.68543435098 1100.020492346901 1099.947308332466 1097.594613048306 336.8732020291566 1097.27261168707 297.6723927717478
1244 0.005 6.22 20 1061.090298176755 1008.573474857582 1008.858593749578 1100.688685231001 1100.024729485029 1099.95656685872 1097.597525887235 336.8788139023345 1097.273483200908 297.6723974964638
1245 0.005 6.225000000000001 20 1061.090260353845 1008.573516475276 1008.858637209644 1100.684225784029 1100.019672472467 1099.947315389241 1097.591420781134 336.8842771341155 1097.274222769306 297.6723986245765
1246 0.005 6.23 20 1061.092157821621 1008.573637260709 1008.85874808242 1100.692277258873 1100.026801935386 1099.956215035839 1097.603522474923 336.889637886653 1097.273799451789 297.6723961665195
1247 0.005 6.235 20 1061.087604090114 1008.573626812051 1008.858755727823 1100.678036985236 1100.014500048786 1099.945055013967 1097.588936215272 336.8949457685264 1097.274071153013 297.6723870220073
1248 0.005 6.24 20 1061.089739953148 1008.573693962194 1008.858814493105 1100.687601601083 1100.022753525388 1099.950905265451 1097.594862044917 336.9006011214079 1097.272453943158 297.6723793810762
1249 0.005 6.245 20 1061.089807486329 1008.573735363455 1008.858856262701 1100.684249852114 1100.019957895256 1099.951826837226 1097.591577435681 336.9061785448866 1097.274018333308 297.6723772482016
1250 0.005 6.25 20 1061.088348493174 1008.573770887216 1008.858896124375 1100.684592507779 1100.020398911368 1099.947294355255 1097.594236740003 336.9116366238678 1097.271012010607 297.6723799689344
1251 0.005 6.255 20 1061.089733709571 1008.573822521596 1008.85894213627 1100.685606623675 1100.021317059156 1099.954384599513 1097.593401685069 336.916903542555 1097.273495264838 297.6723848187347
1252 0.005 6.26 20 1061.090109562675 1008.573883431106 1008.859004831197 1100.687311734634 1100.022929491253 1099.947964112092 1097.593267835341 336.9220496905249 1097.272529657793 297.6723928921086
1253 0.005 6.265000000000001 20 1061.088778492719 1008.57391855571 1008.859043610452 1100.683515272668 1100.019690568712 1099.951765257314 1097.593081068351 336.9273564902236 1097.273610975652 297.6723995162808
1254 0.005 6.27 20 1061.091363440022 1008.573988721728 1008.859104760781 1100.687507107218 1100.021657716331 1099.949307347949 1097.596419085926 336.9330463866132 1097.273292476324 297.6724047519822
1255 0.005 6.275 20 1061.089915041169 1008.574050576111 1008.859170029827 1100.686815916784 1100.023618360813 1099.955954651255 1097.59674020291 336.9384765660214 1097.274082954544 297.6724066004242
1256 0.005 6.28 20 1061.091054695328 1008.574103615973 1008.859223059168 1100.686356549208 1100.021968253055 1099.949381040788 1097.590696111613 336.9438348435452 1097.27456236275 297.6724062173005
1257 0.005 6.285 20 1061.092864050131 1008.574229668537 1008.859337757168 1100.693089901136 1100.027589810933 1099.956950381239 1097.605107569594 336.9489810802287 1097.274029304977 297.6724028484901
1258 0.005 6.29 20 1061.090487694546 1008.574275349337 1008.859393544565 1100.684434786404 1100.019920724774 1099.94948882578 1097.592030982366 336.9541504393359 1097.274928092078 297.6723933678201
1259 0.005 6.295 20 1061.089207857509 1008.574330452162 1008.859452662215 1100.685855257266 1100.02174515124 1099.949959432774 1097.595756641808 336.9597501009476 1097.271892448617 297.6723896312079
1260 0.005 6.3 20 1061.089712822717 1008.574367181655 1008.859488808602 1100.683908457243 1100.01979120514 1099.952156027571 1097.591351418582 336.9651664180975 1097.273808432507 297.6723925062412
1261 0.005 6.305 20 1061.088247523236 1008.574395409197 1008.859520607259 1100.684006623373 1100.019688198603 1099.946472519319 1097.594206015976 336.970478228093 1097.270545868606 297.6723979272019
1262 0.005 6.31 20 1061.090031945236 1008.574445649486 1008.859564881032 1100.685580366382 1100.02158877227 1099.954433886689 1097.59334586514 336.9756377512747 1097.273557334336 297.6724044264865
1263 0.005 6.315 20 1061.089244286309 1008.574479809088 1008.859601520532 1100.684426926003 1100.019737996796 1099.94611474319 1097.593217053052 336.9806742809506 1097.271391476912 297.6724151314011
1264 0.005 6.32 20 1061.08962781374 1008.574531897744 1008.859650836972 1100.685416805526 1100.021226113714 1099.952477179287 1097.594287656959 336.9858890084267 1097.273432976637 297.6724198734971
1265 0.005 6.325 20 1061.089706631777 1008.574563700607 1008.859684747641 1100.683883765188 1100.01938256816 1099.946593378055 1097.591886599735 336.9912869089322 1097.272495202204 297.6724223561326
1266 0.005 6.33 20 1061.090997832351 1008.574640873388 1008.859756408559 1100.688802043648 1100.024814972835 1099.956172448289 1097.597409206347 336.9966049011312 1097.273810679515 297.6724222223855
1267 0.005 6.335 20 1061.089957158149 1008.574666675233 1008.859786241051 1100.683052233839 1100.018636716413 1099.946550906353 1097.590711588747 337.0017695684533 1097.273648985449 297.6724220728608
1268 0.005 6.34 20 1061.09020070474 1008.574736710464 1008.859853762034 1100.688063404994 1100.024037983791 1099.954535446154 1097.597966306913 337.0068381826693 1097.272701152918 297.6724159230411
1269 0.005 6.345 20 1061.089461510129 1008.574757202347 1008.859876600951 1100.68174605532 1100.017429656818 1099.947107042508 1097.592671363952 337.0120371067601 1097.273704240788 297.6724087361733
1270 0.005 6.350000000000001 20 1061.089375405836 1008.574805734771 1008.859926499078 1100.686246876342 1100.022491540783 1099.951017055515 1097.594845361356 337.0172660172792 1097.271861233101 297.6724054186841
1271 0.005 6.355 20 1061.0915588817 1008.574869193935 1008.859982062515 1100.686771677362 1100.021720479612 1099.953345540591 1097.595489980745 337.0225355893344 1097.274514649582 297.6724078467047
1272 0.005 6.36 20 1061.088672187737 1008.574903783059 1008.860023575438 1100.684252049237 1100.01994265633 1099.946700091541 1097.596603335343 337.0276426958979 1097.270800883274 297.6724142780997
1273 0.005 6.365 20 1061.090118342285 1008.574950687875 1008.860067680041 1100.685510376574 1100.02156941741 1099.954288339858 1097.593603012623 337.0326307898768 1097.273497169304 297.6724265857571
1274 0.005 6.37 20 1061.091789008208 1008.575030391865 1008.860141181243 1100.688500498974 1100.022675036819 1099.948881466941 1097.598637195928 337.0375350053293 1097.272413527222 297.6724351362779
1275 0.005 6.375 20 1061.089084862008 1008.575061824398 1008.860181197829 1100.68302837157 1100.019286220139 1099.951546339767 1097.59347313162 337.0426536996467 1097.273540229482 297.6724354295278
1276 0.005 6.38 20 1061.090414721826 1008.575095250458 1008.860213518754 1100.685071084119 1100.020903612118 1099.947952637712 1097.591365390915 337.0479012185277 1097.273043060587 297.6724339858618
1277 0.005 6.385 20 1061.092832605016 1008.575208173495 1008.860312522103 1100.691370492108 1100.026152722997 1099.956738802931 1097.602818498102 337.0530589552151 1097.274447246174 297.6724323674381
1278 0.005 6.390000000000001 20 1061.090484262978 1008.575242824238 1008.860357084971 1100.683534227896 1100.018865869374 1099.947057789708 1097.590649346922 337.0581337180457 1097.273738110804 297.6724277989147
1279 0.005 6.395 20 1061.09045258515 1008.575312285104 1008.860426750483 1100.688077527416 1100.023790930139 1099.953818587168 1097.597631837596 337.0630747267413 1097.272782001592 297.6724218170862
1280 0.005 6.4 20 1061.089461713892 1008.575325903931 1008.86044551075 1100.681639910192 1100.017484181371 1099.947990175798 1097.589714457154 337.0679397110256 1097.273777158033 297.6724154243945
1281 0.005 6.405 20 1061.089156484549 1008.575370593055 1008.860489908052 1100.685404937163 1100.021260693469 1099.949282681149 1097.595088966 337.0731881970697 1097.271576641971 297.6724146175814
1282 0.005 6.41 20 1061.089897795006 1008.575399926165 1008.860517665152 1100.683903897922 1100.019796483104 1099.952387496833 1097.591310836737 337.0783160801473 1097.273447555375 297.6724196221894
1283 0.005 6.415 20 1061.089113450203 1008.575435321829 1008.860554504706 1100.684599527446 1100.020197621107 1099.946644654707 1097.594464758721 337.0832993447418 1097.270945166161 297.6724298839088
1284 0.005 6.42 20 1061.091303264975 1008.575500446228 1008.860611876616 1100.687037538981 1100.02250519568 1099.954991475167 1097.595305668418 337.0880822340139 1097.273942209328 297.6724412674486
1285 0.005 6.425 20 1061.090420014433 1008.575541254754 1008.8606543193 1100.685215881506 1100.020783416431 1099.946838267605 1097.597205730429 337.0928436146235 1097.272117130989 297.672445068192
1286 0.005 6.43 20 1061.090379757179 1008.575597393427 1008.860710636421 1100.685926986056 1100.021865944924 1099.953198071878 1097.594678239275 337.0978750771564 1097.273564773719 297.6724421128162
1287 0.005 6.435 20 1061.090400558145 1008.575626970741 1008.860742396752 1100.683884889731 1100.019372960214 1099.946595493585 1097.591687208787 337.1030407714921 1097.272898267252 297.6724400616495
1288 0.005 6.44 20 1061.091141814158 1008.575698632669 1008.860810015353 1100.688576748634 1100.0245057857 1099.956001939599 1097.597365229289 337.1080967676263 1097.273370459266 297.6724375094654
1289 0.005 6.445 20 1061.090345156935 1008.575722470773 1008.860837705711 1100.682915413571 1100.018484193504 1099.946695125823 1097.590826143189 337.1130989397038 1097.273663244283 297.6724320456161
1290 0.005 6.45 20 1061.090622289795 1008.575789774699 1008.860902868787 1100.688097395742 1100.023940468013 1099.954140827719 1097.597301033196 337.1178452958603 1097.272670911844 297.6724291578372
1291 0.005 6.455 20 1061.089450338492 1008.575800595009 1008.860918659661 1100.681298067639 1100.017248836335 1099.947873034192 1097.589964823675 337.1227413922111 1097.273552948074 297.6724266507165
1292 0.005 6.46 20 1061.089239184601 1008.57583874445 1008.86095726006 1100.685522865205 1100.021201792227 1099.949526569976 1097.594499841196 337.1278964166016 1097.271258741602 297.6724289731822
1293 0.005 6.465 20 1061.090777775963 1008.575879975278 1008.860994828019 1100.68494960015 1100.020849202879 1099.953148356061 1097.591853954482 337.1329542843986 1097.273863122675 297.6724355940156
1294 0.005 6.47 20 1061.089149523277 1008.575908390064 1008.861026973716 1100.684111711142 1100.019901542128 1099.946197485255 1097.594872050043 337.1377821870998 1097.270880456459 297.6724495653129
1295 0.005 6.475000000000001 20 1061.090871504702 1008.575955755 1008.861069011521 1100.685675381714 1100.021603860437 1099.954352355905 1097.593377945738 337.1424444746955 1097.274015766916 297.6724590328239
1296 0.005 6.48 20 1061.092551973283 1008.576038807455 1008.861144937801 1100.688851920762 1100.022949283765 1099.949112992136 1097.599159130328 337.1471255653966 1097.272675988756 297.6724600315824
1297 0.005 6.485 20 1061.090971075758 1008.576099385631 1008.861209390235 1100.68648487098 1100.022425669338 1099.95364593699 1097.596326794611 337.1520579751623 1097.273982855228 297.6724557171062
1298 0.005 6.49 20 1061.092618475848 1008.576169379671 1008.861276574607 1100.687692892798 1100.022114370037 1099.949454860062 1097.597326600965 337.1569710566773 1097.273805711861 297.6724537109607
1299 0.005 6.495 20 1061.0917970612 1008.576251081072 1008.861360551521 1100.689426850121 1100.02520825645 1099.956073651767 1097.597209904068 337.1618928547798 1097.273898207064 297.6724481997109
1300 0.005 6.5 20 1061.091660230517 1008.576295122962 1008.861409329295 1100.686121844556 1100.021929490355 1099.950046706104 1097.590310758082 337.1667231813493 1097.274573907036 297.672444545217
1301 0.005 6.505 20 1061.09000423498 1008.576343369256 1008.861461071935 1100.685971715771 1100.022284816478 1099.952904175819 1097.596729932055 337.1713501942216 1097.272763486679 297.6724437527102
1302 0.005 6.51 20 1061.091100376244 1008.576376508689 1008.86149006981 1100.683958002968 1100.018974238341 1099.950087976825 1097.590907849301 337.1761268139931 1097.274486639892 297.6724413516145
1303 0.005 6.515000000000001 20 1061.089863253683 1008.576417181586 1008.861534664344 1100.685815797822 1100.021889085372 1099.949957990216 1097.594158720505 337.1809989651012 1097.271857750223 297.6724439934607
1304 0.005 6.52 20 1061.091670657845 1008.576463607767 1008.861574474196 1100.685592397913 1100.020849046578 1099.953071468351 1097.591857657914 337.1858169123927 1097.274439767523 297.67245634261
1305 0.005 6.525 20 1061.091088279336 1008.576520368155 1008.861634740465 1100.687758583766 1100.023656404549 1099.949194211948 1097.594959480317 337.1904812915931 1097.272337145389 297.672467861644
1306 0.005 6.53 20 1061.089798665035 1008.576538577482 1008.861657936682 1100.682491704345 1100.018973966324 1099.952569509604 1097.591430968532 337.1950690606513 1097.273796878177 297.6724719106369
1307 0.005 6.535 20 1061.090557228221 1008.576569656325 1008.861687287434 1100.684517228438 1100.020092407578 1099.946071630683 1097.592500775615 337.199729472317 1097.272129037988 297.6724680172341
1308 0.005 6.54 20 1061.091301849445 1008.576627794131 1008.861739648413 1100.687118162826 1100.023203091088 1099.954926701384 1097.59517106027 337.2045385272213 1097.273964694732 297.6724640594222
1309 0.005 6.545 20 1061.091616819733 1008.576664948537 1008.861776394979 1100.685399026442 1100.020479167719 1099.948135874605 1097.592336826173 337.2094500032971 1097.273563964448 297.6724587859565
1310 0.005 6.55 20 1061.091681421036 1008.576737137851 1008.861848346219 1100.68914249482 1100.025152439634 1099.956319124101 1097.596795679617 337.2141992649831 1097.273661870248 297.672453622892
1311 0.005 6.555 20 1061.092078268426 1008.576779711918 1008.861892378768 1100.686424611947 1100.021971116443 1099.950006583504 1097.591066710368 337.2187622468945 1097.274551583249 297.6724507374706
1312 0.005 6.56 20 1061.089197171439 1008.576805494569 1008.86192603185 1100.683965669318 1100.020252788137 1099.951343974322 1097.594975884652 337.2231709540172 1097.272170112249 297.6724503530959
1313 0.005 6.565 20 1061.090093940645 1008.576818955356 1008.86193741907 1100.682292548151 1100.018088353853 1099.949048084843 1097.589992467986 337.2277668860112 1097.273583727203 297.6724505353928
1314 0.005 6.57 20 1061.090231719755 1008.576858637522 1008.861975512551 1100.686581794837 1100.022717263043 1099.950547041932 1097.594365127812 337.2327675662782 1097.272043592118 297.6724588749918
1315 0.005 6.575 20 1061.090949383944 1008.576887863346 1008.862002055424 1100.684418219073 1100.021093888184 1099.953726976871 1097.591919578534 337.2373469501916 1097.274428605199 297.6724710541481
1316 0.005 6.58 20 1061.090670757794 1008.576926513573 1008.862043234807 1100.686204055245 1100.022291487653 1099.948199604711 1097.592892648627 337.2418427425075 1097.272072155851 297.6724790347087
1317 0.005 6.585 20 1061.093342747359 1008.577011539088 1008.862114793883 1100.688827790926 1100.023646634608 1099.955644734705 1097.599156650987 337.2463563559707 1097.274731039111 297.6724790433469
1318 0.005 6.59 20 1061.091649980646 1008.577062791449 1008.862172807079 1100.686240373852 1100.021461662988 1099.947295594658 1097.595511401676 337.2508724037896 1097.272755502961 297.6724730482223
1319 0.005 6.595 20 1061.090445624671 1008.577092952409 1008.862208211141 1100.684165780901 1100.020684287416 1099.953522747161 1097.594582334721 337.2556628149827 1097.273997916861 297.6724679105084
1320 0.005 6.600000000000001 20 1061.091513186694 1008.577124691269 1008.862238474669 1100.685371448156 1100.020750352383 1099.948157044571 1097.590921217395 337.2604423970297 1097.273532746779 297.672463018581
1321 0.005 6.605 20 1061.091922668607 1008.577193311614 1008.862302111953 1100.689339863231 1100.025324850672 1099.95710728825 1097.597752518006 337.2651070546812 1097.273494374494 297.6724614610176
1322 0.005 6.61 20 1061.092538734451 1008.577243265456 1008.862349743926 1100.685893593922 1100.020677005182 1099.949354047807 1097.596005437912 337.2695022331403 1097.27452472132 297.6724627666792
1323 0.005 6.615 20 1061.091184044675 1008.5773037524 1008.862412962023 1100.688245523572 1100.024439116252 1099.955133792429 1097.597528850331 337.273894154334 1097.272895352187 297.6724645474321
1324 0.005 6.62 20 1061.091568780508 1008.577341715848 1008.862454328114 1100.685424296421 1100.021624642135 1099.952833559583 1097.589969034364 337.2786656874542 1097.274719792532 297.6724674090926
1325 0.005 6.625 20 1061.090565049742 1008.577390508743 1008.862504630212 1100.686103914386 1100.021846589026 1099.94900749056 1097.597182329315 337.2832335871918 1097.271859584376 297.6724814761241
1326 0.005 6.63 20 1061.090461113487 1008.577406996028 1008.862522854592 1100.682791183819 1100.019627302089 1099.952939307424 1097.59157825264 337.2877944061988 1097.274325384987 297.6724914369372
1327 0.005 6.635 20 1061.090753770946 1008.577444007306 1008.862559272874 1100.685753736739 1100.021737430877 1099.947187897292 1097.593104864239 337.2921430705504 1097.272041834326 297.6724949640563
1328 0.005 6.640000000000001 20 1061.091950330653 1008.577496818249 1008.862604786739 1100.686683978495 1100.022459396074 1099.954559946082 1097.59350746999 337.2964717842488 1097.274241480052 297.6724925096945
1329 0.005 6.645 20 1061.091000262653 1008.577524644542 1008.86263649675 1100.684433961202 1100.019502469574 1099.946669376693 1097.592282961695 337.3009953382669 1097.27246760149 297.6724885187901
1330 0.005 6.65 20 1061.092664232284 1008.577594290586 1008.862699440258 1100.688989172992 1100.024682893305 1099.956242826301 1097.596810020497 337.3056712638761 1097.274610938342 297.6724813252883
1331 0.005 6.655 20 1061.091265981241 1008.577615738144 1008.862726802442 1100.683941467202 1100.019320885502 1099.946862310673 1097.591243618285 337.3101301082252 1097.273073648327 297.6724789808669
1332 0.005 6.66 20 1061.091743003839 1008.577681759664 1008.86279007605 1100.688661915939 1100.024535256917 1099.955893461234 1097.597254883205 337.3146003661629 1097.273012387979 297.6724789532505
1333 0.005 6.665 20 1061.090545552561 1008.577692779788 1008.862806061048 1100.682305412958 1100.017810301196 1099.946614168362 1097.590482442148 337.3189171372186 1097.273245676415 297.6724805076444
1334 0.005 6.67 20 1061.090777564755 1008.577744919538 1008.86285628239 1100.68718360878 1100.023025219371 1099.953118334738 1097.596615126475 337.3232597971685 1097.272201476467 297.6724825724555
1335 0.005 6.675 20 1061.090423759365 1008.577755842877 1008.862869555249 1100.681956568085 1100.017802005965 1099.948891532799 1097.590202637355 337.3276856500167 1097.27355632252 297.6724917233396
1336 0.005 6.68 20 1061.090132811333 1008.577786152039 1008.862900031318 1100.685009928369 1100.020890359407 1099.948429548567 1097.594761826518 337.332090860231 1097.271472746518 297.6725028087412
1337 0.005 6.685 20 1061.091277982053 1008.577811759475 1008.862921395024 1100.684101276878 1100.02008702486 1099.952518420728 1097.592857859543 337.3365184193238 1097.273608642425 297.6725079538367
1338 0.005 6.69 20 1061.090734056103 1008.57784397656 1008.862954501279 1100.684795556677 1100.020136719658 1099.946116293218 1097.593919725363 337.3408482431964 1097.271730359761 297.6725079521444
1339 0.005 6.695 20 1061.092274944568 1008.577895056778 1008.863000935151 1100.687367984294 1100.023380887714 1099.955087408509 1097.593455178329 337.3450864458597 1097.274463984571 297.6725038200509
1340 0.005 6.7 20 1061.09099171379 1008.57791922692 1008.863029626068 1100.684471799561 1100.019827268856 1099.946510132934 1097.592446797187 337.3494185427601 1097.272192267331 297.6724946460495
1341 0.005 6.705 20 1061.092371019141 1008.577981666439 1008.863086559891 1100.688204337763 1100.024005792066 1099.955976540027 1097.596487048976 337.353987845967 1097.274075221772 297.6724883202203
1342 0.005 6.71 20 1061.091355034643 1008.578003288849 1008.863112514542 1100.684071679913 1100.019255847831 1099.947030178329 1097.591333325831 337.3584467583057 1097.273017871791 297.6724855404092
1343 0.005 6.715 20 1061.091723976116 1008.578064446884 1008.863170891798 1100.688397335445 1100.02411167033 1099.955276912533 1097.597613037582 337.3627404556289 1097.272785882078 297.6724879946805
1344 0.005 6.72 20 1061.090895918829 1008.578073065383 1008.863184000064 1100.68269565403 1100.017923222294 1099.947099046326 1097.590119475609 337.3668901209648 1097.273493699763 297.6724919620958
1345 0.005 6.725000000000001 20 1061.092840557711 1008.578157785023 1008.863262400165 1100.691261075667 1100.027111516896 1099.956976256458 1097.597906313818 337.3710996287829 1097.273676018541 297.6724962968152
1346 0.005 6.73 20 1061.089702007746 1008.578144469333 1008.8632613111 1100.679468020994 1100.015990095389 1099.948490993806 1097.588423893805 337.3755586698937 1097.273893782122 297.6725050136333
1347 0.005 6.735 20 1061.090173818294 1008.578169122326 1008.863283062302 1100.684627007341 1100.020588040052 1099.947684548399 1097.595260080357 337.3799452979431 1097.271401965324 297.672512665773
1348 0.005 6.74 20 1061.092056475345 1008.578208637668 1008.863315035001 1100.685455292661 1100.021402182416 1099.954016998515 1097.592659279989 337.3843368846056 1097.274211064658 297.6725144720916
1349 0.005 6.745 20 1061.090725164519 1008.578236891578 1008.863346714218 1100.684499281013 1100.020211244075 1099.945710535401 1097.594100233589 337.388437862022 1097.271555222794 297.6725124367052
1350 0.005 6.75 20 1061.09185375297 1008.578282735708 1008.863388236597 1100.686060150457 1100.022057243025 1099.954312695708 1097.593729189013 337.3924874257337 1097.273914483543 297.6725063150449
1351 0.005 6.755 20 1061.091248533508 1008.578309437444 1008.863417946361 1100.684587579853 1100.019857271568 1099.94659697653 1097.592371972691 337.397027189758 1097.272305700613 297.6724981662951
1352 0.005 6.76 20 1061.092571227329 1008.57837450132 1008.863477909838 1100.688668456249 1100.02461038533 1099.956801903387 1097.596385659089 337.4014419859612 1097.274031469501 297.6724954326758
1353 0.005 6.765000000000001 20 1061.091833242799 1008.57839656734 1008.863505179941 1100.685051522005 1100.020444437287 1099.947806233629 1097.59042479649 337.4057130900479 1097.273288664992 297.6724981221462
1354 0.005 6.77 20 1061.091352545488 1008.578451947971 1008.8635592777 1100.687994264749 1100.023724227942 1099.955437287476 1097.59773408638 337.4098313522156 1097.272309985424 297.6725024145269
1355 0.005 6.775 20 1061.092295324662 1008.578490189121 1008.863594950634 1100.684741772694 1100.019522866216 1099.94823179574 1097.594487577692 337.4138430231716 1097.273903117143 297.6725065162586
1356 0.005 6.78 20 1061.091329599734 1008.578541831749 1008.863648473008 1100.687041252418 1100.022772688097 1099.952540278023 1097.596591317923 337.418154069442 1097.272134932536 297.6725160120737
1357 0.005 6.785 20 1061.091036293891 1008.578554690784 1008.863663889538 1100.682348050945 1100.0180366057 1099.94935333212 1097.59052410051 337.4223419908905 1097.27379831227 297.672524864494
1358 0.005 6.79 20 1061.091821655682 1008.578609262188 1008.863717041634 1100.688157752896 1100.024535910063 1099.951495998487 1097.595335465673 337.4266445270184 1097.27275087653 297.6725282291853
1359 0.005 6.795 20 1061.092453324441 1008.578648459434 1008.863752365434 1100.685576682133 1100.021423288495 1099.954063354786 1097.592975442348 337.4308086495716 1097.274504724325 297.6725276892228
1360 0.005 6.8 20 1061.092187463644 1008.578698352339 1008.863804517947 1100.687523623646 1100.023531872949 1099.948604561631 1097.594186010065 337.4348081811157 1097.272744523665 297.6725260508779
1361 0.005 6.805 20 1061.091378269206 1008.578726566141 1008.863834306949 1100.684289352582 1100.02064609105 1099.953483992556 1097.593178171502 337.4389631015612 1097.274029517195 297.6725171554307
1362 0.005 6.81 20 1061.091680584942 1008.578748141253 1008.863856357809 1100.685061844013 1100.020459167582 1099.947506148841 1097.591516546599 337.4433073265357 1097.272671318111 297.6725114661247
1363 0.005 6.815 20 1061.092983691837 1008.578814635536 1008.863915862148 1100.689311371437 1100.025261177537 1099.957502046993 1097.596681347792 337.4474433420949 1097.274263324379 297.6725117382945
1364 0.005 6.82 20 1061.093327425064 1008.578867188628 1008.863966342932 1100.687046900901 1100.021379406955 1099.949361077336 1097.596049714268 337.4516278574333 1097.273715172281 297.6725142909426
1365 0.005 6.825 20 1061.092504268862 1008.57893760342 1008.864039621833 1100.6894439558 1100.025266171083 1099.956587536633 1097.598217590921 337.4555854101183 1097.27304153522 297.6725190865626
1366 0.005 6.83 20 1061.091651401714 1008.578959363636 1008.864067863209 1100.683678094071 1100.019419899127 1099.948246570301 1097.590391013192 337.4595669238174 1097.27380274098 297.6725290129492
1367 0.005 6.835 20 1061.092164659705 1008.5790281148 1008.864133005756 1100.6883763995 1100.023977260199 1099.953336519099 1097.599583165774 337.4636098907884 1097.272479439058 297.6725352342494
1368 0.005 6.84 20 1061.091208974067 1008.579038745585 1008.864147991749 1100.682400428181 1100.018569455789 1099.949886847548 1097.590591122124 337.4677183912029 1097.27386595649 297.6725385879928
1369 0.005 6.845 20 1061.09305032576 1008.57911516824 1008.864214909866 1100.688938221893 1100.023542193147 1099.949433810633 1097.601202245867 337.4719742427278 1097.272539916958 297.6725387995408
1370 0.005 6.850000000000001 20 1061.092445770492 1008.579154118747 1008.864255219386 1100.685589004631 1100.022256388999 1099.95525565807 1097.594516496008 337.4760055673963 1097.274588483482 297.6725372242235
1371 0.005 6.855 20 1061.089500690065 1008.579145912481 1008.864259026247 1100.680228093117 1100.016127604275 1099.942887449901 1097.592377596499 337.4799313307541 1097.271344166886 297.6725310828075
1372 0.005 6.86 20 1061.094673415946 1008.579238075338 1008.864331135361 1100.690293288058 1100.025132116681 1099.957081648024 1097.600636352099 337.4838299625677 1097.27494379804 297.67252006627
1373 0.005 6.865 20 1061.091667401329 1008.579265072048 1008.864369108656 1100.684599962803 1100.019799624737 1099.946735541051 1097.591231895098 337.4881822337636 1097.2724140575 297.6725155690547
1374 0.005 6.87 20 1061.09372836205 1008.5793436207 1008.864441702198 1100.691138164733 1100.026941938173 1099.959075369905 1097.596361447357 337.4923097428774 1097.274607685755 297.672517962358
1375 0.005 6.875 20 1061.092297205504 1008.579366039187 1008.864469349955 1100.684613867948 1100.019162536412 1099.948124618725 1097.589848411337 337.4963335388318 1097.273417101539 297.6725227897484
1376 0.005 6.88 20 1061.092305458775 1008.579429704367 1008.864532707341 1100.688707877874 1100.024401831978 1099.955371160456 1097.597239565507 337.5001759681755 1097.27301632631 297.6725303331939
1377 0.005 6.885 20 1061.093764707527 1008.579483433618 1008.864581541053 1100.686462469871 1100.02076382542 1099.949553990588 1097.596332921787 337.5039133421634 1097.274593147411 297.6725384359128
1378 0.005 6.890000000000001 20 1061.091377391615 1008.579529312737 1008.864633545786 1100.686280699344 1100.022332291819 1099.951796502827 1097.596234421711 337.5080842355184 1097.272291398872 297.6725424366231
1379 0.005 6.895 20 1061.091880855748 1008.579548690555 1008.864654289618 1100.683276247443 1100.019235790421 1099.950503203743 1097.590546149526 337.512258179412 1097.274200066673 297.6725436874693
1380 0.005 6.9 20 1061.091190578916 1008.579580591896 1008.864687525517 1100.68535896521 1100.021228949166 1099.947872663265 1097.594770957883 337.516281549181 1097.271656328361 297.6725432055521
1381 0.005 6.905 20 1061.092641709663 1008.579615577304 1008.864717288918 1100.685499335302 1100.021515102913 1099.954334735066 1097.593199346537 337.5201442233678 1097.274287433546 297.6725402540434
1382 0.005 6.91 20 1061.09112504644 1008.579637355235 1008.86474320273 1100.684298767854 1100.019874974812 1099.945758943805 1097.593143164659 337.5238867582917 1097.271506341358 297.6725317154092
1383 0.005 6.915 20 1061.092391519003 1008.579679607571 1008.864780628306 1100.686178026778 1100.022069794943 1099.954051315814 1097.594437168198 337.5279017650021 1097.27362571984 297.6725248598215
1384 0.005 6.92 20 1061.091643334538 1008.579697992824 1008.864803380966 1100.68442431317 1100.019692721271 1099.94690292173 1097.591486449011 337.5321040857102 1097.272221396629 297.6725260630939
1385 0.005 6.925 20 1061.092618243977 1008.579752639456 1008.864852873899 1100.688284141514 1100.023991406492 1099.956413022604 1097.596648871033 337.5361023332542 1097.273327372447 297.672531252291
1386 0.005 6.93 20 1061.09185030297 1008.579766262742 1008.864871677415 1100.683689892053 1100.01913826603 1099.947401319916 1097.590352681523 337.5401020821592 1097.273020162465 297.6725374779724
1387 0.005 6.935 20 1061.092226437383 1008.579822332391 1008.864924234307 1100.688124541006 1100.023764352834 1099.954427686026 1097.598542761785 337.5436930588804 1097.27247612668 297.6725483588689
1388 0.005 6.94 20 1061.091323821452 1008.579818570858 1008.864925961841 1100.681468288288 1100.017399071908 1099.946768510401 1097.589318662421 337.5476185918062 1097.274041874217 297.6725533572878
1389 0.005 6.945 20 1061.093366197901 1008.579897273048 1008.864994198608 1100.689615072751 1100.024362146517 1099.952443453815 1097.600803629879 337.5517231793094 1097.272945438665 297.6725557305116
1390 0.005 6.95 20 1061.090404175353 1008.579877668219 1008.864987385872 1100.678965086385 1100.015873551886 1099.948549596661 1097.589312594552 337.5556586598962 1097.274229150674 297.6725558243392
1391 0.005 6.955 20 1061.091070025899 1008.579902603641 1008.865008653547 1100.684975898597 1100.020979400777 1099.947588121262 1097.594906296378 337.5594845479337 1097.271464056603 297.6725555317772
1392 0.005 6.96 20 1061.092835900433 1008.579937031168 1008.865036046933 1100.685680260736 1100.021689311572 1099.954672697819 1097.593431842207 337.5632678180781 1097.274346583514 297.6725491180088
1393 0.005 6.965 20 1061.091372090104 1008.57995632883 1008.865059042729 1100.684306234352 1100.019788672078 1099.945468927781 1097.593790581419 337.5671048479112 1097.2714766354 297.6725407640554
1394 0.005 6.97 20 1061.092443787192 1008.579994295584 1008.865092841985 1100.68626147449 1100.022210415546 1099.954390649564 1097.594068623879 337.5710823860202 1097.273573156002 297.6725375600159
1395 0.005 6.975000000000001 20 1061.091681320103 1008.580010601412 1008.865113282518 1100.684381208775 1100.0196204408 1099.946834766576 1097.59151623062 337.5749695031283 1097.272162989354 297.672540694749
1396 0.005 6.98 20 1061.093116583389 1008.580069373692 1008.86516676483 1100.688910431968 1100.024710412097 1099.956937412614 1097.596771170277 337.5787681309362 1097.273767187538 297.672546813058
1397 0.005 6.985 20 1061.091927681312 1008.580077596 1008.865179556873 1100.682957958059 1100.018510143562 1099.946767256266 1097.591355807714 337.582531643257 1097.273178221813 297.6725570532465
1398 0.005 6.99 20 1061.092260827305 1008.580132283769 1008.865232255794 1100.687979361404 1100.023669059267 1099.954479105596 1097.597038782531 337.5861368194195 1097.272665066236 297.6725640945115
1399 0.005 6.995 20 1061.093057625521 1008.580162544455 1008.865263339505 1100.685439961073 1100.021134987889 1099.949510205758 1097.589940067958 337.5899599426298 1097.274529461387 297.6725661677709
1400 0.005 7 20 1061.094171160494 1008.580248498608 1008.865341558948 1100.690650295227 1100.02513151686 1099.953258037476 1097.601860632816 337.5939224666641 1097.273111001595 297.6725665431312
1401 0.005 7.005 20 1061.092386283181 1008.580264473486 1008.865365228122 1100.683352470266 1100.020021825565 1099.951659151106 1097.591790585046 337.5977100152542 1097.274651076072 297.6725653174403
1402 0.005 7.01 20 1061.091684084299 1008.58029664467 1008.865401151524 1100.685744162627 1100.021733597812 1099.948323290886 1097.594926218264 337.6014404672297 1097.271991818644 297.6725598803959
1403 0.005 7.015000000000001 20 1061.093693702515 1008.580342285562 1008.865439374028 1100.687067893515 1100.022744364985 1099.955139452022 1097.594157977404 337.6050774034147 1097.274908775454 297.6725518460832
1404 0.005 7.02 20 1061.094068590717 1008.580411482833 1008.865504311636 1100.688884386419 1100.022992431576 1099.948612304827 1097.600191474072 337.6088521767807 1097.272588990774 297.6725443536321
1405 0.005 7.025 20 1061.093062903692 1008.580459358602 1008.865555859088 1100.68693475805 1100.022536835693 1099.954128066477 1097.594409172747 337.6127708300034 1097.273889190358 297.672544825396
1406 0.005 7.03 20 1061.092513777426 1008.580489844659 1008.865592670147 1100.686656965455 1100.022436838366 1099.949554367623 1097.591177913025 337.6165979786072 1097.272852720369 297.672549926745
1407 0.005 7.035 20 1061.093676901163 1008.580554130975 1008.865650959099 1100.689677831575 1100.026007282882 1099.958386748119 1097.597492988262 337.6203266980833 1097.274499052702 297.6725590305495
1408 0.005 7.04 20 1061.092807098195 1008.580569283028 1008.865669960739 1100.683880185787 1100.018856831505 1099.947723944563 1097.590095506997 337.6236413376487 1097.273692884071 297.672568999348
1409 0.005 7.045 20 1061.092830842477 1008.580630321491 1008.865728415184 1100.688617190494 1100.024330181649 1099.954916753273 1097.597825451452 337.6272871716899 1097.272768961076 297.6725711259053
1410 0.005 7.05 20 1061.092854600168 1008.580652794323 1008.865753329705 1100.683790359239 1100.019380109825 1099.948046871204 1097.592739328407 337.6313130206071 1097.274123036531 297.6725715286621
1411 0.005 7.055 20 1061.092060058458 1008.580693009083 1008.865794108733 1100.686291866407 1100.022408464898 1099.951083435656 1097.596870823854 337.6351810117151 1097.272405230226 297.6725709080835
1412 0.005 7.06 20 1061.092456988431 1008.580710490964 1008.865811335435 1100.683778332757 1100.019352933257 1099.951241775668 1097.590708454294 337.6387659896952 1097.274145465616 297.6725698200831
1413 0.005 7.065 20 1061.09091060575 1008.580723405479 1008.865829410671 1100.683425706816 1100.01938672346 1099.946424415779 1097.593894156976 337.6423816727626 1097.27162215954 297.6725619570875
1414 0.005 7.07 20 1061.093636137985 1008.58076585421 1008.865862438397 1100.687047415724 1100.02289781698 1099.95585976782 1097.593418815949 337.6458834970237 1097.274438363139 297.6725544679924
1415 0.005 7.075 20 1061.092244338678 1008.580794642897 1008.865895039216 1100.685610150268 1100.020893805396 1099.946652438781 1097.594397345944 337.6498248032354 1097.271808690373 297.6725544427889
1416 0.005 7.08 20 1061.093068801463 1008.580841904038 1008.865938834392 1100.687195602723 1100.02275852272 1099.954884735419 1097.596253751647 337.6535795777932 1097.273419514534 297.6725593874447
1417 0.005 7.085 20 1061.09157547178 1008.58084084474 1008.865944921004 1100.682455568072 1100.018481743026 1099.946408481285 1097.591357414326 337.6573507382849 1097.272880111179 297.6725660248301
1418 0.005 7.09 20 1061.09316016128 1008.580895888538 1008.865992563023 1100.688595014258 1100.024478190676 1099.956638331251 1097.597663086714 337.6607729447101 1097.273515492363 297.6725786359292
1419 0.005 7.095 20 1061.09319848047 1008.580916128239 1008.866013454346 1100.684455558898 1100.019448948155 1099.948021368093 1097.590187961312 337.6641734435207 1097.273971069809 297.6725854118326
1420 0.005 7.100000000000001 20 1061.093444785223 1008.580982385303 1008.866078265381 1100.68934849289 1100.025246210617 1099.955976255902 1097.598204679333 337.6679462252201 1097.273111991625 297.6725848270535
1421 0.005 7.105 20 1061.092251332048 1008.580984028393 1008.866085669099 1100.681672446392 1100.017818994669 1099.946819334948 1097.590408193165 337.6717348963497 1097.274567547768 297.6725838444374
1422 0.005 7.11 20 1061.093444802584 1008.581045907501 1008.866144219254 1100.689824938889 1100.026100790333 1099.954987724096 1097.59636235657 337.6752690725424 1097.273541273561 297.6725839915559
1423 0.005 7.115 20 1061.092666530901 1008.581064392052 1008.866164072327 1100.683742481763 1100.019407882254 1099.951253980656 1097.591337612911 337.6788645992424 1097.274134490624 297.672578354318
1424 0.005 7.12 20 1061.092151061375 1008.581094989069 1008.866197418683 1100.686280245539 1100.022319150283 1099.948910019928 1097.594454201907 337.6823086135684 1097.271954834819 297.6725725140362
1425 0.005 7.125 20 1061.093223006191 1008.581127918262 1008.866225518542 1100.685809247415 1100.021821500444 1099.954951629914 1097.593813134099 337.6859772969573 1097.274445917606 297.6725669540986
1426 0.005 7.13 20 1061.092045787118 1008.581146853357 1008.86624902587 1100.6851624272 1100.020444157005 1099.946650061075 1097.592859109295 337.6896779641788 1097.272007829882 297.6725678746585
1427 0.005 7.135 20 1061.094025038948 1008.581205719469 1008.866301658003 1100.689276507744 1100.025045465061 1099.956588061723 1097.594974085423 337.6932733958321 1097.274444917967 297.6725740826153
1428 0.005 7.140000000000001 20 1061.091837978186 1008.581206891009 1008.8663096429 1100.683245383671 1100.018565355144 1099.946277717133 1097.592054774308 337.6968251745648 1097.271952500092 297.6725860294226
1429 0.005 7.145 20 1061.095468150131 1008.581302794233 1008.86639040107 1100.691723804878 1100.02641239607 1099.957351061493 1097.603230927958 337.7001295771088 1097.274392139127 297.6725960184578
1430 0.005 7.15 20 1061.092686931086 1008.581311058768 1008.866409086205 1100.683188131762 1100.0193143078 1099.94747064137 1097.591060739258 337.7035874551437 1097.273809363353 297.6725957470653
1431 0.005 7.155 20 1061.095677277453 1008.581415855439 1008.866501965865 1100.692772133803 1100.027291206479 1099.956697727356 1097.604614465087 337.7072424962988 1097.274045095027 297.6725931517519
1432 0.005 7.16 20 1061.092443411505 1008.581421031688 1008.866521571293 1100.682460684919 1100.018404331973 1099.947704342247 1097.588597977115 337.7108877015256 1097.274584662142 297.6725916134661
1433 0.005 7.165 20 1061.092581523759 1008.581463830039 1008.866563569882 1100.686871778332 1100.022697786879 1099.951234677447 1097.596360450988 337.7144259018505 1097.272475788481 297.6725874634201
1434 0.005 7.17 20 1061.093092831751 1008.581486179648 1008.866584696405 1100.68425695638 1100.020132531846 1099.952065770834 1097.591486484023 337.717877598809 1097.274316902918 297.6725806788202
1435 0.005 7.175 20 1061.090569803754 1008.58147952977 1008.866586092799 1100.681695958135 1100.01777689778 1099.945375981438 1097.593148258009 337.7212006493083 1097.271209616245 297.6725723675091
1436 0.005 7.18 20 1061.093221826544 1008.581511054148 1008.866606875637 1100.685903567341 1100.021583417618 1099.954902252456 1097.593679770157 337.7249049803756 1097.273785593108 297.6725711694007
1437 0.005 7.185 20 1061.091883796805 1008.581521182731 1008.866620428103 1100.684461988306 1100.019687619437 1099.946137353155 1097.593207373853 337.7285472899433 1097.271226241218 297.6725762335537
1438 0.005 7.19 20 1061.092687974291 1008.581553609231 1008.866650296166 1100.685762373264 1100.021556898121 1099.953053755956 1097.593636884937 337.7320228343721 1097.273412186197 297.6725862701247
1439 0.005 7.195 20 1061.092617472703 1008.581570753072 1008.866669642111 1100.684425705744 1100.019789776813 1099.946847707906 1097.591984650707 337.7352583067518 1097.272370610619 297.672597276837
1440 0.005 7.2 20 1061.093643622492 1008.581626708013 1008.866720260141 1100.688592487604 1100.024472576189 1099.956409583546 1097.59689510983 337.7385409584693 1097.273467536201 297.6725997211643
1441 0.005 7.205 20 1061.092757239192 1008.581635939519 1008.866733657184 1100.68303275971 1100.018684661694 1099.94637681427 1097.5908791086 337.7422136490318 1097.27339497561 297.6725985382918
1442 0.005 7.21 20 1061.09349714379 1008.581693445228 1008.866788230455 1100.688826191896 1100.024743021258 1099.955028189582 1097.597702121515 337.745862681868 1097.273066964541 297.6725966800849
1443 0.005 7.215 20 1061.092305382008 1008.581689396157 1008.866788861517 1100.681659093827 1100.017463047521 1099.94643867118 1097.59039030551 337.7492856651934 1097.273815680524 297.6725950277017
1444 0.005 7.22 20 1061.092579793065 1008.581726739731 1008.866824309902 1100.686949436871 1100.022739787681 1099.951403873094 1097.595719494006 337.7526620878396 1097.272212322001 297.6725887995726
1445 0.005 7.225000000000001 20 1061.093759295497 1008.581760256569 1008.866854865239 1100.685396082408 1100.021210130617 1099.953060080664 1097.593553790959 337.755844478125 1097.274369345261 297.6725831374513
1446 0.005 7.23 20 1061.091842939822 1008.581778811029 1008.866878488174 1100.684973495368 1100.020747875125 1099.947566146231 1097.594553004871 337.7594080274501 1097.271255862592 297.6725811748736
1447 0.005 7.235 20 1061.092836142922 1008.581803478079 1008.866899558918 1100.685252745114 1100.021157276709 1099.954235747535 1097.593381380173 337.7630060117527 1097.273194966621 297.6725845048707
1448 0.005 7.24 20 1061.092081500171 1008.581816817584 1008.866916395482 1100.684429634652 1100.019784120841 1099.946258008375 1097.592753745851 337.766501954959 1097.271291336942 297.6725913524785
1449 0.005 7.245 20 1061.092662157047 1008.581844331794 1008.86694094286 1100.685315330212 1100.021064124746 1099.952250875758 1097.594409263247 337.7697437006176 1097.273345172001 297.6726043984902
1450 0.005 7.25 20 1061.09233246338 1008.58185141683 1008.866950659936 1100.683610691337 1100.019123796889 1099.946645072323 1097.591314529257 337.7728441677061 1097.2721954554 297.672612237812
1451 0.005 7.255 20 1061.093638293699 1008.58190468384 1008.866997435404 1100.688277239432 1100.024150149847 1099.955727938911 1097.59749211744 337.7763781178718 1097.273463160913 297.6726119951295
1452 0.005 7.26 20 1061.092922566694 1008.581911737931 1008.867008675426 1100.682932706328 1100.018728455896 1099.946521642825 1097.590737788027 337.7799239003677 1097.27370058924 297.6726101999674
1453 0.005 7.265000000000001 20 1061.093516971015 1008.581967331514 1008.867061306172 1100.688746869842 1100.024630387844 1099.95478521024 1097.597624382947 337.7832370327269 1097.27300847951 297.6726100395924
1454 0.005 7.27 20 1061.092611365078 1008.581966920591 1008.867065749385 1100.682322082364 1100.018052858605 1099.947624977233 1097.589658905219 337.7866689296715 1097.274111415664 297.6726044805441
1455 0.005 7.275 20 1061.092280949538 1008.581996758532 1008.867094954521 1100.685979882226 1100.021873943114 1099.950226174246 1097.595566857626 337.7899062758324 1097.272007035647 297.6725999227233
1456 0.005 7.28 20 1061.092940618795 1008.582007931833 1008.867104260681 1100.684014431592 1100.019830917987 1099.952092013483 1097.591152182143 337.7932369117761 1097.273905548198 297.6725941564424
1457 0.005 7.285 20 1061.091526447876 1008.582018277564 1008.867117593071 1100.684179200878 1100.019931419889 1099.946479425224 1097.594950281853 337.7966733265 1097.270903841478 297.6725928291473
1458 0.005 7.29 20 1061.093155523696 1008.582046545153 1008.867139950599 1100.685671773665 1100.02146269666 1099.954606295316 1097.593578712082 337.800066884503 1097.273507025729 297.6725984155173
1459 0.005 7.295 20 1061.093869854133 1008.582091905835 1008.867182370641 1100.687286135073 1100.021696680821 1099.947943580429 1097.596960370598 337.8033997018594 1097.27204023239 297.6726116727525
1460 0.005 7.3 20 1061.092626733473 1008.58211616253 1008.867211078337 1100.684955655371 1100.020998966499 1099.952820594811 1097.594141910809 337.8065241428635 1097.273619518586 297.6726216288011
1461 0.005 7.305 20 1061.092898859143 1008.582130078575 1008.867227234207 1100.684342599056 1100.019541322379 1099.946487871042 1097.59155820383 337.8097090501473 1097.272750742249 297.6726230242114
1462 0.005 7.31 20 1061.095386758726 1008.582211402119 1008.867299987267 1100.692272576426 1100.028426373299 1099.960105022645 1097.597495564606 337.8130343773084 1097.274947551425 297.6726208304043
1463 0.005 7.315 20 1061.093804230452 1008.582234525358 1008.867327644718 1100.684458349749 1100.019897822912 1099.947442535585 1097.593636195101 337.8163842117487 1097.273813295546 297.6726189859185
1464 0.005 7.32 20 1061.093533925597 1008.582287287114 1008.867380102319 1100.688419034264 1100.024378230397 1099.954817785092 1097.598272729437 337.8196838065958 1097.273035478571 297.6726144789732
1465 0.005 7.325 20 1061.092646926694 1008.582287439507 1008.867385128003 1100.682099478717 1100.017849603977 1099.947636349925 1097.589697879367 337.8229960380652 1097.274108562643 297.6726088295378
1466 0.005 7.33 20 1061.092038060787 1008.582308375022 1008.867406479401 1100.685219853311 1100.021202776295 1099.949674482828 1097.595917395991 337.826036896641 1097.271507809003 297.6726008830912
1467 0.005 7.335 20 1061.095296474079 1008.582364760038 1008.867450429717 1100.687818367753 1100.022427525217 1099.953985742644 1097.598338070064 337.8293081584996 1097.274736411785 297.6725989182036
1468 0.005 7.34 20 1061.092008069149 1008.582381702189 1008.867477995727 1100.684905073151 1100.020746371968 1099.947545871586 1097.594138864986 337.8328002435798 1097.27106198448 297.6726038189333
1469 0.005 7.345 20 1061.093489405042 1008.582412800471 1008.867505737661 1100.686159162441 1100.022276451163 1099.955033072045 1097.593196881115 337.8361183831478 1097.273671292048 297.672613650774
1470 0.005 7.350000000000001 20 1061.092601241395 1008.582427528238 1008.867525403437 1100.684658345509 1100.020364941242 1099.946986096328 1097.592190223921 337.8391915056817 1097.272052222014 297.6726254832586
1471 0.005 7.355 20 1061.0934634251 1008.582463448628 1008.867555514987 1100.686229415705 1100.021642250356 1099.95242626377 1097.595919282117 337.8421228794439 1097.273736092113 297.6726300323484
1472 0.005 7.36 20 1061.095048008875 1008.582517533177 1008.867604039654 1100.687572921226 1100.021818946262 1099.949279618383 1097.596815082218 337.8452996939749 1097.273475130671 297.6726267536715
1473 0.005 7.365 20 1061.09494708296 1008.582591765423 1008.867678844865 1100.690329803993 1100.026260230416 1099.957787846256 1097.598140965688 337.8487982897088 1097.274317947007 297.6726231279578
1474 0.005 7.37 20 1061.092602089623 1008.582578517932 1008.867676804236 1100.681248413632 1100.017702816738 1099.946627282604 1097.589793868235 337.852014846121 1097.27450593471 297.672621795779
1475 0.005 7.375 20 1061.094443060388 1008.58264455852 1008.867735353006 1100.690202395446 1100.025887458253 1099.956028244097 1097.598235492997 337.8552426799346 1097.273628490934 297.6726163260946
1476 0.005 7.38 20 1061.093413602647 1008.582659002064 1008.867753685721 1100.68360355012 1100.019388780049 1099.94956273815 1097.591565888706 337.8583029774516 1097.274375975632 297.6726121523055
1477 0.005 7.385 20 1061.092782599729 1008.582687786205 1008.867782611525 1100.686279048726 1100.022757813018 1099.95113597635 1097.595495385787 337.8613513792044 1097.272377127361 297.6726095418323
1478 0.005 7.390000000000001 20 1061.09367988561 1008.582709791482 1008.867804533262 1100.685833241047 1100.021834732209 1099.954464568779 1097.590378100323 337.8647955058028 1097.274110565121 297.6726118795282
1479 0.005 7.395 20 1061.094457504518 1008.582772407135 1008.867860737065 1100.688823635143 1100.023118948518 1099.949145251483 1097.601513839416 337.8680998023182 1097.272034249624 297.6726184242373
1480 0.005 7.4 20 1061.0932920701 1008.582798130719 1008.867889866812 1100.685195756621 1100.021109607329 1099.953727264307 1097.594013662642 337.8712377520226 1097.273463199098 297.6726318190803
1481 0.005 7.405 20 1061.092822737499 1008.582807710862 1008.867903358766 1100.684128354505 1100.019490767676 1099.946163708859 1097.593229150854 337.874022932042 1097.271749435083 297.6726412305756
1482 0.005 7.41 20 1061.093912078333 1008.582851474009 1008.867943161441 1100.687232327824 1100.023089825373 1099.954074210503 1097.594007106574 337.8772408220678 1097.274196867415 297.6726403175494
1483 0.005 7.415 20 1061.095394886729 1008.582902833561 1008.867988663454 1100.687401261506 1100.022033026586 1099.949012460735 1097.597901970964 337.8806462195519 1097.273961938258 297.6726369433197
1484 0.005 7.42 20 1061.092556884727 1008.582925018756 1008.868019868521 1100.684746235828 1100.021285744154 1099.953701621467 1097.595226244871 337.883724603413 1097.273252770065 297.6726364337606
1485 0.005 7.425 20 1061.093475697269 1008.582929840876 1008.868023403415 1100.683288329925 1100.018585338092 1099.946744901664 1097.590780174144 337.8869174179776 1097.273839725079 297.6726310493229
1486 0.005 7.43 20 1061.094369277181 1008.582986450511 1008.868076109363 1100.69001753316 1100.025955398982 1099.95642253324 1097.597208791941 337.889955520403 1097.273471495453 297.6726273061907
1487 0.005 7.435 20 1061.092661762779 1008.582981385049 1008.868076971272 1100.681507197473 1100.017423859103 1099.947947405604 1097.590208911037 337.8929854616183 1097.274025191696 297.6726240498635
1488 0.005 7.44 20 1061.09293941452 1008.583008894171 1008.868104071552 1100.687205269902 1100.023218209625 1099.95123633857 1097.594737048046 337.8961912208952 1097.272416791496 297.6726220334398
1489 0.005 7.445 20 1061.09347421934 1008.583021031297 1008.868114699602 1100.684805047977 1100.020880120804 1099.953478963973 1097.591525153752 337.8993454564062 1097.273756312777 297.6726250750638
1490 0.005 7.45 20 1061.092926973589 1008.583047947512 1008.868142917151 1100.685931726272 1100.021596941595 1099.948212126915 1097.595603042491 337.9024481266929 1097.271747203304 297.6726377929372
1491 0.005 7.455 20 1061.093644435348 1008.583072037495 1008.868165469776 1100.685469948563 1100.021556806249 1099.953601720048 1097.592746581537 337.905379863844 1097.273883708604 297.6726490512692
1492 0.005 7.46 20 1061.093448980811 1008.583089244545 1008.868184534153 1100.68595734921 1100.021537961829 1099.947033106769 1097.591820837141 337.9083534807505 1097.272226930272 297.6726521681919
1493 0.005 7.465 20 1061.09403609854 1008.583129763779 1008.868221209156 1100.687129840194 1100.023232520768 1099.954455776252 1097.594805122525 337.9114787402586 1097.274103530372 297.6726476987934
1494 0.005 7.47 20 1061.095475340986 1008.583180542694 1008.868267217273 1100.687782758033 1100.022124511763 1099.949349242261 1097.597223535768 337.9147854106935 1097.273800245992 297.672644176237
1495 0.005 7.475000000000001 20 1061.093742295576 1008.583222652431 1008.868313782699 1100.68725949802 1100.023401523274 1099.955110961575 1097.596707961798 337.9178176349807 1097.273605456367 297.6726396082901
1496 0.005 7.48 20 1061.095168064056 1008.583259364823 1008.868346337493 1100.685966371888 1100.020433086126 1099.948918186244 1097.595034374081 337.9209081661912 1097.274603533392 297.6726337634855
1497 0.005 7.485 20 1061.094097535687 1008.583311459918 1008.868399781334 1100.688546883171 1100.024214527035 1099.954426439289 1097.597944069434 337.9237648675506 1097.27279262369 297.6726297173061
1498 0.005 7.49 20 1061.093004698585 1008.583307998586 1008.868402215234 1100.682384413711 1100.0181860032 1099.949417218506 1097.589464827543 337.9266622676363 1097.274237314612 297.6726266821362
1499 0.005 7.495 20 1061.092446250248 1008.583327783619 1008.868423318654 1100.685597031739 1100.021193382322 1099.948687086801 1097.594503100356 337.9299605887564 1097.271531617156 297.6726278419183
1500 0.005 7.5 20 1061.094218798829 1008.583355446361 1008.868445570097 1100.685768868774 1100.021154762347 1099.952865587611 1097.592958846619 337.9331674179445 1097.274280149373 297.6726366018531
1501 0.005 7.505 20 1061.093711270402 1008.583391470906 1008.868484072263 1100.687383097474 1100.023412833394 1099.949231871436 1097.594399796655 337.9360790062345 1097.272154515577 297.6726491058059
1502 0.005 7.51 20 1061.094746974457 1008.58343000061 1008.868517513815 1100.68668269065 1100.022085304556 1099.954688598661 1097.593324575689 337.9388690933075 1097.27440103361 297.6726547992395
1503 0.005 7.515000000000001 20 1061.093076893068 1008.583437029731 1008.86853378722 1100.684128190328 1100.019544419422 1099.946111457351 1097.591374947985 337.9417459730824 1097.272304314783 297.672650727705
1504 0.005 7.52 20 1061.093955679045 1008.583473769565 1008.868564926351 1100.68659827533 1100.022575237495 1099.953988856116 1097.595281665914 337.94502069611 1097.273930170767 297.6726459744873
1505 0.005 7.525 20 1061.093585856943 1008.583480237049 1008.868574368918 1100.683967623439 1100.019548948918 1099.946897905342 1097.59122217896 337.9480859666046 1097.272999155758 297.6726442378417
1506 0.005 7.53 20 1061.093772736528 1008.583514299473 1008.868606538612 1100.687151010514 1100.023537588943 1099.955648091021 1097.596468887982 337.9511461688933 1097.27360420401 297.6726382284177
1507 0.005 7.535 20 1061.095431608084 1008.583551564561 1008.868636138371 1100.686228754126 1100.020505667342 1099.948827544997 1097.596155445544 337.9539665528112 1097.274512753402 297.6726339658711
1508 0.005 7.54 20 1061.094332246654 1008.583604120824 1008.868688683409 1100.689181803671 1100.025285807134 1099.955437495203 1097.600907317016 337.9567837301344 1097.272975269964 297.6726327546115
1509 0.005 7.545 20 1061.092871919122 1008.583600168907 1008.868692651028 1100.682310150451 1100.017905918244 1099.948880420089 1097.590102961037 337.9599845726717 1097.273510494924 297.6726353815673
1510 0.005 7.55 20 1061.092513977739 1008.583618404826 1008.86871225071 1100.685351843549 1100.021145061327 1099.949266518589 1097.594594212314 337.9630527654334 1097.271567697615 297.6726415673472
1511 0.005 7.555 20 1061.093547918523 1008.583629717774 1008.868720635067 1100.684123251044 1100.019866392793 1099.952010009093 1097.591991809302 337.9660226821804 1097.273537844924 297.6726538762027
1512 0.005 7.56 20 1061.092882911169 1008.583648215949 1008.868740648359 1100.685279211099 1100.020845150008 1099.947180588306 1097.594060216055 337.9687051701308 1097.271388501986 297.6726632251
1513 0.005 7.565 20 1061.094108065242 1008.583676138905 1008.868764213163 1100.685779873895 1100.021679564128 1099.95381848469 1097.593731506575 337.9714421657673 1097.273789570495 297.6726639850589
1514 0.005 7.57 20 1061.093622892192 1008.583692012597 1008.868782204808 1100.684903165527 1100.02027906167 1099.946603718442 1097.592618375242 337.9746545371398 1097.272285527138 297.6726592440764
1515 0.005 7.575 20 1061.09475213061 1008.583739499001 1008.868824283632 1100.687949698961 1100.023497186002 1099.95504309086 1097.59637573386 337.9775509033381 1097.274147873845 297.6726588667077
1516 0.005 7.58 20 1061.093066813768 1008.583728122941 1008.868821696544 1100.682097625292 1100.018015553479 1099.946560908315 1097.59015520471 337.9805602735759 1097.273649248263 297.6726535053086
1517 0.005 7.585 20 1061.094431012713 1008.583774526302 1008.868863751285 1100.688390755176 1100.024441230395 1099.955281547521 1097.596071257489 337.9833797324537 1097.273955523955 297.6726489126607
1518 0.005 7.59 20 1061.093066071758 1008.583765049611 1008.868857495479 1100.682072984212 1100.017731758875 1099.946463469542 1097.590505252253 337.9862052490517 1097.27328156759 297.6726463378266
1519 0.005 7.595 20 1061.093666333128 1008.583803965174 1008.868891181179 1100.687974917968 1100.023786474622 1099.954098974317 1097.59985700262 337.9892035391184 1097.272464846434 297.6726435628258
1520 0.005 7.600000000000001 20 1061.092713687863 1008.583796023847 1008.868887883795 1100.681767303115 1100.017635842955 1099.949001914421 1097.589889777879 337.9921945337377 1097.273436161274 297.6726476704167
1521 0.005 7.605 20 1061.092511851637 1008.583811784041 1008.868903215896 1100.684979331746 1100.02053030304 1099.948180246353 1097.595210528128 337.9951204214205 1097.271425094187 297.6726601360143
1522 0.005 7.61 20 1061.094094996459 1008.583832371331 1008.868919340136 1100.685065491439 1100.02094502715 1099.95360738784 1097.591840468733 337.9978896199588 1097.274159923714 297.672670794095
1523 0.005 7.615 20 1061.093875950539 1008.583870195888 1008.868956181588 1100.686554776727 1100.021530486675 1099.947151226596 1097.597227285239 338.000598030019 1097.271572498335 297.6726749980899
1524 0.005 7.62 20 1061.094390552104 1008.583907042032 1008.868989881793 1100.686352483192 1100.02276133184 1099.9548711243 1097.597944738633 338.0034444509182 1097.274173249275 297.6726701530068
1525 0.005 7.625 20 1061.093876837422 1008.583926654994 1008.869013680055 1100.685315011801 1100.0204971272 1099.947029737999 1097.592628903496 338.0064534649314 1097.272273416669 297.6726651037996
1526 0.005 7.63 20 1061.095354306502 1008.583989834733 1008.869070830424 1100.689192244796 1100.024813201834 1099.956551382003 1097.598733058909 338.0093716547875 1097.274298672661 297.6726607028373
1527 0.005 7.635 20 1061.093232240334 1008.583982409018 1008.869073319045 1100.682137618139 1100.018047474239 1099.946395157438 1097.590786108136 338.0123220352041 1097.273669881663 297.6726551887569
1528 0.005 7.640000000000001 20 1061.094470289582 1008.584035550328 1008.869120990149 1100.689032872663 1100.024966946707 1099.956189318474 1097.597146588918 338.0150244113278 1097.273389181445 297.6726502737066
1529 0.005 7.645 20 1061.094688880297 1008.584057884969 1008.869144856147 1100.685783028848 1100.021436834405 1099.949776613375 1097.590550480925 338.0176836471391 1097.274232797694 297.6726473009047
1530 0.005 7.65 20 1061.094193205117 1008.584106229306 1008.869191645131 1100.688603248601 1100.023413992697 1099.952916939733 1097.596071697942 338.0207677061949 1097.272430219451 297.6726489551774
1531 0.005 7.655 20 1061.093636178722 1008.584112148412 1008.869201707565 1100.683296575447 1100.018954074828 1099.949863695213 1097.5907645514 338.0237288395919 1097.274030877627 297.6726579609029
1532 0.005 7.66 20 1061.092956118767 1008.584133525505 1008.869225641694 1100.685675831224 1100.021463065185 1099.948995510021 1097.59477721772 338.0264339981511 1097.271708090399 297.6726707564128
1533 0.005 7.665 20 1061.094140097839 1008.584154294183 1008.86924244711 1100.684738434266 1100.020511262985 1099.952660215386 1097.592526526089 338.0290401641657 1097.273794716735 297.6726768309969
1534 0.005 7.67 20 1061.093164792454 1008.584168172588 1008.869259296472 1100.68491527804 1100.020601836217 1099.946591270291 1097.593683089116 338.0317662919278 1097.271462069303 297.6726736615299
1535 0.005 7.675 20 1061.094110118215 1008.584192003739 1008.869278347659 1100.685267720206 1100.021263050413 1099.953195851758 1097.594693127908 338.0348012896951 1097.273823221537 297.6726687870615
1536 0.005 7.68 20 1061.095780343331 1008.58424376484 1008.86932401955 1100.688424181648 1100.022731569461 1099.949245405575 1097.598568882359 338.0377056037703 1097.273027861462 297.6726668800498
1537 0.005 7.685 20 1061.094992991501 1008.584295917339 1008.869377737991 1100.688388084035 1100.024327896854 1099.956304945707 1097.596391240728 338.0405467387178 1097.274277814804 297.6726612094757
1538 0.005 7.69 20 1061.093359571912 1008.584284883161 1008.869376629719 1100.68218063644 1100.018189858674 1099.946643335472 1097.590158028106 338.0432355860458 1097.273638873446 297.672657592697
1539 0.005 7.695 20 1061.094556677886 1008.584333882313 1008.869419576511 1100.688952618142 1100.024738868103 1099.95583467591 1097.597193896767 338.0458041642739 1097.273267900405 297.6726565408032
1540 0.005 7.7 20 1061.092799703536 1008.584317068979 1008.869407527878 1100.681444563538 1100.01696609987 1099.946156416671 1097.590842584455 338.04868723816 1097.272702657963 297.6726578740754
1541 0.005 7.705 20 1061.09591673356 1008.584397115422 1008.869474675266 1100.691251123527 1100.025684149168 1099.954696734445 1097.60362067901 338.0516471436138 1097.273148819236 297.6726623972172
1542 0.005 7.71 20 1061.093313041165 1008.584394841455 1008.869482740072 1100.682409804315 1100.018327379303 1099.949486510397 1097.590034669092 338.0544490348339 1097.273831490108 297.6726750512987
1543 0.005 7.715 20 1061.092762038471 1008.58440846 1008.869498856468 1100.684761694271 1100.020754874172 1099.947895943373 1097.59480113609 338.0569377906561 1097.27142242955 297.6726853487984
1544 0.005 7.72 20 1061.0942619627 1008.584429771289 1008.869515445086 1100.684887401828 1100.020903369878 1099.953652950928 1097.592364392133 338.0594936363476 1097.273899310894 297.6726865757188
1545 0.005 7.725000000000001 20 1061.093313448392 1008.584443298069 1008.869531416991 1100.684444400196 1100.020141329107 1099.945561839997 1097.594170879464 338.0624957592222 1097.271648183845 297.672682432977
1546 0.005 7.73 20 1061.094254979009 1008.584469911806 1008.869554290418 1100.685783542066 1100.021861898259 1099.954129432846 1097.593928984832 338.0652363601465 1097.273852340007 297.6726808519449
1547 0.005 7.735 20 1061.093771427105 1008.584477745034 1008.86956550282 1100.684502137506 1100.019933578348 1099.946605822311 1097.592112366364 338.0679989514181 1097.272286504601 297.6726759320911
1548 0.005 7.74 20 1061.094950930057 1008.584524720185 1008.869606807627 1100.688277970746 1100.024212681651 1099.956508305806 1097.596467050501 338.0707891013673 1097.274085878563 297.6726720971191
1549 0.005 7.745 20 1061.093792289151 1008.584524474688 1008.869611656396 1100.683366106533 1100.018789949501 1099.946473126431 1097.591695484401 338.0733988685008 1097.272843364098 297.6726703949372
1550 0.005 7.75 20 1061.094441008233 1008.584572159813 1008.869655995792 1100.688769310557 1100.024572148563 1099.955997344554 1097.597261258494 338.076088141856 1097.273016702406 297.6726671190399
1551 0.005 7.755 20 1061.093260718129 1008.58456285529 1008.869654240701 1100.682189534064 1100.018000181239 1099.94718813633 1097.589133790337 338.078903209742 1097.273626175522 297.6726687942363
1552 0.005 7.76 20 1061.094338638911 1008.584605330432 1008.869692179307 1100.688488762207 1100.024159893421 1099.953719147522 1097.597272228208 338.0816081437519 1097.272750467208 297.6726814772096
1553 0.005 7.765000000000001 20 1061.094148594456 1008.584618402151 1008.869705401992 1100.683586467596 1100.01939149382 1099.950537078266 1097.592721163463 338.0841651870018 1097.273894392087 297.6726930161813
1554 0.005 7.77 20 1061.093674282556 1008.584641934678 1008.86973002176 1100.686324997174 1100.022870035052 1099.950236774601 1097.595068052728 338.0868016330637 1097.272309967881 297.6726971290993
1555 0.005 7.775 20 1061.095588724023 1008.584675412278 1008.869756561132 1100.686092170557 1100.021509414449 1099.953993105094 1097.592893504319 338.0894464259386 1097.274966514936 297.6726940927948
1556 0.005 7.78 20 1061.093142277851 1008.584683443781 1008.869772125274 1100.684172782573 1100.019955126972 1099.945645614826 1097.593926849723 338.092216239375 1097.271438202403 297.6726891949075
1557 0.005 7.785 20 1061.094695080738 1008.584713452621 1008.869797714627 1100.686308190346 1100.02222042883 1099.954098011132 1097.594294014899 338.0949869514344 1097.273969719649 297.6726847729387
1558 0.005 7.79 20 1061.094043694094 1008.584724116727 1008.869811973087 1100.684959033402 1100.020387399987 1099.947047542944 1097.59184737838 338.0976743503153 1097.272535361485 297.6726796688508
1559 0.005 7.795 20 1061.097252438274 1008.584813899854 1008.869886768848 1100.692010413148 1100.026597649463 1099.958106620373 1097.60266605494 338.1002665982361 1097.274891813332 297.672675305923
1560 0.005 7.8 20 1061.094309526016 1008.584817834599 1008.869903136491 1100.684084725642 1100.019986587743 1099.948094312197 1097.591526785725 338.1026850750144 1097.273638503464 297.672675048516
1561 0.005 7.805000000000001 20 1061.095896905909 1008.584892087793 1008.869970719489 1100.69111851182 1100.026047558403 1099.956524301405 1097.60184613117 338.105380008962 1097.273250690177 297.6726749482184
1562 0.005 7.81 20 1061.093720104438 1008.584886062287 1008.869972231535 1100.682458387407 1100.018502052891 1099.947507598691 1097.593026525498 338.1082247261788 1097.273719771335 297.6726814682851
1563 0.005 7.815 20 1061.09371069978 1008.584920385782 1008.870006881053 1100.686835720423 1100.022556123158 1099.951843980414 1097.59654303875 338.1108764307032 1097.272161007164 297.6726938222873
1564 0.005 7.82 20 1061.093621218766 1008.584916091508 1008.87000508839 1100.682297389162 1100.018461985749 1099.949831296775 1097.590095627874 338.1133470587991 1097.273731173867 297.67270119348
1565 0.005 7.825 20 1061.092583331231 1008.58491733514 1008.87000885275 1100.683237939119 1100.019549739791 1099.946911411215 1097.594224087063 338.11578386632 1097.271714314118 297.6727002974824
1566 0.005 7.83 20 1061.095032629289 1008.584942907132 1008.870026123976 1100.685855809888 1100.02186272015 1099.954600177106 1097.592480651124 338.1185580480879 1097.274652209462 297.6726938522188
1567 0.005 7.835 20 1061.092856540303 1008.584937294503 1008.870026486429 1100.682778489395 1100.018635294894 1099.944755453289 1097.593231055369 338.1212774648547 1097.271809931651 297.6726927151315
1568 0.005 7.84 20 1061.094861678582 1008.58496590245 1008.870048496339 1100.686965292697 1100.023123214276 1099.955326964136 1097.594118726224 338.1239884013534 1097.274137086524 297.6726868068479
1569 0.005 7.845 20 1061.096200217685 1008.585019627739 1008.870096099408 1100.688545910264 1100.022695918603 1099.949801672238 1097.597886240992 338.1265103770751 1097.272972802188 297.6726835350472
1570 0.005 7.850000000000001 20 1061.094329695664 1008.585052090421 1008.87013444676 1100.68660356805 1100.022975259345 1099.955942618459 1097.595639830795 338.1288526841959 1097.273892644491 297.67268205285
1571 0.005 7.855 20 1061.093285850982 1008.585039963001 1008.870131107052 1100.682632431705 1100.018005615249 1099.946360037035 1097.589277342984 338.1316205690842 1097.272898400946 297.6726821794435
1572 0.005 7.86 20 1061.094199686802 1008.585078251648 1008.870163028149 1100.687754908529 1100.023437677947 1099.954765682709 1097.598348129469 338.1343384687571 1097.272313479074 297.6726866865932
1573 0.005 7.865 20 1061.09484360175 1008.585094025811 1008.870176627422 1100.684328003758 1100.019299163361 1099.94796489476 1097.592797400885 338.1369985052875 1097.274076030484 297.6726991048318
1574 0.005 7.87 20 1061.093191786469 1008.585108489322 1008.870196585273 1100.685104927521 1100.021562086493 1099.951615077864 1097.595675475106 338.1394554499793 1097.272383607803 297.672709137023
1575 0.005 7.875 20 1061.094131894702 1008.585110445162 1008.870196584617 1100.683097555487 1100.019026686384 1099.950174453536 1097.590664189695 338.1417564159036 1097.274155543073 297.6727115905413
1576 0.005 7.88 20 1061.093534732846 1008.585131044172 1008.870217294774 1100.685290606053 1100.021359693647 1099.947952547294 1097.59512087267 338.1443375554897 1097.271903858177 297.6727073765195
1577 0.005 7.885 20 1061.094928736356 1008.585151607257 1008.870233116543 1100.685393707229 1100.021401955141 1099.954025147637 1097.593302404484 338.1470503161762 1097.274296426806 297.6727035406124
1578 0.005 7.890000000000001 20 1061.093353271602 1008.585159975457 1008.870246028753 1100.684233161654 1100.019929924752 1099.94569663682 1097.593772131379 338.1496652126282 1097.271499836055 297.6726981851527
1579 0.005 7.895 20 1061.094738649449 1008.585191169918 1008.870271933691 1100.686271757448 1100.0219969482 1099.954140547396 1097.594444554307 338.1523020869832 1097.273846735578 297.6726942933785
1580 0.005 7.9 20 1061.094632944494 1008.585214577382 1008.870297925458 1100.685850594683 1100.021006051795 1099.947655020171 1097.59404125483 338.1547399900684 1097.272558580167 297.6726931706989
1581 0.005 7.905 20 1061.093103326128 1008.585215977576 1008.870303731704 1100.683641177106 1100.020094201885 1099.953350359305 1097.594994515919 338.1571628539152 1097.273371531825 297.6726903230169
1582 0.005 7.91 20 1061.094835880318 1008.5852232975 1008.87030587423 1100.684955453221 1100.019713937955 1099.948754862804 1097.589862875865 338.1597660577893 1097.273651907677 297.6726911117028
1583 0.005 7.915 20 1061.094655244817 1008.585271743168 1008.870352284582 1100.688580016408 1100.024346075716 1099.955072307732 1097.597690148433 338.162329659405 1097.272766465479 297.6727032393814
1584 0.005 7.92 20 1061.093559121859 1008.585259576716 1008.870346071739 1100.681725889883 1100.017470567772 1099.946429486741 1097.590324373482 338.1647996402647 1097.273306888987 297.6727143358077
1585 0.005 7.925 20 1061.094504700936 1008.585301546492 1008.870383628622 1100.687763972606 1100.023227720177 1099.952159682168 1097.597822564336 338.1670886311217 1097.272336555206 297.6727201484236
1586 0.005 7.930000000000001 20 1061.093547030699 1008.585290019757 1008.870377008425 1100.681339116885 1100.018248454795 1099.950406851845 1097.589794014573 338.1695952452987 1097.274684472455 297.6727182063569
1587 0.005 7.935 20 1061.093512456699 1008.585308437842 1008.870393991956 1100.68539869634 1100.021387293575 1099.947802868559 1097.595502578702 338.1720809421885 1097.271764275572 297.6727114036823
1588 0.005 7.94 20 1061.09463259512 1008.585322377693 1008.870403109171 1100.684999378549 1100.021039443568 1099.954167811474 1097.594124573661 338.1746785861527 1097.274032691611 297.6727056376321
1589 0.005 7.945 20 1061.094100421262 1008.585336845502 1008.870420160467 1100.685314551298 1100.020985811887 1099.946271694996 1097.593516486693 338.177342439132 1097.271917399419 297.6726995061572
1590 0.005 7.95 20 1061.094769082865 1008.58536604819 1008.870445287494 1100.686409789937 1100.02223287165 1099.954568418236 1097.594948835506 338.1798731214389 1097.273985554972 297.6726959528146
1591 0.005 7.955 20 1061.094102780835 1008.585372182005 1008.870454923074 1100.684394671608 1100.019336715112 1099.946956878773 1097.592116919367 338.1821800553394 1097.272486420285 297.67269692866
1592 0.005 7.96 20 1061.095088178064 1008.585420197379 1008.870498240309 1100.688945435172 1100.02456630958 1099.956928571092 1097.596203071034 338.1844648108153 1097.273507284615 297.6726955849753
1593 0.005 7.965 20 1061.094731614437 1008.585429334947 1008.870510516208 1100.684477292364 1100.019312713532 1099.947491050373 1097.591699876373 338.18722419934 1097.273257210788 297.6726998630901
1594 0.005 7.97 20 1061.094522629799 1008.585473327812 1008.870554489509 1100.688248451914 1100.023931614173 1099.95476446151 1097.597368757465 338.1897355789008 1097.27260408532 297.6727115490718
1595 0.005 7.975000000000001 20 1061.095205886732 1008.585495009065 1008.870575281826 1100.684564333732 1100.019442426612 1099.948075315225 1097.593945848397 338.1921083440181 1097.274164170779 297.6727196427724
1596 0.005 7.98 20 1061.094972657341 1008.585547360462 1008.870627792392 1100.688324564018 1100.024119886061 1099.953142900505 1097.599435659837 338.1944127312365 1097.272633188497 297.6727200613617
1597 0.005 7.985 20 1061.094204285774 1008.585552077201 1008.87063568535 1100.683104048864 1100.018693059809 1099.950059867248 1097.591505297446 338.1967096337778 1097.274053193469 297.6727127956892
1598 0.005 7.99 20 1061.093093004623 1008.585556731908 1008.870644651657 1100.683924375286 1100.020153090565 1099.947286227372 1097.594479211413 338.199389180079 1097.271785378031 297.6727082110609
1599 0.005 7.995 20 1061.097601673638 1008.585625601024 1008.870695645316 1100.689758107171 1100.024296441943 1099.956394999981 1097.599775791206 338.2020424594547 1097.275370261947 297.6727022460483
1600 0.005 8 20 1061.094104318736 1008.585639060355 1008.870720742113 1100.68519383459 1100.02093834503 1099.94656607859 1097.593248880383 338.2044479845061 1097.271673305169 297.672700060643
1601 0.005 8.005000000000001 20 1061.094944521027 1008.58567207709 1008.870752107801 1100.686505995072 1100.022194844926 1099.953907732285 1097.59445994488 338.2067539364328 1097.273743805692 297.6726993815245
1602 0.005 8.01 20 1061.093948386646 1008.585671676221 1008.87075610481 1100.684418755954 1100.019778588726 1099.947040495995 1097.592131188293 338.2090328612679 1097.27192141358 297.6726989775767
1603 0.005 8.015000000000001 20 1061.09473832667 1008.58571084101 1008.870790860272 1100.687717335198 1100.023606586881 1099.955983142602 1097.596694628046 338.2117368667552 1097.273500089899 297.6727014331569
1604 0.005 8.02 20 1061.094295754059 1008.58570851241 1008.870792179065 1100.683410292991 1100.01888408612 1099.946984427127 1097.590788773937 338.2141604397356 1097.273037680989 297.6727144727437
1605 0.005 8.025 20 1061.095379314952 1008.58576713373 1008.870845271595 1100.689432579602 1100.024840195267 1099.95522813152 1097.598880413011 338.2165173841209 1097.272942049315 297.672724679307
1606 0.005 8.029999999999999 20 1061.094482725458 1008.585762177611 1008.870845476734 1100.68294534108 1100.019339776143 1099.948399429338 1097.589772139344 338.2187136935522 1097.274696115467 297.6727269150655
1607 0.005 8.035 20 1061.09574804247 1008.585819997688 1008.87089615773 1100.688966886382 1100.023738113254 1099.951953587877 1097.598808332232 338.2211033362089 1097.273218049542 297.6727230761922
1608 0.005 8.040000000000001 20 1061.093502484902 1008.585799066134 1008.870885715341 1100.680673570559 1100.017593816175 1099.950255391551 1097.589885464658 338.2236368193878 1097.274644081554 297.6727198319924
1609 0.005 8.045 20 1061.09468401356 1008.585827807508 1008.870911054564 1100.687697145679 1100.023899112459 1099.950596055045 1097.594622567499 338.2260934240218 1097.272682682825 297.6727145032352
1610 0.005 8.050000000000001 20 1061.097549837226 1008.58589673052 1008.870966896641 1100.689693546803 1100.024685220594 1099.957324226456 1097.600327522207 338.22856029211 1097.275480358758 297.6727105263431
1611 0.005 8.055 20 1061.093823846563 1008.585906997996 1008.870989173304 1100.684537605598 1100.019984023741 1099.945680369899 1097.593830186963 338.2308054536384 1097.271563253264 297.6727092162278
1612 0.005 8.06 20 1061.09502367275 1008.585939176734 1008.871019446838 1100.686810214939 1100.022605727272 1099.954480164702 1097.595088745779 338.2330477141325 1097.273634118553 297.6727093039407
1613 0.005 8.065 20 1061.09352395755 1008.585924721093 1008.871011448221 1100.682430548809 1100.018033498398 1099.946045319575 1097.591474534101 338.2354551156144 1097.272408502454 297.6727102671614
1614 0.005 8.07 20 1061.095090684477 1008.58596283418 1008.871042495654 1100.687975314268 1100.023951830148 1099.95625514102 1097.596187389761 338.2378382678959 1097.273629985283 297.6727199643515
1615 0.005 8.074999999999999 20 1061.095644055521 1008.585981422307 1008.871058301193 1100.685095728048 1100.019743887341 1099.948191362784 1097.59296454737 338.2401982492062 1097.273731545735 297.6727307705135
1616 0.005 8.08 20 1061.095603980719 1008.58603709984 1008.871112064744 1100.689760515817 1100.025963299937 1099.95682731081 1097.600744257405 338.2424210871415 1097.273288993141 297.6727364965834
1617 0.005 8.085000000000001 20 1061.094712785518 1008.586037300782 1008.871118645398 1100.683044505184 1100.018898648962 1099.947298729784 1097.590351735616 338.2447579366146 1097.273968180977 297.6727348473301
1618 0.005 8.09 20 1061.094700389466 1008.586074782697 1008.87115571056 1100.687393583205 1100.023453596072 1099.951769893513 1097.597199397774 338.2470820886658 1097.272719360273 297.6727285410786
1619 0.005 8.095000000000001 20 1061.094820630001 1008.586079738356 1008.871162603661 1100.683831538831 1100.019665929291 1099.950939411141 1097.590111605234 338.2495549840932 1097.274713565213 297.6727244079724
1620 0.005 8.1 20 1061.093876947839 1008.586093175159 1008.871177975311 1100.685415613298 1100.021383587952 1099.947950181797 1097.594703187574 338.25192897879 1097.271701247205 297.6727190005789
1621 0.005 8.105 20 1061.095184375589 1008.586113270661 1008.871192777223 1100.685956345628 1100.022037166124 1099.954969913435 1097.593452716294 338.2541789797926 1097.274127928308 297.6727143973395
1622 0.005 8.109999999999999 20 1061.094735964434 1008.586128639957 1008.871208708188 1100.685899973005 1100.020656396455 1099.946914105935 1097.592630059845 338.2562756025755 1097.27220013786 297.6727135991292
1623 0.005 8.115 20 1061.097047682895 1008.586199936556 1008.871269226638 1100.690098109877 1100.024377848836 1099.95591746762 1097.601818730371 338.2586500273799 1097.274135381588 297.6727136856121
1624 0.005 8.120000000000001 20 1061.094151362175 1008.586199433957 1008.87128109811 1100.683986858377 1100.019283744844 1099.946712119928 1097.591978639512 338.2611769943288 1097.272107029195 297.6727194394277
1625 0.005 8.125 20 1061.095448059503 1008.586244979348 1008.871322990952 1100.688479201265 1100.024281157526 1099.956117308199 1097.596749268952 338.2634954579064 1097.27356362048 297.6727313586536
1626 0.005 8.130000000000001 20 1061.094464289971 1008.586239273228 1008.871322369674 1100.683002266052 1100.018636678402 1099.9467193234 1097.590586122089 338.2657208754744 1097.27305509781 297.6727394165292
1627 0.005 8.135 20 1061.095306310602 1008.586286760059 1008.871365221136 1100.688669357471 1100.02452476931 1099.954820536389 1097.598389183721 338.2678241731037 1097.27286139477 297.6727399881198
1628 0.005 8.140000000000001 20 1061.094439132971 1008.58627865176 1008.871361991315 1100.682227155674 1100.018203727163 1099.94708430727 1097.589539541813 338.2700049736471 1097.274124559416 297.6727323499692
1629 0.005 8.145 20 1061.094666148515 1008.586310779702 1008.871392077976 1100.687176203445 1100.023226416481 1099.952153470629 1097.595950680211 338.2725497455434 1097.272545711489 297.6727278828153
1630 0.005 8.15 20 1061.094756898787 1008.586313965518 1008.871396355351 1100.683565305907 1100.019893910609 1099.951580383774 1097.591084344332 338.2750150773322 1097.274675451946 297.6727221311447
1631 0.005 8.154999999999999 20 1061.094179634757 1008.586329252899 1008.871411454978 1100.685708099139 1100.021138432543 1099.947506889423 1097.59609378893 338.2773600638383 1097.271726605033 297.6727196461391
1632 0.005 8.16 20 1061.095719261549 1008.586360516933 1008.871437315667 1100.686802030347 1100.022513829973 1099.955497479348 1097.593987434991 338.2794719437393 1097.274153318383 297.6727187863048
1633 0.005 8.165000000000001 20 1061.092637774467 1008.586335735457 1008.871424288128 1100.681107715239 1100.016652270268 1099.94409585811 1097.591599214558 338.2815873571467 1097.271230868656 297.6727178943968
1634 0.005 8.17 20 1061.095500649817 1008.586369615018 1008.8714483028 1100.687258534867 1100.022731140568 1099.95424040428 1097.594839621048 338.2841297684548 1097.27384307337 297.6727207343583
1635 0.005 8.175000000000001 20 1061.094820334868 1008.586380726368 1008.871462633938 1100.685207906047 1100.020584625316 1099.94737236949 1097.591820010089 338.286407764629 1097.272678152218 297.6727336687533
1636 0.005 8.18 20 1061.096167145162 1008.58643950151 1008.871515202673 1100.689660811739 1100.025365773378 1099.957370724173 1097.598903480595 338.2884843951028 1097.273700080679 297.67274441273
1637 0.005 8.185 20 1061.093534208738 1008.586406495362 1008.871493492785 1100.679743238844 1100.016039140962 1099.944825354497 1097.58973162442 338.2906020230357 1097.273575204494 297.6727468351106
1638 0.005 8.19 20 1061.095200621907 1008.586448796664 1008.871528227127 1100.688017787448 1100.023939225196 1099.954389065897 1097.597850726258 338.2928181276151 1097.273326328622 297.672741557302
1639 0.005 8.195 20 1061.094554984238 1008.586438426453 1008.871520264963 1100.682128982656 1100.017757858596 1099.946899390837 1097.59015583989 338.2952878869615 1097.274573376188 297.6727377581875
1640 0.005 8.199999999999999 20 1061.095928107475 1008.58649211557 1008.871569658899 1100.690178618627 1100.026258097214 1099.955087026375 1097.596623059128 338.2975618914811 1097.273633892753 297.6727332356106
1641 0.005 8.205 20 1061.093803720754 1008.586471293867 1008.871557301366 1100.680913522004 1100.017299701781 1099.950320406693 1097.589544042728 338.2998636782037 1097.274299431105 297.6727294959639
1642 0.005 8.210000000000001 20 1061.09366184571 1008.586474811016 1008.871559697167 1100.684867369587 1100.0208399417 1099.947644074908 1097.595147715473 338.3020140987336 1097.271313471799 297.6727274309046
1643 0.005 8.215 20 1061.0975465561 1008.586537722251 1008.87160572339 1100.689674380724 1100.024209485636 1099.956584999831 1097.599911782153 338.3041198296162 1097.274616052449 297.672725822906
1644 0.005 8.220000000000001 20 1061.094231770714 1008.586544739663 1008.871624471614 1100.685031539003 1100.020527263261 1099.94662281287 1097.592913608565 338.3063768416723 1097.271502317922 297.6727269083092
1645 0.005 8.225 20 1061.094888793153 1008.586569583488 1008.871648468771 1100.685905440907 1100.021551808391 1099.952730263973 1097.594587349883 338.3086323476706 1097.273486986436 297.6727384313361
1646 0.005 8.23 20 1061.095097402592 1008.586581446205 1008.871661183685 1100.685082938376 1100.020234119735 1099.947316640844 1097.593166248695 338.3107766243948 1097.272509059011 297.672749984081
1647 0.005 8.234999999999999 20 1061.095375557323 1008.586623998732 1008.871698552475 1100.688079972923 1100.023925513381 1099.9558222393 1097.599864242216 338.3127753182688 1097.273270797114 297.6727554823591
1648 0.005 8.24 20 1061.095127113959 1008.58662639891 1008.871705246177 1100.683716838351 1100.019437493944 1099.947001612769 1097.590447635047 338.3148255270683 1097.273542492398 297.6727521768115
1649 0.005 8.245000000000001 20 1061.096535723934 1008.586693814733 1008.871765445119 1100.690503485698 1100.025970102284 1099.955784329799 1097.601466671321 338.3170783990003 1097.273755849785 297.6727462652511
1650 0.005 8.25 20 1061.094410144769 1008.586685369578 1008.871765613784 1100.681983639548 1100.01789192974 1099.947302727555 1097.590102391533 338.3194016048403 1097.274395570106 297.6727428606379
1651 0.005 8.255000000000001 20 1061.095073190528 1008.586718951284 1008.871796309744 1100.687213601396 1100.022290823713 1099.950742052123 1097.595749834229 338.3216564846084 1097.272578966771 297.6727376648245
1652 0.005 8.26 20 1061.094224475911 1008.586705661386 1008.871787869583 1100.682205288981 1100.018546714406 1099.951400955517 1097.589764343805 338.3237716500663 1097.274299498258 297.672733552378
1653 0.005 8.265000000000001 20 1061.094376383983 1008.586722516853 1008.871803940354 1100.686561646351 1100.022550166562 1099.949005626546 1097.594363554842 338.3257368814288 1097.271840531667 297.6727322137695
1654 0.005 8.27 20 1061.094887382436 1008.586736882365 1008.871815123723 1100.685562164477 1100.021514651659 1099.954760455804 1097.59365226558 338.3279850842261 1097.273316362727 297.6727319829575
1655 0.005 8.275 20 1061.095083335654 1008.586754154921 1008.871831478327 1100.685974856968 1100.020671663257 1099.947052652993 1097.59271429086 338.3304152958095 1097.272148786912 297.6727368354212
1656 0.005 8.279999999999999 20 1061.0946846739 1008.586771123038 1008.871849474958 1100.68534566276 1100.021112880892 1099.952456470646 1097.594151386766 338.3325360353289 1097.273440644588 297.6727488866386
1657 0.005 8.285 20 1061.094519964239 1008.586772325211 1008.871853954568 1100.683877404684 1100.019418558026 1099.946553493983 1097.591362160282 338.3345815619809 1097.272311202489 297.6727572658942
1658 0.005 8.290000000000001 20 1061.096329636148 1008.586826990359 1008.871901892805 1100.689698303014 1100.025700088231 1099.957695373446 1097.59729244734 338.3365738679741 1097.273993566296 297.6727573807907
1659 0.005 8.295 20 1061.09585492875 1008.586844852057 1008.87192140414 1100.68468487358 1100.020146904508 1099.947585552133 1097.593510866719 338.3386622972203 1097.273956307511 297.6727502213327
1660 0.005 8.300000000000001 20 1061.095080018101 1008.586879214914 1008.87195736377 1100.687606330313 1100.023873174859 1099.954754816613 1097.597313312399 338.3410608771722 1097.273251661279 297.6727463982232
1661 0.005 8.305 20 1061.096885682787 1008.586912279832 1008.871984256697 1100.686214705038 1100.020867170026 1099.950141115134 1097.596088468321 338.343255284182 1097.275206548693 297.6727405899031
1662 0.005 8.31 20 1061.094081041805 1008.586927856576 1008.872007729136 1100.685329137106 1100.021265232547 1099.950004837319 1097.595086598032 338.3454483721258 1097.272124500438 297.6727370802025
1663 0.005 8.315 20 1061.095402080056 1008.586939878051 1008.872017731432 1100.684838127439 1100.020331793493 1099.951632665133 1097.591991648846 338.3474361328838 1097.274470421716 297.6727354879647
1664 0.005 8.32 20 1061.095020722707 1008.586967066491 1008.87204681055 1100.687860586303 1100.023903670942 1099.950620009779 1097.59425086486 338.3493951563414 1097.272055522503 297.6727354952607
1665 0.005 8.324999999999999 20 1061.097720846908 1008.587033806485 1008.872101001252 1100.689773641197 1100.02438814432 1099.956853693014 1097.600079430062 338.3517781396179 1097.274564531676 297.672738050381
1666 0.005 8.33 20 1061.094374092691 1008.587036345594 1008.872115310659 1100.6842496518 1100.019548445746 1099.946034297059 1097.593911031825 338.3539435449254 1097.271516087772 297.6727503922631
1667 0.005 8.335000000000001 20 1061.095735442352 1008.587066713492 1008.872141071434 1100.686229754866 1100.021350488793 1099.952864522861 1097.594531432435 338.3559701492143 1097.274221276665 297.672760976381
1668 0.005 8.34 20 1061.093159147408 1008.587031765684 1008.872118238515 1100.679737688092 1100.015772822368 1099.944517275798 1097.589810684855 338.3579327747833 1097.272368923158 297.6727647085553
1669 0.005 8.345000000000001 20 1061.096790724364 1008.58708860732 1008.872160133887 1100.689357613317 1100.024909367478 1099.955914312633 1097.597070042278 338.3599267469745 1097.274576056967 297.6727596049791
1670 0.005 8.35 20 1061.097354507522 1008.587130578531 1008.872198770788 1100.687288513603 1100.021592034226 1099.949348992592 1097.597102447339 338.3622629874197 1097.274544113993 297.6727555522062
1671 0.005 8.355 20 1061.096051777176 1008.587180002259 1008.87225308804 1100.689476845969 1100.025156495868 1099.954974039102 1097.597474273178 338.3643662762973 1097.273441424063 297.6727501477366
1672 0.005 8.359999999999999 20 1061.096033806637 1008.58719597719 1008.872273540829 1100.685731274998 1100.021692495859 1099.951149599071 1097.589874098051 338.3665281238352 1097.275097868629 297.6727462827356
1673 0.005 8.365 20 1061.095048197866 1008.587227980917 1008.872306497457 1100.687105888671 1100.022811309344 1099.951094372532 1097.5981397692 338.3684541376876 1097.272154367954 297.6727445301547
1674 0.005 8.370000000000001 20 1061.094865623207 1008.587226216057 1008.872305516577 1100.683790493773 1100.020449345815 1099.953176204878 1097.591873938452 338.3704243729101 1097.27432656634 297.6727444173763
1675 0.005 8.375 20 1061.095860336459 1008.587274070484 1008.872347600111 1100.688311961968 1100.022703139526 1099.948819789164 1097.600458188267 338.3725300660309 1097.271761931063 297.6727458630282
1676 0.005 8.380000000000001 20 1061.095495304791 1008.587294877298 1008.872367703182 1100.685935862897 1100.02228909697 1099.955060254202 1097.597827329975 338.3746922062368 1097.273721460978 297.6727545417799
1677 0.005 8.385 20 1061.095475741383 1008.587318275236 1008.872392845482 1100.686214745089 1100.02094612632 1099.947174000547 1097.595434976762 338.3767184155245 1097.271733492048 297.6727664154449
1678 0.005 8.390000000000001 20 1061.095065138158 1008.58733640717 1008.872411027258 1100.685583172901 1100.021967730354 1099.95341212456 1097.595657619182 338.3787521957811 1097.273756628184 297.6727725158159
1679 0.005 8.395 20 1061.095281739852 1008.587339898205 1008.872416949515 1100.684561355134 1100.020218373928 1099.947154565152 1097.591513330634 338.3807427313382 1097.272784040274 297.6727720278873
1680 0.005 8.4 20 1061.096011683288 1008.587386605893 1008.872458871836 1100.688566928221 1100.024535026304 1099.955979881307 1097.597373658353 338.3827822676532 1097.27394772601 297.6727649175705
1681 0.005 8.404999999999999 20 1061.095581033671 1008.587388216848 1008.872465006165 1100.684235532321 1100.019839199361 1099.947530402222 1097.590397303867 338.3849171987029 1097.273992975584 297.672757903555
1682 0.005 8.41 20 1061.098035633622 1008.587475826524 1008.872540734438 1100.692802973495 1100.027472397005 1099.956989563947 1097.604866756932 338.3871112400283 1097.27403877442 297.672751860779
1683 0.005 8.415000000000001 20 1061.0954579114 1008.587476925999 1008.872553207368 1100.68382592589 1100.01938194289 1099.948927947356 1097.589802277738 338.3892294614127 1097.274675830612 297.6727481648436
1684 0.005 8.42 20 1061.096093771636 1008.587525267041 1008.872597509491 1100.688853445187 1100.023416751867 1099.951300520995 1097.599619592811 338.3911365189896 1097.27242204204 297.6727488819693
1685 0.005 8.425000000000001 20 1061.096317447394 1008.587548774422 1008.872623674664 1100.687262483203 1100.023234849151 1099.955623070111 1097.591579647847 338.3929783172626 1097.27455297005 297.672747957901
1686 0.005 8.43 20 1061.095500853741 1008.587581273067 1008.872656814849 1100.687327982853 1100.02207116007 1099.948506670896 1097.597087461867 338.3952982220699 1097.271863561106 297.6727512127828
1687 0.005 8.435 20 1061.095900686134 1008.587608846033 1008.872684847223 1100.686468546935 1100.022445221595 1099.954964085671 1097.593672314365 338.397364673136 1097.273877284665 297.6727636376733
1688 0.005 8.44 20 1061.09426217173 1008.587594542754 1008.872678713016 1100.682907396955 1100.01892892783 1099.946514479063 1097.591620903 338.3993059133276 1097.272306740567 297.6727722659103
1689 0.005 8.445 20 1061.095576893519 1008.587618817793 1008.872696240608 1100.686323684064 1100.02199284762 1099.952977970635 1097.594565070183 338.4010767178968 1097.273757958809 297.6727734603309
1690 0.005 8.449999999999999 20 1061.095308391918 1008.587619470212 1008.872698211346 1100.684194986022 1100.019590642655 1099.946934325121 1097.591591038591 338.4030876327338 1097.272895449543 297.6727667565822
1691 0.005 8.455 20 1061.096116073136 1008.587661900546 1008.872735424475 1100.688666171854 1100.024505722325 1099.955907140476 1097.597641377227 338.4053514174152 1097.273552317065 297.6727625486011
1692 0.005 8.460000000000001 20 1061.095052528507 1008.587648163487 1008.872727663911 1100.682763745895 1100.018499295851 1099.946707357255 1097.590341357833 338.4074102843118 1097.273631692804 297.6727564343552
1693 0.005 8.465 20 1061.095812522241 1008.587687193258 1008.872762554955 1100.688677908001 1100.024381295486 1099.954444874383 1097.597754953696 338.4094486339177 1097.272881975399 297.6727526865641
1694 0.005 8.470000000000001 20 1061.094644499677 1008.587671425451 1008.872751405563 1100.682150077191 1100.017936106184 1099.9483438845 1097.589649456287 338.4112539564086 1097.273902078204 297.6727514743046
1695 0.005 8.475 20 1061.094162102533 1008.587678195298 1008.872759189322 1100.685570498139 1100.021310787877 1099.949483007388 1097.594716418705 338.4131036473034 1097.271405203102 297.6727514807686
1696 0.005 8.48 20 1061.095112245295 1008.587678050645 1008.872756668313 1100.684057327975 1100.020012900488 1099.952494335695 1097.591618828603 338.4153646655652 1097.273609854568 297.6727542739549
1697 0.005 8.484999999999999 20 1061.094520175705 1008.587684046319 1008.872764247893 1100.685179932458 1100.021029369993 1099.947188066462 1097.594497617225 338.41738152293 1097.271278817326 297.6727667622285
1698 0.005 8.49 20 1061.095947657772 1008.587706399265 1008.872781162031 1100.68632358487 1100.022109286184 1099.954782031057 1097.593636430661 338.4192898240652 1097.274110941163 297.6727770523071
1699 0.005 8.495000000000001 20 1061.095258458362 1008.587711233914 1008.872788870065 1100.685195835568 1100.020437523205 1099.946606894399 1097.593867641467 338.4210965256215 1097.272144455635 297.6727811507104
1700 0.005 8.5 20 1061.096037142491 1008.587746931997 1008.872820472759 1100.687465961685 1100.023259958646 1099.954344957736 1097.59440820003 338.4228918582752 1097.274190261598 297.6727791476441
1701 0.005 8.505000000000001 20 1061.095071577782 1008.587737561323 1008.87281678613 1100.683507109489 1100.019066576156 1099.946368507548 1097.591640863274 338.4250415302805 1097.272671125679 297.6727742637257
1702 0.005 8.51 20 1061.096217610523 1008.587780302538 1008.87285449588 1100.688899869561 1100.024742768793 1099.956165543706 1097.597147660107 338.4270657626656 1097.273485883552 297.6727690819541
1703 0.005 8.515000000000001 20 1061.095242006063 1008.587769939513 1008.872848164965 1100.682945723955 1100.018388506956 1099.94661035681 1097.590905852565 338.4291095669025 1097.273654439754 297.6727645585254
1704 0.005 8.52 20 1061.095408340849 1008.587802282881 1008.872878848977 1100.688009845507 1100.023890985316 1099.954196268508 1097.597066685814 338.4309769343128 1097.272655554524 297.6727620498161
1705 0.005 8.525 20 1061.094550386421 1008.587783085197 1008.872863592844 1100.681844246567 1100.017607428795 1099.948179265624 1097.589955322653 338.4328226390378 1097.273664466115 297.6727618667034
1706 0.005 8.529999999999999 20 1061.093994307068 1008.587787261064 1008.872868372529 1100.685155955461 1100.020973829498 1099.94932934603 1097.594694792952 338.4348557208928 1097.271333415256 297.6727628556801
1707 0.005 8.535 20 1061.095232149889 1008.58778878643 1008.872866211544 1100.684126985543 1100.019842693911 1099.952011381974 1097.592179736217 338.4368403834969 1097.273538113501 297.6727731115864
1708 0.005 8.540000000000001 20 1061.094685258765 1008.587797583135 1008.872876523328 1100.685612203361 1100.021110112451 1099.947476737573 1097.59427647135 338.4387119717274 1097.271427643492 297.6727851478545
1709 0.005 8.545 20 1061.095967174381 1008.587816195253 1008.872890656582 1100.686213089158 1100.022027529805 1099.95428510416 1097.593671210647 338.440527132409 1097.273885813921 297.6727908806405
1710 0.005 8.550000000000001 20 1061.095131639599 1008.587821198176 1008.872899347978 1100.684834033747 1100.020224611872 1099.946551100805 1097.592238276782 338.4423874729446 1097.271971469236 297.6727897246478
1711 0.005 8.555 20 1061.095848941363 1008.587849064588 1008.87292375531 1100.686734185268 1100.022647580668 1099.953807770205 1097.595246745316 338.4443295078713 1097.273993663516 297.6727834954734
1712 0.005 8.56 20 1061.095823292086 1008.587848295211 1008.872926370715 1100.685379752234 1100.020939961937 1099.948194290624 1097.590410359606 338.4463748595661 1097.273371038026 297.6727795756839
1713 0.005 8.565 20 1061.095367295494 1008.587868572669 1008.872945932706 1100.686720414575 1100.022961986878 1099.954746263612 1097.596480808043 338.4483995467016 1097.273714949228 297.6727730380354
1714 0.005 8.57 20 1061.09511369423 1008.587853166871 1008.872932224343 1100.683116124457 1100.01887198129 1099.94718608041 1097.590307245111 338.4502888424842 1097.27351807784 297.6727688221203
1715 0.005 8.575000000000001 20 1061.096169331354 1008.587898250341 1008.872971003904 1100.689228678573 1100.024795569454 1099.954404934778 1097.600014233383 338.4519739528932 1097.273156713311 297.672767515867
1716 0.005 8.58 20 1061.094191710209 1008.587871096009 1008.87295181811 1100.681118456436 1100.017749200131 1099.94952117721 1097.589354326477 338.4538220737831 1097.274166866012 297.6727668901863
1717 0.005 8.585000000000001 20 1061.094466635313 1008.58788205937 1008.872958961942 1100.685663672217 1100.020961347981 1099.948441572116 1097.597568694837 338.4560760731035 1097.271558311767 297.6727714387663
1718 0.005 8.59 20 1061.095662156274 1008.587886404001 1008.872962118249 1100.685027722486 1100.021187235722 1099.953859202778 1097.591055908886 338.4579750963186 1097.273978711319 297.6727835980271
1719 0.005 8.595000000000001 20 1061.09536423078 1008.587909731314 1008.872985044418 1100.686993686545 1100.022256601917 1099.948116733917 1097.593649827036 338.4597307225574 1097.271781142723 297.6727921310014
1720 0.005 8.6 20 1061.096136868507 1008.587933473354 1008.873007419154 1100.686412945168 1100.022427814345 1099.954681783798 1097.593613407909 338.461458395382 1097.27414204222 297.6727929432273
1721 0.005 8.605 20 1061.096170684793 1008.587951261692 1008.873024908031 1100.686014631478 1100.020712182622 1099.947404181189 1097.592200094406 338.4632989747578 1097.272804214737 297.6727857661913
1722 0.005 8.609999999999999 20 1061.096821468952 1008.58799181824 1008.873064716178 1100.68931118647 1100.025316034284 1099.956701877893 1097.59417202336 338.4654017687553 1097.274860301544 297.6727815690067
1723 0.005 8.615 20 1061.096229727478 1008.587999177687 1008.873074555082 1100.685178378854 1100.019750960497 1099.948016029203 1097.590422958245 338.4673669281355 1097.273639123518 297.672775709692
1724 0.005 8.620000000000001 20 1061.097018096868 1008.588049456093 1008.873122106217 1100.690870633063 1100.026713806831 1099.958298913602 1097.597398618496 338.4693047857378 1097.27416561354 297.6727717434688
1725 0.005 8.625 20 1061.094531195573 1008.588014993689 1008.87309799169 1100.680723796454 1100.01713424948 1099.946455624333 1097.589572317899 338.4710264668552 1097.27428721418 297.6727701702704
1726 0.005 8.630000000000001 20 1061.096118825878 1008.588059905178 1008.873134504278 1100.689292478892 1100.024842127954 1099.955084100168 1097.599753583617 338.4727450975077 1097.272771982813 297.672769699374
1727 0.005 8.635 20 1061.094444510479 1008.588041100252 1008.873120335 1100.681780569665 1100.017693839777 1099.948866212354 1097.590539083969 338.4748728460752 1097.273502401904 297.6727724178543
1728 0.005 8.640000000000001 20 1061.094246620142 1008.588043556561 1008.873123325154 1100.685012359279 1100.020923031967 1099.948746406741 1097.594694285601 338.476784223813 1097.271593763293 297.6727848615491
1729 0.005 8.645 20 1061.095431826633 1008.588044577623 1008.873120044329 1100.684171688739 1100.019965875039 1099.952074779597 1097.592096217011 338.4786223332217 1097.273596329667 297.672794565508
1730 0.005 8.65 20 1061.095003781764 1008.588057240632 1008.873133164809 1100.685629306998 1100.021062506583 1099.947204553761 1097.594595392376 338.4802762395975 1097.271503103463 297.6727983241609
1731 0.005 8.654999999999999 20 1061.096843068825 1008.588095196704 1008.873164658777 1100.687258728522 1100.023009344946 1099.954774372851 1097.59678220545 338.4819472911119 1097.274425357199 297.6727959389042
1732 0.005 8.66 20 1061.094759583933 1008.588083764198 1008.873161502573 1100.68312071676 1100.019183563569 1099.946550714455 1097.591724060789 338.4840307611532 1097.272886932745 297.6727906523811
1733 0.005 8.665000000000001 20 1061.096973374373 1008.588124282609 1008.873193713747 1100.689276233805 1100.024926549645 1099.956271176405 1097.596263386733 338.4859316637658 1097.274716361352 297.6727841922443
1734 0.005 8.67 20 1061.095916759475 1008.588126298531 1008.873201028652 1100.685012657157 1100.020486660031 1099.947953499723 1097.590616339934 338.4878508815142 1097.273435110247 297.6727795163108
1735 0.005 8.675000000000001 20 1061.097828980938 1008.588195781664 1008.873260116065 1100.69119263325 1100.025942020882 1099.956556042806 1097.601842675467 338.4895173535997 1097.274142993073 297.6727770863103
1736 0.005 8.68 20 1061.095664554576 1008.58819317558 1008.873268378637 1100.68445470608 1100.020083168946 1099.948520607178 1097.589629954743 338.4912339449194 1097.273835485303 297.6727772716862
1737 0.005 8.685 20 1061.095108545668 1008.588219742808 1008.873295397412 1100.687382341279 1100.023091379172 1099.953196986027 1097.597179600935 338.4931192693066 1097.27218417504 297.6727782769136
1738 0.005 8.69 20 1061.094437118349 1008.588198917937 1008.873278537921 1100.681509025897 1100.017441518273 1099.948638287818 1097.589952442446 338.4949987189082 1097.273419092541 297.6727886693922
1739 0.005 8.695 20 1061.094201278077 1008.588203259745 1008.873282109382 1100.684675897826 1100.020511487536 1099.947964027516 1097.595141512886 338.4967763920118 1097.271400815866 297.6728006514371
1740 0.005 8.700000000000001 20 1061.095686060843 1008.588209521859 1008.873283435805 1100.68466088869 1100.020414211874 1099.952989756998 1097.592059572005 338.4984718879219 1097.273831747797 297.6728059545541
1741 0.005 8.705 20 1061.09595549051 1008.588239945099 1008.873310653989 1100.686926234743 1100.021843613471 1099.947330541511 1097.597728345079 338.5001981932652 1097.271858195853 297.6728040455718
1742 0.005 8.710000000000001 20 1061.095902366654 1008.588257872171 1008.873327920217 1100.685786142526 1100.02235859795 1099.954697542832 1097.595611098474 338.5020498090569 1097.274216241857 297.6727970738906
1743 0.005 8.715 20 1061.095587883183 1008.588264058804 1008.873337761219 1100.685125652736 1100.020604646527 1099.946554102621 1097.592606827442 338.5040556567382 1097.272365825748 297.6727917994743
1744 0.005 8.720000000000001 20 1061.096399529601 1008.588298396232 1008.873368251752 1100.687890847574 1100.02377910359 1099.955709469051 1097.595662486711 338.5059349541814 1097.274147681294 297.672785421906
1745 0.005 8.725 20 1061.095518968354 1008.58829632264 1008.873370059413 1100.683937404918 1100.01922196046 1099.946742155229 1097.591570642256 338.5077583573804 1097.272876100804 297.6727823377354
1746 0.005 8.73 20 1061.096092053968 1008.588334877682 1008.873405835433 1100.68869701281 1100.024523802517 1099.95588576583 1097.597352791946 338.5093901314575 1097.273003131513 297.6727820552088
1747 0.005 8.734999999999999 20 1061.094616711194 1008.588312752774 1008.873389323732 1100.681904436156 1100.017407607291 1099.946253532559 1097.59043740837 338.5110149025567 1097.272826082294 297.6727806975656
1748 0.005 8.74 20 1061.095189269346 1008.588340438061 1008.873414050009 1100.687251857021 1100.022964147221 1099.952891996876 1097.596997849226 338.5129791708079 1097.272162896546 297.6727837767341
1749 0.005 8.745000000000001 20 1061.094814262576 1008.588326064446 1008.87340283904 1100.682106563324 1100.018029829379 1099.948848381253 1097.590069079193 338.5148529082182 1097.27373225277 297.6727959618129
1750 0.005 8.75 20 1061.094434760163 1008.58832826494 1008.873405932986 1100.68491397955 1100.02097944349 1099.948423122463 1097.594425353024 338.5164770176881 1097.271585692554 297.6728050367233
1751 0.005 8.755000000000001 20 1061.095687790188 1008.588334724804 1008.873407045112 1100.684189509433 1100.020096712394 1099.952414230355 1097.593331017699 338.5181224122599 1097.273688859408 297.6728056621988
1752 0.005 8.76 20 1061.096523659482 1008.58837625852 1008.87344419114 1100.687650348906 1100.022531746044 1099.948110904339 1097.598811441384 338.5198842723053 1097.272363566876 297.6727983808929
1753 0.005 8.765000000000001 20 1061.096858109068 1008.58840661827 1008.873475294477 1100.687879214784 1100.023921014219 1099.955776516159 1097.593568222461 338.5218662182112 1097.274706065415 297.6727927522638
1754 0.005 8.77 20 1061.09551307009 1008.588408342007 1008.873483532627 1100.684754708996 1100.020540727113 1099.94719894339 1097.592015301447 338.5237885191054 1097.27282319053 297.6727871738946
1755 0.005 8.775 20 1061.09726214786 1008.588455305296 1008.873521831391 1100.689258595085 1100.024790599379 1099.956410580714 1097.597868970418 338.5256598460068 1097.27459427591 297.672783991518
1756 0.005 8.779999999999999 20 1061.096118495334 1008.588459519065 1008.873531129614 1100.685047159773 1100.020208522009 1099.948207293608 1097.591390609812 338.5272535616544 1097.273480446549 297.6727826622446
1757 0.005 8.785 20 1061.096177139764 1008.588499030857 1008.873569354359 1100.68882902312 1100.024372660324 1099.955565210415 1097.596975766147 338.5288619262084 1097.273146393696 297.6727810199546
1758 0.005 8.790000000000001 20 1061.095570364983 1008.588495030975 1008.873568575068 1100.683528726541 1100.018686382492 1099.947592147558 1097.591288448062 338.5308567324609 1097.273566692934 297.672783654789
1759 0.005 8.795 20 1061.093844069255 1008.588490405694 1008.873570107804 1100.683412003654 1100.019726798072 1099.950174631438 1097.59524925097 338.5326399885136 1097.272048770852 297.6727962487458
1760 0.005 8.800000000000001 20 1061.095511457453 1008.588480773373 1008.873557256529 1100.683309571542 1100.019096931812 1099.950084437445 1097.589341599966 338.5343344562161 1097.274339027623 297.6728066798149
1761 0.005 8.805 20 1061.096241156932 1008.588519783753 1008.873591619857 1100.688632132862 1100.024579111996 1099.951442615483 1097.596320731142 338.5358727962927 1097.273028889526 297.6728109985284
1762 0.005 8.81 20 1061.094988906526 1008.588503885891 1008.873580870681 1100.681889189127 1100.018465805633 1099.952045219753 1097.590816012077 338.5374715463314 1097.274323156459 297.6728066587209
1763 0.005 8.815 20 1061.094928994603 1008.588507254929 1008.873582779198 1100.684880641571 1100.020420256884 1099.946105514721 1097.593950165065 338.5393474578374 1097.271546405488 297.6728029987871
1764 0.005 8.82 20 1061.096173740839 1008.588527649235 1008.873598046099 1100.686222561711 1100.022120878517 1099.954252601408 1097.593885326257 338.5411147075089 1097.274009912378 297.6727983753557
1765 0.005 8.825000000000001 20 1061.095374904186 1008.588526854907 1008.873600726917 1100.684407437153 1100.019772086547 1099.946380905531 1097.592308563356 338.542896065276 1097.272255150071 297.6727941191407
1766 0.005 8.83 20 1061.096573418224 1008.588561036157 1008.873629758462 1100.68837415044 1100.024366780022 1099.956650442957 1097.596367650028 338.5444652246376 1097.273984171836 297.6727914466506
1767 0.005 8.835000000000001 20 1061.095539914287 1008.588557700295 1008.873630817641 1100.683988243343 1100.019279380617 1099.946992395446 1097.591217819177 338.5460748513784 1097.272880910054 297.6727917500563
1768 0.005 8.84 20 1061.095827398892 1008.588591433054 1008.873662120079 1100.688336584124 1100.024089223799 1099.95542603495 1097.597698219661 338.547828273615 1097.272506760638 297.6727917046902
1769 0.005 8.845000000000001 20 1061.095223200333 1008.588579404713 1008.873652971992 1100.682468284002 1100.017792450526 1099.946564701855 1097.590787207143 338.5496079448047 1097.273325176329 297.6728005858664
1770 0.005 8.85 20 1061.096331899323 1008.588627860829 1008.873695842232 1100.688912212393 1100.024054409163 1099.953230539294 1097.599594869081 338.5513283775491 1097.27270974681 297.6728124704063
1771 0.005 8.855 20 1061.095455389368 1008.588619390346 1008.873692491509 1100.682904360609 1100.019689579841 1099.95120745589 1097.590500917678 338.5529670799936 1097.274687279785 297.6728190593225
1772 0.005 8.859999999999999 20 1061.095256019247 1008.588636318193 1008.873711149075 1100.686547177516 1100.022809461512 1099.949912159801 1097.59429248947 338.5545846400397 1097.272223061201 297.6728188996376
1773 0.005 8.865 20 1061.096363262228 1008.588650587207 1008.873720782855 1100.685400017501 1100.021236908714 1099.953688429783 1097.593195375085 338.556271879729 1097.274434888444 297.6728115681397
1774 0.005 8.870000000000001 20 1061.094915163151 1008.588649022346 1008.87372363671 1100.684400663754 1100.019833753515 1099.945794361346 1097.593192428872 338.5580619421352 1097.271846909949 297.6728047613952
1775 0.005 8.875 20 1061.096535674967 1008.588672780491 1008.873740628794 1100.686840635952 1100.022594514153 1099.954495730076 1097.594158519932 338.5598575392968 1097.274117677811 297.672799104877
1776 0.005 8.880000000000001 20 1061.096118315337 1008.588684459185 1008.873754226135 1100.685885825465 1100.020963944163 1099.948175353611 1097.592579940878 338.5614796724482 1097.272635528736 297.6727965738244
1777 0.005 8.885 20 1061.098541952874 1008.588758443709 1008.87381664932 1100.69136887827 1100.025952070513 1099.957513193558 1097.602243869143 338.5630914170854 1097.274715552216 297.6727964707055
1778 0.005 8.890000000000001 20 1061.095013099205 1008.588741098262 1008.87381397892 1100.682841522761 1100.018346157572 1099.946931059914 1097.590320490786 338.5646183549468 1097.272965883411 297.6727951824921
1779 0.005 8.895 20 1061.097058976836 1008.588794676358 1008.87386244251 1100.690628703166 1100.026227641739 1099.957233478769 1097.597747864836 338.5665247176256 1097.273685592596 297.6727971920162
1780 0.005 8.9 20 1061.096981063524 1008.588816230077 1008.873882776641 1100.685238151628 1100.019831873446 1099.948932944955 1097.594847695363 338.568315380859 1097.274462396359 297.6728094800214
1781 0.005 8.904999999999999 20 1061.095525494292 1008.588843005669 1008.87391363926 1100.686795679265 1100.022540199797 1099.951985466076 1097.596614369955 338.5698829129325 1097.272189662033 297.6728183914437
1782 0.005 8.91 20 1061.095281602366 1008.588832568339 1008.873906092919 1100.682438962952 1100.018283392159 1099.94964839063 1097.590393770786 338.5713723712104 1097.273845611569 297.6728195293205
1783 0.005 8.915000000000001 20 1061.095556619255 1008.588853124897 1008.873924262813 1100.686176394159 1100.021736870603 1099.948283736919 1097.595777680635 338.5730098441678 1097.272133578837 297.6728122230057
1784 0.005 8.92 20 1061.096331001338 1008.588860208652 1008.873931548342 1100.685291879428 1100.021661706608 1099.954361968125 1097.590849309376 338.5748610788278 1097.274857475775 297.6728067943509
1785 0.005 8.925000000000001 20 1061.095472332619 1008.588873544047 1008.873945542526 1100.685387952909 1100.020870567001 1099.946178834708 1097.595589644783 338.5766298494569 1097.271830472488 297.6728011872275
1786 0.005 8.93 20 1061.096397738519 1008.588893240448 1008.873961712415 1100.686547451571 1100.02314871983 1099.955596020816 1097.594532316722 338.5784056759232 1097.274264181605 297.6727976599325
1787 0.005 8.935 20 1061.095368856445 1008.588888209008 1008.873962205415 1100.684154268234 1100.020019150494 1099.946975500676 1097.591476492138 338.5798766409314 1097.272684442937 297.6727962215347
1788 0.005 8.94 20 1061.09722903228 1008.588933135637 1008.873998610343 1100.689701121395 1100.025227329008 1099.957143560556 1097.597495193177 338.5813099115722 1097.274266921381 297.6727946781088
1789 0.005 8.945 20 1061.095226041052 1008.588916926805 1008.873989511402 1100.68265216462 1100.017987711722 1099.946117697498 1097.59184981602 338.5832146342818 1097.272509434991 297.6727976536886
1790 0.005 8.950000000000001 20 1061.098339222517 1008.588997509358 1008.874057716328 1100.692292788308 1100.026894627837 1099.957058913934 1097.604197485613 338.5848661836127 1097.273629659384 297.6728096891663
1791 0.005 8.955 20 1061.095203518638 1008.588981737691 1008.874053092321 1100.681924778875 1100.017450250578 1099.946110595523 1097.590988353236 338.5864803464752 1097.273370059144 297.6728200840772
1792 0.005 8.960000000000001 20 1061.095074850601 1008.588998881086 1008.874071857063 1100.685808639458 1100.022016169101 1099.951716460117 1097.596032972038 338.5878412526433 1097.272239316193 297.6728240190287
1793 0.005 8.965 20 1061.097588956598 1008.589034729868 1008.874098041427 1100.686431034183 1100.021092830074 1099.951326717898 1097.597161553722 338.5894736288404 1097.275022925165 297.6728205491751
1794 0.005 8.970000000000001 20 1061.095516344358 1008.589053629949 1008.874123262679 1100.686290198799 1100.022861102253 1099.949850371067 1097.595240667202 338.5912605398262 1097.27244911531 297.6728171889893
1795 0.005 8.975 20 1061.097476183102 1008.589081446821 1008.874145472959 1100.68662475325 1100.022116223627 1099.955160647614 1097.59312417609 338.5929627753576 1097.275128971916 297.6728121748755
1796 0.005 8.98 20 1061.094958186635 1008.589082517295 1008.87415514557 1100.684296910291 1100.019935111605 1099.945631372087 1097.593388334124 338.5945896982616 1097.271552619878 297.6728077761139
1797 0.005 8.984999999999999 20 1061.09626330114 1008.589101479307 1008.874170568198 1100.686240582834 1100.022164374309 1099.954236537919 1097.594181753604 338.5960452918546 1097.273697165661 297.6728049748398
1798 0.005 8.99 20 1061.095210889968 1008.589092806358 1008.874165502327 1100.683929380414 1100.019193478367 1099.946475364047 1097.59213738117 338.5975498425671 1097.27193346746 297.6728052810031
1799 0.005 8.995000000000001 20 1061.096592399822 1008.589130337689 1008.87419652737 1100.688518427351 1100.024186268937 1099.956456167302 1097.596909801865 338.5991701044952 1097.27344170277 297.6728061655474
1800 0.005 9 20 1061.095607102754 1008.589119383738 1008.874191141982 1100.683378056406 1100.018859767372 1099.947061802821 1097.590725472419 338.600846809727 1097.27295636147 297.6728157398575
1801 0.005 9.005000000000001 20 1061.096563907405 1008.589161058045 1008.874229269272 1100.688943816766 1100.024758295865 1099.955508001597 1097.597925613984 338.6023694793557 1097.272868359444 297.6728279685457
1802 0.005 9.01 20 1061.095582647768 1008.589146852265 1008.874219015287 1100.682503882268 1100.018127098966 1099.946989508963 1097.589934529592 338.6038267105505 1097.273571468403 297.6728337141886
1803 0.005 9.015000000000001 20 1061.095271996357 1008.58916255634 1008.874233799939 1100.685871867429 1100.021861541441 1099.950784954009 1097.596970498856 338.6053296097666 1097.272083074415 297.6728327791648
1804 0.005 9.02 20 1061.095689825682 1008.589156993797 1008.874227843071 1100.682908311154 1100.018816123121 1099.950469849389 1097.590612770398 338.6070332305743 1097.274297385908 297.6728260900564
1805 0.005 9.025 20 1061.095552111749 1008.589171921878 1008.874243859974 1100.686879215782 1100.023105519281 1099.949713078017 1097.59482079138 338.608779239452 1097.272121391689 297.6728221539959
1806 0.005 9.029999999999999 20 1061.096818977892 1008.589185454076 1008.874254160229 1100.68648699877 1100.022688993298 1099.955822912412 1097.592722733679 338.6103945265527 1097.274592858553 297.6728158383948
1807 0.005 9.035 20 1061.096101513321 1008.589201668373 1008.874271218007 1100.686081207201 1100.021299075869 1099.947149854448 1097.596145273571 338.6118466838447 1097.272212274697 297.6728120912001
1808 0.005 9.040000000000001 20 1061.096200179124 1008.589218473516 1008.874286491241 1100.686486793355 1100.023069306748 1099.955635208096 1097.594839194962 338.6132539001838 1097.273937531836 297.6728112731661
1809 0.005 9.045 20 1061.095936082774 1008.589217557434 1008.874287837426 1100.684791378153 1100.019394298634 1099.947889545013 1097.591017169651 338.6149191959817 1097.272296899459 297.6728109395841
1810 0.005 9.050000000000001 20 1061.097434478188 1008.589272172263 1008.874336683482 1100.689942029338 1100.025531632556 1099.957703811704 1097.599057489309 338.6166542192182 1097.273976363594 297.6728144987351
1811 0.005 9.055 20 1061.095679817872 1008.589259440985 1008.874330336651 1100.683098015039 1100.019136002406 1099.94729971264 1097.592483622309 338.6182715638711 1097.273372437591 297.6728262342186
1812 0.005 9.06 20 1061.096774512857 1008.589301270333 1008.87436891252 1100.689717485155 1100.025693732903 1099.957045685778 1097.597690208017 338.619714851085 1097.273166783137 297.6728345826782
1813 0.005 9.065 20 1061.095665521755 1008.589285372069 1008.874358819735 1100.682263481264 1100.01840296227 1099.947300496486 1097.589920311493 338.6211110458319 1097.274459503042 297.6728352144722
1814 0.005 9.07 20 1061.096726160619 1008.589322128703 1008.874390729218 1100.688820460216 1100.024688924465 1099.953389325828 1097.596558760826 338.6225332054304 1097.273310700862 297.6728279722211
1815 0.005 9.075000000000001 20 1061.098384022153 1008.589366095459 1008.874426711124 1100.687461300815 1100.02214311173 1099.953021769146 1097.598586998826 338.624329785983 1097.275342826965 297.6728226268918
1816 0.005 9.08 20 1061.096085133303 1008.589388961335 1008.874458541559 1100.687591713944 1100.023778908741 1099.95041136486 1097.594847888843 338.6260608825753 1097.272426130185 297.6728167365442
1817 0.005 9.085000000000001 20 1061.096730628758 1008.589401864183 1008.874470852503 1100.685603105651 1100.022013188764 1099.954835303505 1097.593505249352 338.6276888852835 1097.274859004929 297.6728127142401
1818 0.005 9.09 20 1061.095704670729 1008.589409161229 1008.874480004818 1100.685502489857 1100.020742721133 1099.946711177069 1097.594038930062 338.6290802702518 1097.272086775027 297.6728113019078
1819 0.005 9.095000000000001 20 1061.09583564371 1008.589423562032 1008.874492344205 1100.685652221602 1100.021427524128 1099.953470576354 1097.594508513965 338.6304386147531 1097.273182288387 297.672808298989
1820 0.005 9.1 20 1061.095534376723 1008.589417257422 1008.87448937154 1100.684352364975 1100.019521708908 1099.947074005181 1097.591601466417 338.6322733028478 1097.272116600855 297.6728126202463
1821 0.005 9.105 20 1061.096917930015 1008.589456495213 1008.874522390361 1100.688701497422 1100.02441412672 1099.956302035507 1097.597116446113 338.6338774773265 1097.273660055397 297.6728246969486
1822 0.005 9.109999999999999 20 1061.096907108918 1008.589466367699 1008.874533093355 1100.685378521943 1100.020266101636 1099.94823406517 1097.592988012414 338.63529405016 1097.273555294349 297.6728355228827
1823 0.005 9.115 20 1061.095997602263 1008.589493680585 1008.874562879254 1100.687218371562 1100.02357799906 1099.954789084064 1097.597638759028 338.6366194214098 1097.273105066259 297.6728384470522
1824 0.005 9.120000000000001 20 1061.097227751263 1008.589508365999 1008.874577761523 1100.6859546576 1100.021881862235 1099.950311430488 1097.589878974213 338.6381792294727 1097.275042407439 297.6728346988677
1825 0.005 9.125 20 1061.097878017908 1008.589574658111 1008.874636830704 1100.690537443542 1100.0251106129 1099.953095570666 1097.602796426347 338.6399025803608 1097.273169655105 297.6728310864245
1826 0.005 9.130000000000001 20 1061.096201862689 1008.589570717647 1008.874641222282 1100.683965523168 1100.020248287308 1099.952260931068 1097.590506389554 338.6414247857592 1097.274302453656 297.6728261965287
1827 0.005 9.135 20 1061.095207882655 1008.589579156726 1008.87465336562 1100.68537543943 1100.021189702102 1099.947589650731 1097.595169181496 338.6430547571204 1097.271549080198 297.6728213110364
1828 0.005 9.140000000000001 20 1061.097107296821 1008.589601424216 1008.874669212406 1100.686700390747 1100.022535485358 1099.955574577647 1097.5938439316 338.6444803937773 1097.274239891959 297.6728176727398
1829 0.005 9.145 20 1061.094958074197 1008.589594329598 1008.874665792506 1100.683858537398 1100.019208857007 1099.945069238348 1097.595823454106 338.6459637267178 1097.271051092837 297.6728166100039
1830 0.005 9.15 20 1061.096165856081 1008.589607074759 1008.874675569814 1100.686531772209 1100.022532642037 1099.95480266374 1097.593858849273 338.6475221268909 1097.273410118415 297.6728192497019
1831 0.005 9.154999999999999 20 1061.095601480315 1008.589595625423 1008.874668440621 1100.683853086533 1100.019685581409 1099.946960529915 1097.591372686068 338.6490987516754 1097.272679757047 297.672828399345
1832 0.005 9.16 20 1061.097459942879 1008.589635656778 1008.874699364043 1100.689440518867 1100.02497971903 1099.95650872569 1097.598077458508 338.6505235030382 1097.274074063739 297.6728408442119
1833 0.005 9.165000000000001 20 1061.096740487779 1008.58963693422 1008.874703472261 1100.684510276607 1100.019825192502 1099.947780372497 1097.591661070214 338.6518264754645 1097.273746793916 297.672847681674
1834 0.005 9.17 20 1061.096869945498 1008.589681952892 1008.874746897419 1100.6891410548 1100.024842443813 1099.95515854485 1097.597321913451 338.6533346743909 1097.273267062852 297.6728438626973
1835 0.005 9.175000000000001 20 1061.096953207712 1008.589688871882 1008.874754776718 1100.684359943815 1100.019448277534 1099.948015117456 1097.59219547587 338.6549108991686 1097.274606200863 297.6728385469595
1836 0.005 9.18 20 1061.09651508269 1008.589722534793 1008.874790130128 1100.688052580888 1100.023992058702 1099.953108072068 1097.597739969302 338.6565047023801 1097.272710564211 297.6728354435713
1837 0.005 9.185 20 1061.096714502018 1008.589728513868 1008.874797777258 1100.68491096186 1100.020963010616 1099.952681125661 1097.591272626126 338.6580082848321 1097.274638640549 297.6728295419559
1838 0.005 9.19 20 1061.09586633266 1008.589744313782 1008.874814974122 1100.68620887019 1100.021948394031 1099.948176587852 1097.597007322649 338.6593859476601 1097.271757521125 297.6728255893699
1839 0.005 9.195 20 1061.095070987347 1008.589720871614 1008.874794460093 1100.682011803536 1100.018565811301 1099.952578262384 1097.592003158095 338.6607004565394 1097.273813710849 297.6728241250979
1840 0.005 9.200000000000001 20 1061.095395955569 1008.589715569075 1008.874787889344 1100.685227117244 1100.020662141126 1099.946946140205 1097.592811708263 338.6622581311624 1097.271387273157 297.67282350774
1841 0.005 9.205 20 1061.096157381859 1008.589732011388 1008.874798797614 1100.686211781558 1100.021805996899 1099.953315910818 1097.5942779439 338.6639103980814 1097.273447036283 297.6728273209284
1842 0.005 9.210000000000001 20 1061.094819433774 1008.589700606182 1008.874776040076 1100.681466149371 1100.017129456179 1099.945800775955 1097.589803604102 338.6654474038316 1097.272494054505 297.6728395270484
1843 0.005 9.215 20 1061.096856517437 1008.589735581341 1008.87480214565 1100.688420669087 1100.024392188513 1099.956305069418 1097.596951569331 338.6668041137175 1097.273623251477 297.6728478498417
1844 0.005 9.220000000000001 20 1061.094732842902 1008.589689121118 1008.874764945112 1100.679471613394 1100.015807657489 1099.944842015062 1097.589459675028 338.6681099610152 1097.273441508451 297.6728487194863
1845 0.005 9.225 20 1061.096947452681 1008.589731921226 1008.874797317454 1100.689004908071 1100.024876713905 1099.955197904297 1097.598244350521 338.6695206594753 1097.273305802389 297.672841377259
1846 0.005 9.23 20 1061.095570665167 1008.589712819779 1008.874782811359 1100.681900029557 1100.017696003401 1099.946706055725 1097.58993717602 338.671176106352 1097.273904651352 297.6728362095049
1847 0.005 9.234999999999999 20 1061.095701167316 1008.589731822586 1008.874800950712 1100.686537794644 1100.022387847444 1099.951023543199 1097.595913431603 338.6727573626434 1097.272257115284 297.6728300745465
1848 0.005 9.24 20 1061.095811038615 1008.589722730116 1008.874792086589 1100.682961869974 1100.019004823047 1099.95105763381 1097.591546302427 338.6742750857892 1097.273909423273 297.6728260275235
1849 0.005 9.245000000000001 20 1061.094931593198 1008.589721239639 1008.874792606883 1100.684399470982 1100.020303518331 1099.947134387008 1097.59520353379 338.6755543247085 1097.271358184503 297.6728242051302
1850 0.005 9.25 20 1061.096826258253 1008.589736945867 1008.874801780341 1100.686570421152 1100.022388918483 1099.955543613177 1097.593105580917 338.6768185918656 1097.2740758907 297.6728212522074
1851 0.005 9.255000000000001 20 1061.096736163566 1008.589761581083 1008.874824857584 1100.687101295271 1100.021464041985 1099.947407477391 1097.597094415968 338.6785625213489 1097.271796820786 297.6728238199413
1852 0.005 9.26 20 1061.096337940004 1008.589779497496 1008.874844333408 1100.686283120389 1100.022838829623 1099.954758997621 1097.594165859807 338.6800975706544 1097.274165725734 297.6728362509391
1853 0.005 9.265000000000001 20 1061.095976582385 1008.589774346822 1008.874844014848 1100.684908850543 1100.020534849132 1099.947402864169 1097.591297066052 338.6814924436348 1097.272395643467 297.6728478799704
1854 0.005 9.27 20 1061.097680130731 1008.589828887469 1008.874891019481 1100.689756925969 1100.025223693972 1099.956776971185 1097.599363337746 338.6828062358828 1097.273780285321 297.6728515269314
1855 0.005 9.275 20 1061.095268042578 1008.589796656153 1008.874869810521 1100.680216202979 1100.016570964618 1099.945196687029 1097.589850969289 338.6841406297158 1097.274095343915 297.6728477844899
1856 0.005 9.279999999999999 20 1061.097181907653 1008.589842981663 1008.874908680432 1100.689613174828 1100.025305251203 1099.955175761047 1097.597213044693 338.6856997986308 1097.273450982465 297.6728425988071
1857 0.005 9.285 20 1061.096793181857 1008.589839103303 1008.874908080344 1100.684658503171 1100.020509309759 1099.94930889773 1097.588734455753 338.6872519073059 1097.27473015833 297.6728378596163
1858 0.005 9.290000000000001 20 1061.096308959307 1008.589867413288 1008.874934926953 1100.687389371704 1100.02306131092 1099.951398551806 1097.597466888801 338.6887299960489 1097.272580059729 297.672833508671
1859 0.005 9.295 20 1061.096181782852 1008.589858969878 1008.874926459637 1100.683813178158 1100.020298804471 1099.952478745545 1097.593980533372 338.6900165792188 1097.274323408683 297.6728304044128
1860 0.005 9.300000000000001 20 1061.094829096446 1008.589855476696 1008.874926675913 1100.684386226251 1100.020191340594 1099.947020705898 1097.594877888167 338.6912768759332 1097.270935296986 297.6728293657918
1861 0.005 9.305 20 1061.096045586035 1008.589862595736 1008.87492852628 1100.684942267659 1100.020717013835 1099.953780866393 1097.594252931922 338.6927701753132 1097.273235737882 297.6728300943437
1862 0.005 9.31 20 1061.095958264259 1008.589867957861 1008.874935466287 1100.685450601171 1100.020480408607 1099.947061792794 1097.593020666816 338.6943030052549 1097.271835802297 297.6728391958849
1863 0.005 9.315 20 1061.096873742465 1008.58990006853 1008.874962586828 1100.687007170629 1100.022155927958 1099.953260295096 1097.596480948914 338.6956593795493 1097.273738827634 297.672851620915
1864 0.005 9.32 20 1061.096228429083 1008.589894055128 1008.874961855537 1100.684260408891 1100.020328113385 1099.947819493528 1097.591902533981 338.6969190375666 1097.273082165565 297.6728580984258
1865 0.005 9.325000000000001 20 1061.098790300297 1008.589969188059 1008.875024147402 1100.691040220955 1100.025866483496 1099.956726724145 1097.602338676041 338.6982838321259 1097.274479002371 297.6728564624719
1866 0.005 9.33 20 1061.096917410692 1008.589972900149 1008.875039123027 1100.685043856311 1100.020886355432 1099.948464571723 1097.589427034027 338.6997305068026 1097.274173838962 297.6728502306619
1867 0.005 9.335000000000001 20 1061.097458015338 1008.590028838154 1008.875091385267 1100.689999833544 1100.025774730626 1099.955700450605 1097.600709305475 338.7012323390595 1097.2736519901 297.6728450924431
1868 0.005 9.34 20 1061.096275457026 1008.590015048885 1008.875083718023 1100.682967338199 1100.019414732026 1099.949080332643 1097.590051505364 338.7027407652746 1097.275010395856 297.6728391154127
1869 0.005 9.345000000000001 20 1061.096516303846 1008.590044063944 1008.875112003464 1100.688360651355 1100.024492811918 1099.953094061779 1097.595239954862 338.7040595608852 1097.272788927957 297.6728361066682
1870 0.005 9.35 20 1061.096419126303 1008.590043227906 1008.875111984108 1100.68438409516 1100.020171936824 1099.952564572223 1097.590682267557 338.7053328306238 1097.274355309457 297.6728353360098
1871 0.005 9.355 20 1061.09472688766 1008.590036925296 1008.875109475401 1100.684335399023 1100.01996297306 1099.946789630675 1097.594818085346 338.7065473019166 1097.270616487661 297.6728335648049
1872 0.005 9.359999999999999 20 1061.096476867314 1008.590047600712 1008.875114471678 1100.685592909605 1100.021560373944 1099.95458785604 1097.593268344817 338.7081917340896 1097.273587279051 297.6728359575142
1873 0.005 9.365 20 1061.095602123771 1008.590043760216 1008.875113705069 1100.684422677636 1100.019856604221 1099.945939247054 1097.59282107068 338.7096782203801 1097.271471854588 297.6728481450229
1874 0.005 9.370000000000001 20 1061.097705979486 1008.590087166682 1008.875148221163 1100.688119528035 1100.023150608952 1099.954108609325 1097.598239062505 338.7109995010675 1097.274234150329 297.6728569510462
1875 0.005 9.375 20 1061.094780749821 1008.590049687747 1008.875123097205 1100.680307141523 1100.0163267284 1099.944701320478 1097.590630343903 338.7122064261364 1097.272640135005 297.6728582447984
1876 0.005 9.380000000000001 20 1061.097507372049 1008.590094823669 1008.875157658409 1100.689133660846 1100.025057843631 1099.956576496369 1097.597194579786 338.7135376260711 1097.274011196715 297.6728510257232
1877 0.005 9.385 20 1061.09598147067 1008.59007561268 1008.875143971988 1100.682140036178 1100.018027852711 1099.946323384052 1097.590365866098 338.7151156949809 1097.274109951026 297.672845865275
1878 0.005 9.390000000000001 20 1061.099147576359 1008.590159910068 1008.875214414968 1100.692823758687 1100.027183214513 1099.956580464402 1097.603990341865 338.7166820388865 1097.273996024663 297.6728393605554
1879 0.005 9.395 20 1061.096000080516 1008.590147285568 1008.87521453021 1100.682417802223 1100.018304600269 1099.947992079183 1097.590095394949 338.718096208374 1097.274135668842 297.6728356753709
1880 0.005 9.4 20 1061.095566084879 1008.590161969873 1008.875231114582 1100.685960055099 1100.021906677938 1099.950409175783 1097.595240651449 338.7194205775133 1097.27190036848 297.6728344728766
1881 0.005 9.404999999999999 20 1061.095568392326 1008.590149469248 1008.875217863112 1100.68278116418 1100.018526588583 1099.950827905171 1097.592776047921 338.7205359879903 1097.273230171193 297.6728326500125
1882 0.005 9.41 20 1061.095510084568 1008.590150011088 1008.87521962648 1100.68555829985 1100.021480163859 1099.948138640389 1097.594300966757 338.7221395082691 1097.271249467804 297.6728349449672
1883 0.005 9.415000000000001 20 1061.09722442404 1008.590172030302 1008.875234014266 1100.686709258732 1100.022177499747 1099.954662393681 1097.594320560044 338.7235528660526 1097.273849390374 297.6728469024516
1884 0.005 9.42 20 1061.095695011438 1008.590168806732 1008.875238146553 1100.684766017808 1100.020353711698 1099.946524262338 1097.592098516984 338.7248516516692 1097.271703524419 297.6728581295682
1885 0.005 9.425000000000001 20 1061.096676819479 1008.59018862488 1008.875252564166 1100.686203665317 1100.021684659029 1099.952420105139 1097.595827039625 338.7260114524601 1097.273859261306 297.6728625727873
1886 0.005 9.43 20 1061.098499447692 1008.59023150275 1008.875289632947 1100.688166767532 1100.022324909737 1099.949640126732 1097.597253558089 338.7272485883287 1097.273664003848 297.6728603599943
1887 0.005 9.435 20 1061.096568166679 1008.590258883499 1008.875322591121 1100.687005356524 1100.02342181257 1099.955584087886 1097.596995405256 338.7286973390514 1097.273907885583 297.6728547920411
1888 0.005 9.44 20 1061.097013942228 1008.590265219267 1008.875330173257 1100.684515089802 1100.01992662988 1099.947778706157 1097.593208236371 338.7301469550301 1097.273893516813 297.6728499213766
1889 0.005 9.445 20 1061.096941967142 1008.590305313387 1008.87536791537 1100.688850483288 1100.024669485271 1099.955042183806 1097.598493154571 338.7315608850118 1097.273131661202 297.6728455608053
1890 0.005 9.450000000000001 20 1061.096565067391 1008.590303526015 1008.875369795857 1100.683609443216 1100.019350236557 1099.949258673608 1097.592037772967 338.7327993381585 1097.274310529882 297.6728424674756
1891 0.005 9.455 20 1061.09507672246 1008.590303948968 1008.87537280827 1100.684886268119 1100.020746489777 1099.949306070306 1097.596352578802 338.7340286738885 1097.271390910892 297.6728427073214
1892 0.005 9.460000000000001 20 1061.096922368652 1008.590308642898 1008.875371960515 1100.684742954548 1100.019849646058 1099.952343977848 1097.591387433583 338.7354350704202 1097.274209754718 297.6728424234265
1893 0.005 9.465 20 1061.095647555954 1008.590317998236 1008.875385444947 1100.685395887741 1100.021189450704 1099.947161079087 1097.595479118359 338.7368730036833 1097.271459823958 297.6728497473882
1894 0.005 9.470000000000001 20 1061.095840851654 1008.59031244339 1008.875380264605 1100.683702688805 1100.020385742337 1099.953925783298 1097.592683781803 338.7381721256095 1097.273976984716 297.6728618004155
1895 0.005 9.475 20 1061.096089300221 1008.590311899157 1008.87537941493 1100.685385334423 1100.020885105366 1099.946336989283 1097.593440646119 338.7394164746673 1097.271753307768 297.672869623815
1896 0.005 9.48 20 1061.097327943851 1008.590337342823 1008.875398288523 1100.686628654516 1100.021956326708 1099.953268718435 1097.59430159929 338.740660349359 1097.274576619289 297.6728696335903
1897 0.005 9.484999999999999 20 1061.096685600295 1008.590335185393 1008.875400944855 1100.685068060695 1100.020768984457 1099.947592546643 1097.591278290101 338.7419747118907 1097.273010564523 297.6728625804866
1898 0.005 9.49 20 1061.097044930229 1008.590371148403 1008.875433404981 1100.688476364779 1100.024398058456 1099.956272592616 1097.598026522063 338.7434279372937 1097.273527417458 297.672855643633
1899 0.005 9.495000000000001 20 1061.097683592381 1008.590385750382 1008.875446594883 1100.685433633898 1100.020235302778 1099.948139778256 1097.594999344945 338.7448768316618 1097.274278396572 297.6728497103044
1900 0.005 9.5 20 1061.097747381819 1008.590438442547 1008.875498420014 1100.690295923879 1100.026078957362 1099.956571692699 1097.599907470697 338.7462131700092 1097.273252209342 297.6728460116892
1901 0.005 9.505000000000001 20 1061.095479370755 1008.590410054731 1008.87547925714 1100.680768459006 1100.017072196632 1099.947665000605 1097.590315931647 338.7473637806334 1097.274365114543 297.6728467113159
1902 0.005 9.51 20 1061.095475230253 1008.590418612044 1008.875486774004 1100.686641231798 1100.022604699714 1099.951010452017 1097.595658123823 338.7485164676582 1097.27160266053 297.6728449955086
1903 0.005 9.515000000000001 20 1061.098630467796 1008.590461826559 1008.875518055389 1100.688056299824 1100.022605739655 1099.954410195673 1097.59859041712 338.7500689718523 1097.274651391666 297.6728469187813
1904 0.005 9.52 20 1061.095679774426 1008.59046793713 1008.875534322196 1100.68540862987 1100.021334647339 1099.947592265608 1097.594455179385 338.7515170694846 1097.271263903526 297.6728587304613
1905 0.005 9.525 20 1061.096934093689 1008.590488521222 1008.875552335857 1100.685974318211 1100.021860840819 1099.953992663493 1097.59442980819 338.7527528852505 1097.273822897359 297.672867957701
1906 0.005 9.529999999999999 20 1061.096686629147 1008.590501237084 1008.875566628494 1100.68553631493 1100.020808298606 1099.9467055176 1097.594218866317 338.7538720640629 1097.272098921251 297.6728693260831
1907 0.005 9.535 20 1061.096956490037 1008.59052727312 1008.875590171954 1100.686277899726 1100.022044743789 1099.953258294825 1097.594872769078 338.7550666028307 1097.274038405417 297.6728633868125
1908 0.005 9.540000000000001 20 1061.096030976488 1008.590510594266 1008.875578832789 1100.683040945167 1100.018752238424 1099.946645033786 1097.591025961671 338.756526156796 1097.273191631273 297.6728589362144
1909 0.005 9.545 20 1061.097475233991 1008.590550715677 1008.875612161652 1100.689084408756 1100.024974565465 1099.956282395352 1097.597596219241 338.7579559546318 1097.273872874695 297.6728519438224
1910 0.005 9.550000000000001 20 1061.096073091279 1008.590532344857 1008.875599415127 1100.682516222658 1100.018136605548 1099.946494336705 1097.590667221225 338.7592261390617 1097.27348086879 297.672848691159
1911 0.005 9.555 20 1061.096762526778 1008.590564642685 1008.87562889981 1100.688436165111 1100.024256682291 1099.954279519603 1097.597313407132 338.7604028794138 1097.272780622113 297.6728460682911
1912 0.005 9.56 20 1061.095448461754 1008.59053733036 1008.875606742229 1100.681558795083 1100.017436208934 1099.948228030561 1097.590013283655 338.7615014917853 1097.273690149894 297.6728435596519
1913 0.005 9.565 20 1061.095450419485 1008.59054462321 1008.875613235434 1100.685706327716 1100.021342160984 1099.949310240452 1097.595057715787 338.7630331725333 1097.2715724281 297.6728466706438
1914 0.005 9.57 20 1061.096657962463 1008.590543191405 1008.875609382576 1100.684875465354 1100.020994846418 1099.953657958966 1097.591328246893 338.7643421080737 1097.273921711574 297.67285899678
1915 0.005 9.575000000000001 20 1061.096450482607 1008.590561931061 1008.875626282075 1100.686588896096 1100.02155105728 1099.947487557202 1097.597429100903 338.7656027534908 1097.271461695139 297.6728701577094
1916 0.005 9.58 20 1061.09697872674 1008.590576445613 1008.875639202353 1100.686094841027 1100.022915401427 1099.955674629221 1097.593631938187 338.7666410138766 1097.274448626337 297.6728744243639
1917 0.005 9.585000000000001 20 1061.096561672459 1008.590577988973 1008.875644689789 1100.685602111866 1100.021172514185 1099.946527740782 1097.592494140515 338.7678900884333 1097.272311196647 297.6728719006518
1918 0.005 9.59 20 1061.096752814625 1008.59059295171 1008.875656446042 1100.686448777802 1100.022883120188 1099.954356850114 1097.596129078321 338.769388557712 1097.274184941782 297.6728675944658
1919 0.005 9.595000000000001 20 1061.096856353914 1008.590588613792 1008.875654421419 1100.684852372462 1100.020365971515 1099.947616643216 1097.59144644004 338.7707408853536 1097.273138385582 297.6728635281471
1920 0.005 9.6 20 1061.097150632844 1008.590622582616 1008.875685238363 1100.688484255044 1100.024406915035 1099.956309157616 1097.597450038723 338.7720226004199 1097.27364375291 297.6728586872852
1921 0.005 9.605 20 1061.096948086831 1008.59061516908 1008.875679766867 1100.68419514778 1100.01953445675 1099.947800725406 1097.591128735347 338.7731518570276 1097.274083629223 297.6728554377432
1922 0.005 9.609999999999999 20 1061.098842342459 1008.590687370105 1008.875741786824 1100.692067005321 1100.026410662151 1099.955731884331 1097.603497108322 338.7742817099524 1097.273328612079 297.6728559742012
1923 0.005 9.615 20 1061.095415162263 1008.590665159556 1008.875730456494 1100.681477365215 1100.017166884236 1099.947839130666 1097.592810736754 338.7756241928291 1097.273071542265 297.6728562485429
1924 0.005 9.620000000000001 20 1061.095235560928 1008.590661196674 1008.875730042685 1100.684712173969 1100.020804542989 1099.949267379073 1097.594708155083 338.7769451488152 1097.271703833375 297.6728652495513
1925 0.005 9.625 20 1061.096936835702 1008.590667727294 1008.875730830715 1100.685029884555 1100.02061275394 1099.95270197039 1097.592126512498 338.7781343300894 1097.274039258463 297.6728773214936
1926 0.005 9.630000000000001 20 1061.097324712555 1008.590701098051 1008.875760300681 1100.687950074729 1100.022669124336 1099.948657652093 1097.598909302682 338.779238888942 1097.272036711275 297.6728842708266
1927 0.005 9.635 20 1061.096931153743 1008.590719799998 1008.875779737284 1100.685842694133 1100.021622410291 1099.953995855915 1097.594575745801 338.7804199544984 1097.273681377188 297.6728829743178
1928 0.005 9.640000000000001 20 1061.095725752971 1008.590703398303 1008.875771625682 1100.682637110521 1100.018375114089 1099.945915352441 1097.59119304255 338.7817684204305 1097.272523243411 297.6728766433474
1929 0.005 9.645 20 1061.098548508107 1008.590753545105 1008.875812177735 1100.690608792703 1100.02650344334 1099.957732757244 1097.596125271029 338.7830922773674 1097.275178845503 297.6728719102246
1930 0.005 9.65 20 1061.095648688586 1008.590725075236 1008.875794595857 1100.681594211456 1100.017433007554 1099.946186702052 1097.589915272292 338.7845324274032 1097.273344341839 297.6728653232176
1931 0.005 9.654999999999999 20 1061.098056943713 1008.590771130968 1008.875831816246 1100.690297780058 1100.02618646709 1099.957715140451 1097.597836055189 338.7856889824501 1097.273836727292 297.6728614848112
1932 0.005 9.66 20 1061.096644270876 1008.590755797544 1008.875821276 1100.683501203044 1100.019194297775 1099.947640987374 1097.590032485078 338.7867826399745 1097.273825507955 297.672861272325
1933 0.005 9.665000000000001 20 1061.098463619262 1008.590825634114 1008.875880166399 1100.691497992924 1100.025826203806 1099.95514929502 1097.603760230596 338.7878394125375 1097.273094209651 297.672859695214
1934 0.005 9.67 20 1061.095599822658 1008.590801052611 1008.875868047933 1100.681595358578 1100.017737166798 1099.949365366733 1097.589617363188 338.789289782752 1097.273827020767 297.6728619209721
1935 0.005 9.675000000000001 20 1061.095593404381 1008.590806551682 1008.875874432274 1100.685518463976 1100.02131463666 1099.9489253819 1097.594794332803 338.7906118743837 1097.271742841025 297.6728739414201
1936 0.005 9.68 20 1061.096395235674 1008.590804004704 1008.87586943367 1100.683941750359 1100.019851487734 1099.952216218627 1097.591797080442 338.791721699708 1097.273594673645 297.6728835427451
1937 0.005 9.685 20 1061.095830146436 1008.590804728548 1008.875870989853 1100.684888160931 1100.020376210931 1099.946450526958 1097.594363783188 338.7928254469765 1097.27130957172 297.6728842100053
1938 0.005 9.69 20 1061.097632206294 1008.590832903154 1008.875893295408 1100.686715905364 1100.022658773032 1099.954428942212 1097.595091477183 338.7939064697437 1097.274510545572 297.6728765120874
1939 0.005 9.695 20 1061.0969128523 1008.590838685889 1008.875899471196 1100.685316166907 1100.02092964631 1099.947018005663 1097.597128679867 338.7953448738502 1097.27256703673 297.6728714238126
1940 0.005 9.700000000000001 20 1061.097174241264 1008.590863004935 1008.875923459942 1100.687242096292 1100.023165576385 1099.954945798165 1097.595044772087 338.7967219908423 1097.273940448234 297.6728651993944
1941 0.005 9.705 20 1061.096611440243 1008.590855437295 1008.875919424527 1100.683984495213 1100.019270705248 1099.946765729482 1097.591605675849 338.7980180765012 1097.272997496595 297.6728614438376
1942 0.005 9.710000000000001 20 1061.097385918825 1008.590894120064 1008.875954862151 1100.689058691623 1100.025013507277 1099.95653109709 1097.597246695167 338.7992060719954 1097.273231350875 297.6728597005343
1943 0.005 9.715 20 1061.09622244005 1008.590878195839 1008.8759428635 1100.682825509259 1100.018090789622 1099.946734040656 1097.590603402419 338.8001633888516 1097.273547768533 297.6728569228441
1944 0.005 9.720000000000001 20 1061.09744191953 1008.590924517818 1008.875983706719 1100.689575494285 1100.024564292003 1099.954327596308 1097.599936838496 338.8015879736929 1097.272676728383 297.6728596832178
1945 0.005 9.725 20 1061.096088146903 1008.590902463156 1008.875968467181 1100.682167984261 1100.018744643459 1099.950044407113 1097.590603151719 338.8029084113967 1097.274241446361 297.6728716718527
1946 0.005 9.73 20 1061.096390294097 1008.590917249899 1008.875981122596 1100.686527207929 1100.021507976902 1099.949035845434 1097.59438441657 338.8040590086626 1097.272139139867 297.6728826895134
1947 0.005 9.734999999999999 20 1061.097296679693 1008.590925148451 1008.875987824766 1100.68585298011 1100.021884844442 1099.954011740432 1097.592371567624 338.8051003755267 1097.274231218708 297.6728868980918
1948 0.005 9.74 20 1061.096815554034 1008.590940396697 1008.876003446667 1100.686283273289 1100.021296024797 1099.947531169305 1097.593596026388 338.8061229879706 1097.272311548541 297.672882920428
1949 0.005 9.745000000000001 20 1061.098778725034 1008.590987143406 1008.876041759002 1100.688687212855 1100.02371650433 1099.955567148751 1097.599091786076 338.8074768262516 1097.27467077159 297.6728790021053
1950 0.005 9.75 20 1061.097032866849 1008.590995612687 1008.876058374552 1100.685779738426 1100.021146483384 1099.947207635908 1097.594115606053 338.8087513235092 1097.272552195431 297.6728747707505
1951 0.005 9.755000000000001 20 1061.096834009501 1008.591007654919 1008.876071196474 1100.686085989482 1100.022762346327 1099.955478789887 1097.595072812532 338.8099683875141 1097.274563643947 297.6728702700763
1952 0.005 9.76 20 1061.097203454177 1008.591004092777 1008.876067456363 1100.684665902586 1100.019512608187 1099.948032300284 1097.590238640023 338.8110271717077 1097.27361266749 297.6728665770266
1953 0.005 9.765000000000001 20 1061.097287874082 1008.591040115731 1008.876100620333 1100.688817052321 1100.024616413703 1099.955884295695 1097.597895779598 338.812050738549 1097.273061181912 297.6728670157589
1954 0.005 9.77 20 1061.096042702601 1008.591019083197 1008.876085721074 1100.682643361971 1100.018104243408 1099.947092059849 1097.5901712469 338.8133629049186 1097.27317859523 297.6728668900283
1955 0.005 9.775 20 1061.096350407904 1008.591038528176 1008.876102762579 1100.687186569087 1100.022979425794 1099.952746257787 1097.597266462185 338.8145969179912 1097.272269481218 297.6728738305759
1956 0.005 9.779999999999999 20 1061.095838798046 1008.591017497535 1008.876085648786 1100.681950138692 1100.018147029415 1099.949423307766 1097.58957860545 338.815757526953 1097.273660991709 297.6728853178156
1957 0.005 9.785 20 1061.095119618244 1008.59100788813 1008.876077652218 1100.683673040023 1100.01983016587 1099.9476765513 1097.594417767917 338.816858970766 1097.271777779877 297.672893005342
1958 0.005 9.790000000000001 20 1061.097739823233 1008.591020291658 1008.876081928879 1100.686520495313 1100.022275553685 1099.954405245998 1097.592719540688 338.8179699106015 1097.274672581902 297.6728926946245
1959 0.005 9.795 20 1061.097545115229 1008.59105178043 1008.876110158134 1100.687281346687 1100.021857055347 1099.947629890557 1097.597638155796 338.8190976723899 1097.272440930235 297.6728852806949
1960 0.005 9.800000000000001 20 1061.096921332897 1008.591065521679 1008.876126395831 1100.685757565703 1100.021884506761 1099.95425915342 1097.594498425507 338.8204240139083 1097.273894970863 297.6728793261797
1961 0.005 9.805 20 1061.09660389296 1008.591064561776 1008.876129274344 1100.685040966797 1100.020233808584 1099.946990789927 1097.592430775827 338.8217582236442 1097.272273044358 297.6728733550863
1962 0.005 9.81 20 1061.097445208979 1008.591090736133 1008.876151435947 1100.687828980863 1100.023789394874 1099.955965758433 1097.595777281346 338.8229044894759 1097.273887323761 297.6728699024063
1963 0.005 9.815 20 1061.096660787729 1008.591082535157 1008.876147087578 1100.684043704466 1100.019326586242 1099.946903785319 1097.591370675676 338.8238642064284 1097.27287131458 297.6728695081913
1964 0.005 9.82 20 1061.096751837089 1008.591109407507 1008.876171710098 1100.688213110914 1100.023894045447 1099.955393943375 1097.597427301308 338.8249098924147 1097.272318547341 297.672868662447
1965 0.005 9.825000000000001 20 1061.096198555282 1008.59108842368 1008.87615447226 1100.682529060392 1100.018015806381 1099.946781996 1097.590285180304 338.8262644357731 1097.273358307063 297.6728708094013
1966 0.005 9.83 20 1061.096257590631 1008.591110178948 1008.876173952472 1100.687041923351 1100.022846708665 1099.952550076924 1097.596901619509 338.8275316964187 1097.272167219243 297.6728822308391
1967 0.005 9.835000000000001 20 1061.096389440402 1008.591095843659 1008.876160742517 1100.682953752375 1100.018721369502 1099.949662587756 1097.590411338637 338.8285924404497 1097.273945960008 297.6728910874226
1968 0.005 9.84 20 1061.096790860156 1008.591120439204 1008.876182068158 1100.687143067933 1100.022358980396 1099.949304352722 1097.597587455793 338.8295737389572 1097.272084693749 297.6728919818245
1969 0.005 9.845000000000001 20 1061.096261553386 1008.591102953179 1008.876168805857 1100.682244998475 1100.018919743028 1099.952083110188 1097.591449291157 338.8306105788972 1097.274594458454 297.6728860391122
1970 0.005 9.85 20 1061.096566521509 1008.591112840501 1008.876176343671 1100.686020366501 1100.021478768412 1099.947364664888 1097.594615029117 338.8320100321091 1097.272265800091 297.6728809297486
1971 0.005 9.855 20 1061.096834227667 1008.591120983264 1008.876181730208 1100.685333493567 1100.021255571517 1099.953451085337 1097.594808512626 338.8332272675119 1097.273857311375 297.672875119289
1972 0.005 9.859999999999999 20 1061.097766070126 1008.591140556237 1008.876199690499 1100.68681152642 1100.021636664227 1099.94858715211 1097.595749865145 338.8344551110503 1097.272989085585 297.6728709926761
1973 0.005 9.865 20 1061.097132843297 1008.591158978483 1008.876219181052 1100.686923817932 1100.023510935898 1099.95651324998 1097.596160559881 338.8355438893234 1097.274470178665 297.6728692839382
1974 0.005 9.870000000000001 20 1061.097343817796 1008.591160255411 1008.876221075087 1100.685565780129 1100.02045606318 1099.948668262096 1097.590991434811 338.8364231927672 1097.273617398983 297.6728664178734
1975 0.005 9.875 20 1061.097402067909 1008.591197656468 1008.876256359767 1100.689052266845 1100.024460649481 1099.955459705376 1097.597916172168 338.8376828488745 1097.27288455813 297.6728677737815
1976 0.005 9.880000000000001 20 1061.09587287898 1008.591169595154 1008.87623576401 1100.681447605028 1100.017364656353 1099.946725373201 1097.590039818848 338.838998509334 1097.273728793887 297.6728801976644
1977 0.005 9.885 20 1061.097734481031 1008.591209716873 1008.876270793056 1100.690207525897 1100.026275301409 1099.955984310536 1097.596427663846 338.8401316095976 1097.27356644269 297.672892083762
1978 0.005 9.890000000000001 20 1061.097214491411 1008.5912157225 1008.876277114297 1100.68403608251 1100.019619210719 1099.950614268787 1097.593809763623 338.8411317787764 1097.274466661552 297.672897158342
1979 0.005 9.895 20 1061.096169344896 1008.591221949523 1008.876287061805 1100.685498166335 1100.021984232837 1099.949382188516 1097.595060399914 338.8420989448436 1097.272410868142 297.6728953402931
1980 0.005 9.9 20 1061.098603995508 1008.591250339705 1008.876309897713 1100.688457501726 1100.024570143596 1099.957039374174 1097.592440614551 338.8433998209476 1097.275439546254 297.6728896240149
1981 0.005 9.904999999999999 20 1061.097360226822 1008.591273654484 1008.876333628632 1100.687072718999 1100.021741769008 1099.947235697155 1097.596600038054 338.8446014482692 1097.272243635396 297.6728852880901
1982 0.005 9.91 20 1061.098382074721 1008.591309187205 1008.876368263496 1100.689090010553 1100.025253484519 1099.957463889579 1097.593585534389 338.8457697783835 1097.274930708361 297.6728803406328
1983 0.005 9.915000000000001 20 1061.09876963308 1008.591348225839 1008.876405275229 1100.688515541872 1100.022711537936 1099.949570797225 1097.598226949948 338.8467280369222 1097.273185038096 297.6728766126383
1984 0.005 9.92 20 1061.097847487033 1008.591386507234 1008.876444024957 1100.689146723694 1100.024925054074 1099.957240824491 1097.599426943361 338.8476754749652 1097.273910803785 297.6728769215799
1985 0.005 9.925000000000001 20 1061.096466518185 1008.59137479668 1008.876440251049 1100.683672796348 1100.018882270876 1099.946800410971 1097.59101582656 338.8489318447596 1097.272564474044 297.6728783728653
1986 0.005 9.93 20 1061.097014527201 1008.591401330489 1008.876463895643 1100.688223792809 1100.024007196813 1099.955115641294 1097.597724952951 338.8501182277839 1097.272554407905 297.6728846632384
1987 0.005 9.935 20 1061.096323176098 1008.591379956274 1008.876446043164 1100.682399196153 1100.018035562225 1099.946810687343 1097.590005771029 338.851211168172 1097.273501493178 297.6728964785472
1988 0.005 9.94 20 1061.096495447691 1008.591399962785 1008.876463686193 1100.686996742166 1100.022963421428 1099.952321314357 1097.596802255853 338.852264551042 1097.272299269422 297.6729044628319
1989 0.005 9.945 20 1061.096646833025 1008.591391000613 1008.876454439284 1100.683059511708 1100.018544099822 1099.949690489539 1097.590949608414 338.8532627973132 1097.273921117491 297.6729048923285
1990 0.005 9.950000000000001 20 1061.096075071351 1008.591398642489 1008.87646299521 1100.685523136855 1100.021228107728 1099.948057893187 1097.595067075691 338.8543908442459 1097.271773103758 297.6728974206727
1991 0.005 9.955 20 1061.098925911951 1008.591434033744 1008.876489023552 1100.688073563493 1100.023250006063 1099.95535575319 1097.596813486136 338.8556559318113 1097.274939382519 297.6728931142838
1992 0.005 9.960000000000001 20 1061.096768907836 1008.591438363944 1008.87649986259 1100.685712768076 1100.022008249351 1099.948052921505 1097.59390163299 338.8569580536889 1097.272691618426 297.67288608013
1993 0.005 9.965 20 1061.098113905309 1008.591459543844 1008.876516301747 1100.686942030649 1100.022325928271 1099.954696795822 1097.594160585242 338.8580178230409 1097.274401550306 297.6728830050367
1994 0.005 9.970000000000001 20 1061.096408152943 1008.591452157464 1008.876516171759 1100.684454713919 1100.019804860725 1099.946824224009 1097.591912450082 338.858967233514 1097.272143617887 297.672882392856
1995 0.005 9.975 20 1061.097580096355 1008.591484467638 1008.876543505285 1100.688510483963 1100.024195915332 1099.956468766707 1097.596725256137 338.8598961847451 1097.273509647595 297.6728811253217
1996 0.005 9.98 20 1061.096653961457 1008.591468090543 1008.876533165773 1100.683848364329 1100.019357402624 1099.947402116008 1097.59064726328 338.8611754665682 1097.27291648232 297.6728826929776
1997 0.005 9.984999999999999 20 1061.095780324609 1008.591466359551 1008.876533551365 1100.684867510324 1100.02117046334 1099.95280379209 1097.59584997108 338.8622919115928 1097.272523907307 297.6728940159979
1998 0.005 9.99 20 1061.096926156564 1008.591452324553 1008.876517205113 1100.683731464716 1100.019312859044 1099.948136420291 1097.590366147644 338.8633243469242 1097.274109540342 297.6729028849263
1999 0.005 9.995000000000001 20 1061.097317937644 1008.591485738946 1008.876545601875 1100.688099960129 1100.023779452066 1099.953014569499 1097.599077288596 338.8642190730243 1097.272664406597 297.6729039379931
2000 0.005 10 20 1061.096978770337 1008.591476028983 1008.876538185697 1100.683264009119 1100.020273653583 1099.951743791445 1097.590674540042 338.8651642901897 1097.27527374002 297.6728968449062
2001 0.005 10.005 20 1061.097467083639 1008.591503512483 1008.876561399943 1100.687658857254 1100.02241975097 1099.948982896938 1097.598163079922 338.866463020716 1097.272309086818 297.6728920527582
2002 0.005 10.01 20 1061.097111372625 1008.591498148624 1008.876559022755 1100.684423411446 1100.020937814748 1099.95456860191 1097.59274020092 338.8676954989517 1097.274773924169 297.672885755419
2003 0.005 10.015 20 1061.096514485201 1008.591497568897 1008.876559530316 1100.685283172637 1100.020534507241 1099.946308032054 1097.594787967862 338.8688275354471 1097.272025651279 297.6728814959716
2004 0.005 10.02 20 1061.097321039312 1008.591514036334 1008.876571981118 1100.686557068527 1100.022120826396 1099.954560557733 1097.594598314273 338.8697362392918 1097.273585743799 297.6728793250464
2005 0.005 10.025 20 1061.095966875664 1008.591491041199 1008.876556486299 1100.682866775672 1100.018439868207 1099.946435601279 1097.590985276485 338.8706455654096 1097.272467422905 297.6728772117262
[truncated: 179,987 more chars]
