# Supplementary material for: Thermocouple Sensor Response in Hot Airstream
Source: Sensors (Basel). 2025 Jul 26;25(15):4634. doi: 10.3390/s25154634 (PMC12349096; doi:10.3390/s25154634)
Supplement: Supplementary file 1 [file sensors-25-04634-s001.zip › report-file-t_11R71.out]

"report-file-t"
"Time Step" "delta-time etc.."
("TimeStep" "delta-time" "flow-time" "iters-per-timestep" "t_1" "t_sensor" "t0" "t1" "t2" "t3" "ty_1" "ty_10" "ty1" "ty10")
0 0.005 0 0 298.235427523645 292.2737159204816 292.2429821418593 296.5236201435806 293.7677105592296 293.2901548090395 281.2565262514813 293.0108129227063 290.5399069580693 292.994432186975
1 0.005 0.005 20 883.689966542911 300.5576059348097 296.5653796867984 1067.914630148406 1071.235891044776 1075.578321133417 1052.401902235339 292.968905388155 1059.948367618935 421.1886723897007
2 0.005 0.01 20 911.3764685303822 309.6311794311766 304.0728369912429 1103.566141765244 1100.940612494093 1100.235719726401 1092.470590989716 292.9812317825681 1100.840696199277 330.5203004094074
3 0.005 0.015 20 904.71804808671 319.3844351312722 313.1283545653156 1102.711450591486 1100.44865061479 1100.072120909021 1093.06922828246 292.9895608872927 1098.060119721953 303.1574783764424
4 0.005 0.02 20 902.5323678683632 329.4425389700511 322.8462567785267 1102.703853862178 1100.489299489541 1100.123159777032 1091.977606074809 293.001683815213 1098.033239450053 298.2144461353213
5 0.005 0.025 20 912.0023950089499 339.6621759936733 332.8570211293408 1102.707143417452 1100.506113861246 1100.13362139649 1091.907471626424 293.007593459205 1098.012926208844 298.7277215769826
6 0.005 0.03 20 908.9325709012585 349.9392927537441 342.9837416370675 1102.708638448606 1100.513631708557 1100.13881925107 1091.759831024661 293.0067904427347 1097.989036842827 298.5096748206614
7 0.005 0.035 20 915.6428153365085 360.2416962579149 353.1489007590541 1102.737227490443 1100.535353101476 1100.153337741131 1091.792307009252 293.0100015465924 1098.021396882254 298.1412580824414
8 0.005 0.04 20 916.3264876771344 370.5375153403274 363.3114911313385 1102.753396985467 1100.547330033384 1100.161268124444 1091.895500249379 293.0143290611792 1098.058393505533 297.7345958415042
9 0.005 0.045 20 917.3876135487221 380.7703447654776 373.4395953567782 1102.774289748719 1100.56200271388 1100.169037537271 1092.112238720118 293.0193210187241 1098.067018624781 297.3607748375837
10 0.005 0.05 20 918.2155954212715 390.9296548015782 383.5143898941581 1102.784587938152 1100.568817326301 1100.17299799697 1092.256461615234 293.0251750679076 1098.079766575795 297.0205457377292
11 0.005 0.055 20 917.8680764953558 400.9995338635323 393.5233202736717 1102.803809803125 1100.580717261909 1100.179740855444 1092.428640610276 293.0324151079914 1098.084330097878 296.7164154532948
12 0.005 0.06 20 917.8004180808139 410.9724973587703 403.4585230092441 1102.81210974911 1100.58550655529 1100.182158240601 1092.538830150148 293.0417555303526 1098.085988618672 296.4514205324932
13 0.005 0.065 20 919.2513530151025 420.8464720413507 413.3144710396961 1102.826878981311 1100.594889493041 1100.18729758777 1092.691500814871 293.0542806963021 1098.093314197163 296.2226640058722
14 0.005 0.07000000000000001 20 919.9329683585361 430.6215635836533 423.0868008490521 1102.830066950944 1100.596835799322 1100.188052978628 1092.769778066126 293.0710708367102 1098.084816493705 296.0243190692293
15 0.005 0.075 20 921.4319303820565 440.2987704129213 432.7717489607841 1102.843879986844 1100.605352382227 1100.193205042127 1092.88799696235 293.092796498324 1098.092149416492 295.8500927819685
16 0.005 0.08 20 922.881564051807 449.8763733826097 442.3663271995956 1102.844327802252 1100.604747110184 1100.192297851522 1092.948797944276 293.1197155679097 1098.094592620446 295.7019266183146
17 0.005 0.08500000000000001 20 924.3258256082829 459.3539426720968 451.8688728734557 1102.855860572677 1100.612440416277 1100.196781427199 1093.050157329039 293.1517550852041 1098.086680051423 295.5747384318319
18 0.005 0.09 20 925.90674596872 468.7280908717875 461.2775069143053 1102.855735046014 1100.611264677704 1100.195399684216 1093.085557063532 293.1885718196294 1098.091895769798 295.4635516620751
19 0.005 0.095 20 927.7013286908223 477.9962193693844 470.5925807598313 1102.868122912347 1100.619298100775 1100.200186365343 1093.170369995234 293.2273890106067 1098.088526061223 295.3618396251957
20 0.005 0.1 20 929.719230835918 487.1519725545884 479.814178542459 1102.869051181866 1100.620195912796 1100.200176731691 1093.199510619554 293.2613659359048 1098.075089163019 295.2596787011593
21 0.005 0.105 20 931.6297941203337 496.1986723658562 488.9340590604231 1102.881386430314 1100.627508974873 1100.204629784054 1093.280756111356 293.2830942965763 1098.087431796303 295.1583222719552
22 0.005 0.11 20 933.2820049451144 505.1324779382213 497.9469401236 1102.883024822199 1100.628684309394 1100.204795738181 1093.303613845992 293.2910133261316 1098.080797056182 295.0571701989146
23 0.005 0.115 20 934.803117022611 513.9512753574998 506.8496143635942 1102.894227477202 1100.635459780057 1100.208793457682 1093.37757442472 293.2892100691228 1098.085974585676 294.9539238632849
24 0.005 0.12 20 935.8624536161593 522.6495317206345 515.6378681660693 1102.89564977992 1100.635674842746 1100.208442525508 1093.386492250212 293.2839667252502 1098.079128342047 294.8465049144135
25 0.005 0.125 20 936.1927924825604 531.2251420712562 524.3084850186939 1102.909626566507 1100.644257558796 1100.213561182095 1093.451602335077 293.2802290884125 1098.080534725668 294.7307987417038
26 0.005 0.13 20 937.2255536444588 539.6876790430786 532.8627450798099 1102.909005233657 1100.642915066988 1100.21216583806 1093.466907368367 293.2802408124881 1098.08941568368 294.6051960096894
27 0.005 0.135 20 938.9278766472494 548.0376150047802 541.3027832857091 1102.920884986347 1100.650909091258 1100.217149060772 1093.549259868387 293.284263723755 1098.08552798024 294.4727991694992
28 0.005 0.14 20 940.8794655748419 556.2723233652382 549.6295125563123 1102.920575593779 1100.650821910555 1100.216743969705 1093.576185888627 293.2915272578028 1098.091166358032 294.3369247535811
29 0.005 0.145 20 942.7821564985079 564.3924868298019 557.8431805856094 1102.929111219448 1100.657180788455 1100.220332346707 1093.656884486526 293.3013678601761 1098.074171143513 294.1984598166442
30 0.005 0.15 20 944.6839746042903 572.3985043734812 565.9435159096894 1102.929184830616 1100.656251850714 1100.219818376115 1093.677760270762 293.3136168400376 1098.082864836033 294.056566132278
31 0.005 0.155 20 946.6189230071686 580.2910543189087 573.9306140237383 1102.937313430816 1100.66128489036 1100.222389620825 1093.759247126493 293.3282260410668 1098.087225579716 293.9166747991368
32 0.005 0.16 20 948.4975244537009 588.0693917337699 581.8042557144341 1102.936320456447 1100.660482056628 1100.22162240096 1093.776975237533 293.3455696541801 1098.080074390656 293.7767723285824
33 0.005 0.165 20 950.4043238438965 595.7339050962823 589.5646142047236 1102.946376145231 1100.666923705606 1100.225622358781 1093.851183441473 293.3659240680936 1098.085532924147 293.6499689656634
34 0.005 0.17 20 952.2899113167074 603.2858769138338 597.2122880982065 1102.944858906492 1100.665589997875 1100.224522035261 1093.861739061078 293.3896456120065 1098.084535830686 293.5484501912817
35 0.005 0.175 20 954.1928945806019 610.7267135878479 604.7483969599298 1102.95276957235 1100.671431312968 1100.227769546686 1093.930665738917 293.4171613919817 1098.068601702071 293.4709612116195
36 0.005 0.18 20 956.0862991574883 618.0561315590953 612.1733980822919 1102.951274393372 1100.669845271416 1100.226654066742 1093.940234562297 293.4488035743651 1098.067780338833 293.4162244771819
37 0.005 0.185 20 958.0055389429256 625.2755292287993 619.4881388194924 1102.961395923159 1100.676277848559 1100.23059438291 1094.007122409693 293.4848681773075 1098.07495746931 293.3798942831015
38 0.005 0.19 20 959.8906525105014 632.3853049806896 626.6931976289295 1102.958544213979 1100.673533973664 1100.228657015311 1094.01458120071 293.5254148798049 1098.079026979984 293.3601923755276
39 0.005 0.195 20 961.7450501128898 639.3865773284562 633.7893280267641 1102.966813093146 1100.679050106719 1100.231645100682 1094.079310246679 293.5705028933106 1098.077913145374 293.348009560467
40 0.005 0.2 20 963.5818312399605 646.2799458278855 640.7771438069104 1102.964803709247 1100.677756637004 1100.23079684455 1094.087323135046 293.6199598695336 1098.061805741321 293.3438138642094
41 0.005 0.205 20 965.4019793546531 653.0664470568375 647.6574100130032 1102.974743866034 1100.684156192506 1100.234726261764 1094.148919711557 293.6735737449133 1098.070092870316 293.3472276467931
42 0.005 0.21 20 967.1934194838775 659.7463734903108 654.4307436065628 1102.972847390422 1100.68223132809 1100.233581318139 1094.15419016503 293.7310999086561 1098.070243016964 293.3560181731798
43 0.005 0.215 20 968.9607497409791 666.3209699327994 661.098067324133 1102.981043774132 1100.687575096666 1100.236456991889 1094.215488516016 293.792380276959 1098.075580590343 293.3694093319158
44 0.005 0.22 20 970.576050694825 672.7906442240039 667.6598123737252 1102.977462575251 1100.684325170912 1100.234184371487 1094.218896254044 293.8571643991151 1098.072967484772 293.3874619932045
45 0.005 0.225 20 972.2395109328991 679.1568194875563 674.1159775366871 1102.986023620557 1100.690355523075 1100.237701714289 1094.276236939833 293.9252063019605 1098.068184871883 293.4103547186861
46 0.005 0.23 20 973.941112995133 685.4204578958672 680.4677664569364 1102.984032170592 1100.688611076244 1100.236562214653 1094.277528569953 293.9959302323069 1098.061511312665 293.4372111866562
47 0.005 0.235 20 975.6235682133209 691.5830499219682 686.7170955084374 1102.992708071748 1100.694542135707 1100.24064307669 1094.332419805643 294.0689978984312 1098.065859651668 293.4663372782344
48 0.005 0.24 20 977.2568966727765 697.6455994684309 692.8652994376604 1102.989764853047 1100.691525851206 1100.238131112164 1094.331077149356 294.1437983699255 1098.065844112759 293.4971177818545
49 0.005 0.245 20 978.8551878818103 703.6095933334624 698.9137350745601 1102.998456973639 1100.697473466344 1100.242185174216 1094.386080826727 294.2198672651601 1098.072476007744 293.5289639083399
50 0.005 0.25 20 980.4233622230682 709.4761090163332 704.8636701297319 1102.995377640691 1100.69473425043 1100.240214655646 1094.382383831547 294.296553050097 1098.068486944263 293.5614331801896
51 0.005 0.255 20 981.9937248645904 715.2465379940847 710.7164135226031 1103.003049343876 1100.700451157582 1100.243697154431 1094.433299339441 294.373419041499 1098.058530902972 293.5940152004134
52 0.005 0.26 20 983.5520468166349 720.9219881402128 716.4731991506567 1103.000635475585 1100.698052365439 1100.241959008116 1094.429652038279 294.4501070718447 1098.05711832514 293.6261890818192
53 0.005 0.265 20 985.1112027557185 726.5037530243086 722.1352291425969 1103.007821268606 1100.702314929755 1100.244552579809 1094.478593680541 294.5264648596838 1098.069590993426 293.6575829150873
54 0.005 0.27 20 986.603943470849 731.9928821218377 727.7037013209288 1103.005831238808 1100.700457613684 1100.243348376999 1094.471798163946 294.6023811244816 1098.06623170562 293.6879230399966
55 0.005 0.275 20 988.083857039734 737.3908764128571 733.1798736263962 1103.012526426259 1100.704910911186 1100.245733574324 1094.518936929843 294.6778561835242 1098.068810493522 293.7161283993962
56 0.005 0.28 20 989.5271016913831 742.6988387932508 738.5650107290815 1103.011099661128 1100.703591108579 1100.245105952992 1094.511911326835 294.7532563946159 1098.064055328518 293.7423064071091
57 0.005 0.285 20 990.973272294772 747.9182305080247 743.8603497312619 1103.018523773019 1100.70860857481 1100.248055076943 1094.558631018878 294.8287390283099 1098.064000459687 293.7663946593069
58 0.005 0.29 20 992.4119132353032 753.0500111103346 749.0670436085358 1103.014833388741 1100.704690508338 1100.245030085212 1094.551016499705 294.9041985470416 1098.066944697688 293.7881527154318
59 0.005 0.295 20 993.8474222322054 758.0956836392992 754.1863871587478 1103.023463542144 1100.710895731477 1100.248924252158 1094.597567597229 294.979898930594 1098.061887197769 293.8082857853553
60 0.005 0.3 20 995.2471486746456 763.056054977899 759.2194724832829 1103.020477327099 1100.708235043089 1100.247328438682 1094.587216994385 295.0559071551443 1098.061792583531 293.8271732879243
61 0.005 0.305 20 996.6319103250966 767.9327597686507 764.1676632848107 1103.027840539631 1100.713601871014 1100.250624129004 1094.632589557134 295.132021338329 1098.061396740452 293.8455528667612
62 0.005 0.31 20 997.9919712347546 772.7267891535503 769.032169601982 1103.025137404431 1100.710901146986 1100.248916630065 1094.623165622723 295.2081449109231 1098.0689380117 293.8634287200043
63 0.005 0.315 20 999.3421014653538 777.4396063253486 773.8142654954319 1103.031298862791 1100.715031137089 1100.25122253601 1094.66728960197 295.2841514920256 1098.067724086682 293.8805749612727
64 0.005 0.32 20 1000.670075568021 782.0721531784292 778.515120922091 1103.028351178441 1100.712321498638 1100.249382609632 1094.656182748355 295.3597856871415 1098.066697490187 293.8967753607967
65 0.005 0.325 20 1001.993171353786 786.6259799303818 783.1360141453863 1103.036169596187 1100.717555984062 1100.25216452266 1094.70293731903 295.4349435877489 1098.062097729902 293.9122614429775
66 0.005 0.33 20 1003.287771950189 791.101987030827 787.6780812625238 1103.032488764774 1100.714482656437 1100.250133098115 1094.693912562256 295.5094086202242 1098.062139696825 293.9281309171313
67 0.005 0.335 20 1004.582514845956 795.5016069160823 792.142603744547 1103.039729960959 1100.719219689065 1100.252855043625 1094.739119784664 295.5834099142878 1098.06237330602 293.9458586330198
68 0.005 0.34 20 1005.849876459794 799.825850180308 796.5307090961621 1103.037433338523 1100.717175215802 1100.251934721874 1094.7256443285 295.6568421142712 1098.063536005172 293.9639447579311
69 0.005 0.345 20 1007.104216963952 804.0760873175971 800.8436390950998 1103.043818128167 1100.721337589533 1100.254209057206 1094.767093239839 295.7296029944158 1098.068629164687 293.9843473002911
70 0.005 0.35 20 1008.332318947818 808.2531790246235 805.0825198230034 1103.039319878327 1100.717771784945 1100.251762081621 1094.751630530067 295.8016058263056 1098.066741031042 294.0051460209061
71 0.005 0.355 20 1009.555948811476 812.3585147397663 809.2485881242502 1103.047424968177 1100.723327678939 1100.255236444632 1094.793508238752 295.8733066742295 1098.065082616246 294.0267538197834
72 0.005 0.36 20 1010.756871546914 816.3929671745469 813.342909778188 1103.044922061633 1100.721264830331 1100.254139914838 1094.779609900421 295.9447443668087 1098.06268697911 294.0497781226634
73 0.005 0.365 20 1011.9408526813 820.3578727391974 817.3666231763257 1103.050065282341 1100.724439525489 1100.255791763779 1094.820044354804 296.0161269076755 1098.066506038621 294.0742975339744
74 0.005 0.37 20 1013.096400482532 824.2541815565939 821.3208190941291 1103.04716573455 1100.722193458151 1100.254400039735 1094.805084979297 296.0876037103171 1098.063450655734 294.1006552106837
75 0.005 0.375 20 1014.249764459433 828.0831379767064 825.2066219266691 1103.053312053887 1100.726121995463 1100.256621066739 1094.845614697505 296.1590955169484 1098.067105468862 294.1274701853348
76 0.005 0.38 20 1015.382583045781 831.8457837990546 829.0251658404064 1103.050136532995 1100.723616908691 1100.255054530345 1094.828719625456 296.2305178020478 1098.065947090507 294.1547910086808
77 0.005 0.385 20 1016.514264480799 835.5433186971057 832.7775720434937 1103.056571128602 1100.727965204087 1100.257669186338 1094.869482896047 296.3022416412141 1098.067117666799 294.1830270368001
78 0.005 0.39 20 1017.629060691522 839.1766285075657 836.4648848906517 1103.052812021139 1100.725019652547 1100.255771186534 1094.853474430754 296.3747972249867 1098.066493629284 294.2123185256974
79 0.005 0.395 20 1018.733759252342 842.7470056141062 840.0882383405219 1103.059180843175 1100.729215402003 1100.258237302469 1094.893671807053 296.4483880890898 1098.066219136601 294.2426283419501
80 0.005 0.4 20 1019.816747436921 846.2553111835007 843.6486662179194 1103.055781246115 1100.726792342081 1100.256719335764 1094.877741377217 296.523349273177 1098.061072693773 294.2737268929296
81 0.005 0.405 20 1020.901055610587 849.7027965414007 847.1472819909717 1103.062521900556 1100.731323163949 1100.259532968489 1094.917618971768 296.5998241709593 1098.062173178045 294.306147724571
82 0.005 0.41 20 1021.978058326888 853.0900556490537 850.5849370698937 1103.058929050751 1100.728608691983 1100.257793941905 1094.901146905028 296.6779840310389 1098.060329789835 294.3395469404043
83 0.005 0.415 20 1023.033390741861 856.4182251576634 853.9626254011297 1103.066001299476 1100.733637653989 1100.260988887824 1094.940247601707 296.7581881089598 1098.058167836393 294.3739372282422
84 0.005 0.42 20 1024.032684798525 859.6880864665882 857.2812309627736 1103.061225845792 1100.730304567655 1100.258837628986 1094.922374720999 296.8407971105396 1098.052257199304 294.409082513691
85 0.005 0.425 20 1025.019071981646 862.9007244606605 860.5417168134551 1103.06746540008 1100.733781341892 1100.261010801155 1094.960375889966 296.9257622695266 1098.065581587376 294.4456248582734
86 0.005 0.43 20 1025.976611463648 866.0567735820068 863.7449136726553 1103.064665877844 1100.731540815754 1100.259541588764 1094.942716123134 297.0128973530784 1098.063578187718 294.4820754361921
87 0.005 0.435 20 1026.907146064667 869.1575243958875 866.8918651171168 1103.070903531373 1100.736361253602 1100.262448060299 1094.981518092904 297.1024776998985 1098.053153427398 294.5154759079117
88 0.005 0.44 20 1027.848222171165 872.203529856609 869.9833849134329 1103.068275051398 1100.73361230904 1100.260902414912 1094.963877913289 297.1947566059643 1098.066895281807 294.543850307696
89 0.005 0.445 20 1028.762662021468 875.1960139469822 873.0202743285615 1103.07338527858 1100.73686295966 1100.262623263657 1095.001987044655 297.2898891857819 1098.065946684224 294.5749205476171
90 0.005 0.45 20 1029.645814806515 878.1356757542621 876.0033932581955 1103.069645092668 1100.734142931807 1100.260910094165 1094.983516072611 297.3879040739427 1098.065448820389 294.606965766155
91 0.005 0.455 20 1030.557813603161 881.0234149682319 878.9337493707138 1103.076605752981 1100.738680672393 1100.26365459426 1095.020915502442 297.4888034696344 1098.065992749073 294.6386898945031
92 0.005 0.46 20 1031.417228957919 883.8602227369695 881.8123528878597 1103.073751285157 1100.73679380341 1100.262593203827 1095.003102392582 297.5925377261193 1098.058052605215 294.6704017513592
93 0.005 0.465 20 1032.305939176309 886.6469855682295 884.6401275225297 1103.079469407847 1100.74025181403 1100.264618533837 1095.039941582908 297.6991882607291 1098.064232753728 294.7021305817639
94 0.005 0.47 20 1033.145995060943 889.384616784474 887.4179984554902 1103.076539238729 1100.738176023447 1100.263414018599 1095.020977112274 297.8086444137252 1098.058041061122 294.7339398641097
95 0.005 0.475 20 1033.988142633514 892.0740196722992 890.1468849242597 1103.082443958762 1100.742186489442 1100.265915821458 1095.057949157228 297.9208529288177 1098.061003870406 294.7654358690024
96 0.005 0.48 20 1034.827247664369 894.7158147102978 892.8275311950437 1103.078520479507 1100.738865751431 1100.263735987743 1095.038278376481 298.0357124576963 1098.06221882786 294.7973236391418
97 0.005 0.485 20 1035.623460781829 897.3111406940345 895.4608807298277 1103.084733584657 1100.74316414863 1100.266315622698 1095.074345741681 298.1531301203499 1098.067287236681 294.8299365944267
98 0.005 0.49 20 1036.436737972675 899.8603992395275 898.0476381640202 1103.080170706234 1100.739597258951 1100.263945862215 1095.054468519225 298.2730808109903 1098.066369614982 294.8617981708467
99 0.005 0.495 20 1037.219969653831 902.3648081199849 900.5887250500435 1103.086495291304 1100.744272014694 1100.266835063757 1095.090773987531 298.3954818943545 1098.053566711369 294.8927259590538
100 0.005 0.5 20 1037.98762469162 904.8248337785253 903.0848875839667 1103.083125236067 1100.741317483371 1100.265039279442 1095.070637373983 298.5202695209947 1098.067109501353 294.9228456360494
101 0.005 0.505 20 1038.770192308615 907.2413748356261 905.5368815764349 1103.088268515075 1100.744513965009 1100.266750990873 1095.105665929988 298.6473121693462 1098.064881897825 294.9520187500176
102 0.005 0.51 20 1039.496434268818 909.6152231727038 907.9455294320352 1103.085628729319 1100.742822223698 1100.265953911926 1095.085181490602 298.7765686341372 1098.058381657334 294.9800963354402
103 0.005 0.515 20 1040.257091360375 911.9471193128624 910.311580398338 1103.091877661537 1100.74696598357 1100.268496322969 1095.120737671196 298.9078922324088 1098.061960560474 295.0070029582793
104 0.005 0.52 20 1040.976179018084 914.2377260282017 912.6357486286887 1103.086252046831 1100.742439218533 1100.265369948014 1095.099059326627 299.0412032109642 1098.065804067685 295.0325149830973
105 0.005 0.525 20 1041.68911545485 916.4879693175403 914.9188649566559 1103.092741221525 1100.747132832886 1100.268242677165 1095.134364154791 299.1764285859638 1098.065772242734 295.0564289348612
106 0.005 0.53 20 1042.411776730346 918.6982362428447 917.1615497333166 1103.089401082508 1100.744612986629 1100.26684011546 1095.113425333485 299.3134795386611 1098.060033599073 295.0788025536241
107 0.005 0.535 20 1043.093166154065 920.8696106956547 919.3646042884137 1103.09571045895 1100.748873783157 1100.269342356728 1095.147959582737 299.452266953311 1098.068383783812 295.0998162980483
108 0.005 0.54 20 1043.778933103079 923.0024186749081 921.528660296614 1103.091138278491 1100.745661071109 1100.267349999616 1095.126478792343 299.5926821452253 1098.059093182124 295.1193784901774
109 0.005 0.545 20 1044.460345650327 925.0975833375824 923.654409899494 1103.096299152997 1100.748705449543 1100.269044001732 1095.160394222694 299.7346724606901 1098.066306776528 295.1378243222474
110 0.005 0.55 20 1045.105978986254 927.1556183202634 925.7425391058609 1103.092331583542 1100.746015459477 1100.267367079559 1095.138776814963 299.8782300350392 1098.061163147619 295.1548591526604
111 0.005 0.555 20 1045.783337714509 929.1772344671856 927.7936989796552 1103.098781170277 1100.750460212108 1100.270274977314 1095.173236395417 300.0231554649225 1098.060070972128 295.1708799958386
112 0.005 0.5600000000000001 20 1046.407841045789 931.1630109886435 929.80850974821 1103.093838606045 1100.74714652786 1100.267992567492 1095.150800659471 300.1695376952455 1098.052263176392 295.1857174877717
113 0.005 0.5650000000000001 20 1047.043397175651 933.113750737705 931.7876840639778 1103.099749489979 1100.751140338121 1100.270497968858 1095.184735077495 300.3172270837231 1098.056676547727 295.1994624235435
114 0.005 0.5700000000000001 20 1047.675197840628 935.0297627700073 933.7317430479657 1103.096359979823 1100.748249414883 1100.268773017042 1095.163045596467 300.4660865584372 1098.059420624026 295.212197076241
115 0.005 0.5750000000000001 20 1048.275743751685 936.9120330078296 935.6414029583415 1103.100960491823 1100.751149545152 1100.270342405065 1095.195667904966 300.6161447105943 1098.067060195226 295.2239294844821
116 0.005 0.58 20 1048.879106246834 938.7607901771705 937.5171902828623 1103.096811910766 1100.748004403127 1100.268412816127 1095.17370053416 300.7672543389271 1098.066687302381 295.2346194429612
117 0.005 0.585 20 1049.481019900885 940.5768636885884 939.3597318310307 1103.102960139593 1100.752150713739 1100.270857884764 1095.206253252024 300.9194202957257 1098.06727064925 295.2443915297579
118 0.005 0.59 20 1050.043765453221 942.3607287453389 941.1696215148271 1103.09955012058 1100.749748389222 1100.269562985723 1095.184376652692 301.072616580404 1098.064832086707 295.2531170735466
119 0.005 0.595 20 1050.636570252856 944.1129914048112 942.9474209022816 1103.104583390322 1100.753094541485 1100.27147604933 1095.21704474117 301.2266367593022 1098.067054882963 295.2609108370153
120 0.005 0.6 20 1051.189279614284 945.8341605162215 944.693687109057 1103.101258459867 1100.750687309145 1100.270035504596 1095.195269481233 301.3816568117762 1098.061838048822 295.2676617218447
121 0.005 0.605 20 1051.739921869988 947.5249529030687 946.4090501725642 1103.107042028404 1100.755150445078 1100.272951250687 1095.228127655698 301.53751483631 1098.061039458787 295.2735274171216
122 0.005 0.61 20 1052.29953692037 949.1856240161571 948.0939500798386 1103.102730941293 1100.751347881272 1100.270456304924 1095.204601903382 301.6942049680009 1098.065090000581 295.278776672197
123 0.005 0.615 20 1052.826946792796 950.8169989058767 949.7490052488589 1103.107642397124 1100.754719748787 1100.272381097436 1095.23679491262 301.8516416194366 1098.067292485224 295.283364138182
124 0.005 0.62 20 1053.35192000626 952.4193240984667 951.3746964377488 1103.103425029653 1100.751709869888 1100.270453009057 1095.214665362173 302.0098058171289 1098.063034643602 295.2874363303317
125 0.005 0.625 20 1053.887099116269 953.9932888300164 952.9715483446935 1103.10950689816 1100.755949566592 1100.273121161496 1095.245557469945 302.168747701004 1098.062810451267 295.2909406408796
126 0.005 0.63 20 1054.378292697729 955.5393187802126 954.5400693745727 1103.104319135007 1100.751789207475 1100.270383637446 1095.222927439288 302.3285068707412 1098.068237879679 295.2940217718049
127 0.005 0.635 20 1054.896162074042 957.0579596454417 956.0807726768577 1103.110072829961 1100.75589417823 1100.272990986242 1095.255212588958 302.4888673883231 1098.067726618793 295.2965627465853
128 0.005 0.64 20 1055.388953457674 958.5495630837469 957.5940930971783 1103.10616756006 1100.752944096503 1100.271088019222 1095.231687229651 302.6498456203641 1098.06266592815 295.2986787230649
129 0.005 0.645 20 1055.867533056506 960.0148710215584 959.0806251104206 1103.111618358237 1100.756905255602 1100.273470205026 1095.263113542426 302.8116711965882 1098.063895084302 295.3001774046126
130 0.005 0.65 20 1056.358924555865 961.4540273821706 960.5407419930151 1103.108258475819 1100.754209335919 1100.272098687691 1095.240711151648 302.9741245313018 1098.065431753771 295.3013498100631
131 0.005 0.655 20 1056.82857386641 962.8677906640222 961.9749768674416 1103.113730083584 1100.758130677434 1100.274462671444 1095.271392860761 303.1373210352549 1098.065674296507 295.3020395339452
132 0.005 0.66 20 1057.279700190237 964.2563553555444 963.3837395545244 1103.108878869854 1100.754714696767 1100.272122913804 1095.248374108613 303.3012844623968 1098.061738644665 295.3023864785393
133 0.005 0.665 20 1057.755507888361 965.6203491714484 964.7675030634172 1103.113991557234 1100.757953808455 1100.274131872387 1095.279765919349 303.4660101702227 1098.069412741195 295.302442130679
134 0.005 0.67 20 1058.187921793112 966.9601158944143 966.1267077378142 1103.10979550593 1100.754890716387 1100.272170228683 1095.255672937929 303.6314959919141 1098.06250106052 295.3023002701799
135 0.005 0.675 20 1058.63431323162 968.2761753105639 967.4618199007134 1103.115431713727 1100.758851322993 1100.274774296701 1095.287181457075 303.7974938062692 1098.06853636695 295.301916002507
136 0.005 0.68 20 1059.072915366597 969.5687720843117 968.7731940997099 1103.111070845063 1100.755532315463 1100.272454361746 1095.263074412831 303.9642148500586 1098.063589294286 295.3013669604535
137 0.005 0.6850000000000001 20 1059.489767202155 970.8385324360804 970.0613273516524 1103.116367256621 1100.759340258098 1100.274784220002 1095.293988220181 304.1316067556363 1098.064243741946 295.3006626810183
138 0.005 0.6900000000000001 20 1059.911674119536 972.0855312328857 971.3265411732356 1103.11205477094 1100.755801271133 1100.27286055505 1095.271111232199 304.2995794356595 1098.067338826822 295.2996057908521
139 0.005 0.6950000000000001 20 1060.333108945819 973.310468694566 972.5692913617551 1103.11694632128 1100.759243974386 1100.274733858092 1095.301019705238 304.4682086308372 1098.068667166502 295.2984956808592
140 0.005 0.7000000000000001 20 1060.720004714157 974.5136665179162 973.7899633226333 1103.112759017581 1100.756367336616 1100.272945039547 1095.278067795391 304.6375206826591 1098.063227975807 295.2970701725504
141 0.005 0.705 20 1061.134723814417 975.6955562796049 974.9889633819306 1103.118251384049 1100.76057118238 1100.275612150908 1095.30856121416 304.807434240809 1098.055741056254 295.2956832956129
142 0.005 0.71 20 1061.523334178539 976.856421406923 976.1666526983718 1103.115042417864 1100.757597287476 1100.274054689977 1095.284451308832 304.9781079244357 1098.064215640738 295.2940701513132
143 0.005 0.715 20 1061.902605938104 977.9968352654433 977.3234939327788 1103.12009745554 1100.761336632347 1100.27621845735 1095.314907732407 305.1493374006171 1098.070762062966 295.292646190451
144 0.005 0.72 20 1062.29089328473 979.116845932493 978.4597548585356 1103.115729986204 1100.757918261589 1100.273997960484 1095.290254952936 305.3212064356111 1098.070391838484 295.2910967756264
145 0.005 0.725 20 1062.661824745477 980.2171064255695 979.5758634798873 1103.120768047897 1100.761522532524 1100.276176895627 1095.321097348316 305.493755467654 1098.067851152668 295.2897259194373
146 0.005 0.73 20 1063.016588746808 981.297740259068 980.6721455297939 1103.115980090591 1100.758188829605 1100.274043901476 1095.296036938036 305.666830424662 1098.063431206074 295.2882977771852
147 0.005 0.735 20 1063.395205490491 982.3592593605521 981.7489739497699 1103.121389543993 1100.762200391537 1100.276591043482 1095.326736973976 305.8404851670231 1098.057380232027 295.2869817137956
148 0.005 0.74 20 1063.737538028732 983.4018859222349 982.8066699316088 1103.118087035278 1100.759396594015 1100.274964121601 1095.301944274621 306.0148263993765 1098.062220806091 295.2857660435132
149 0.005 0.745 20 1064.088449332512 984.4260850033944 983.8456152810768 1103.1218754924 1100.761972490922 1100.276271375784 1095.331575546186 306.1896967591539 1098.068675851015 295.2846240522264
150 0.005 0.75 20 1064.438487369722 985.4319744720445 984.8660731898348 1103.117745657944 1100.759089825531 1100.274580743542 1095.307461939513 306.3651014052586 1098.057876437364 295.2836631268726
151 0.005 0.755 20 1064.769262482613 986.4201694286126 985.8684607224777 1103.123086702367 1100.763024042081 1100.277012649057 1095.336173784211 306.5411532537166 1098.057314962457 295.2825424528808
152 0.005 0.76 20 1065.101430062374 987.390742598394 986.8530565575933 1103.11962572855 1100.7601451189 1100.275492397595 1095.311651529079 306.7176882975572 1098.065214018106 295.2815772832328
153 0.005 0.765 20 1065.438912727337 988.3441427266398 987.8201733897333 1103.123805409972 1100.762854425005 1100.276737530116 1095.3410631053 306.8948761041925 1098.068885642924 295.2805639105706
154 0.005 0.77 20 1065.742922532103 989.2805706220321 988.7701218114487 1103.120145382207 1100.760381018033 1100.275461429108 1095.316984652035 307.0725569772345 1098.06431702195 295.2797655335069
155 0.005 0.775 20 1066.070673555944 990.2004198892552 989.7032077335405 1103.1251152116 1100.763731490642 1100.277419981191 1095.346585745659 307.2507468218495 1098.070972658767 295.278810346873
156 0.005 0.78 20 1066.380767442824 991.1038458061813 990.6196848627702 1103.120002064392 1100.759943946914 1100.27483944747 1095.3220578276 307.4294350731453 1098.064127965165 295.2780862696843
157 0.005 0.785 20 1066.680007399763 991.9913689500582 991.5199362583011 1103.125640999968 1100.76445075083 1100.277801004125 1095.351010321386 307.6088547655979 1098.058706911933 295.2773416906138
158 0.005 0.79 20 1066.988599991751 992.8629899794745 992.4041592602391 1103.122113962001 1100.76150138513 1100.276101762662 1095.326781012458 307.7889559357866 1098.062234817689 295.2766894791289
159 0.005 0.795 20 1067.2905107974 993.7192450827199 993.2726934829217 1103.127297499944 1100.764942523276 1100.278234774683 1095.356107992146 307.9693203609709 1098.066824353072 295.2761548628027
160 0.005 0.8 20 1067.563321399899 994.5602004317785 994.1257808337198 1103.121012418533 1100.760833490581 1100.275468920357 1095.331415985422 308.1500197739256 1098.057714485864 295.2756684276657
161 0.005 0.805 20 1067.866762027 995.3862768640064 994.9637221176984 1103.12715698678 1100.764612693923 1100.277771451429 1095.360892061919 308.331076508681 1098.067343705918 295.2752870040805
162 0.005 0.8100000000000001 20 1068.134684935034 996.1975952194974 995.7867555849974 1103.121587654424 1100.760473368373 1100.275203469196 1095.335788420439 308.5124819209698 1098.068900192483 295.274976224047
163 0.005 0.8150000000000001 20 1068.405344334626 996.9946405973972 996.5952404382822 1103.127739562438 1100.765281247238 1100.278279937049 1095.365220222906 308.6944073063001 1098.064081716648 295.2747030226581
164 0.005 0.8200000000000001 20 1068.685566351802 997.7774186511242 997.3893466914137 1103.12381399232 1100.762356243881 1100.276637845251 1095.340153134985 308.8766000227743 1098.062582698649 295.2744490175077
165 0.005 0.8250000000000001 20 1068.947675932849 998.5464587920598 998.1693925419111 1103.129298770072 1100.766027743781 1100.27892220613 1095.369692959476 309.0592972493196 1098.066897560048 295.2744103260123
166 0.005 0.8300000000000001 20 1069.207917351687 999.3017082724151 998.9355541292547 1103.123660717589 1100.762032958515 1100.276118225645 1095.344070537096 309.2422181224155 1098.063784118393 295.2743462802121
167 0.005 0.835 20 1069.475724239461 1000.043656220921 999.6881220702763 1103.128468446563 1100.765078559812 1100.277949302604 1095.373726429426 309.4255156460173 1098.069713562291 295.2744235653758
168 0.005 0.84 20 1069.717083374881 1000.772340542098 1000.427301139785 1103.124101370284 1100.761947129522 1100.276112338261 1095.348222535089 309.6091201688201 1098.067833906121 295.2745614243255
169 0.005 0.845 20 1069.976338736866 1001.488169480031 1001.153381332526 1103.129400867918 1100.766342999391 1100.278749426576 1095.377778117562 309.7929999921079 1098.056661423982 295.274746418042
170 0.005 0.85 20 1070.217580353643 1002.191209780662 1001.86653866703 1103.125432913469 1100.76286151249 1100.276707586849 1095.35256952596 309.9773144127228 1098.061798836303 295.274995788382
171 0.005 0.855 20 1070.45609971636 1002.881872012084 1002.567061963195 1103.130395177765 1100.766702032206 1100.279182555694 1095.381713581437 310.1618785970555 1098.062686883567 295.2752785463788
172 0.005 0.86 20 1070.693580688956 1003.560164666058 1003.255121202983 1103.125940049563 1100.76299237087 1100.276794853494 1095.356156194825 310.3466459373981 1098.071184541065 295.2757362558115
173 0.005 0.865 20 1070.931383921016 1004.226507268894 1003.930978480972 1103.131212209478 1100.766772382427 1100.279131105408 1095.385355408569 310.531709209919 1098.071192531046 295.2761057056651
174 0.005 0.87 20 1071.147805472217 1004.880951935517 1004.594822124016 1103.126609679803 1100.76341722923 1100.2770205479 1095.359461917958 310.7170758737465 1098.07131605729 295.2766281504308
175 0.005 0.875 20 1071.383151919049 1005.523843748232 1005.246900024357 1103.132098809227 1100.767436648112 1100.279484603746 1095.38883202614 310.9025953914756 1098.071761005614 295.2770897152225
176 0.005 0.88 20 1071.595555110865 1006.155245883012 1005.887370242196 1103.126326064515 1100.763574812128 1100.277032109047 1095.363246051737 311.0885148111939 1098.056561776741 295.2777470679942
177 0.005 0.885 20 1071.812727111355 1006.775555880924 1006.516508232668 1103.132761922301 1100.76786887951 1100.279947798654 1095.39237111635 311.2745776162193 1098.06568854948 295.2783054963102
178 0.005 0.89 20 1072.027048940296 1007.384708724846 1007.134436070739 1103.126919099584 1100.763831310733 1100.277083797486 1095.367025352866 311.4608928508218 1098.057951389828 295.2789834817891
179 0.005 0.895 20 1072.236405157054 1007.983183993294 1007.741421390058 1103.132339914536 1100.767559296845 1100.279466593216 1095.396222178007 311.6474719924216 1098.058667124425 295.2796677738041
180 0.005 0.9 20 1072.436647353981 1008.570950033467 1008.337623296736 1103.12884360469 1100.76486549943 1100.277963162345 1095.370364618479 311.8342107471602 1098.063528981844 295.2803245286682
181 0.005 0.905 20 1072.650993757037 1009.148367654972 1008.923259586192 1103.133631013925 1100.767964101845 1100.279745567681 1095.39939478332 312.0211839624658 1098.068003227954 295.281108204731
182 0.005 0.91 20 1072.834860828955 1009.715439163577 1009.498466127667 1103.127447191416 1100.763354687778 1100.276746620732 1095.37336823069 312.208279293093 1098.069891146671 295.281920390154
183 0.005 0.915 20 1073.039752157835 1010.272539835258 1010.063496898988 1103.13285092377 1100.767430272704 1100.279183410618 1095.402273354892 312.3955940284468 1098.070586615877 295.2827150647992
184 0.005 0.92 20 1073.229015870877 1010.819670265935 1010.618476638012 1103.129532708232 1100.764985179487 1100.277839470405 1095.376431634433 312.5832158986693 1098.064086469346 295.2833945826065
185 0.005 0.925 20 1073.413542253624 1011.357188411058 1011.163630333117 1103.133210101386 1100.767575380859 1100.279256754616 1095.405000333657 312.7708659825266 1098.069970873154 295.2843349501326
186 0.005 0.93 20 1073.603950903425 1011.885060669775 1011.699083627889 1103.129170509811 1100.764575588052 1100.277544934629 1095.379569632604 312.9587357079088 1098.064532881849 295.2851033715755
187 0.005 0.9350000000000001 20 1073.785476470647 1012.403730388475 1012.225093787781 1103.13528200298 1100.769092547407 1100.280615601437 1095.408115090188 313.1468118567579 1098.066463839901 295.2859395162011
188 0.005 0.9400000000000001 20 1073.958616146273 1012.913044928877 1012.741735353318 1103.129921874866 1100.765427471121 1100.278212134294 1095.382349426046 313.3349927264519 1098.063086041401 295.2867087513299
189 0.005 0.9450000000000001 20 1074.142024320544 1013.413430892713 1013.249221984708 1103.134866887779 1100.76857791488 1100.279909543252 1095.410556519503 313.5231862667686 1098.065828257035 295.2876132524153
190 0.005 0.9500000000000001 20 1074.301519880889 1013.904859747252 1013.747689760423 1103.130067519784 1100.765589040227 1100.278076638015 1095.384877406894 313.7115276283108 1098.058142198853 295.2884463002144
191 0.005 0.9550000000000001 20 1074.481711868986 1014.387657298538 1014.237344044048 1103.136468056696 1100.769828673615 1100.280920690627 1095.413249999134 313.9000316635028 1098.063972805408 295.2891766100147
192 0.005 0.96 20 1074.640351229344 1014.861820313588 1014.718292819627 1103.131474961115 1100.765969683424 1100.278532874912 1095.387534691921 314.088696600717 1098.068244308703 295.2900333422866
193 0.005 0.965 20 1074.802122267636 1015.327649993857 1015.190731100187 1103.135988401017 1100.769430480049 1100.280555712602 1095.415859744318 314.277249823715 1098.067832514547 295.2908099206979
194 0.005 0.97 20 1074.96401909507 1015.785116963109 1015.654752953895 1103.131016985544 1100.765526226585 1100.278020777538 1095.390001927049 314.465926494551 1098.065499764929 295.291648310095
195 0.005 0.975 20 1075.118830451651 1016.234602121286 1016.110583718388 1103.135837939881 1100.768933328214 1100.279983843049 1095.418045683527 314.654769751654 1098.071814558579 295.2923033752199
196 0.005 0.98 20 1075.27117168707 1016.675985925799 1016.558305264845 1103.130816263193 1100.765793881405 1100.278144229365 1095.392574968384 314.8435087734563 1098.057538922369 295.2931473090839
197 0.005 0.985 20 1075.428176067339 1017.109660046047 1016.998105112207 1103.13590760342 1100.76880733984 1100.280023847208 1095.420534064035 315.0324177884444 1098.071191257988 295.2937883557775
198 0.005 0.99 20 1075.567953770638 1017.535550844097 1017.430093307513 1103.132327033304 1100.766394090817 1100.278720408503 1095.394875923496 315.2212094782681 1098.072631437926 295.2945771910152
199 0.005 0.995 20 1075.725480828223 1017.953985546988 1017.854449764545 1103.137741597308 1100.77060523177 1100.281335936307 1095.423049511687 315.4099675098615 1098.062362932981 295.2952248183901
200 0.005 1 20 1075.859980055109 1018.364918422478 1018.271255991672 1103.132983481459 1100.766901952585 1100.279136146738 1095.397164913429 315.5988351897972 1098.066455594716 295.2959825326325
201 0.005 1.005 20 1076.004631461943 1018.768629912339 1018.680686779298 1103.137216792937 1100.769887318915 1100.280718505864 1095.425028516242 315.7874805554691 1098.069881644272 295.2966091662076
202 0.005 1.01 20 1076.142566578036 1019.165075751709 1019.082810152394 1103.131548834436 1100.765254422646 1100.277620762833 1095.398942873948 315.9761633386385 1098.070420629679 295.297259507924
203 0.005 1.015 20 1076.276444681925 1019.554628043289 1019.477846004935 1103.137087213101 1100.769632263102 1100.28045634923 1095.427054530299 316.1647669846416 1098.071778417229 295.2979071498227
204 0.005 1.02 20 1076.413119593502 1019.937146916585 1019.865849706072 1103.132470942725 1100.76597441895 1100.278290489145 1095.401434718929 316.3533543429716 1098.070310162485 295.2984271164971
205 0.005 1.025 20 1076.546082301113 1020.313017323979 1020.247008429244 1103.137420455555 1100.769742265014 1100.280390257022 1095.429469083099 316.5417669715616 1098.066113469375 295.2991041827715
206 0.005 1.03 20 1076.668936127787 1020.682109977209 1020.621391497835 1103.13322816347 1100.766906335549 1100.278894321105 1095.403496358248 316.7302306752864 1098.063230131273 295.299577095065
207 0.005 1.035 20 1076.806301973499 1021.044748808543 1020.989147196257 1103.138061745229 1100.770152080119 1100.280705314248 1095.43162610944 316.9184047128693 1098.066283249065 295.3002243976759
208 0.005 1.04 20 1076.921465316497 1021.400902697636 1021.350379913802 1103.133655472725 1100.767141313074 1100.279101696138 1095.405261418817 317.1064637807126 1098.06405392574 295.3007164141482
209 0.005 1.045 20 1077.052410208758 1021.75083910401 1021.705249231936 1103.138960412034 1100.771178108811 1100.281638729242 1095.433345346099 317.2944942289828 1098.064590588617 295.30127390499
210 0.005 1.05 20 1077.170287175892 1022.094488457142 1022.053802573285 1103.134657088573 1100.767631866141 1100.27944801203 1095.406999813215 317.4822630043937 1098.067602841216 295.3017847876874
211 0.005 1.055 20 1077.285410239755 1022.432141969401 1022.396207069171 1103.138428689189 1100.770868444249 1100.281228470226 1095.435407400372 317.6699626377948 1098.058740344789 295.302253609431
212 0.005 1.06 20 1077.405840827551 1022.763689560274 1022.732502717541 1103.133354617359 1100.76630582667 1100.278407161415 1095.408774279039 317.857424194228 1098.070605615858 295.3027104179303
213 0.005 1.065 20 1077.519813623339 1023.08950368969 1023.062884003573 1103.138917363665 1100.770962690867 1100.281339059088 1095.437177286557 318.044687427169 1098.060688089231 295.3031433174924
214 0.005 1.07 20 1077.628428273083 1023.409431338137 1023.387393289625 1103.134130314954 1100.767370355553 1100.279047228113 1095.410451887713 318.2317301964609 1098.062228631478 295.3036318841343
215 0.005 1.075 20 1077.748884143969 1023.723804893183 1023.706179501212 1103.140394354513 1100.771653968426 1100.282003864243 1095.438977142688 318.4186454754418 1098.067004617883 295.3039659928011
216 0.005 1.08 20 1077.844433709913 1024.032506464617 1024.019287036833 1103.133991432832 1100.767019006583 1100.278630552165 1095.41226704624 318.6053391792167 1098.065726790237 295.3044440659338
217 0.005 1.085 20 1077.963254401684 1024.335825765141 1024.326879018671 1103.140668532907 1100.77182909728 1100.282113842379 1095.440579005033 318.7916798571351 1098.06843466221 295.3047590812335
218 0.005 1.09 20 1078.062856682034 1024.633706292117 1024.629004643939 1103.135518924359 1100.767895804601 1100.279522855341 1095.413677039828 318.9778386109911 1098.072810331232 295.3052433570525
219 0.005 1.095 20 1078.165016334998 1024.926398818445 1024.925810479014 1103.140270581928 1100.771890981264 1100.28201615375 1095.442066934752 319.1638573646122 1098.064779274376 295.3055752124683
220 0.005 1.1 20 1078.270874028767 1025.213816760251 1025.217333908117 1103.136076367494 1100.768319795221 1100.27973148856 1095.415476770495 319.3494469364949 1098.073256466361 295.3059482125724
221 0.005 1.105 20 1078.366972347988 1025.496265226354 1025.503726012075 1103.140351837048 1100.77155428879 1100.281694994189 1095.443266917281 319.534896728983 1098.069243122994 295.3063084059128
222 0.005 1.11 20 1078.4628764863 1025.773582779602 1025.785016005244 1103.134619967356 1100.767080491214 1100.278750118458 1095.416887029259 319.7199891280502 1098.071671141316 295.3065509785202
223 0.005 1.115 20 1078.567571362731 1026.046126530156 1026.061365287048 1103.14091699588 1100.771693051994 1100.281788738227 1095.444964663722 319.9048758992648 1098.07292135361 295.3069019409932
224 0.005 1.12 20 1078.651615348568 1026.313755447232 1026.332809268131 1103.135895858762 1100.768065517083 1100.279561296864 1095.418741681219 320.0894285451457 1098.073132352667 295.3071470168398
225 0.005 1.125 20 1078.755524893554 1026.576726722257 1026.599470899491 1103.141292394664 1100.772273194291 1100.282297710381 1095.446357346551 320.2736636220663 1098.066346019316 295.3075185634129
226 0.005 1.13 20 1078.840513807307 1026.83498485059 1026.861400261713 1103.136626974511 1100.768598897506 1100.280042959366 1095.420052333125 320.4576069646362 1098.06716609414 295.3077465372781
227 0.005 1.135 20 1078.931700133522 1027.088738755032 1027.118711433923 1103.140593245199 1100.771432563012 1100.281532403843 1095.447299233667 320.6412233950635 1098.07110660761 295.3080591030496
228 0.005 1.14 20 1079.022201273493 1027.337905278113 1027.371433844809 1103.135095347063 1100.767086251962 1100.278843877881 1095.421185320125 320.8244048121832 1098.071105603551 295.308291094743
229 0.005 1.145 20 1079.10846093453 1027.58279866379 1027.619732425836 1103.140517244505 1100.771862507903 1100.281725221848 1095.448756297486 321.0074630541275 1098.059302459265 295.3084927527141
230 0.005 1.15 20 1079.201197702195 1027.823263667616 1027.863632445197 1103.137098671526 1100.768874055383 1100.280081114987 1095.422150281534 321.190014125497 1098.065449211433 295.3087188567403
231 0.005 1.155 20 1079.296435241355 1028.059628816857 1028.103269148617 1103.142188834595 1100.772483230601 1100.282423475573 1095.449477684662 321.3722855504276 1098.068424298645 295.3089307191927
232 0.005 1.16 20 1079.368435177761 1028.291713604381 1028.338647523842 1103.137178133318 1100.769049314707 1100.280320705975 1095.422517339559 321.5544417309202 1098.067056539212 295.3092170214962
233 0.005 1.165 20 1079.463139502389 1028.519753622818 1028.56986369268 1103.141721679965 1100.772105001622 1100.282014546718 1095.450341924837 321.7361941424899 1098.069581236569 295.3093229646192
234 0.005 1.17 20 1079.533837908739 1028.743665149233 1028.796957387806 1103.13626316445 1100.768613829224 1100.279718584552 1095.423445653973 321.917400449153 1098.060422753201 295.3096212164479
235 0.005 1.175 20 1079.616960781805 1028.963684761355 1029.020051087423 1103.141681534489 1100.772165435155 1100.281906281506 1095.451422571178 322.0985119209572 1098.072648053844 295.309692650324
236 0.005 1.18 20 1079.693037258809 1029.179695378075 1029.239148922745 1103.136291110497 1100.767932590664 1100.279309282947 1095.42447191412 322.2790882940694 1098.071813943198 295.3099617781186
237 0.005 1.185 20 1079.765307576075 1029.391996842787 1029.454401455641 1103.141222182576 1100.772120810539 1100.281778939661 1095.452735157375 322.4593634214801 1098.060951154088 295.3100745412123
238 0.005 1.19 20 1079.841396293122 1029.600404964183 1029.665802878794 1103.136976917631 1100.768470445284 1100.279703562089 1095.425624483741 322.6393207292932 1098.072258052238 295.3102731204307
239 0.005 1.195 20 1079.917968783158 1029.805260309508 1029.873499231348 1103.142335487668 1100.772391074934 1100.282157953081 1095.453994841791 322.81877313984 1098.073165553396 295.3103917127622
240 0.005 1.2 20 1079.978572119419 1030.006357670457 1030.077481198621 1103.136573678904 1100.768292241609 1100.279463201098 1095.426639616976 322.9978941772879 1098.07031543489 295.3105451258579
241 0.005 1.205 20 1080.059778787313 1030.203998821014 1030.277877784318 1103.141587990581 1100.77229120249 1100.281935249463 1095.455263581918 323.1763796778401 1098.058238817815 295.3107858635336
242 0.005 1.21 20 1080.12042992252 1030.398067065483 1030.474706399407 1103.137250507579 1100.768604146749 1100.279787397373 1095.428027857697 323.3548639574081 1098.072339299676 295.3108209459407
243 0.005 1.215 20 1080.192869846995 1030.58878863591 1030.668090311226 1103.142852911209 1100.773255962873 1100.282752507123 1095.455808210071 323.5327564961589 1098.063305026077 295.3109831379347
244 0.005 1.22 20 1080.257841015552 1030.776021378717 1030.858001037953 1103.13697741149 1100.768241547131 1100.279409273547 1095.42907354141 323.7104227767227 1098.071829827233 295.3110655521013
245 0.005 1.225 20 1080.321686506363 1030.960074531507 1031.044599248522 1103.143378778195 1100.773308164617 1100.282712130869 1095.456627473516 323.8875104503136 1098.066187281164 295.311253820517
246 0.005 1.23 20 1080.387795567672 1031.140742162667 1031.227863364428 1103.138245320301 1100.769363768017 1100.280239481767 1095.430245618857 324.0642399786333 1098.073249953065 295.3112849385394
247 0.005 1.235 20 1080.451913768858 1031.318335192267 1031.407909392683 1103.14247628252 1100.772405682113 1100.281997085456 1095.457388312105 324.2405050493663 1098.070763404922 295.3114641015883
248 0.005 1.24 20 1080.50480373582 1031.492663302751 1031.584737515973 1103.137057608564 1100.768652955481 1100.279561693349 1095.430935825098 324.4163714150644 1098.066494334262 295.3115964989305
249 0.005 1.245 20 1080.577493247284 1031.664025769444 1031.758473279992 1103.142542039699 1100.772821749597 1100.282377595497 1095.458617418316 324.5920577300108 1098.060002465834 295.3116118618606
250 0.005 1.25 20 1080.628319778968 1031.832289025927 1031.929124342699 1103.138596426135 1100.769694179321 1100.280637636764 1095.432090972455 324.76722426009 1098.067101216631 295.3117685238332
251 0.005 1.255 20 1080.690915986437 1031.997632348694 1032.096771090917 1103.141913734568 1100.772024391328 1100.281738027526 1095.459418238583 324.9418741939382 1098.071508476728 295.3118054094896
252 0.005 1.26 20 1080.747212803869 1032.1599651948 1032.261419163169 1103.137349130458 1100.76846172516 1100.279490363976 1095.432445428305 325.1161851722844 1098.070712184353 295.3119947551111
253 0.005 1.265 20 1080.801085357664 1032.319543044185 1032.423194594558 1103.142448144652 1100.772452186545 1100.281850493891 1095.460431502835 325.2900166618052 1098.066315140609 295.3120361865168
254 0.005 1.27 20 1080.860258728901 1032.476194550487 1032.582092520385 1103.138831990729 1100.769917809644 1100.280558834811 1095.433553955228 325.4633488292992 1098.064476899778 295.3121926075183
255 0.005 1.275 20 1080.915717681461 1032.630208756749 1032.738216130962 1103.14287276523 1100.772946427257 1100.282370063662 1095.461849560779 325.6365243524617 1098.061887000936 295.312225476968
256 0.005 1.28 20 1080.962826948652 1032.781390854361 1032.89156224628 1103.138486054388 1100.769530444013 1100.280478865808 1095.434589177711 325.8090889005297 1098.066884195592 295.312370599307
257 0.005 1.285 20 1081.025104634521 1032.929987951473 1033.042209588996 1103.142329008356 1100.771948407769 1100.281573304849 1095.462368651184 325.9811590134987 1098.071209581978 295.3124505516187
258 0.005 1.29 20 1081.066480635131 1033.075888424685 1033.19018227282 1103.138049018306 1100.769177909975 1100.279990291973 1095.435315795363 326.1528215857662 1098.065745792155 295.3125936720364
259 0.005 1.295 20 1081.124314067852 1033.219299037968 1033.335576500533 1103.143080291956 1100.773036346321 1100.282434908843 1095.463113529767 326.3240248564661 1098.060919310013 295.3126619468656
260 0.005 1.3 20 1081.173255191415 1033.36010044362 1033.478380267476 1103.139249895427 1100.769957367904 1100.280622220269 1095.436335259077 326.49492086794 1098.064112164132 295.3126655820317
261 0.005 1.305 20 1081.218739393785 1033.498505715378 1033.618684954902 1103.14331222675 1100.772951766994 1100.282305993085 1095.463805594261 326.6654692371965 1098.066927447722 295.3128081017858
262 0.005 1.31 20 1081.270815269255 1033.634359155489 1033.756488640411 1103.139224120013 1100.769830594663 1100.280622673481 1095.437176757235 326.8352972538576 1098.067128033845 295.312837924756
263 0.005 1.315 20 1081.319477069368 1033.76795076336 1033.891897978565 1103.144394794647 1100.773628278842 1100.283014266843 1095.464439752698 327.0048396031657 1098.068888600701 295.3130267789858
264 0.005 1.32 20 1081.357530951512 1033.899060767254 1034.024891474366 1103.138217697185 1100.769652750787 1100.280318488277 1095.437833206282 327.173939341632 1098.060189722078 295.3130350815155
265 0.005 1.325 20 1081.414187255441 1034.027968095669 1034.155562574107 1103.143524363858 1100.773262970923 1100.282499592831 1095.465255724459 327.3425059228641 1098.060284015075 295.3131541059107
266 0.005 1.33 20 1081.448702608514 1034.154517250447 1034.283908335432 1103.138750498018 1100.769815745537 1100.280404214285 1095.438424629991 327.5105874869669 1098.062313505811 295.3132761574652
267 0.005 1.335 20 1081.499809262845 1034.278911763774 1034.410017252261 1103.143640084989 1100.773403879882 1100.282639038452 1095.466066571569 327.6781792284267 1098.0613663087 295.3133448655439
268 0.005 1.34 20 1081.540665242875 1034.401026253831 1034.53387048545 1103.138766655132 1100.769726306879 1100.280391170146 1095.438929336852 327.8453706928875 1098.059945843481 295.3134768781642
269 0.005 1.345 20 1081.582332738458 1034.521099646894 1034.655577941594 1103.144813668001 1100.774016403833 1100.283236602734 1095.466730441749 328.0119923453353 1098.068623850673 295.313509754249
270 0.005 1.35 20 1081.625847287339 1034.638924698879 1034.775099847027 1103.138554053909 1100.769113492779 1100.279921201166 1095.439483621925 328.1781448697512 1098.072255773977 295.3136636727282
271 0.005 1.355 20 1081.667814304013 1034.754806586006 1034.892548488808 1103.144001471774 1100.773306261627 1100.282546861292 1095.467612467595 328.3440252130615 1098.066137258127 295.3137190570987
272 0.005 1.36 20 1081.702327606184 1034.868541811962 1035.007915690683 1103.139355190698 1100.770132690502 1100.280621799437 1095.440291577752 328.5092563885555 1098.064046824026 295.3138664932587
273 0.005 1.365 20 1081.751119032676 1034.980372323639 1035.121268603427 1103.143676831887 1100.773380114345 1100.282533024057 1095.468161801469 328.6741025388233 1098.059618713986 295.3138973197103
274 0.005 1.37 20 1081.781539476316 1035.090158001609 1035.232610278329 1103.140241837827 1100.77062732992 1100.281164768699 1095.440654982641 328.8386370666113 1098.067512904313 295.3140524618326
275 0.005 1.375 20 1081.82614526573 1035.198076133487 1035.342010690795 1103.144307610299 1100.773404613344 1100.282609672251 1095.468070607528 329.0023513780351 1098.071193277974 295.3141299482807
276 0.005 1.38 20 1081.862287949552 1035.304025610898 1035.449465581347 1103.140382898114 1100.770621599488 1100.281229193581 1095.441623688347 329.1655830045659 1098.067321617451 295.3142867774957
277 0.005 1.385 20 1081.896765374594 1035.408209425286 1035.555060492109 1103.144891018174 1100.774043261865 1100.283239602621 1095.468776712073 329.3285795385456 1098.06739461617 295.3143805395381
278 0.005 1.39 20 1081.934238109926 1035.510419487078 1035.658746234643 1103.138593588863 1100.76908735973 1100.279873393345 1095.441940439215 329.4907635449653 1098.071424163224 295.3144496816183
279 0.005 1.395 20 1081.971139076439 1035.61096410725 1035.76063879703 1103.143737243123 1100.772944887104 1100.282151530973 1095.469296323675 329.6526108088318 1098.071899323405 295.3146254272564
280 0.005 1.4 20 1081.999198828372 1035.709630283979 1035.860723771807 1103.13871346887 1100.769756754029 1100.280334025897 1095.442804216269 329.8140128363586 1098.059967795731 295.3146283898354
281 0.005 1.405 20 1082.045096913392 1035.80667570344 1035.959076288032 1103.144541419485 1100.773701081918 1100.282831119109 1095.470297201757 329.9750219737723 1098.063308120283 295.3147849315328
282 0.005 1.41 20 1082.067594759736 1035.901909826279 1036.055664485662 1103.138445467683 1100.768851741262 1100.279707266113 1095.4431110653 330.135567596354 1098.071475567981 295.3148289461504
283 0.005 1.415 20 1082.109165232329 1035.995566769685 1036.150595267766 1103.145135879198 1100.774165157178 1100.28326639068 1095.470759393107 330.2953514746941 1098.067713748837 295.3149558875259
284 0.005 1.42 20 1082.138165678813 1036.087475436923 1036.243814602554 1103.138861182667 1100.769175366337 1100.279823613967 1095.443400870377 330.4548582445853 1098.071141200053 295.3151006608839
285 0.005 1.425 20 1082.16846511969 1036.17787234161 1036.335426779331 1103.144211739125 1100.773311365748 1100.282507511907 1095.470912685242 330.6139909892045 1098.07115800853 295.3151466403727
286 0.005 1.43 20 1082.203407115393 1036.266577954647 1036.425409563502 1103.139855053402 1100.770355386572 1100.280719671101 1095.443992016733 330.7724386593293 1098.063220184595 295.3152725108238
287 0.005 1.435 20 1082.23688998454 1036.353860518332 1036.513849101846 1103.145411859529 1100.77414089267 1100.283110810148 1095.471684552553 330.9305962561426 1098.073495635098 295.3153024509481
288 0.005 1.44 20 1082.25866106099 1036.439472096637 1036.600699017931 1103.139422885116 1100.769864749729 1100.28037292378 1095.444144358426 331.0880229076208 1098.069972940331 295.3154515992667
289 0.005 1.445 20 1082.299091668523 1036.523690994981 1036.686047069496 1103.144728565975 1100.77367099347 1100.282652582831 1095.471945477723 331.2449562264666 1098.066586764052 295.3155308926843
290 0.005 1.45 20 1082.317958356871 1036.606344529064 1036.769874071486 1103.139566589537 1100.769952035092 1100.280348192403 1095.44496609547 331.4015978631256 1098.066470799922 295.3156817063015
291 0.005 1.455 20 1082.353638949381 1036.687621063952 1036.852251576566 1103.144268764513 1100.77325633189 1100.282322025789 1095.472566176584 331.5575159890758 1098.0667172627 295.3157182438574
292 0.005 1.46 20 1082.381099037207 1036.767405281732 1036.933168216331 1103.140824707972 1100.770864919921 1100.281124743698 1095.445774225799 331.7131469563567 1098.063725823617 295.3158617840586
293 0.005 1.465 20 1082.40660795497 1036.845882546105 1037.012691298448 1103.145108311664 1100.77387862245 1100.282885588627 1095.472745640517 331.8683886103138 1098.070510068674 295.3159450071538
294 0.005 1.47 20 1082.436075386254 1036.922861561552 1037.090784151254 1103.139959944031 1100.7700236916 1100.28040065218 1095.446372158585 332.0227809798503 1098.0660542369 295.3160430946755
295 0.005 1.475 20 1082.463689282074 1036.998624528978 1037.167543374793 1103.144592094879 1100.773932652884 1100.282917150494 1095.473567954512 332.1770383993554 1098.058643685342 295.3161384171996
296 0.005 1.48 20 1082.483627077898 1037.072929293483 1037.242922025775 1103.139406829639 1100.76969913626 1100.280230373861 1095.445977476747 332.3307520648585 1098.072107122944 295.3161423322607
297 0.005 1.485 20 1082.521566640104 1037.146062025797 1037.317023304463 1103.145946290448 1100.774561624041 1100.283435605932 1095.473816426337 332.4838606288116 1098.064842825808 295.316333607333
298 0.005 1.49 20 1082.535098590123 1037.217805024545 1037.389787794241 1103.139754492639 1100.769874659323 1100.280369887657 1095.446571229988 332.6365876658454 1098.070005356903 295.3163845209684
299 0.005 1.495 20 1082.566622056592 1037.288373949268 1037.461307382236 1103.144727688365 1100.774094778697 1100.283012630335 1095.474144935476 332.7885669454577 1098.058493438065 295.3165611517957
300 0.005 1.5 20 1082.591380317092 1037.357634026762 1037.531549584814 1103.141118766851 1100.770777900338 1100.281030818165 1095.446861509655 332.9405213673674 1098.073359337259 295.3165263010463
301 0.005 1.505 20 1082.610727666154 1037.425771928663 1037.600589908888 1103.144662648264 1100.774020898909 1100.282967210018 1095.474673762468 333.0917110760926 1098.060246566495 295.3166813661724
302 0.005 1.51 20 1082.639089841956 1037.492605963524 1037.668390296054 1103.140743664151 1100.770529558639 1100.280885243666 1095.447371027694 333.2423196452347 1098.073159721467 295.3167243728429
303 0.005 1.515 20 1082.663791205979 1037.558400645066 1037.73504052675 1103.145746173448 1100.774291676481 1100.283148092271 1095.475009918888 333.3924992789156 1098.07356939294 295.3167954653005
304 0.005 1.52 20 1082.679373413939 1037.622925416203 1037.800500066306 1103.140738143918 1100.770651945089 1100.280942732583 1095.447699050122 333.5421425978283 1098.073767782785 295.3169473186082
305 0.005 1.525 20 1082.711695523564 1037.686420770423 1037.86483326443 1103.14517189951 1100.77370530611 1100.282703050855 1095.475282616636 333.6912444996386 1098.07299609 295.3169925306048
306 0.005 1.53 20 1082.722230052772 1037.748717054205 1037.928017532962 1103.139830387695 1100.77021686499 1100.280489018789 1095.448234793664 333.8400077032134 1098.059560206678 295.3171500051102
307 0.005 1.535 20 1082.752143232297 1037.81001222763 1037.990126158983 1103.146245181207 1100.774675783977 1100.283649120729 1095.475899552606 333.9882101182648 1098.067942411586 295.3171148943645
308 0.005 1.54 20 1082.771262590421 1037.870147888016 1038.051120826267 1103.14101126823 1100.770780017805 1100.281086317302 1095.448600838513 334.1361095436096 1098.066840244683 295.317278591845
309 0.005 1.545 20 1082.790421743152 1037.92933531869 1038.111079792643 1103.14597189005 1100.774482043256 1100.283337046051 1095.4756698841 334.2835037903297 1098.073980239904 295.317293538743
310 0.005 1.55 20 1082.813081501022 1037.987364120194 1038.169955302549 1103.140729745428 1100.770477463484 1100.280804855294 1095.448913410902 334.4301569647524 1098.072967829936 295.3173624869576
311 0.005 1.555 20 1082.83531886811 1038.04450806804 1038.227833368826 1103.145708833639 1100.774123497246 1100.283065193409 1095.476364176611 334.57655299592 1098.073348166575 295.3174501916166
312 0.005 1.56 20 1082.846983099393 1038.10052684061 1038.284668449419 1103.140503660914 1100.770429503367 1100.280763096605 1095.449092881269 334.7224285114419 1098.069674965574 295.3174760276179
313 0.005 1.565 20 1082.877517164234 1038.155680472394 1038.34053994309 1103.146104327158 1100.774652878272 1100.283415961296 1095.476912775742 334.8676614102282 1098.064875694796 295.317624243497
314 0.005 1.57 20 1082.88532529041 1038.209776566091 1038.395407582665 1103.139996431083 1100.770597321337 1100.280832825871 1095.449251853567 335.0127127853435 1098.057524167476 295.3176080177739
315 0.005 1.575 20 1082.912014211242 1038.263013421143 1038.449345467904 1103.146190954136 1100.774758953112 1100.283372995018 1095.476819643092 335.1571298880569 1098.065568099141 295.3176674684495
316 0.005 1.58 20 1082.927789808187 1038.315214594504 1038.502297572843 1103.139917557192 1100.769712138655 1100.280115302873 1095.449224417543 335.3009647600344 1098.070903670767 295.3177663807168
317 0.005 1.585 20 1082.943879964251 1038.366614675806 1038.55435839395 1103.145193526142 1100.773907703954 1100.282794736628 1095.47739582491 335.444344344803 1098.066422388503 295.3178177341775
318 0.005 1.59 20 1082.965970382051 1038.417010261754 1038.60548934443 1103.141256615944 1100.770781463821 1100.281081559046 1095.449958980277 335.5872634836161 1098.073492716883 295.3179011374971
319 0.005 1.595 20 1082.984543447494 1038.466649862289 1038.655759120566 1103.145972889869 1100.774469738438 1100.28321958809 1095.477389068961 335.7297674423938 1098.066976991592 295.3179213484835
320 0.005 1.6 20 1082.994987849036 1038.515315008172 1038.70513340071 1103.14141308314 1100.771191948839 1100.281386631256 1095.450383897296 335.8718031668342 1098.067149603335 295.3180052007311
321 0.005 1.605 20 1083.022991593798 1038.563235854353 1038.753672193667 1103.14617130662 1100.77450504489 1100.283398758423 1095.477659055471 336.0133228775923 1098.06725837738 295.3180324868882
322 0.005 1.61 20 1083.028045131339 1038.610212039533 1038.801322046726 1103.139685652759 1100.769598792527 1100.280112132985 1095.450394099654 336.1545059399657 1098.07170352909 295.3181755488021
323 0.005 1.615 20 1083.051406995898 1038.656461949701 1038.848175643878 1103.145820815273 1100.774250006176 1100.283080010423 1095.477694970262 336.2949573589551 1098.069973733453 295.3181653353786
324 0.005 1.62 20 1083.065463547874 1038.701809152627 1038.894175289989 1103.140424530775 1100.770180438602 1100.280400946255 1095.451005823593 336.4349228553992 1098.065915768309 295.3182419970008
325 0.005 1.625 20 1083.079508293278 1038.746478479941 1038.939409840183 1103.145747871193 1100.774307404577 1100.28311312412 1095.477978928928 336.5747647016742 1098.066601434082 295.3182818575103
326 0.005 1.63 20 1083.096201249409 1038.790228629128 1038.983808592275 1103.139750606177 1100.769544600296 1100.280074746682 1095.450778298778 336.7137677448996 1098.071351755092 295.318333340665
327 0.005 1.635 20 1083.114890528525 1038.83335694165 1039.02747252398 1103.145434224857 1100.773817649138 1100.282715911992 1095.478330222472 336.852547231361 1098.072659058582 295.3184370917121
328 0.005 1.64 20 1083.122985319913 1038.875632882831 1039.070364678986 1103.141122900022 1100.770778739536 1100.280998224116 1095.450955439399 336.9907160224234 1098.073269237912 295.3183944222261
329 0.005 1.645 20 1083.149292929967 1038.917280228923 1039.112541565263 1103.146401268797 1100.774575856266 1100.283377129047 1095.478737501382 337.12833715713 1098.073847582027 295.318518000695
330 0.005 1.65 20 1083.153817571372 1038.958117564443 1039.153962605656 1103.141121978247 1100.770736202323 1100.280914719499 1095.451019790873 337.2655607531518 1098.073057107042 295.3185385575881
331 0.005 1.655 20 1083.172372050067 1038.998310436754 1039.194679036641 1103.145307863719 1100.773831541732 1100.282725467477 1095.478474036696 337.4022137151287 1098.072881274316 295.3186184236957
332 0.005 1.66 20 1083.185812230238 1039.03772554835 1039.234661810323 1103.141030508742 1100.770849565015 1100.280947144664 1095.451568233407 337.5385180919079 1098.062687145268 295.3186673080004
333 0.005 1.665 20 1083.197688702403 1039.076558796394 1039.273978286452 1103.145935646971 1100.774290388345 1100.283139168412 1095.478717640705 337.6743805894163 1098.073442940846 295.3186837430643
334 0.005 1.67 20 1083.213091544297 1039.114597577533 1039.312582711858 1103.141532300923 1100.771080454833 1100.281318989709 1095.452001591934 337.8096331465433 1098.067232020317 295.3187269724116
335 0.005 1.675 20 1083.228140683577 1039.152085230827 1039.350532033144 1103.145251122965 1100.773556244503 1100.282529378623 1095.479097944079 337.9447268579658 1098.071225710979 295.3187175267783
336 0.005 1.68 20 1083.233895447889 1039.188826642668 1039.387810683721 1103.141655507171 1100.77123735541 1100.281353844932 1095.452463398563 338.0789731642396 1098.065661077858 295.318848618631
337 0.005 1.685 20 1083.256315495751 1039.225004417015 1039.424447891757 1103.144862357689 1100.773288067615 1100.282473393772 1095.479067516048 338.2130707927604 1098.07155424205 295.3188170657729
338 0.005 1.69 20 1083.260901200273 1039.260498250419 1039.460445547451 1103.141272563558 1100.771112820762 1100.281251939871 1095.452325269703 338.3466166180795 1098.06502391079 295.3189145842493
339 0.005 1.695 20 1083.277072537737 1039.295433440907 1039.495829038709 1103.144988870481 1100.773518543603 1100.282533824615 1095.479187233635 338.4795433127337 1098.072047054912 295.3189294024094
340 0.005 1.7 20 1083.288772584879 1039.329673223421 1039.530566202742 1103.140309194365 1100.769975657259 1100.280322138947 1095.451796987445 338.6119033385046 1098.071392528333 295.3190403458758
341 0.005 1.705 20 1083.298683733154 1039.363431151041 1039.564734911288 1103.145507486442 1100.774027889885 1100.282845840372 1095.479609679574 338.743966973815 1098.072321104351 295.3190533334297
342 0.005 1.71 20 1083.310971186679 1039.396480928521 1039.598282539137 1103.140601073819 1100.77093797518 1100.281018659222 1095.452296851759 338.8754277149146 1098.057499656719 295.3190529749459
343 0.005 1.715 20 1083.328338008704 1039.429101623755 1039.631289108584 1103.147234185175 1100.775385756035 1100.283925870378 1095.480089587681 339.0068054306727 1098.065307437226 295.319090694268
344 0.005 1.72 20 1083.330900270296 1039.461044768748 1039.663702600956 1103.14169681032 1100.771189475307 1100.281251452382 1095.452561186226 339.1375138904679 1098.073562303925 295.3190901157943
345 0.005 1.725 20 1083.351824399113 1039.492510759929 1039.695564537349 1103.145441476177 1100.773823451669 1100.282698186076 1095.479760687469 339.2676719977579 1098.072381810267 295.3191955458593
346 0.005 1.73 20 1083.353988720602 1039.523360612542 1039.726856342157 1103.140935979 1100.770656210193 1100.280700607033 1095.452729557665 339.3975090398899 1098.065989888882 295.3192082113523
347 0.005 1.735 20 1083.370483239095 1039.553768407085 1039.757642360187 1103.146476101236 1100.774674782893 1100.283394351661 1095.480339371959 339.5268314761199 1098.0736207292 295.3192503428344
348 0.005 1.74 20 1083.381318816181 1039.583561774882 1039.787869372052 1103.141739170264 1100.770982632036 1100.28111585214 1095.453270276573 339.6557652792364 1098.07337228519 295.3192336737204
349 0.005 1.745 20 1083.387275160881 1039.612925316293 1039.817587977211 1103.144971840321 1100.773424951119 1100.282460105857 1095.480201153022 339.7842176996684 1098.071963542454 295.3193619733647
350 0.005 1.75 20 1083.398406556799 1039.641658198511 1039.846758147917 1103.140921044615 1100.770615818993 1100.28076399605 1095.453390711896 339.9120823723007 1098.066299827353 295.3193662383815
351 0.005 1.755 20 1083.412935906689 1039.670028895942 1039.875459761526 1103.14604382357 1100.774670953755 1100.283371592947 1095.480239177858 340.0396439792344 1098.060237553898 295.3193794865441
352 0.005 1.76 20 1083.41460264544 1039.69780864522 1039.903648980895 1103.141980681017 1100.771501971556 1100.281654444777 1095.453367156125 340.1668674512046 1098.067500463978 295.3194085678081
353 0.005 1.765 20 1083.435256043403 1039.725190528428 1039.931366328354 1103.146352411829 1100.774363308315 1100.283246188251 1095.480751457206 340.2933159342421 1098.070650444074 295.3194064176799
354 0.005 1.77 20 1083.43582762042 1039.752024905031 1039.958587360977 1103.141287946128 1100.770915942026 1100.281055874862 1095.453134439414 340.4192514458813 1098.068984060182 295.3195699624404
355 0.005 1.775 20 1083.449060315752 1039.778480331077 1039.985367289364 1103.14659043337 1100.77485443897 1100.283417838542 1095.481138385018 340.5449160412733 1098.066085489034 295.3194680817529
356 0.005 1.78 20 1083.458236065165 1039.804375393299 1040.011645414765 1103.140669555358 1100.770132744154 1100.280421300089 1095.4534834645 340.670129191126 1098.071875111082 295.3195964143935
357 0.005 1.785 20 1083.465293739034 1039.829937519565 1040.037503448478 1103.146038687268 1100.774325073666 1100.282910260421 1095.481101551718 340.7950213566208 1098.067162711679 295.3195558864098
358 0.005 1.79 20 1083.473524507438 1039.854925757501 1040.062877514566 1103.140775376402 1100.770445392357 1100.280514582384 1095.453455202796 340.9193666444258 1098.066579788168 295.3196463673099
359 0.005 1.795 20 1083.487272395216 1039.879615311792 1040.087847749666 1103.145898981616 1100.774546509969 1100.283180797358 1095.48137594377 341.0432961411228 1098.058744589893 295.3196634592287
360 0.005 1.8 20 1083.487619640237 1039.903780648883 1040.112370101819 1103.141577689389 1100.770975100593 1100.281161586915 1095.453957616759 341.1670362939408 1098.073179697982 295.3196363979146
361 0.005 1.805 20 1083.508039103815 1039.927623824467 1040.136499234369 1103.146854451801 1100.774821072284 1100.283506938684 1095.481287360175 341.2899156639302 1098.074065888886 295.3197260780124
362 0.005 1.81 20 1083.505701953521 1039.950955554304 1040.160172593361 1103.140185517707 1100.76983334088 1100.280244338486 1095.454092008433 341.4126913117974 1098.071147916874 295.319742212729
363 0.005 1.815 20 1083.517837369837 1039.973979390472 1040.183472491696 1103.146100270193 1100.774330301085 1100.283128662506 1095.481174446326 341.5348099845919 1098.070761169439 295.3197935200764
364 0.005 1.82 20 1083.52687559102 1039.99651700415 1040.206344692554 1103.141188425244 1100.770788937269 1100.280922947321 1095.454365069187 341.6564049709131 1098.062213526375 295.3197664289711
365 0.005 1.825 20 1083.533461037189 1040.018786202533 1040.228861939671 1103.146564198 1100.774859907287 1100.28350637126 1095.481459188691 341.7779198183517 1098.064424360541 295.3198407591194
366 0.005 1.83 20 1083.539570847354 1040.040532446359 1040.250949297739 1103.141288761774 1100.7708636089 1100.280919027744 1095.4542048589 341.8986927187789 1098.066635935506 295.3197971558714
367 0.005 1.835 20 1083.554228833619 1040.062042988121 1040.272695765358 1103.147395072776 1100.775392233046 1100.283920114755 1095.481486176156 342.0191132560496 1098.064937073624 295.3198806197771
368 0.005 1.84 20 1083.551154452746 1040.083073093115 1040.294042142491 1103.141473997328 1100.770871488069 1100.281024854932 1095.454400447506 342.1392526625477 1098.073371015463 295.3198693647017
369 0.005 1.845 20 1083.567960776352 1040.103821698714 1040.315038284509 1103.1458294397 1100.774573257141 1100.283258245414 1095.482033194127 342.2585539399603 1098.059411305817 295.3199184155768
370 0.005 1.85 20 1083.569995734769 1040.124154095714 1040.33566123172 1103.142444198558 1100.771604984535 1100.281781750987 1095.454670640981 342.3778351181205 1098.068199131566 295.3199546295058
371 0.005 1.855 20 1083.577555950882 1040.144198012076 1040.355945146696 1103.145589454882 1100.773894468351 1100.282762571059 1095.481604987055 342.4965583125581 1098.072078805091 295.319926810871
372 0.005 1.86 20 1083.586098998038 1040.163803039888 1040.375847198702 1103.140800563465 1100.770163389656 1100.280391638111 1095.454458308292 342.6146708706007 1098.071075938798 295.3200664038035
373 0.005 1.865 20 1083.591295454989 1040.183199319167 1040.395451112269 1103.146139595711 1100.774764901977 1100.283401206417 1095.481885882009 342.7327644440273 1098.060508787975 295.3200019372642
374 0.005 1.87 20 1083.598192686568 1040.202143961762 1040.414692669299 1103.142340241302 1100.771614752128 1100.281685472861 1095.454922210439 342.850092570609 1098.068140141181 295.3200651583663
375 0.005 1.875 20 1083.61097713642 1040.220876603835 1040.433626608939 1103.146850626097 1100.774728364218 1100.283453566098 1095.481904505037 342.9671779174855 1098.073358961698 295.3200706605771
376 0.005 1.88 20 1083.606603384497 1040.239192140149 1040.452219350231 1103.142244530524 1100.771665931056 1100.281706330664 1095.455102973812 343.0838164726554 1098.067295156 295.3200917554522
377 0.005 1.885 20 1083.622401622807 1040.257255085475 1040.470495686696 1103.145556595261 1100.773827736427 1100.282722955572 1095.48174143207 343.1999222408002 1098.072111978209 295.3201522703507
378 0.005 1.89 20 1083.622431087994 1040.274940322468 1040.488439146654 1103.14101801196 1100.770464505626 1100.280717659384 1095.454928502903 343.3156368068717 1098.070086880422 295.3201650657036
379 0.005 1.895 20 1083.629415036554 1040.292409231904 1040.506105781488 1103.14589428683 1100.774239651357 1100.282834238665 1095.482168023987 343.4308763193176 1098.066718565623 295.3202266621231
380 0.005 1.9 20 1083.637954779631 1040.309488929155 1040.523446152405 1103.141098039062 1100.770919430691 1100.28095468387 1095.455122558537 343.5455529770451 1098.060436634871 295.3202115763937
381 0.005 1.905 20 1083.642392151982 1040.326394784363 1040.540523885938 1103.146078652782 1100.774608535439 1100.283262753614 1095.482750062388 343.6602257607294 1098.060883934554 295.3202942173743
382 0.005 1.91 20 1083.647274460588 1040.342890020998 1040.557282827691 1103.142004851496 1100.771225564686 1100.2813700592 1095.454895291089 343.7742264280901 1098.069176074409 295.3202476589842
383 0.005 1.915 20 1083.65867020209 1040.359208621061 1040.573773958356 1103.146570013593 1100.774673273632 1100.283276288031 1095.482227505503 343.8878687909755 1098.067158340931 295.3203386908039
384 0.005 1.92 20 1083.65363155661 1040.375156632559 1040.589965457802 1103.141146096158 1100.771155467792 1100.281069006661 1095.455163228874 344.0011955254562 1098.058829513584 295.3203050404038
385 0.005 1.925 20 1083.671302856302 1040.390925261843 1040.60590810692 1103.147527927755 1100.77542671666 1100.284127504754 1095.482587165956 344.1140403398852 1098.068113216253 295.3202813047365
386 0.005 1.93 20 1083.670558739658 1040.406344674514 1040.621555359208 1103.142082225291 1100.771299319446 1100.281360830658 1095.455122899998 344.2266007491119 1098.070221351663 295.3203550561716
387 0.005 1.935 20 1083.676569914652 1040.421586958784 1040.636964088714 1103.146605225686 1100.774735536366 1100.283388989048 1095.482579111254 344.3385457566646 1098.073530370662 295.3203591619898
388 0.005 1.94 20 1083.684234960597 1040.436467582856 1040.652078946101 1103.141702810093 1100.77092452459 1100.281125884951 1095.455577674109 344.4501852088512 1098.073368173668 295.320419903445
389 0.005 1.945 20 1083.686774152164 1040.451204212975 1040.666961157088 1103.146171295173 1100.774406782869 1100.28304454857 1095.482498882975 344.5614626414321 1098.066987212072 295.3203974754015
390 0.005 1.95 20 1083.68930770665 1040.465565969809 1040.681560259923 1103.14113901688 1100.770765666418 1100.280812289154 1095.45535800788 344.6723663453225 1098.066676267036 295.3204293818027
391 0.005 1.955 20 1083.701886812579 1040.479799182866 1040.695933768016 1103.14667085476 1100.774696181006 1100.283310350196 1095.482448972592 344.7828127072509 1098.066548251704 295.3204280161939
392 0.005 1.96 20 1083.696242666584 1040.493701740307 1040.710048542773 1103.141379863561 1100.771186981987 1100.281129407344 1095.455426217165 344.8927690617309 1098.061324023923 295.3204764759519
393 0.005 1.965 20 1083.711926035872 1040.507450466584 1040.723946193039 1103.146925086694 1100.775063231049 1100.28363980205 1095.482962294524 345.0024614649857 1098.065259274205 295.320462557412
394 0.005 1.97 20 1083.710016719495 1040.520885083961 1040.737582452621 1103.14128985766 1100.771155217381 1100.281160366303 1095.455336972413 345.1116452214164 1098.061500179566 295.3205089681583
395 0.005 1.975 20 1083.715982260131 1040.534182342471 1040.751016389232 1103.146680413762 1100.774751625524 1100.283349308328 1095.482968358158 345.2205445280535 1098.073692041644 295.3205502473562
396 0.005 1.98 20 1083.722330471915 1040.547140015389 1040.764185106725 1103.141328716471 1100.770815101643 1100.280839182193 1095.455422997251 345.3287814658802 1098.066504526561 295.3205600040649
397 0.005 1.985 20 1083.726231319805 1040.560013342433 1040.77717460623 1103.146478844649 1100.774923452467 1100.283461791365 1095.483050717817 345.4369457515892 1098.061840921325 295.3206489689355
398 0.005 1.99 20 1083.727527527652 1040.572545470886 1040.789915641694 1103.141636643706 1100.771335511393 1100.281265907789 1095.455670132403 345.544717148562 1098.063734792285 295.3206086389087
399 0.005 1.995 20 1083.740129267841 1040.584976424717 1040.802463234503 1103.14680781393 1100.774923934607 1100.28348915581 1095.483020911128 345.6520323976021 1098.064390311815 295.3207138673001
400 0.005 2 20 1083.734174469177 1040.597104878613 1040.814778949887 1103.142228899177 1100.771482130329 1100.281550968803 1095.455903096368 345.7590299315563 1098.06754903643 295.3206589201823
401 0.005 2.005 20 1083.747924754445 1040.609105448916 1040.826907397113 1103.14740182553 1100.77526931715 1100.283976324952 1095.48314300432 345.8654257453179 1098.067956975565 295.320689152839
402 0.005 2.01 20 1083.747742380353 1040.620828946231 1040.838808705713 1103.142449557646 1100.771564999258 1100.281745140601 1095.45619334749 345.9716147708605 1098.067412869563 295.3207088813194
403 0.005 2.015 20 1083.750204460408 1040.632434062388 1040.850530047173 1103.146670210708 1100.774702054721 1100.283442638377 1095.482741773927 346.0773500008247 1098.071218665196 295.3206861964398
404 0.005 2.02 20 1083.757457562862 1040.643742124484 1040.862025059514 1103.142202619662 1100.771471523964 1100.281301385515 1095.456097839142 346.1825206275244 1098.065761217703 295.3207363452526
405 0.005 2.025 20 1083.760721878733 1040.654976824044 1040.873354059625 1103.146694485303 1100.774725620055 1100.283408068196 1095.483103811366 346.2875444845474 1098.069910242136 295.3207100360701
406 0.005 2.03 20 1083.761040347455 1040.665914937841 1040.884477383912 1103.142683462559 1100.772033010222 1100.281811131962 1095.456058156128 346.3920863976762 1098.065374789116 295.3207843247216
407 0.005 2.035 20 1083.773670040663 1040.67677648912 1040.895435142482 1103.147683026751 1100.775375757071 1100.283980587333 1095.483599810043 346.4964135509506 1098.068291124694 295.3207440604902
408 0.005 2.04 20 1083.765709325555 1040.687348090176 1040.906176154455 1103.141418398246 1100.770709017012 1100.280894675638 1095.455729658948 346.6002309202295 1098.071125428527 295.3208632534474
409 0.005 2.045 20 1083.777781241635 1040.697822016106 1040.916758350993 1103.146417352307 1100.774834620892 1100.283435497739 1095.483561320958 346.7034662290577 1098.060547377524 295.3208564219557
410 0.005 2.05 20 1083.779064908326 1040.70805143163 1040.927141729832 1103.142685246963 1100.771760672581 1100.281822247439 1095.456047637499 346.8067075055277 1098.068476994508 295.320822759586
411 0.005 2.055 20 1083.781396718706 1040.718205547025 1040.937386911457 1103.147540280973 1100.775516161787 1100.284109321856 1095.483572293245 346.9096002316566 1098.068023490721 295.3208526171189
412 0.005 2.06 20 1083.78777120988 1040.728075370094 1040.947426132242 1103.142595356965 1100.771762045032 1100.281771048919 1095.456164692022 347.0120132950619 1098.067824086806 295.3208118290753
413 0.005 2.065 20 1083.790189465387 1040.737889256525 1040.957317255472 1103.146150968845 1100.774231778317 1100.282986563105 1095.483246213539 347.1140508884363 1098.072632131069 295.3209268333804
414 0.005 2.07 20 1083.789618461463 1040.747429603244 1040.967024685672 1103.141899989866 1100.771155267953 1100.281090370509 1095.456106471104 347.2155264575912 1098.07333081532 295.3208874722478
415 0.005 2.075 20 1083.801390658068 1040.756915078643 1040.976589623543 1103.147074447954 1100.775034076747 1100.283579904276 1095.483190622052 347.3167499097102 1098.067011396287 295.3209611863449
416 0.005 2.08 20 1083.794215915847 1040.766157960234 1040.985978522519 1103.142102508012 1100.771712218786 1100.281546569821 1095.456309610778 347.4175420362051 1098.063326110089 295.3209111179
417 0.005 2.085 20 1083.80501208762 1040.775316090449 1040.99522581142 1103.146739348422 1100.775127557174 1100.283688196739 1095.483513221409 347.518043190202 1098.063574266252 295.3209172146535
418 0.005 2.09 20 1083.804899427729 1040.78422715325 1041.004279202203 1103.141204217927 1100.770467738233 1100.280491546296 1095.45606405858 347.6182725291027 1098.07193935079 295.3209836088319
419 0.005 2.095 20 1083.806401313725 1040.793092348585 1041.013217220013 1103.146747958368 1100.774951517605 1100.283465324122 1095.483340590173 347.7181510209895 1098.066884004945 295.3209325550104
420 0.005 2.1 20 1083.81298162856 1040.801702549777 1041.021979966745 1103.141761389184 1100.771264433509 1100.281233909608 1095.456383617204 347.8173864384954 1098.064274647269 295.3210316513213
421 0.005 2.105 20 1083.817904327212 1040.810302097764 1041.030634135577 1103.147284193485 1100.775085266038 1100.283637596424 1095.483947933036 347.9166201392838 1098.073720943037 295.3209678560257
422 0.005 2.11 20 1083.812374484691 1040.818618090614 1041.039104503911 1103.140831002395 1100.770471840896 1100.280534335185 1095.456455819119 348.0152921854705 1098.066755970053 295.3210424169167
423 0.005 2.115 20 1083.826078985044 1040.826913760022 1041.047462326207 1103.146365327957 1100.774566858813 1100.283219109981 1095.484228297415 348.1136025755231 1098.062070346913 295.3210002416687
424 0.005 2.12 20 1083.819495699232 1040.83499010588 1041.055665729491 1103.142457241035 1100.7716482981 1100.281595061424 1095.45657255045 348.2116880517793 1098.06588326545 295.3210865873749
425 0.005 2.125 20 1083.829755453291 1040.84300976353 1041.063758531636 1103.147538814389 1100.77535452388 1100.284003450574 1095.483951114521 348.3093966377523 1098.068002862413 295.3210112078843
426 0.005 2.13 20 1083.830666633851 1040.850812113337 1041.071688374877 1103.142856365951 1100.771841368789 1100.281895637523 1095.456792599399 348.4067657734922 1098.067593428088 295.3210813955853
427 0.005 2.135 20 1083.830611741229 1040.858584955373 1041.079518255367 1103.147053517368 1100.775120866606 1100.283723694355 1095.483663776944 348.503807493954 1098.067322503196 295.3210710863873
428 0.005 2.14 20 1083.835285887887 1040.86610423151 1041.087178814402 1103.141837172026 1100.77138609372 1100.281445611559 1095.456676855332 348.600201603492 1098.064871163877 295.3210977540142
429 0.005 2.145 20 1083.840503168979 1040.873630137167 1041.09474538799 1103.147049242655 1100.774861542592 1100.283482796536 1095.483916087024 348.6963985141078 1098.073767547419 295.3211801239249
430 0.005 2.15 20 1083.834155054099 1040.880892634095 1041.102146666769 1103.140821047348 1100.770319349269 1100.280507585615 1095.456464260458 348.7921529315043 1098.071643099658 295.3211470383389
431 0.005 2.155 20 1083.847020266827 1040.888137698168 1041.10944415181 1103.14570745737 1100.773775287427 1100.282609039864 1095.483993079263 348.8874669473352 1098.071592996389 295.3212592797245
432 0.005 2.16 20 1083.839835612989 1040.895178654951 1041.116600364415 1103.140786075687 1100.770232476739 1100.280506646845 1095.456493110673 348.9828237681015 1098.071760072775 295.3211808911676
433 0.005 2.165 20 1083.84849557206 1040.902184398997 1041.12366514297 1103.146122032298 1100.774274040819 1100.282778070291 1095.483883973747 349.0775202367641 1098.066907835127 295.3212199444387
434 0.005 2.17 20 1083.849566142662 1040.908994345618 1041.130588785488 1103.141594237359 1100.771332506343 1100.28121720338 1095.456650415414 349.1722726050154 1098.058095115714 295.3211722744521
435 0.005 2.175 20 1083.850374870809 1040.91579622258 1041.137430651083 1103.147034994195 1100.775122735834 1100.283497425439 1095.483839513456 349.266785968304 1098.066513825431 295.3211349584551
436 0.005 2.18 20 1083.853706149859 1040.922348880413 1041.144113823673 1103.140846847694 1100.77020948369 1100.28039979288 1095.456512759551 349.3605235038764 1098.071287837678 295.3211913549902
437 0.005 2.185 20 1083.858921047548 1040.928928038442 1041.150723119224 1103.146190546272 1100.77428332383 1100.282983684189 1095.483837490309 349.4540776957331 1098.072213519708 295.3212142013789
438 0.005 2.19 20 1083.853356461643 1040.935282621924 1041.157199918788 1103.141142890769 1100.77070314449 1100.280609865558 1095.456645868347 349.5474440900288 1098.067210636429 295.3212497853737
439 0.005 2.195 20 1083.868102134714 1040.941654302064 1041.16360769367 1103.147548637104 1100.775326644176 1100.283962516394 1095.484264980175 349.6402468534365 1098.06769488096 295.3211903257636
440 0.005 2.2 20 1083.8597096939 1040.947829929788 1041.169886947378 1103.142041419642 1100.771469867322 1100.281391927834 1095.456982009331 349.7329345601595 1098.064869266809 295.3212380434547
441 0.005 2.205 20 1083.866371379131 1040.953966416539 1041.176073360299 1103.145795501726 1100.774010689665 1100.282780154078 1095.483739136607 349.8248946319844 1098.07164039341 295.3212680764041
442 0.005 2.21 20 1083.867620851201 1040.95991150874 1041.182123651149 1103.141136617893 1100.770349125473 1100.280585138653 1095.456868984385 349.9166815504535 1098.070233503616 295.3213216027158
443 0.005 2.215 20 1083.869408952457 1040.965889787078 1041.188126653085 1103.147212015816 1100.775014237521 1100.283635676288 1095.484253228308 350.0082657557433 1098.074034777143 295.3212987335678
444 0.005 2.22 20 1083.87192062987 1040.971633580293 1041.193990834754 1103.141771477888 1100.771076910764 1100.281195383826 1095.456945095458 350.0993691954744 1098.06873235567 295.3213031820269
445 0.005 2.225 20 1083.876463890975 1040.977406351706 1041.199784337153 1103.146310430391 1100.774310598002 1100.282990846911 1095.484130251061 350.1900551972585 1098.071227414759 295.3213841120737
446 0.005 2.23 20 1083.871009404189 1040.982984747831 1041.205469237455 1103.142330849166 1100.771654377859 1100.281542242805 1095.457074307038 350.2807964971345 1098.065636528721 295.321302596941
447 0.005 2.235 20 1083.884993187859 1040.988576170862 1041.211090390898 1103.147390966651 1100.775078425869 1100.283707849134 1095.484601313137 350.371055264971 1098.073862012812 295.3213644603632
448 0.005 2.24 20 1083.875385277172 1040.993968712534 1041.216579921213 1103.140773878301 1100.770185368318 1100.280395935919 1095.456514706281 350.4610317750432 1098.070836468891 295.3213666660682
449 0.005 2.245 20 1083.882386565292 1040.999359200925 1041.222008132379 1103.14623563011 1100.77438267301 1100.283080069623 1095.483945666762 350.5504995367259 1098.071354212138 295.3214338195837
450 0.005 2.25 20 1083.885748501959 1041.004587137349 1041.227328691398 1103.142885867183 1100.771883672207 1100.281687957208 1095.456925721206 350.6397929063286 1098.065197700198 295.3213982913259
451 0.005 2.255 20 1083.884952949332 1041.009837158 1041.23259628088 1103.147426731651 1100.775270753342 1100.283749791838 1095.484233003657 350.7289166987002 1098.068418418738 295.3214336108013
452 0.005 2.26 20 1083.887957320616 1041.014874316844 1041.237743494638 1103.142793510697 1100.771853849132 1100.281868921545 1095.45695271601 350.8173440204048 1098.068600044869 295.3214619905757
453 0.005 2.265 20 1083.893359948779 1041.019959676357 1041.242839352848 1103.147384748533 1100.775231005973 1100.283856122416 1095.484224341109 350.9058022229129 1098.067509965329 295.3214367982935
454 0.005 2.27 20 1083.885193717697 1041.024839675536 1041.247819745521 1103.141607051297 1100.770967092165 1100.280958203923 1095.457138908399 350.9938499285831 1098.073238222756 295.3214543464908
455 0.005 2.275 20 1083.899536630397 1041.029746293487 1041.252749390541 1103.14733524156 1100.775093706757 1100.283694434863 1095.484277085396 351.0812401079811 1098.073656863666 295.3214153123528
456 0.005 2.28 20 1083.891127197277 1041.034485114639 1041.257572054899 1103.14183935132 1100.771154257225 1100.281153611263 1095.457204415647 351.1687565590145 1098.069712152354 295.3215274099518
457 0.005 2.285 20 1083.897197141881 1041.039230743738 1041.262345000779 1103.146953007825 1100.774864251333 1100.283457138105 1095.484267457101 351.2554633019362 1098.070408488118 295.321493334738
458 0.005 2.29 20 1083.897775491651 1041.043787517689 1041.266992550289 1103.140820139822 1100.770062063944 1100.280365181412 1095.456982361469 351.3422060869979 1098.070998858421 295.3215553443549
459 0.005 2.295 20 1083.897638652129 1041.048389115419 1041.271601974474 1103.146185088681 1100.774240899879 1100.28292325739 1095.48444774207 351.4288079707697 1098.072682620644 295.3214964109618
460 0.005 2.3 20 1083.898642768433 1041.052779072203 1041.276094893214 1103.140767702347 1100.770112944751 1100.280497731538 1095.456767042575 351.5149900975254 1098.071495656478 295.3214483911067
461 0.005 2.305 20 1083.905573150737 1041.057226485148 1041.280546360438 1103.146042911154 1100.774049060768 1100.282838061252 1095.484384196722 351.6010187338781 1098.071997701136 295.3215041743277
462 0.005 2.31 20 1083.89674332601 1041.061493817785 1041.284902031163 1103.140907882971 1100.770421516677 1100.280572837522 1095.456621197669 351.6865727432722 1098.071702316625 295.3214607325949
463 0.005 2.315 20 1083.909946394401 1041.065784647212 1041.289210221736 1103.14604635304 1100.774145904926 1100.282890046918 1095.484108970765 351.7716914954793 1098.071992700138 295.3215519206026
464 0.005 2.32 20 1083.903902074976 1041.069934182538 1041.293431944636 1103.141262887229 1100.770573332913 1100.280648644717 1095.457003211873 351.8567404679656 1098.072297403327 295.3214946121805
465 0.005 2.325 20 1083.907751988064 1041.07409996452 1041.297616183351 1103.146241717663 1100.774437124215 1100.282934047838 1095.484325922011 351.9414162552001 1098.066741577112 295.3215350027258
466 0.005 2.33 20 1083.91170613235 1041.07812165817 1041.301716329404 1103.142821606282 1100.7719871378 1100.28171804926 1095.457406134617 352.0255649101674 1098.064569780734 295.3215300162361
467 0.005 2.335 20 1083.911711431445 1041.082194428059 1041.305788530906 1103.147672935845 1100.775494281709 1100.28413958803 1095.484440364526 352.1096720586804 1098.068355420578 295.3215389761718
468 0.005 2.34 20 1083.912080211972 1041.086069950624 1041.309758917045 1103.142177608877 1100.771243852864 1100.281227753652 1095.457324548343 352.1933320607284 1098.073180239158 295.3215833878703
469 0.005 2.345 20 1083.918957581201 1041.090008515001 1041.313695809071 1103.147581562859 1100.775452733971 1100.283946299741 1095.484498613762 352.2767005734037 1098.066192179645 295.3215438846078
470 0.005 2.35 20 1083.910235540547 1041.093782049967 1041.317548499963 1103.142743951163 1100.771923455088 1100.281885813641 1095.457331973958 352.359927002044 1098.068518409474 295.3216376428007
471 0.005 2.355 20 1083.920867643533 1041.097557288123 1041.321341046213 1103.14596061611 1100.774009108047 1100.28277042189 1095.484437806464 352.4425934319336 1098.072122394818 295.3215833258833
472 0.005 2.36 20 1083.914661564227 1041.101194623614 1041.325047094711 1103.140788768554 1100.770182769132 1100.280397618707 1095.457080766833 352.5251063929986 1098.071300265871 295.3216826514704
473 0.005 2.365 20 1083.919149639871 1041.104873388271 1041.328734262828 1103.146929897855 1100.774939170683 1100.283534821604 1095.484995470254 352.6073536504696 1098.069096089876 295.3215707931541
474 0.005 2.37 20 1083.921153575787 1041.108381481474 1041.332320485817 1103.140864478052 1100.77014252913 1100.280458135361 1095.456981309553 352.6892350345945 1098.071287304204 295.3216861107161
475 0.005 2.375 20 1083.921011831025 1041.111966871171 1041.335896963297 1103.146527243652 1100.77496163064 1100.283553267122 1095.484878423825 352.7709761144203 1098.062691808551 295.3216709535577
476 0.005 2.38 20 1083.921586844295 1041.115373034499 1041.33938911569 1103.142177771499 1100.771514121644 1100.281497592506 1095.457102375249 352.8524601773359 1098.065838361395 295.3216215360547
477 0.005 2.385 20 1083.92987069151 1041.118842971465 1041.342851435371 1103.147496268578 1100.775118451119 1100.283548841859 1095.484552593424 352.9335300930283 1098.073956120436 295.3216944680262
478 0.005 2.39 20 1083.919294326653 1041.122147128907 1041.34623133277 1103.141908169926 1100.77128377848 1100.281352692327 1095.457095710835 353.0144530994378 1098.068523115301 295.3216485718623
479 0.005 2.395 20 1083.931446952458 1041.125484567149 1041.349576541558 1103.146625276669 1100.774528689009 1100.283227088756 1095.484550843609 353.0946498130486 1098.073330962988 295.3217475244018
480 0.005 2.4 20 1083.925557767944 1041.128696179979 1041.352850034455 1103.14156116685 1100.771232142528 1100.281213093265 1095.457567601624 353.1749938084425 1098.059716594104 295.3217104919245
481 0.005 2.405 20 1083.929188573642 1041.131951232249 1041.356106358509 1103.147341979479 1100.775242623128 1100.283786608989 1095.484324066894 353.2550529305264 1098.074061941868 295.3217096916782
482 0.005 2.41 20 1083.931765221479 1041.135050335192 1041.359279195855 1103.142490291486 1100.771731009213 1100.281627327859 1095.457532400961 353.3345368221918 1098.067716339583 295.3217223876736
483 0.005 2.415 20 1083.930902808572 1041.138215764222 1041.362433299118 1103.147040142601 1100.775151494277 1100.283579726351 1095.484572739906 353.4139759019926 1098.065485247093 295.3217205719184
484 0.005 2.42 20 1083.92956989799 1041.141195583816 1041.365497630503 1103.141205077793 1100.770502104527 1100.280624580085 1095.457149229345 353.4930694407087 1098.071323565052 295.3217830217991
485 0.005 2.425 20 1083.937065179852 1041.144251335525 1041.368542068868 1103.146567960223 1100.774930385721 1100.283402715241 1095.485048145434 353.5718914737097 1098.058467630772 295.3217410407908
486 0.005 2.43 20 1083.929286250265 1041.147168631526 1041.371520871243 1103.142034340931 1100.771089158839 1100.281091051491 1095.457271927543 353.650787619193 1098.07341087711 295.3217557459967
487 0.005 2.435 20 1083.940671441422 1041.150122687967 1041.374477677929 1103.147369773068 1100.775076430244 1100.283684096515 1095.485157631152 353.728928823016 1098.074066257079 295.3217259344322
488 0.005 2.44 20 1083.934505605055 1041.152942094148 1041.377357651109 1103.141626240209 1100.770871892557 1100.280989191694 1095.457110077942 353.8070381567362 1098.068799013034 295.3218389411934
489 0.005 2.445 20 1083.935620955045 1041.155806517438 1041.380221266789 1103.146653143266 1100.774827608554 1100.283406040946 1095.48470790487 353.8848903991927 1098.06677902623 295.3217456845031
490 0.005 2.45 20 1083.93971869395 1041.158526605529 1041.383011045074 1103.141604713119 1100.77114466782 1100.281142895545 1095.457283718093 353.9623350375097 1098.062697189552 295.3217245726378
491 0.005 2.455 20 1083.940546565809 1041.161337664786 1041.385799516392 1103.147279338342 1100.775203086961 1100.283847335205 1095.484780080337 354.0397082377946 1098.067509405241 295.3217528465287
492 0.005 2.46 20 1083.938384255399 1041.163975973804 1041.388514454416 1103.142030370783 1100.771253129656 1100.281216176659 1095.457403713971 354.116485490468 1098.073168776578 295.3217358631934
493 0.005 2.465 20 1083.947412897888 1041.166693332119 1041.391216416938 1103.147630936238 1100.775223487958 1100.283785640079 1095.484700047264 354.1930111978432 1098.074078128393 295.3218155452009
494 0.005 2.47 20 1083.935996739996 1041.169258340538 1041.393845049256 1103.141728733887 1100.771060868918 1100.28106073895 1095.457520817491 354.2694866880693 1098.06832727152 295.3217825812249
495 0.005 2.475 20 1083.948247837715 1041.171873473794 1041.396459651338 1103.147559222795 1100.775272941571 1100.283782824418 1095.484569485629 354.3453821426474 1098.074274993247 295.32186879326
496 0.005 2.48 20 1083.942569148804 1041.174366144506 1041.399007443574 1103.141746231247 1100.771263190766 1100.281158604884 1095.45747769093 354.4214186789033 1098.063323798907 295.321805050811
497 0.005 2.485 20 1083.942330334185 1041.176906968391 1041.401541237403 1103.146382928965 1100.775070887594 1100.283523793553 1095.484664147605 354.4970480394074 1098.059393721743 295.3218547306487
498 0.005 2.49 20 1083.948106202381 1041.179310871414 1041.404008586721 1103.142909847119 1100.771952808018 1100.281741755634 1095.457593287279 354.5723226461268 1098.065923522248 295.3218184455324
499 0.005 2.495 20 1083.948450056595 1041.181803343504 1041.406477298965 1103.147624193363 1100.775441617269 1100.284048259999 1095.484987209312 354.6476945110433 1098.067713061012 295.3217816642324
500 0.005 2.5 20 1083.94409819042 1041.184128028361 1041.408876649465 1103.142209757129 1100.771614803007 1100.281491645777 1095.457477203035 354.7225970499414 1098.06449577121 295.3218347887552
501 0.005 2.505 20 1083.954909437624 1041.186532023555 1041.411262636811 1103.147526186168 1100.775175868233 1100.283712476402 1095.484749808481 354.7970771957038 1098.073581153816 295.3218329827826
502 0.005 2.51 20 1083.943264397056 1041.188792831127 1041.413582279322 1103.141616409282 1100.770925608324 1100.280926956682 1095.456964264229 354.8714923587621 1098.071016084697 295.3219235474384
503 0.005 2.515 20 1083.952477511073 1041.191087867016 1041.415876158268 1103.146450118411 1100.774480316024 1100.283022242655 1095.484874290409 354.9454158630226 1098.066999111006 295.3218677681683
504 0.005 2.52 20 1083.949005665988 1041.19327486959 1041.418113336312 1103.141197326418 1100.770857040312 1100.280820658122 1095.457641520626 355.0192195169912 1098.058818091845 295.3219367439123
505 0.005 2.525 20 1083.95059854617 1041.195538497909 1041.42035846473 1103.147762105383 1100.775597037697 1100.284186268889 1095.484861926767 355.0928486127177 1098.068310206293 295.3218547841855
506 0.005 2.53 20 1083.954393387961 1041.197657215154 1041.422542325697 1103.142794326169 1100.771866124073 1100.281893411094 1095.457771462424 355.1660784432027 1098.067591395294 295.3218784935344
507 0.005 2.535 20 1083.955640286521 1041.19987260407 1041.42472987051 1103.147863222131 1100.775549114158 1100.284142004909 1095.485045969113 355.2391072946128 1098.068501481463 295.3219183734803
508 0.005 2.54 20 1083.950803142141 1041.201928240679 1041.426854427471 1103.142082863069 1100.771288395809 1100.281241641279 1095.457603976049 355.3119516820591 1098.073337265681 295.3218894011709
509 0.005 2.545 20 1083.961197859148 1041.204065351132 1041.42897217412 1103.147557681181 1100.775209987332 1100.283721931881 1095.484689820498 355.3842904963163 1098.074053882443 295.3219453059909
510 0.005 2.55 20 1083.950917005684 1041.206074520402 1041.431032689878 1103.142165044859 1100.771323072841 1100.281247681696 1095.457344961723 355.4567071141729 1098.073366324667 295.3219070741963
511 0.005 2.555 20 1083.957723453809 1041.208106734945 1041.433065339246 1103.145856880875 1100.773880616325 1100.282570868201 1095.484623576054 355.5286466510142 1098.071875479134 295.3219651714514
512 0.005 2.56 20 1083.955896196938 1041.21003106719 1041.435038407367 1103.141342597652 1100.770628232378 1100.280680453267 1095.457002736641 355.6003968643959 1098.071796256981 295.3219804309842
513 0.005 2.565 20 1083.954071804938 1041.212019052821 1041.437007919449 1103.14579980018 1100.773997004774 1100.282754001691 1095.485014776668 355.672023757522 1098.071878224333 295.3219989034113
514 0.005 2.57 20 1083.958102632981 1041.213864769552 1041.438915872237 1103.141147513888 1100.770410611615 1100.280610941257 1095.457405307073 355.7434567136914 1098.070677806688 295.3219218761026
515 0.005 2.575 20 1083.959790468094 1041.215821392497 1041.440838777336 1103.146363577586 1100.7747061134 1100.283291358917 1095.485316318938 355.8145864559627 1098.060031071356 295.3219908366318
516 0.005 2.58 20 1083.955639968061 1041.217640823896 1041.442718265399 1103.142359093826 1100.771597226477 1100.281683684283 1095.457752442401 355.8854974161252 1098.067762791604 295.3219432133389
517 0.005 2.585 20 1083.965275959016 1041.219531078191 1041.444588684843 1103.147098541756 1100.775033341825 1100.283517411282 1095.484579452745 355.9560296371499 1098.067114433753 295.3219307240433
518 0.005 2.59 20 1083.95546895277 1041.221306686483 1041.446412363214 1103.141469289677 1100.77124313167 1100.281131140048 1095.457798295473 356.0262656978921 1098.059826846337 295.3220237357914
519 0.005 2.595 20 1083.964725035502 1041.223145193813 1041.448238092667 1103.148047704487 1100.775750081216 1100.284278404447 1095.484953260387 356.0962748069286 1098.068699282897 295.3219493625647
520 0.005 2.6 20 1083.961509054192 1041.224844335682 1041.449988675946 1103.141307800498 1100.770432917191 1100.280548377399 1095.457464361642 356.1661895106603 1098.071395091366 295.3220428926688
521 0.005 2.605 20 1083.96169543642 1041.226643154344 1041.451761697052 1103.147527919814 1100.775351155618 1100.28381984779 1095.484696724997 356.2356839439361 1098.073914372343 295.3220178135634
522 0.005 2.61 20 1083.963274962011 1041.228280430959 1041.453463838622 1103.141529904881 1100.770756000126 1100.280816699046 1095.457858992036 356.3050459623378 1098.072359287434 295.322065184028
523 0.005 2.615 20 1083.965161656043 1041.230027520752 1041.455178901924 1103.146478207564 1100.774931567298 1100.283447049075 1095.485223119099 356.3742174166752 1098.058620805098 295.3220413607747
524 0.005 2.62 20 1083.96044033496 1041.231640030825 1041.456847488597 1103.142332902712 1100.771477412255 1100.281479376994 1095.457671140436 356.4433468659744 1098.073679289952 295.3219564250928
525 0.005 2.625 20 1083.970496433306 1041.233324044445 1041.458511213747 1103.147096746666 1100.77500328383 1100.283552515715 1095.485032136598 356.5119893592725 1098.069323717654 295.322029870695
526 0.005 2.63 20 1083.959810528708 1041.23489181428 1041.46012437393 1103.141070960439 1100.770989313332 1100.280973505837 1095.457494588733 356.5803799684688 1098.057792070774 295.322004845976
527 0.005 2.635 20 1083.96890390891 1041.236525980905 1041.46174261165 1103.14729167071 1100.775038179143 1100.283626766884 1095.485360652095 356.6487951845284 1098.073772284295 295.3219990391645
528 0.005 2.64 20 1083.967559214595 1041.238043532134 1041.46330691212 1103.142352326143 1100.77134441131 1100.28127832177 1095.457552256274 356.7166913332445 1098.073463982316 295.321973201509
529 0.005 2.645 20 1083.96446551116 1041.239629084645 1041.464869884509 1103.146118712948 1100.774233496574 1100.28288201981 1095.484687691324 356.7843162832586 1098.071540613908 295.3220897593811
530 0.005 2.65 20 1083.966681593125 1041.241071777805 1041.466373826719 1103.141414139821 1100.770804923291 1100.280766121395 1095.457789765763 356.8517109840886 1098.066539068513 295.3220388923947
531 0.005 2.655 20 1083.971110103868 1041.242633405445 1041.46789744344 1103.147322661502 1100.775153131623 1100.283554187807 1095.484777426881 356.9190814471578 1098.066689879724 295.3220891058449
532 0.005 2.66 20 1083.962805844208 1041.244052289535 1041.469372751564 1103.141839387849 1100.771336804629 1100.281193634223 1095.458022157813 356.9860858803598 1098.065137560917 295.322042870305
533 0.005 2.665 20 1083.973825657747 1041.245537795779 1041.470837758104 1103.145842992991 1100.773866994998 1100.282674301535 1095.484695210351 357.052881147528 1098.071910527215 295.3220754589324
534 0.005 2.67 20 1083.964887732975 1041.246924361535 1041.472264099288 1103.141006771265 1100.770356928798 1100.280476818155 1095.457853518767 357.1195486064198 1098.071815202937 295.322123317051
535 0.005 2.675 20 1083.971523636252 1041.248381295911 1041.473705400386 1103.146938161312 1100.775003099937 1100.283424852562 1095.485115003312 357.185781792046 1098.066095943042 295.3220781705915
536 0.005 2.68 20 1083.971164294525 1041.249723642795 1041.475091588008 1103.141774894123 1100.770911973363 1100.28093938533 1095.457592651187 357.2518918757129 1098.072432622741 295.3221647114301
537 0.005 2.685 20 1083.968904398967 1041.251149218173 1041.476488056881 1103.146647495446 1100.774767443549 1100.283217505049 1095.484863080571 357.3181397154347 1098.067010124653 295.3220512978367
538 0.005 2.69 20 1083.970582984346 1041.252428514164 1041.477828729805 1103.141712103547 1100.771115410054 1100.280996355018 1095.45716688588 357.3838603530598 1098.066634237479 295.3221150843426
539 0.005 2.695 20 1083.974467564738 1041.253814993553 1041.479178876207 1103.146655493342 1100.774679033929 1100.283152774839 1095.484803369667 357.4494496259875 1098.067140216833 295.322084638465
540 0.005 2.7 20 1083.967626330075 1041.255084551355 1041.480498639489 1103.1426944306 1100.771875997453 1100.281662616658 1095.45755633173 357.5147588142132 1098.06602198188 295.3220886095095
541 0.005 2.705 20 1083.979602796487 1041.256437770565 1041.481827525611 1103.147856376059 1100.775533378568 1100.284172383811 1095.485244885536 357.5797630967021 1098.068615284892 295.3220901952
542 0.005 2.71 20 1083.970716444866 1041.257686784374 1041.48311443042 1103.142075949186 1100.77126340597 1100.281238916053 1095.457575952718 357.6447684387801 1098.073286124375 295.3221088439499
543 0.005 2.715 20 1083.97406473399 1041.258985044221 1041.484399265654 1103.146047931415 1100.774214125809 1100.282868158928 1095.484765809558 357.7091251924779 1098.072300996518 295.3221532248689
544 0.005 2.72 20 1083.974786083932 1041.260177087447 1041.485634524138 1103.14191188275 1100.771161800817 1100.281138135059 1095.457889272406 357.7734893820603 1098.06608341939 295.3221183793304
545 0.005 2.725 20 1083.972596883195 1041.261452551257 1041.486878150515 1103.145968920725 1100.773945843711 1100.282766324417 1095.484742131673 357.8377813163535 1098.072219441508 295.3221438062487
546 0.005 2.73 20 1083.974125047571 1041.262589868675 1041.488074010492 1103.141884863566 1100.771243139338 1100.281103310271 1095.45795298303 357.9014749393151 1098.066788483539 295.3221245260982
547 0.005 2.735 20 1083.979430645612 1041.263852075594 1041.489295168083 1103.147677633522 1100.775527143632 1100.283828705101 1095.485122296858 357.9651903075041 1098.065479091358 295.3222054262736
548 0.005 2.74 20 1083.96932237546 1041.264966547463 1041.490461740432 1103.14118387169 1100.770571448506 1100.280683092409 1095.457479888632 358.0288898009035 1098.071009304115 295.3221574221093
549 0.005 2.745 20 1083.983027963611 1041.266179607721 1041.491648525059 1103.147541405927 1100.775255409326 1100.283792926749 1095.485056956497 358.0922478680698 1098.073723171319 295.3221786658582
550 0.005 2.75 20 1083.973280263173 1041.267282387151 1041.492789660359 1103.141678492473 1100.771013924172 1100.28093686471 1095.457671159905 358.1554978233419 1098.067181631759 295.3221578620374
551 0.005 2.755 20 1083.976960934647 1041.26844854654 1041.493938558292 1103.146381730442 1100.774538592696 1100.283129079098 1095.485214989302 358.2183550240239 1098.06696374025 295.3221374886475
552 0.005 2.76 20 1083.978439877484 1041.269509763574 1041.495042332329 1103.141879675702 1100.771132194312 1100.28110829457 1095.457655791135 358.2811302577426 1098.066211644053 295.3221766020893
553 0.005 2.765 20 1083.978017868586 1041.270682473639 1041.496175391411 1103.147915462928 1100.775706294806 1100.284116749417 1095.485428179251 358.3435123370602 1098.06589834374 295.32216189619
554 0.005 2.77 20 1083.976156698103 1041.271696829198 1041.497250751878 1103.141391337121 1100.771197503929 1100.281140751742 1095.457960088757 358.4058963616564 1098.058573817013 295.3221878535389
555 0.005 2.775 20 1083.983023981812 1041.272828322236 1041.498341094607 1103.14725830772 1100.775086856084 1100.283665699952 1095.485409936383 358.4679776057116 1098.066021773295 295.3221727195488
556 0.005 2.78 20 1083.973738264283 1041.273837813063 1041.499395517372 1103.142064584998 1100.77120231 1100.281244402761 1095.458043958618 358.5297828205092 1098.073509414821 295.322277432868
557 0.005 2.785 20 1083.985936603041 1041.274927524929 1041.500462447338 1103.147264366708 1100.774962452173 1100.283541533096 1095.48528592623 358.5911351336633 1098.073926180929 295.3222462871327
558 0.005 2.79 20 1083.977437636921 1041.275926567036 1041.501495391108 1103.142465039337 1100.771801336151 1100.281817031789 1095.458278393559 358.652565904626 1098.065240865015 295.3222695872705
559 0.005 2.795 20 1083.979695170408 1041.276977768407 1041.502529083943 1103.146194769769 1100.774299027368 1100.283036527941 1095.484621477591 358.7138187015946 1098.07211002033 295.3222667584882
560 0.005 2.8 20 1083.982118859041 1041.277929461769 1041.503521578988 1103.142364402275 1100.771447429114 1100.281453585443 1095.458059023105 358.7746710509376 1098.067995520431 295.3222352784067
561 0.005 2.805 20 1083.981429994458 1041.278989444344 1041.504541953791 1103.147357422531 1100.775120830151 1100.283709848088 1095.485158868816 358.8356022481685 1098.074054077994 295.3222886293831
562 0.005 2.81 20 1083.979406758917 1041.279898962302 1041.50551124708 1103.14220272077 1100.771493911119 1100.281324206686 1095.457650303189 358.8963453532971 1098.066981390268 295.3222059549635
563 0.005 2.815 20 1083.986202934347 1041.280919465769 1041.50649440444 1103.14717509547 1100.775159777534 1100.283647871853 1095.485266688585 358.9569582628046 1098.064403120423 295.3222395914676
564 0.005 2.82 20 1083.976319106916 1041.281825889955 1041.507442103604 1103.142184427769 1100.771414410893 1100.281514312245 1095.457785519098 359.0172853121685 1098.06721657143 295.3221699362431
565 0.005 2.825 20 1083.987672672191 1041.282798863748 1041.508392533411 1103.146989740383 1100.77479056307 1100.283385039853 1095.48531323297 359.077253006544 1098.073639803516 295.3222488469913
566 0.005 2.83 20 1083.979744630268 1041.283673088816 1041.509301615798 1103.141336121768 1100.770596713869 1100.280713352008 1095.457573797942 359.1370743794432 1098.070225085509 295.3222449028489
567 0.005 2.835 20 1083.981526231938 1041.284620946115 1041.510226333231 1103.146400493932 1100.77454053543 1100.283094726563 1095.485056884858 359.1968272870712 1098.067572488804 295.3222566197689
568 0.005 2.84 20 1083.984129819544 1041.285468578105 1041.511116763691 1103.141630648963 1100.771343626655 1100.281214379353 1095.458115758797 359.2559766817558 1098.058695049823 295.3222833315729
569 0.005 2.845 20 1083.984450159455 1041.286431038897 1041.512034869219 1103.147398233762 1100.775179264649 1100.283712986381 1095.484966297342 359.3154099508251 1098.073725766896 295.3222128924974
570 0.005 2.85 20 1083.982804533793 1041.28725277669 1041.512911928796 1103.14228742734 1100.771380916741 1100.281291843917 1095.458038788104 359.374261585616 1098.073458425281 295.3222693632324
571 0.005 2.855 20 1083.988238505405 1041.288159945744 1041.513785792555 1103.146465096155 1100.774234329388 1100.282968342797 1095.484884816367 359.4331736736724 1098.071488694523 295.3222597227966
572 0.005 2.86 20 1083.977654504687 1041.288965956257 1041.51463159616 1103.141426383572 1100.771100251751 1100.281077671438 1095.458282677533 359.4920050948827 1098.060869424237 295.3223530684431
573 0.005 2.865 20 1083.989944873088 1041.289853155118 1041.515493419448 1103.147820866122 1100.775493190495 1100.283925219346 1095.48562209016 359.5503269515314 1098.065899538781 295.3222555862641
574 0.005 2.87 20 1083.984674304762 1041.290651883927 1041.516323294338 1103.142300237466 1100.771280793011 1100.281331593526 1095.457884010858 359.6089559060477 1098.073177123971 295.3223059664081
575 0.005 2.875 20 1083.984038162351 1041.291517133537 1041.517165285591 1103.14666240663 1100.774658881798 1100.283311365837 1095.485203313356 359.6670490567863 1098.070797630272 295.3222687319291
576 0.005 2.88 20 1083.988148653566 1041.292279638222 1041.517970207913 1103.142763377662 1100.771693127834 1100.281783156047 1095.457949423221 359.7246865864346 1098.068528528296 295.3223510844687
577 0.005 2.885 20 1083.987163691146 1041.293157882313 1041.518805739162 1103.147789272755 1100.775613261367 1100.284132882408 1095.485342439487 359.782737446167 1098.067792332292 295.3222995044188
578 0.005 2.89 20 1083.984525507313 1041.293893643057 1041.519596096019 1103.142294060357 1100.771391681747 1100.281316556299 1095.457607455918 359.8402853673825 1098.073376006274 295.3222967614213
579 0.005 2.895 20 1083.992352247606 1041.294733099164 1041.520398873868 1103.14734704641 1100.774936553479 1100.283402444265 1095.485444127165 359.8975418368466 1098.073744331589 295.3223638965196
580 0.005 2.9 20 1083.980917663201 1041.295456324736 1041.521162498028 1103.141729740485 1100.771026012749 1100.281006743259 1095.457430927264 359.9547315822419 1098.073214128118 295.3223245807313
581 0.005 2.905 20 1083.9920628505 1041.296263432088 1041.521945569794 1103.147761868644 1100.775492502656 1100.284069203778 1095.485388299982 360.0114727624433 1098.067899293214 295.3223739011316
582 0.005 2.91 20 1083.986863014483 1041.296981971634 1041.522694239226 1103.142405945177 1100.771463169977 1100.281555163445 1095.458295897599 360.0684466752948 1098.067332814426 295.3223096158677
583 0.005 2.915 20 1083.986347962174 1041.297775617897 1041.523460158977 1103.14724907305 1100.775204106312 1100.283818099197 1095.485134315791 360.1248796606196 1098.068816324745 295.3223912290475
584 0.005 2.92 20 1083.989111674065 1041.298451165427 1041.524181728357 1103.142201441661 1100.771410043684 1100.281460285152 1095.458393641789 360.1809564130497 1098.067205910241 295.322389657311
585 0.005 2.925 20 1083.988830086315 1041.299237557251 1041.524924873238 1103.146807251615 1100.774712720651 1100.283355932806 1095.485248324614 360.2373640172947 1098.069571221745 295.3223832684516
586 0.005 2.93 20 1083.984709997548 1041.299898110155 1041.52563683652 1103.141659484744 1100.771298497649 1100.281252283833 1095.458079382457 360.2934607779458 1098.062949362638 295.3223588169289
587 0.005 2.935 20 1083.993984641827 1041.300654588367 1041.526354946966 1103.146764692711 1100.774440960791 1100.283000744679 1095.485172998104 360.3495661297496 1098.072858876468 295.3222892923611
588 0.005 2.94 20 1083.982526364009 1041.301309317666 1041.527046622113 1103.141550202129 1100.771321972188 1100.281170799481 1095.45772248807 360.4054819070361 1098.059723035694 295.322356192326
589 0.005 2.945 20 1083.992804642472 1041.302028574186 1041.527743474366 1103.146843785076 1100.774609202519 1100.283214025545 1095.485404530576 360.460959338719 1098.073323447358 295.322297617153
590 0.005 2.95 20 1083.987676795902 1041.302648588636 1041.528397561161 1103.141007020613 1100.770189324241 1100.280500785713 1095.457451471236 360.5164375706804 1098.071774684945 295.3223976696066
591 0.005 2.955 20 1083.987001585366 1041.303357509416 1041.529075586926 1103.146267265809 1100.774370110323 1100.283071929925 1095.48511617107 360.571471817066 1098.071193003466 295.3223454709221
592 0.005 2.96 20 1083.991271714582 1041.303965468789 1041.529726740732 1103.142111010423 1100.771446383196 1100.281310439753 1095.45778432009 360.6262844977185 1098.063861033122 295.3224079025742
593 0.005 2.965 20 1083.9913634366 1041.304694032728 1041.53040811279 1103.147630936838 1100.775671558956 1100.283963412282 1095.485343478406 360.6811141023243 1098.065250626986 295.3223714360704
594 0.005 2.97 20 1083.985550091293 1041.305270740573 1041.531039284519 1103.141065151995 1100.770510638327 1100.280604212167 1095.457619567451 360.7357324208574 1098.071349323783 295.3223795400784
595 0.005 2.975 20 1083.995191756517 1041.305959974718 1041.53169151587 1103.146936660176 1100.774892037025 1100.283397387091 1095.484820580312 360.7901463301425 1098.066827563053 295.3224066799572
596 0.005 2.98 20 1083.984647125511 1041.306550881104 1041.532316675698 1103.141535204821 1100.771400198784 1100.281230092108 1095.458214369406 360.8443717979704 1098.058305807285 295.3223757563851
597 0.005 2.985 20 1083.994378388341 1041.307214268635 1041.532956053587 1103.147542688581 1100.77525272434 1100.283751796986 1095.484832559303 360.8985838285943 1098.070366968053 295.322369914971
598 0.005 2.99 20 1083.991095556505 1041.307791549259 1041.533564495724 1103.142686019462 1100.771890724134 1100.281696863732 1095.458088250821 360.9523848421762 1098.063946722512 295.3223898013013
599 0.005 2.995 20 1083.989351440691 1041.308448223288 1041.534189339654 1103.146866870123 1100.774788370338 1100.283345023136 1095.484915560852 361.0064837462379 1098.07113495633 295.3224251305554
600 0.005 3 20 1083.992134983005 1041.308987923148 1041.53477654136 1103.141676535248 1100.771172296702 1100.281175212098 1095.458139316352 361.0597741446079 1098.061867514926 295.3224480220695
601 0.005 3.005 20 1083.992817517684 1041.309647505929 1041.535390166178 1103.146587091866 1100.774933785268 1100.283501144661 1095.485447245299 361.1134419523289 1098.060053649419 295.3224313268898
602 0.005 3.01 20 1083.988706340831 1041.310187459774 1041.535976436397 1103.14254583809 1100.771662372315 1100.281718087345 1095.458023719515 361.16679356686 1098.069301900375 295.3223884603404
603 0.005 3.015 20 1083.99757574963 1041.310816740982 1041.536570193413 1103.146658694815 1100.77448015824 1100.283154048742 1095.485373869747 361.2197804994679 1098.072831423795 295.322392767695
604 0.005 3.02 20 1083.986910034609 1041.311353111006 1041.537140104157 1103.141486322305 1100.771100551199 1100.281077295743 1095.457956613332 361.2726143734458 1098.062496212722 295.3224791788812
605 0.005 3.025 20 1083.995848130729 1041.31196812761 1041.537729447628 1103.147826835231 1100.775565367825 1100.284023561978 1095.48553828011 361.3253521965814 1098.065468943473 295.3223844333333
606 0.005 3.03 20 1083.993514875674 1041.312485455328 1041.538279876827 1103.142216128602 1100.771106251255 1100.281046544536 1095.457858965035 361.3780322232155 1098.07284812729 295.3224374310909
607 0.005 3.035 20 1083.991328727159 1041.313094463778 1041.538854942689 1103.146846802107 1100.774823037879 1100.28338444611 1095.484947194522 361.430308384138 1098.073604294317 295.3224160458435
608 0.005 3.04 20 1083.993217775554 1041.313570169726 1041.539380872858 1103.141325585415 1100.770567145472 1100.280646892963 1095.457914258212 361.4824402987415 1098.072209259371 295.322492759531
609 0.005 3.045 20 1083.995843253561 1041.31418734061 1041.539948889615 1103.147382905444 1100.775414170088 1100.283952446605 1095.485081172965 361.534540550782 1098.065577233301 295.3224618744283
610 0.005 3.05 20 1083.989391322629 1041.314672360428 1041.54048059976 1103.142106339354 1100.771393793342 1100.281300089102 1095.457861052131 361.5865048576243 1098.07358229146 295.3224822444164
611 0.005 3.055 20 1083.999016877204 1041.315251637714 1041.541026395899 1103.147090077465 1100.775023280377 1100.283462632584 1095.484985942763 361.6381121929785 1098.067122625196 295.3224818941853
612 0.005 3.06 20 1083.988708855984 1041.315731134049 1041.541538854923 1103.141625837438 1100.771072220658 1100.28093371994 1095.457663583096 361.6899207033336 1098.06683760033 295.3224125890403
613 0.005 3.065 20 1083.995899819232 1041.316283582518 1041.542068107046 1103.146769462251 1100.774753695087 1100.28322507559 1095.485171444852 361.7414005629369 1098.067711098555 295.3224551295932
614 0.005 3.07 20 1083.99389966101 1041.316746938364 1041.542564537029 1103.14178199841 1100.77137058816 1100.281246949769 1095.457695007552 361.7925457326283 1098.061074678881 295.3224331436721
615 0.005 3.075 20 1083.992916666999 1041.317316035318 1041.543092219685 1103.147200837023 1100.775269234564 1100.283721687201 1095.485434012453 361.84392534022 1098.06425682521 295.322468186855
616 0.005 3.08 20 1083.994212923755 1041.317741261274 1041.543568413824 1103.141577743595 1100.770807349157 1100.280867844169 1095.457656157268 361.8946513458943 1098.069857441456 295.3224289195677
617 0.005 3.085 20 1083.996511324 1041.318284094413 1041.544065131319 1103.145972800599 1100.773845706577 1100.282664303615 1095.485377412445 361.9454577227728 1098.071703198652 295.3225324111119
618 0.005 3.09 20 1083.98940548354 1041.318722229716 1041.54454707716 1103.141753188486 1100.77143736025 1100.281452299298 1095.458128575607 361.9959631908197 1098.064029219621 295.3225135784067
619 0.005 3.095 20 1084.000260991669 1041.319251887852 1041.545041737586 1103.146937639681 1100.774926013237 1100.283330631268 1095.485165331706 362.0462914562784 1098.066714106886 295.3224722876968
620 0.005 3.1 20 1083.991541298411 1041.319702245721 1041.545519335592 1103.142486774302 1100.77178096916 1100.281485065878 1095.458249714254 362.0966186106049 1098.065336669973 295.3224977548726
621 0.005 3.105 20 1083.996430775803 1041.320214661481 1041.546009217839 1103.146696564941 1100.774810908227 1100.283231006044 1095.484808422185 362.1467244109332 1098.067176474186 295.3224457170782
622 0.005 3.11 20 1083.995610984358 1041.320628515612 1041.546458227042 1103.141928103112 1100.771188073005 1100.281068888093 1095.457945656276 362.1968284565355 1098.066554850122 295.3225184083277
623 0.005 3.115 20 1083.993326174839 1041.321154149304 1041.546943252509 1103.14680434339 1100.775311348963 1100.28368869198 1095.485327101694 362.2467230309983 1098.059393388843 295.3224621371674
624 0.005 3.12 20 1083.997161841537 1041.321553700969 1041.547390362733 1103.142601577765 1100.77161692289 1100.281525589119 1095.457803280678 362.2963942606747 1098.073456062335 295.3224948904758
625 0.005 3.125 20 1083.999702837255 1041.322078170977 1041.547868439482 1103.147791304885 1100.775572704804 1100.284026422834 1095.485302802167 362.3459491234729 1098.068899501082 295.3225194177153
626 0.005 3.13 20 1083.990289127889 1041.322469072324 1041.548305323313 1103.141742087055 1100.77111350439 1100.281167333214 1095.457932150159 362.3952079365736 1098.069155078714 295.3225479371243
627 0.005 3.135 20 1084.002838897128 1041.322970613269 1041.548771165777 1103.148004579019 1100.77574702209 1100.284099221187 1095.48585855017 362.4444863289407 1098.065271429165 295.3225213440273
628 0.005 3.14 20 1083.993695296181 1041.323379364402 1041.549209007713 1103.142696445793 1100.77178412431 1100.281655221145 1095.457700852424 362.4937838707397 1098.069304078254 295.3224707483822
629 0.005 3.145 20 1083.997569354534 1041.323853889979 1041.549661157354 1103.146681669952 1100.774675937222 1100.283325643557 1095.485281953065 362.5423383180513 1098.070683996309 295.3225857918761
630 0.005 3.15 20 1083.996842434485 1041.324221417398 1041.550065260936 1103.141078650963 1100.770280091907 1100.280507482103 1095.45764025214 362.5910014805855 1098.071552224261 295.3225362453972
631 0.005 3.155 20 1083.995274684029 1041.324707750997 1041.550507826076 1103.147011416175 1100.775101102747 1100.283553125458 1095.485057178188 362.6396377287454 1098.066704786531 295.322575715572
632 0.005 3.16 20 1083.996528067116 1041.32505513102 1041.550905618724 1103.141900758913 1100.770950262404 1100.28106572438 1095.458010013422 362.6878916754548 1098.070531181206 295.3224883475827
633 0.005 3.165 20 1084.000055678616 1041.325520578802 1041.551325207257 1103.146148420301 1100.774045652487 1100.282886586693 1095.484851563104 362.7361489159696 1098.072339806001 295.3225732677889
634 0.005 3.17 20 1083.992124839755 1041.325891545179 1041.551734354904 1103.142498958894 1100.771775655104 1100.281679456128 1095.458244594249 362.784573383248 1098.066874492752 295.3225199448976
635 0.005 3.175 20 1084.003443740757 1041.3263540067 1041.552164877725 1103.147363552432 1100.775505076303 1100.283979387146 1095.485324930504 362.8324216035 1098.064942403345 295.3225541003716
636 0.005 3.18 20 1083.99468340063 1041.326732139373 1041.552569218157 1103.142503595465 1100.771835754192 1100.281702071108 1095.458443907921 362.8802349534766 1098.063375913438 295.3226022986992
637 0.005 3.185 20 1083.999651121606 1041.32718766343 1041.552996686178 1103.147245450554 1100.775046159226 1100.283639250277 1095.485623094833 362.9280170297469 1098.07370189666 295.3225153715312
638 0.005 3.19 20 1083.99777085196 1041.327533165433 1041.553380898114 1103.141301820414 1100.771045239125 1100.281021169598 1095.458151495894 362.975473781582 1098.057749507973 295.3225871881733
639 0.005 3.195 20 1083.996860891027 1041.327983339599 1041.553787179524 1103.146402957127 1100.774273996512 1100.282869591457 1095.485514334768 363.0230817660238 1098.072966074173 295.3225126931592
640 0.005 3.2 20 1083.996102749664 1041.328301490897 1041.554157826601 1103.141274285957 1100.771004731153 1100.280878492333 1095.457776825842 363.0701701490113 1098.058870807715 295.3226092295358
641 0.005 3.205 20 1084.001973180104 1041.328746594646 1041.554555054016 1103.146796000865 1100.774959770413 1100.283510655461 1095.485524737425 363.1174693465398 1098.061255007184 295.3225869815739
642 0.005 3.21 20 1083.993145852721 1041.329085563269 1041.554930531703 1103.142737007911 1100.771924922723 1100.281702066303 1095.457870292173 363.1644687901297 1098.066053160733 295.3225482625253
643 0.005 3.215 20 1084.005103935335 1041.329515207917 1041.555328702345 1103.147620676559 1100.775314653572 1100.283834046302 1095.485296703901 363.2111215925444 1098.073957890939 295.3225787706222
644 0.005 3.22 20 1083.995126528965 1041.329842620041 1041.555687710291 1103.141338865158 1100.77079841643 1100.280688591365 1095.457859475929 363.2577231431914 1098.066633844821 295.3225912274802
645 0.005 3.225 20 1083.999022849726 1041.330262536065 1041.556079179636 1103.14709586851 1100.775065861189 1100.283425103897 1095.485238802473 363.3042338686722 1098.06657933629 295.322604251342
646 0.005 3.23 20 1084.001748754381 1041.330588251828 1041.556439028609 1103.142527660745 1100.77144687694 1100.281396438805 1095.458163729497 363.3505060202043 1098.073473227449 295.3225740068609
647 0.005 3.235 20 1083.998732602221 1041.331019597746 1041.556827587356 1103.146902388659 1100.774830739307 1100.283390520666 1095.485101924612 363.3967053632983 1098.073630025085 295.3226556334421
648 0.005 3.24 20 1083.997384081619 1041.331317994891 1041.557178167289 1103.14180603331 1100.771499578226 1100.281344569297 1095.458109063141 363.4427673110276 1098.059800969281 295.3225968605593
649 0.005 3.245 20 1084.003197974308 1041.331721416628 1041.557537519123 1103.14635555402 1100.774164601284 1100.282767420181 1095.485035255625 363.4889377081805 1098.072384949614 295.3225951539862
650 0.005 3.25 20 1083.99418759538 1041.332036803632 1041.557887145913 1103.142850272247 1100.771994746078 1100.281823830149 1095.458020922949 363.5347521883671 1098.065383110192 295.3225960460789
651 0.005 3.255 20 1084.004835971538 1041.332423593585 1041.558246671341 1103.146857759239 1100.774710075084 1100.283292583713 1095.485430670661 363.5804921097509 1098.073132394378 295.3225775303945
652 0.005 3.26 20 1083.997462928841 1041.332736233291 1041.558586953009 1103.141829172098 1100.771469490466 1100.281309940166 1095.457730420976 363.6260712979399 1098.06062196298 295.3226386486064
653 0.005 3.265 20 1083.999646541538 1041.333134291279 1041.55895382215 1103.147094616752 1100.775300485391 1100.283700053088 1095.485582809563 363.6715168840822 1098.063892984726 295.3225664735128
654 0.005 3.27 20 1084.000319209244 1041.333418660862 1041.559277331736 1103.14135179289 1100.771191691115 1100.28111048762 1095.458095720909 363.7166919763069 1098.057515654091 295.3226046968055
655 0.005 3.275 20 1084.000405835028 1041.333829223328 1041.55963875994 1103.147424226306 1100.775401446388 1100.283870283851 1095.485387971001 363.7620329627461 1098.066608253812 295.322533652172
656 0.005 3.28 20 1083.997661157499 1041.334090592266 1041.559952303669 1103.141342966343 1100.770547132446 1100.280708262156 1095.4581058064 363.806788087353 1098.07119446629 295.322680807556
657 0.005 3.285 20 1084.004624435542 1041.334472014361 1041.560291149944 1103.147003569909 1100.774906513688 1100.283419008934 1095.485068133349 363.8515412093953 1098.066830653828 295.3226583709848
658 0.005 3.29 20 1083.993382215908 1041.334744253458 1041.560598637202 1103.14137184533 1100.770835797401 1100.280740524152 1095.458159298556 363.8962598770063 1098.066799498774 295.3226517967274
659 0.005 3.295 20 1084.004652690248 1041.335095849227 1041.560922819542 1103.14627746883 1100.774236806 1100.282953859095 1095.484861003531 363.9408217027899 1098.072284748416 295.3226107692966
660 0.005 3.3 20 1083.997931161118 1041.335364069172 1041.56121779973 1103.141078316146 1100.770384759632 1100.2804812024 1095.457994354357 363.9851322847529 1098.071180909378 295.3226770600934
661 0.005 3.305 20 1083.998626625504 1041.335715161802 1041.561538631214 1103.145840375434 1100.774034993248 1100.282821360628 1095.485201547886 364.0294713978762 1098.072098607897 295.3226900401776
662 0.005 3.31 20 1084.001314126518 1041.335960972241 1041.561824043964 1103.140963696689 1100.770251566699 1100.2804278731 1095.457789631698 364.0736820486882 1098.071056419552 295.322624801412
663 0.005 3.315 20 1084.000938615035 1041.336334915319 1041.562148904748 1103.146591946707 1100.774548348654 1100.283151218922 1095.485425515426 364.1177887229319 1098.071177469332 295.3226908419106
664 0.005 3.32 20 1083.997863785918 1041.3365782537 1041.562441387232 1103.141410809907 1100.77079163446 1100.280664337109 1095.45772599514 364.1618506851304 1098.067162592633 295.3226457787234
665 0.005 3.325 20 1084.005578012239 1041.336939536236 1041.562758558322 1103.146598269405 1100.774715189262 1100.283279298496 1095.485876660807 364.2056607837751 1098.0606624149 295.3226797294894
666 0.005 3.33 20 1083.995190196521 1041.337204746771 1041.563055561085 1103.141772479387 1100.771268600914 1100.281255306307 1095.457952691831 364.2493210527192 1098.063765614788 295.3226712086035
667 0.005 3.335 20 1084.005029150998 1041.33754445812 1041.563369199238 1103.146731093584 1100.775052605296 1100.283576620435 1095.485402350227 364.2925536876392 1098.060785036675 295.3226817782571
668 0.005 3.34 20 1083.999751217579 1041.337792343789 1041.563644987022 1103.141229566159 1100.770438812849 1100.280625166385 1095.457736633078 364.3360231761313 1098.071814815118 295.322686700322
669 0.005 3.345 20 1083.999705181672 1041.338132983089 1041.56395298314 1103.146556048729 1100.774618256115 1100.283190411587 1095.485181814356 364.3790547053098 1098.070603216141 295.3226392317683
670 0.005 3.35 20 1084.002833846115 1041.338366400774 1041.564226126512 1103.141787650358 1100.771055565264 1100.281023132733 1095.458330660163 364.4220803830326 1098.066550556107 295.3227063659745
671 0.005 3.355 20 1084.003357834283 1041.338737913738 1041.564546718234 1103.147575993041 1100.775364375114 1100.283946351667 1095.485410844452 364.4653016206837 1098.067910325759 295.3226311898575
672 0.005 3.36 20 1083.998394974197 1041.33896516119 1041.564825044191 1103.141218565756 1100.770530508251 1100.280564814551 1095.458194769437 364.5081072189444 1098.072256457572 295.3226976536466
673 0.005 3.365 20 1084.006884436907 1041.339308129761 1041.565126675901 1103.147198714154 1100.775055206533 1100.283543467399 1095.485170987907 364.5508850200919 1098.066656559842 295.322659331367
674 0.005 3.37 20 1083.996613444023 1041.339556953977 1041.565407841165 1103.141940684919 1100.771500933551 1100.28135740687 1095.45790763183 364.5934992721979 1098.062654994888 295.3227111995137
675 0.005 3.375 20 1084.005513936177 1041.339877159728 1041.565702737457 1103.146768063141 1100.77498765889 1100.283512380013 1095.48551037697 364.6360421389484 1098.061182495077 295.3226508096588
676 0.005 3.38 20 1084.001296984108 1041.340115359058 1041.565967656154 1103.141724119333 1100.771182217278 1100.28117430977 1095.45789718447 364.6785681039731 1098.062548716921 295.3226838025963
677 0.005 3.385 20 1084.001126167372 1041.340444573196 1041.566260986481 1103.146909286271 1100.774841237172 1100.283454676785 1095.485385371109 364.7207694416211 1098.073817849338 295.3226983933415
678 0.005 3.39 20 1084.003206348131 1041.340648740483 1041.566511173609 1103.141326871748 1100.770548394932 1100.280644324849 1095.457460494262 364.7627540044069 1098.071694693274 295.3226717889657
679 0.005 3.395 20 1084.003438795837 1041.340984856948 1041.56679858278 1103.146905515093 1100.774972627407 1100.283435489425 1095.485303271891 364.8046401292023 1098.066828737587 295.3227477440256
680 0.005 3.4 20 1083.999027889177 1041.341201497906 1041.567061744836 1103.141645971466 1100.771214722957 1100.281184514365 1095.45806621546 364.8463548643625 1098.06388418663 295.3226886699564
681 0.005 3.405 20 1084.008505599485 1041.341526479871 1041.567344023384 1103.14693393021 1100.77466668615 1100.283205293033 1095.485179092246 364.8880464913108 1098.073069276848 295.3227301438634
682 0.005 3.41 20 1083.998357785144 1041.341758005327 1041.567605731302 1103.142108502891 1100.771238352099 1100.281209206552 1095.45795385233 364.9296446333823 1098.073149092528 295.3226747127047
683 0.005 3.415 20 1084.005936634243 1041.342052869586 1041.567878787842 1103.146825809703 1100.774689348594 1100.2832963819 1095.484724494116 364.9709671312481 1098.071618133111 295.3226853639899
684 0.005 3.42 20 1084.002874449656 1041.342276207984 1041.568129276223 1103.142593710763 1100.771762224044 1100.281508930754 1095.458262561236 365.0121346359837 1098.0651703897 295.3227469745907
685 0.005 3.425 20 1084.001294939026 1041.3425859718 1041.568404032305 1103.1469240735 1100.774913804711 1100.283480061752 1095.484908577124 365.0535816188406 1098.070668202604 295.3227222240102
686 0.005 3.43 20 1084.003817312348 1041.342784645502 1041.56864615304 1103.14166107229 1100.771311569801 1100.281157517301 1095.458140880099 365.0945262337792 1098.059909860435 295.3227891688862
687 0.005 3.435 20 1084.005819112675 1041.34311311781 1041.568922504262 1103.147594966938 1100.775308097287 1100.283860418667 1095.485477012541 365.1358344269964 1098.069662581544 295.3226975866274
688 0.005 3.44 20 1083.998588871073 1041.343301560433 1041.569160361211 1103.141091072089 1100.770549448803 1100.280592868027 1095.457857437962 365.1766385370609 1098.072020632758 295.322784766546
689 0.005 3.445 20 1084.010349973415 1041.34361873232 1041.56943349606 1103.147666402833 1100.775200281017 1100.283749547609 1095.485925135338 365.2174242329422 1098.073911409589 295.3226821160997
690 0.005 3.45 20 1083.997587697986 1041.343815593923 1041.56966600125 1103.140802876407 1100.770173311218 1100.28028006864 1095.457564865105 365.2581888200997 1098.070845544775 295.3227735426783
691 0.005 3.455 20 1084.005836683866 1041.344096162579 1041.569920552 1103.146844762389 1100.774895823461 1100.283427061737 1095.485358184784 365.2983896858254 1098.066775784731 295.3227410669659
692 0.005 3.46 20 1084.003591885936 1041.344286480808 1041.570139215346 1103.14167388752 1100.770679294542 1100.28078345648 1095.457802762141 365.3388367735245 1098.071302857462 295.3227622825765
693 0.005 3.465 20 1084.002279921507 1041.344595519287 1041.570406773642 1103.14747263636 1100.775604312234 1100.283929013317 1095.48546846912 365.378954130226 1098.064154017243 295.3227650321121
694 0.005 3.47 20 1084.005852686857 1041.344783438266 1041.570638558696 1103.14258170464 1100.771639194528 1100.281528649892 1095.458122363284 365.4191336497201 1098.073674107762 295.3227413162795
695 0.005 3.475 20 1084.005550795149 1041.345082513134 1041.570892771526 1103.146633588381 1100.774583794568 1100.283195356499 1095.484834720114 365.4591691137944 1098.071336216647 295.322800450011
696 0.005 3.48 20 1083.999692371662 1041.345261599515 1041.571117262102 1103.141783481223 1100.771011158258 1100.28105758164 1095.458074802847 365.4989576452655 1098.071468535934 295.3227304442158
697 0.005 3.485 20 1084.01098958191 1041.345562286677 1041.571376414401 1103.147933300916 1100.77550811642 1100.28414058796 1095.485389037821 365.5385216844074 1098.068810991994 295.3227828177965
698 0.005 3.49 20 1084.001181266782 1041.345773571063 1041.571615425503 1103.142618592915 1100.771684603885 1100.281578033273 1095.458088276857 365.5785066076282 1098.07366086552 295.3227221823532
699 0.005 3.495 20 1084.005784012314 1041.346037408954 1041.571858368045 1103.146343291701 1100.774341575466 1100.283019595385 1095.485122138769 365.6180164451806 1098.07163320107 295.3227926290832
700 0.005 3.5 20 1084.00357881627 1041.346203808194 1041.572058213139 1103.141123243007 1100.770368136712 1100.280461459756 1095.457645846686 365.6573700583737 1098.071308037305 295.3227615660674
701 0.005 3.505 20 1084.002229575113 1041.346481359325 1041.572293964308 1103.146716724906 1100.774783550118 1100.283362747167 1095.485374095171 365.6968528890761 1098.069487991569 295.3227581935714
702 0.005 3.51 20 1084.006165069789 1041.346654412486 1041.572509896223 1103.14301798722 1100.772033994781 1100.281984958353 1095.457862952871 365.7357589386911 1098.068273926076 295.3227514677951
703 0.005 3.515 20 1084.006682138512 1041.346933670764 1041.572742297154 1103.146277135318 1100.774248018829 1100.282915959293 1095.485290711401 365.7751478459975 1098.072350434306 295.3227148486015
704 0.005 3.52 20 1083.998460542347 1041.347090270248 1041.572944112024 1103.141049377251 1100.770671130932 1100.280574081264 1095.457650804745 365.8139239112962 1098.066616557845 295.3227697356522
705 0.005 3.525 20 1084.011603598069 1041.347373796918 1041.573185703987 1103.147902378911 1100.775593441467 1100.284180215889 1095.485538937827 365.8528647727912 1098.067865205727 295.3226935233741
706 0.005 3.53 20 1084.001776565481 1041.347567333358 1041.573406027096 1103.142333524837 1100.771448314761 1100.281374159337 1095.457990392131 365.8916115622739 1098.073281242871 295.322797050597
707 0.005 3.535 20 1084.007498596488 1041.347837450001 1041.573650766639 1103.147378925079 1100.775181952101 1100.283720743843 1095.485611686549 365.929993207551 1098.069356064431 295.322757210458
708 0.005 3.54 20 1084.005305636801 1041.348003147995 1041.57384990042 1103.141913044685 1100.770965844692 1100.281075095872 1095.458222751188 365.9683273265442 1098.069813000125 295.3228589151149
709 0.005 3.545 20 1084.004070057251 1041.348289758475 1041.574092492268 1103.147322732585 1100.775277450095 1100.283614494583 1095.485296462115 366.0067834035361 1098.065031112831 295.3228145602976
710 0.005 3.55 20 1084.005742192962 1041.348442524209 1041.574292527392 1103.142632442672 1100.771695955469 1100.281565380573 1095.45822652631 366.0451465846479 1098.069394156696 295.3227919537504
711 0.005 3.555 20 1084.009505771773 1041.348731641275 1041.574531135047 1103.147643137801 1100.775267784004 1100.28382943717 1095.485583847765 366.0832232989089 1098.074187876885 295.3228740657079
712 0.005 3.56 20 1083.999975662994 1041.348894262394 1041.57473839798 1103.142226607201 1100.7715496557 1100.281580181448 1095.458172987725 366.1214306990447 1098.067622342053 295.322814292237
713 0.005 3.565 20 1084.010329538667 1041.349140168249 1041.574952163052 1103.146204468346 1100.774215750413 1100.282930062889 1095.48540103923 366.1592338175777 1098.071924709621 295.3228883649534
714 0.005 3.57 20 1084.000976226439 1041.349300183028 1041.575140022193 1103.14112088356 1100.770520961398 1100.28063268042 1095.457448963655 366.1972592330196 1098.071438014869 295.3227966685998
715 0.005 3.575 20 1084.006052751682 1041.34954045264 1041.575352382428 1103.146227787081 1100.774346318787 1100.28299234005 1095.485221640457 366.234943021887 1098.071759354537 295.3228427274852
716 0.005 3.58 20 1084.005486479854 1041.349687112917 1041.575531141545 1103.141575828072 1100.770887745033 1100.280727569146 1095.457809551046 366.2725636285681 1098.06619102561 295.322786637596
717 0.005 3.585 20 1084.0034186484 1041.349951865289 1041.575751336988 1103.146513940219 1100.774952711122 1100.283477884325 1095.485500804131 366.3101637644516 1098.061113732577 295.3228206648342
718 0.005 3.59 20 1084.005117264192 1041.350088552748 1041.575935862219 1103.141900285732 1100.771509057456 1100.28133844573 1095.458173292519 366.3475347976465 1098.060413795197 295.3227762825704
719 0.005 3.595 20 1084.009422741988 1041.350351159897 1041.576148345049 1103.146874557912 1100.774664885878 1100.283194400997 1095.485200814869 366.3849674383069 1098.072984736024 295.3227957640825
720 0.005 3.6 20 1084.000875816618 1041.350510268049 1041.576346373728 1103.142415482287 1100.77172444132 1100.281639977104 1095.458312129194 366.4221529500742 1098.067536679735 295.3228108283109
721 0.005 3.605 20 1084.01087309887 1041.350742935316 1041.576549380467 1103.146151364805 1100.774155692628 1100.282809937583 1095.485061691108 366.4590789819339 1098.072283663381 295.3227745121899
722 0.005 3.61 20 1084.002578917778 1041.350901340932 1041.576733672933 1103.141867360178 1100.771165581472 1100.281166703727 1095.458030760867 366.4959727060069 1098.069408256854 295.3228959380509
723 0.005 3.615 20 1084.006713736775 1041.351137009429 1041.576942938739 1103.146494554132 1100.774488392536 1100.283116851687 1095.48487365552 366.5328673864016 1098.072138802323 295.3228196818314
724 0.005 3.62 20 1084.007113169943 1041.351275535363 1041.577115546345 1103.141591159241 1100.770604451191 1100.280763493299 1095.45791280607 366.5697668599016 1098.071419495366 295.3228589723815
725 0.005 3.625 20 1084.005143983262 1041.351539762078 1041.577333062228 1103.147030284643 1100.775164481044 1100.28363854961 1095.485761037379 366.6063512459842 1098.063529066002 295.3228162681104
726 0.005 3.63 20 1084.004436435427 1041.351653552238 1041.577497974441 1103.141430663032 1100.770791101117 1100.280782933452 1095.457864832289 366.6429509049066 1098.066717594128 295.3227973128306
727 0.005 3.635 20 1084.010536163508 1041.351911352514 1041.57770469778 1103.147713720748 1100.775496490927 1100.28376745071 1095.485774634964 366.6793794487497 1098.064665127941 295.3228321020752
728 0.005 3.64 20 1084.000990786919 1041.35205707187 1041.577887975804 1103.142497042787 1100.771622202332 1100.281677261188 1095.458056973566 366.7158999608899 1098.068467635993 295.3227936829112
729 0.005 3.645 20 1084.012981863391 1041.352296255113 1041.578094986009 1103.147690273307 1100.775349841776 1100.284002520569 1095.485904526244 366.7520203138703 1098.068737662088 295.3228636888721
730 0.005 3.65 20 1084.004712421891 1041.352459432304 1041.578282868841 1103.142602974296 1100.771663572312 1100.281719066761 1095.45837220369 366.7883588774063 1098.067332460175 295.3228309938826
731 0.005 3.655 20 1084.007517597752 1041.352703672195 1041.57849824541 1103.147155538247 1100.775176783819 1100.283804210579 1095.485397275409 366.8243677700975 1098.06728870393 295.3228394728445
732 0.005 3.66 20 1084.007032575618 1041.352839796762 1041.578671574089 1103.141403097433 1100.771128431257 1100.280969256302 1095.458241238337 366.860193170977 1098.059149015401 295.322841514349
733 0.005 3.665 20 1084.005613334719 1041.353090860902 1041.578876584036 1103.14666494891 1100.774993365507 1100.283529105842 1095.485138660727 366.895980376021 1098.06169899361 295.3228453508162
734 0.005 3.67 20 1084.004883771627 1041.353209546087 1041.579044547663 1103.14163091206 1100.771245622051 1100.28112409531 1095.458362284932 366.9315015022053 1098.060434396183 295.3228757412837
735 0.005 3.675 20 1084.011963544718 1041.353459624046 1041.579245891622 1103.14767792859 1100.775465215836 1100.283888603034 1095.48542768448 366.9671603892515 1098.064986240541 295.3228215873137
736 0.005 3.68 20 1084.000243130034 1041.353581996961 1041.579407819311 1103.141154952352 1100.770542329424 1100.280622229912 1095.45769641239 367.0027895619505 1098.072391173284 295.3228953286028
737 0.005 3.685 20 1084.011703370835 1041.353797703023 1041.57959286049 1103.146900238097 1100.774885766714 1100.283397223506 1095.485656944675 367.0379953561081 1098.066456894885 295.3228639484555
738 0.005 3.69 20 1084.005209456618 1041.353939606079 1041.579758400621 1103.141877309063 1100.770936970621 1100.281014853844 1095.458166589905 367.0735664513617 1098.073018148865 295.3228724494317
739 0.005 3.695 20 1084.007631797472 1041.354170911114 1041.579959038916 1103.147056640455 1100.774940453555 1100.283551163585 1095.485767675209 367.1087756306587 1098.073735221498 295.3227895096153
740 0.005 3.7 20 1084.008913751413 1041.354292697122 1041.58012024624 1103.141660348352 1100.770817646423 1100.280873360627 1095.457772065775 367.143906504802 1098.072736991692 295.3227896101619
741 0.005 3.705 20 1084.006295964787 1041.354528240329 1041.580310542238 1103.146638805631 1100.774703751312 1100.283237998677 1095.485461049698 367.1790456884338 1098.067010112334 295.3228761685142
742 0.005 3.71 20 1084.004928035909 1041.354632559091 1041.580463836314 1103.141728897565 1100.771066445463 1100.280898552479 1095.457926584403 367.2137438273166 1098.066638320575 295.3228115288777
743 0.005 3.715 20 1084.012124272707 1041.354864352274 1041.580648674983 1103.147641175463 1100.775416727452 1100.283777126396 1095.485429428658 367.2484984229371 1098.065308646404 295.3229013415219
744 0.005 3.72 20 1084.000265809789 1041.354974080112 1041.580795808931 1103.140988691445 1100.770367322756 1100.280551101394 1095.457949832434 367.2832794214759 1098.071273858549 295.3228629103052
745 0.005 3.725 20 1084.011254231462 1041.355173973231 1041.580966409327 1103.146490000575 1100.774524751942 1100.283104961983 1095.485282263835 367.3176691942086 1098.066814718166 295.3229351172237
746 0.005 3.73 20 1084.00545169334 1041.355299446728 1041.581116406515 1103.141670781025 1100.770975990145 1100.280919189244 1095.458299385266 367.3523663094753 1098.067008571101 295.3229082913918
747 0.005 3.735 20 1084.006199843559 1041.355511625055 1041.581296545473 1103.146642653981 1100.774775047131 1100.283299558602 1095.485166656571 367.3868296326202 1098.067150948689 295.3228709777697
748 0.005 3.74 20 1084.009840101346 1041.355636156605 1041.581456312484 1103.142782767617 1100.771945377989 1100.281703388487 1095.458418593412 367.4210084162855 1098.063972090166 295.3229322012705
749 0.005 3.745 20 1084.007067739516 1041.355856598218 1041.581632382429 1103.146107290095 1100.774140102896 1100.282884834093 1095.48526247336 367.4555487734702 1098.072199276701 295.3228668269935
750 0.005 3.75 20 1084.004379107379 1041.35594980888 1041.581776010902 1103.141111200468 1100.770513444842 1100.280603594193 1095.457712335663 367.4895550592965 1098.071455015668 295.3229506878097
751 0.005 3.755 20 1084.011770676991 1041.356153320042 1041.581936629581 1103.146098152815 1100.774017487221 1100.282731071458 1095.48569309065 367.5235285144226 1098.071704107642 295.3229006821898
752 0.005 3.76 20 1084.000973680817 1041.356272074429 1041.582086714588 1103.141402858172 1100.771202471771 1100.281148166107 1095.457973404456 367.5575439263359 1098.061782554274 295.3229513332633
753 0.005 3.765 20 1084.011749222539 1041.356472214514 1041.582257279688 1103.146628075226 1100.774917646092 1100.283404244082 1095.485800322331 367.5913268732738 1098.060394716194 295.3228818406084
754 0.005 3.77 20 1084.006767144256 1041.356595979325 1041.582405107182 1103.141869124424 1100.771161959857 1100.281080704364 1095.457876900087 367.6252013570706 1098.064348202231 295.3229031951199
755 0.005 3.775 20 1084.006536558937 1041.35680731803 1041.582582913499 1103.147091820906 1100.775206650787 1100.28359890631 1095.485738296898 367.6587531085411 1098.064976241007 295.3229043029813
756 0.005 3.78 20 1084.009636266962 1041.356910567901 1041.582726426375 1103.142175027266 1100.771358608785 1100.28139117627 1095.458151616251 367.6921774736079 1098.068830325748 295.3228837904204
757 0.005 3.785 20 1084.009123834787 1041.357145150753 1041.582912064994 1103.147516826179 1100.775558466273 1100.283882509629 1095.485342739405 367.7255014290235 1098.064654886197 295.3229583441074
758 0.005 3.79 20 1084.005785163857 1041.357250768659 1041.583064755959 1103.142287256534 1100.771432698904 1100.281419202744 1095.458269547484 367.758974353994 1098.070646855108 295.3228673117285
759 0.005 3.795 20 1084.013183554315 1041.357460186295 1041.583233455588 1103.146745399785 1100.774545267793 1100.283169495639 1095.485232905557 367.7919664667295 1098.072646299693 295.3229892405429
760 0.005 3.8 20 1084.002891987225 1041.357579258695 1041.583383461386 1103.142516109366 1100.771714297179 1100.281424631345 1095.458212109183 367.8254839047265 1098.066543092847 295.3228783041927
761 0.005 3.805 20 1084.011317240291 1041.3577576052 1041.583539284734 1103.146265346418 1100.774281523404 1100.282951047296 1095.485115043851 367.8584107016929 1098.071978872885 295.3229727392933
762 0.005 3.81 20 1084.00767177237 1041.357877467088 1041.583684151136 1103.142159384927 1100.771621317328 1100.281480368167 1095.45806304809 367.891416333158 1098.063990323901 295.3229794320841
763 0.005 3.815 20 1084.007390762567 1041.358090465344 1041.583860770686 1103.147654894368 1100.775744927815 1100.28422041337 1095.485494237057 367.9244297422881 1098.066447030681 295.3229389180127
764 0.005 3.82 20 1084.01109432081 1041.358195871945 1041.584006640235 1103.142915954727 1100.77195470782 1100.281867712565 1095.45805812605 367.9572186427944 1098.067750143004 295.3229800188435
765 0.005 3.825 20 1084.010504644934 1041.358423415456 1041.584185032573 1103.147472030489 1100.775252269086 1100.283869314917 1095.485966431666 367.9900686023046 1098.067725595909 295.3229287690899
766 0.005 3.83 20 1084.004186449462 1041.358503096192 1041.584317267781 1103.140979565759 1100.770473250236 1100.280615498838 1095.457628925427 368.022650401125 1098.071598198684 295.3229979919483
767 0.005 3.835 20 1084.013520701785 1041.358700498346 1041.584472463663 1103.146847030412 1100.774680339029 1100.28327304802 1095.485418330517 368.055085463332 1098.070339747824 295.3229144223317
768 0.005 3.84 20 1084.003346943772 1041.358807760836 1041.584609585387 1103.141989282602 1100.771334133012 1100.281110062996 1095.458232245301 368.0874316658147 1098.065672250868 295.3230102466271
769 0.005 3.845 20 1084.011312321923 1041.358984078603 1041.584760720366 1103.146651165594 1100.774659828697 1100.283199199063 1095.485199478182 368.1197570017205 1098.067222384132 295.3229218192999
770 0.005 3.85 20 1084.008062942136 1041.359081858571 1041.584884943006 1103.141905897353 1100.771188247346 1100.281061561929 1095.458182124048 368.1517406445979 1098.066405591294 295.3229393909561
771 0.005 3.855 20 1084.007237722298 1041.35927788191 1041.585043911842 1103.147052138962 1100.774930184839 1100.283471906504 1095.484922681857 368.1843560364325 1098.071317642654 295.3229263769614
772 0.005 3.86 20 1084.010211663671 1041.359367587002 1041.5851760624 1103.142087270877 1100.771457108844 1100.281302671081 1095.458367358536 368.2156061228312 1098.063289558677 295.3229573830781
773 0.005 3.865 20 1084.009940180011 1041.359571939203 1041.585332461176 1103.146507112637 1100.7745376088 1100.283108657919 1095.485497964808 368.2476782234502 1098.067052763598 295.3229367279181
774 0.005 3.87 20 1084.005255221439 1041.359669134294 1041.585473669939 1103.142160961099 1100.771744097533 1100.281533369321 1095.458132352374 368.2797334618584 1098.063424383344 295.3228876090435
775 0.005 3.875 20 1084.015447267772 1041.359877686418 1041.585639244557 1103.147856913075 1100.775655774239 1100.2841633224 1095.485743196486 368.3113285453334 1098.066771511759 295.3229837547651
776 0.005 3.88 20 1084.00520107899 1041.359989786264 1041.585780645738 1103.142283855756 1100.771360209146 1100.281269671232 1095.457885177161 368.3429602404686 1098.073284748042 295.3229458017099
777 0.005 3.885 20 1084.012991933158 1041.360175464696 1041.585941555177 1103.147371866257 1100.775143872339 1100.28369336394 1095.485556232501 368.374313822319 1098.073814817198 295.3230173746545
778 0.005 3.89 20 1084.010306442418 1041.360280856964 1041.586075706834 1103.142591444887 1100.771511942069 1100.281458060765 1095.458268021991 368.4060408211196 1098.073646678592 295.322958975358
779 0.005 3.895 20 1084.007633056109 1041.360477390174 1041.586236115152 1103.147239146904 1100.775275451772 1100.283805772493 1095.485328660236 368.4375750322957 1098.068959910402 295.3230209250274
780 0.005 3.9 20 1084.011045377716 1041.360560094674 1041.586361829023 1103.142243919481 1100.771288695522 1100.281257018446 1095.458340521781 368.4685224386006 1098.073286463902 295.323024688462
781 0.005 3.905 20 1084.010493443844 1041.360749199034 1041.586504721127 1103.145814579538 1100.773864243836 1100.282705332462 1095.485351765332 368.4999959840601 1098.071969450065 295.3229905406904
782 0.005 3.91 20 1084.004082802557 1041.360822000611 1041.586621524389 1103.141200726267 1100.770622710305 1100.280681295232 1095.458236611707 368.531129255468 1098.071892992197 295.3230135610072
783 0.005 3.915 20 1084.014697712441 1041.361015841842 1041.586774037545 1103.146816798261 1100.775039578522 1100.283539687149 1095.485628166117 368.5619453956889 1098.062784762453 295.3229874746152
784 0.005 3.92 20 1084.005906139154 1041.361122987537 1041.586907059359 1103.142222069788 1100.771291424069 1100.281321151138 1095.458383428168 368.5932571523588 1098.073548831463 295.3230309085753
785 0.005 3.925 20 1084.01225191352 1041.361310199426 1041.587068784689 1103.147310531789 1100.775385139426 1100.283855516201 1095.485428066294 368.6239602309647 1098.065850940032 295.3229612371394
786 0.005 3.93 20 1084.009253148856 1041.361385659359 1041.587177154109 1103.141240966209 1100.77035350995 1100.28054591787 1095.458085745867 368.6549074263697 1098.071599908125 295.3230806799873
787 0.005 3.935 20 1084.007557866271 1041.361575777425 1041.587325593312 1103.146990398011 1100.775041468356 1100.283559772222 1095.48557578505 368.6856570183645 1098.066954581335 295.3230090895005
788 0.005 3.94 20 1084.011312502186 1041.361652316697 1041.587446074748 1103.14252011153 1100.771527113267 1100.281432015347 1095.457750901381 368.7164353177666 1098.073330227874 295.3229945232053
789 0.005 3.945 20 1084.012224398204 1041.361847425788 1041.587594351308 1103.146659932991 1100.774562438312 1100.28316882668 1095.485521702898 368.7471958399285 1098.073162326409 295.3229972957342
790 0.005 3.95 20 1084.005772751144 1041.361936897457 1041.587725943261 1103.14289126321 1100.772157892563 1100.281831031767 1095.45816045266 368.777813049263 1098.065772704119 295.3229944967488
791 0.005 3.955 20 1084.016713000449 1041.362134471893 1041.587884871301 1103.147909616584 1100.775640538478 1100.284157604171 1095.485773730612 368.8082738064602 1098.067817344428 295.3230327735607
792 0.005 3.96 20 1084.004919300548 1041.362216354658 1041.587999467681 1103.141067383989 1100.770538757496 1100.280645426437 1095.457781897859 368.8386547459183 1098.071673273966 295.3230046945013
793 0.005 3.965 20 1084.011050183455 1041.362381354489 1041.588137796888 1103.14644230362 1100.77447784414 1100.283087601786 1095.485206114027 368.8688379707569 1098.070837116419 295.3230256228996
794 0.005 3.97 20 1084.009724389532 1041.362460161917 1041.588247073892 1103.141566159813 1100.771087084689 1100.281090437727 1095.458677352636 368.8988175143147 1098.060357354835 295.3230034464132
795 0.005 3.975 20 1084.008359768336 1041.362651896991 1041.588394432759 1103.146807408966 1100.774973989277 1100.283507132038 1095.485414724154 368.9291185730956 1098.064531968368 295.3230537045893
796 0.005 3.98 20 1084.011415097232 1041.362725832932 1041.588512935335 1103.142581898428 1100.771557013136 1100.281466112566 1095.458506258933 368.9590913082711 1098.073645486974 295.3229998167693
797 0.005 3.985 20 1084.012468639338 1041.362909736518 1041.588650710247 1103.146461434185 1100.774396596652 1100.283036540144 1095.485114228345 368.989104836957 1098.071314071741 295.3230300663555
798 0.005 3.99 20 1084.005837957746 1041.362994226394 1041.588774625939 1103.142422463216 1100.771564644031 1100.281451276522 1095.458154439766 369.0189565030949 1098.073893562549 295.323020978799
799 0.005 3.995 20 1084.017069308567 1041.363176789223 1041.588922023989 1103.147456143082 1100.775204502216 1100.28370272584 1095.485299995361 369.0484813436784 1098.07364433423 295.3229883715209
800 0.005 4 20 1084.007340398999 1041.363275279354 1041.589048437056 1103.142106700567 1100.771206103462 1100.281124632683 1095.458082396921 369.0783538022681 1098.073472793986 295.3230478340341
801 0.005 4.005 20 1084.012864988474 1041.363453532781 1041.589199525743 1103.147164840128 1100.775010154566 1100.283528375222 1095.485844663815 369.1078996645063 1098.073683918921 295.3229864133579
802 0.005 4.01 20 1084.010679187711 1041.363522672157 1041.589304113771 1103.141494769128 1100.770581274908 1100.280755449921 1095.457919305533 369.1377452830666 1098.07094174967 295.3230595791441
803 0.005 4.015 20 1084.008731498709 1041.363706999133 1041.589444430542 1103.146946237785 1100.77501062259 1100.283538738391 1095.485528246089 369.1673715681449 1098.066511938202 295.3230141818845
804 0.005 4.02 20 1084.011036701753 1041.363769824011 1041.589552867766 1103.142441811314 1100.771420886416 1100.28141806314 1095.458129024409 369.1967021308387 1098.073467472507 295.3230137171639
805 0.005 4.025 20 1084.013115747938 1041.363945415304 1041.5896824894 1103.146511021156 1100.774486044315 1100.283115436241 1095.485206190278 369.2260628745424 1098.071883880041 295.3230065444659
806 0.005 4.03 20 1084.004276031675 1041.364009114295 1041.589786692955 1103.14140484841 1100.770827806418 1100.280777286317 1095.458040107764 369.255027509237 1098.072382958747 295.3230251879734
807 0.005 4.035 20 1084.017384026416 1041.364190814022 1041.589931238371 1103.147845889534 1100.775581642969 1100.284143444109 1095.485375702532 369.2841776231014 1098.067933075018 295.3230222795488
808 0.005 4.04 20 1084.0068389132 1041.364266522172 1041.590035655163 1103.14131196207 1100.770609811896 1100.280683982476 1095.458016628869 369.3134806254789 1098.072081309297 295.3229710648699
809 0.005 4.045 20 1084.010717588811 1041.364422865389 1041.59016510935 1103.146124849162 1100.774254430118 1100.28294969457 1095.485236024405 369.3421953184587 1098.071691558364 295.3230481373778
810 0.005 4.05 20 1084.011179606611 1041.364489867903 1041.59026421782 1103.141746113255 1100.770995289656 1100.280952282961 1095.458191074215 369.3710789388749 1098.066191508089 295.3230053684289
811 0.005 4.055 20 1084.009162505894 1041.364675401385 1041.590404346041 1103.1466368076 1100.774946013567 1100.283425333518 1095.485582328207 369.4000015921657 1098.062374198846 295.323075762931
812 0.005 4.06 20 1084.01110163449 1041.364740002912 1041.590515569586 1103.143115933828 1100.772121431494 1100.281857472712 1095.458243291668 369.4286677867004 1098.065575706065 295.323007149936
813 0.005 4.065 20 1084.015256112609 1041.364925377502 1041.590653245643 1103.147668421496 1100.775320920781 1100.283804096734 1095.485804429895 369.4576871133788 1098.069422318889 295.3230230456258
814 0.005 4.07 20 1084.004382789536 1041.364989131894 1041.590758129873 1103.141638774642 1100.771046192152 1100.281019844717 1095.45808012994 369.4862231610657 1098.06702707951 295.3230763063168
815 0.005 4.075 20 1084.01751975905 1041.365162032081 1041.590895755677 1103.148146639785 1100.775813448668 1100.284340394019 1095.485866074553 369.5146379379318 1098.068683019809 295.323034742262
816 0.005 4.08 20 1084.008313481512 1041.365240223848 1041.591002659123 1103.141869771855 1100.771013894785 1100.280973147877 1095.457902145978 369.543371824156 1098.070726616384 295.3230577717215
817 0.005 4.085 20 1084.010787478486 1041.365404008098 1041.591139240355 1103.146499807299 1100.774994282172 1100.283475927704 1095.485590849142 369.5715071565288 1098.060178030389 295.3230668789447
818 0.005 4.09 20 1084.013439886508 1041.365479992406 1041.59124624535 1103.142799188873 1100.771687078764 1100.281774545007 1095.45864345223 369.599824206232 1098.067690226077 295.3230874845814
819 0.005 4.095 20 1084.009670902647 1041.365649590058 1041.591373750789 1103.146091238061 1100.774132005851 1100.282937703984 1095.485093510093 369.6281884293625 1098.072364661853 295.3230249677276
820 0.005 4.1 20 1084.008798768682 1041.365687311385 1041.591462024341 1103.141369582637 1100.770814225212 1100.280728933077 1095.45812540861 369.6561576480603 1098.06662696904 295.323058732625
821 0.005 4.105 20 1084.016319193847 1041.365871322182 1041.591594353534 1103.148121173989 1100.775698030398 1100.284087173906 1095.485768954237 369.6844753090399 1098.065704702632 295.3230075032019
822 0.005 4.11 20 1084.005670264887 1041.365941499902 1041.591701830051 1103.142503093914 1100.77162636187 1100.281643587153 1095.458331269831 369.7125217893139 1098.069088060371 295.3230413373329
823 0.005 4.115 20 1084.016773021428 1041.366105072073 1041.591835353461 1103.147488720092 1100.775590304261 1100.284100743825 1095.485668275671 369.7400712133656 1098.065083685175 295.3230941928863
824 0.005 4.12 20 1084.007998372509 1041.366169081715 1041.591927893689 1103.141099317306 1100.770470176665 1100.280572601043 1095.457759398011 369.7680650747538 1098.071326414462 295.3230826096761
825 0.005 4.125 20 1084.01065330453 1041.366322543256 1041.592050267826 1103.146586019699 1100.774642166379 1100.283266782142 1095.485647645126 369.7958734672634 1098.070797641274 295.3230968081231
826 0.005 4.13 20 1084.012158373443 1041.366384812464 1041.592148198605 1103.141676695166 1100.77132599532 1100.281135319894 1095.458016890069 369.82345140031 1098.05985656215 295.3230475609956
827 0.005 4.135 20 1084.012216509814 1041.366570137499 1041.592283732547 1103.147416603321 1100.775199024976 1100.283723953786 1095.485606179303 369.8515436799017 1098.073824465675 295.3230572965305
828 0.005 4.14 20 1084.010658734871 1041.366626529683 1041.592389814269 1103.142374114893 1100.771424524575 1100.281388803366 1095.458078725535 369.8788347913725 1098.073565147194 295.3230155212005
829 0.005 4.145 20 1084.015900379702 1041.366786808774 1041.59250821165 1103.146605419949 1100.774426346372 1100.283045079579 1095.485562535002 369.9064510124427 1098.072864303208 295.32311120387
830 0.005 4.15 20 1084.005357773796 1041.366857509948 1041.592612397874 1103.142022810928 1100.771583759356 1100.281364238198 1095.4583643725 369.9337738828131 1098.06310794551 295.323080195411
831 0.005 4.155 20 1084.016244063135 1041.36701139476 1041.592735475506 1103.147157414442 1100.775271683391 1100.283696978534 1095.485903860413 369.9609780979981 1098.063181748008 295.323044824695
832 0.005 4.16 20 1084.009149449014 1041.367073693105 1041.592824287348 1103.141374198143 1100.770567437198 1100.280682009404 1095.45830467279 369.988434490155 1098.07069337555 295.3231236596894
833 0.005 4.165 20 1084.010277146337 1041.367227101037 1041.592946273274 1103.146864673888 1100.775032435077 1100.283471968826 1095.485291101657 370.0154630006713 1098.067281167783 295.323075615371
834 0.005 4.17 20 1084.013083560829 1041.367279213348 1041.593036437083 1103.141897657501 1100.771110713268 1100.280963979985 1095.458521613841 370.0424599379502 1098.065911677175 295.3231291628406
835 0.005 4.175 20 1084.011958343915 1041.367453699893 1041.59316248095 1103.146912907481 1100.774663374159 1100.283401686299 1095.485514320211 370.0696964451029 1098.071118105685 295.3230325520321
836 0.005 4.18 20 1084.009117544455 1041.367505453888 1041.593263066681 1103.141692072028 1100.771388944969 1100.281243981589 1095.458168627337 370.0967455227009 1098.060644417993 295.3230844407033
837 0.005 4.185 20 1084.016866567749 1041.36767351808 1041.593385954129 1103.147328880473 1100.775216684661 1100.283698020803 1095.485749904605 370.1237001914234 1098.064890775055 295.323041808314
838 0.005 4.19 20 1084.004910218682 1041.367725434295 1041.593473422528 1103.14133160081 1100.770803246096 1100.280814276261 1095.457888567162 370.1506756039258 1098.066220818229 295.3231011649141
839 0.005 4.195 20 1084.015563309557 1041.367869356847 1041.593589598775 1103.146735095766 1100.775107535307 1100.283598326793 1095.485667490497 370.1771142224754 1098.0611381758 295.3230781510305
840 0.005 4.2 20 1084.010270435857 1041.36793451014 1041.593680507675 1103.141619657844 1100.771131175157 1100.280988962697 1095.457967208015 370.2040729725217 1098.061538294541 295.3230844293512
841 0.005 4.205 20 1084.010184334321 1041.368089294305 1041.593801734645 1103.146535429505 1100.774993897104 1100.283531636729 1095.485681182054 370.2306477196449 1098.06072594904 295.3231115636307
842 0.005 4.21 20 1084.014420166635 1041.368142928501 1041.593891678137 1103.142685880544 1100.771639704734 1100.281705595958 1095.458539665489 370.2570521477535 1098.068407002323 295.3230481211388
843 0.005 4.215 20 1084.011639144505 1041.368300000077 1041.594004192878 1103.145860307142 1100.773916893332 1100.282774949098 1095.485289771477 370.2837391957327 1098.07215411483 295.3230962607316
844 0.005 4.22 20 1084.009318101068 1041.368349100801 1041.594099544973 1103.142293589671 1100.77160579055 1100.281680607188 1095.458514813409 370.3098777204221 1098.066867539884 295.323061295443
845 0.005 4.225 20 1084.018357040484 1041.368521382612 1041.594226499464 1103.147921871345 1100.775518985223 1100.284121806864 1095.485699508667 370.3362132233451 1098.067859840422 295.3231465783538
846 0.005 4.23 20 1084.007304781098 1041.368591135436 1041.594328572324 1103.142332364498 1100.771467162122 1100.281390282991 1095.458177758844 370.3624404753531 1098.073380993556 295.3230901058383
847 0.005 4.235 20 1084.015115725129 1041.368730274276 1041.5944446865 1103.146581721935 1100.775062649899 1100.283569152896 1095.485500153168 370.3884334568933 1098.059515154582 295.3230924088544
848 0.005 4.24 20 1084.012664640306 1041.368804340722 1041.594541214363 1103.142787846265 1100.771742598741 1100.28162745959 1095.458149294414 370.414639255894 1098.073584993363 295.323102040893
849 0.005 4.245 20 1084.010411943688 1041.368952298972 1041.594657884103 1103.14664223099 1100.774734682776 1100.283216664275 1095.48544087037 370.4408636515037 1098.072917888375 295.3230771327673
850 0.005 4.25 20 1084.013680668921 1041.369002161228 1041.594749505784 1103.142070042862 1100.771500998717 1100.281308902823 1095.458089828557 370.4666431150867 1098.062878438324 295.3231426957294
851 0.005 4.255 20 1084.013056641141 1041.369163595201 1041.594862764997 1103.14643366635 1100.774450133524 1100.283025777469 1095.485672737407 370.4928183126941 1098.072420018529 295.3230911856118
852 0.005 4.26 20 1084.008768105768 1041.36921013412 1041.594955803986 1103.141591268413 1100.771161408158 1100.281202215954 1095.458166317416 370.5187189057175 1098.063298516114 295.3231694129416
853 0.005 4.265 20 1084.018913555232 1041.369374135241 1041.595074739717 1103.147487459395 1100.775033567209 1100.283478127549 1095.485673853891 370.5446492060521 1098.073528040487 295.3230917179799
854 0.005 4.27 20 1084.006281273172 1041.369428086085 1041.595162654782 1103.141698455858 1100.771136353133 1100.281002012246 1095.458027580028 370.570434890229 1098.067091363512 295.3231569638326
855 0.005 4.275 20 1084.014961599243 1041.369554001184 1041.595264379175 1103.146642927461 1100.774644491449 1100.283060958612 1095.485495285445 370.5959381002439 1098.06704367242 295.3231016163611
856 0.005 4.28 20 1084.013192577288 1041.369612589092 1041.595347616382 1103.142354049595 1100.771276785306 1100.281341249957 1095.45838684191 370.621824688553 1098.073128815025 295.3230551760506
857 0.005 4.285 20 1084.01165923926 1041.369770726479 1041.595468260756 1103.147189555872 1100.775029019197 1100.283579704237 1095.485634086833 370.6472097708463 1098.074036140664 295.3231141776231
858 0.005 4.29 20 1084.014615431446 1041.369812142655 1041.595552811787 1103.142114880819 1100.771149114125 1100.281218339605 1095.45860830903 370.6723356953264 1098.073117761176 295.3230826837133
859 0.005 4.295 20 1084.013474535541 1041.369966064828 1041.595660560008 1103.146177639981 1100.774129471616 1100.282881315998 1095.485346795493 370.6979248498007 1098.071678820892 295.3231722301565
860 0.005 4.3 20 1084.009433779952 1041.370017438201 1041.595755683062 1103.142427287632 1100.771741478704 1100.281709018192 1095.458172480003 370.7231530306692 1098.067356377014 295.3231207967846
861 0.005 4.305 20 1084.019539568664 1041.370181045822 1041.59587704878 1103.147833625984 1100.775456518364 1100.283886743978 1095.485528838163 370.7484492621134 1098.073957059366 295.3231557051865
862 0.005 4.31 20 1084.007806818109 1041.370244847935 1041.59597371073 1103.142342053924 1100.771744311232 1100.281475878253 1095.458238574095 370.7737153886465 1098.064742187837 295.3231398903342
863 0.005 4.315 20 1084.014820895019 1041.370367503803 1041.596073099074 1103.146390571545 1100.774334855801 1100.282881466978 1095.485573008897 370.7987025123043 1098.070833094242 295.3231077932265
864 0.005 4.32 20 1084.013820879824 1041.37042578982 1041.596156667533 1103.142951135241 1100.771882964109 1100.281808291216 1095.458060668882 370.8238917737926 1098.069539255084 295.3231660808689
865 0.005 4.325 20 1084.009615251351 1041.370570754795 1041.596265458671 1103.146277727709 1100.774920796159 1100.283383250855 1095.48599503871 370.8489544774057 1098.05834794817 295.3230954763383
866 0.005 4.33 20 1084.014444922531 1041.370609751757 1041.596345860942 1103.142497995973 1100.771589353732 1100.281667980978 1095.458371170775 370.8740179047549 1098.067617988177 295.323126037462
867 0.005 4.335 20 1084.014064891352 1041.370754724699 1041.596444691228 1103.146011284566 1100.774050075052 1100.28278696962 1095.485415148348 370.899072671406 1098.07189945013 295.3231142676804
868 0.005 4.34 20 1084.007319334173 1041.370778667649 1041.59651472912 1103.141073820814 1100.770554033733 1100.28062773976 1095.457990229487 370.9237498534612 1098.070858600365 295.3232102221652
869 0.005 4.345 20 1084.019861853951 1041.370935278009 1041.596627226004 1103.147935560328 1100.77557388886 1100.284172807888 1095.485534571134 370.9483643221162 1098.067771788949 295.3231417945699
870 0.005 4.350000000000001 20 1084.009098742306 1041.370996572728 1041.596717170364 1103.142546825533 1100.771682880872 1100.281670486422 1095.458200965165 370.9732542103277 1098.069747767228 295.3231636944845
871 0.005 4.355 20 1084.015270352835 1041.371131213176 1041.596827647037 1103.147265778694 1100.775218047365 1100.283669881653 1095.48526998745 370.9975300736701 1098.067368835056 295.3231810856686
872 0.005 4.36 20 1084.01292077125 1041.371176637366 1041.596904370362 1103.141942805067 1100.77140568918 1100.281250326733 1095.458298002944 371.0221781362652 1098.06174332131 295.3231382012639
873 0.005 4.365 20 1084.010858251655 1041.37132604314 1041.597013135928 1103.146591645343 1100.774961841544 1100.283431331825 1095.485791444149 371.0468908900921 1098.060708405583 295.3231438926933
874 0.005 4.37 20 1084.014316287044 1041.371360716914 1041.597090649238 1103.142838442108 1100.771833837885 1100.281692480433 1095.458277021289 371.0709778446285 1098.065831040511 295.3231142415211
875 0.005 4.375 20 1084.016981986071 1041.37153186034 1041.597209984814 1103.148236623449 1100.775880387998 1100.284372088313 1095.485870971967 371.095687627114 1098.068577594149 295.3231709273425
876 0.005 4.38 20 1084.007158368279 1041.371554908747 1041.597282294639 1103.140892440625 1100.770310697477 1100.280566231344 1095.457988648033 371.1200979073468 1098.071645721803 295.3231245222051
877 0.005 4.385 20 1084.018578993087 1041.371690223824 1041.597379865067 1103.146873632091 1100.77477816399 1100.283336077594 1095.485664033888 371.1443538274122 1098.071271076126 295.3232038074736
878 0.005 4.39 20 1084.008875764179 1041.371747790128 1041.597465220912 1103.141747441156 1100.771457711416 1100.281288140281 1095.458076065098 371.1686189595024 1098.060446577001 295.3231692466205
879 0.005 4.395 20 1084.016077755863 1041.371892892437 1041.597579986274 1103.148018018138 1100.775760329608 1100.284115386433 1095.485753990445 371.1927291955447 1098.066143645056 295.3231701540387
880 0.005 4.4 20 1084.014667247859 1041.371936390652 1041.597655496828 1103.142267288676 1100.771161883549 1100.281183736426 1095.458303285145 371.2169427516139 1098.072879855561 295.3231120768983
881 0.005 4.405 20 1084.011678365385 1041.372088777057 1041.597767075877 1103.147091646467 1100.77521587667 1100.283736464275 1095.485441557704 371.2409045628518 1098.065948910486 295.3231302381986
882 0.005 4.41 20 1084.013827196328 1041.37211345891 1041.597839223256 1103.142464061838 1100.771537459518 1100.28153155764 1095.458514522191 371.2646113828363 1098.068627461553 295.3231949177489
883 0.005 4.415 20 1084.016220088536 1041.372266474773 1041.597943747564 1103.147267391628 1100.775190039216 1100.283742510581 1095.485297194151 371.2883626974118 1098.068428891618 295.3231881573267
884 0.005 4.42 20 1084.007427791892 1041.372288816668 1041.598011031719 1103.140920259671 1100.770392726872 1100.280481387005 1095.458195236618 371.3121946839525 1098.072141089849 295.3232299361716
885 0.005 4.425 20 1084.018833935802 1041.372422760923 1041.598106922141 1103.146979830811 1100.774908587321 1100.283446844631 1095.485877797241 371.3357851510033 1098.066685113365 295.3231857475149
886 0.005 4.43 20 1084.011004405713 1041.372487609789 1041.598195094164 1103.142953247187 1100.771969714153 1100.281970638161 1095.458243642499 371.3596253064508 1098.068159324178 295.3232173330644
887 0.005 4.435 20 1084.016146231085 1041.372631881084 1041.598312052774 1103.147574382534 1100.775333870866 1100.283828789797 1095.485641424971 371.3834069724542 1098.074143109685 295.3231369319888
888 0.005 4.44 20 1084.014511754005 1041.372676883464 1041.598391966929 1103.142722977182 1100.771871943535 1100.281745709456 1095.458084200464 371.4068801758429 1098.066719664746 295.3231847818469
889 0.005 4.445 20 1084.011331773771 1041.372825285893 1041.598500294866 1103.146587324837 1100.775132043677 1100.283536685411 1095.485759535236 371.4306198608394 1098.059832444422 295.3232266094156
890 0.005 4.45 20 1084.012801128074 1041.372842684046 1041.598566735457 1103.141765503595 1100.77138947888 1100.281258414434 1095.457986709822 371.4540003964289 1098.060656105938 295.3231754135405
891 0.005 4.455 20 1084.016986625609 1041.372992688149 1041.598665727498 1103.147018297212 1100.775164579263 1100.283630597457 1095.48568211451 371.4775005243123 1098.062626907991 295.3232416241669
892 0.005 4.46 20 1084.008537970726 1041.373029940459 1041.598742139984 1103.142630377238 1100.771815135752 1100.281606430142 1095.458197781396 371.5008208814462 1098.066356969565 295.3231596606917
893 0.005 4.465 20 1084.018560651296 1041.373159550979 1041.598840014661 1103.14676453038 1100.775221795255 1100.283635282761 1095.485437521826 371.5242021465504 1098.059754903503 295.3231684513461
894 0.005 4.47 20 1084.011446748282 1041.373219123235 1041.598922927364 1103.143057751021 1100.772147563947 1100.281865843873 1095.458576058887 371.5473826025977 1098.065333973272 295.3231669754683
895 0.005 4.475000000000001 20 1084.014835127826 1041.373344581385 1041.599023624986 1103.146533783791 1100.774528977627 1100.283107389334 1095.485258593697 371.5705053566597 1098.073169809496 295.3231782170913
896 0.005 4.48 20 1084.015268253247 1041.373386380814 1041.599097333362 1103.14268567077 1100.771706066496 1100.281484992749 1095.458556157415 371.5934585475441 1098.065542973746 295.3232237615849
897 0.005 4.485 20 1084.011807979584 1041.373531769219 1041.599200576765 1103.146503098385 1100.775106072196 1100.283524660226 1095.485528822312 371.6166188197536 1098.059142427809 295.3231871217941
898 0.005 4.49 20 1084.013947733222 1041.373556736098 1041.599271558519 1103.142907214977 1100.771900539187 1100.281878380494 1095.458338083091 371.6392854418593 1098.067969629106 295.3232138701126
899 0.005 4.495 20 1084.018535616818 1041.373704573812 1041.599371006906 1103.147272688763 1100.774900711823 1100.283494479654 1095.48597799275 371.6623720387348 1098.073364922116 295.3231747613477
900 0.005 4.5 20 1084.008848867101 1041.373742320481 1041.599448501968 1103.142206586673 1100.77134149843 1100.281345336006 1095.45798649454 371.6851136564011 1098.073567227195 295.3232331130914
901 0.005 4.505 20 1084.020575698213 1041.373877993835 1041.599551752292 1103.147601368428 1100.77528816906 1100.28380404473 1095.485849912026 371.7078721000146 1098.074046856286 295.3231690154224
902 0.005 4.51 20 1084.010731568231 1041.373917415769 1041.599620326846 1103.141517980086 1100.770784814976 1100.280827129534 1095.457908491843 371.7308247673611 1098.070944416829 295.3232455842203
903 0.005 4.515 20 1084.014938991965 1041.374055251334 1041.599727621847 1103.147142044315 1100.775136601805 1100.283640629248 1095.485684089159 371.7535032515976 1098.067162357816 295.3231933772068
904 0.005 4.52 20 1084.015539617313 1041.374093887782 1041.599800379688 1103.14260716558 1100.771901705955 1100.281787581289 1095.458395567862 371.7762470589248 1098.062954104875 295.3232185829601
905 0.005 4.525 20 1084.014214446592 1041.374248484319 1041.599909102287 1103.147764092603 1100.775502524693 1100.2839701746 1095.485483365688 371.798862703617 1098.068707289682 295.323227414894
906 0.005 4.53 20 1084.013211922325 1041.374261003544 1041.599973540427 1103.142222343403 1100.771296768419 1100.281294970331 1095.458274877763 371.8212659703433 1098.070198644209 295.3232035427505
907 0.005 4.535 20 1084.017272426288 1041.374397470785 1041.60006485056 1103.146583393872 1100.774948027368 1100.283493311291 1095.48551192277 371.8436721874488 1098.059579704415 295.3232652531139
908 0.005 4.54 20 1084.00751806112 1041.374426345814 1041.600129685232 1103.141523424221 1100.771252146524 1100.281140416433 1095.458343972468 371.8661817977687 1098.060861430727 295.323180237545
909 0.005 4.545 20 1084.020159884069 1041.374555103149 1041.600224238511 1103.148034324252 1100.775756167827 1100.284073097365 1095.48561531489 371.8882783832815 1098.066122624331 295.3232638279064
910 0.005 4.55 20 1084.012817168027 1041.374606335087 1041.600300730559 1103.142719876625 1100.771790024157 1100.281786020738 1095.458333585058 371.9108282377959 1098.067324238281 295.3232136808481
911 0.005 4.555 20 1084.015217300244 1041.37473992746 1041.600405383149 1103.147340688667 1100.775228569273 1100.283747786414 1095.48556801514 371.9330216148272 1098.073919743956 295.3232559090098
912 0.005 4.56 20 1084.017256738701 1041.374780444127 1041.600481930085 1103.142782472998 1100.771703055622 1100.281517771498 1095.458184992105 371.9549471936839 1098.07383894472 295.3232444794542
913 0.005 4.565 20 1084.013651822826 1041.374922522951 1041.600581250728 1103.14706738686 1100.775151783583 1100.283555071409 1095.485690465565 371.9772009383556 1098.065770413214 295.3232183337765
914 0.005 4.57 20 1084.012476728168 1041.374940464153 1041.60064829826 1103.142500283459 1100.771844731129 1100.281572572685 1095.45808388422 371.9991188598372 1098.065037528604 295.3232495180658
915 0.005 4.575 20 1084.0186508069 1041.375069304381 1041.600733182006 1103.147291988518 1100.775128562088 1100.283642439061 1095.485482256621 372.0212915707572 1098.069080082837 295.3231968531279
916 0.005 4.58 20 1084.007530487552 1041.375087317283 1041.600788216367 1103.141264248216 1100.770658911695 1100.280681629462 1095.457899529052 372.0432849779664 1098.072195974143 295.3232805934259
917 0.005 4.585 20 1084.018645800367 1041.375190952378 1041.600862671315 1103.146497908489 1100.774456300593 1100.282997463373 1095.485647677378 372.065343107142 1098.067127377905 295.3231799787451
918 0.005 4.59 20 1084.011965952135 1041.375218908441 1041.600914480693 1103.141576482466 1100.770870772855 1100.280791938831 1095.458316421993 372.0874046367404 1098.067029649487 295.3232435640356
919 0.005 4.595 20 1084.013382302232 1041.37534473521 1041.601007167471 1103.146655430606 1100.775077343169 1100.283546962909 1095.485430145504 372.108870641064 1098.062711894187 295.3232144114527
920 0.005 4.600000000000001 20 1084.01671808716 1041.375376328442 1041.601072938935 1103.142534912904 1100.771648490874 1100.281615413065 1095.458605279062 372.1307480249329 1098.067294471466 295.3232283140105
921 0.005 4.605 20 1084.014990078718 1041.375525533102 1041.601174493168 1103.147487946609 1100.775357853094 1100.28390526521 1095.485891308757 372.1524391126599 1098.067935951736 295.3232753067885
922 0.005 4.61 20 1084.011830336852 1041.375533062147 1041.601233786814 1103.141413041742 1100.770620384391 1100.280877146863 1095.458126462642 372.1739047111522 1098.071420423054 295.3232542585996
923 0.005 4.615 20 1084.019016092009 1041.375657874516 1041.601315138464 1103.146897323129 1100.774674900612 1100.283088988965 1095.485753432491 372.1954310297443 1098.067170486584 295.3233303558202
924 0.005 4.62 20 1084.008810405157 1041.375694746387 1041.601382658906 1103.142366381067 1100.77163739329 1100.281499612762 1095.458434385711 372.2167656161957 1098.06507890332 295.3232532071411
925 0.005 4.625 20 1084.018209137103 1041.37579626345 1041.601458133734 1103.146312013662 1100.77428124589 1100.282968446438 1095.485696527612 372.2382854532352 1098.071526248322 295.3233043382905
926 0.005 4.63 20 1084.01275698092 1041.375825134877 1041.601512471508 1103.14145762887 1100.770727196165 1100.280761453804 1095.457892642454 372.2596383875071 1098.072034798495 295.3232692973932
927 0.005 4.635 20 1084.014003534854 1041.375959701943 1041.601611697519 1103.147561942034 1100.77555881546 1100.283973714654 1095.485700077568 372.2811749738526 1098.065179946448 295.3233039328001
928 0.005 4.64 20 1084.016377742817 1041.375986574841 1041.601679295108 1103.142294064247 1100.771772784309 1100.281660644982 1095.458180839123 372.3026226047754 1098.064285889435 295.3232450884394
929 0.005 4.645 20 1084.016223258734 1041.376136764968 1041.601779318822 1103.147385724961 1100.775198461883 1100.283682115757 1095.485575248879 372.3238815797027 1098.073661114695 295.3232486946338
930 0.005 4.65 20 1084.0117392699 1041.376147813048 1041.601841754348 1103.141555770718 1100.77086148778 1100.280832452768 1095.458229082387 372.3451085197112 1098.070992398233 295.3232749405216
931 0.005 4.655 20 1084.020169812683 1041.37628309733 1041.601931984002 1103.147804781637 1100.775535671678 1100.283880292084 1095.485788122561 372.3659910325227 1098.065011549028 295.3232730062077
932 0.005 4.66 20 1084.010132565648 1041.376327202927 1041.60200644264 1103.142782013914 1100.771919985485 1100.281844932683 1095.458581562816 372.3874834301541 1098.067979563827 295.323298707931
933 0.005 4.665 20 1084.019051351822 1041.376441812151 1041.602096633109 1103.147591372007 1100.775470961217 1100.283936898896 1095.485615856626 372.4082900875066 1098.067682976174 295.3232353116343
934 0.005 4.67 20 1084.014935034719 1041.376486282241 1041.602167180516 1103.142715003312 1100.771820792362 1100.281742154143 1095.458221712872 372.4293054864548 1098.067446138634 295.3233599147102
935 0.005 4.675 20 1084.013724585782 1041.376616614395 1041.602263748867 1103.147550793555 1100.775533337245 1100.283992909829 1095.485622456281 372.4501644347707 1098.068283283223 295.3232747288101
936 0.005 4.68 20 1084.016141992238 1041.376623160051 1041.60231459528 1103.141643902023 1100.77077940515 1100.280899632406 1095.457892730523 372.470912470455 1098.071533431002 295.3233566295376
937 0.005 4.685 20 1084.015316320475 1041.376755166894 1041.602397906616 1103.146673260793 1100.774704557439 1100.283127046429 1095.485772928296 372.4917004339793 1098.067336948254 295.3233068202331
938 0.005 4.69 20 1084.011244813863 1041.376771090271 1041.60246141786 1103.141619182259 1100.771332380697 1100.281240093593 1095.458038201998 372.5126811254969 1098.061542133977 295.3232612973895
939 0.005 4.695 20 1084.020214747778 1041.376900144695 1041.602547251223 1103.146934806857 1100.775100819423 1100.283580296749 1095.486134317384 372.5334155273542 1098.060167144497 295.3233155834413
940 0.005 4.7 20 1084.010398467422 1041.376943138032 1041.602617959446 1103.14257570761 1100.771764566255 1100.281710186246 1095.458259687157 372.5542551262166 1098.067418352513 295.3232497048648
941 0.005 4.705 20 1084.019533950132 1041.377060520149 1041.602709027345 1103.147640097697 1100.775366278078 1100.283805440091 1095.485677715473 372.5748965398935 1098.074148428753 295.3232915968134
942 0.005 4.71 20 1084.013632089403 1041.377074871349 1041.60275579866 1103.141302806125 1100.77052794084 1100.280699320356 1095.458210998394 372.5955479684806 1098.07070539281 295.3232904907179
943 0.005 4.715 20 1084.013509811456 1041.377200811656 1041.602843547284 1103.147512415311 1100.775449021117 1100.28382806728 1095.485438386586 372.6161875139657 1098.066141257576 295.3232906663962
944 0.005 4.72 20 1084.015023257543 1041.377204574811 1041.602893032061 1103.141245825452 1100.771126981688 1100.280960104542 1095.458474044287 372.6364698256563 1098.057515008505 295.3232819042993
945 0.005 4.725000000000001 20 1084.017435964832 1041.377351653574 1041.6029864044 1103.147726824428 1100.775674053407 1100.28405089992 1095.485403884594 372.6570608045406 1098.064532012718 295.3232376927158
946 0.005 4.73 20 1084.010678980945 1041.377357744346 1041.603040688159 1103.141224469823 1100.770674764153 1100.280650553424 1095.458176586761 372.6773181701105 1098.072193122506 295.3233018650839
947 0.005 4.735 20 1084.021533778986 1041.377488224759 1041.60312823552 1103.147689698837 1100.775308574951 1100.283864336498 1095.485551834488 372.6975312359409 1098.069264877743 295.3232525546981
948 0.005 4.74 20 1084.010026049531 1041.377519867729 1041.603191425924 1103.142039900856 1100.771328466656 1100.281278220675 1095.458000748282 372.7177488161407 1098.068971192213 295.3233806976516
949 0.005 4.745 20 1084.017204023002 1041.377619650735 1041.603267460464 1103.146692592672 1100.774687820357 1100.283181284098 1095.485765969185 372.7377124365124 1098.066903057261 295.3232903940201
950 0.005 4.75 20 1084.014533878286 1041.377642666239 1041.603319069006 1103.141712460047 1100.771367738714 1100.281250535599 1095.458258530033 372.7581032765329 1098.057891914802 295.323318293443
951 0.005 4.755 20 1084.012943204066 1041.377763665535 1041.603399812923 1103.14688186147 1100.77497555486 1100.283435625282 1095.485837843665 372.7784784304449 1098.066523777946 295.3232596003825
952 0.005 4.76 20 1084.016184000573 1041.377763129014 1041.603444075895 1103.14166638885 1100.770754795848 1100.280876207573 1095.457974155202 372.7985337481743 1098.071071243192 295.3232361875844
953 0.005 4.765 20 1084.016558001642 1041.377898837394 1041.603529866298 1103.146656902184 1100.775128344607 1100.283590100569 1095.48573851831 372.8185792252774 1098.058551661586 295.323332476476
954 0.005 4.77 20 1084.010490110139 1041.377912564864 1041.603588330524 1103.141694435209 1100.77133877326 1100.281209562619 1095.458192737733 372.8388505711192 1098.063545806572 295.323227289038
955 0.005 4.775 20 1084.020704451078 1041.378035369809 1041.60367206034 1103.146770744576 1100.77493012133 1100.283410520746 1095.485589299218 372.8587002567224 1098.061452641553 295.3233371721025
956 0.005 4.78 20 1084.011858711672 1041.378073405562 1041.603737122768 1103.142424048675 1100.771543468853 1100.281493294757 1095.458211027005 372.8787769443852 1098.07363035046 295.3232682089118
957 0.005 4.785 20 1084.018836684138 1041.378189991256 1041.60382761123 1103.147475062296 1100.775289134701 1100.283750123702 1095.485279837694 372.898194545042 1098.073778986877 295.3233540672531
958 0.005 4.79 20 1084.016792377667 1041.378213442931 1041.603882889767 1103.142380226775 1100.771330751459 1100.281250592132 1095.458366578504 372.9180388146818 1098.073121789896 295.3233302028761
959 0.005 4.795 20 1084.014530326482 1041.378342881295 1041.603972017072 1103.147168470142 1100.77503864387 1100.283550465631 1095.485562191603 372.937777051936 1098.073743657592 295.323285745978
960 0.005 4.8 20 1084.015040451786 1041.378332092331 1041.604012545932 1103.141089333734 1100.770393579107 1100.28057916381 1095.458125424921 372.957379862414 1098.071670409676 295.3233339653017
961 0.005 4.805 20 1084.018119277387 1041.378462143483 1041.604092075056 1103.14715273038 1100.775042888404 1100.283635522908 1095.485632842851 372.9768681113692 1098.069139304439 295.3233297998604
962 0.005 4.81 20 1084.009367880401 1041.378474614236 1041.604148805649 1103.141389914135 1100.771330208311 1100.281258885431 1095.458046421109 372.9964265269701 1098.061211540426 295.3233886158219
963 0.005 4.815 20 1084.022547571769 1041.378601419483 1041.604233999833 1103.148009337276 1100.775623331095 1100.284200686516 1095.486101343739 373.0162233334178 1098.06826222331 295.323269112379
964 0.005 4.82 20 1084.012596019987 1041.378644084888 1041.604303435691 1103.142965097931 1100.772012827943 1100.281921950174 1095.45834285178 373.0357612649611 1098.068231449235 295.3233665883179
965 0.005 4.825 20 1084.016651413464 1041.378738036239 1041.604375907569 1103.145962226976 1100.773971550587 1100.282793702609 1095.485750938893 373.0552775019736 1098.072280136155 295.323301302849
966 0.005 4.83 20 1084.015762136412 1041.378744508032 1041.604415298176 1103.141543852642 1100.770708825641 1100.280714137068 1095.457962169447 373.0746770668366 1098.072022154038 295.32334039939
967 0.005 4.835 20 1084.013181699121 1041.378867807942 1041.604496279779 1103.146563817799 1100.775171343032 1100.283607776388 1095.485542268392 373.0940609627722 1098.058732444892 295.323328010479
968 0.005 4.84 20 1084.015559424751 1041.37885907726 1041.604533491811 1103.141862597206 1100.770978989138 1100.281041372727 1095.458186582141 373.1134984667382 1098.071216081987 295.3232403071181
969 0.005 4.845 20 1084.019752971965 1041.378997004417 1041.604618898742 1103.147995422961 1100.775645435978 1100.284159575443 1095.485515515242 373.1327715664373 1098.068866667107 295.3233337895095
970 0.005 4.850000000000001 20 1084.009091701225 1041.378991534339 1041.604660694122 1103.140898478085 1100.77037138943 1100.280500946191 1095.457971444736 373.1521069584603 1098.071866267009 295.3232718850177
971 0.005 4.855 20 1084.020961915734 1041.379093171525 1041.604727502361 1103.146704303864 1100.774622297145 1100.283231638944 1095.485153224435 373.1710671378962 1098.07094920971 295.3233637700524
972 0.005 4.86 20 1084.012662830982 1041.379129715976 1041.604787896409 1103.142325633013 1100.771789099336 1100.281584289603 1095.458301184922 373.1898995696318 1098.064493492818 295.3233388515963
973 0.005 4.865 20 1084.01654432592 1041.379231076429 1041.6048635926 1103.146517461127 1100.774568858126 1100.28316710743 1095.485376155694 373.2089357652449 1098.071202767062 295.3233819911828
974 0.005 4.87 20 1084.01673238864 1041.379252892408 1041.604916215686 1103.142180555163 1100.771547568919 1100.281452623153 1095.458162049605 373.2278873575223 1098.063658605747 295.3233544177824
975 0.005 4.875 20 1084.014556348005 1041.379375916913 1041.604995805164 1103.147159816965 1100.774978588491 1100.283521315656 1095.485532170717 373.2472550400402 1098.0708942119 295.323292405267
976 0.005 4.88 20 1084.014545330666 1041.37935858058 1041.605030540484 1103.141256294866 1100.770438611443 1100.280631889673 1095.457870148043 373.266072350403 1098.071868008845 295.3233643397338
977 0.005 4.885 20 1084.018823406712 1041.379478184823 1041.605100951939 1103.146917034693 1100.774829528601 1100.283251663007 1095.485723148468 373.2851505557603 1098.066543864634 295.3233319111749
978 0.005 4.89 20 1084.010069988101 1041.379492306918 1041.605154847363 1103.141811621679 1100.771478060423 1100.281308490466 1095.45818459912 373.3041287079691 1098.062007358735 295.3233551303154
979 0.005 4.895 20 1084.022461167487 1041.379605267746 1041.6052315534 1103.147689349597 1100.775358682856 1100.283924578747 1095.485683297824 373.3228780100294 1098.069834837645 295.3232627948468
980 0.005 4.9 20 1084.012983504818 1041.379639786338 1041.605292024159 1103.142232865097 1100.771796000985 1100.2816989085 1095.458404818157 373.3416758395849 1098.06464235076 295.3233995020865
981 0.005 4.905 20 1084.015814005322 1041.37973407122 1041.605361342002 1103.146034711874 1100.774162331035 1100.282892132135 1095.48513808085 373.3604777288475 1098.072288046379 295.3233411590715
982 0.005 4.91 20 1084.015932462824 1041.379732453521 1041.605394885849 1103.141198939058 1100.770417904876 1100.280510372383 1095.458056244172 373.3790382789085 1098.070577116704 295.3233897181284
983 0.005 4.915 20 1084.014277224648 1041.379849198236 1041.605467494578 1103.146667532844 1100.774792945866 1100.283204179467 1095.485181792092 373.397687084845 1098.067272693277 295.3233523968902
984 0.005 4.92 20 1084.015443183184 1041.379851524885 1041.605515597548 1103.142526342756 1100.771658826677 1100.28154554566 1095.458620295007 373.416185061587 1098.064589351359 295.3232919555088
985 0.005 4.925 20 1084.019984211025 1041.379978774373 1041.605594628309 1103.147248547928 1100.775341508196 1100.28381659282 1095.485867175903 373.4348626814671 1098.064771272213 295.3233591447453
986 0.005 4.93 20 1084.009664242524 1041.379980802315 1041.605636906986 1103.141413370342 1100.770732188768 1100.28075418971 1095.457902640328 373.4533183412364 1098.071181410049 295.3233412133438
987 0.005 4.935 20 1084.021115788289 1041.380078492734 1041.605702899647 1103.146847796078 1100.774720294696 1100.283053325652 1095.485760615761 373.4716163298264 1098.067038294352 295.3234258410675
988 0.005 4.94 20 1084.014349825848 1041.380110917552 1041.605759199709 1103.142724164064 1100.771774772866 1100.281715799269 1095.457929132559 373.4900277303565 1098.069489877184 295.3233669869618
989 0.005 4.945 20 1084.015927084108 1041.380213122634 1041.605835479078 1103.146648587164 1100.774721309832 1100.283293424609 1095.485496003663 373.5084407963105 1098.071195550397 295.32340422091
990 0.005 4.95 20 1084.016752763227 1041.380215381786 1041.60587378774 1103.141519169351 1100.770716206808 1100.280514746305 1095.457972977099 373.5268583022767 1098.066945550548 295.3233502717001
991 0.005 4.955 20 1084.015692261831 1041.380346988729 1041.605957810532 1103.147171399171 1100.775317371957 1100.283740515299 1095.485469744977 373.5453268932088 1098.063406196345 295.3234000283258
992 0.005 4.96 20 1084.015539319072 1041.38035306956 1041.606011286449 1103.142623677895 1100.77180542062 1100.28170297875 1095.458442246171 373.5635529413821 1098.067073518407 295.3233456943448
993 0.005 4.965 20 1084.019646243151 1041.380469169094 1041.606083801924 1103.146813807133 1100.775264052798 1100.283705448159 1095.485361411269 373.5819157130371 1098.059713241816 295.3233199539487
994 0.005 4.97 20 1084.011502498096 1041.38048889481 1041.60613641794 1103.142465448406 1100.771532941334 1100.28145992574 1095.458509209895 373.6001519899434 1098.073635569673 295.3233844459531
995 0.005 4.975000000000001 20 1084.020182819288 1041.380576661854 1041.606198473247 1103.146247453212 1100.77431569405 1100.282981236735 1095.485089022486 373.617844023862 1098.072028974444 295.3233459664817
996 0.005 4.98 20 1084.014413810836 1041.380604190195 1041.606248576406 1103.142461339487 1100.771630314829 1100.281558864464 1095.458512384668 373.6358618478943 1098.068080860947 295.3234064784844
997 0.005 4.985 20 1084.015625059798 1041.3807077504 1041.606323038923 1103.146794554587 1100.774792849412 1100.283416681338 1095.48546647321 373.6537589306507 1098.070531007611 295.3233449272029
998 0.005 4.99 20 1084.017667021937 1041.380719489997 1041.606370775243 1103.141883150691 1100.771271165529 1100.281180085495 1095.458444012031 373.6717270885133 1098.062144807441 295.323407090293
999 0.005 4.995 20 1084.015660995057 1041.380845508556 1041.606450493758 1103.146568017512 1100.774916466377 1100.283486643917 1095.485893984054 373.6898721919797 1098.060790790249 295.3233418965598
1000 0.005 5 20 1084.016065742888 1041.380856430441 1041.606506530415 1103.142762494677 1100.771746976732 1100.28164773171 1095.458218596797 373.7077208884444 1098.073722394454 295.3233681688185
1001 0.005 5.005 20 1084.020150863171 1041.380961171984 1041.606571177417 1103.146423417197 1100.774349409554 1100.282983246613 1095.485601869919 373.7255834132631 1098.071970947398 295.3233646071294
1002 0.005 5.01 20 1084.009370755372 1041.380961306635 1041.606607268568 1103.141101405306 1100.770534049327 1100.280634752096 1095.457867216446 373.7433837296486 1098.071807192079 295.323365770054
1003 0.005 5.015 20 1084.020642542391 1041.381057227547 1041.606673118245 1103.147254848058 1100.775218260714 1100.283703245357 1095.485484552212 373.7611046816839 1098.066661212713 295.3233466431455
1004 0.005 5.02 20 1084.013865073406 1041.381062909588 1041.606706803599 1103.141247876112 1100.770591563543 1100.280647621627 1095.457901938458 373.778865195247 1098.071595750048 295.3233040200323
1005 0.005 5.025 20 1084.014709733301 1041.381159254872 1041.60677191462 1103.146363169875 1100.774550495251 1100.283081410366 1095.485607675358 373.7967106196461 1098.066943312485 295.3233698202736
1006 0.005 5.03 20 1084.017426320129 1041.381151337358 1041.606801632486 1103.141533296002 1100.770766789428 1100.280729694885 1095.458424433751 373.8144320602497 1098.067092662664 295.3233121930348
1007 0.005 5.035 20 1084.016022957463 1041.3812614452 1041.606863713841 1103.145791816838 1100.773874532475 1100.282784158936 1095.485351105453 373.832108806644 1098.071994671832 295.3233790692946
1008 0.005 5.04 20 1084.012987229383 1041.381247948397 1041.606897911631 1103.140999322717 1100.770413331773 1100.280500383705 1095.45830420528 373.8494291953708 1098.071616301324 295.3233572623283
1009 0.005 5.045 20 1084.021669780545 1041.381368766646 1041.606971786003 1103.147853432851 1100.77565974865 1100.284190730805 1095.485689554055 373.8667924600299 1098.066732798554 295.323354577959
1010 0.005 5.05 20 1084.011249523639 1041.381394124324 1041.607029836925 1103.142395990961 1100.771562248439 1100.281450611513 1095.458139856258 373.884455414597 1098.067599649344 295.3233851197211
1011 0.005 5.055 20 1084.02178645283 1041.381496880802 1041.607105681496 1103.147531927269 1100.775274309843 1100.283719944441 1095.485813820548 373.9016729214954 1098.073945036776 295.3233586828123
1012 0.005 5.06 20 1084.015153845191 1041.381514510072 1041.607151382502 1103.142019200157 1100.771240639435 1100.281179545178 1095.458178951436 373.9191016744308 1098.066586406253 295.3234362239854
1013 0.005 5.065 20 1084.01501168454 1041.381618464733 1041.607222123767 1103.146779171844 1100.774874765123 1100.283409768376 1095.48612351322 373.9365371644797 1098.066395026129 295.3233225405933
1014 0.005 5.07 20 1084.019119177947 1041.381623564614 1041.607265031595 1103.142299154226 1100.771268849948 1100.281269580585 1095.458323548767 373.9539002794102 1098.072980320636 295.3233190813712
1015 0.005 5.075 20 1084.017378978756 1041.381744109946 1041.607338906416 1103.146550078819 1100.774459172097 1100.28307334956 1095.485696800764 373.9713491926588 1098.073232286079 295.3233192286959
1016 0.005 5.08 20 1084.012767197799 1041.381746171722 1041.607389814577 1103.141602552979 1100.771499856371 1100.281324068348 1095.458440162896 373.9885125199075 1098.058441151769 295.3233318754998
1017 0.005 5.085 20 1084.022402291444 1041.38186611529 1041.607464945953 1103.147730791249 1100.775334449434 1100.283807948587 1095.485600817864 374.0058520956132 1098.069624042379 295.3233562428562
1018 0.005 5.09 20 1084.012002994598 1041.38188867816 1041.607517652863 1103.142167530415 1100.771264438066 1100.281276092549 1095.45869526352 374.0228527151309 1098.07349708501 295.3233763831788
1019 0.005 5.095 20 1084.021567708268 1041.381993327799 1041.607595044109 1103.147600237974 1100.775250792155 1100.283784743233 1095.485984978929 374.039760488945 1098.074212474487 295.3234422684378
1020 0.005 5.100000000000001 20 1084.015733649347 1041.38200446464 1041.607635808224 1103.141877420265 1100.771036951354 1100.281081755518 1095.458498268724 374.0568053023914 1098.069375364266 295.3233910904903
1021 0.005 5.105 20 1084.01646114345 1041.382123974597 1041.607718063121 1103.147510056584 1100.775382352706 1100.283826763414 1095.485614989542 374.0737452208136 1098.074031469544 295.3234242629308
1022 0.005 5.11 20 1084.01924252394 1041.382128855256 1041.607765481882 1103.142271790429 1100.771282718736 1100.281284610447 1095.458485974294 374.0905691827634 1098.07329528152 295.3233556026465
1023 0.005 5.115 20 1084.019014179711 1041.382263390384 1041.607850050796 1103.147281205385 1100.775025886562 1100.283574102255 1095.486001243561 374.1077563685287 1098.073820189512 295.3233743312874
1024 0.005 5.12 20 1084.012058375205 1041.382251020611 1041.607890324117 1103.140815088976 1100.770309317139 1100.28059808763 1095.457884637154 374.1246510314992 1098.071814113566 295.3234255887048
1025 0.005 5.125 20 1084.022598351867 1041.382374489894 1041.607968826452 1103.14764171158 1100.775562979143 1100.284021400593 1095.486018325922 374.1415158975942 1098.065596496053 295.3233636514881
1026 0.005 5.13 20 1084.012833809788 1041.382406188211 1041.608028562587 1103.142711326071 1100.771809484937 1100.281589328347 1095.458373928923 374.1584910613669 1098.073992066732 295.3234432670977
1027 0.005 5.135 20 1084.020437026193 1041.38249848083 1041.608098432161 1103.146858536509 1100.774680925213 1100.283232686302 1095.485978334613 374.1752018716853 1098.073441728379 295.3233614663815
1028 0.005 5.14 20 1084.016290108278 1041.382509944693 1041.608139339946 1103.14157795381 1100.771068827926 1100.281037007471 1095.458539899198 374.1920634619717 1098.060527863871 295.3234617362603
1029 0.005 5.145 20 1084.015044562746 1041.382621148015 1041.608211979102 1103.146697684131 1100.774938208027 1100.283503058674 1095.485709527056 374.2088931914929 1098.063764765088 295.3233829342752
1030 0.005 5.15 20 1084.018299884586 1041.38262055555 1041.608253610253 1103.142340665944 1100.77158541019 1100.281507256742 1095.458563665673 374.2254654341877 1098.06459617091 295.3234336821135
1031 0.005 5.155 20 1084.019299297058 1041.382746024663 1041.608329506 1103.147211401941 1100.775046334504 1100.283493217927 1095.485466197387 374.2422726069074 1098.073642005001 295.3233828819398
1032 0.005 5.16 20 1084.011695305793 1041.3827338564 1041.60836771749 1103.14122531619 1100.770716285549 1100.280756588734 1095.458099101628 374.2586943106811 1098.070824079197 295.3234048537462
1033 0.005 5.165 20 1084.024112104348 1041.38285436713 1041.608445148983 1103.148129447194 1100.775749077008 1100.284181356039 1095.485840442019 374.275222193816 1098.067724604451 295.3234225791048
1034 0.005 5.17 20 1084.0134714748 1041.382881278815 1041.608500452684 1103.142436664833 1100.771510382953 1100.28145565468 1095.458255667695 374.2918971981375 1098.073480755967 295.3233705742596
1035 0.005 5.175 20 1084.020211410982 1041.382978826588 1041.608574230062 1103.147416544279 1100.775236420591 1100.283695508083 1095.485731395457 374.3082698675183 1098.070353935725 295.3234320534634
1036 0.005 5.18 20 1084.016553960403 1041.382977842962 1041.608606052495 1103.141778599882 1100.771074762958 1100.280949072408 1095.457993558867 374.3244514909678 1098.066869225181 295.3234028545877
1037 0.005 5.185 20 1084.014425040787 1041.383079511062 1041.608668187282 1103.146585603519 1100.774632601776 1100.283141268809 1095.485813980546 374.3411028546813 1098.067574225345 295.3234219382392
1038 0.005 5.19 20 1084.017352342082 1041.383071330325 1041.608705163805 1103.141769685395 1100.771234383856 1100.281076567166 1095.458354155974 374.3572011304879 1098.06219019997 295.3233554467151
1039 0.005 5.195 20 1084.018920272189 1041.383185916898 1041.608769508699 1103.146880043883 1100.77486036634 1100.283354846604 1095.485705055046 374.3739438945661 1098.06695312786 295.323408446399
1040 0.005 5.2 20 1084.011402963703 1041.383184872296 1041.60881282071 1103.141415668678 1100.771396695197 1100.281217568521 1095.458414445774 374.3901933726887 1098.058272026648 295.3234049140917
1041 0.005 5.205 20 1084.023742253333 1041.383298815774 1041.608884555059 1103.147927092467 1100.77571111444 1100.284050726817 1095.485878136244 374.4066546447819 1098.065097247104 295.3233531248225
1042 0.005 5.21 20 1084.014107448537 1041.383327368387 1041.608939796711 1103.142817157683 1100.771901533265 1100.281825823442 1095.458522716581 374.4230030267578 1098.068467613902 295.3234102362018
1043 0.005 5.215 20 1084.020047931417 1041.383432955228 1041.609020030739 1103.147767721601 1100.7755079372 1100.284010414107 1095.485547015471 374.4391424343099 1098.070380853774 295.3233664888425
1044 0.005 5.22 20 1084.018275572434 1041.383442798149 1041.609063151738 1103.142661004455 1100.771674368288 1100.281552667343 1095.45849830205 374.4551682919562 1098.068781470375 295.3234692418955
1045 0.005 5.225000000000001 20 1084.014739431193 1041.383550604661 1041.609132120717 1103.146954512423 1100.775071836975 1100.283416965328 1095.485268237746 374.4711975630373 1098.066797888733 295.3234285187411
1046 0.005 5.23 20 1084.017559071678 1041.383534754538 1041.609163176673 1103.141855156368 1100.770966987276 1100.280982026057 1095.458270302918 374.4871955938598 1098.073031156153 295.3234569195786
1047 0.005 5.235 20 1084.021010139185 1041.383657130742 1041.609234575132 1103.147264879188 1100.774964476984 1100.283419668552 1095.485687991222 374.5032078331163 1098.073353853975 295.3234014527538
1048 0.005 5.24 20 1084.010975645172 1041.383640461568 1041.609265456571 1103.140770592721 1100.770237630576 1100.280437536131 1095.45817026638 374.5192521381818 1098.071943592653 295.3234332425162
1049 0.005 5.245 20 1084.022821484304 1041.38372999118 1041.609319051852 1103.146322271842 1100.774302388245 1100.282896836471 1095.485958686804 374.5348545872608 1098.072228871262 295.3234464364445
1050 0.005 5.25 20 1084.013983881504 1041.38374455952 1041.60935841472 1103.141601163308 1100.770729524014 1100.280706118104 1095.45811259844 374.5510375226843 1098.072805070805 295.3234186464294
1051 0.005 5.255 20 1084.018331791865 1041.383846556779 1041.609432405259 1103.146737413052 1100.77513572013 1100.283570227712 1095.486107424648 374.5668311830143 1098.060371486291 295.3234411564248
1052 0.005 5.26 20 1084.018962611488 1041.383859483396 1041.609474968548 1103.142968514356 1100.771811914955 1100.281772998511 1095.458526248646 374.582660155089 1098.068883120078 295.3233910579185
1053 0.005 5.265 20 1084.015058228085 1041.383973138278 1041.609548723233 1103.146539398045 1100.774958061503 1100.28345756036 1095.48595600756 374.5988225657289 1098.060590609256 295.3234267442041
1054 0.005 5.27 20 1084.016360439703 1041.383955074111 1041.609580757702 1103.141631554319 1100.771234104501 1100.281126970251 1095.458596143587 374.6145048008377 1098.060513332839 295.3233796158982
1055 0.005 5.275 20 1084.020822478986 1041.384069220175 1041.609645073048 1103.146797304285 1100.774894487368 1100.283453056232 1095.485911265929 374.630344311278 1098.062879908717 295.3234877593536
1056 0.005 5.28 20 1084.012997065131 1041.384078825775 1041.609691749208 1103.142484876304 1100.771619579689 1100.281519350597 1095.458749423301 374.6461345813051 1098.073718979635 295.3233917613227
1057 0.005 5.285 20 1084.022427388476 1041.384160593968 1041.609744775227 1103.146204475424 1100.774216588695 1100.282885480817 1095.485366008145 374.6616323615556 1098.070985571034 295.3234407192946
1058 0.005 5.29 20 1084.01471161506 1041.384185056083 1041.609792429628 1103.142453124728 1100.771809429153 1100.281750733751 1095.458625071152 374.6772450212778 1098.065409820297 295.3234383241356
1059 0.005 5.295 20 1084.017075559821 1041.384268445023 1041.60985144778 1103.14592970905 1100.774086877653 1100.282659500305 1095.485464663893 374.6926350400378 1098.071973919034 295.3234153288631
1060 0.005 5.3 20 1084.017965269229 1041.384264985276 1041.609881930652 1103.141813422387 1100.771060176725 1100.280899895054 1095.458146102839 374.7080454030564 1098.066239880795 295.323485558905
1061 0.005 5.305 20 1084.016020430619 1041.384383326151 1041.609954676207 1103.146893637714 1100.775182803488 1100.283564409207 1095.486027904431 374.7235831195551 1098.062258797456 295.3234284946329
1062 0.005 5.31 20 1084.017631037228 1041.384377254428 1041.609995704877 1103.142640849161 1100.771722995851 1100.281766730557 1095.458413052823 374.7393406775952 1098.067658730468 295.3234467020674
1063 0.005 5.315 20 1084.02113219295 1041.384476751863 1041.610050256469 1103.146288625841 1100.774161731356 1100.282891697896 1095.485797892299 374.7547076856558 1098.072351590776 295.3234339576019
1064 0.005 5.32 20 1084.011086606236 1041.384467232349 1041.610080274653 1103.141456806748 1100.770870053279 1100.28076846508 1095.458073163643 374.7702118143804 1098.067308124763 295.32349199655
1065 0.005 5.325 20 1084.023810069872 1041.384568090415 1041.610146617245 1103.147916275446 1100.775626005036 1100.283965824636 1095.485989793546 374.7855969306956 1098.066616436619 295.3233992420127
1066 0.005 5.33 20 1084.014334984666 1041.384581531091 1041.61018790714 1103.141441449468 1100.771170959538 1100.281090984935 1095.458550047714 374.8013354853505 1098.060331218624 295.3233637844353
1067 0.005 5.335 20 1084.018449385657 1041.384690650145 1041.610264734566 1103.147755413108 1100.775581980336 1100.284113428468 1095.485882761677 374.8165362957161 1098.068913035408 295.3234328663153
1068 0.005 5.34 20 1084.020301112575 1041.384702567482 1041.610311082266 1103.142746434595 1100.77166566701 1100.281554002307 1095.458482567375 374.8319196806787 1098.073425567933 295.3234215623905
1069 0.005 5.345 20 1084.017242454378 1041.384827795589 1041.610392536328 1103.147723525097 1100.775801726054 1100.284167026218 1095.485744079713 374.8471658042747 1098.064124020501 295.323494409939
1070 0.005 5.350000000000001 20 1084.015573937238 1041.384797981544 1041.61041703237 1103.141071997761 1100.770397411503 1100.280500845402 1095.458223033397 374.8624078560795 1098.071827764893 295.3234137805848
1071 0.005 5.355 20 1084.022380745059 1041.384889492698 1041.61046336228 1103.146752317176 1100.774719791778 1100.283214445442 1095.485737398396 374.8773478841552 1098.066788778791 295.3235305487776
1072 0.005 5.36 20 1084.017754677796 1041.384839286092 1041.610454811897 1103.141770826218 1100.771062239018 1100.281005104174 1095.458345917693 374.8925424967111 1098.066901005448 295.3234570476712
1073 0.005 5.365 20 1084.036724781407 1041.384865582605 1041.610446103713 1103.1466844507 1100.774522709569 1100.282987273606 1095.485933584629 374.9074169286477 1098.066638004658 295.3234532388275
1074 0.005 5.37 20 1084.028636301173 1041.384821547593 1041.610420476946 1103.141923735802 1100.771052894879 1100.280997891107 1095.458210431107 374.9224407783217 1098.066616313336 295.3234839640195
1075 0.005 5.375 20 1084.037589144998 1041.38487559704 1041.610423070969 1103.146992281911 1100.774907028012 1100.283372870676 1095.485549822786 374.9375664359313 1098.066741473824 295.3234070215642
1076 0.005 5.38 20 1084.036632196549 1041.384836633331 1041.610398632233 1103.141870520265 1100.771366747113 1100.281167936594 1095.45802136883 374.9526706856882 1098.058161013156 295.3234554272686
1077 0.005 5.385 20 1084.035306838785 1041.38490874583 1041.610412828657 1103.148056489187 1100.775626715807 1100.284199392258 1095.485668606681 374.9679539694147 1098.068644458912 295.3233563155301
1078 0.005 5.39 20 1084.037572978006 1041.384847011327 1041.610386672623 1103.141756089238 1100.770672912551 1100.280736790979 1095.458247100559 374.9828587355095 1098.070825455333 295.3234639901498
1079 0.005 5.395 20 1084.037247083897 1041.384907409793 1041.610394399428 1103.146916291695 1100.77470941389 1100.28313446532 1095.48547417355 374.997368612629 1098.066630396303 295.3234651209675
1080 0.005 5.4 20 1084.032239142062 1041.384844743657 1041.610373444396 1103.141582712648 1100.770908444612 1100.280876826482 1095.458573223685 375.0126369393486 1098.066067837928 295.3234657100404
1081 0.005 5.405 20 1084.041646966203 1041.384893406117 1041.610378333997 1103.147052122455 1100.774739785359 1100.283222270928 1095.485497453763 375.0274887157677 1098.066412179613 295.3234211310578
1082 0.005 5.41 20 1084.030353008331 1041.384854784937 1041.610370456038 1103.142080145243 1100.77144351258 1100.281250788986 1095.458435243263 375.0423930130702 1098.062561504468 295.3234131638363
1083 0.005 5.415 20 1084.042493527894 1041.384911180039 1041.610392248496 1103.147857154374 1100.775425156201 1100.283975549029 1095.485944834685 375.0572763638287 1098.06756545238 295.3234105548436
1084 0.005 5.42 20 1084.033548704957 1041.384867630027 1041.610377393168 1103.141455356068 1100.770547271906 1100.280642981334 1095.458016053588 375.0718384157231 1098.071720041074 295.3233978467651
1085 0.005 5.425 20 1084.036669966224 1041.384922545539 1041.610398979902 1103.147013071288 1100.774858705442 1100.283354362364 1095.485595197849 375.0866397476434 1098.073273068179 295.323435729282
1086 0.005 5.43 20 1084.039369211733 1041.384892645556 1041.610401484404 1103.143151438038 1100.771951143626 1100.281820456747 1095.458100753804 375.101308550942 1098.0675263161 295.3234049830211
1087 0.005 5.435 20 1084.034280347755 1041.384950227432 1041.610420105411 1103.146344606248 1100.774248235107 1100.282905381749 1095.485442021841 375.1159539166106 1098.072261201316 295.3234789036119
1088 0.005 5.44 20 1084.036682606077 1041.384897510475 1041.610412797395 1103.142478153058 1100.771569981296 1100.28132360351 1095.458294711105 375.1302457400537 1098.065019325532 295.3234476214257
1089 0.005 5.445 20 1084.040090252359 1041.38497631623 1041.610439821843 1103.147506783065 1100.775021454594 1100.283584067554 1095.485912089949 375.144773983264 1098.073295873767 295.3234899740858
1090 0.005 5.45 20 1084.032515234355 1041.384941657888 1041.61044645212 1103.142530062913 1100.771497500666 1100.281437564683 1095.458324716064 375.1595258156182 1098.07355375994 295.3234315163755
1091 0.005 5.455 20 1084.044044531464 1041.385018359555 1041.610483349953 1103.147967164984 1100.775398436345 1100.283867072126 1095.485468395038 375.173970715511 1098.073860315997 295.3234368178171
1092 0.005 5.46 20 1084.030533700486 1041.384981660437 1041.610481689383 1103.141676820536 1100.770842315938 1100.280827013271 1095.45817568462 375.1886899351183 1098.07088508494 295.3234709032888
1093 0.005 5.465 20 1084.041245494295 1041.38504218858 1041.610512146338 1103.147642050367 1100.775156122136 1100.283697064869 1095.485468041364 375.2031517391495 1098.07356148707 295.3234026659805
1094 0.005 5.47 20 1084.035855906527 1041.385020430055 1041.610518600574 1103.142634041 1100.771769082101 1100.2816060509 1095.458588006287 375.2175542254506 1098.062797134291 295.323485528005
1095 0.005 5.475000000000001 20 1084.036046399892 1041.385095736704 1041.610557390177 1103.148035413965 1100.775732313363 1100.284267833542 1095.485456078552 375.2320663521058 1098.068016108094 295.3234286600605
1096 0.005 5.48 20 1084.039771047398 1041.385071403937 1041.610569651699 1103.143106424056 1100.771938535361 1100.28183340756 1095.458277384345 375.2463124555627 1098.067364892188 295.3235181800666
1097 0.005 5.485 20 1084.036512734437 1041.385159575961 1041.610613253729 1103.147881081469 1100.775749557238 1100.284125300203 1095.485692740585 375.2605729609612 1098.066243084829 295.3234486034693
1098 0.005 5.49 20 1084.035870080503 1041.38512778843 1041.610628547523 1103.142860497769 1100.771892729261 1100.281775012521 1095.457994132063 375.2748514250705 1098.067456117141 295.323486487074
1099 0.005 5.495 20 1084.040572912121 1041.385189497343 1041.610649859859 1103.146473547558 1100.77412701698 1100.28271032004 1095.485452744114 375.2889260330622 1098.07135991044 295.3234866174804
1100 0.005 5.5 20 1084.031449601876 1041.385164984602 1041.610659826395 1103.142669016678 1100.771568208298 1100.281499812463 1095.458042848479 375.3032360663982 1098.073520558567 295.3234698719498
1101 0.005 5.505 20 1084.042591973699 1041.385227064583 1041.61068863517 1103.147174790202 1100.774856243179 1100.28339576388 1095.485734069928 375.3173090988806 1098.069334262322 295.3234907659373
1102 0.005 5.51 20 1084.03219600936 1041.385195736132 1041.610686730723 1103.141407318112 1100.77046583546 1100.280533875093 1095.457996081797 375.3314995364865 1098.071886960352 295.32342927226
1103 0.005 5.515 20 1084.039216859102 1041.385272390982 1041.610730851113 1103.148000982553 1100.775693466363 1100.284123458493 1095.485782635151 375.3458410590722 1098.066951921739 295.3234571831414
1104 0.005 5.52 20 1084.038929384707 1041.385254220688 1041.610745077675 1103.143319860827 1100.772027214609 1100.282018953764 1095.458533940151 375.3598679305509 1098.068193562287 295.3234288345386
1105 0.005 5.525 20 1084.033641346809 1041.385314437962 1041.610770800295 1103.146253086871 1100.774167645453 1100.28287492808 1095.485180089599 375.3740836249366 1098.072085851148 295.3234898622293
1106 0.005 5.53 20 1084.037987612352 1041.385271602313 1041.610769198205 1103.142303291992 1100.771343274126 1100.281262381276 1095.458308686272 375.3879648207994 1098.06917428135 295.3234516673838
1107 0.005 5.535 20 1084.038708566761 1041.385366097152 1041.610812560564 1103.147961089564 1100.775572777584 1100.284072386778 1095.485479289883 375.401903844711 1098.067665315036 295.3234317180908
1108 0.005 5.54 20 1084.03344104184 1041.385335997142 1041.610828000292 1103.142466252294 1100.771711345073 1100.281695755931 1095.45859199382 375.4161219646379 1098.065332033499 295.3234275543402
1109 0.005 5.545 20 1084.043426000992 1041.385419749722 1041.610869796292 1103.148084768625 1100.775538734115 1100.284109373677 1095.485726651139 375.429884025262 1098.067498136243 295.3234446718177
1110 0.005 5.55 20 1084.030259767737 1041.385394517954 1041.61088085904 1103.14216376133 1100.771420771618 1100.281156499486 1095.458026232641 375.4436951869022 1098.065789485353 295.3234992015998
1111 0.005 5.555 20 1084.042502513021 1041.385467152724 1041.610919672932 1103.148157083781 1100.775719677404 1100.284052428307 1095.486262372476 375.4575577048714 1098.065226140124 295.3234088881863
1112 0.005 5.56 20 1084.035538179789 1041.385458275417 1041.610936295069 1103.142735658219 1100.771511829515 1100.281420345207 1095.458058720937 375.4714553930706 1098.073128346955 295.3234591891558
1113 0.005 5.565 20 1084.035856929824 1041.385516642701 1041.610968262597 1103.146348283195 1100.774320212817 1100.282945400423 1095.485487503315 375.48526907809 1098.071871529827 295.3234761119249
1114 0.005 5.57 20 1084.037652679961 1041.385480205751 1041.610967686257 1103.141940507365 1100.771029673038 1100.280870028223 1095.458017091902 375.4989151455312 1098.066266238184 295.3235124433066
1115 0.005 5.575 20 1084.035170151421 1041.385560018205 1041.611003830818 1103.147194378945 1100.774972446417 1100.283330305214 1095.485401918288 375.5128515632494 1098.06721151813 295.3235155836274
1116 0.005 5.58 20 1084.03795198314 1041.385529845432 1041.611016661449 1103.142841124573 1100.771646665567 1100.281529079438 1095.458368088494 375.5266428306929 1098.073357371131 295.3234343254846
1117 0.005 5.585 20 1084.038782520779 1041.385606640247 1041.611048863492 1103.146718625261 1100.774472838116 1100.283056387257 1095.485253728437 375.5404218909028 1098.070646318315 295.3235487232177
1118 0.005 5.59 20 1084.032297279583 1041.385585874762 1041.611067774139 1103.142636051945 1100.771779049963 1100.281723858323 1095.458487825338 375.5541230353694 1098.067456154466 295.3234745849373
1119 0.005 5.595 20 1084.044165178717 1041.385672409671 1041.611113342338 1103.147767478093 1100.775169246257 1100.28368085431 1095.485711157265 375.567686020131 1098.073630860247 295.323531384817
1120 0.005 5.600000000000001 20 1084.032988440055 1041.385669674928 1041.611141096397 1103.142992083875 1100.77189120874 1100.281686346016 1095.458350077071 375.5812503889039 1098.073853792667 295.323518908511
1121 0.005 5.605 20 1084.039551977504 1041.385724479495 1041.611173522607 1103.146664923588 1100.774496741236 1100.28313659623 1095.485322056564 375.5948099625424 1098.070807092788 295.3235048391022
1122 0.005 5.61 20 1084.035549459437 1041.385706299581 1041.61118370137 1103.141901227298 1100.771333241189 1100.281161456771 1095.458067947341 375.6081005816717 1098.059363069084 295.3235447978679
1123 0.005 5.615 20 1084.034286266569 1041.385765324196 1041.61120901183 1103.146077428122 1100.774064951592 1100.282802757647 1095.485487753906 375.6218038925799 1098.071814307765 295.3234441031104
1124 0.005 5.62 20 1084.038162623655 1041.385729953583 1041.611209959177 1103.141849579806 1100.770938297503 1100.280904689522 1095.458118727755 375.6350789152555 1098.066208927157 295.3235230019356
1125 0.005 5.625 20 1084.035905645422 1041.385813817357 1041.611247252256 1103.147015890651 1100.774854225935 1100.283215597122 1095.48580595087 375.6484476961066 1098.066193749346 295.3234613582634
1126 0.005 5.63 20 1084.036191167099 1041.385789982017 1041.611268192017 1103.142903000828 1100.771866967567 1100.281726066617 1095.458348241069 375.6620028075285 1098.06455004851 295.3235099002482
1127 0.005 5.635 20 1084.042230254803 1041.385881159983 1041.611313920061 1103.14766745811 1100.775174300148 1100.283638823233 1095.485562179831 375.675525285751 1098.073117812618 295.3234558294893
1128 0.005 5.64 20 1084.029563642285 1041.38583984668 1041.611316058326 1103.141021085225 1100.770224554898 1100.280449867955 1095.458298020625 375.6890320729095 1098.071670354683 295.3235242062745
1129 0.005 5.645 20 1084.042543590075 1041.385905257038 1041.611346164432 1103.14670991039 1100.774413162098 1100.283032371067 1095.485409628707 375.7023839977821 1098.072483167588 295.3234822057194
1130 0.005 5.65 20 1084.033987486978 1041.385903759193 1041.611369191467 1103.143122032231 1100.771971413735 1100.281899922778 1095.458656522122 375.715596169152 1098.067967984374 295.3234681070521
1131 0.005 5.655 20 1084.039354230807 1041.385980570024 1041.611418337715 1103.147244876975 1100.774929355786 1100.283484134482 1095.485504984984 375.7291239541336 1098.07358197304 295.3234723908656
1132 0.005 5.66 20 1084.03732616246 1041.385953241861 1041.611426161696 1103.142075477731 1100.771065601815 1100.281005845547 1095.458105110643 375.7421820181584 1098.070219525897 295.3234856057275
1133 0.005 5.665 20 1084.034177150501 1041.386025501701 1041.611460330351 1103.146733491378 1100.774619141271 1100.283080280555 1095.485434374086 375.755572952537 1098.067352038006 295.3235446373398
1134 0.005 5.67 20 1084.039075111427 1041.386002038012 1041.611476308467 1103.142713124687 1100.771707651556 1100.281676496322 1095.45825385863 375.768674705159 1098.066904703825 295.3234556776117
1135 0.005 5.675 20 1084.038821157825 1041.38609837366 1041.611523485393 1103.147361464552 1100.774946198213 1100.283501525681 1095.485969447883 375.7817550090419 1098.073236524433 295.3234988087564
1136 0.005 5.68 20 1084.034372597261 1041.386077214663 1041.6115481019 1103.142260201243 1100.771270586633 1100.28124468632 1095.458133259543 375.7948680814479 1098.073279316975 295.3234816457742
1137 0.005 5.685 20 1084.043748954422 1041.386164862529 1041.611595153137 1103.147568953117 1100.775034109856 1100.283540821383 1095.485883986901 375.8077360627804 1098.073278687746 295.3235043506966
1138 0.005 5.69 20 1084.030198668605 1041.386139200985 1041.611606507863 1103.141313137038 1100.770461088087 1100.280561518909 1095.458044477712 375.8209567456979 1098.072260066827 295.3235233426067
1139 0.005 5.695 20 1084.041673156496 1041.386209359958 1041.611645029661 1103.14681030437 1100.774765296019 1100.28332484311 1095.485976897613 375.8339283194014 1098.062690872724 295.3234875828775
1140 0.005 5.7 20 1084.035581075402 1041.386210729648 1041.611669467636 1103.143065635544 1100.771890107623 1100.28191256989 1095.458490616422 375.8470972872757 1098.067409536154 295.3235456899429
1141 0.005 5.705 20 1084.037500305722 1041.386298367065 1041.611726723641 1103.147561233973 1100.775417992071 1100.283978052267 1095.485477985723 375.8602251131919 1098.067286700541 295.3234511289243
1142 0.005 5.71 20 1084.040103659252 1041.386285718037 1041.611749182473 1103.142840170386 1100.771560327497 1100.281425400016 1095.458404660839 375.8730415822463 1098.073243527036 295.3235464995834
1143 0.005 5.715 20 1084.03638866804 1041.386384031055 1041.611805739024 1103.147677623437 1100.775326412445 1100.283752150244 1095.485195114371 375.8859190308428 1098.073860048312 295.3234964040082
1144 0.005 5.72 20 1084.036243263025 1041.386333753744 1041.611807213395 1103.141231348797 1100.770371736492 1100.280444883582 1095.458042980277 375.8986854082621 1098.071117206526 295.3235217036574
1145 0.005 5.725000000000001 20 1084.039290853171 1041.386420957001 1041.611844797884 1103.147260149334 1100.775040492438 1100.283481117025 1095.485558755161 375.9114834962583 1098.066297836893 295.3235498962345
1146 0.005 5.73 20 1084.031326051195 1041.386390709668 1041.611857424747 1103.141970080143 1100.771339464733 1100.281173968361 1095.458094993521 375.9245899341664 1098.065835524389 295.3234705242313
1147 0.005 5.735 20 1084.044378659162 1041.386481012754 1041.611905954365 1103.148245127684 1100.77565435063 1100.284151548791 1095.485728352023 375.9372051194301 1098.068579924272 295.323470897658
1148 0.005 5.74 20 1084.033049873602 1041.386482117006 1041.611937495981 1103.143231182358 1100.772137739452 1100.282018179501 1095.45802769238 375.9500766106267 1098.068210281896 295.3234402613859
1149 0.005 5.745 20 1084.039929565357 1041.38654047657 1041.611972049571 1103.146563201874 1100.774392701043 1100.28305119643 1095.485564195632 375.9629621192348 1098.072199173586 295.3235073879646
1150 0.005 5.75 20 1084.035856026115 1041.386519227397 1041.611980086253 1103.141872281996 1100.770841438803 1100.280842666569 1095.45792980439 375.9755666456625 1098.068763187314 295.32350808776
1151 0.005 5.755 20 1084.036508209574 1041.386604117906 1041.612027443528 1103.147523077182 1100.775222517882 1100.283704055229 1095.485686878952 375.9882404415227 1098.073545718089 295.3235293180406
1152 0.005 5.76 20 1084.039027110633 1041.386574777881 1041.612038993305 1103.141744966638 1100.770683039494 1100.280640248157 1095.458076025617 376.0008240019175 1098.07235632401 295.3235018886546
1153 0.005 5.765 20 1084.03725809438 1041.386671765535 1041.612089662406 1103.147732136649 1100.775391948073 1100.28371447438 1095.485801341712 376.0134854461021 1098.066007082234 295.3234865571403
1154 0.005 5.77 20 1084.034267855375 1041.386625020611 1041.612093194507 1103.141120433702 1100.770331348789 1100.280568178783 1095.458309207873 376.0261222274571 1098.07136808732 295.323543539702
1155 0.005 5.775 20 1084.042027445793 1041.386715422584 1041.612135562612 1103.147826635908 1100.775364643917 1100.283898215263 1095.485484856177 376.038681619656 1098.067956295364 295.3234639751336
1156 0.005 5.78 20 1084.030781143349 1041.38669974365 1041.612158020303 1103.142455400599 1100.771872405286 1100.281742096637 1095.458407780824 376.0514282662136 1098.064552506708 295.3235498482268
1157 0.005 5.785 20 1084.04264199704 1041.386770363234 1041.612195239254 1103.147113438835 1100.774957234226 1100.283249855165 1095.485366991523 376.0637713888437 1098.066031764306 295.3234783365318
1158 0.005 5.79 20 1084.034063049446 1041.386770996975 1041.61222157437 1103.142669134242 1100.771700640413 1100.281617438633 1095.458349902899 376.0763130945068 1098.066885685826 295.3235307577202
1159 0.005 5.795 20 1084.039506820118 1041.386850553875 1041.6122721614 1103.147055623078 1100.774722323843 1100.283294591127 1095.485982861934 376.0889519230073 1098.07342186595 295.3234883161679
1160 0.005 5.8 20 1084.037181354319 1041.386824507832 1041.612281892935 1103.141677315481 1100.770825334888 1100.280695367581 1095.458042996789 376.1011619123842 1098.066119513396 295.323507039654
1161 0.005 5.805 20 1084.035993291551 1041.3869186866 1041.612333261516 1103.148055359866 1100.775640342817 1100.283986792794 1095.48626269568 376.1138140746722 1098.065794613553 295.3235039433482
1162 0.005 5.81 20 1084.038261992024 1041.386881010934 1041.612340952966 1103.141575440838 1100.770587321862 1100.280731340491 1095.458062992151 376.1261001414314 1098.072158060975 295.3234492393237
1163 0.005 5.815 20 1084.038408447961 1041.386977835106 1041.612389254448 1103.147574696567 1100.775233825283 1100.283589248111 1095.485764865702 376.1382518520725 1098.06667072617 295.3235651865921
1164 0.005 5.82 20 1084.03356998957 1041.386957357625 1041.612414710399 1103.141899264148 1100.771440152903 1100.281244623463 1095.458448873475 376.1504907490677 1098.061795423552 295.3234775613224
1165 0.005 5.825 20 1084.043085932202 1041.387040723006 1041.612456256342 1103.147350068375 1100.774752374133 1100.28337325393 1095.48567718085 376.163004529472 1098.070294019891 295.3235403553242
1166 0.005 5.83 20 1084.032136573253 1041.387035378189 1041.612482376755 1103.143033984568 1100.771869847888 1100.281790254651 1095.458702697699 376.1753373953025 1098.068025500748 295.3235337815444
1167 0.005 5.835 20 1084.043397600825 1041.387119766378 1041.612536092392 1103.148283853224 1100.775776066219 1100.284303957677 1095.485458386929 376.1875447343917 1098.068647812428 295.3235682641013
1168 0.005 5.84 20 1084.034464894281 1041.387102594034 1041.612550663544 1103.141716088995 1100.770713147464 1100.280733028132 1095.458149117963 376.1997694756708 1098.071316167558 295.32356812538
1169 0.005 5.845 20 1084.036739020056 1041.3871821248 1041.612599527847 1103.146664620546 1100.774937887435 1100.283444922326 1095.485846655804 376.2119172377183 1098.060645947875 295.3235929993513
1170 0.005 5.850000000000001 20 1084.038477206142 1041.387150261703 1041.612603724921 1103.141531352877 1100.77049555227 1100.280627334597 1095.457955701034 376.2240466244921 1098.071685612596 295.3235842229649
1171 0.005 5.855 20 1084.035269908509 1041.387235708567 1041.612645037305 1103.147046209203 1100.774978658445 1100.28340311298 1095.48548750793 376.236217729301 1098.066510723554 295.3235200002271
1172 0.005 5.86 20 1084.037654263158 1041.387208414141 1041.612662796944 1103.142411439058 1100.77158488957 1100.281373971876 1095.458132822368 376.2482639110169 1098.063578194625 295.323558483575
1173 0.005 5.865 20 1084.038949636089 1041.387286609921 1041.61269583827 1103.146385096336 1100.774214830459 1100.282934175219 1095.485418829285 376.2603700826901 1098.071492067691 295.3235117750825
1174 0.005 5.87 20 1084.031357971688 1041.387252727782 1041.612705988308 1103.141504557358 1100.770805694171 1100.280814405004 1095.457704870714 376.2726599335961 1098.070568080168 295.3235660415565
1175 0.005 5.875 20 1084.043386489228 1041.387337277436 1041.612749427723 1103.146972894393 1100.774929901298 1100.283416671561 1095.486091786097 376.2844872396336 1098.060475441799 295.323527034901
1176 0.005 5.88 20 1084.031388002362 1041.38732871903 1041.612770846672 1103.141787919434 1100.771341263854 1100.281280178887 1095.458387825914 376.2965987368516 1098.059352794915 295.323561600669
1177 0.005 5.885 20 1084.040309598935 1041.387387024431 1041.612802621027 1103.146442826797 1100.774216178863 1100.282921511091 1095.485290577189 376.3086236362029 1098.071982689805 295.3235186623467
1178 0.005 5.89 20 1084.03555421224 1041.387362160909 1041.612806819958 1103.141470709206 1100.770547307872 1100.280590960601 1095.458131371572 376.3202760928051 1098.071286098551 295.3235722069855
1179 0.005 5.895 20 1084.034818221448 1041.387428653224 1041.612840653901 1103.146373531777 1100.774343101448 1100.282944333635 1095.485166968867 376.3325825622441 1098.071522240062 295.3235601598402
1180 0.005 5.9 20 1084.038919538412 1041.38739840084 1041.612847909363 1103.141888169367 1100.771023107181 1100.280930561513 1095.458353124583 376.3444063630476 1098.066051112234 295.323525233585
1181 0.005 5.905 20 1084.036268492839 1041.387496148792 1041.612898656869 1103.146852626925 1100.775091553974 1100.283519135036 1095.48560907398 376.3562543860323 1098.059993657741 295.3235544699226
1182 0.005 5.91 20 1084.036579840257 1041.387475037696 1041.612921526773 1103.142928240226 1100.771844529547 1100.281558472734 1095.458595218067 376.3684495127885 1098.065942548527 295.3234463580623
1183 0.005 5.915 20 1084.041185368645 1041.387558229151 1041.612962308359 1103.147046556604 1100.774784423665 1100.283293118557 1095.485509407039 376.3803295289763 1098.066609320628 295.3235110037974
1184 0.005 5.92 20 1084.031947079208 1041.387548488633 1041.612989669007 1103.142751132824 1100.77182053142 1100.28170442609 1095.458207226821 376.3923304452208 1098.067489676818 295.3234976330125
1185 0.005 5.925 20 1084.04473260035 1041.387637164951 1041.613042184679 1103.147788133072 1100.77525188639 1100.283742152418 1095.486148296239 376.4040001345144 1098.073815070654 295.3235139720398
1186 0.005 5.93 20 1084.03327497297 1041.387627026308 1041.613064200904 1103.141945630851 1100.77101958962 1100.280984298473 1095.457925679155 376.4157213117995 1098.070277958133 295.3235646335036
1187 0.005 5.935 20 1084.038515873291 1041.387700766077 1041.6131101491 1103.146785581514 1100.77473503071 1100.283159445584 1095.485698050791 376.4273020956651 1098.066648195594 295.3235311315302
1188 0.005 5.94 20 1084.03826284258 1041.38768341987 1041.613125056155 1103.142466713766 1100.771480535024 1100.281235620478 1095.458073987429 376.4390681618377 1098.066661257552 295.3235652670199
1189 0.005 5.945 20 1084.034502760058 1041.387755497751 1041.613161126616 1103.146282151987 1100.77419303649 1100.282969553887 1095.485119787897 376.4509320106775 1098.071850358607 295.3234865254016
1190 0.005 5.95 20 1084.037975073872 1041.387715399495 1041.613164009631 1103.1413208199 1100.770435248021 1100.280516218329 1095.458335034388 376.4622467494341 1098.071404865983 295.3235815315982
1191 0.005 5.955 20 1084.03793788838 1041.3878112907 1041.61321092247 1103.146718005868 1100.774905312915 1100.283367334269 1095.485730571371 376.4738351681767 1098.061710901801 295.3235289755239
1192 0.005 5.96 20 1084.034507922941 1041.387795097171 1041.613237109058 1103.142454269049 1100.771540976714 1100.281367966498 1095.458580663678 376.4857952405796 1098.064239216327 295.3235411770869
1193 0.005 5.965 20 1084.042770739183 1041.387874090326 1041.613276624729 1103.147019184204 1100.774657915234 1100.283175290199 1095.485738314992 376.4975200221481 1098.066792528167 295.3235093068897
1194 0.005 5.97 20 1084.030784798208 1041.387850357966 1041.613287885172 1103.141439589152 1100.77059789728 1100.280761306909 1095.458188737198 376.5091712125885 1098.072010338769 295.3234802439584
1195 0.005 5.975000000000001 20 1084.042772913639 1041.38792705609 1041.613333117484 1103.147248473478 1100.775029503766 1100.28347247314 1095.485606695207 376.5205646319903 1098.064918491506 295.3235314537239
1196 0.005 5.98 20 1084.034393291485 1041.387907888878 1041.613343439205 1103.141408387291 1100.770547418261 1100.280638108447 1095.457961722233 376.5320451879801 1098.07152874747 295.3234961772868
1197 0.005 5.985 20 1084.03778127959 1041.387991375063 1041.613393957076 1103.147511856492 1100.775339956301 1100.283708505316 1095.485888257452 376.5437974788172 1098.066116813807 295.3235232337021
1198 0.005 5.99 20 1084.038584628703 1041.387964710147 1041.613403738631 1103.141853511003 1100.770908286961 1100.280822206654 1095.458039924715 376.5551569296001 1098.066160587934 295.3234803795377
1199 0.005 5.995 20 1084.035554737904 1041.388052636318 1041.613448670738 1103.147101155107 1100.775013992402 1100.283417165723 1095.48561736939 376.5665787706294 1098.06668938711 295.3235406723814
1200 0.005 6 20 1084.036633763978 1041.388017643216 1041.613461143876 1103.141660515497 1100.771250147762 1100.281203753645 1095.458444387073 376.5778094437841 1098.057770301985 295.3235072158693
1201 0.005 6.005 20 1084.039991042751 1041.388115474718 1041.613509298675 1103.147224954021 1100.77516754386 1100.283580016228 1095.485757151287 376.589319883221 1098.062297005486 295.3235093345311
1202 0.005 6.01 20 1084.031982648289 1041.388079006322 1041.613517558088 1103.141212858401 1100.770345030751 1100.280556415362 1095.458281388775 376.6008917029088 1098.071745270615 295.3235313705251
1203 0.005 6.015000000000001 20 1084.042851416149 1041.388162823745 1041.613561229132 1103.146705698257 1100.7748178089 1100.283343221804 1095.485846113917 376.6118944346121 1098.061095603615 295.3235455685588
1204 0.005 6.02 20 1084.033332509082 1041.388163646248 1041.613589376173 1103.142859909503 1100.77174466005 1100.281790199268 1095.458731270013 376.6234766528466 1098.067301197065 295.3235630156859
1205 0.005 6.025 20 1084.042104202194 1041.388245589138 1041.613643447905 1103.148036181967 1100.775536407221 1100.284133763942 1095.485615760162 376.6348051729883 1098.068195599755 295.3234902134074
1206 0.005 6.03 20 1084.037594591837 1041.388242227272 1041.613669960489 1103.142912457698 1100.771684209927 1100.28163776182 1095.458472832648 376.6459219720888 1098.068957821803 295.3235677178767
1207 0.005 6.035 20 1084.036780236078 1041.388331038256 1041.613726929014 1103.147531776334 1100.77539660434 1100.283910878974 1095.485514453271 376.657348493758 1098.066709387297 295.3235019757269
1208 0.005 6.04 20 1084.040903436921 1041.388318854693 1041.613751684576 1103.14268440683 1100.77144705379 1100.281412909412 1095.458208602259 376.6683601842812 1098.07323976066 295.3235929526125
1209 0.005 6.045 20 1084.03854803978 1041.388425861627 1041.613813059962 1103.147797432217 1100.775393971518 1100.283798797544 1095.485691129493 376.6794788046584 1098.073832996891 295.3235630457889
1210 0.005 6.05 20 1084.035983013283 1041.388395281541 1041.613833591076 1103.142212175269 1100.771316708525 1100.281228839424 1095.457868839756 376.6906746957638 1098.069205964079 295.3235509544091
1211 0.005 6.055 20 1084.043211048678 1041.388492306171 1041.613884215816 1103.147796636717 1100.775258822866 1100.283701479299 1095.485758228045 376.7016705987726 1098.073513433586 295.3235387069467
1212 0.005 6.06 20 1084.030585976654 1041.388457953473 1041.613894289035 1103.141131277315 1100.77036512381 1100.280491177426 1095.457821137423 376.7130813681327 1098.071911372724 295.3234872218624
1213 0.005 6.065 20 1084.043157267295 1041.388525994208 1041.613927621414 1103.146616185766 1100.774418310624 1100.28296136951 1095.485906400069 376.7238896314212 1098.066471679207 295.3235764297954
1214 0.005 6.07 20 1084.032848152506 1041.388518567457 1041.613946537003 1103.141698842882 1100.771303451417 1100.281215429698 1095.458444040464 376.7349524925353 1098.058090328819 295.3235195708642
1215 0.005 6.075 20 1084.041030613996 1041.388608989352 1041.614003044147 1103.147937167934 1100.775545294594 1100.283954288712 1095.485541636143 376.7463448719746 1098.073871600203 295.3235315816726
1216 0.005 6.08 20 1084.038327019516 1041.388589145851 1041.61401941595 1103.142291241941 1100.771289650982 1100.281190659262 1095.458347094366 376.7573849013076 1098.066518952954 295.3234989184234
1217 0.005 6.085 20 1084.036621536661 1041.38868355171 1041.614073890607 1103.148037969443 1100.775586466597 1100.28416314863 1095.485703409677 376.768338675962 1098.068262079764 295.3235440430591
1218 0.005 6.09 20 1084.040197679985 1041.388657449414 1041.614091988364 1103.142266281682 1100.771061486989 1100.281010790146 1095.458410401863 376.7793753539979 1098.072588805823 295.3234997839965
1219 0.005 6.095 20 1084.038730793269 1041.388759121621 1041.614146984055 1103.14732657909 1100.775302401235 1100.283702819553 1095.485636738643 376.7902840292686 1098.063243441795 295.3235231923692
1220 0.005 6.100000000000001 20 1084.03338853097 1041.388716528761 1041.61415352987 1103.140901405844 1100.770264161911 1100.280474410717 1095.457920022159 376.8014610763054 1098.071296403768 295.3235796537393
1221 0.005 6.105 20 1084.042698101714 1041.388785932054 1041.614181840451 1103.146632514398 1100.774274488909 1100.282862131357 1095.485453808159 376.8123042315798 1098.07070203625 295.323531422993
1222 0.005 6.11 20 1084.031210444574 1041.388770302498 1041.614199427318 1103.14191449233 1100.771477535594 1100.281288083355 1095.457972270201 376.82326408931 1098.060131062778 295.3236098270587
1223 0.005 6.115 20 1084.042843271319 1041.388834838317 1041.614233071012 1103.146996750766 1100.774596940471 1100.283169580598 1095.485731675896 376.8339430384799 1098.070840093072 295.3235141583875
1224 0.005 6.12 20 1084.036777738233 1041.388835862511 1041.614258334245 1103.14271200316 1100.771506784969 1100.281408860056 1095.458199843209 376.8446714127674 1098.0732345763 295.3236255249428
1225 0.005 6.125 20 1084.037425252094 1041.388913759892 1041.614306969228 1103.147122466166 1100.775095198529 1100.283439599731 1095.486125584219 376.8555630286846 1098.065677384242 295.323520351224
1226 0.005 6.13 20 1084.038773085884 1041.388892969261 1041.614322293142 1103.141785880893 1100.771273123926 1100.281217780969 1095.458391808314 376.8663271830213 1098.059127137544 295.3235983010156
1227 0.005 6.135 20 1084.036726730684 1041.388991952323 1041.614376268026 1103.147600404393 1100.775499796537 1100.283914964876 1095.485522649939 376.8773272414804 1098.065332107561 295.3235561800255
1228 0.005 6.140000000000001 20 1084.036881791195 1041.388942867124 1041.614377409529 1103.141262879829 1100.770412392959 1100.280522386844 1095.458332812078 376.8879444616007 1098.071235541108 295.3235510614121
1229 0.005 6.145 20 1084.040014889829 1041.389027456757 1041.614414338 1103.146932891694 1100.774743722543 1100.283185331611 1095.485415557339 376.8985292621423 1098.066849319471 295.323599681968
1230 0.005 6.15 20 1084.032445341535 1041.388999366064 1041.614427860502 1103.142050124484 1100.771232898717 1100.281028579429 1095.458472434929 376.9097139147315 1098.06631263093 295.3235060727069
1231 0.005 6.155 20 1084.044863123434 1041.3890938025 1041.614480592202 1103.148312671754 1100.775947021524 1100.28423442394 1095.485539887342 376.9202048922316 1098.064148283158 295.323565316178
1232 0.005 6.16 20 1084.032737563997 1041.389090730858 1041.614508760044 1103.14239663752 1100.771716549684 1100.281493359243 1095.458371957158 376.93123009809 1098.064028227074 295.3234986313666
1233 0.005 6.165 20 1084.04058551497 1041.389144996372 1041.61453977786 1103.146279864578 1100.774129445604 1100.282925499725 1095.485200878945 376.9418784597552 1098.071690155128 295.3235857338987
1234 0.005 6.17 20 1084.036230349347 1041.389118362297 1041.614543128089 1103.141410093589 1100.77047860354 1100.280517594448 1095.457846738501 376.9523026867422 1098.070780402993 295.3235616281942
1235 0.005 6.175 20 1084.036072338544 1041.389194432734 1041.614583429095 1103.1470836067 1100.775071926923 1100.283520426217 1095.485762562946 376.9630731481305 1098.066536841001 295.3235506584559
1236 0.005 6.18 20 1084.041165431123 1041.389186072398 1041.614609121009 1103.143049534199 1100.771890179578 1100.2817990094 1095.458182335629 376.973469126648 1098.067169018511 295.3235801126996
1237 0.005 6.185 20 1084.03676345978 1041.389271849202 1041.614653141986 1103.146831850293 1100.774786865917 1100.283204479949 1095.485413889157 376.9841210959517 1098.066542222108 295.3235311291168
1238 0.005 6.19 20 1084.037516098216 1041.389248774909 1041.61467494749 1103.142584552115 1100.771445314214 1100.281404105767 1095.458181278032 376.9947190575762 1098.073091671899 295.3235661957365
1239 0.005 6.195 20 1084.04167677612 1041.389327152041 1041.614711911742 1103.146714378394 1100.774438010078 1100.283050161186 1095.48545483841 377.0051762589551 1098.071927002469 295.3235404446058
1240 0.005 6.2 20 1084.031941670805 1041.389307287026 1041.614730847207 1103.1423375697 1100.771461238209 1100.28141269245 1095.458518998031 377.0156712848613 1098.067717149337 295.3236127771185
1241 0.005 6.205 20 1084.04383535809 1041.389379550154 1041.614768201361 1103.146618148937 1100.774299763664 1100.282952298306 1095.485842362619 377.0259577294281 1098.072532779954 295.3235966717278
1242 0.005 6.21 20 1084.033512996861 1041.389371168404 1041.614787993735 1103.141654257582 1100.771068831751 1100.281028201467 1095.458586177297 377.0363552792226 1098.061842387486 295.3235724830682
1243 0.005 6.215 20 1084.040580716843 1041.389454021254 1041.614839641537 1103.147729082013 1100.775331888233 1100.283924290526 1095.485510082191 377.046977291501 1098.069678895664 295.3235737407304
1244 0.005 6.22 20 1084.038620360938 1041.389432113928 1041.614853250591 1103.142133860464 1100.771034744736 1100.280958407538 1095.458088098995 377.0572592006945 1098.068825649042 295.3235513017978
1245 0.005 6.225000000000001 20 1084.035609810647 1041.389511004135 1041.614895260624 1103.147169458298 1100.775096097175 1100.283447515978 1095.48530388063 377.0677757493053 1098.066415101835 295.3235915469176
1246 0.005 6.23 20 1084.040398983096 1041.389489687958 1041.614914069578 1103.143059243325 1100.771883176569 1100.281708900538 1095.458438043494 377.0781315375853 1098.065119711475 295.3235173267834
1247 0.005 6.235 20 1084.039526943711 1041.389590401378 1041.614966549063 1103.147449421236 1100.775244985856 1100.283777724456 1095.485956973432 377.0885882907503 1098.065655408766 295.3235741565493
1248 0.005 6.24 20 1084.034287920327 1041.389557281939 1041.614981104135 1103.141479927254 1100.770738661994 1100.280771030503 1095.457893623766 377.0988805427465 1098.072087605745 295.3236081099801
1249 0.005 6.245 20 1084.043795623713 1041.389640023598 1041.615022882584 1103.14757714856 1100.775154296241 1100.283650978358 1095.48559871755 377.1088067911615 1098.069246478685 295.3236143054571
1250 0.005 6.25 20 1084.030880490268 1041.389609165165 1041.615029477784 1103.141202849233 1100.770384609186 1100.280495369 1095.458050231364 377.1191569886794 1098.070992403388 295.3236427086133
1251 0.005 6.255 20 1084.043049294059 1041.389676479929 1041.615064715474 1103.147209399111 1100.774982824189 1100.28349413553 1095.485957829481 377.1293910598372 1098.066458432452 295.3235451431337
1252 0.005 6.26 20 1084.035958190901 1041.389666315983 1041.615080020296 1103.142053562407 1100.770943487305 1100.280964722845 1095.458378577013 377.1397533864414 1098.07279780448 295.3235862764346
1253 0.005 6.265000000000001 20 1084.037553445462 1041.389743955057 1041.615127974651 1103.146702934603 1100.775060934585 1100.283542610837 1095.485707197147 377.1501138522102 1098.059643866232 295.3235521630911
1254 0.005 6.27 20 1084.03960835269 1041.389713047082 1041.615132480813 1103.141870827631 1100.770645642357 1100.280780720943 1095.458320174913 377.1603262352268 1098.071171626058 295.3236191910427
1255 0.005 6.275 20 1084.036297408726 1041.389806740583 1041.615182686408 1103.147098825423 1100.775162288584 1100.283603940333 1095.485576643929 377.1703880217412 1098.063335780611 295.3236177107777
1256 0.005 6.28 20 1084.039083302244 1041.389780213258 1041.61520128917 1103.142613872541 1100.771557000073 1100.281612535914 1095.458590575875 377.1806734446967 1098.066759367043 295.3235625936322
1257 0.005 6.285 20 1084.041943441131 1041.389881981219 1041.615253704659 1103.14774297873 1100.775218930499 1100.283680306853 1095.485704933901 377.1908960173115 1098.073867863902 295.3235812432333
1258 0.005 6.29 20 1084.031984522215 1041.389842474613 1041.615262243633 1103.14097610977 1100.77030515784 1100.280466001079 1095.458093610782 377.2010327441672 1098.071404568284 295.3235745681039
1259 0.005 6.295 20 1084.043915342303 1041.389919448887 1041.61529861344 1103.147105158994 1100.774819304965 1100.28321939583 1095.485841457218 377.2110306052545 1098.0660770089 295.3236356950561
1260 0.005 6.3 20 1084.032355687343 1041.38990976237 1041.615319557882 1103.141804211364 1100.7713041343 1100.281227038755 1095.458120466656 377.2210927809759 1098.060062558973 295.3235574571834
1261 0.005 6.305 20 1084.042376749521 1041.389989144859 1041.615369037028 1103.147726191479 1100.775469033685 1100.283822777767 1095.485919363981 377.2311647740779 1098.064718239913 295.3235992325158
1262 0.005 6.31 20 1084.03667771172 1041.389962757338 1041.615375131193 1103.141298965397 1100.770383321528 1100.28055816442 1095.4578745327 377.2412443972972 1098.07146528532 295.3235643809218
1263 0.005 6.315 20 1084.036516846222 1041.390040989618 1041.615417899638 1103.147348373998 1100.775256648043 1100.283718726809 1095.485630993454 377.2513569306524 1098.069590197813 295.3236119377608
1264 0.005 6.32 20 1084.040534286743 1041.390015216919 1041.615430630187 1103.142160027062 1100.771007687684 1100.28102904673 1095.457961161188 377.2612245199751 1098.071270310553 295.3235774319591
1265 0.005 6.325 20 1084.038282777595 1041.390118639778 1041.615487379723 1103.148064180881 1100.775801874496 1100.284108843171 1095.485714999383 377.2711165801602 1098.06454524794 295.323562477695
1266 0.005 6.33 20 1084.037975186893 1041.390098469852 1041.615513589167 1103.142769036501 1100.771571932047 1100.281472686493 1095.458802312999 377.2814209066433 1098.073410573986 295.3235471531228
1267 0.005 6.335 20 1084.0425177067 1041.390184007166 1041.61555813267 1103.147224410175 1100.774870470423 1100.283460218455 1095.485687283145 377.2913449925085 1098.068627550921 295.3235526453691
1268 0.005 6.34 20 1084.031472720067 1041.390154402223 1041.615569721305 1103.141560393762 1100.770792926113 1100.280767846093 1095.458226763388 377.3011007260116 1098.072052154209 295.3236249297043
1269 0.005 6.345 20 1084.045258318569 1041.390242228645 1041.615619502597 1103.148264809866 1100.775970624207 1100.284213194436 1095.48560983075 377.3109543020192 1098.063878388299 295.323548579486
1270 0.005 6.350000000000001 20 1084.035392388409 1041.390244629681 1041.61564910465 1103.143094075234 1100.772054881786 1100.281880654004 1095.45818731667 377.3211484962684 1098.067624685337 295.3236143812002
1271 0.005 6.355 20 1084.041247028107 1041.390326610939 1041.615703718998 1103.147571210019 1100.775283099005 1100.283740363639 1095.485562146821 377.3309514979268 1098.073599729897 295.323607262048
1272 0.005 6.36 20 1084.038701191962 1041.390297488993 1041.615712615928 1103.141598351754 1100.770615430082 1100.280667624278 1095.457911610333 377.3406804063631 1098.071763663317 295.3236216352574
1273 0.005 6.365 20 1084.036069972949 1041.390384386073 1041.615760452562 1103.147163158144 1100.775326376561 1100.283711717197 1095.485873671948 377.3503892175719 1098.063732701079 295.3236433119531
1274 0.005 6.37 20 1084.038898604776 1041.390339112932 1041.615759544619 1103.141296249054 1100.770412377466 1100.280530447571 1095.457935896701 377.3601918004647 1098.070950529259 295.3235942546128
1275 0.005 6.375 20 1084.039090384528 1041.390434964732 1041.615804934637 1103.147121998072 1100.775224040397 1100.283657192855 1095.485937571663 377.369910644841 1098.063131767512 295.3236519760213
1276 0.005 6.38 20 1084.034340803442 1041.390399807929 1041.615815672997 1103.141718022517 1100.771007017333 1100.280992045746 1095.458435453779 377.3799264325685 1098.066017577219 295.3235574870709
1277 0.005 6.385 20 1084.043460004257 1041.390479579282 1041.615854365722 1103.146893338236 1100.774850571305 1100.283377923099 1095.485926007395 377.3896394020865 1098.060530421744 295.3236031235138
1278 0.005 6.390000000000001 20 1084.033278787453 1041.390467787611 1041.615874658557 1103.142787642261 1100.771644111298 1100.281635619674 1095.458611240912 377.3994422877633 1098.068725956028 295.3236159496529
1279 0.005 6.395 20 1084.043521841264 1041.390545935424 1041.615922774002 1103.147657083093 1100.77563591872 1100.284066390546 1095.48544113171 377.4090401232235 1098.064813861735 295.3236023352571
1280 0.005 6.4 20 1084.035477779175 1041.390522996032 1041.615929869583 1103.141528801034 1100.770621084302 1100.280671613137 1095.458103051571 377.4188461912341 1098.071483152757 295.3236580066045
1281 0.005 6.405 20 1084.037618040991 1041.390591254547 1041.615968260975 1103.146881403703 1100.774961846877 1100.283382825951 1095.485275551013 377.428512992801 1098.066454687787 295.3235973984583
1282 0.005 6.41 20 1084.040759847411 1041.390576668664 1041.615985860951 1103.142901907049 1100.771781728367 1100.281618304171 1095.458607877738 377.4381525191541 1098.064217732137 295.3236414070868
1283 0.005 6.415 20 1084.035633695831 1041.390659449112 1041.616029000806 1103.146439359754 1100.774906724306 1100.283318787368 1095.485752809866 377.4479477232441 1098.058094495726 295.3235788437727
1284 0.005 6.42 20 1084.037751094644 1041.390607657995 1041.616025141142 1103.141331757314 1100.770475329211 1100.280615987402 1095.457722155445 377.4574926233245 1098.071444730054 295.3235921440556
1285 0.005 6.425 20 1084.040722383691 1041.390691397337 1041.616059102725 1103.147038728075 1100.774753227449 1100.283349245899 1095.485760148829 377.4668795415412 1098.06956477657 295.3236068675519
1286 0.005 6.43 20 1084.03276488512 1041.390664185369 1041.616074807334 1103.141740583344 1100.771454533079 1100.281313680227 1095.457966582482 377.4763119548862 1098.059567740935 295.3236079233883
1287 0.005 6.435 20 1084.045932132331 1041.390755025055 1041.616122296185 1103.147897026318 1100.775244406772 1100.283737209427 1095.486106706154 377.485996247325 1098.073543327707 295.3236051925369
1288 0.005 6.44 20 1084.032262120684 1041.390730191218 1041.616133549594 1103.141404916064 1100.770602453731 1100.280671444929 1095.458050496564 377.4955314431012 1098.071675932435 295.3235808997343
1289 0.005 6.445 20 1084.041565994698 1041.390790599412 1041.616167432301 1103.146856218666 1100.774721681344 1100.283194076753 1095.485604248344 377.504770145565 1098.066366993833 295.3236688743187
1290 0.005 6.45 20 1084.037852548303 1041.390775476954 1041.616179013434 1103.142344587137 1100.771145930423 1100.281164802673 1095.458357249168 377.5142959056317 1098.069954353253 295.3236198778823
1291 0.005 6.455 20 1084.036477698934 1041.39084556122 1041.616216766083 1103.146775659552 1100.774709871485 1100.283215088887 1095.485234108163 377.5238511188027 1098.067022419126 295.3236797574916
1292 0.005 6.46 20 1084.040412139639 1041.390819905924 1041.616227933698 1103.142390988222 1100.771421241232 1100.281139746649 1095.458392200141 377.533217558512 1098.065593353225 295.3235794985531
1293 0.005 6.465 20 1084.038127985712 1041.390917228155 1041.61627872835 1103.147535853187 1100.775420839142 1100.283920587989 1095.485835800098 377.5428700757045 1098.065020320555 295.3236041994773
1294 0.005 6.47 20 1084.036416611449 1041.390872055009 1041.616284420675 1103.141463680727 1100.770605897516 1100.280648385918 1095.458181302854 377.5524142834896 1098.070557214015 295.3235724589094
1295 0.005 6.475000000000001 20 1084.042343524705 1041.390958254037 1041.616324509353 1103.147022821227 1100.775057749496 1100.283552998038 1095.485795961226 377.5617010720905 1098.060020607381 295.3236137351675
1296 0.005 6.48 20 1084.033199262946 1041.390943907688 1041.616346765918 1103.142635430383 1100.771666729646 1100.281576798214 1095.45811891467 377.5712274512323 1098.067226852814 295.3236072044531
1297 0.005 6.485 20 1084.044802971696 1041.391025095182 1041.61639312538 1103.147578780403 1100.775497330456 1100.284011727731 1095.485844042752 377.5803420200297 1098.064619391535 295.3235643088854
1298 0.005 6.49 20 1084.033451620012 1041.390999952296 1041.616400331545 1103.141196368753 1100.770432955693 1100.280518958479 1095.457791606585 377.5895509406485 1098.071170159124 295.323672953106
1299 0.005 6.495 20 1084.039569479007 1041.391062329374 1041.61643509647 1103.146394450956 1100.774381739322 1100.283024876237 1095.48547037842 377.5988869780609 1098.071931290862 295.3235872013443
1300 0.005 6.5 20 1084.038715455855 1041.391029230786 1041.616436031196 1103.141518808432 1100.770593032251 1100.280639652879 1095.457773967256 377.6080266330175 1098.071427581963 295.3236676474888
1301 0.005 6.505 20 1084.035409224472 1041.391095675277 1041.616464467953 1103.146228284436 1100.774135420048 1100.282714210657 1095.48537576989 377.6173827065576 1098.071115962252 295.323591973508
1302 0.005 6.51 20 1084.03943227152 1041.391055233863 1041.616465562375 1103.141845928326 1100.771082412074 1100.280931377697 1095.458087745068 377.6265856840513 1098.066221614688 295.3236253377507
1303 0.005 6.515000000000001 20 1084.039166638996 1041.391142297005 1041.616503618229 1103.147071970132 1100.774847883911 1100.283270551266 1095.485537615951 377.6359103196297 1098.066864771122 295.3236274366575
1304 0.005 6.52 20 1084.034441328538 1041.39111296727 1041.616520148141 1103.141569110421 1100.771194285663 1100.281182135014 1095.458597538433 377.6451241794103 1098.060260908304 295.3236314434262
1305 0.005 6.525 20 1084.043950895815 1041.391193836837 1041.616559303771 1103.146889778093 1100.774838182137 1100.283364509295 1095.48581133687 377.6544722409973 1098.060479180437 295.3236379631301
1306 0.005 6.53 20 1084.033625967775 1041.391186792001 1041.616582311854 1103.142745066779 1100.7715997292 1100.281530967329 1095.458449664229 377.6637852638134 1098.073382983884 295.3235820954324
1307 0.005 6.535 20 1084.043198609852 1041.391247571663 1041.616616132509 1103.146732229312 1100.774502023394 1100.283102557198 1095.485629014927 377.6728136697457 1098.070760496144 295.3236436876674
1308 0.005 6.54 20 1084.035437969824 1041.391235924257 1041.616631879337 1103.141766531328 1100.771224811738 1100.281204084471 1095.458275305245 377.6816755403902 1098.06022566509 295.3236363914471
1309 0.005 6.545 20 1084.03806338374 1041.391310852404 1041.616675967258 1103.146671773203 1100.774961158743 1100.283411508853 1095.48572112679 377.6910622020159 1098.060894233083 295.3236620423658
1310 0.005 6.55 20 1084.041230017558 1041.391297802205 1041.616696320604 1103.142969625885 1100.771868319046 1100.281666090918 1095.458041473587 377.700078827875 1098.064447049934 295.3235994123634
1311 0.005 6.555 20 1084.03675598885 1041.391377789852 1041.616736482498 1103.146638136234 1100.774480787605 1100.282939573093 1095.485492833689 377.7092299029358 1098.072268072677 295.3236517344226
1312 0.005 6.56 20 1084.038136143464 1041.391333915173 1041.616740982539 1103.141815289679 1100.771034164389 1100.280862705822 1095.457920626238 377.7181154557721 1098.066568215756 295.3236180899056
1313 0.005 6.565 20 1084.041199303883 1041.391420707248 1041.616779145018 1103.147278575019 1100.774919842835 1100.283180084749 1095.485523732022 377.7273793053581 1098.066629518163 295.3235787368492
1314 0.005 6.57 20 1084.033727330946 1041.391391121527 1041.616792450901 1103.142112204254 1100.771168264313 1100.281162477622 1095.458084969394 377.736439192817 1098.071199792204 295.3235978901485
1315 0.005 6.575 20 1084.044737746634 1041.391474352381 1041.616837465097 1103.14722269553 1100.775151697427 1100.28357738225 1095.48551334382 377.7453679184062 1098.062091255165 295.3236187431918
1316 0.005 6.58 20 1084.034639518919 1041.39147237488 1041.616864639414 1103.143223337601 1100.772138825276 1100.281879453161 1095.458632018948 377.7545046399919 1098.065275737115 295.3236549386181
1317 0.005 6.585 20 1084.04241496148 1041.391537270923 1041.616904011823 1103.146999671045 1100.77465957787 1100.283201164677 1095.485517671414 377.7635896583403 1098.072981636304 295.3235725132148
1318 0.005 6.59 20 1084.037012311833 1041.391506144803 1041.616904303138 1103.141160255415 1100.770192132899 1100.280489528782 1095.45838265859 377.7725426026936 1098.071280573989 295.3236626853941
1319 0.005 6.595 20 1084.036876644637 1041.39157429009 1041.616937928687 1103.14667270828 1100.774595177084 1100.283125055078 1095.485499408178 377.7814559103943 1098.072712278519 295.3236295694365
1320 0.005 6.600000000000001 20 1084.040921166256 1041.391554365795 1041.6169540413 1103.142460661831 1100.771607340002 1100.281457474862 1095.458340242702 377.7902397514138 1098.062929155309 295.3236022052573
1321 0.005 6.605 20 1084.037579690728 1041.391644958161 1041.617000765219 1103.146898131033 1100.775269677979 1100.283653987405 1095.485575823588 377.7993443746212 1098.059997722096 295.3236475697191
1322 0.005 6.61 20 1084.037566277373 1041.391616377693 1041.61701861821 1103.142339344872 1100.771626810558 1100.281437861125 1095.457935053095 377.8082561974468 1098.063048277968 295.3235882686665
1323 0.005 6.615 20 1084.042522137067 1041.391701544986 1041.617059016587 1103.147032532492 1100.775170651333 1100.283558998862 1095.48587879799 377.8172858124001 1098.059344244402 295.3236409544524
1324 0.005 6.62 20 1084.031749659743 1041.3916605575 1041.617059502969 1103.141113593523 1100.770323051027 1100.280524176723 1095.45785391604 377.8262077138918 1098.071665592385 295.3235676809989
1325 0.005 6.625 20 1084.044117370107 1041.391733848595 1041.617096303459 1103.146775074976 1100.775014974817 1100.283518081525 1095.485862717751 377.8345811107084 1098.060654553959 295.3236908731243
1326 0.005 6.63 20 1084.035842983056 1041.391732036006 1041.617119525489 1103.143176494475 1100.771988966517 1100.281810453459 1095.45833981842 377.8434296043465 1098.06867141199 295.3236289079525
1327 0.005 6.635 20 1084.041956603742 1041.391817381789 1041.617177042137 1103.148127367059 1100.775838304064 1100.284234002147 1095.485555770089 377.8522215921137 1098.067047580351 295.3236732988842
1328 0.005 6.640000000000001 20 1084.040772056486 1041.391809843883 1041.617202847046 1103.143293054691 1100.772057779191 1100.281943546352 1095.458483311106 377.8609133854371 1098.067381336565 295.3236782051816
1329 0.005 6.645 20 1084.037785417179 1041.391900070425 1041.617255992292 1103.147988875958 1100.775645792461 1100.284132694038 1095.485499041123 377.8697615201602 1098.067666599321 295.3236550273888
1330 0.005 6.65 20 1084.041378721878 1041.391878090961 1041.617276794207 1103.143063894003 1100.771910002388 1100.281850499217 1095.458670399962 377.8785336380591 1098.067176510296 295.3236565387771
1331 0.005 6.655 20 1084.04036888829 1041.39197524759 1041.61732803428 1103.147450442916 1100.775144306116 1100.283703847648 1095.485647503606 377.8873743470821 1098.066806042391 295.3235885470969
1332 0.005 6.66 20 1084.035879236882 1041.391953049103 1041.61735276938 1103.14260264982 1100.772011059799 1100.281810746217 1095.45839710172 377.8961048142458 1098.062981420633 295.3236442084604
1333 0.005 6.665 20 1084.045659027277 1041.392038228165 1041.617395929688 1103.147771969486 1100.775219376567 1100.28367396048 1095.485671721381 377.9047171115448 1098.073214489364 295.3236342440492
1334 0.005 6.67 20 1084.032271130991 1041.392006972863 1041.617402674781 1103.141527500723 1100.770646502634 1100.280784670321 1095.458093395003 377.9134411757418 1098.070823742275 295.3236911733057
1335 0.005 6.675 20 1084.043741197657 1041.392067733421 1041.617432526655 1103.147133989424 1100.774862666886 1100.283211415888 1095.485842935967 377.9220193319029 1098.066888184684 295.3236706737648
1336 0.005 6.68 20 1084.036708568579 1041.392050864142 1041.617442209872 1103.14226709309 1100.771111220639 1100.281108456591 1095.457989213968 377.930623534425 1098.070301489929 295.3236587987626
1337 0.005 6.685 20 1084.039627399008 1041.392133671124 1041.617493272681 1103.147557030109 1100.775455181008 1100.28395356946 1095.485764194649 377.9391971121154 1098.067133257543 295.3236485817378
1338 0.005 6.69 20 1084.040493300971 1041.392103994906 1041.617500805352 1103.142240908527 1100.771229071784 1100.281102286663 1095.458425088529 377.9478439415306 1098.06546068301 295.3235861786022
1339 0.005 6.695 20 1084.036958843599 1041.392183717392 1041.617537742123 1103.147005026828 1100.774786113072 1100.283150417533 1095.485640708683 377.9564973571687 1098.067062648532 295.3236439008284
1340 0.005 6.7 20 1084.03810045767 1041.392141417018 1041.617542357729 1103.141555988442 1100.771114347282 1100.281081442882 1095.458793884616 377.964934474067 1098.057966691171 295.3236118591165
1341 0.005 6.705 20 1084.041750029554 1041.392225641744 1041.617576760069 1103.147330645943 1100.774829620834 1100.283436874298 1095.485402754382 377.9736633299689 1098.07030053637 295.3236730192185
1342 0.005 6.71 20 1084.033738570463 1041.3921933669 1041.617588241576 1103.142258660568 1100.77144815238 1100.281156869261 1095.458343546394 377.982228682188 1098.066538262456 295.3236343666968
1343 0.005 6.715 20 1084.045041315544 1041.392271542173 1041.617628660159 1103.147140825532 1100.775153392766 1100.28351111117 1095.48542242073 377.9908296879353 1098.060578524231 295.323637199491
1344 0.005 6.72 20 1084.03462813229 1041.392266299225 1041.617651818214 1103.143283270738 1100.772190701402 1100.28185954841 1095.458439416921 377.9993784722431 1098.065699009691 295.3236128869893
1345 0.005 6.725000000000001 20 1084.043930225497 1041.392338477118 1041.617696627098 1103.14781373128 1100.775361645445 1100.283853856015 1095.485554887042 378.0079341825368 1098.073592928004 295.3235999133037
1346 0.005 6.73 20 1084.038202374711 1041.392322381204 1041.617710892087 1103.142683853477 1100.771704308069 1100.281461447286 1095.458190370322 378.0163627924546 1098.066762314978 295.3236622083482
1347 0.005 6.735 20 1084.036426985424 1041.392392592048 1041.61775065388 1103.146673862342 1100.775240709969 1100.283623325675 1095.485738540226 378.0248032854602 1098.057862902647 295.3236026183118
1348 0.005 6.74 20 1084.041422688495 1041.39236591275 1041.617759565778 1103.1426843641 1100.771592467478 1100.281380902269 1095.458372499436 378.0332744477743 1098.065160617444 295.3236196782175
1349 0.005 6.745 20 1084.037606183368 1041.392438391923 1041.617789469421 1103.146237625669 1100.774166789731 1100.28287851035 1095.485703462735 378.0414185513184 1098.071566911944 295.3236399097175
1350 0.005 6.75 20 1084.037166635658 1041.392395767727 1041.617793156873 1103.141887381388 1100.770985829267 1100.281003747067 1095.458340948676 378.0498487818393 1098.069244242065 295.323684431316
1351 0.005 6.755 20 1084.043414996057 1041.392481620382 1041.617831857599 1103.147260096838 1100.775040030609 1100.283552062989 1095.485941217037 378.0579571604273 1098.063855070353 295.3236844891006
1352 0.005 6.76 20 1084.03366839561 1041.392462038988 1041.617850078915 1103.143011053899 1100.771979690853 1100.281752693047 1095.458580960627 378.0664981401725 1098.065187244904 295.3236963789648
1353 0.005 6.765000000000001 20 1084.04622165572 1041.392543363344 1041.617896554456 1103.148084890017 1100.775530302333 1100.283978381893 1095.485657642966 378.0748753430313 1098.068284229008 295.3236727386619
1354 0.005 6.77 20 1084.036106419108 1041.392536974599 1041.617920126583 1103.142849449386 1100.771675536278 1100.281570628958 1095.458519941601 378.082976430034 1098.068218817806 295.3236991324249
1355 0.005 6.775 20 1084.040362452314 1041.392597099376 1041.61795590896 1103.146418423201 1100.774310787386 1100.283038950435 1095.485117939277 378.091476374946 1098.072092176765 295.32370205029
1356 0.005 6.78 20 1084.040297692113 1041.392581070853 1041.617970777578 1103.142861733392 1100.77197007907 1100.281832323383 1095.458460641157 378.0996473103656 1098.064539409791 295.3236750180154
1357 0.005 6.785 20 1084.037927442463 1041.392662199752 1041.618012136438 1103.147439550414 1100.775077128342 1100.283615969259 1095.485781672785 378.1080598840877 1098.073437125766 295.323744299835
1358 0.005 6.79 20 1084.040168750132 1041.392615783097 1041.618012320963 1103.141596362455 1100.770589279126 1100.280668948917 1095.457995279253 378.1162074763097 1098.071020694747 295.3236625238619
1359 0.005 6.795 20 1084.039586433864 1041.392703009263 1041.61805203556 1103.146889368859 1100.775088844988 1100.283518088367 1095.485762706448 378.1243394183324 1098.060402366365 295.32375216835
1360 0.005 6.8 20 1084.03697982071 1041.392680281881 1041.618071963519 1103.143028212161 1100.772028157049 1100.281929448506 1095.458120760327 378.1327713111166 1098.068214751681 295.3236765164247
1361 0.005 6.805 20 1084.044732765822 1041.392749225961 1041.618101922669 1103.147018135099 1100.774486722496 1100.283128608727 1095.485975346873 378.1409340722781 1098.07079821595 295.3236716408774
1362 0.005 6.81 20 1084.033545548043 1041.392733712689 1041.618119247404 1103.142366882212 1100.771426891918 1100.281469293473 1095.458346760558 378.1490414361933 1098.066661980674 295.3237377528176
1363 0.005 6.815 20 1084.043949178987 1041.392801643462 1041.618157778311 1103.147210839692 1100.775283516031 1100.283689351955 1095.485738382402 378.157245389537 1098.062552415799 295.3236437982186
1364 0.005 6.82 20 1084.035607302864 1041.392769626851 1041.618155542821 1103.141238979216 1100.770344548647 1100.280552694848 1095.458139921833 378.1653220399229 1098.071227901436 295.3237404667458
1365 0.005 6.825 20 1084.0387056923 1041.392829720988 1041.618185695636 1103.14658702435 1100.774554128963 1100.283109146714 1095.485192627093 378.1736110781099 1098.071229505924 295.3236453206497
1366 0.005 6.83 20 1084.041641112186 1041.392808916498 1041.61819673522 1103.142702936803 1100.771509445557 1100.28152891106 1095.458533753654 378.1818021970312 1098.066976465642 295.3237130024384
1367 0.005 6.835 20 1084.038074541657 1041.392893493304 1041.618239285755 1103.147572238383 1100.775280245037 1100.283734759096 1095.485469796445 378.1899794934797 1098.069401631353 295.3236909580451
1368 0.005 6.84 20 1084.038230120977 1041.392834066071 1041.618230477557 1103.141084825012 1100.770238903012 1100.280503138111 1095.45833506055 378.198003640826 1098.071406508427 295.3237269841506
1369 0.005 6.845 20 1084.041067101682 1041.392907222011 1041.61825559206 1103.146674572621 1100.774377957218 1100.283005546769 1095.485645666028 378.206168043634 1098.070628992715 295.3237170528975
1370 0.005 6.850000000000001 20 1084.033276693703 1041.392873120711 1041.618264157931 1103.141545416536 1100.771321824035 1100.281164956125 1095.458460211678 378.2140968761587 1098.058665744569 295.3236711443575
1371 0.005 6.855 20 1084.04656204775 1041.392957583587 1041.618304414089 1103.148226493036 1100.775561399327 1100.284129003051 1095.486028853385 378.2222959547126 1098.068609865185 295.3236735344148
1372 0.005 6.86 20 1084.035198431588 1041.392950217196 1041.618327545692 1103.142760932729 1100.771635606833 1100.281524965581 1095.458049843048 378.2305602317785 1098.073483709139 295.3236325657265
1373 0.005 6.865 20 1084.042244852486 1041.393003551856 1041.618357765951 1103.146845934347 1100.774661307564 1100.283184484442 1095.485580655242 378.2385450304844 1098.070434362071 295.3237336543567
1374 0.005 6.87 20 1084.037648079083 1041.392974032318 1041.618357922776 1103.141751709338 1100.770800885441 1100.280662094826 1095.458158297756 378.2464047126804 1098.066854415569 295.3237032473465
1375 0.005 6.875 20 1084.037766029359 1041.393048888446 1041.618397766907 1103.147046244174 1100.775051280441 1100.28356648404 1095.485872701883 378.2544660257195 1098.063309769477 295.3237268884182
1376 0.005 6.88 20 1084.04289212601 1041.393031211387 1041.618414757033 1103.142893890465 1100.771604689195 1100.281501068963 1095.458449485829 378.2625003203069 1098.073326470205 295.3236656935254
1377 0.005 6.885 20 1084.03763480312 1041.393104070487 1041.61844700473 1103.146193844782 1100.774087922867 1100.282796320231 1095.485560168322 378.2703947136753 1098.071265055054 295.3237166997997
1378 0.005 6.890000000000001 20 1084.037798713232 1041.393070638316 1041.618458993874 1103.142208957424 1100.771492864484 1100.281475215874 1095.458796552311 378.278220974378 1098.064056522807 295.3237214142939
1379 0.005 6.895 20 1084.04430219899 1041.393155120544 1041.618496692217 1103.14744470361 1100.774940042682 1100.28353485253 1095.485447237025 378.2861006411474 1098.073144498225 295.323685005008
1380 0.005 6.9 20 1084.033999129615 1041.393132366283 1041.618513899334 1103.142453360417 1100.771464081493 1100.281342555747 1095.458330179319 378.2941604604002 1098.073234976656 295.323708623173
1381 0.005 6.905 20 1084.046687475289 1041.393209509089 1041.618556247768 1103.147523426647 1100.775043412003 1100.283583091787 1095.485766045083 378.3020141112125 1098.073321589427 295.3236380929673
1382 0.005 6.91 20 1084.034150517348 1041.393180234255 1041.618559814159 1103.141058629456 1100.770233751232 1100.280505938904 1095.45825839987 378.3100630825778 1098.071320725322 295.3237042671664
1383 0.005 6.915 20 1084.040714238805 1041.393238941921 1041.618590395235 1103.146613467404 1100.774511003044 1100.283140472282 1095.485400031642 378.3181162650502 1098.071267504073 295.3236407068309
1384 0.005 6.92 20 1084.040914380774 1041.393222612765 1041.618603069166 1103.142862597722 1100.77168822422 1100.281665365176 1095.4581651973 378.3259899579959 1098.067041543634 295.3236614218614
1385 0.005 6.925 20 1084.038175858985 1041.39330389396 1041.618645560798 1103.147457376052 1100.775117038275 1100.283597695205 1095.485886858606 378.3338865357167 1098.073739097288 295.3236460061319
1386 0.005 6.93 20 1084.041209457801 1041.393268018045 1041.618654649167 1103.142094379371 1100.771094528477 1100.281090312931 1095.458051382142 378.3413870394164 1098.072805684276 295.3236706694039
1387 0.005 6.935 20 1084.039941504679 1041.393356010552 1041.618696383428 1103.146814630655 1100.774968782168 1100.283493659522 1095.485915107299 378.3490863521145 1098.059705499721 295.3237315029056
1388 0.005 6.94 20 1084.036210853822 1041.393320320128 1041.618705434948 1103.141767702465 1100.770887076515 1100.280948516316 1095.458194283659 378.3571533301115 1098.072647898044 295.3236187209517
1389 0.005 6.945 20 1084.045956038863 1041.393407830216 1041.618749811047 1103.147930090006 1100.775446149435 1100.283950277924 1095.485661646605 378.3648295113145 1098.06727933254 295.3236901517952
1390 0.005 6.95 20 1084.034297047891 1041.393393920496 1041.618770445142 1103.142745032565 1100.771699438506 1100.281555223308 1095.458256253293 378.3725616886705 1098.073589868483 295.3236453780606
1391 0.005 6.955 20 1084.044049627678 1041.393451099262 1041.618801894957 1103.146979040863 1100.774696953021 1100.283185224127 1095.48526948869 378.3802189732833 1098.070015955173 295.3237334259082
1392 0.005 6.96 20 1084.038273086133 1041.393445232818 1041.618820926399 1103.143188953215 1100.771992070435 1100.28193120506 1095.458664932667 378.3879218135932 1098.067668700877 295.3237120689682
1393 0.005 6.965 20 1084.040421424085 1041.393525790534 1041.618870886403 1103.148025244497 1100.775709512806 1100.284251516218 1095.485559463807 378.3958424299573 1098.068220549515 295.3236842827665
1394 0.005 6.97 20 1084.040790044314 1041.393486823704 1041.618871435213 1103.141623673263 1100.770587368249 1100.280651539953 1095.458039724721 378.403570969385 1098.071700074256 295.3236946516339
1395 0.005 6.975000000000001 20 1084.036817199664 1041.393551617785 1041.618895588537 1103.146348731753 1100.774240484842 1100.282869267067 1095.485403090549 378.4112838216396 1098.071141280413 295.32369413914
1396 0.005 6.98 20 1084.038459000961 1041.393490963335 1041.618882535779 1103.141215849713 1100.770400912094 1100.280567438461 1095.457991376973 378.418943979581 1098.071339390641 295.3237120087784
1397 0.005 6.985 20 1084.041235768653 1041.39355924121 1041.618902642176 1103.146410141761 1100.774235125201 1100.282890348365 1095.485553255979 378.4264030217101 1098.071786433271 295.3236648190658
1398 0.005 6.99 20 1084.033581243745 1041.393517044987 1041.618902364329 1103.141579198349 1100.770949608353 1100.28081160838 1095.458152530187 378.434169073718 1098.066065761591 295.323747848622
1399 0.005 6.995 20 1084.045069362966 1041.393583628309 1041.618927875705 1103.146961758404 1100.774684449755 1100.283165972633 1095.485778830679 378.4418151318708 1098.066473747344 295.3236567414624
1400 0.005 7 20 1084.033314985063 1041.393554808562 1041.618930450511 1103.141613898328 1100.77087180133 1100.280676818746 1095.458053629503 378.4494400598892 1098.066351049812 295.3237173926942
1401 0.005 7.005 20 1084.042984000939 1041.393621054946 1041.618967388994 1103.14731210799 1100.775338094691 1100.283753518424 1095.485476288467 378.4569769663971 1098.063530062198 295.3236575159709
1402 0.005 7.01 20 1084.03957936351 1041.393611409479 1041.618983817031 1103.143233383027 1100.771997381098 1100.281920721476 1095.458461284241 378.4646460005708 1098.068287138828 295.3236890711595
1403 0.005 7.015000000000001 20 1084.039354368174 1041.393695058334 1041.619034016619 1103.148235847405 1100.775852309453 1100.284297438615 1095.485584664702 378.472367985517 1098.069289498578 295.3236638936349
1404 0.005 7.02 20 1084.042785340472 1041.393675174298 1041.619051816859 1103.142837847505 1100.771572428525 1100.281460378358 1095.458460379807 378.4798379033831 1098.073169594713 295.3236758928671
1405 0.005 7.025 20 1084.038159024542 1041.393746421373 1041.619083864686 1103.146233375611 1100.774145680701 1100.282851836525 1095.48519625496 378.4875255164802 1098.072094965087 295.3237152112899
1406 0.005 7.03 20 1084.037297059749 1041.393695225501 1041.619081113493 1103.141418037092 1100.770564129845 1100.28057617469 1095.458152001451 378.49509470307 1098.071718703914 295.3236507131092
1407 0.005 7.035 20 1084.043990771634 1041.393777491113 1041.619115562522 1103.147740341899 1100.775283913508 1100.28380157373 1095.485974459935 378.5024367536741 1098.067842315178 295.3237293429074
1408 0.005 7.04 20 1084.032285608248 1041.393743417553 1041.619123209254 1103.141478157309 1100.771245710514 1100.2811847492 1095.458236694778 378.5100278214155 1098.059426725545 295.3236920196039
1409 0.005 7.045 20 1084.045549653359 1041.393815018116 1041.619157555765 1103.147170437333 1100.775197010238 1100.283622006546 1095.485616719188 378.5175816067755 1098.061290292299 295.3237232819494
1410 0.005 7.05 20 1084.036902793967 1041.393809749641 1041.619176704989 1103.14296590921 1100.771798797497 1100.281599863415 1095.45809627875 378.5251634956961 1098.073532102488 295.3236871665302
1411 0.005 7.055 20 1084.040709395853 1041.39386424097 1041.619207849558 1103.146150412615 1100.774124608535 1100.282888398248 1095.485486238177 378.5323962051933 1098.071940364612 295.3237325984485
1412 0.005 7.06 20 1084.040201734519 1041.393843787272 1041.619219285301 1103.142407037964 1100.771614619439 1100.281486825644 1095.458203757151 378.5396375192125 1098.064049241948 295.3237754803819
1413 0.005 7.065 20 1084.038348885349 1041.393925224139 1041.619261476416 1103.147485271918 1100.775102790223 1100.283490435614 1095.485679314644 378.5471944019996 1098.073612822008 295.3237179015395
1414 0.005 7.07 20 1084.041093007964 1041.393886006444 1041.619267342379 1103.142279485004 1100.771415193978 1100.28125840989 1095.45831474321 378.5545207220255 1098.066609867052 295.3237565676564
1415 0.005 7.075 20 1084.041543095018 1041.393983838653 1041.619315242557 1103.148048336568 1100.775554703828 1100.284007186347 1095.485627174045 378.5617719563535 1098.067881823271 295.3237047901701
1416 0.005 7.08 20 1084.035377760895 1041.393933309115 1041.619315181214 1103.141006841055 1100.770290053888 1100.280499442666 1095.458286866029 378.569457350966 1098.071264400352 295.3237585267735
1417 0.005 7.085 20 1084.044734512769 1041.393998329446 1041.619338988516 1103.146736414251 1100.774342931992 1100.28294708903 1095.485576859291 378.5768345906978 1098.072337989829 295.323699565339
1418 0.005 7.09 20 1084.033005167948 1041.393966788728 1041.619341837942 1103.142032196175 1100.77114640317 1100.281002958885 1095.458350161345 378.584389549826 1098.066696484999 295.32371018649
1419 0.005 7.095 20 1084.04463442172 1041.394030490166 1041.619374374929 1103.147003870748 1100.775030974552 1100.28347639538 1095.486016697967 378.5917694512424 1098.061312682962 295.3236880557203
1420 0.005 7.100000000000001 20 1084.037673809331 1041.394014816632 1041.619383686951 1103.142432725583 1100.771307626094 1100.281224278707 1095.458132316197 378.599345442057 1098.073052391044 295.3236592161416
1421 0.005 7.105 20 1084.040603315188 1041.394092943649 1041.619429717191 1103.147741551896 1100.775438028953 1100.283999943602 1095.486259374512 378.606683047178 1098.067668130164 295.3236572667511
1422 0.005 7.11 20 1084.042343378592 1041.394073958054 1041.619445987803 1103.143079729593 1100.771826098006 1100.28186558065 1095.458283435009 378.6139203856026 1098.067008035997 295.3236421678386
1423 0.005 7.115 20 1084.038181895164 1041.394152790056 1041.61948447586 1103.147167382725 1100.774793152659 1100.283391284283 1095.485818240579 378.6211219955547 1098.070760350079 295.3237096943114
1424 0.005 7.12 20 1084.039777549892 1041.394113119406 1041.619492719768 1103.142563177187 1100.771698429398 1100.281437514414 1095.458196545136 378.6279225742661 1098.064785198648 295.3236743711988
1425 0.005 7.125 20 1084.043503121131 1041.394207371108 1041.619536987779 1103.147742284997 1100.775211194269 1100.283617107204 1095.485743003452 378.6351942198281 1098.073617639458 295.3237501013159
1426 0.005 7.13 20 1084.033558557454 1041.394160343351 1041.619537920731 1103.141143711938 1100.770419181787 1100.280426096847 1095.457984123013 378.6425816803479 1098.070381294561 295.3237235029871
1427 0.005 7.135 20 1084.047037366643 1041.39424388005 1041.619578327804 1103.148208133995 1100.775554363445 1100.284144973407 1095.485731562062 378.6497105303011 1098.068591977827 295.3237328818731
1428 0.005 7.140000000000001 20 1084.035378742814 1041.394231569366 1041.619596565769 1103.142600489028 1100.771475665518 1100.281418579771 1095.458551858288 378.6570513806491 1098.073161173367 295.3237486162173
1429 0.005 7.145 20 1084.04229088139 1041.39427699102 1041.619620417694 1103.146219427985 1100.774104016026 1100.282851506728 1095.485194010142 378.6642855095355 1098.071928939882 295.3237210972056
1430 0.005 7.15 20 1084.038730187717 1041.394248908483 1041.619620571885 1103.141987911798 1100.770882887587 1100.280834123548 1095.458344671578 378.6714432531707 1098.070561508591 295.323778588879
1431 0.005 7.155 20 1084.037066132926 1041.394315627821 1041.619653812585 1103.14647386152 1100.774905818798 1100.283339562775 1095.485685709626 378.6785358813248 1098.058581729224 295.3237317016949
1432 0.005 7.16 20 1084.043210084962 1041.394293587769 1041.61966458171 1103.142918151901 1100.771647394609 1100.281494534186 1095.45825445982 378.6859429654082 1098.073264353297 295.3237370284075
1433 0.005 7.165 20 1084.038201354678 1041.39436289452 1041.619693334685 1103.146333626379 1100.774263937469 1100.282888814787 1095.485423890426 378.692993058716 1098.071764699837 295.3237155331944
1434 0.005 7.17 20 1084.037337365225 1041.394309919576 1041.619689284545 1103.141621805254 1100.770899315286 1100.280844164826 1095.457866255967 378.6999817894613 1098.066291759743 295.3237798838258
1435 0.005 7.175 20 1084.044100272605 1041.394388530455 1041.619720310435 1103.14771746623 1100.775311437638 1100.283584196965 1095.485787936505 378.7070993925237 1098.067265306508 295.3237516494074
1436 0.005 7.18 20 1084.033212102753 1041.394359103811 1041.619731403395 1103.141870823232 1100.771461966834 1100.281281357034 1095.458062561956 378.7142479887339 1098.06043219031 295.3237073588083
1437 0.005 7.185 20 1084.045764905283 1041.394431566791 1041.619766931506 1103.147072421852 1100.77511265343 1100.28349796976 1095.48580712438 378.7213812125328 1098.060923850887 295.3237609281391
1438 0.005 7.19 20 1084.036334979395 1041.394423647517 1041.619785602542 1103.142780476361 1100.771826170326 1100.281631926029 1095.45836658777 378.728523326012 1098.064589520524 295.323701234264
1439 0.005 7.195 20 1084.041515647791 1041.394484370407 1041.619820629224 1103.146635544894 1100.774504813755 1100.283070582841 1095.485353272793 378.7355030447283 1098.072611249292 295.3237759808532
1440 0.005 7.2 20 1084.039749512591 1041.394458558622 1041.61982894698 1103.142018761483 1100.771505604709 1100.281274732887 1095.458443814291 378.7424531471253 1098.058610451164 295.3237388191341
1441 0.005 7.205 20 1084.038916756384 1041.394538053608 1041.619868292475 1103.147613597519 1100.77529023258 1100.283737113199 1095.485436957406 378.7496423625432 1098.073395314985 295.323738588064
1442 0.005 7.21 20 1084.040821649994 1041.394490532022 1041.619866445434 1103.14152804993 1100.770626464186 1100.280697432751 1095.458238162311 378.7565922561197 1098.071924742188 295.3237063875682
1443 0.005 7.215 20 1084.040376970232 1041.39456749021 1041.619896926596 1103.147030564995 1100.774805580631 1100.283349449355 1095.485210407775 378.7636687760041 1098.070344770524 295.3237262406892
1444 0.005 7.22 20 1084.035902680288 1041.394524665815 1041.619899814339 1103.141847681481 1100.77119505784 1100.280969609407 1095.458117044554 378.7707653549277 1098.066915167632 295.3237334628933
1445 0.005 7.225000000000001 20 1084.044937375086 1041.394592286286 1041.619926198079 1103.147219808149 1100.77487172053 1100.283235491358 1095.485937117558 378.7777193987279 1098.066096100155 295.3236514237095
1446 0.005 7.23 20 1084.034563944369 1041.39457411146 1041.619940060273 1103.14303267748 1100.771945266464 1100.281773134492 1095.458392919152 378.7848207216767 1098.065307119391 295.3237026749435
1447 0.005 7.235 20 1084.044641155694 1041.394637214654 1041.619974328773 1103.147026731952 1100.775104301265 1100.283591860547 1095.485692135642 378.7919366457815 1098.062862684433 295.3236370945368
1448 0.005 7.24 20 1084.038371209163 1041.394629746677 1041.619991368228 1103.143265857191 1100.772115746451 1100.281843268062 1095.458130239121 378.7986753057494 1098.065637496318 295.3237773365024
1449 0.005 7.245 20 1084.040719724476 1041.394706440178 1041.620037388755 1103.147853186042 1100.775546410591 1100.284031425927 1095.485823320848 378.8059523188772 1098.069533529584 295.3236804398983
1450 0.005 7.25 20 1084.041098364194 1041.394671964853 1041.620041310034 1103.1421921096 1100.77121484295 1100.281045245051 1095.458337816231 378.8125119346729 1098.065247744888 295.3237729478673
1451 0.005 7.255 20 1084.037656705839 1041.394745455499 1041.62007326813 1103.146860237355 1100.774702664197 1100.283227851238 1095.485701307957 378.8194524305928 1098.066805691257 295.3237254364856
1452 0.005 7.26 20 1084.039344076208 1041.394700563668 1041.620075465996 1103.141788167741 1100.771390895851 1100.281251725996 1095.458547909789 378.8262058090104 1098.058566063729 295.3237092052925
1453 0.005 7.265000000000001 20 1084.042109338669 1041.394775816902 1041.62010176671 1103.146787438983 1100.774396712821 1100.283062190707 1095.485254030029 378.8332087421766 1098.071615242205 295.3237220670214
1454 0.005 7.27 20 1084.034969098631 1041.394748660884 1041.620115768747 1103.142229263113 1100.771631194679 1100.281474975807 1095.458630414227 378.8400682217978 1098.06440876567 295.3237153046525
1455 0.005 7.275 20 1084.04628432611 1041.394829243399 1041.620155503153 1103.147961059778 1100.775642055284 1100.284002567326 1095.48606617524 378.8467723313094 1098.064019709282 295.3237573927042
1456 0.005 7.28 20 1084.035147681939 1041.394817751511 1041.620175481974 1103.142608403984 1100.771637991676 1100.281584078015 1095.45839909526 378.8538633871016 1098.067028433876 295.323682226988
1457 0.005 7.285 20 1084.043397669295 1041.394869698714 1041.620203787472 1103.146898921236 1100.77463783108 1100.283249601391 1095.485553599606 378.8607269180793 1098.071239229205 295.3237228193433
1458 0.005 7.29 20 1084.038396050998 1041.394842805132 1041.620205932599 1103.142049886138 1100.77119974736 1100.281068967991 1095.458052945938 378.8672808990575 1098.066139525427 295.3237424628464
1459 0.005 7.295 20 1084.03966776667 1041.394918994044 1041.620245873123 1103.147674412746 1100.775382967885 1100.283839020769 1095.485591662343 378.874314903408 1098.073683328755 295.3237236034205
1460 0.005 7.3 20 1084.041296368339 1041.394875068635 1041.620243514237 1103.141430579808 1100.770480471516 1100.280604448388 1095.457907273437 378.8808808262604 1098.071390147964 295.3237390957688
1461 0.005 7.305 20 1084.039551456652 1041.394962770456 1041.620284045086 1103.147704209422 1100.775528772248 1100.283960959683 1095.485981454178 378.8874085953992 1098.066988977187 295.3237286044223
1462 0.005 7.31 20 1084.038735740071 1041.394920691108 1041.620290781001 1103.141976164373 1100.770981793243 1100.280951947646 1095.458145296476 378.894265081656 1098.072629795361 295.3237699177249
1463 0.005 7.315 20 1084.045124814388 1041.395009903634 1041.620333645871 1103.147921333592 1100.775450252833 1100.283943393917 1095.485736803697 378.9008538289989 1098.067574638814 295.3237445477151
1464 0.005 7.32 20 1084.033702516178 1041.394973215163 1041.620339084207 1103.141743050924 1100.770913632274 1100.280846591972 1095.458268468014 378.9077912646932 1098.072669068654 295.3237843536772
1465 0.005 7.325 20 1084.04566484481 1041.395043719532 1041.620374620871 1103.147024679581 1100.775201743094 1100.28353716821 1095.485534894886 378.9141117310973 1098.059583838622 295.323744996888
1466 0.005 7.33 20 1084.035843484954 1041.395028743471 1041.62038661357 1103.142193064529 1100.771371668751 1100.281291338474 1095.458778116338 378.9209786661091 1098.063008493099 295.323752463855
1467 0.005 7.335 20 1084.042298022858 1041.395099398662 1041.620428764846 1103.147796167716 1100.775588011422 1100.28390999172 1095.48560702522 378.9279761919711 1098.065731505711 295.3236805965421
1468 0.005 7.34 20 1084.041006331846 1041.395069777352 1041.620433590517 1103.142561712216 1100.771448260523 1100.28139384257 1095.458232060712 378.9345645600401 1098.068669242139 295.323708012284
1469 0.005 7.345 20 1084.037285174488 1041.395143346791 1041.620470302603 1103.146897275986 1100.77514140524 1100.283584230271 1095.485625856119 378.9412753900507 1098.062792227589 295.3237636894178
1470 0.005 7.350000000000001 20 1084.041548972199 1041.395105470062 1041.620474108976 1103.142067289414 1100.77137909812 1100.281263036239 1095.458167090116 378.947878683153 1098.062888430389 295.3236968834975
1471 0.005 7.355 20 1084.039952299589 1041.395173255238 1041.620496048223 1103.146204672794 1100.774086640473 1100.282906778257 1095.485542988034 378.9544627620858 1098.071750569317 295.3237779210365
1472 0.005 7.36 20 1084.037127241135 1041.395140666556 1041.62050704178 1103.142581750815 1100.771715759488 1100.281676982471 1095.458190819883 378.9611516809097 1098.067566581788 295.3237120338084
1473 0.005 7.365 20 1084.045030545166 1041.395205686661 1041.620532943068 1103.146960205394 1100.774647345338 1100.283038830638 1095.485742535068 378.9676865445846 1098.066886400342 295.3237918685122
1474 0.005 7.37 20 1084.033269856988 1041.395172173037 1041.620534630957 1103.141812019036 1100.771077432075 1100.280929002977 1095.458065414562 378.9744329404284 1098.06673766047 295.3237139548379
1475 0.005 7.375 20 1084.044721176132 1041.395228714392 1041.620559540893 1103.147068333342 1100.774901077046 1100.283358436722 1095.485734967924 378.9808848012132 1098.066172777455 295.3237133597752
1476 0.005 7.38 20 1084.037138269056 1041.395211229903 1041.620567850118 1103.141960955457 1100.771351708775 1100.281255088797 1095.458671537517 378.9874110656122 1098.059998912567 295.3237491674462
1477 0.005 7.385 20 1084.040679406383 1041.395281635121 1041.620606700544 1103.147305815642 1100.775088129608 1100.283543045424 1095.485327622144 378.9941834153627 1098.07331686211 295.3236756540864
1478 0.005 7.390000000000001 20 1084.042143710079 1041.395258080161 1041.620619075227 1103.142592881204 1100.771601564169 1100.281419927747 1095.458600766861 379.0007079823031 1098.06498555457 295.3237245465924
1479 0.005 7.395 20 1084.037648106846 1041.395322726335 1041.620645636868 1103.146266972585 1100.774135150502 1100.282713482572 1095.485261652763 379.0072682420093 1098.071143900986 295.3237075736114
1480 0.005 7.4 20 1084.039838360141 1041.395276603651 1041.62064487055 1103.142261778581 1100.77144679153 1100.281284633763 1095.458385574189 379.0137276808421 1098.066038183025 295.3237739865028
1481 0.005 7.405 20 1084.043506192266 1041.395368117565 1041.620685324859 1103.148236155266 1100.775761483484 1100.284084912376 1095.4860432643 379.0203055181746 1098.06524396202 295.3236742986666
1482 0.005 7.41 20 1084.034694499891 1041.395324887505 1041.620688357334 1103.141561457124 1100.77078959939 1100.280760231824 1095.457932525489 379.027165397443 1098.072399809349 295.3237279082671
1483 0.005 7.415 20 1084.04723073963 1041.395407332776 1041.620729348851 1103.148527949563 1100.775986875721 1100.284236531595 1095.486040442742 379.0335084608084 1098.065421390665 295.3237440414365
1484 0.005 7.42 20 1084.034018841389 1041.395369463635 1041.620728473135 1103.141256147238 1100.770399530413 1100.280495875261 1095.457740430323 379.040066312997 1098.071338177205 295.3237339448767
1485 0.005 7.425 20 1084.043013726049 1041.395419399441 1041.620750599157 1103.146868010584 1100.77473219146 1100.28323139216 1095.485938423907 379.0462317345865 1098.066356285879 295.3237956553655
1486 0.005 7.43 20 1084.040170847332 1041.395403955207 1041.620759864753 1103.143021732755 1100.771775806345 1100.281832805855 1095.458343334041 379.0525932524059 1098.06855173679 295.3237299765154
1487 0.005 7.435 20 1084.039538578132 1041.395481293455 1041.620802443515 1103.147845007062 1100.775451250011 1100.2840477084 1095.486205172813 379.0592550257288 1098.06851695653 295.3237776322221
1488 0.005 7.44 20 1084.042061712434 1041.395441727784 1041.6208035142 1103.141741994659 1100.770655275445 1100.280738142143 1095.458325976541 379.0655046115035 1098.072267575116 295.3237141557804
1489 0.005 7.445 20 1084.039086973076 1041.395520268499 1041.620838453525 1103.147082521934 1100.774946195142 1100.283380249378 1095.485611186712 379.0718662334403 1098.066572694 295.3238058158975
1490 0.005 7.45 20 1084.039950298882 1041.395487378102 1041.620851028648 1103.142972044027 1100.771816517297 1100.28188587007 1095.458870297707 379.0783343755721 1098.067601939218 295.3237197416376
1491 0.005 7.455 20 1084.045364428893 1041.395575121606 1041.620892993526 1103.148322601294 1100.77574302496 1100.284291238538 1095.485627774479 379.0846219069159 1098.068290537636 295.3237550743868
1492 0.005 7.46 20 1084.03405754346 1041.3955363914 1041.620897433516 1103.142010613242 1100.771046957442 1100.280998982369 1095.458420991977 379.0913711561934 1098.070533977722 295.3237129058521
1493 0.005 7.465 20 1084.046546753343 1041.395607258153 1041.620932001645 1103.147314449298 1100.775041786552 1100.28352393683 1095.486062998974 379.0974687394622 1098.063546976509 295.3237552851119
1494 0.005 7.47 20 1084.035438394329 1041.395578983791 1041.62093438349 1103.14174320462 1100.770787565803 1100.28085788777 1095.458284539009 379.1040381356711 1098.069804313307 295.3237484649243
1495 0.005 7.475000000000001 20 1084.0433584756 1041.39565200584 1041.620976380928 1103.14789883484 1100.77551211273 1100.284080333139 1095.486155462062 379.1103795824985 1098.06778710146 295.3236883234578
1496 0.005 7.48 20 1084.041825272556 1041.395632440317 1041.620988348325 1103.143157994891 1100.771848846353 1100.281834318387 1095.458389714324 379.1166595986782 1098.068041285087 295.3237664292217
1497 0.005 7.485 20 1084.039029757952 1041.395707311179 1041.621026331796 1103.14738973582 1100.775086735976 1100.283624166742 1095.485661062927 379.1231752383279 1098.073335215198 295.323708108712
1498 0.005 7.49 20 1084.042489173693 1041.395672353802 1041.621034201865 1103.142898199373 1100.771736316167 1100.281645130138 1095.45825657045 379.1293267893852 1098.068465065607 295.323749159535
1499 0.005 7.495 20 1084.040335599644 1041.395745899786 1041.62106357289 1103.146782060615 1100.774633335389 1100.283098163074 1095.48563702147 379.1355297262268 1098.066842787432 295.3237756499728
1500 0.005 7.5 20 1084.036382699836 1041.395700260499 1041.621064251872 1103.14168754058 1100.770975079022 1100.280886611854 1095.458413319233 379.1420018383502 1098.066234448609 295.3237413134465
1501 0.005 7.505 20 1084.046453758634 1041.395773154934 1041.621094576199 1103.147718358789 1100.775129821672 1100.283652068428 1095.485391300458 379.1481211786532 1098.07026737295 295.3237689082414
1502 0.005 7.51 20 1084.032885350144 1041.395729667716 1041.621088371037 1103.141183270342 1100.770396666328 1100.280491081869 1095.458298333873 379.1542325435154 1098.070753726031 295.3237632213672
1503 0.005 7.515000000000001 20 1084.045196758464 1041.395786775889 1041.62111285373 1103.147283816496 1100.775081075546 1100.283579044715 1095.485511388892 379.1605119582869 1098.06642217102 295.3237773810439
1504 0.005 7.52 20 1084.037014897651 1041.395764237647 1041.621117706897 1103.141884892744 1100.771376452805 1100.281180467347 1095.458494884154 379.1668844434363 1098.059290348664 295.3237010617958
1505 0.005 7.525 20 1084.041174002304 1041.395838932785 1041.621159252888 1103.147806233822 1100.775561217556 1100.284095993798 1095.485671828446 379.1734008008972 1098.067835366991 295.3237099033184
1506 0.005 7.53 20 1084.041050067344 1041.395789138772 1041.62115004987 1103.14128522069 1100.770345462789 1100.280453291691 1095.458037627509 379.1794658682688 1098.071159675663 295.3237129093666
1507 0.005 7.535 20 1084.0374092444 1041.395848966917 1041.621168615533 1103.146245309118 1100.774213864618 1100.282876219303 1095.485386542836 379.1857486148075 1098.07159581179 295.3237521990628
1508 0.005 7.54 20 1084.039313995428 1041.395783759458 1041.6211503724 1103.141086270043 1100.770201764878 1100.28042817653 1095.458191352292 379.1918262852997 1098.071042072201 295.3237278845812
1509 0.005 7.545 20 1084.041762860259 1041.395846554891 1041.621164701428 1103.146488226387 1100.774332818704 1100.282978519507 1095.485562925654 379.1978856683742 1098.071215363172 295.3237305604976
1510 0.005 7.55 20 1084.033794915273 1041.395803645921 1041.621164079285 1103.14134979389 1100.771217643796 1100.281148458537 1095.458507671681 379.2041665993866 1098.05742282034 295.323739511536
1511 0.005 7.555 20 1084.045896839885 1041.395870968704 1041.621190260502 1103.146818677772 1100.774814609292 1100.28331063075 1095.486138753618 379.2103796944057 1098.060089196062 295.3236620578862
1512 0.005 7.56 20 1084.034654614541 1041.395848509095 1041.621197736637 1103.14186709714 1100.771234539596 1100.281195016316 1095.458388436504 379.2164411525185 1098.062714725517 295.3237547724508
1513 0.005 7.565 20 1084.044687276892 1041.395913910198 1041.6212334423 1103.147667950447 1100.775308660832 1100.283852917405 1095.485711234272 379.2225374403631 1098.067495644897 295.3237274513279
1514 0.005 7.57 20 1084.039494883111 1041.395887343707 1041.621236495477 1103.142307016317 1100.771167435705 1100.281186547205 1095.458518130138 379.2286202766868 1098.068844996724 295.3238253926117
1515 0.005 7.575 20 1084.0381038366 1041.395942567319 1041.621261624192 1103.146361232989 1100.774365290845 1100.283015637827 1095.485104887107 379.2347304624132 1098.07248239979 295.3238026457237
1516 0.005 7.58 20 1084.04198992547 1041.395905159976 1041.6212619162 1103.142270506606 1100.771390998031 1100.281228541603 1095.458402889975 379.2407967038912 1098.065962431612 295.3237643161577
1517 0.005 7.585 20 1084.040916110301 1041.395996758028 1041.621306015214 1103.147966174729 1100.775528479861 1100.28406936922 1095.486010022771 379.246930485189 1098.067628251533 295.3237437733507
1518 0.005 7.59 20 1084.039683824089 1041.395963318332 1041.621319853537 1103.142722530659 1100.771694162572 1100.281710859155 1095.458634562894 379.2532571042868 1098.06721852844 295.3236894721671
1519 0.005 7.595 20 1084.044344579193 1041.39603374541 1041.621347492027 1103.147130478505 1100.774744095085 1100.283288924767 1095.485671865265 379.2592310265295 1098.071602586911 295.3237896027668
1520 0.005 7.600000000000001 20 1084.033181890316 1041.395999028429 1041.621353963392 1103.141671157088 1100.771395367333 1100.28124368176 1095.458354108832 379.2653443858947 1098.058435828893 295.3237544937673
1521 0.005 7.605 20 1084.047670765379 1041.396074495279 1041.621390589719 1103.148347878742 1100.775832579343 1100.284342485754 1095.485767789235 379.2713653363605 1098.068103978472 295.3237433153659
1522 0.005 7.61 20 1084.037596280128 1041.396063849089 1041.621409005957 1103.142880035027 1100.771725653366 1100.281548621508 1095.457959318317 379.2775780793007 1098.073567684366 295.3237116526452
1523 0.005 7.615 20 1084.041492166266 1041.396127485023 1041.62144811023 1103.14675905988 1100.775227277333 1100.283618156957 1095.485858646211 379.2836194017428 1098.05927872966 295.3236985581461
1524 0.005 7.62 20 1084.041101923239 1041.396102755878 1041.621454862011 1103.142264066517 1100.771437020945 1100.28123639747 1095.45828200821 379.2895195468574 1098.062365147154 295.3237555952653
1525 0.005 7.625 20 1084.037755679749 1041.396173674938 1041.621488196059 1103.146902875899 1100.775142146011 1100.283592887526 1095.485706745405 379.2956285293749 1098.059973500121 295.3237002721586
1526 0.005 7.63 20 1084.043047276117 1041.396138800057 1041.621493005583 1103.142657950985 1100.771457326771 1100.281393034132 1095.458430444037 379.3015445658601 1098.072981688176 295.3237347242912
1527 0.005 7.635 20 1084.040956182684 1041.396213994928 1041.62152460264 1103.146883517261 1100.774556088817 1100.283043828359 1095.485357430089 379.307386048878 1098.07076900104 295.3237150558015
1528 0.005 7.640000000000001 20 1084.037595856805 1041.39617287934 1041.621529385109 1103.141814086239 1100.770866307366 1100.280918813851 1095.458669497089 379.3133873632337 1098.072762182619 295.3237980547018
1529 0.005 7.645 20 1084.046109572328 1041.39625067202 1041.621565402186 1103.147410756739 1100.775118137949 1100.283614568321 1095.485860395199 379.3192906523286 1098.063233103615 295.3237594920978
1530 0.005 7.65 20 1084.033642794002 1041.396210503471 1041.621561813244 1103.141491705626 1100.770639760479 1100.280722113361 1095.458249280548 379.3255937557692 1098.071885915011 295.3236859039909
1531 0.005 7.655 20 1084.045095938967 1041.39626472121 1041.621584919427 1103.147098837773 1100.774884860249 1100.283375783385 1095.48596714217 379.3313071566213 1098.066369743639 295.3237382745585
1532 0.005 7.66 20 1084.038860973335 1041.396253044516 1041.621598074008 1103.143217397552 1100.772061928629 1100.282022399357 1095.458275186467 379.337370354086 1098.068016779538 295.3236740525135
1533 0.005 7.665 20 1084.040685507013 1041.396313478402 1041.621631218555 1103.1467688849 1100.774620608549 1100.283149325008 1095.485675458792 379.3435615045839 1098.072934162821 295.3237442416943
1534 0.005 7.67 20 1084.043182231003 1041.396285488149 1041.621637570387 1103.142749529838 1100.77145093883 1100.281385999671 1095.45803008613 379.3492656123066 1098.073001903008 295.3237280281501
1535 0.005 7.675 20 1084.038321868259 1041.396349371324 1041.621662314326 1103.146342352707 1100.774199932382 1100.282896946784 1095.485766844082 379.3552003264441 1098.072477318488 295.3237877592157
1536 0.005 7.68 20 1084.04155663112 1041.396311025945 1041.621667805207 1103.143022067511 1100.771888618677 1100.281849991743 1095.458378677152 379.3609540230859 1098.066568656766 295.323764618448
1537 0.005 7.685 20 1084.04187403181 1041.396373138028 1041.621686400372 1103.146153591577 1100.773989842151 1100.28279692915 1095.48536036399 379.3668416418225 1098.071600059629 295.3237472012389
1538 0.005 7.69 20 1084.034513236288 1041.396334229703 1041.621690334241 1103.141600891631 1100.771370053262 1100.281202858537 1095.458379311843 379.3727298063433 1098.059348249896 295.3237616290198
1539 0.005 7.695 20 1084.047429451157 1041.396411653357 1041.62172538749 1103.147846124251 1100.775404228759 1100.283696919397 1095.48558629497 379.3786168731128 1098.064568840271 295.3236945625713
1540 0.005 7.7 20 1084.03591366561 1041.396393656414 1041.621737461373 1103.142542277286 1100.771487764569 1100.281364925402 1095.458455069299 379.3843948344831 1098.073410502594 295.3237973529104
1541 0.005 7.705 20 1084.044971378842 1041.39646110775 1041.621777420561 1103.14817521659 1100.775928878072 1100.284303567975 1095.485714710385 379.3901415754412 1098.066419577234 295.3237369740652
1542 0.005 7.71 20 1084.038761041293 1041.396426778203 1041.621775497241 1103.141896286705 1100.771033335434 1100.280801110754 1095.458198788552 379.395928982525 1098.066009258207 295.3238164290935
1543 0.005 7.715 20 1084.037905465532 1041.396488819619 1041.62180528835 1103.146672179178 1100.775147788213 1100.283519564818 1095.485735572501 379.4018269303711 1098.058213814258 295.323762861519
1544 0.005 7.72 20 1084.042367973112 1041.396446160252 1041.621800000766 1103.142168253734 1100.771242356382 1100.281014541595 1095.457956736646 379.407798267313 1098.065990771204 295.323675701155
1545 0.005 7.725000000000001 20 1084.041100452771 1041.396539038409 1041.621843635144 1103.148324678231 1100.775920877574 1100.284370344626 1095.485925294914 379.4136407873593 1098.068066871421 295.3237463637623
1546 0.005 7.73 20 1084.040086641462 1041.396499840934 1041.621852908673 1103.142935688805 1100.771778011823 1100.281782780549 1095.458263205622 379.4194906585337 1098.068027999045 295.323699101779
1547 0.005 7.735 20 1084.044939008478 1041.396573918824 1041.621883152225 1103.147216029375 1100.774729510775 1100.283394953701 1095.485952394296 379.4252124494576 1098.073182526534 295.3237975754498
1548 0.005 7.74 20 1084.033596728274 1041.396522619646 1041.621876109013 1103.141318688467 1100.770477932061 1100.280595380749 1095.45779175619 379.4310815764523 1098.071565522952 295.32372094084
1549 0.005 7.745 20 1084.047143291091 1041.396594024372 1041.621908614992 1103.147847485007 1100.775588590545 1100.284070090208 1095.486126745179 379.4364525125806 1098.065535698965 295.3238140199306
1550 0.005 7.75 20 1084.036993125932 1041.396576855798 1041.621919174697 1103.142600081078 1100.771427037449 1100.281488672528 1095.458721422422 379.4422636391483 1098.069428188952 295.323771580194
1551 0.005 7.755 20 1084.042003998556 1041.396629867791 1041.621946443331 1103.1465867682 1100.77442992648 1100.283095561455 1095.485524146787 379.4478642414319 1098.070687230065 295.3237670306893
1552 0.005 7.76 20 1084.040358856396 1041.396588950016 1041.621938881 1103.141712865407 1100.770822743227 1100.280721469481 1095.458392765795 379.4534968897063 1098.066519268084 295.3237997246154
1553 0.005 7.765000000000001 20 1084.038854472842 1041.396664269157 1041.62197387691 1103.147450627818 1100.775242675524 1100.283802968988 1095.485675212787 379.4594681770209 1098.066188872486 295.3237400720473
1554 0.005 7.77 20 1084.04223505979 1041.396619127999 1041.621971881731 1103.141989909614 1100.770981403473 1100.281014073586 1095.458437739922 379.4648777247861 1098.072636450968 295.3238130877236
1555 0.005 7.775 20 1084.042231988423 1041.396702788726 1041.622007848414 1103.147632771165 1100.775112906478 1100.283711149207 1095.485780916625 379.4705433720748 1098.069822339382 295.3237647548139
1556 0.005 7.78 20 1084.036407275502 1041.396661000741 1041.622014190513 1103.141422917559 1100.771063167271 1100.280941302947 1095.458294467602 379.4764477787602 1098.060619837299 295.3237801988683
1557 0.005 7.785 20 1084.045760615975 1041.396729817792 1041.62204089761 1103.147004591484 1100.774971329751 1100.283493737282 1095.486035340736 379.4822162633382 1098.06027575775 295.3237412903456
1558 0.005 7.79 20 1084.033768733037 1041.39669813474 1041.622044001596 1103.14185519455 1100.771412331846 1100.281296658346 1095.458080642663 379.4880357518924 1098.060068388383 295.3237104893682
1559 0.005 7.795 20 1084.046131645141 1041.396761325249 1041.622074405829 1103.147595260064 1100.775407675965 1100.283785742608 1095.486024016075 379.4935190213503 1098.06387267462 295.3237377173731
1560 0.005 7.8 20 1084.037451501944 1041.396726881527 1041.622070201917 1103.141681653286 1100.770750438843 1100.280740844015 1095.457911541946 379.4991030736221 1098.070657917773 295.3237237597633
1561 0.005 7.805000000000001 20 1084.040175319359 1041.396789910413 1041.622102833379 1103.146719874031 1100.774984619274 1100.283441326466 1095.485807892406 379.5047756871851 1098.061545687027 295.3238038073932
1562 0.005 7.81 20 1084.042007987245 1041.396755075665 1041.622102899085 1103.142057626577 1100.771369637259 1100.281206819588 1095.458379547235 379.5103030328266 1098.060803077924 295.323746939877
1563 0.005 7.815 20 1084.039179421271 1041.396836344686 1041.622139543798 1103.147322550739 1100.775193929012 1100.283618000568 1095.486027654766 379.5159802210543 1098.063680957302 295.3237941455255
1564 0.005 7.82 20 1084.040409607863 1041.396789633067 1041.622140752137 1103.142152388366 1100.771519384567 1100.281483407219 1095.458582875394 379.5215198153958 1098.063317948378 295.323705274219
1565 0.005 7.825 20 1084.041915729557 1041.396864976814 1041.62217047937 1103.146762368897 1100.77516525378 1100.283593053732 1095.485435669267 379.526879179743 1098.058115286729 295.3237493144416
1566 0.005 7.83 20 1084.036009460084 1041.39682332295 1041.62217073402 1103.141969513396 1100.771073729336 1100.281039821751 1095.458497346727 379.532831969023 1098.072946741249 295.3237205008205
1567 0.005 7.835 20 1084.047943483551 1041.396903481926 1041.622209822995 1103.148294692049 1100.775728006139 1100.284274324605 1095.485542013351 379.5381941293987 1098.067659686477 295.3237313416004
1568 0.005 7.84 20 1084.035938466038 1041.396885916618 1041.62222518053 1103.142507085968 1100.771540536809 1100.2814136103 1095.458284481727 379.5439615968743 1098.06666457123 295.3237854136391
1569 0.005 7.845 20 1084.044202212483 1041.396943693873 1041.622256680457 1103.147313257053 1100.775236008426 1100.283743398858 1095.486098715716 379.5494888607002 1098.065032581848 295.323711875947
1570 0.005 7.850000000000001 20 1084.039821538153 1041.396914645231 1041.622257303657 1103.142378021851 1100.771250619919 1100.281268629969 1095.458185796731 379.5549470646315 1098.069508968713 295.3238467030131
1571 0.005 7.855 20 1084.038965940179 1041.396973431994 1041.622284185763 1103.147130316075 1100.775078367904 1100.283518214049 1095.485912501908 379.560458448289 1098.066711528366 295.3237660710579
1572 0.005 7.86 20 1084.043164798121 1041.396942346846 1041.622289528943 1103.142601314212 1100.771631829822 1100.281483666036 1095.45801110598 379.5660439802136 1098.065545134768 295.3237488862887
1573 0.005 7.865 20 1084.04118372723 1041.397025145658 1041.622326499278 1103.147559607088 1100.775216631218 1100.283713647284 1095.485598794242 379.5713058597074 1098.073536572424 295.3237435527225
1574 0.005 7.87 20 1084.040198978432 1041.396982536081 1041.622332358961 1103.142461038759 1100.771373521355 1100.28133114447 1095.458132945917 379.5768294231254 1098.07303763328 295.3237245641367
1575 0.005 7.875 20 1084.045719742512 1041.397061187853 1041.622366840534 1103.147644273227 1100.775184972042 1100.283626887629 1095.485474754584 379.5822423820238 1098.07330606546 295.3237420012636
1576 0.005 7.88 20 1084.035718436097 1041.397031145754 1041.622377205599 1103.142724645071 1100.771664656503 1100.281491249458 1095.458409155371 379.5879596767546 1098.073690063549 295.3236713277597
1577 0.005 7.885 20 1084.046503332186 1041.397088966206 1041.622403298456 1103.14706103209 1100.774847623293 1100.283244089291 1095.485550342118 379.5933179623904 1098.066172196321 295.3237510969363
1578 0.005 7.890000000000001 20 1084.036136448272 1041.397054557325 1041.622398092621 1103.141622264364 1100.770585799649 1100.28069599784 1095.458386326126 379.5987450646485 1098.070856164875 295.3237281577246
1579 0.005 7.895 20 1084.042350469424 1041.397107404892 1041.622422729184 1103.146967939307 1100.774851512337 1100.283304347121 1095.485408780648 379.6043381760408 1098.067060205903 295.3237865706719
1580 0.005 7.9 20 1084.040515680503 1041.397063414001 1041.622411094097 1103.141817719308 1100.770859381861 1100.28078500224 1095.458437022335 379.609666675043 1098.066548671262 295.3237338960991
1581 0.005 7.905 20 1084.038780411244 1041.397127672707 1041.622436257945 1103.147273513101 1100.774866903423 1100.283497516182 1095.485908773676 379.6153815853767 1098.07041352472 295.3237130505416
1582 0.005 7.91 20 1084.042008602324 1041.397077268793 1041.622429019011 1103.142058846156 1100.771160546972 1100.281043632081 1095.458490052821 379.620592477558 1098.065407439221 295.3237267314039
1583 0.005 7.915 20 1084.041686226348 1041.397160041401 1041.622462392154 1103.147327797449 1100.775130374492 1100.28367063884 1095.485976482947 379.6261748998811 1098.065329455547 295.3236952239093
1584 0.005 7.92 20 1084.036390734424 1041.397112433255 1041.622462781967 1103.141365688922 1100.771234228522 1100.281105261213 1095.458231671916 379.6315387691185 1098.057645687467 295.3237539068294
1585 0.005 7.925 20 1084.04574374701 1041.397166371201 1041.622475394832 1103.146794189967 1100.774388598338 1100.282972225873 1095.485479874814 379.6369654086057 1098.071356998969 295.3237059526352
1586 0.005 7.930000000000001 20 1084.034915885236 1041.397139857202 1041.622481566944 1103.142561428406 1100.771716772843 1100.28153492933 1095.458206802852 379.6422549545932 1098.064446637528 295.3237957167337
1587 0.005 7.935 20 1084.047169774215 1041.397203218061 1041.622513205492 1103.14775869983 1100.775319317453 1100.283760535711 1095.485679059909 379.6475020821654 1098.073539196254 295.3237483244015
1588 0.005 7.94 20 1084.037868332387 1041.397175362602 1041.622515766076 1103.142198668862 1100.771327484161 1100.281215628617 1095.458297915491 379.6528041257663 1098.066646497962 295.3238415610425
1589 0.005 7.945 20 1084.041344872073 1041.397238226848 1041.622547971047 1103.147458729444 1100.775162309729 1100.283648893743 1095.485472888793 379.6581583031945 1098.069797903263 295.3237724005065
1590 0.005 7.95 20 1084.043727198561 1041.397209312415 1041.622552867038 1103.142908985275 1100.771609327706 1100.281549387436 1095.458483192316 379.6632134131163 1098.073353237649 295.3238190217709
1591 0.005 7.955 20 1084.038472292149 1041.397272909315 1041.622578428566 1103.14677844169 1100.774604683177 1100.283163194479 1095.485367406441 379.6687891083743 1098.070937666931 295.3238140057495
1592 0.005 7.96 20 1084.039853607181 1041.397218263344 1041.622571581573 1103.141661896573 1100.771249306531 1100.281221874894 1095.458678885803 379.6739792555554 1098.057943330483 295.3237696621363
1593 0.005 7.965 20 1084.042871696559 1041.397292621468 1041.622596886182 1103.146863642638 1100.774932567667 1100.283304263256 1095.485823860471 379.6794800908468 1098.0602498528 295.3237714616659
1594 0.005 7.97 20 1084.036802240557 1041.397259022456 1041.622602218307 1103.142630520777 1100.771621896399 1100.281493178947 1095.458171529516 379.6849701053704 1098.07333376363 295.3236993545924
1595 0.005 7.975000000000001 20 1084.04818202717 1041.397332762032 1041.622636233665 1103.147772519079 1100.775212233017 1100.283659685669 1095.485949703331 379.6900294359227 1098.073566011677 295.3237934700487
1596 0.005 7.98 20 1084.036286639887 1041.397310876905 1041.622647238685 1103.142545809744 1100.771500193874 1100.281407088568 1095.457912320225 379.6952535396445 1098.073223385609 295.3237678200163
1597 0.005 7.985 20 1084.04570641289 1041.397374695017 1041.622683629772 1103.148066268838 1100.775631019535 1100.283998708606 1095.485845290635 379.7005915567823 1098.074084085823 295.3238120344841
1598 0.005 7.99 20 1084.039191238304 1041.39733456241 1041.622677440949 1103.141495438777 1100.770584608644 1100.28055704799 1095.457972481453 379.7057756917867 1098.071554009807 295.323788658416
1599 0.005 7.995 20 1084.038412943445 1041.397383747658 1041.622694293524 1103.146436060643 1100.774468577234 1100.283064619556 1095.485450879972 379.7110867876435 1098.072083456041 295.3237647356243
1600 0.005 8 20 1084.042159231524 1041.397332243987 1041.622680031684 1103.14150277584 1100.770570606544 1100.280577696584 1095.45812914166 379.7161908798918 1098.071471442532 295.3238133335559
1601 0.005 8.005000000000001 20 1084.039425106036 1041.397399552639 1041.622701832091 1103.146813152364 1100.774741517473 1100.283258740474 1095.485399870345 379.7213970670105 1098.066502470807 295.3237592624276
1602 0.005 8.01 20 1084.039595632587 1041.397357676629 1041.622705156386 1103.142505759664 1100.771765725354 1100.281551840189 1095.458561361227 379.7265479534309 1098.063387647385 295.3238227299411
1603 0.005 8.015000000000001 20 1084.046083551292 1041.397439552067 1041.622739835924 1103.148040941159 1100.775497378649 1100.283883608177 1095.485436225142 379.7318151337482 1098.073797763289 295.3237620434761
1604 0.005 8.02 20 1084.03406864293 1041.397393121788 1041.622737995673 1103.141835424656 1100.771202591667 1100.280997407925 1095.458211166062 379.7372340042085 1098.0662473366 295.3238192765751
1605 0.005 8.025 20 1084.047827475077 1041.397467646237 1041.622772898344 1103.148440769968 1100.776067387764 1100.284295552654 1095.485951755614 379.7421611797627 1098.064477249465 295.3237639510518
1606 0.005 8.029999999999999 20 1084.036250705141 1041.397431596794 1041.622769400831 1103.141649337056 1100.770675754178 1100.280722677035 1095.457975471837 379.7475877671026 1098.070944811991 295.3237760123954
1607 0.005 8.035 20 1084.042431714259 1041.397483933837 1041.622793457965 1103.147021112975 1100.774873764657 1100.283284309035 1095.485885077844 379.7528485106006 1098.067295814203 295.3238197118425
1608 0.005 8.040000000000001 20 1084.041015807399 1041.397443389273 1041.62278629755 1103.142143031016 1100.771134340191 1100.280932764226 1095.457982058595 379.7580633757798 1098.066694748967 295.3237818894198
1609 0.005 8.045 20 1084.039336588628 1041.397515830761 1041.622819271926 1103.147999705822 1100.775808876116 1100.284061858397 1095.485921228736 379.7631857852087 1098.065077295355 295.3238245671804
1610 0.005 8.050000000000001 20 1084.043388611491 1041.397478159322 1041.622822316431 1103.142561900725 1100.771361444296 1100.281234364426 1095.458204469986 379.7683637079362 1098.072963895981 295.3237649358663
1611 0.005 8.055 20 1084.040567938713 1041.397540350723 1041.62284093256 1103.146201015175 1100.774109701712 1100.282809340326 1095.485816298554 379.7733066109237 1098.07156584359 295.323846100084
1612 0.005 8.06 20 1084.037456714844 1041.397490593879 1041.62283663492 1103.141783284035 1100.770889793191 1100.280944693324 1095.458221457817 379.778571877948 1098.070496480575 295.3237563301431
1613 0.005 8.065 20 1084.047374420225 1041.397563647247 1041.62286566771 1103.147713239998 1100.7751510062 1100.283645268524 1095.485599264382 379.7835628490259 1098.073276825546 295.3237963684572
1614 0.005 8.07 20 1084.035492303322 1041.397535234222 1041.622872150505 1103.142376935534 1100.771294812573 1100.281284210363 1095.458650332372 379.7887072191102 1098.073155858633 295.3237906421622
1615 0.005 8.074999999999999 20 1084.045623438893 1041.397579566737 1041.622890088691 1103.146400695152 1100.774213292255 1100.282850001518 1095.485311843758 379.7937935529393 1098.07224478213 295.3237561862009
1616 0.005 8.08 20 1084.03817720082 1041.397559987546 1041.622895127844 1103.142220047551 1100.771410854735 1100.281387088418 1095.458817805512 379.7988063626607 1098.064061836247 295.3238429886337
1617 0.005 8.085000000000001 20 1084.040085608691 1041.397610507772 1041.622916352323 1103.146519770011 1100.774521101147 1100.283040102826 1095.485747059945 379.8041417207223 1098.066865301581 295.3237521988682
1618 0.005 8.09 20 1084.041720026956 1041.397560667558 1041.622902327598 1103.141667393152 1100.770638200509 1100.280585264999 1095.458204922591 379.8092255202751 1098.066696393507 295.3238232675122
1619 0.005 8.095000000000001 20 1084.040210077532 1041.397640004108 1041.622935043144 1103.147569634451 1100.775181349751 1100.283641122009 1095.485898671824 379.8143406410946 1098.073557445117 295.3237475204608
1620 0.005 8.1 20 1084.040898607424 1041.397592927063 1041.622937131574 1103.142021562001 1100.771427640532 1100.281318556353 1095.458185963347 379.8193388929768 1098.063147706166 295.3238320469933
1621 0.005 8.105 20 1084.043682191518 1041.397678442568 1041.622972821971 1103.147766106069 1100.775515014297 1100.283913251271 1095.486038824025 379.8243744048571 1098.064012682273 295.3238146120934
1622 0.005 8.109999999999999 20 1084.034541356895 1041.397632458651 1041.622972925391 1103.141293158057 1100.771218172825 1100.281075824867 1095.458149777315 379.8295762820209 1098.057607443816 295.3237752814072
1623 0.005 8.115 20 1084.046825197387 1041.397690457999 1041.622990098454 1103.146950664961 1100.774463358665 1100.283055299689 1095.485764113302 379.8345646624934 1098.071242548275 295.3237991883878
1624 0.005 8.120000000000001 20 1084.035021517414 1041.39765900469 1041.622990626266 1103.142114570694 1100.771356984342 1100.281203465377 1095.458059068283 379.8394699591438 1098.066203148859 295.3237927602868
1625 0.005 8.125 20 1084.044520827529 1041.397715929854 1041.623019877321 1103.147209681086 1100.775222941129 1100.283633151367 1095.485587806769 379.8443292493608 1098.062027149308 295.3238162214451
1626 0.005 8.130000000000001 20 1084.041236353252 1041.397700363916 1041.6230295194 1103.143445499546 1100.772185911269 1100.282044835071 1095.458560787219 379.849408425375 1098.068465479903 295.3237347634289
1627 0.005 8.135 20 1084.040001648984 1041.397767671245 1041.623065036006 1103.147157582413 1100.774862164643 1100.283426526918 1095.485649861972 379.8545983937772 1098.073465282851 295.3238195815441
1628 0.005 8.140000000000001 20 1084.042747104764 1041.397727662116 1041.623064286473 1103.142206520949 1100.771189816066 1100.2811700127 1095.45878916128 379.8593001480712 1098.06595214093 295.323771482288
1629 0.005 8.145 20 1084.039362599618 1041.397791643191 1041.623085630427 1103.146376317456 1100.774223963462 1100.28288293795 1095.485582127179 379.8643422727366 1098.071532680274 295.323782574774
1630 0.005 8.15 20 1084.039546251503 1041.397744687276 1041.62308541005 1103.142407357136 1100.771473224282 1100.281426427195 1095.458498017043 379.8693049608493 1098.067603795768 295.3237596042717
1631 0.005 8.154999999999999 20 1084.045401309976 1041.397824875848 1041.623119284846 1103.147945592396 1100.775687659611 1100.284009062682 1095.486083646579 379.8742468151048 1098.063529213094 295.3237972068467
1632 0.005 8.16 20 1084.033836803859 1041.397772357242 1041.623110072889 1103.141167147892 1100.770365748494 1100.28047519128 1095.458031372073 379.8796026219061 1098.071565780338 295.3237942521665
1633 0.005 8.165000000000001 20 1084.047263290257 1041.397839445124 1041.623139193729 1103.147452678785 1100.775357868059 1100.2838076317 1095.486030890341 379.884138455665 1098.064560685259 295.3237798752083
1634 0.005 8.17 20 1084.03622880047 1041.397804424273 1041.62313519435 1103.141722913103 1100.77079863606 1100.280784610899 1095.45782557908 379.8891451773861 1098.070869600555 295.323862663363
1635 0.005 8.175000000000001 20 1084.042655047666 1041.39785784833 1041.623160670817 1103.147208613219 1100.775110346297 1100.283513250414 1095.485663463791 379.8941092822945 1098.066528866907 295.3237937457389
1636 0.005 8.18 20 1084.041493002307 1041.397824898915 1041.623160280633 1103.142127140587 1100.771333459352 1100.281213504563 1095.458219848622 379.8989147115562 1098.06281190273 295.3238505362777
1637 0.005 8.185 20 1084.039842343524 1041.397901402228 1041.623196803435 1103.148051410674 1100.775664043922 1100.284145646926 1095.485780561664 379.9038912362157 1098.069051144973 295.3238196698953
1638 0.005 8.19 20 1084.04264655693 1041.397852593548 1041.623192319618 1103.142015655713 1100.770932775914 1100.281028692386 1095.458300670075 379.9086934444252 1098.070937633034 295.3238058363165
1639 0.005 8.195 20 1084.042460131898 1041.397940921808 1041.623232193777 1103.147805085082 1100.775546010907 1100.283948430596 1095.48555560043 379.9134721266957 1098.066455921566 295.3238542451663
1640 0.005 8.199999999999999 20 1084.038227821175 1041.397899361859 1041.623237894256 1103.142390024499 1100.771489399116 1100.281412923253 1095.458533618389 379.9184066408611 1098.06844174882 295.3238222951202
1641 0.005 8.205 20 1084.045641100579 1041.397953779769 1041.623255143426 1103.146641455961 1100.774351869433 1100.282996163492 1095.485157882083 379.9231053149463 1098.071676763312 295.3239289729383
1642 0.005 8.210000000000001 20 1084.033578137288 1041.397901741222 1041.623240698912 1103.140990306682 1100.770232670193 1100.280300998692 1095.458056739719 379.9281065391527 1098.070969931065 295.32383034003
1643 0.005 8.215 20 1084.046051159462 1041.397951317221 1041.623256846255 1103.147009784632 1100.774747638594 1100.283262890153 1095.485457816535 379.932966931769 1098.072726335735 295.323817874764
1644 0.005 8.220000000000001 20 1084.038775615819 1041.397929455335 1041.623259405744 1103.142762936534 1100.771686926488 1100.281396829392 1095.458474887632 379.9379697448472 1098.065841075345 295.3237994420659
1645 0.005 8.225 20 1084.041918127742 1041.397995886748 1041.623294300955 1103.147388268757 1100.775102147387 1100.283579065176 1095.485976832525 379.9429092586406 1098.073713308585 295.3237987084727
1646 0.005 8.23 20 1084.041692298654 1041.397942155242 1041.623281125732 1103.141185594153 1100.770175629827 1100.280272338935 1095.457856123915 379.9477412113586 1098.071490316969 295.323833731199
1647 0.005 8.234999999999999 20 1084.039039907814 1041.398005484013 1041.623302017282 1103.146686713645 1100.77456509224 1100.283152469738 1095.485620018391 379.9524604633331 1098.072437930448 295.3238033669709
1648 0.005 8.24 20 1084.040104032699 1041.397951716596 1041.623294601962 1103.141667542409 1100.771328642425 1100.28114756205 1095.458366054041 379.957220307604 1098.057645881342 295.3238164352364
1649 0.005 8.245000000000001 20 1084.042970142618 1041.398021194958 1041.623314869171 1103.14709000733 1100.774915619862 1100.283369882431 1095.485446104524 379.9621783873948 1098.066479379612 295.3237313296152
1650 0.005 8.25 20 1084.035001126761 1041.397967521156 1041.623304935845 1103.141439584445 1100.77083460895 1100.280717260622 1095.458289461282 379.9670164681175 1098.066488041543 295.32380196361
1651 0.005 8.255000000000001 20 1084.046710920081 1041.39803466373 1041.62333122319 1103.147044175923 1100.775041472381 1100.283501563115 1095.485683723788 379.9715655214096 1098.061617606724 295.3237633537674
1652 0.005 8.26 20 1084.036312488603 1041.398016760673 1041.623342951734 1103.142712159578 1100.771823444151 1100.281714605918 1095.458381297476 379.9766303755109 1098.066733239247 295.323782085815
1653 0.005 8.265000000000001 20 1084.045172935649 1041.398079255692 1041.623378494319 1103.14804902569 1100.775908589874 1100.284217501604 1095.485600652065 379.9813398900154 1098.06364716779 295.323760627958
1654 0.005 8.27 20 1084.040388392407 1041.398050718985 1041.623378896891 1103.142465038124 1100.771244004052 1100.281253735233 1095.458391501514 379.9861061228102 1098.070588144828 295.3237926460753
1655 0.005 8.275 20 1084.039544864887 1041.398115120249 1041.623411496211 1103.14701385267 1100.77507166498 1100.28357967237 1095.485666012628 379.9909858665789 1098.064055671149 295.323810517265
1656 0.005 8.279999999999999 20 1084.044166962411 1041.398087313294 1041.623419222043 1103.143420007221 1100.77214603055 1100.281892533266 1095.458383674605 379.9955411222906 1098.0653986281 295.3237962368106
1657 0.005 8.285 20 1084.040837346783 1041.398164492977 1041.623454081508 1103.147555479898 1100.775154468568 1100.283618974209 1095.485767614959 380.0004461723777 1098.069687911993 295.3238247825078
1658 0.005 8.290000000000001 20 1084.039840129773 1041.398110501662 1041.623450736508 1103.142088670422 1100.771118055334 1100.281086210572 1095.45796754013 380.0049753708362 1098.0703536633 295.3238458057103
1659 0.005 8.295 20 1084.044629826673 1041.398182485707 1041.623477258102 1103.147207439433 1100.775287015306 1100.283702117658 1095.485828545405 380.0096016915037 1098.059942721669 295.32392428337
1660 0.005 8.300000000000001 20 1084.035787538472 1041.398147944438 1041.623480537152 1103.142816132434 1100.771787354553 1100.281666011279 1095.458183697227 380.014678036476 1098.069629394717 295.3238019682788
1661 0.005 8.305 20 1084.047248972893 1041.39820692776 1041.623505107603 1103.147455411376 1100.775121201259 1100.283603758546 1095.485621036922 380.0191157181553 1098.069554462934 295.3238016714972
1662 0.005 8.31 20 1084.037512058054 1041.398185346982 1041.623512256192 1103.142791235296 1100.771681754563 1100.28157306503 1095.458383597097 380.0237426506706 1098.069155356966 295.3238404588013
1663 0.005 8.315 20 1084.042540070302 1041.398234932622 1041.623537062781 1103.1467794918 1100.774708170604 1100.283082455346 1095.485489587172 380.0284216180254 1098.066299733053 295.323803040699
1664 0.005 8.32 20 1084.04089284224 1041.398199310164 1041.623533440938 1103.141812593966 1100.771264139671 1100.281090958781 1095.458730000856 380.0330073156039 1098.058680943706 295.3238657618932
1665 0.005 8.324999999999999 20 1084.039806377398 1041.398273572838 1041.623566480723 1103.147923839695 1100.775621180134 1100.284032716611 1095.485675418973 380.037925818504 1098.064840896406 295.3237836513248
1666 0.005 8.33 20 1084.043624313733 1041.398238601926 1041.623572327496 1103.1428190175 1100.771777399904 1100.281677337676 1095.458553507681 380.0427268819213 1098.066885528795 295.3238373265153
1667 0.005 8.335000000000001 20 1084.042631631605 1041.398321621597 1041.623608775908 1103.147573135526 1100.775174083498 1100.28361759885 1095.485634107064 380.0472346828628 1098.073610258718 295.3238224850651
1668 0.005 8.34 20 1084.038181631958 1041.398276662423 1041.623612842732 1103.142150486276 1100.77121202513 1100.281167083278 1095.4583529594 380.0518254510521 1098.0697917832 295.3238519384935
1669 0.005 8.345000000000001 20 1084.046313187927 1041.398335889118 1041.623632608606 1103.146997602719 1100.774604077745 1100.283226696011 1095.486048128621 380.0562755564786 1098.069659143272 295.3238914937602
1670 0.005 8.35 20 1084.03557977216 1041.3983095773 1041.623638719987 1103.142823241419 1100.771726623533 1100.281711908048 1095.458317069924 380.0611739129591 1098.067102195129 295.3238068749803
1671 0.005 8.355 20 1084.047715283262 1041.398371811948 1041.623668799015 1103.147778088375 1100.775263884836 1100.283799584628 1095.485923869127 380.0658406591371 1098.073730544973 295.3238407838224
1672 0.005 8.359999999999999 20 1084.038329993156 1041.398343150909 1041.623670552588 1103.142397788271 1100.771463496153 1100.281384650902 1095.457832821633 380.070334613976 1098.068524001339 295.3238139599759
1673 0.005 8.365 20 1084.040803754759 1041.398396742764 1041.623695518824 1103.147026694471 1100.774998909207 1100.283479949149 1095.485653629031 380.0748541112642 1098.067171759638 295.3238903909103
1674 0.005 8.370000000000001 20 1084.043931684402 1041.398367183301 1041.62369853573 1103.143323836422 1100.771989638819 1100.281777435683 1095.458684813256 380.0793988835115 1098.065548151365 295.323797618679
1675 0.005 8.375 20 1084.039189628816 1041.398431505012 1041.623722635577 1103.146723012277 1100.77441377418 1100.283128487844 1095.485660478155 380.0843288441227 1098.071777241616 295.3238534027931
1676 0.005 8.380000000000001 20 1084.04145745049 1041.398381600636 1041.623718242752 1103.14249527089 1100.77153457735 1100.281320046557 1095.458701117378 380.0885679669095 1098.064759321511 295.3238391146499
1677 0.005 8.385 20 1084.043608039267 1041.398456000187 1041.623744514596 1103.147470568361 1100.775136955615 1100.283663200096 1095.485654656337 380.0932491274627 1098.068858254545 295.3238505295786
1678 0.005 8.390000000000001 20 1084.036628126765 1041.398417088354 1041.623748326613 1103.142576201247 1100.771657088447 1100.281658421429 1095.458672224229 380.0977039392114 1098.067843393358 295.3238750942909
1679 0.005 8.395 20 1084.048298786256 1041.398492799828 1041.623783951293 1103.148046186288 1100.77549265796 1100.284018790843 1095.485915270528 380.1023851967915 1098.067439518124 295.3238540855242
1680 0.005 8.4 20 1084.035785300707 1041.398469012843 1041.623793464936 1103.142308197216 1100.771637259605 1100.281623727895 1095.458559138719 380.1070522491033 1098.064384515363 295.3238930917589
1681 0.005 8.404999999999999 20 1084.045545886324 1041.398523091341 1041.623818977084 1103.147290690131 1100.77489469126 1100.283445705552 1095.485988268883 380.111485584576 1098.073059641333 295.3238253537168
1682 0.005 8.41 20 1084.040053697487 1041.398485212374 1041.623812092781 1103.141900174576 1100.770800307512 1100.280908612405 1095.458117040006 380.1160765790141 1098.070722972857 295.3238629899448
1683 0.005 8.415000000000001 20 1084.040412157315 1041.39854970882 1041.62384130279 1103.147337715332 1100.77501615052 1100.283526056157 1095.486024234038 380.1207187382461 1098.073725669307 295.3238523967253
1684 0.005 8.42 20 1084.042512657556 1041.398501273534 1041.623834016237 1103.142012709239 1100.771181242931 1100.280991930035 1095.457905504614 380.1252180023668 1098.06579039582 295.323816051457
1685 0.005 8.425000000000001 20 1084.039817084183 1041.398573109176 1041.623860911381 1103.14660846231 1100.774889897099 1100.283347919428 1095.486180755793 380.1295997186962 1098.059429251124 295.3238605260218
1686 0.005 8.43 20 1084.040683873721 1041.398527249166 1041.623859018986 1103.142422243564 1100.771300380155 1100.281327549821 1095.458299283854 380.1342052001891 1098.072896063937 295.3237752061023
1687 0.005 8.435 20 1084.044239849714 1041.398581768023 1041.623872274858 1103.146055894707 1100.773841485652 1100.282591307184 1095.485394137738 380.1386078422662 1098.071508898374 295.3238790896463
1688 0.005 8.44 20 1084.033952094339 1041.398538758705 1041.623869092925 1103.141653106888 1100.771472208615 1100.281299078299 1095.458328164178 380.1433303686497 1098.058169304044 295.323788953275
1689 0.005 8.445 20 1084.047062420563 1041.398588738019 1041.623882328573 1103.146588023753 1100.774257212277 1100.282944423889 1095.485353148553 380.1478356091781 1098.072319594098 295.3238339381107
1690 0.005 8.449999999999999 20 1084.037937288587 1041.398574466877 1041.623893870991 1103.142951848601 1100.771916458547 1100.281785890332 1095.458548964641 380.1522354714031 1098.067465198981 295.3238228269747
1691 0.005 8.455 20 1084.043247038724 1041.398634275 1041.623927644413 1103.147435092773 1100.77537642414 1100.283646558556 1095.48557135907 380.1567223869718 1098.065174341917 295.3238242863446
1692 0.005 8.460000000000001 20 1084.041352052165 1041.398591550971 1041.623918959389 1103.141731519783 1100.770672614583 1100.280663853149 1095.458206088602 380.1610177591652 1098.071203025873 295.3238917591739
1693 0.005 8.465 20 1084.040202918716 1041.398667201339 1041.623954344264 1103.148131477458 1100.775745765246 1100.284240260323 1095.485970451128 380.1655235400576 1098.068320897293 295.3238592091447
1694 0.005 8.470000000000001 20 1084.042292731874 1041.398609366496 1041.623942241612 1103.141401209999 1100.770439032365 1100.280600334741 1095.458066732482 380.1700284133788 1098.071952699059 295.3238694103255
1695 0.005 8.475 20 1084.041649517855 1041.39869101005 1041.623976045947 1103.147319218722 1100.775406190617 1100.283760203045 1095.48581022952 380.1743031698635 1098.062169819597 295.3238114008323
1696 0.005 8.48 20 1084.039433273414 1041.398655880421 1041.623985888622 1103.1429910142 1100.772011071733 1100.281891229613 1095.458150317683 380.1791601323133 1098.067217211465 295.3238354260973
1697 0.005 8.484999999999999 20 1084.045884324952 1041.398707822108 1041.624000056772 1103.146448543715 1100.77409242677 1100.282853732244 1095.48573938536 380.1833800999663 1098.071550319271 295.3238262053279
1698 0.005 8.49 20 1084.034003295641 1041.398660447032 1041.623988394019 1103.141454429645 1100.770746526902 1100.280740839275 1095.458402402155 380.1878071896441 1098.066037324765 295.3238931306662
1699 0.005 8.495000000000001 20 1084.045813038296 1041.398705994722 1041.624001953551 1103.146911288378 1100.774757502122 1100.283210565038 1095.485691163656 380.1920652496574 1098.066710063882 295.3238480588568
1700 0.005 8.5 20 1084.037790142887 1041.39866783843 1041.623991270427 1103.141681838534 1100.770809828049 1100.280749100093 1095.458407602079 380.1964010507611 1098.066797246897 295.3238217896364
1701 0.005 8.505000000000001 20 1084.042346938506 1041.39873881528 1041.624029227223 1103.147666404291 1100.775489800398 1100.284026068637 1095.485461109047 380.200886969912 1098.067709358816 295.3238251087733
1702 0.005 8.51 20 1084.042072972552 1041.398684670096 1041.624014829506 1103.141324083851 1100.770328510224 1100.280393107411 1095.45812606871 380.2052451835182 1098.071070965819 295.3237983422823
1703 0.005 8.515000000000001 20 1084.039287748394 1041.398749760347 1041.624036664161 1103.14678959927 1100.774636160825 1100.283099390571 1095.485336049098 380.2093761177725 1098.072535981761 295.3239185759873
1704 0.005 8.52 20 1084.040869591482 1041.398689991549 1041.62402395909 1103.141932067507 1100.771143416714 1100.280970526979 1095.458176193114 380.2138873612333 1098.066542457128 295.3238163412725
1705 0.005 8.525 20 1084.043547452286 1041.398760794011 1041.624046230457 1103.147414578332 1100.775063576944 1100.283367244162 1095.485654450208 380.2182732341274 1098.066905076706 295.3238837354664
1706 0.005 8.529999999999999 20 1084.037061754892 1041.398726417983 1041.624053755354 1103.142995751266 1100.772007965578 1100.281823026176 1095.458383672252 380.2226080231894 1098.065559568511 295.3238143616853
1707 0.005 8.535 20 1084.046835905261 1041.39877526883 1041.624067734759 1103.146298513517 1100.773991722758 1100.282634898504 1095.485584528821 380.2271909683286 1098.071694285729 295.3238377277677
1708 0.005 8.540000000000001 20 1084.035659782908 1041.398752229083 1041.624074024935 1103.142324979422 1100.771700437314 1100.28161190983 1095.458173509285 380.2313373408773 1098.064101710073 295.3238630223863
1709 0.005 8.545 20 1084.045244694426 1041.398800682814 1041.624094164546 1103.14710300858 1100.774802592442 1100.283308221818 1095.485934043028 380.2356330428049 1098.073059310828 295.3238536403823
1710 0.005 8.550000000000001 20 1084.039710062295 1041.398769238459 1041.624091718385 1103.141888884237 1100.771279869365 1100.2812084754 1095.458339969733 380.2398641215414 1098.059974751809 295.323894028342
1711 0.005 8.555 20 1084.03958823203 1041.398829323741 1041.624117875342 1103.146819912563 1100.774841510188 1100.28339812649 1095.485953609563 380.244349161588 1098.063897797072 295.3238441629323
1712 0.005 8.56 20 1084.042481187946 1041.398773339138 1041.624101585025 1103.141161613298 1100.770206790846 1100.28047478381 1095.458266915705 380.2484853075023 1098.071310171546 295.323906998139
1713 0.005 8.565 20 1084.040626706003 1041.398854796494 1041.62413525891 1103.14726125844 1100.775245474511 1100.283746840968 1095.485751224905 380.252743916744 1098.064497504967 295.3238275503785
1714 0.005 8.57 20 1084.039624928012 1041.398803544362 1041.624131785667 1103.14218751155 1100.771399075649 1100.281168524641 1095.458541422375 380.2570163546979 1098.065222629077 295.3238803093013
1715 0.005 8.575000000000001 20 1084.044647349191 1041.39886495362 1041.624148735572 1103.146723920142 1100.774381285883 1100.283030856665 1095.48568779218 380.2611612174126 1098.070486296298 295.3238582368221
1716 0.005 8.58 20 1084.034275454315 1041.398815160416 1041.624139759419 1103.141649370485 1100.770954952063 1100.280882256319 1095.458345102317 380.2656501856175 1098.066644755336 295.3238655427909
1717 0.005 8.585000000000001 20 1084.04741405899 1041.398877351624 1041.624164873508 1103.147428775923 1100.775112040189 1100.283328189114 1095.485719354495 380.2697185328336 1098.065825756667 295.323847535352
1718 0.005 8.59 20 1084.036617833217 1041.398844739682 1041.624162945167 1103.141812411181 1100.770954848466 1100.280934604851 1095.458077157754 380.2740197506626 1098.069316999011 295.323844666437
1719 0.005 8.595000000000001 20 1084.04376065179 1041.39891089151 1041.624198793692 1103.147449650896 1100.775367523117 1100.28370043375 1095.485868269769 380.2784110144766 1098.063714221921 295.323873323041
1720 0.005 8.6 20 1084.041150796275 1041.398866330336 1041.624189122632 1103.141663843457 1100.77066412112 1100.280695725467 1095.457981315117 380.2827756668485 1098.07007304589 295.3237962626679
1721 0.005 8.605 20 1084.039124493442 1041.398925625326 1041.624210188133 1103.146963355742 1100.774621221882 1100.283218381661 1095.486131105323 380.2871737249054 1098.070936775306 295.323883411088
1722 0.005 8.609999999999999 20 1084.043163958942 1041.398885136178 1041.624210774688 1103.142324453638 1100.771434078128 1100.28141068167 1095.45830105302 380.2910908658519 1098.064746812619 295.3238815572939
1723 0.005 8.615 20 1084.041113433512 1041.398947584486 1041.624229298571 1103.146292538021 1100.774204047117 1100.282843674121 1095.485556655222 380.2953086651777 1098.07138249857 295.3239442868166
1724 0.005 8.620000000000001 20 1084.037643417849 1041.398897101955 1041.624224050023 1103.141584341928 1100.770789748736 1100.28089122078 1095.45852682208 380.2997107630876 1098.069278741523 295.3238581192237
1725 0.005 8.625 20 1084.047487324976 1041.398973817244 1041.624255738926 1103.147780527959 1100.775321305215 1100.28374799329 1095.48608908663 380.3036974955402 1098.064610449194 295.3239017365847
1726 0.005 8.630000000000001 20 1084.034539418977 1041.39893033747 1041.624249860025 1103.141443710364 1100.770580359446 1100.280636648252 1095.458451495651 380.3081779744852 1098.072254572557 295.3238951292005
1727 0.005 8.635 20 1084.047196488455 1041.398994657549 1041.624282082067 1103.14770757106 1100.775446278982 1100.283857367391 1095.485513138216 380.3120598753587 1098.064683879797 295.3238600711728
1728 0.005 8.640000000000001 20 1084.037874794335 1041.398955365066 1041.624273217736 1103.141345818254 1100.77042444838 1100.280558602334 1095.458484332302 380.3163094599203 1098.071742912969 295.3239499879673
1729 0.005 8.645 20 1084.040619548414 1041.399002732892 1041.624292008788 1103.146161445237 1100.774216450395 1100.282836180068 1095.48544308654 380.3205803778228 1098.071811852223 295.3238635676456
1730 0.005 8.65 20 1084.043265538031 1041.398969255784 1041.624290892065 1103.142758932857 1100.771637925699 1100.281538808711 1095.458413174143 380.3245809335374 1098.066370265879 295.3239321336166
1731 0.005 8.654999999999999 20 1084.040722128528 1041.399052575003 1041.624329253045 1103.147964508079 1100.775569128977 1100.284088370132 1095.486229635605 380.3289676582733 1098.067730960417 295.3238620425752
1732 0.005 8.66 20 1084.041525289863 1041.399008491834 1041.624333315448 1103.142496573765 1100.771791449147 1100.28165084525 1095.458281051043 380.3330763533071 1098.064169473677 295.3238964673866
1733 0.005 8.665000000000001 20 1084.045054201909 1041.399095253583 1041.624370950718 1103.14798582519 1100.775468869908 1100.283865737529 1095.486010094768 380.3371258375188 1098.073864393544 295.3238858488763
1734 0.005 8.67 20 1084.035958727414 1041.399047215899 1041.624371445816 1103.1417863342 1100.771137534737 1100.281018589646 1095.457996091136 380.3414115260927 1098.066840871792 295.3238498354306
1735 0.005 8.675000000000001 20 1084.046694916097 1041.399113643918 1041.624398391755 1103.146985843446 1100.775195503574 1100.283523694435 1095.485937418191 380.345290262237 1098.058168900746 295.3238772804807
1736 0.005 8.68 20 1084.036016247086 1041.399079987026 1041.624395615193 1103.142066182973 1100.77107483028 1100.281072376632 1095.458113648125 380.3496350067095 1098.070388633468 295.3237950050711
1737 0.005 8.685 20 1084.044692592043 1041.399134570571 1041.624422464742 1103.147084418107 1100.775237359175 1100.283662840934 1095.485605784259 380.3535134518423 1098.060395288118 295.3238994575788
1738 0.005 8.69 20 1084.040970124223 1041.399106493494 1041.624421584873 1103.14274323015 1100.771524446353 1100.281402127978 1095.458392109133 380.3576699710497 1098.069446450019 295.3238432165026
1739 0.005 8.695 20 1084.039908265963 1041.39916311326 1041.624447017595 1103.146628639088 1100.774476308079 1100.283103093567 1095.48567908248 380.3617491881701 1098.072975445639 295.3239261866368
1740 0.005 8.700000000000001 20 1084.044204438597 1041.399135876684 1041.624454990126 1103.143207658952 1100.772078308331 1100.281860599697 1095.458887429316 380.3656350613693 1098.064134483203 295.3238835127764
1741 0.005 8.705 20 1084.041054451219 1041.399220141379 1041.624495346468 1103.147422393316 1100.775368027753 1100.283783463154 1095.485617656464 380.3700006226158 1098.064669146805 295.323844121548
1742 0.005 8.710000000000001 20 1084.039058084514 1041.399170402466 1041.62449491073 1103.141638335164 1100.771279100198 1100.281191950283 1095.458727327663 380.3740015422249 1098.058131558831 295.3238676791997
1743 0.005 8.715 20 1084.046411497523 1041.399247083051 1041.624523446451 1103.14763742498 1100.775129204023 1100.28365718205 1095.485750910604 380.3780116249224 1098.073214502272 295.3238167762767
1744 0.005 8.720000000000001 20 1084.035234522645 1041.399213421859 1041.624532241574 1103.142395320854 1100.771796688895 1100.281552460162 1095.458278414339 380.3823707474252 1098.063449436144 295.3238511316329
1745 0.005 8.725 20 1084.046888515137 1041.399256723927 1041.62454370372 1103.146126588165 1100.77389916251 1100.282694760216 1095.48597539373 380.3863909069944 1098.071650211743 295.3238314184322
1746 0.005 8.73 20 1084.036071251855 1041.399215565555 1041.624531828928 1103.141306027191 1100.770443926859 1100.280591712528 1095.458068417297 380.3904211946529 1098.071023224333 295.3239012898568
1747 0.005 8.734999999999999 20 1084.042894050688 1041.399263134647 1041.624550422492 1103.146755400834 1100.774698360085 1100.283147270639 1095.485850473304 380.394437829061 1098.066835008425 295.3238593861827
1748 0.005 8.74 20 1084.04149990092 1041.399220395078 1041.624539852886 1103.142122459002 1100.771142799226 1100.280914602179 1095.457977275809 380.3985965982956 1098.066835737665 295.3238077058929
1749 0.005 8.745000000000001 20 1084.039234959072 1041.399282957261 1041.624564554788 1103.14733234367 1100.775108949572 1100.28342487826 1095.485815304268 380.4027557738739 1098.066708671221 295.3238552867264
1750 0.005 8.75 20 1084.04250063711 1041.399224506768 1041.624550126315 1103.141399173881 1100.770498012064 1100.280613881106 1095.458401612825 380.4064497613576 1098.071584218878 295.3238031972959
1751 0.005 8.755000000000001 20 1084.041500956958 1041.399304111784 1041.624580965974 1103.146951883219 1100.775130436146 1100.283509313533 1095.485670466816 380.4104597441025 1098.060848851833 295.3238540324901
1752 0.005 8.76 20 1084.038797079956 1041.399258958929 1041.62458043017 1103.141915524336 1100.771010174051 1100.281014095322 1095.458581899246 380.4148316765701 1098.072683152291 295.3237743607339
1753 0.005 8.765000000000001 20 1084.047404783117 1041.399333404595 1041.624612876391 1103.147740386662 1100.775376434736 1100.283801028185 1095.485563186663 380.418544847756 1098.064413261065 295.3238859285897
1754 0.005 8.77 20 1084.034382269954 1041.399285606724 1041.624604099374 1103.141376767715 1100.770538366527 1100.280567644692 1095.458236468008 380.4227569130397 1098.071307976129 295.3238508599657
1755 0.005 8.775 20 1084.046166444735 1041.399328877787 1041.624617882624 1103.14666831201 1100.774483153406 1100.283063682129 1095.485451681112 380.4264711920826 1098.072107013953 295.3238268032072
1756 0.005 8.779999999999999 20 1084.039675060232 1041.399306795111 1041.624620234777 1103.142435204639 1100.771260146775 1100.281240591335 1095.458500101843 380.4305262815544 1098.073198145578 295.3238604739619
1757 0.005 8.785 20 1084.040799741458 1041.399352014934 1041.62463862211 1103.146113919812 1100.774099434017 1100.282849594346 1095.485670691805 380.4345859430762 1098.071999795905 295.3238010127181
1758 0.005 8.790000000000001 20 1084.042630790794 1041.39930331545 1041.62462567115 1103.141837389484 1100.770787566784 1100.280780839232 1095.457772799945 380.438336079973 1098.070864134344 295.3239039087114
1759 0.005 8.795 20 1084.040776615835 1041.399382277015 1041.624658074383 1103.147621671739 1100.775202816239 1100.283685349181 1095.486116160654 380.4424704828368 1098.073416163134 295.3238313286947
1760 0.005 8.800000000000001 20 1084.040888118929 1041.399319114332 1041.62464476366 1103.141568763674 1100.770648481548 1100.280769510608 1095.458326087577 380.4464822074959 1098.069982348287 295.3238862004426
1761 0.005 8.805 20 1084.044178876229 1041.399394490558 1041.624671052098 1103.147555918209 1100.775170633505 1100.28356070739 1095.485776784245 380.4502261242377 1098.066445691167 295.3238848294733
1762 0.005 8.81 20 1084.035365410847 1041.399350247607 1041.624671120884 1103.14143198788 1100.771266536482 1100.28112308119 1095.458383159659 380.4542951661241 1098.05956965056 295.3238662862296
1763 0.005 8.815 20 1084.047538801673 1041.399418125696 1041.624697707874 1103.147042594615 1100.774948283363 1100.283413529936 1095.485478142333 380.4581830688026 1098.062131426645 295.3238537527905
1764 0.005 8.82 20 1084.036820430555 1041.399398415822 1041.624706355744 1103.143106788192 1100.771988075346 1100.281707469326 1095.458674172508 380.4620251084552 1098.065943802581 295.3238199922004
1765 0.005 8.825000000000001 20 1084.046155343302 1041.399460871939 1041.62474120541 1103.148038833171 1100.775489701547 1100.284071552836 1095.486004466458 380.4661014243691 1098.0685088418 295.3238392047856
1766 0.005 8.83 20 1084.04038068836 1041.399426038775 1041.624738406511 1103.141943219169 1100.770791988717 1100.280897218541 1095.458456871814 380.4698408884388 1098.070755699637 295.3238290872131
1767 0.005 8.835000000000001 20 1084.041050643278 1041.399500932481 1041.624777467749 1103.148248691198 1100.77594692209 1100.284206399888 1095.486093530253 380.4738167576381 1098.065900992543 295.3239258283763
1768 0.005 8.84 20 1084.044492159304 1041.399473692064 1041.624788010686 1103.142864128735 1100.771686649827 1100.281654485986 1095.458331310662 380.4778087613429 1098.067182501593 295.3238274331047
1769 0.005 8.845000000000001 20 1084.040867615165 1041.399556172966 1041.624827464565 1103.147450369983 1100.775513211545 1100.283928882345 1095.485908423737 380.4816413743415 1098.064653669446 295.3238875692784
1770 0.005 8.85 20 1084.039467812898 1041.399493782101 1041.624816783528 1103.141421692049 1100.770549504204 1100.280577857507 1095.457881141305 380.4855139748419 1098.071279167066 295.3238409349195
1771 0.005 8.855 20 1084.045475198159 1041.399569726548 1041.624845504606 1103.147560208358 1100.775438471538 1100.283870875858 1095.486137555883 380.4892179266721 1098.064500237497 295.3238809118198
1772 0.005 8.859999999999999 20 1084.03492132206 1041.399515810633 1041.624834559298 1103.141411772073 1100.770562687532 1100.280646092231 1095.458129887101 380.4933545830893 1098.071264514266 295.3238672226553
1773 0.005 8.865 20 1084.047395652238 1041.399577063249 1041.62485884148 1103.147057622581 1100.775113492017 1100.28358559282 1095.485671209879 380.4969057588947 1098.060630758911 295.3238407097335
1774 0.005 8.870000000000001 20 1084.036799855112 1041.399547977096 1041.624858350708 1103.141814339959 1100.771281242314 1100.281199796558 1095.458490834596 380.5008554260104 1098.060090979985 295.3238770258025
1775 0.005 8.875 20 1084.044880086784 1041.399618100273 1041.624896346962 1103.148292644498 1100.775902929573 1100.284377830166 1095.485877051431 380.5048202059785 1098.067892194603 295.3237901906572
1776 0.005 8.880000000000001 20 1084.043185495017 1041.399594361126 1041.62490533492 1103.143347318026 1100.772071992457 1100.281944359543 1095.458619226899 380.508560842759 1098.068340254454 295.3238543321811
1777 0.005 8.885 20 1084.040565632973 1041.399670908621 1041.624946868584 1103.148065885362 1100.775732705204 1100.284185826808 1095.485586229362 380.5126229121898 1098.06785289626 295.3238119705035
1778 0.005 8.890000000000001 20 1084.044303140484 1041.399633193423 1041.624951815735 1103.143108215665 1100.771888944465 1100.281820195223 1095.458634268072 380.5162456108056 1098.068545895479 295.3238748322175
1779 0.005 8.895 20 1084.043501886325 1041.399723024556 1041.624994633345 1103.148260582726 1100.775834581589 1100.284301087664 1095.485659051665 380.5201179003285 1098.067819414902 295.3238659640591
1780 0.005 8.9 20 1084.039966658292 1041.39968757299 1041.625006311213 1103.14275610381 1100.77169136181 1100.281543113998 1095.45825256798 380.5242338701025 1098.073425007687 295.3238195247642
1781 0.005 8.904999999999999 20 1084.046480396187 1041.399743320659 1041.625025437908 1103.14703720704 1100.774700935108 1100.283225364403 1095.48561156304 380.527979507742 1098.071048741552 295.3238915569659
1782 0.005 8.91 20 1084.035724554265 1041.39971428376 1041.625031159712 1103.142567914635 1100.771727649143 1100.28147540381 1095.458236955732 380.5317137952693 1098.064385051426 295.3238570498354
1783 0.005 8.915000000000001 20 1084.048212711746 1041.399772804298 1041.625057001874 1103.147575259392 1100.775069022198 1100.283585514378 1095.486359074283 380.5354655363049 1098.073631849801 295.3238696496785
1784 0.005 8.92 20 1084.038148968331 1041.399738417978 1041.625052494677 1103.141904102389 1100.771070586252 1100.280949932322 1095.458260689972 380.5391365812769 1098.065999685374 295.3238382448716
1785 0.005 8.925000000000001 20 1084.043028026779 1041.399802249054 1041.625082774627 1103.147574992647 1100.775320318862 1100.283796667497 1095.485845575817 380.5431656556629 1098.073583283117 295.3238571426503
1786 0.005 8.93 20 1084.042359483601 1041.399746210362 1041.625066614014 1103.141401195253 1100.770423016675 1100.280577582 1095.4580413207 380.54695929325 1098.071636570678 295.3238315942637
1787 0.005 8.935 20 1084.03953440821 1041.399811024231 1041.625088966268 1103.147189667309 1100.775061155948 1100.283583045199 1095.485408777044 380.5508185199368 1098.069320646526 295.3238483629835
1788 0.005 8.94 20 1084.042895371123 1041.399765046169 1041.625087206921 1103.142764620636 1100.771684338962 1100.281651741982 1095.458659460363 380.5544183101123 1098.067312769313 295.3238449032989
1789 0.005 8.945 20 1084.043067882489 1041.399823767354 1041.625101584651 1103.146446262755 1100.774256892161 1100.282949319809 1095.485178529168 380.5581236026548 1098.071610814618 295.3238201323016
1790 0.005 8.950000000000001 20 1084.035678218304 1041.399764805808 1041.625086382149 1103.14122254888 1100.770535168319 1100.280612374811 1095.458356485291 380.5619595621212 1098.071371476933 295.3238755371161
1791 0.005 8.955 20 1084.047321607106 1041.399819231369 1041.625100406476 1103.14703440525 1100.774663575983 1100.283268514003 1095.485352116007 380.5656227751084 1098.070293397421 295.3238015591322
1792 0.005 8.960000000000001 20 1084.035285313564 1041.399776687441 1041.625090266278 1103.141588774749 1100.770819413364 1100.280646313455 1095.458065302194 380.5694028958616 1098.066445755321 295.3238968719806
1793 0.005 8.965 20 1084.044759864481 1041.399818410933 1041.62510426414 1103.1470613631 1100.774878557796 1100.283351780533 1095.485645653521 380.5732496469427 1098.066681449203 295.3237832571267
1794 0.005 8.970000000000001 20 1084.039984592245 1041.399784878635 1041.625099156849 1103.141857146514 1100.771381180669 1100.281193209507 1095.458178862563 380.576894730658 1098.059425557867 295.3238763228308
1795 0.005 8.975 20 1084.039702164446 1041.399843704061 1041.625123057387 1103.14679446626 1100.775045513004 1100.283536375892 1095.486017627559 380.5810001953345 1098.060716905225 295.3238364965732
1796 0.005 8.98 20 1084.044956327522 1041.399808656142 1041.625122398164 1103.142810397682 1100.771577540972 1100.281458246872 1095.458122857434 380.5845891032407 1098.073051444135 295.3238174846455
1797 0.005 8.984999999999999 20 1084.040744319012 1041.399873726136 1041.625145374499 1103.146699985538 1100.774473919239 1100.28306731856 1095.485967413663 380.5883974635852 1098.072910951827 295.3238556163747
1798 0.005 8.99 20 1084.039089682557 1041.399815222547 1041.625137566915 1103.141488779482 1100.771167372886 1100.281062862708 1095.458463458526 380.5920377535995 1098.057685355006 295.3238271371143
1799 0.005 8.995000000000001 20 1084.045958546757 1041.399887090289 1041.625162472385 1103.147371155874 1100.775218533535 1100.283685244643 1095.485497319605 380.5958160863447 1098.064063214419 295.3238797859203
1800 0.005 9 20 1084.036410088967 1041.399854177358 1041.62516666724 1103.142995201695 1100.771913262024 1100.281897748812 1095.458887553354 380.5995253430322 1098.068184995115 295.3238227385712
1801 0.005 9.005000000000001 20 1084.047368694884 1041.399899512618 1041.625180167831 1103.146298618188 1100.774009157639 1100.282713754903 1095.485360546446 380.603029422358 1098.072024753599 295.3238853702731
1802 0.005 9.01 20 1084.036512847471 1041.399857558302 1041.625168683429 1103.14141092416 1100.770481980531 1100.28051304049 1095.458340495938 380.6065631970473 1098.070314155495 295.3239010399973
1803 0.005 9.015000000000001 20 1084.044082574876 1041.399914435593 1041.625194866863 1103.147596550524 1100.775272399982 1100.283654694664 1095.486014187504 380.6103505416955 1098.065775728201 295.3238381998347
1804 0.005 9.02 20 1084.042004199551 1041.399873401946 1041.625186848045 1103.141907193476 1100.770819535259 1100.280828909463 1095.458601651825 380.6139886790988 1098.072208474394 295.3238655156132
1805 0.005 9.025 20 1084.039029332835 1041.399929333224 1041.625206777243 1103.146907470902 1100.77482004779 1100.283284219155 1095.485902738411 380.6179243614677 1098.066464138109 295.3237986863722
1806 0.005 9.029999999999999 20 1084.044392510006 1041.399891673749 1041.62520725151 1103.14301716283 1100.771769621089 1100.281815818541 1095.45870853953 380.6214262259876 1098.067863430921 295.323854098365
1807 0.005 9.035 20 1084.041753665572 1041.399952969122 1041.625225135994 1103.146482343832 1100.77422087437 1100.282990908698 1095.485625819457 380.6250804512086 1098.071801814576 295.3238227545025
1808 0.005 9.040000000000001 20 1084.038919089214 1041.399909679977 1041.625226990722 1103.142568649582 1100.771774226656 1100.281712982659 1095.45818146918 380.6286862833984 1098.066838732634 295.323884667239
1809 0.005 9.045 20 1084.046865738894 1041.399965588036 1041.62524350571 1103.147053364113 1100.774589626589 1100.283205093757 1095.485555980434 380.6323380688636 1098.071299552179 295.3238477729823
1810 0.005 9.050000000000001 20 1084.034843476058 1041.399919039913 1041.625234104139 1103.141795774033 1100.771090822887 1100.280916383264 1095.458013805511 380.6359552515574 1098.066165117712 295.3239074253025
1811 0.005 9.055 20 1084.046570713387 1041.399967156332 1041.625249753167 1103.147186007001 1100.774990244955 1100.283469186308 1095.485626992225 380.6395778185796 1098.06660241761 295.3238335920982
1812 0.005 9.06 20 1084.040053367545 1041.399948309083 1041.625254475143 1103.143099623196 1100.771921770616 1100.281861047439 1095.458668145215 380.6430855021432 1098.067682153925 295.3238318730608
1813 0.005 9.065 20 1084.041929404355 1041.400002616543 1041.62528104914 1103.146889480028 1100.774605516415 1100.283310574134 1095.485545365957 380.6469494274893 1098.071331402592 295.3238517763781
1814 0.005 9.07 20 1084.04293008696 1041.399962385982 1041.625277358637 1103.14209196459 1100.771399886762 1100.281268325049 1095.458476766032 380.6502604077568 1098.060189202815 295.3238713887665
1815 0.005 9.075000000000001 20 1084.040509754072 1041.400040765091 1041.625312038498 1103.147602474845 1100.775514284023 1100.283837729749 1095.485559920811 380.654041030588 1098.06391975536 295.323901317632
1816 0.005 9.08 20 1084.040803195535 1041.399969797945 1041.625291082838 1103.141120328442 1100.770288258271 1100.280462810092 1095.458409919938 380.6575567300357 1098.071021468395 295.3238555488588
1817 0.005 9.085000000000001 20 1084.043332820189 1041.400030340078 1041.625302736972 1103.146591258451 1100.774310107784 1100.282965227373 1095.485829704636 380.6611431384899 1098.070774913777 295.3239013123199
1818 0.005 9.09 20 1084.036920174584 1041.399991464273 1041.625304594823 1103.142208888149 1100.771509302768 1100.281389096013 1095.458544357495 380.6649527424249 1098.063227460732 295.3238660806556
1819 0.005 9.095000000000001 20 1084.047251672134 1041.400041315286 1041.6253171629 1103.146553035905 1100.774227082061 1100.282919500194 1095.485640316511 380.6686557246283 1098.072023545811 295.3238089449979
1820 0.005 9.1 20 1084.035827464101 1041.40000780334 1041.625315038304 1103.142190326118 1100.771397245474 1100.281229825383 1095.458151941269 380.6722186770755 1098.066338859428 295.3238903476312
1821 0.005 9.105 20 1084.046537541537 1041.400065747945 1041.625343912045 1103.148013377136 1100.775612664541 1100.284124279749 1095.485936081328 380.6756223970308 1098.067405993154 295.3238147153065
1822 0.005 9.109999999999999 20 1084.041784220573 1041.40004451057 1041.625350278604 1103.143310554976 1100.772059094073 1100.281991084964 1095.458257662271 380.6792552613676 1098.068207526901 295.3238776108891
1823 0.005 9.115 20 1084.040436356914 1041.400098177539 1041.625373898811 1103.146917508837 1100.77475521612 1100.283279176365 1095.485424929993 380.682956031462 1098.073232298047 295.3238189900383
1824 0.005 9.120000000000001 20 1084.043935368162 1041.400063739782 1041.625376730826 1103.142596604559 1100.77177326955 1100.281533564351 1095.458416199861 380.6861891979023 1098.06307988015 295.3239264145139
1825 0.005 9.125 20 1084.041399825488 1041.400139799127 1041.625408256701 1103.147679033435 1100.775414812843 1100.283854709054 1095.485632993467 380.6898044386216 1098.068106913922 295.3238675632446
1826 0.005 9.130000000000001 20 1084.040791816491 1041.400093310838 1041.625409930772 1103.142838334872 1100.771986297049 1100.281758988909 1095.458676746522 380.693158777212 1098.063918416887 295.3238971888839
1827 0.005 9.135 20 1084.046954878429 1041.400177382041 1041.625446666928 1103.148358617093 1100.775847798738 1100.28427776412 1095.485724353088 380.6968335806767 1098.068048604704 295.3238898513085
1828 0.005 9.140000000000001 20 1084.0345617531 1041.400118645535 1041.625433700221 1103.141181735396 1100.770454533771 1100.28059965808 1095.458219742576 380.7003811574406 1098.071428967306 295.32386044264
1829 0.005 9.145 20 1084.047145347246 1041.400163430869 1041.625443266252 1103.146560640088 1100.774351419799 1100.282964426208 1095.485550071559 380.7037448247362 1098.071640671687 295.3239042356976
1830 0.005 9.15 20 1084.036689200023 1041.400120938771 1041.625430373402 1103.141595576466 1100.770696718007 1100.280796623052 1095.458089155873 380.7073227101194 1098.070529166326 295.323844347857
1831 0.005 9.154999999999999 20 1084.044875678652 1041.400183287401 1041.625461303581 1103.14789888982 1100.775479940612 1100.283952410997 1095.486018330983 380.7109116397036 1098.067760557438 295.3239061073551
1832 0.005 9.16 20 1084.043583399344 1041.400157391404 1041.625466464884 1103.143351499053 1100.772036922847 1100.28195867393 1095.458347957212 380.7143973425223 1098.067898181063 295.3238462788904
1833 0.005 9.165000000000001 20 1084.040626179892 1041.400226259133 1041.625497827749 1103.147608303416 1100.775309702296 1100.283765711089 1095.485977249378 380.7181784530659 1098.073493060593 295.3238863111844
1834 0.005 9.17 20 1084.043465369591 1041.400183931676 1041.625499409421 1103.142335120728 1100.771642902962 1100.281486006221 1095.45831286504 380.7215068856738 1098.062783662091 295.323855914012
1835 0.005 9.175000000000001 20 1084.042042537883 1041.400255563507 1041.625524743007 1103.147442223442 1100.775312437287 1100.283595213215 1095.485494799429 380.724858344077 1098.065850193646 295.3238567725572
1836 0.005 9.18 20 1084.038265067627 1041.400203037298 1041.62551948336 1103.14189929544 1100.771233808375 1100.281071289091 1095.45836073486 380.7286104161099 1098.065943120037 295.3238453863835
1837 0.005 9.185 20 1084.046804065468 1041.400264661334 1041.625539935561 1103.146954523638 1100.774995411325 1100.283456575083 1095.485676199234 380.7318763600925 1098.060174762652 295.3238260152309
1838 0.005 9.19 20 1084.036101248768 1041.40023611904 1041.625543985728 1103.142630262115 1100.771715871338 1100.281602459552 1095.458489248809 380.7355045144546 1098.066839958685 295.3238649972653
1839 0.005 9.195 20 1084.048464587776 1041.40029793714 1041.625573516652 1103.147840004042 1100.775369658428 1100.283863732495 1095.485564466701 380.738866782256 1098.073783510028 295.3238268275725
1840 0.005 9.200000000000001 20 1084.037956621638 1041.400253459065 1041.625561591688 1103.141342226748 1100.770479069476 1100.280607455285 1095.458158748188 380.7422850005883 1098.071117424043 295.3239459678421
1841 0.005 9.205 20 1084.041556196046 1041.400301637101 1041.625579897441 1103.146494076996 1100.774417530757 1100.283005727675 1095.485830008369 380.7456387968487 1098.07242007169 295.3238855123344
1842 0.005 9.210000000000001 20 1084.042495237105 1041.400246380525 1041.625561290583 1103.141646382672 1100.770703660893 1100.280653545992 1095.458261533966 380.7490881270153 1098.06637569984 295.3238882382813
1843 0.005 9.215 20 1084.040884440145 1041.400323012293 1041.625592101526 1103.147691001874 1100.775411207992 1100.283915669087 1095.485955935713 380.7527811647485 1098.066753185788 295.3238482337586
1844 0.005 9.220000000000001 20 1084.042511075511 1041.400269566576 1041.625585746806 1103.142596556327 1100.771566915028 1100.281467540496 1095.458008292286 380.7561014086137 1098.069254600739 295.3238724727762
1845 0.005 9.225 20 1084.045450594758 1041.400350118854 1041.625616620857 1103.147852432951 1100.775322047432 1100.283807290273 1095.485993100915 380.759323748237 1098.073990619899 295.3239429564333
1846 0.005 9.23 20 1084.036333947751 1041.400295638979 1041.625610329561 1103.141827228184 1100.77109940723 1100.281111322639 1095.457943519628 380.7630133001747 1098.069414853633 295.3238577746019
1847 0.005 9.234999999999999 20 1084.049038189507 1041.400367009778 1041.625640148142 1103.14849952118 1100.775916574653 1100.28422188815 1095.485740890534 380.7660984363326 1098.065680551898 295.3239039808713
1848 0.005 9.24 20 1084.036778089274 1041.400340027155 1041.625646227897 1103.142385038951 1100.771646635121 1100.281487675305 1095.458415339879 380.7699958766377 1098.064995884896 295.3238177401466
1849 0.005 9.245000000000001 20 1084.045268196169 1041.400387836854 1041.625666830379 1103.147483065804 1100.775330730821 1100.283716642704 1095.485697129039 380.7732186681167 1098.06495058567 295.323914238825
1850 0.005 9.25 20 1084.040705857866 1041.400358430535 1041.625665332768 1103.142259335646 1100.771598760907 1100.281456392501 1095.458482930057 380.7766304493266 1098.063400446011 295.3239145911704
1851 0.005 9.255000000000001 20 1084.039874097 1041.400409615917 1041.625683738642 1103.147053107081 1100.775014303379 1100.283440716502 1095.48550451355 380.7800830501461 1098.066751154366 295.3238895648565
1852 0.005 9.26 20 1084.044587747934 1041.400373569436 1041.62568334329 1103.142693854054 1100.771578111815 1100.281550361804 1095.458577338209 380.7834145912726 1098.066870067897 295.3238773159909
1853 0.005 9.265000000000001 20 1084.042489673607 1041.400456316587 1041.625720649589 1103.147837435177 1100.775426323806 1100.283834809512 1095.485756995146 380.7867433439118 1098.073818588197 295.3238461730135
1854 0.005 9.27 20 1084.039446552565 1041.400388617104 1041.625706500774 1103.141234248224 1100.77044381121 1100.280592120494 1095.45814179565 380.7901410237237 1098.071327449021 295.3239337438943
1855 0.005 9.275 20 1084.045824180161 1041.400451258669 1041.625722410263 1103.147171280119 1100.774814775868 1100.283281840111 1095.485652071221 380.7935311283124 1098.072770793967 295.32386482715
1856 0.005 9.279999999999999 20 1084.035053897929 1041.400399671612 1041.625712119432 1103.141883245119 1100.771211034613 1100.281026615128 1095.457921003925 380.7971479249067 1098.066663378915 295.3238963485145
1857 0.005 9.285 20 1084.047815351155 1041.400453281507 1041.625729298041 1103.147413879365 1100.775179078024 1100.283610349388 1095.48573573689 380.8005300991905 1098.066480528932 295.3238407315381
1858 0.005 9.290000000000001 20 1084.037103789523 1041.400421891844 1041.625727649081 1103.141865377487 1100.771296202896 1100.281173211289 1095.458102981425 380.8038075099521 1098.061932255253 295.3239393463321
1859 0.005 9.295 20 1084.04504305895 1041.400482050557 1041.625757349824 1103.148018510448 1100.775614676458 1100.283989360805 1095.485954992917 380.8071859010161 1098.066166723346 295.3238592418352
1860 0.005 9.300000000000001 20 1084.042188228705 1041.400437166364 1041.625746240603 1103.141848998488 1100.770765801252 1100.280906018626 1095.458163433537 380.8105522360857 1098.072347680164 295.3238563461954
1861 0.005 9.305 20 1084.040385951658 1041.400507373767 1041.625777596517 1103.148085314963 1100.775900338006 1100.284152525438 1095.485619305737 380.8137162122909 1098.0649131346 295.3239045376817
1862 0.005 9.31 20 1084.044328247757 1041.400467126183 1041.625778372498 1103.14276107675 1100.771717769484 1100.281622802432 1095.458502627992 380.8172120049995 1098.067149604562 295.3238525399591
1863 0.005 9.315 20 1084.041810467067 1041.400528569677 1041.625796386557 1103.146545144539 1100.774338039233 1100.282969485444 1095.485407625944 380.8205002769851 1098.071854069644 295.3239587365034
1864 0.005 9.32 20 1084.038143168821 1041.400468952703 1041.625784785245 1103.141425956442 1100.770795777689 1100.280747043203 1095.458441525388 380.8236932127609 1098.066038079405 295.3239079885229
1865 0.005 9.325000000000001 20 1084.046728280983 1041.400525923471 1041.62579926806 1103.147170875136 1100.774877295396 1100.283317830403 1095.485374354333 380.8270121468451 1098.066892387512 295.3239645763764
1866 0.005 9.33 20 1084.035712272928 1041.400487554799 1041.625794927871 1103.142441728964 1100.771515244625 1100.281288335128 1095.458482098497 380.8305259722613 1098.066217500644 295.323891737126
1867 0.005 9.335000000000001 20 1084.047355095515 1041.400545965332 1041.625820404965 1103.147719560623 1100.775632361385 1100.283976264056 1095.486077947008 380.8337101316516 1098.063216573432 295.3239528286115
1868 0.005 9.34 20 1084.038659388447 1041.400510722934 1041.625814313183 1103.142002441914 1100.771043639674 1100.281002877733 1095.458291872619 380.837097240933 1098.069259058306 295.3239147244777
1869 0.005 9.345000000000001 20 1084.042921264701 1041.400573927354 1041.625845960218 1103.147858250964 1100.775612126561 1100.283970748202 1095.486143057642 380.8404778895364 1098.065107876506 295.3238936434191
1870 0.005 9.35 20 1084.045100630885 1041.400542765428 1041.62584997143 1103.14316152402 1100.771818869642 1100.281665048321 1095.458033429177 380.8439327534204 1098.073530940367 295.3238856931944
1871 0.005 9.355 20 1084.039278586772 1041.400597431175 1041.625867388992 1103.146548051646 1100.774513755866 1100.283070161781 1095.485519513901 380.8472520820612 1098.071960600686 295.3238652700754
1872 0.005 9.359999999999999 20 1084.041634057244 1041.400529574217 1041.625847217173 1103.141586641653 1100.770736819426 1100.2807015536 1095.458023584851 380.8501892662839 1098.071770111891 295.3239340267251
1873 0.005 9.365 20 1084.04494494893 1041.400603736324 1041.625870467494 1103.147965854241 1100.775438938294 1100.283898671236 1095.485804182416 380.8535278164791 1098.068699627223 295.3238839841295
1874 0.005 9.370000000000001 20 1084.036904855196 1041.400560889807 1041.625871171084 1103.142188600273 1100.771519349553 1100.281438916316 1095.458793152551 380.8569398281545 1098.063578055553 295.3239357653901
1875 0.005 9.375 20 1084.049349601598 1041.400629729521 1041.625899109989 1103.147735691999 1100.775120258721 1100.28366946249 1095.48576896382 380.8601250679391 1098.07370960752 295.3238930241089
1876 0.005 9.380000000000001 20 1084.035510240865 1041.400588463334 1041.625892394396 1103.141680802489 1100.77090239266 1100.280781195871 1095.458655757457 380.8632268803109 1098.066132373052 295.3239066368542
1877 0.005 9.385 20 1084.044983052115 1041.400636214296 1041.625912114589 1103.146741602763 1100.774913205808 1100.283427304237 1095.485883017612 380.8662938900927 1098.060399103983 295.3239100148411
1878 0.005 9.390000000000001 20 1084.040452307712 1041.400603452101 1041.625906466814 1103.14210066136 1100.77151027754 1100.281329618454 1095.458404840134 380.8697890062277 1098.060019552158 295.3238689403826
1879 0.005 9.395 20 1084.040911132247 1041.400667585671 1041.625935212053 1103.147473585539 1100.775355574998 1100.283759625562 1095.486004513474 380.8731943559699 1098.06448135589 295.323887260342
1880 0.005 9.4 20 1084.044089687628 1041.400628993548 1041.625934433032 1103.142789909134 1100.771823354354 1100.281600623788 1095.458548233896 380.8763808860916 1098.064118433896 295.3238426154082
1881 0.005 9.404999999999999 20 1084.041745978675 1041.400710038918 1041.62597047903 1103.148068340506 1100.775894691147 1100.284203581611 1095.485920371812 380.8798268055341 1098.064327062699 295.3238865391274
1882 0.005 9.41 20 1084.040375315784 1041.400648513372 1041.625960329503 1103.141673917168 1100.770767123545 1100.280772572825 1095.457750743399 380.8831413412258 1098.072200708899 295.3238440097429
1883 0.005 9.415000000000001 20 1084.045565776584 1041.400716951895 1041.625983214517 1103.147194647393 1100.775284363926 1100.283676851879 1095.485813619696 380.8861972646574 1098.060005531551 295.3239427897709
1884 0.005 9.42 20 1084.036786084483 1041.40068288105 1041.62598724384 1103.143050946893 1100.772087318326 1100.281952655653 1095.458096044115 380.8895042392029 1098.067549819584 295.3239106765694
1885 0.005 9.425000000000001 20 1084.04764553371 1041.400733400857 1041.626005182547 1103.147106370752 1100.77485529905 1100.283286117727 1095.485636366937 380.8926605703147 1098.066445463362 295.3238581285831
1886 0.005 9.43 20 1084.038784798586 1041.400713740149 1041.626012838423 1103.143138628885 1100.772092916361 1100.281851774412 1095.458520592134 380.8956761936069 1098.06488995159 295.3239273170196
1887 0.005 9.435 20 1084.044730622147 1041.40077588936 1041.62604671888 1103.147525274987 1100.775264256241 1100.283805266987 1095.485854637133 380.8990434091498 1098.067153151806 295.3238459993973
1888 0.005 9.44 20 1084.043475789211 1041.400742146244 1041.626045111676 1103.142529661531 1100.771298524101 1100.281292890527 1095.45856185944 380.9021771575235 1098.072955213659 295.3239352965293
1889 0.005 9.445 20 1084.040605088073 1041.400807355429 1041.626073737257 1103.147294886664 1100.77499306876 1100.283508694838 1095.485714576517 380.9052893121186 1098.073350730239 295.3238763574327
1890 0.005 9.450000000000001 20 1084.044542345917 1041.400763184347 1041.626071380965 1103.142413832337 1100.771222642508 1100.281226828266 1095.458650032011 380.9084690490188 1098.072992099147 295.3239187248097
1891 0.005 9.455 20 1084.044016695592 1041.400848413401 1041.626109287734 1103.147923061158 1100.77543582194 1100.283855781242 1095.485858557312 380.9115827232168 1098.074062139965 295.3239553067212
1892 0.005 9.460000000000001 20 1084.038747927249 1041.400795006653 1041.626106197652 1103.141604926712 1100.77081629663 1100.280795780366 1095.458241308423 380.914925950599 1098.072082532677 295.3239106367774
1893 0.005 9.465 20 1084.046964217056 1041.400852625807 1041.626122792866 1103.147219976597 1100.774913644102 1100.283246838472 1095.485827850392 380.9180267406718 1098.066862718772 295.3239491104957
1894 0.005 9.470000000000001 20 1084.035043222025 1041.400803012504 1041.626110375244 1103.14183691452 1100.771068540108 1100.280862840903 1095.457744716449 380.9215500948399 1098.067136794703 295.3238603397626
1895 0.005 9.475 20 1084.046906785563 1041.400840534967 1041.626117162888 1103.146667624341 1100.774391271931 1100.283005972306 1095.485627743248 380.9246646011219 1098.071638576435 295.3239122577061
1896 0.005 9.48 20 1084.039286601226 1041.400809478981 1041.626111769473 1103.142607152503 1100.771571175726 1100.281397119313 1095.458411655915 380.927793298531 1098.065809424786 295.3238625514372
1897 0.005 9.484999999999999 20 1084.043538254041 1041.400869170675 1041.626140048573 1103.147442652894 1100.77515920007 1100.283705502298 1095.485718070316 380.9309165540673 1098.07375898598 295.3239389411306
1898 0.005 9.49 20 1084.043242740852 1041.400827661886 1041.626135427582 1103.142163537708 1100.771415991382 1100.281347743671 1095.458422807474 380.9339928001095 1098.063340566036 295.3239339760372
1899 0.005 9.495000000000001 20 1084.03981585708 1041.400888078898 1041.626153832573 1103.147027576927 1100.774921886194 1100.283395440909 1095.485586083347 380.9371644270362 1098.066216634902 295.3239121446996
1900 0.005 9.5 20 1084.043034228339 1041.400838557852 1041.626148255454 1103.1426384806 1100.771568207709 1100.281580026895 1095.458611096004 380.9402093015541 1098.067200289472 295.3239061488346
1901 0.005 9.505000000000001 20 1084.04387950101 1041.400899849747 1041.62616441854 1103.14687576509 1100.774564032224 1100.283122618445 1095.485391111898 380.9432999742544 1098.071112634621 295.3238955893993
1902 0.005 9.51 20 1084.037614546326 1041.400856971296 1041.626164383196 1103.142691366816 1100.771858053697 1100.281580407749 1095.458530398465 380.9463714689104 1098.065900531826 295.3239733671466
1903 0.005 9.515000000000001 20 1084.047484647265 1041.400907040478 1041.626176933391 1103.146850538631 1100.774540955559 1100.283134642911 1095.485459726683 380.9493277655478 1098.071593490557 295.3239460847448
1904 0.005 9.52 20 1084.03602791364 1041.400867745027 1041.626169512661 1103.141983734014 1100.771254092062 1100.281098755239 1095.45803537405 380.9524417727086 1098.066410528323 295.3239943449311
1905 0.005 9.525 20 1084.044743202853 1041.400898272285 1041.626173913896 1103.146206401347 1100.774070135722 1100.28283140025 1095.485665991643 380.9556164203249 1098.07159611432 295.3239178975685
1906 0.005 9.529999999999999 20 1084.039990885652 1041.400848822888 1041.626153272765 1103.141507172441 1100.770578222409 1100.280611891267 1095.457847918816 380.9588152407891 1098.070583865024 295.3239301502929
1907 0.005 9.535 20 1084.040959437421 1041.400909155408 1041.626177089317 1103.147645717464 1100.775442563504 1100.283939889107 1095.486281898683 380.9620247071068 1098.067266737609 295.3239400135363
1908 0.005 9.540000000000001 20 1084.045023302061 1041.400874207835 1041.626178056778 1103.142785020323 1100.771597154956 1100.281616722054 1095.458356927522 380.9651252351703 1098.067022768916 295.3239136700513
1909 0.005 9.545 20 1084.040344310389 1041.400943736268 1041.626205084529 1103.146567770766 1100.774824612521 1100.283244602625 1095.485884799047 380.9681052169399 1098.061552716214 295.3239673196119
1910 0.005 9.550000000000001 20 1084.040342929462 1041.400878917317 1041.626188264261 1103.141469552249 1100.770565388502 1100.280704990472 1095.458146487444 380.9711689212923 1098.072021262475 295.3238621207499
1911 0.005 9.555 20 1084.045141964985 1041.400935761125 1041.626199829753 1103.146820641235 1100.774589912835 1100.283026666253 1095.485552984968 380.9741236288332 1098.066785339837 295.3239758367594
1912 0.005 9.56 20 1084.035824024955 1041.400895701198 1041.626198629109 1103.142213049028 1100.771580170047 1100.281407982372 1095.458497963252 380.977431634745 1098.06306824892 295.3238631974035
1913 0.005 9.565 20 1084.048913205092 1041.400959826103 1041.626226368271 1103.148032329948 1100.775692666556 1100.283969409704 1095.485463721599 380.9805868599354 1098.065352523372 295.3239084445274
1914 0.005 9.57 20 1084.037102822985 1041.400932552098 1041.626229349175 1103.141993353822 1100.771505399469 1100.281367197432 1095.458599962977 380.9835463104681 1098.062276350268 295.3239165304811
1915 0.005 9.575000000000001 20 1084.045000052273 1041.400990659319 1041.62625787805 1103.147694190575 1100.775269664948 1100.283812145788 1095.485782460576 380.98659698775 1098.069612185049 295.3238963467803
1916 0.005 9.58 20 1084.041428776709 1041.400951920524 1041.626253684083 1103.141851443137 1100.771425249426 1100.281298436905 1095.458498144282 380.9895097289146 1098.058330954467 295.3239614663392
1917 0.005 9.585000000000001 20 1084.040557110492 1041.401016602715 1041.62627968466 1103.147694534725 1100.775285512587 1100.283744195202 1095.485883338449 380.9928171249032 1098.069372307508 295.3238617067603
1918 0.005 9.59 20 1084.044003989674 1041.400970587723 1041.626276903416 1103.142727567424 1100.771792120566 1100.281664261647 1095.45816600983 380.9956725360552 1098.067387585248 295.3239601234968
1919 0.005 9.595000000000001 20 1084.042402702066 1041.40104681454 1041.626307134427 1103.147305983077 1100.775418692366 1100.283798628733 1095.485902782242 380.9986160562187 1098.063633244294 295.3239298715912
1920 0.005 9.6 20 1084.039578889248 1041.401003992459 1041.626310008589 1103.142776133951 1100.771997468336 1100.281874049516 1095.458148089406 381.0017834658856 1098.066382215789 295.3239714392448
1921 0.005 9.605 20 1084.048360305131 1041.401072072434 1041.626335961389 1103.148125312786 1100.77551129879 1100.284034706658 1095.485972497648 381.0047192296239 1098.068588052291 295.323931590608
1922 0.005 9.609999999999999 20 1084.036666558728 1041.401037442496 1041.626337570501 1103.142601438741 1100.771542196487 1100.281511511495 1095.458300779072 381.0078229277823 1098.073354482435 295.323997128814
1923 0.005 9.615 20 1084.047316800397 1041.401084559749 1041.626356270285 1103.147417839399 1100.775136602869 1100.28364001034 1095.485737090338 381.0107673255015 1098.069850614178 295.3239875877878
1924 0.005 9.620000000000001 20 1084.040662855356 1041.401062173912 1041.626359504212 1103.142816357813 1100.771624541213 1100.281478158353 1095.458444457821 381.0136927829923 1098.073230442204 295.323943633711
1925 0.005 9.625 20 1084.041476431706 1041.401118799364 1041.626389539744 1103.146630550189 1100.775144160163 1100.283564188695 1095.485586957855 381.0169134425937 1098.060201316563 295.3239539692915
1926 0.005 9.630000000000001 20 1084.044169547594 1041.401080781282 1041.626384217017 1103.142625012604 1100.771534836501 1100.281411891499 1095.45889381149 381.0197327057894 1098.063886575058 295.3239133799182
1927 0.005 9.635 20 1084.04043320564 1041.401146142704 1041.626407927955 1103.147325272645 1100.775031390785 1100.283535542234 1095.48562248836 381.0227775469461 1098.06939909111 295.3239782294754
1928 0.005 9.640000000000001 20 1084.043269881284 1041.401094091929 1041.626401404259 1103.142422516604 1100.771250204396 1100.28114416953 1095.458412833488 381.0255142271399 1098.073154327178 295.3239475445738
1929 0.005 9.645 20 1084.045767144695 1041.40117338826 1041.626432415477 1103.147876131723 1100.775345479964 1100.28380331616 1095.485800004572 381.0285926238172 1098.073888809583 295.3240356902471
1930 0.005 9.65 20 1084.036373451641 1041.401117022486 1041.626424146421 1103.141647911622 1100.770970655425 1100.280865684316 1095.458263339099 381.0317675977702 1098.066829049422 295.323938866504
1931 0.005 9.654999999999999 20 1084.047906352325 1041.401171509035 1041.62643903176 1103.147231247086 1100.774908974044 1100.283417182386 1095.485835185256 381.0347428724117 1098.06630574371 295.3239496271882
1932 0.005 9.66 20 1084.035917016841 1041.401133968087 1041.626433623035 1103.141701246404 1100.771242448932 1100.281122109383 1095.458211951513 381.037753105387 1098.059769117729 295.3239541910125
1933 0.005 9.665000000000001 20 1084.04662255024 1041.401187318517 1041.626456398056 1103.147819804925 1100.775479166728 1100.283987171248 1095.485927983343 381.0408637870934 1098.067556091929 295.3239041634468
1934 0.005 9.67 20 1084.040248101697 1041.401137373345 1041.6264382773 1103.141434245103 1100.770415119511 1100.280562667854 1095.458163602657 381.0438077488142 1098.070993211692 295.323955090521
1935 0.005 9.675000000000001 20 1084.041252927762 1041.401198650764 1041.626464014525 1103.147382598665 1100.775265163597 1100.283691054775 1095.486059137144 381.0467571534649 1098.06453754296 295.3239356008889
1936 0.005 9.68 20 1084.043417379629 1041.401140739857 1041.626445600732 1103.141254238386 1100.770229318021 1100.28039197858 1095.458217555695 381.0495807865288 1098.071570326647 295.3239979231879
1937 0.005 9.685 20 1084.041423555963 1041.401212278814 1041.626470850092 1103.147557458077 1100.775403810567 1100.283660606301 1095.485505023015 381.0523288815538 1098.065375042769 295.3239456635835
1938 0.005 9.69 20 1084.040099299468 1041.401143589625 1041.626452520286 1103.141367474055 1100.770556477189 1100.28064004679 1095.458188125896 381.0554128226761 1098.071875812575 295.3240030000867
1939 0.005 9.695 20 1084.045357425063 1041.401200577285 1041.626464611214 1103.147050593845 1100.774826584049 1100.28327255499 1095.485362738976 381.0581747831083 1098.066733579946 295.323976100254
1940 0.005 9.700000000000001 20 1084.035967800161 1041.40115107375 1041.626455163867 1103.142222650985 1100.771385272829 1100.281112150531 1095.45829719279 381.0613941601909 1098.066237897782 295.3239857169707
1941 0.005 9.705 20 1084.047774018021 1041.401197859695 1041.626466813481 1103.146913302486 1100.774625357285 1100.283223558963 1095.485519175139 381.0641182918805 1098.070732988702 295.3239591938195
1942 0.005 9.710000000000001 20 1084.039013697774 1041.401173237622 1041.626468275339 1103.142698157713 1100.771578809284 1100.281429656164 1095.458143232715 381.0672939176205 1098.073135842999 295.3239411563476
1943 0.005 9.715 20 1084.04456915138 1041.401223636325 1041.626492152758 1103.1470140778 1100.774746994642 1100.283288645307 1095.485922913755 381.0702053706961 1098.073308771238 295.3239606094033
1944 0.005 9.720000000000001 20 1084.043784468497 1041.401194504562 1041.626494266466 1103.143488154625 1100.772178273984 1100.282036166283 1095.458184897375 381.0729287660313 1098.068382031143 295.3239395274319
1945 0.005 9.725 20 1084.040685993913 1041.401256513456 1041.626521117114 1103.147341666698 1100.774989054797 1100.283514410586 1095.486119729786 381.0761608082826 1098.073536874504 295.3239400530226
1946 0.005 9.73 20 1084.042871055073 1041.401185445326 1041.626496990441 1103.140976473471 1100.770083972074 1100.280345500956 1095.458059243455 381.0789534209717 1098.071343773591 295.3239288852795
1947 0.005 9.734999999999999 20 1084.042216364459 1041.401249406606 1041.626511917013 1103.147042050452 1100.774864855173 1100.283393890873 1095.485692117101 381.0819039068575 1098.069545099092 295.3239793982908
1948 0.005 9.74 20 1084.039011951568 1041.401199065752 1041.626507098663 1103.141831696612 1100.771384606144 1100.281258105593 1095.458301302051 381.0846825973118 1098.061677365102 295.3239692448603
1949 0.005 9.745000000000001 20 1084.047096889648 1041.401261088356 1041.626525773352 1103.147106534119 1100.775067550185 1100.283546324869 1095.485910658493 381.0875924617453 1098.061186134125 295.3239586958175
1950 0.005 9.75 20 1084.036146944777 1041.401227189005 1041.62652597334 1103.142464305869 1100.771645859107 1100.281479771179 1095.458653629562 381.0905332130341 1098.064235390106 295.3239597771596
1951 0.005 9.755000000000001 20 1084.04678099804 1041.401275207605 1041.626545083697 1103.146802076038 1100.775192935387 1100.283616888948 1095.48547497604 381.0933570498809 1098.059019085088 295.3239039429306
1952 0.005 9.76 20 1084.040091305731 1041.401253211051 1041.626546629994 1103.143196407573 1100.772023908558 1100.281718640967 1095.45868443201 381.0961924428163 1098.065591614924 295.3239647163814
1953 0.005 9.765000000000001 20 1084.043622240249 1041.401318376319 1041.626581646795 1103.147822458573 1100.775561074575 1100.284101354713 1095.48578957225 381.0993225714209 1098.067741495805 295.3238856230198
1954 0.005 9.77 20 1084.042694970526 1041.401273412027 1041.626576021916 1103.141931667244 1100.771492825562 1100.28129515178 1095.458247017589 381.1021498305668 1098.058608431678 295.3239928736079
1955 0.005 9.775 20 1084.041355983704 1041.401348780355 1041.626606389857 1103.148072467731 1100.775671849059 1100.284166468709 1095.486144698418 381.1049914360308 1098.067885618198 295.3239124255111
1956 0.005 9.779999999999999 20 1084.043467303931 1041.401298240896 1041.626602877222 1103.142946756619 1100.771756378176 1100.281815548249 1095.458346759123 381.1077454677205 1098.068409649866 295.3239792588295
1957 0.005 9.785 20 1084.045813962621 1041.401378286228 1041.626634671597 1103.14793070165 1100.775389495594 1100.283855255871 1095.485938666074 381.1106012110868 1098.073806499664 295.3239701185239
1958 0.005 9.790000000000001 20 1084.037450480422 1041.401338246287 1041.626639938295 1103.142703196873 1100.77204650243 1100.28175580167 1095.45843131482 381.1134839935256 1098.06319323093 295.3239341369908
1959 0.005 9.795 20 1084.049309019137 1041.401407396659 1041.626668829738 1103.147991801062 1100.775466372026 1100.283977223214 1095.485995402119 381.116482919437 1098.067614341636 295.3239431886999
1960 0.005 9.800000000000001 20 1084.035773491706 1041.401355176602 1041.626653229671 1103.141193630494 1100.770333335288 1100.280586630166 1095.458090838597 381.1192244658449 1098.071428397955 295.3239540403628
1961 0.005 9.805 20 1084.045584745916 1041.401398222063 1041.626667677084 1103.147315885033 1100.775119005702 1100.283572693821 1095.485767594858 381.121925620803 1098.066502010658 295.3239958127946
1962 0.005 9.81 20 1084.041304234188 1041.401357155952 1041.626654690247 1103.142121190412 1100.770949207781 1100.280971828559 1095.458601378945 381.124710130996 1098.070178340891 295.3239097905354
1963 0.005 9.815 20 1084.040339216726 1041.401413865539 1041.626678085708 1103.146761771999 1100.774978236043 1100.28351054108 1095.485605062691 381.1274664138455 1098.061822170519 295.3239667374323
1964 0.005 9.82 20 1084.044378930139 1041.401371255341 1041.626671396552 1103.142168614587 1100.771277801307 1100.281203454162 1095.45858047435 381.1303499231823 1098.063963097265 295.3239414414974
1965 0.005 9.825000000000001 20 1084.040658778719 1041.401427653217 1041.626685217026 1103.146350286738 1100.774246470039 1100.282878376984 1095.485366941391 381.1333933503577 1098.071926553825 295.3239558268891
1966 0.005 9.83 20 1084.039870269904 1041.401357643704 1041.626664890651 1103.141310304603 1100.770456334595 1100.280514852455 1095.458210921568 381.1359923336025 1098.070995711834 295.3239537818207
1967 0.005 9.835000000000001 20 1084.045123732941 1041.401419419178 1041.626680540456 1103.146763158598 1100.775054382609 1100.283498971161 1095.486082393175 381.1386190924638 1098.058262845501 295.323952377036
1968 0.005 9.84 20 1084.035093630042 1041.401359050823 1041.626661322451 1103.141258060416 1100.770529968614 1100.28069295842 1095.457829617473 381.1417245096745 1098.071526982058 295.3239512319319
1969 0.005 9.845000000000001 20 1084.048092049028 1041.401406013195 1041.626670535875 1103.146765736715 1100.774459828266 1100.283022949884 1095.486086589447 381.1444129150191 1098.072288796221 295.3238997924954
1970 0.005 9.85 20 1084.038607221417 1041.40137977467 1041.626671103109 1103.142788870277 1100.771658383062 1100.281618614279 1095.458360482436 381.14714720961 1098.069078760058 295.3239891700752
1971 0.005 9.855 20 1084.044339841092 1041.401435441181 1041.626699506433 1103.147444199273 1100.775443709758 1100.283983434703 1095.486117872919 381.1500436075424 1098.064568979816 295.3239094861518
1972 0.005 9.859999999999999 20 1084.042301377683 1041.401385103337 1041.626683896216 1103.141649875966 1100.770554839396 1100.280670665946 1095.458166263857 381.1530489481662 1098.072228165583 295.3239654962072
1973 0.005 9.865 20 1084.04091158835 1041.401451751681 1041.626711414297 1103.148027021216 1100.775710888981 1100.284022867021 1095.485925953273 381.1557808947311 1098.065668655634 295.3239416929023
1974 0.005 9.870000000000001 20 1084.044693426915 1041.401410013483 1041.626710138158 1103.142783834851 1100.771677081699 1100.281684008752 1095.458628506154 381.1584779270451 1098.067024756928 295.3239949102593
1975 0.005 9.875 20 1084.042590220693 1041.401478648762 1041.626733977836 1103.147150024671 1100.774900823243 1100.283421530189 1095.485425124019 381.1610220414334 1098.069804186106 295.3239809582711
1976 0.005 9.880000000000001 20 1084.039955054221 1041.401439866483 1041.626739663058 1103.142705621538 1100.771918395297 1100.281648271197 1095.458604964286 381.1636630116971 1098.064396487047 295.3239460802343
1977 0.005 9.885 20 1084.047787797739 1041.401500513474 1041.626760819085 1103.1472832779 1100.774864136294 1100.283368369276 1095.485348876743 381.1665459449128 1098.073197527719 295.3239495030708
1978 0.005 9.890000000000001 20 1084.035467198653 1041.401453056793 1041.626752120789 1103.141884790033 1100.771107529917 1100.280926339064 1095.458214390282 381.1694488713974 1098.065653472694 295.3239282609273
1979 0.005 9.895 20 1084.047118828655 1041.401493461671 1041.626761125361 1103.14661614074 1100.774367952061 1100.283046706986 1095.485741600773 381.1722201501395 1098.072255160607 295.3239552090321
1980 0.005 9.9 20 1084.038444812507 1041.401448323102 1041.626743954926 1103.14139355425 1100.770517959653 1100.280594992352 1095.458214592749 381.1748278869605 1098.071360923843 295.3239398783625
1981 0.005 9.904999999999999 20 1084.041666216883 1041.401488772713 1041.626754731991 1103.146287737337 1100.774267932379 1100.282886210519 1095.485815320802 381.1778553548242 1098.071123473276 295.3239803015913
1982 0.005 9.91 20 1084.043119315902 1041.40143442309 1041.626735229411 1103.141861546128 1100.770779278174 1100.280806656974 1095.45817040472 381.180539508176 1098.070192527799 295.3239425720186
1983 0.005 9.915000000000001 20 1084.039566755449 1041.401489004833 1041.626747837553 1103.146649235287 1100.774556020723 1100.283051571397 1095.485858451778 381.1834282908875 1098.066595040892 295.3239489018738
1984 0.005 9.92 20 1084.042161732453 1041.401424940616 1041.626729881837 1103.141947170383 1100.771127576786 1100.280999754114 1095.458248190863 381.1861829998003 1098.066204106682 295.3239434913718
1985 0.005 9.925000000000001 20 1084.045194300676 1041.401502228908 1041.626755599417 1103.147650046019 1100.775197087343 1100.283805762637 1095.48600168293 381.1888131042627 1098.067515233768 295.3239246115146
1986 0.005 9.93 20 1084.03796662565 1041.401457092472 1041.626753498162 1103.14218331802 1100.771240704184 1100.281273460989 1095.458620383996 381.1915070975401 1098.073395831661 295.3239915077766
1987 0.005 9.935 20 1084.047481808883 1041.401508197247 1041.626767834259 1103.146824359234 1100.774543701593 1100.283042244197 1095.485607675854 381.1939207069183 1098.066978463093 295.3239438290377
1988 0.005 9.94 20 1084.03681167945 1041.401479291624 1041.626769543486 1103.142185742332 1100.771369189703 1100.281323203423 1095.458643530632 381.1969045659334 1098.065102064324 295.3239940362675
1989 0.005 9.945 20 1084.046100439376 1041.401523505898 1041.626787444497 1103.146981700548 1100.774727828615 1100.283283085757 1095.485610331778 381.1993323683722 1098.07273613741 295.3239496683598
1990 0.005 9.950000000000001 20 1084.040383042004 1041.40149015517 1041.62678266562 1103.141891345936 1100.771335910792 1100.281203582501 1095.458437547231 381.2020401159238 1098.060748309869 295.3240193013445
1991 0.005 9.955 20 1084.042003976715 1041.401559037528 1041.626815169551 1103.148267139779 1100.775930071029 1100.284233487624 1095.485969033674 381.205046310767 1098.065893493744 295.3239470962388
1992 0.005 9.960000000000001 20 1084.043411681421 1041.401513996565 1041.626810634283 1103.14185042047 1100.771379650816 1100.28119480922 1095.458360737783 381.2078765602884 1098.058605691989 295.3239335517636
1993 0.005 9.965 20 1084.042477358626 1041.401592850542 1041.626842695677 1103.148048285607 1100.775569187813 1100.284126099644 1095.486077113133 381.2104276780091 1098.068676413532 295.3239718208708
1994 0.005 9.970000000000001 20 1084.042283808215 1041.401550785344 1041.626848573449 1103.143384633648 1100.77224466522 1100.282087400784 1095.458331979982 381.2131264908614 1098.068038527792 295.3239062414265
1995 0.005 9.975 20 1084.047564253601 1041.401627773696 1041.62688085154 1103.147971525643 1100.775411283708 1100.283848017457 1095.486023280631 381.2159356867149 1098.07365478987 295.3239555622839
1996 0.005 9.98 20 1084.03548958315 1041.401572705088 1041.626871336355 1103.141626408017 1100.770807733489 1100.280935205981 1095.458192021728 381.2186574741603 1098.069992845407 295.3239327692026
1997 0.005 9.984999999999999 20 1084.04814595515 1041.401623327539 1041.626885359947 1103.14720457804 1100.774917288481 1100.283359879872 1095.485862153145 381.2211730135992 1098.06680116405 295.3239951078251
1998 0.005 9.99 20 1084.037395863733 1041.401585425174 1041.626876898452 1103.142012851242 1100.771228028123 1100.281113294851 1095.458459286461 381.2239482894424 1098.066259214985 295.3239273925374
1999 0.005 9.995000000000001 20 1084.043891100509 1041.40163596847 1041.626899114643 1103.146660181754 1100.774781725106 1100.283293226572 1095.485864429099 381.226555549633 1098.060832661677 295.3239451006472
2000 0.005 10 20 1084.043867256413 1041.401606904362 1041.62689898652 1103.14325478371 1100.771999659879 1100.281768294703 1095.458860929496 381.2291803359386 1098.065126864408 295.3239590649717
2001 0.005 10.005 20 1084.040015062439 1041.401661656782 1041.626918811399 1103.146955959837 1100.774652865662 1100.283283146038 1095.485564217054 381.2319679692282 1098.070852931591 295.3239186301711
2002 0.005 10.01 20 1084.043746942576 1041.401612718681 1041.626912098001 1103.14195871064 1100.771365297735 1100.281261592846 1095.458409161147 381.2342841181157 1098.06094253891 295.3240429293737
2003 0.005 10.015 20 1084.043492933522 1041.401694506542 1041.626944382644 1103.147936810139 1100.775646243677 1100.283961274353 1095.485741652361 381.2370173779059 1098.064745128144 295.3239459083381
2004 0.005 10.02 20 1084.038471240832 1041.40163217335 1041.626932913942 1103.141124500607 1100.770363363911 1100.280361367048 1095.457980830237 381.2397596235986 1098.071475138106 295.323996665808
2005 0.005 10.025 20 1084.047178075925 1041.401686202509 1041.626945764815 1103.147144533333 1100.774861018715 1100.283272479383 1095.485723411675 381.2423035635652 1098.066355952277 295.3239604548282
2006 0.005 10.03 20 1084.035262507658 1041.401648079055 1041.626942595933 1103.141873567235 1100.771480920688 1100.28121339284 1095.458273302279 381.2451153344982 1098.060053311949 295.324018436323
[truncated: 198,161 more chars]
