# Supplementary material for: Thermocouple Sensor Response in Hot Airstream
Source: Sensors (Basel). 2025 Jul 26;25(15):4634. doi: 10.3390/s25154634 (PMC12349096; doi:10.3390/s25154634)
Supplement: Supplementary file 1 [file sensors-25-04634-s001.zip › report-file-t_11R73.out]

"report-file-t"
"Time Step" "delta-time etc.."
("TimeStep" "delta-time" "flow-time" "iters-per-timestep" "t_1" "t_sensor" "t0" "t1" "t2" "t3" "ty_1" "ty_10" "ty1" "ty10")
0 0.005 0 0 292.9999999999999 292.9999999999999 292.9999999999999 292.9999999999999 292.9999999999999 292.9999999999999 292.9999999999999 292.9999999999999 292.9999999999999 292.9999999999999
1 0.005 0.005 20 575.9886846958738 299.0625149738411 296.6054964559588 1097.262813697575 1097.346234348267 1098.045597304754 1090.221348799519 721.7865264069171 1092.071069336009 300.0084465635142
2 0.005 0.01 20 836.0219043097641 308.6992221009922 304.1453628505523 1113.072719465169 1104.336874161079 1102.243558685603 1113.114276638405 342.7040871297121 1108.998582392051 338.9390390763578
3 0.005 0.015 20 920.8708027887658 320.1610391876873 314.3478230003274 1109.258531191592 1102.249566365919 1100.948631819912 1096.455358583324 307.6926403296001 1098.669313256157 327.9222105120107
4 0.005 0.02 20 971.6933522182608 332.4204947738881 325.9717039657147 1107.774643633588 1101.253858356172 1100.350172646895 1086.122917385677 297.8443519742588 1095.071490632812 328.0046644645788
5 0.005 0.025 20 989.3958716376105 345.0254994723132 338.2630974091115 1107.338829701567 1100.989046380688 1100.227291529576 1081.740292542419 293.8151212477781 1094.284785729135 326.5422122693714
6 0.005 0.03 20 987.8243167489088 357.795678412207 350.8382566764502 1107.362974268655 1101.030442052178 1100.269667649158 1081.677871434666 293.1110034654973 1094.2953783368 323.3376442708369
7 0.005 0.035 20 985.4965548325754 370.5679903810754 363.5041016049304 1107.480301319825 1101.131033989886 1100.342947165822 1082.480225538361 293.0222795733582 1094.382798570011 316.7182692930571
8 0.005 0.04 20 988.2597241286804 383.2988805211787 376.1663409360232 1107.553882660737 1101.18850659112 1100.383326417375 1083.103245673469 293.1190407638935 1094.465844710061 307.999894398281
9 0.005 0.045 20 987.3078031103545 395.9514219868664 388.779539581468 1107.609509895786 1101.232229858611 1100.414948482482 1083.489912885696 294.9149654710006 1094.493272518494 299.4422193334249
10 0.005 0.05 20 990.1133811635062 408.5088870029582 401.3173970130116 1107.649786337754 1101.261907924018 1100.435515925267 1083.75254905806 295.0115351826148 1094.504346753893 296.0150093689286
11 0.005 0.055 20 992.1669253248949 420.9515451726267 413.7619376391656 1107.674549882183 1101.27998925933 1100.447887210274 1083.882224882482 295.1829286484345 1094.509977460379 295.4657321373343
12 0.005 0.06 20 993.724360692225 433.277507994603 426.100936346617 1107.688500991309 1101.288766283571 1100.452685165105 1083.962970356016 295.6450235493484 1094.499586281695 295.6824315152649
13 0.005 0.065 20 996.8608221798004 445.4679795221667 438.3226856915864 1107.699935530233 1101.293664812357 1100.455423034545 1084.02816554436 296.0770477820445 1094.484102485491 295.9679188101962
14 0.005 0.07000000000000001 20 998.6040081726546 457.5241244670055 450.4175935186523 1107.709789078608 1101.298531287615 1100.458114330492 1084.080125983092 296.2709104732634 1094.476224351992 296.1347218654471
15 0.005 0.075 20 1000.831097084641 469.4317781524528 462.3792203975226 1107.717234786247 1101.299386669579 1100.458546101573 1084.130776572792 295.9533276522131 1094.45409440634 296.2253293478271
16 0.005 0.08 20 1003.210383085515 481.1879877941518 474.2060254792334 1107.725335699334 1101.30228381389 1100.45996240834 1084.18298249849 295.440312174823 1094.440506150228 296.305647035328
17 0.005 0.08500000000000001 20 1005.065260077289 492.7884689081405 485.8914112019883 1107.733576838161 1101.305169257432 1100.461718272617 1084.235177986684 294.9315100213901 1094.430232770555 296.4083323962393
18 0.005 0.09 20 1007.326444590711 504.2267966066346 497.4232972192957 1107.742312681166 1101.309024795697 1100.464102696666 1084.289030209309 294.5288974345282 1094.421937904189 296.5119244550789
19 0.005 0.095 20 1009.277333005659 515.4981323152391 508.7945630917251 1107.750425319088 1101.31223034305 1100.465784079506 1084.347099878769 294.6489748518135 1094.41612801272 296.5771780479961
20 0.005 0.1 20 1011.170143687263 526.600492609746 520.000809013612 1107.758820204096 1101.315530064494 1100.467315680001 1084.405228043348 294.7153308458554 1094.416665873783 296.5921158313627
21 0.005 0.105 20 1013.116583171594 537.5291977375192 531.0380778538619 1107.767738781347 1101.319384519858 1100.46933946893 1084.476010261277 294.7666410412495 1094.416023228544 296.5458398477419
22 0.005 0.11 20 1014.818100884044 548.2835864085038 541.9035160939804 1107.777510618688 1101.324046886032 1100.472558039491 1084.54437941745 294.8287675783114 1094.410694082354 296.4483109992572
23 0.005 0.115 20 1016.69288187191 558.8614009249807 552.5949145917862 1107.78593656361 1101.328196729862 1100.475053436837 1084.595829242 294.9044129094182 1094.411489899048 296.317245450719
24 0.005 0.12 20 1018.439284126034 569.2625950041677 563.111051810392 1107.795076626556 1101.332410905982 1100.477744109688 1084.675388403298 294.9923735435167 1094.4061711327 296.1581734954846
25 0.005 0.125 20 1020.218035904656 579.4865640079696 573.4509361952153 1107.806891211956 1101.340175146633 1100.482470446969 1084.786942285943 295.0924495298659 1094.400715701986 295.993434260984
26 0.005 0.13 20 1022.03413184944 589.5321007123495 583.6136144546597 1107.813689804688 1101.341879380991 1100.483373813078 1084.923754130998 295.2073405702891 1094.397514517963 295.8321705404599
27 0.005 0.135 20 1023.663645108278 599.399099477529 593.5987857971072 1107.823696073441 1101.348047764954 1100.486679593241 1085.021236558542 295.3354308433479 1094.393099601652 295.6750463753586
28 0.005 0.14 20 1025.508006380126 609.0885697718888 603.4066365726651 1107.832609256197 1101.351129398309 1100.488758853416 1085.100129665087 295.4760043344256 1094.393257146372 295.5206053301765
29 0.005 0.145 20 1027.086576773572 618.6015407217365 613.0375554437368 1107.840764838001 1101.355073937769 1100.491880661919 1085.16697738892 295.6211302513535 1094.386229202694 295.3709985900433
30 0.005 0.15 20 1028.573893418236 627.938787376612 622.4920925692489 1107.847559545822 1101.357416718104 1100.493025761058 1085.218057291347 295.7618388042409 1094.38851678119 295.2379801037506
31 0.005 0.155 20 1030.120578506311 637.1013020657732 631.7712334234595 1107.856994102906 1101.36252816355 1100.496401329948 1085.263011451167 295.8910603547221 1094.380936596875 295.0975660792788
32 0.005 0.16 20 1031.624030255374 646.0905459756509 640.876065432356 1107.864776107644 1101.370411731024 1100.502406562524 1085.302356470025 296.0051564099458 1094.375027876781 294.9699698157633
33 0.005 0.165 20 1033.075813926738 654.9084771412557 649.8080216466205 1107.873921981436 1101.374069123576 1100.504597191557 1085.340411411034 296.1081888856996 1094.379713064872 294.8605809677493
34 0.005 0.17 20 1034.487616093308 663.5558531448378 658.5682711141777 1107.882165418903 1101.378600443371 1100.50718809528 1085.371852133937 296.2039671658051 1094.376337762162 294.7689215248237
35 0.005 0.175 20 1035.828374380952 672.0333833320146 667.1573492321124 1107.890067412148 1101.383452174175 1100.510203083815 1085.406264682848 296.2975258305176 1094.377666678252 294.6813124187522
36 0.005 0.18 20 1037.164575715298 680.344142587283 675.5757994804135 1107.897383085329 1101.386614415302 1100.512769568643 1085.452326097156 296.3929686194003 1094.376464581004 294.5839346249645
37 0.005 0.185 20 1038.487055590139 688.4902636540464 683.8269608114605 1107.902502490632 1101.388479238581 1100.514146742051 1085.504260968209 296.4906330885002 1094.3703006827 294.462383672336
38 0.005 0.19 20 1039.830115750173 696.4746233273471 691.9143207962364 1107.911541252633 1101.393306758902 1100.51622348473 1085.560663574857 296.584464159174 1094.376863188103 294.327379772519
39 0.005 0.195 20 1041.141772451778 704.3001501070507 699.8407375139927 1107.919229914143 1101.396759007246 1100.518838207718 1085.599557190335 296.6611816272251 1094.371452278162 294.1822029745697
40 0.005 0.2 20 1042.421658579048 711.9700795393511 707.6089184531953 1107.924283840522 1101.398649969992 1100.51881707208 1085.626956556475 296.7028397022826 1094.372895868759 294.0197586767311
41 0.005 0.205 20 1043.659361736883 719.4855175780249 715.2211936655673 1107.928811204054 1101.399977924882 1100.520497724435 1085.653602538824 296.6969584457836 1094.369350210887 293.8712250574911
42 0.005 0.21 20 1044.901414311305 726.8479190017332 722.6795045789817 1107.936609045158 1101.404427807133 1100.523440060903 1085.679389226594 296.6458023033508 1094.367684583541 293.7334721286239
43 0.005 0.215 20 1046.121428948801 734.0617437311178 729.9867191473508 1107.943278320005 1101.407251694007 1100.525131788348 1085.715482111435 296.5710454172652 1094.364282772201 293.616159484757
44 0.005 0.22 20 1047.285816913098 741.1288510078518 737.1454500632836 1107.948340800173 1101.408763701817 1100.525628515257 1085.741688892879 296.5008275112255 1094.367903285411 293.5139935288018
45 0.005 0.225 20 1048.435399405866 748.0523629799633 744.1586377149367 1107.953395803512 1101.410917590487 1100.526899799479 1085.757127002377 296.4566714238072 1094.364872918492 293.4506728824913
46 0.005 0.23 20 1049.596513698541 754.8341329352339 751.0284311582776 1107.959518963324 1101.414823994093 1100.529719108247 1085.768023026534 296.4405193207947 1094.359531377392 293.4139797264614
47 0.005 0.235 20 1050.739868289023 761.4765222210273 757.7569991400468 1107.964769722256 1101.416976118361 1100.530793057524 1085.783462527831 296.4519767379272 1094.361817760831 293.4038636492675
48 0.005 0.24 20 1051.864389602614 767.9822091900114 764.3468472397631 1107.970738176723 1101.419691153958 1100.532452232482 1085.809206439032 296.4875169988446 1094.358836346519 293.415358665928
49 0.005 0.245 20 1052.971254341465 774.3537046687404 770.8006266758706 1107.975268060496 1101.420979397977 1100.532988305311 1085.830955949614 296.5450684338656 1094.357064194207 293.4375875612999
50 0.005 0.25 20 1054.045654649128 780.5933989547452 777.1208451661772 1107.980115761754 1101.422423057987 1100.533715517923 1085.85365175948 296.6176593196272 1094.356395491401 293.4431624648631
51 0.005 0.255 20 1055.111898549301 786.7039727371318 783.3100847253864 1107.989086839515 1101.428433382196 1100.537254293196 1085.872541015944 296.6915630242607 1094.355742511078 293.4628320951415
52 0.005 0.26 20 1056.139770711375 792.6878450568225 789.3708712034071 1107.992710894434 1101.428489831561 1100.537331279159 1085.892988648511 296.7511814164669 1094.351283077875 293.4952063488784
53 0.005 0.265 20 1057.167049089076 798.5472018322625 795.305528858142 1107.998336704733 1101.431821810203 1100.539734960117 1085.912515309194 296.7864405495477 1094.349857166288 293.5384265223195
54 0.005 0.27 20 1058.154061340349 804.2842816004588 801.1164298082189 1108.003076089589 1101.43281100214 1100.539534817071 1085.932565238749 296.7965959945967 1094.352746433501 293.5842618717627
55 0.005 0.275 20 1059.118060837193 809.9013244601962 806.805924540767 1108.008167695928 1101.434552641965 1100.540466740573 1085.956350556223 296.7861932562074 1094.348664488671 293.6303249460876
56 0.005 0.28 20 1060.052662466898 815.4011190481701 812.3763848272572 1108.012727440317 1101.436603953674 1100.541704614295 1085.980249143465 296.7638832501487 1094.349628438309 293.6661260957675
57 0.005 0.285 20 1060.999473210887 820.7859700456266 817.8302341367521 1108.017655406733 1101.439357614492 1100.543620533589 1086.00533895918 296.7371303087771 1094.345688266441 293.6586157649942
58 0.005 0.29 20 1061.918588624758 826.0581533200686 823.1697781615331 1108.021898172499 1101.440798372399 1100.543968586604 1086.030866931473 296.7104609363167 1094.347476337924 293.6087630919071
59 0.005 0.295 20 1062.832910854194 831.2198225921655 828.3972818376402 1108.025812507073 1101.442449987129 1100.5452225654 1086.058309654482 296.6847277258735 1094.340968479567 293.5494975261086
60 0.005 0.3 20 1063.727146068028 836.2729832737248 833.5148669262311 1108.028727956666 1101.442413281619 1100.544614626052 1086.081741343422 296.6610196154152 1094.34734013556 293.4719723885013
61 0.005 0.305 20 1064.610595007817 841.219945155848 838.5247438697907 1108.03641527754 1101.448512127507 1100.548840930876 1086.103832820169 296.6403703504097 1094.341221544272 293.4058838668417
62 0.005 0.31 20 1065.471320797518 846.0625055616766 843.4289028453456 1108.038956438349 1101.448741753348 1100.549066228528 1086.124421756065 296.6241350621473 1094.339492583211 293.3578504576944
63 0.005 0.315 20 1066.326092237493 850.8025056848583 848.2292956131514 1108.042923714291 1101.450334724444 1100.54978167392 1086.153763986484 296.6124097525525 1094.33621393529 293.3187740887294
64 0.005 0.32 20 1067.121150203922 855.4405657734035 852.9272787156718 1108.046439212207 1101.452477804973 1100.550664588864 1086.166652929418 296.6076907157613 1094.339163726009 293.2966219810369
65 0.005 0.325 20 1067.901349350175 859.9813454688577 857.5255015831648 1108.048943480308 1101.452454483929 1100.55044456758 1086.153059227904 296.6115123516819 1094.341580664097 293.2804972772857
66 0.005 0.33 20 1068.71953472055 864.4247231417135 862.025719741348 1108.052505207858 1101.453476008473 1100.551176763859 1086.187742243309 296.6265664770654 1094.343431131972 293.2721927225325
67 0.005 0.335 20 1069.331291132931 868.7760526983504 866.4309038926679 1108.055166932055 1101.454905656905 1100.552001665859 1086.197345448717 296.657492205607 1094.342781542574 293.2663675919848
68 0.005 0.34 20 1070.173417337646 873.0371449557458 870.7438149065155 1108.059570204623 1101.457502178512 1100.553903932831 1086.207772550222 296.7091762888052 1094.336663200922 293.2596690901369
69 0.005 0.345 20 1070.929090547153 877.2082253551822 874.9657533484631 1108.06385350813 1101.459170209302 1100.555087007887 1086.222359195068 296.7855510955902 1094.337547457257 293.2520427231795
70 0.005 0.35 20 1071.731655467635 881.2909515417527 879.0984268417967 1108.069769464525 1101.463084832681 1100.557013179099 1086.241693372372 296.8813560446263 1094.33752163163 293.24429547463
71 0.005 0.355 20 1072.473970783911 885.2871144507452 883.1435374689901 1108.075355222709 1101.465729466638 1100.558793743783 1086.288507179193 296.9855737725044 1094.335682160703 293.2353007025711
72 0.005 0.36 20 1073.077132191766 889.1980958237527 887.1026511916921 1108.076802857403 1101.465260332908 1100.558243037885 1086.298958112136 297.0839633832551 1094.333633225858 293.2287742846032
73 0.005 0.365 20 1073.825043151342 893.0261721819571 890.9776488616017 1108.079450359917 1101.467083588796 1100.560137955962 1086.287552241161 297.1667405829872 1094.332195523139 293.2217970738259
74 0.005 0.37 20 1074.492527857349 896.7725396781601 894.7702243440511 1108.08533261004 1101.470135432297 1100.561057102652 1086.286089793065 297.2307459892349 1094.337382341979 293.2157228596941
75 0.005 0.375 20 1075.220701257304 900.4394269199626 898.4821301129223 1108.088679715956 1101.469970919695 1100.561170066371 1086.31482578701 297.2783882668776 1094.331760443246 293.2121298482756
76 0.005 0.38 20 1075.817891957574 904.0275728044919 902.1146355256147 1108.090211873684 1101.470792565142 1100.56140521849 1086.347394714678 297.3142351866753 1094.331680213059 293.2075753222483
77 0.005 0.385 20 1076.41835521975 907.5396641190313 905.6697310621339 1108.093620213107 1101.472797838945 1100.562742059966 1086.354475354726 297.3429303526906 1094.325888810227 293.202556629238
78 0.005 0.39 20 1077.082083006893 910.9766351632704 909.1490056650239 1108.097735564294 1101.474739179557 1100.564076890156 1086.379634476721 297.3687128016111 1094.324338202659 293.1979568763662
79 0.005 0.395 20 1077.749690285912 914.3428849970135 912.5549282737819 1108.103893413587 1101.476212593593 1100.564509052467 1086.450810828492 297.3937812216469 1094.325084635092 293.1941156993842
80 0.005 0.4 20 1078.229710493439 917.6377730125889 915.8890123358607 1108.107752142804 1101.479611173986 1100.56680572357 1086.523219752507 297.41995424456 1094.316585608635 293.1900225057116
81 0.005 0.405 20 1078.694892952324 920.8614154992456 919.1519495299982 1108.108896923509 1101.480054365676 1100.567071299874 1086.530380106352 297.4473300912687 1094.316583320758 293.1866528447523
82 0.005 0.41 20 1079.343286454482 924.0169021322058 922.3452852825302 1108.110128687804 1101.480341730759 1100.566682794872 1086.529359784788 297.4765354622666 1094.317823939681 293.1838128670622
83 0.005 0.415 20 1079.836535818268 927.1040787068511 925.4701513545001 1108.11219831275 1101.481593733852 1100.567680770606 1086.531992940754 297.5079888626282 1094.313332605264 293.1808544615249
84 0.005 0.42 20 1080.428772780446 930.1250981915438 928.5279488765863 1108.114681591202 1101.483027635885 1100.569065026325 1086.539463091164 297.5405342395973 1094.31257328948 293.1783801707879
85 0.005 0.425 20 1080.92866381148 933.0816448443553 931.5203450726386 1108.115331438303 1101.481225211931 1100.567593899889 1086.545465507908 297.5746500747801 1094.316157659427 293.1762060306938
86 0.005 0.43 20 1081.451709901573 935.9748641988513 934.4487114862496 1108.119174440578 1101.484097399298 1100.568998721832 1086.556034752871 297.609555661087 1094.312900182779 293.1745086676043
87 0.005 0.435 20 1081.96906189034 938.8061562732559 937.3144122496643 1108.12075719796 1101.485015444815 1100.569909009506 1086.562966273656 297.6448258973977 1094.312859924905 293.1729199928943
88 0.005 0.44 20 1082.455055011161 941.5768101354628 940.118783877751 1108.123033309854 1101.485932867809 1100.570599256011 1086.572414151383 297.6805592565698 1094.311996137493 293.1722515184825
89 0.005 0.445 20 1082.951694812876 944.2882910045089 942.8631676291045 1108.124917252221 1101.486474648652 1100.570328672771 1086.582527192054 297.7166448018306 1094.312533366302 293.1712685781004
90 0.005 0.45 20 1083.434216813483 946.9418221771666 945.5488490246499 1108.126938480783 1101.487536878774 1100.571064595461 1086.591030327045 297.7528260693881 1094.310713731591 293.1712820332676
91 0.005 0.455 20 1083.905968138107 949.5387812795966 948.1771615836044 1108.12800513475 1101.485822269314 1100.569900998272 1086.603870893676 297.7887962210644 1094.317501667555 293.171879471824
92 0.005 0.46 20 1084.367086828986 952.0803876623564 950.7493536752025 1108.131313212443 1101.488230532639 1100.571434608065 1086.611253498414 297.8244640823332 1094.314808415353 293.1712394613911
93 0.005 0.465 20 1084.813206874378 954.5676656668918 953.2665216938175 1108.133515066236 1101.490520643786 1100.573227301765 1086.616738726876 297.8594556832808 1094.311908393772 293.1716692742765
94 0.005 0.47 20 1085.251316523226 957.0017123111239 955.7298561216163 1108.134156065074 1101.48973760516 1100.572348494864 1086.623823072819 297.8943554760766 1094.314635757084 293.1722932151471
95 0.005 0.475 20 1085.677991904653 959.3836075307844 958.1404574712286 1108.136268519204 1101.490196232394 1100.572863697132 1086.631924110083 297.9288319918168 1094.311745365737 293.1725046330377
96 0.005 0.48 20 1086.10395093131 961.7144709562357 960.4994595212289 1108.139853010517 1101.493006066642 1100.574337269369 1086.63934381184 297.9624836336052 1094.310991327428 293.1731094047083
97 0.005 0.485 20 1086.520776026608 963.9950761420704 962.807770553824 1108.142222145494 1101.49355455014 1100.574245336899 1086.641361749087 297.9963359485225 1094.314505852273 293.1738650458653
98 0.005 0.49 20 1086.877563827822 966.2270121129222 965.0666152475347 1108.145255422516 1101.495294401929 1100.575521261105 1086.644212298486 298.0295421858619 1094.315054641776 293.1740596331141
99 0.005 0.495 20 1087.240630679789 968.411545611687 967.2770990332436 1108.146022876438 1101.495200560014 1100.575978812962 1086.651877817628 298.0626591944842 1094.314057738194 293.1747042918557
100 0.005 0.5 20 1087.633656610158 970.5490574265098 969.440194898962 1108.148202245811 1101.496177454269 1100.575964372696 1086.659140378831 298.0957455969706 1094.319581141328 293.1748634907047
101 0.005 0.505 20 1088.018186082114 972.6403702328223 971.5567966300171 1108.149183598785 1101.496472658971 1100.575705610419 1086.667433251738 298.1290869657072 1094.317476669029 293.1749191598792
102 0.005 0.51 20 1088.370098039343 974.6866925864919 973.6279333516924 1108.150377322825 1101.496852131445 1100.57676560282 1086.675617064173 298.1620635164588 1094.316542107052 293.1754296578097
103 0.005 0.515 20 1088.745242533839 976.6890086264515 975.6545682180603 1108.15262254962 1101.497044809104 1100.576429023266 1086.682972186233 298.1957504484931 1094.319485739868 293.1749197990829
104 0.005 0.52 20 1089.087914297869 978.6483785496354 977.6376679746257 1108.1529037578 1101.496489579907 1100.576235774352 1086.688925648459 298.2298007916876 1094.319487189972 293.174682951802
105 0.005 0.525 20 1089.44372526187 980.5657691473922 979.5782122142207 1108.154842836603 1101.497747462057 1100.576835982179 1086.696681484418 298.264541432043 1094.317546815576 293.1766413189823
106 0.005 0.53 20 1089.798944801219 982.4420282380612 981.4771054654568 1108.157342721185 1101.50047462789 1100.57882270406 1086.702635817322 298.299939183002 1094.317097876377 293.1751200467897
107 0.005 0.535 20 1090.144879762174 984.277972481752 983.33521841795 1108.15897016858 1101.50119702723 1100.579035695686 1086.710116203405 298.3361893591656 1094.317422377575 293.1737726218964
108 0.005 0.54 20 1090.483356222559 986.0741721247708 985.1535479581173 1108.158888707059 1101.499978155778 1100.578217669164 1086.716217701482 298.3727171742001 1094.318895599482 293.1731537955492
109 0.005 0.545 20 1090.816702615093 987.8318292324187 986.9327849068537 1108.160709509255 1101.50166953991 1100.578787156271 1086.722344798547 298.4098612152027 1094.319866545651 293.1739656079608
110 0.005 0.55 20 1091.13991669224 989.5515787063799 988.6735521824016 1108.16100253728 1101.500599199264 1100.578729533822 1086.727230188905 298.447416632825 1094.31292989286 293.1758932668578
111 0.005 0.555 20 1091.487542898194 991.2333699673994 990.3762444282002 1108.163546598725 1101.502548291163 1100.579506459676 1086.733650818341 298.4857076757795 1094.319509967742 293.1749466405844
112 0.005 0.5600000000000001 20 1091.821636451841 992.8792289455226 992.0420822694845 1108.165336291573 1101.502895847338 1100.579887700987 1086.742538150167 298.5242803984973 1094.319086382571 293.1750784041728
113 0.005 0.5650000000000001 20 1092.124626944412 994.4899263124621 993.6720909725345 1108.166618853655 1101.502865478866 1100.579762088243 1086.750988099259 298.5633873922986 1094.320275566955 293.1754887078653
114 0.005 0.5700000000000001 20 1092.419396966192 996.0660930929345 995.26708824139 1108.168717178833 1101.50476901793 1100.580835548901 1086.757093312141 298.603319462612 1094.319169355623 293.1756981712116
115 0.005 0.5750000000000001 20 1092.713526675569 997.6085048527489 996.8278934336023 1108.169762859147 1101.504773705445 1100.580836700547 1086.763273042467 298.6438653162138 1094.316042703501 293.1751587297619
116 0.005 0.58 20 1092.999262703307 999.1178025235542 998.3551866045947 1108.171696988665 1101.506897667411 1100.582387222885 1086.767167319929 298.6847148898718 1094.31721932698 293.175113248991
117 0.005 0.585 20 1093.287786824816 1000.594733924085 999.8497047173964 1108.17317482719 1101.507332908668 1100.582186857574 1086.773312744707 298.726240562651 1094.321940371431 293.1768933577035
118 0.005 0.59 20 1093.566031864253 1002.039956257709 1001.312121154234 1108.173959477054 1101.507549504192 1100.582151724498 1086.777660232341 298.7681526909543 1094.316134923339 293.1793965953119
119 0.005 0.595 20 1093.841630259926 1003.454169684967 1002.743132695709 1108.174910960827 1101.507335292059 1100.582371377937 1086.783920294255 298.8107141923438 1094.318796029262 293.1811742405679
120 0.005 0.6 20 1094.112156985377 1004.838014637951 1004.143391801363 1108.175721901206 1101.507721808405 1100.582428581059 1086.787624984438 298.8535800346143 1094.320678381211 293.179009011344
121 0.005 0.605 20 1094.375001281245 1006.19220496225 1005.513614976217 1108.176644006146 1101.508019842486 1100.582763675789 1086.794026445351 298.8969390075447 1094.320670146924 293.1775205222802
122 0.005 0.61 20 1094.632990276946 1007.517314077928 1006.854414678364 1108.178641437313 1101.50954571841 1100.583716646887 1086.797534443414 298.9408710989779 1094.317834881021 293.1769382425522
123 0.005 0.615 20 1094.883853901765 1008.813990573755 1008.166438637533 1108.179197999486 1101.509111906125 1100.583417838554 1086.803524900034 298.985438412977 1094.317874805238 293.1763740912421
124 0.005 0.62 20 1095.128912746383 1010.082853403066 1009.450308658307 1108.179110345506 1101.509019592365 1100.58330432108 1086.807262401853 299.0302358602793 1094.31980577055 293.1758929037337
125 0.005 0.625 20 1095.372109862377 1011.324494166774 1010.706624434663 1108.182138823933 1101.511511481223 1100.584873999143 1086.810962200468 299.0758690817148 1094.318080526184 293.1763646123303
126 0.005 0.63 20 1095.604951411767 1012.53946566783 1011.935956150769 1108.18190407876 1101.510018589826 1100.584467221916 1086.815363354887 299.1219399551457 1094.315761985635 293.1759129422116
127 0.005 0.635 20 1095.834318367537 1013.728384616028 1013.138916751138 1108.181099845553 1101.508854197345 1100.582953546408 1086.819852065162 299.1687114768706 1094.321281865526 293.1763427280974
128 0.005 0.64 20 1096.061227387758 1014.891765014774 1014.316033942007 1108.184212155523 1101.512188619284 1100.584894568181 1086.822839766072 299.2160291252031 1094.319062837141 293.1760507043406
129 0.005 0.645 20 1096.280561650356 1016.030177103024 1015.467885819492 1108.183900776708 1101.510318022038 1100.584076793285 1086.826811690427 299.2638824822716 1094.319096453659 293.1764367704683
130 0.005 0.65 20 1096.496206813881 1017.144201038991 1016.595052663601 1108.185323958369 1101.511684468047 1100.585010991076 1086.832356554889 299.3125292020362 1094.316595344075 293.1760845290019
131 0.005 0.655 20 1096.706587332122 1018.234298817061 1017.698007919699 1108.184992475034 1101.510817975245 1100.584082212656 1086.835408368923 299.3616002673144 1094.321742749115 293.1776593982776
132 0.005 0.66 20 1096.914929299458 1019.301030501329 1018.777307803935 1108.187447968711 1101.51308256223 1100.585525203196 1086.839183364678 299.4112447333755 1094.319337723913 293.1764861811382
133 0.005 0.665 20 1097.115885632695 1020.344893245692 1019.83346441162 1108.188911764563 1101.514333158383 1100.586233564465 1086.842925369593 299.4614035714116 1094.319624862861 293.1769163284672
134 0.005 0.67 20 1097.312171576966 1021.366347442323 1020.866942817413 1108.189685271369 1101.514731885508 1100.586692821114 1086.846652532682 299.5121634221066 1094.317788985225 293.1806699774767
135 0.005 0.675 20 1097.504344975275 1022.365909388009 1021.878239025569 1108.189549001211 1101.51391373084 1100.586604031105 1086.850547504483 299.5635194730829 1094.316231779205 293.1802354443823
136 0.005 0.68 20 1097.695571944379 1023.344023575941 1022.867830356662 1108.190421620281 1101.514454962047 1100.585904691884 1086.853957833817 299.6151398569997 1094.320824892357 293.1800609664183
137 0.005 0.6850000000000001 20 1097.881956672444 1024.301163800456 1023.836209603179 1108.191421501875 1101.515062368885 1100.58634526032 1086.857487633162 299.666979243094 1094.316618919812 293.1780542096672
138 0.005 0.6900000000000001 20 1098.063223562484 1025.23779637892 1024.783837068996 1108.191829405443 1101.514621656258 1100.586632864904 1086.862115139868 299.7194943559486 1094.317877754109 293.1768424974638
139 0.005 0.6950000000000001 20 1098.243135422913 1026.154354340011 1025.711149521646 1108.192707308596 1101.515530623924 1100.586884984692 1086.864220382762 299.7723302290649 1094.321627348837 293.1775809152676
140 0.005 0.7000000000000001 20 1098.41768656648 1027.0512530749 1026.618570622868 1108.194020017978 1101.516446602543 1100.58739988131 1086.868232725283 299.8257081187994 1094.317110171645 293.1772894748747
141 0.005 0.705 20 1098.586611212042 1027.928899943372 1027.506516136747 1108.193273060555 1101.514697625843 1100.586862486717 1086.871823299703 299.8790325367625 1094.317704385851 293.1786776258047
142 0.005 0.71 20 1098.756282670701 1028.787775286552 1028.375452290957 1108.193893950148 1101.515285609088 1100.5868458419 1086.876490452076 299.9326600310525 1094.320130908309 293.1778727081939
143 0.005 0.715 20 1098.922337930766 1029.628249512174 1029.225767486898 1108.194761635039 1101.515194986331 1100.586805018488 1086.879724348429 299.986556563017 1094.317760847072 293.1773131540147
144 0.005 0.72 20 1099.087386014465 1030.450764212303 1030.057907562688 1108.196248364765 1101.516527932787 1100.588002940564 1086.883025404674 300.0406020998116 1094.31747866736 293.1766858591802
145 0.005 0.725 20 1099.246972134866 1031.255608724786 1030.872171347908 1108.196620498182 1101.517334022536 1100.587936377477 1086.883637662715 300.0948429801809 1094.321566519096 293.1769075810586
146 0.005 0.73 20 1099.401263494492 1032.043186964327 1031.668962395644 1108.197195154597 1101.517305253898 1100.58812371924 1086.88617265349 300.1493547162315 1094.317594451884 293.1775508034563
147 0.005 0.735 20 1099.551865788623 1032.813887439286 1032.448672179851 1108.197826961581 1101.517956384088 1100.588786862701 1086.889132891295 300.2039762509122 1094.317323362807 293.1767902419066
148 0.005 0.74 20 1099.700511176645 1033.568064000323 1033.211665491339 1108.198860174233 1101.51861190143 1100.588945614276 1086.892393160824 300.2585660171059 1094.319285015003 293.1764537229751
149 0.005 0.745 20 1099.843841535029 1034.306056799414 1033.95829092091 1108.19918052639 1101.518491542169 1100.589186295648 1086.895289940179 300.313273588454 1094.316325849023 293.1775318363916
150 0.005 0.75 20 1099.985334108002 1035.028217417423 1034.688893544827 1108.198762914268 1101.516932091781 1100.58797666512 1086.898109552031 300.3678929332993 1094.319822045848 293.1763856044205
151 0.005 0.755 20 1100.124142687174 1035.734875962266 1035.403810205724 1108.199603944514 1101.517950936372 1100.587580335063 1086.900925715753 300.4224410675527 1094.321540485635 293.1761115580363
152 0.005 0.76 20 1100.259602546179 1036.426385891834 1036.103396375103 1108.200298693124 1101.518240126916 1100.588701692611 1086.904836589679 300.4769550502808 1094.31662979903 293.1769013839618
153 0.005 0.765 20 1100.390006142744 1037.103076869362 1036.787986788216 1108.200749190881 1101.518525394571 1100.589122282108 1086.907987839563 300.5316080421362 1094.315709562924 293.176849174315
154 0.005 0.77 20 1100.522708174997 1037.765241732358 1037.457876332089 1108.200632860563 1101.517142719409 1100.587641690753 1086.911084300673 300.5861135277072 1094.320498107758 293.1778503514544
155 0.005 0.775 20 1100.654560564461 1038.41318442306 1038.1133780618 1108.202151199553 1101.51888200973 1100.588925328651 1086.913456751095 300.6406562957647 1094.317927701596 293.1758752619061
156 0.005 0.78 20 1100.779989424305 1039.047198341452 1038.754793277516 1108.202907101494 1101.52018394529 1100.589526792316 1086.915354510281 300.6951637935309 1094.316925970232 293.177335207213
157 0.005 0.785 20 1100.903595641619 1039.667593764527 1039.382426083049 1108.2030063997 1101.51969901356 1100.588774831233 1086.917382572655 300.7496018351256 1094.31898195521 293.1773755495938
158 0.005 0.79 20 1101.025571712069 1040.274674577013 1039.99658933467 1108.203256132958 1101.519641092744 1100.589425136389 1086.9197541999 300.803981489358 1094.319842838305 293.1774912536731
159 0.005 0.795 20 1101.148835716823 1040.868746115534 1040.59759156042 1108.20350659605 1101.519044910158 1100.588883662777 1086.923642791262 300.8583420200242 1094.319973743354 293.1765140318462
160 0.005 0.8 20 1101.25550083655 1041.45008015812 1041.185698017606 1108.204364993953 1101.519509814138 1100.589307032516 1086.926264934034 300.9128095042853 1094.315708900592 293.176185469869
161 0.005 0.805 20 1101.362517258262 1042.018890691658 1041.761131863081 1108.20491339568 1101.520239447938 1100.589907958695 1086.928168666262 300.9669922217486 1094.317731184 293.1784258727043
162 0.005 0.8100000000000001 20 1101.472833117243 1042.575368109178 1042.324094006336 1108.204091047341 1101.518795691189 1100.588817823052 1086.930343348282 301.0212120729712 1094.319586203864 293.1796351837319
163 0.005 0.8150000000000001 20 1101.57852458769 1043.119870555225 1042.874925245807 1108.206785189365 1101.522096506016 1100.591094828475 1086.9316837965 301.0752575844412 1094.317076518309 293.1793695713841
164 0.005 0.8200000000000001 20 1101.684474042323 1043.652676610824 1043.413923344103 1108.206699487473 1101.521433242935 1100.59017998711 1086.932982587853 301.1291922844828 1094.322108701628 293.1802542038872
165 0.005 0.8250000000000001 20 1101.785012962505 1044.174030265874 1043.941356448096 1108.207148221197 1101.521552332943 1100.590441859605 1086.934792255521 301.1830080698011 1094.318429670394 293.18055486137
166 0.005 0.8300000000000001 20 1101.882818187179 1044.684199173041 1044.457471947263 1108.207167061812 1101.521235872832 1100.590366959489 1086.937503401551 301.2367404888034 1094.318648421938 293.1766195058436
167 0.005 0.835 20 1101.979992467793 1045.183422246603 1044.962509811264 1108.208237117195 1101.522562158373 1100.591406871123 1086.938859006719 301.2903262032946 1094.317372026528 293.1765028182532
168 0.005 0.84 20 1102.075960106711 1045.671930892364 1045.456706423735 1108.208457978722 1101.522201325357 1100.590454726032 1086.940767580842 301.3437499809108 1094.321991274189 293.1788862221625
169 0.005 0.845 20 1102.168640040423 1046.149971699789 1045.940315043398 1108.208278959491 1101.52098146716 1100.58979689268 1086.94327375964 301.3971441947873 1094.318574658451 293.1799210956509
170 0.005 0.85 20 1102.258593278663 1046.617736144617 1046.413532848173 1108.208090965074 1101.520693563912 1100.589817554248 1086.945026343061 301.4506619718915 1094.320385401426 293.1811497246936
171 0.005 0.855 20 1102.349118433519 1047.075494237737 1046.876620314185 1108.209269515349 1101.521492882403 1100.590450087056 1086.946978870688 301.5041900156311 1094.321246295448 293.1800279886825
172 0.005 0.86 20 1102.435924160597 1047.523353148577 1047.329702848522 1108.209713601752 1101.522732918782 1100.59073514996 1086.947192396817 301.5576297958121 1094.320964184023 293.1795674479826
173 0.005 0.865 20 1102.521376676294 1047.961589480024 1047.773046362949 1108.20918860655 1101.521429364214 1100.590253869197 1086.948489199461 301.6108385645902 1094.320947503871 293.1814602748989
174 0.005 0.87 20 1102.605700187521 1048.390423875976 1048.206875311945 1108.209970734351 1101.522034105198 1100.590783992517 1086.950148923238 301.6639659438818 1094.317908189778 293.1804178107949
175 0.005 0.875 20 1102.687432872988 1048.810059213379 1048.631398431512 1108.211279166846 1101.523952820936 1100.592094852826 1086.952034595633 301.7169596073687 1094.317592334797 293.1802838688845
176 0.005 0.88 20 1102.76864102191 1049.22068127926 1049.046799606537 1108.210997639521 1101.523116301388 1100.591201372184 1086.953143278943 301.7698735203402 1094.32116564579 293.1824096185358
177 0.005 0.885 20 1102.846776403912 1049.622504890443 1049.453299299322 1108.210990210653 1101.52295982372 1100.590560964805 1086.954749564627 301.8227060231049 1094.320022023842 293.17991543858
178 0.005 0.89 20 1102.92430044011 1050.015739785086 1049.851103786352 1108.211037463905 1101.522439784344 1100.590909403973 1086.957274365768 301.875570430973 1094.31923580753 293.1760485096127
179 0.005 0.895 20 1103.000320268236 1050.400519429116 1050.240353866716 1108.211187450643 1101.522077946959 1100.590591190031 1086.95889643882 301.9284852714887 1094.32058431149 293.1764464544073
180 0.005 0.9 20 1103.074593677738 1050.777025597663 1050.621236412685 1108.211850270334 1101.52268124788 1100.590926019916 1086.959551039058 301.9811220870035 1094.319539595703 293.1770960482072
181 0.005 0.905 20 1103.147783745674 1051.145437288299 1050.993930527195 1108.212960803628 1101.524392724416 1100.591993839116 1086.959923550461 302.0338908011914 1094.319146734048 293.176808920992
182 0.005 0.91 20 1103.218143947046 1051.505929301093 1051.358613176589 1108.21273158721 1101.523795142178 1100.591673362717 1086.960982052478 302.0865413524362 1094.318878716941 293.176380255677
183 0.005 0.915 20 1103.288557449387 1051.858695163885 1051.715475668869 1108.213606089832 1101.524662477437 1100.592136419209 1086.962696674187 302.1393903450914 1094.319583728126 293.176835931181
184 0.005 0.92 20 1103.35562952136 1052.203878922031 1052.064671934902 1108.21244658806 1101.522449597809 1100.590958579658 1086.964080070991 302.1921142390578 1094.319191851261 293.1798414676733
185 0.005 0.925 20 1103.424545220161 1052.541713036625 1052.406422473116 1108.21289607416 1101.522833022572 1100.591027525212 1086.966684577599 302.2446908098285 1094.321567404106 293.1819285317027
186 0.005 0.93 20 1103.493258036108 1052.872279018629 1052.740823940291 1108.213397794632 1101.523516638795 1100.591554264795 1086.967803712997 302.297607836746 1094.317617610441 293.1815854161561
187 0.005 0.9350000000000001 20 1103.559295879662 1053.195726010905 1053.0680408215 1108.213164932062 1101.522552939774 1100.590689991385 1086.968842688478 302.3502278062441 1094.320558994034 293.1820817387925
188 0.005 0.9400000000000001 20 1103.621904700794 1053.512229217632 1053.388229726992 1108.213397253837 1101.522900254106 1100.591133631813 1086.969748177432 302.4027862192726 1094.320537658921 293.180660062697
189 0.005 0.9450000000000001 20 1103.68318423463 1053.821953271105 1053.701551738172 1108.214054289409 1101.524066657699 1100.592056578569 1086.97106332809 302.4553141785921 1094.318917058678 293.1806621769828
190 0.005 0.9500000000000001 20 1103.743413783439 1054.12504261078 1054.008148178671 1108.215720402834 1101.526079146588 1100.593337178281 1086.971170153478 302.5076142419866 1094.317326285743 293.1812219563134
191 0.005 0.9550000000000001 20 1103.803195979375 1054.421670006351 1054.308211049161 1108.214989224262 1101.523655185067 1100.591554837248 1086.973279683408 302.5596579010373 1094.322134119231 293.1804975832655
192 0.005 0.96 20 1103.86041703014 1054.711882628679 1054.601797293466 1108.21508651313 1101.524453011437 1100.592200545017 1086.972690178259 302.6118745413371 1094.317692678615 293.1801218360715
193 0.005 0.965 20 1103.916228014691 1054.995867339712 1054.889080629985 1108.216110519677 1101.525865098711 1100.592863409711 1086.974448689853 302.6642630704029 1094.317924905406 293.1807362061858
194 0.005 0.97 20 1103.970309370408 1055.27375711909 1055.170194479939 1108.215043953629 1101.523661385992 1100.591934160061 1086.975123544146 302.7164443950641 1094.317738639384 293.1775209118663
195 0.005 0.975 20 1104.02504798147 1055.545707747056 1055.445290601002 1108.214995671211 1101.523720308613 1100.59150393378 1086.977065363312 302.7688564581549 1094.321070344626 293.1770466081659
196 0.005 0.98 20 1104.07863878632 1055.811851433756 1055.714507272876 1108.215670403399 1101.524493149275 1100.592178172616 1086.978560246254 302.8212469110109 1094.318558838198 293.1769605965516
197 0.005 0.985 20 1104.132428952611 1056.072296560021 1055.977966292376 1108.216285896199 1101.524393627837 1100.591974817695 1086.979563392187 302.8733109271725 1094.319903290226 293.1779925182668
198 0.005 0.99 20 1104.179742279422 1056.327098837688 1056.235735001213 1108.215161005665 1101.52351462259 1100.591386513217 1086.980028590335 302.9254163479495 1094.320898397416 293.1773195752286
199 0.005 0.995 20 1104.230600775922 1056.576468972045 1056.487992548921 1108.216914685956 1101.525105517661 1100.592803921628 1086.981552930429 302.9774501037585 1094.316317524915 293.1771429770439
200 0.005 1 20 1104.280156274421 1056.82048755039 1056.734834185317 1108.216793550624 1101.524386823906 1100.591940362101 1086.982262397832 303.0294453756353 1094.321903196594 293.1797008797124
201 0.005 1.005 20 1104.327384850632 1057.059273536245 1056.976386451719 1108.217344849827 1101.525060072746 1100.592431257456 1086.98319650187 303.0813030236889 1094.317736203292 293.1807632680242
202 0.005 1.01 20 1104.371979174968 1057.292927330001 1057.212750216864 1108.217157322452 1101.525109160125 1100.592779977357 1086.984382338115 303.1331475491197 1094.317095019265 293.18044979441
203 0.005 1.015 20 1104.417280351228 1057.521560122769 1057.444031350208 1108.217046218145 1101.524607424452 1100.592124851185 1086.98493986617 303.1848024457142 1094.319132416066 293.1819034305991
204 0.005 1.02 20 1104.462030396819 1057.745291451556 1057.67035167067 1108.217280942624 1101.524575570525 1100.592002975122 1086.985794166437 303.2361613496573 1094.321127438719 293.1826675134303
205 0.005 1.025 20 1104.504820713184 1057.964218197458 1057.891815150811 1108.21747196234 1101.524640042491 1100.59207293806 1086.987539731905 303.2875119309761 1094.320437765525 293.1822123288338
206 0.005 1.03 20 1104.548254501024 1058.178453091362 1058.108527480728 1108.218015984979 1101.524689235544 1100.591866670064 1086.988331519558 303.3388612472433 1094.320740520552 293.180663465349
207 0.005 1.035 20 1104.588631183542 1058.388080192444 1058.320582536926 1108.218040187208 1101.525269430129 1100.592470948713 1086.989030845224 303.390233077561 1094.321795502936 293.1808089872058
208 0.005 1.04 20 1104.630303436843 1058.593233955573 1058.528106976197 1108.218765034424 1101.525253449302 1100.59244698515 1086.990372181202 303.4414487995105 1094.318761019038 293.1811513402484
209 0.005 1.045 20 1104.668145324593 1058.793971109888 1058.731172244484 1108.218789448402 1101.525923307236 1100.593315457412 1086.991275222189 303.4925896694862 1094.316958688803 293.1785472243172
210 0.005 1.05 20 1104.706315731658 1058.990374019504 1058.929851614642 1108.217773302858 1101.524486156653 1100.5918358323 1086.991269682904 303.5434768712428 1094.322939717177 293.1771184334895
211 0.005 1.055 20 1104.745140076331 1059.182579599644 1059.124277254635 1108.21873500581 1101.525647993581 1100.592691348439 1086.992019783615 303.5942456411959 1094.321637307768 293.176849475239
212 0.005 1.06 20 1104.780930926221 1059.370650367573 1059.314526128492 1108.21828759742 1101.524740373534 1100.592076025002 1086.992784741027 303.6447468058898 1094.319871143037 293.1773477136151
213 0.005 1.065 20 1104.81686478301 1059.554680842934 1059.500687363048 1108.219171866931 1101.525591526111 1100.593307781771 1086.99281728589 303.6951967390091 1094.316932956076 293.177916756388
214 0.005 1.07 20 1104.853398775868 1059.734759333998 1059.68284482659 1108.218795364049 1101.525102013947 1100.592371707618 1086.993704029883 303.7454815801744 1094.323380724004 293.1784625632852
215 0.005 1.075 20 1104.88965827539 1059.910987074586 1059.861106557109 1108.220848582126 1101.527860035864 1100.593940501147 1086.99376232926 303.7955958035769 1094.318814443344 293.1782768925922
216 0.005 1.08 20 1104.921617662565 1060.083455819857 1060.03557121204 1108.2200972424 1101.526359852323 1100.593540589298 1086.996065023426 303.8458852187867 1094.316710389244 293.1804214758176
217 0.005 1.085 20 1104.955837509916 1060.252210753087 1060.206275839465 1108.219571240913 1101.525491508168 1100.592264795548 1086.995862683886 303.8958776191288 1094.322428562974 293.1815529927692
218 0.005 1.09 20 1104.988159885496 1060.417340452176 1060.373313990831 1108.219659300147 1101.525571502039 1100.592667688614 1086.996257712553 303.945736441876 1094.320514235073 293.1769450913842
219 0.005 1.095 20 1105.018049554937 1060.578909373012 1060.536756027993 1108.218613592185 1101.524526059149 1100.591712816367 1086.996467152418 303.9954765367489 1094.322312499017 293.177656963176
220 0.005 1.1 20 1105.051194708649 1060.737013410467 1060.696683988002 1108.220435507087 1101.526956266373 1100.593391458092 1086.995679331895 304.0450583033627 1094.321914517516 293.1765898251624
221 0.005 1.105 20 1105.081430402421 1060.891722725901 1060.853180952251 1108.220513088164 1101.526997077243 1100.592817735427 1086.996624578578 304.0945563162125 1094.32121056713 293.1827071182601
222 0.005 1.11 20 1105.111958296387 1061.043125108517 1061.00633102182 1108.221053249268 1101.527510722273 1100.593903102689 1086.996877258795 304.1437907129686 1094.318389945765 293.1802282387469
223 0.005 1.115 20 1105.140971542141 1061.191287543559 1061.1562046844 1108.221936408812 1101.528744902314 1100.594856157522 1086.997886973839 304.1928848000891 1094.318741745487 293.1813630150572
224 0.005 1.12 20 1105.170018553619 1061.336272097706 1061.30286213709 1108.221426887995 1101.52768059334 1100.593714706727 1086.998515304032 304.2419143819949 1094.323369436597 293.1807358213028
225 0.005 1.125 20 1105.197051814312 1061.478135567929 1061.446367605915 1108.220324059359 1101.525713790313 1100.592786796152 1086.998784290962 304.290827436853 1094.320357938842 293.1800047644246
226 0.005 1.13 20 1105.224782225076 1061.616964627085 1061.586800309697 1108.221441315604 1101.527634185445 1100.593929368084 1086.999750394109 304.3395613382731 1094.32106461659 293.1780259736515
227 0.005 1.135 20 1105.25177623262 1061.752823326186 1061.724227432328 1108.222329403934 1101.52870080252 1100.594724253807 1087.000303417454 304.3881894314006 1094.319060373422 293.176248715441
228 0.005 1.14 20 1105.277868779157 1061.88574887444 1061.858689321377 1108.221168677989 1101.527088302761 1100.593492205673 1086.999873519521 304.436652863531 1094.322166196109 293.1765799160134
229 0.005 1.145 20 1105.303451567027 1062.015835298216 1061.990278461624 1108.221163571132 1101.526369876632 1100.593384386 1087.000851519275 304.4848736386729 1094.317179139461 293.176517010469
230 0.005 1.15 20 1105.329095357313 1062.143132236038 1062.119044862427 1108.221785871521 1101.527701232953 1100.593830122827 1087.001583622221 304.5329313884801 1094.322009818253 293.1767943183539
231 0.005 1.155 20 1105.352723515337 1062.267682723893 1062.245037980301 1108.221494646586 1101.527401683803 1100.593111265272 1087.001689757383 304.5808701637847 1094.32069430276 293.1769248061074
232 0.005 1.16 20 1105.377634654891 1062.389597680813 1062.36835641687 1108.221369541782 1101.52689092449 1100.593455273755 1087.003334250765 304.6288163200429 1094.320008560966 293.1766170505931
233 0.005 1.165 20 1105.400029752419 1062.508878317206 1062.489017271302 1108.221185875119 1101.52639495161 1100.593386601571 1087.003512019349 304.6768639077981 1094.321106072656 293.1764258465959
234 0.005 1.17 20 1105.42350752353 1062.625595421432 1062.607084795146 1108.222416826846 1101.528467115882 1100.594256122953 1087.00330106175 304.7246501620953 1094.317921865185 293.1763300654846
235 0.005 1.175 20 1105.446528456948 1062.739807847889 1062.722616282268 1108.222341121595 1101.528266997523 1100.593983126171 1087.003541611789 304.7721392380522 1094.319133457024 293.176995855738
236 0.005 1.18 20 1105.467965542949 1062.851571665281 1062.835671372014 1108.22240453642 1101.528309398456 1100.594031149989 1087.00405467763 304.8195022697249 1094.317631974403 293.1792477020927
237 0.005 1.185 20 1105.491044118716 1062.960946482529 1062.94630512749 1108.222488103538 1101.528235250094 1100.59415344421 1087.004112035884 304.8665163494616 1094.32195243773 293.1774189268937
238 0.005 1.19 20 1105.512254386575 1063.067981785489 1063.054575423738 1108.223096326292 1101.528918048504 1100.594784050599 1087.004842512378 304.9134253390075 1094.319804365435 293.1772587669045
239 0.005 1.195 20 1105.532375084838 1063.172719649412 1063.160522940565 1108.221893570809 1101.526492961407 1100.593358964898 1087.005146330137 304.9602000339844 1094.318429817366 293.1765664149145
240 0.005 1.2 20 1105.552086631996 1063.275230785134 1063.264216526409 1108.222434983671 1101.527374559265 1100.593811209831 1087.006665240974 305.0070566237539 1094.318352847689 293.1774011049351
241 0.005 1.205 20 1105.57319394132 1063.375528233655 1063.365669990756 1108.222915715179 1101.528403182123 1100.594192261998 1087.00562517066 305.0536575502048 1094.323084708414 293.17652431768
242 0.005 1.21 20 1105.591916114137 1063.473670719792 1063.464946828187 1108.222561675843 1101.527627222201 1100.593993404927 1087.005937558217 305.1000995733784 1094.31808565684 293.1767882310162
243 0.005 1.215 20 1105.610657919048 1063.569694553599 1063.562081138351 1108.223596987569 1101.529326776722 1100.595196740393 1087.006743572118 305.1465276277619 1094.318039312521 293.176735868678
244 0.005 1.22 20 1105.628845701789 1063.663642844733 1063.657115602185 1108.22225075716 1101.52718025252 1100.593590688268 1087.006620871125 305.1926579827457 1094.321679952998 293.1772365918912
245 0.005 1.225 20 1105.647554558945 1063.755604741538 1063.750135093532 1108.222372039578 1101.526678335286 1100.593021102303 1087.008300579941 305.2386196632777 1094.321841361278 293.1774288957105
246 0.005 1.23 20 1105.664939294277 1063.845589541989 1063.841157761284 1108.222541588654 1101.526913125452 1100.593596062452 1087.008663654274 305.2844252431044 1094.318849997866 293.1781752135857
247 0.005 1.235 20 1105.683106879423 1063.933674440435 1063.930255688449 1108.223031809223 1101.52725034635 1100.593672409646 1087.009390019471 305.3300409725305 1094.320829719357 293.1771229992611
248 0.005 1.24 20 1105.700444562061 1064.019875249692 1064.017448180856 1108.223056645023 1101.527329302701 1100.593705990543 1087.009705736732 305.3757125113433 1094.319967472404 293.1767333843177
249 0.005 1.245 20 1105.715850422653 1064.104207684731 1064.102756591682 1108.222898664113 1101.527742134074 1100.594054408824 1087.009797574307 305.4213500753089 1094.318859645389 293.1777065939555
250 0.005 1.25 20 1105.731987751906 1064.186702899961 1064.186208384213 1108.223276597691 1101.528324287044 1100.593795693266 1087.008906708609 305.4666186318541 1094.319075713099 293.1782126060103
251 0.005 1.255 20 1105.746687040283 1064.267437788938 1064.267876601012 1108.222824062886 1101.527358594789 1100.594208457327 1087.010153764723 305.511517167105 1094.318757044748 293.1771464205303
252 0.005 1.26 20 1105.764269762225 1064.346436711176 1064.347783942669 1108.223569453972 1101.52854562626 1100.594211941558 1087.009167501341 305.5562421222474 1094.322737360787 293.1776818673455
253 0.005 1.265 20 1105.779717603669 1064.423751206208 1064.425988311255 1108.224147271945 1101.529061935839 1100.594707534371 1087.00970967352 305.6009617476259 1094.318839172229 293.1780824651049
254 0.005 1.27 20 1105.7933161626 1064.499402718157 1064.502515815143 1108.224138037536 1101.52935861055 1100.595213887073 1087.01023084112 305.6455222112265 1094.318012329931 293.1810657995545
255 0.005 1.275 20 1105.809039348472 1064.573428108727 1064.57739340389 1108.223827538113 1101.528760045612 1100.594201566968 1087.010277189625 305.6902099788383 1094.323051073554 293.1816090059802
256 0.005 1.28 20 1105.822552094813 1064.645870309187 1064.650670870037 1108.223347774642 1101.52786849181 1100.593870584313 1087.010870189928 305.7345253422403 1094.321731089342 293.180699419935
257 0.005 1.285 20 1105.83747626442 1064.716822307286 1064.722433313817 1108.223302143127 1101.527094844359 1100.593515955467 1087.012270530907 305.7786669534835 1094.323196863248 293.1818275310555
258 0.005 1.29 20 1105.850068977114 1064.786190466783 1064.792606596244 1108.223538510945 1101.528000698649 1100.594230819386 1087.01096357814 305.8229341212617 1094.3184099464 293.1813592160905
259 0.005 1.295 20 1105.8627410799 1064.854116331114 1064.861314842489 1108.223440215414 1101.527397843399 1100.593832539222 1087.012625349027 305.8669453268156 1094.317947279165 293.1808601726106
260 0.005 1.3 20 1105.876491029937 1064.920583655187 1064.928545020318 1108.223017533708 1101.52718654686 1100.593517983751 1087.012732900179 305.9105269467597 1094.320991992544 293.180471503039
261 0.005 1.305 20 1105.889258654793 1064.985627907315 1064.994336626272 1108.223429539243 1101.527890615817 1100.594065446201 1087.0129013173 305.9536444348369 1094.319539638155 293.1767479711987
262 0.005 1.31 20 1105.901316535268 1065.049275937275 1065.058718882068 1108.223381840607 1101.527825373256 1100.594049072563 1087.013166682069 305.9967981148461 1094.320803935474 293.1781551294722
263 0.005 1.315 20 1105.913364963365 1065.111534378431 1065.121698424666 1108.22394140003 1101.528797069788 1100.594224557308 1087.012343967929 306.0398436938459 1094.32003432642 293.1775651463884
264 0.005 1.32 20 1105.926315560936 1065.172473361556 1065.183335922464 1108.223484042495 1101.527451708857 1100.593448160568 1087.012925656624 306.0830269200979 1094.32262290211 293.1774439395227
265 0.005 1.325 20 1105.938547847488 1065.232107338403 1065.243655412362 1108.224835699062 1101.529521852934 1100.594840904211 1087.012692030814 306.1259020712838 1094.318039402291 293.177676591339
266 0.005 1.33 20 1105.949832888706 1065.290462586716 1065.302683098912 1108.224753725822 1101.529563456754 1100.595007868854 1087.012902982756 306.1687112459457 1094.321600409675 293.1773242443661
267 0.005 1.335 20 1105.960220817027 1065.347551613596 1065.360433212869 1108.223992226953 1101.528571590315 1100.59386171903 1087.013172513117 306.2113610457275 1094.32177647021 293.1777791086903
268 0.005 1.34 20 1105.972142840943 1065.403437039411 1065.416959721083 1108.224737027148 1101.52911066887 1100.594575991797 1087.01370165822 306.2541063516392 1094.319363597714 293.1773908935619
269 0.005 1.345 20 1105.981433133707 1065.458115452144 1065.472271288888 1108.224928807129 1101.529744745097 1100.595217386459 1087.013853079163 306.2967471011116 1094.317313766698 293.1773399562372
270 0.005 1.35 20 1105.991788744141 1065.51161355156 1065.526386981103 1108.22344086776 1101.52725875083 1100.593745233265 1087.013708488298 306.3389379226199 1094.320781506811 293.1770505438287
271 0.005 1.355 20 1106.003905499128 1065.563976634813 1065.579349174948 1108.224806565635 1101.5293444639 1100.594698821084 1087.013841149621 306.3809507463595 1094.322789104608 293.1785552319791
272 0.005 1.36 20 1106.012883278166 1065.615204149266 1065.631168869887 1108.224222730174 1101.528710399559 1100.593947806656 1087.013952730158 306.423267132168 1094.32160954472 293.1810283069352
273 0.005 1.365 20 1106.023013416821 1065.665343723003 1065.681884234182 1108.224987672419 1101.529532558199 1100.594854768147 1087.01364239112 306.4650002222581 1094.31953194962 293.1810773819553
274 0.005 1.37 20 1106.031068137509 1065.714405700058 1065.731515148276 1108.224393458631 1101.528891386536 1100.595012840505 1087.014435164726 306.5065048154091 1094.317843053547 293.1809356023751
275 0.005 1.375 20 1106.040729987112 1065.762427675373 1065.780088815636 1108.223296303188 1101.527084432384 1100.593435318651 1087.01572981234 306.5476350233721 1094.322425116705 293.1812425270194
276 0.005 1.38 20 1106.04867696374 1065.809413614113 1065.827618222398 1108.223009128729 1101.52687393966 1100.593377411289 1087.015943543028 306.5887701061403 1094.320878258561 293.1813680269727
277 0.005 1.385 20 1106.060782272722 1065.855399467972 1065.874126592095 1108.224980633687 1101.529479290472 1100.59475867404 1087.014815124659 306.6297573991117 1094.321373041186 293.1823589903114
278 0.005 1.39 20 1106.068470239474 1065.900398753563 1065.919644521367 1108.224979967146 1101.529566418366 1100.594938610971 1087.015230374393 306.670588339101 1094.319921076697 293.1809719912167
279 0.005 1.395 20 1106.07599481273 1065.944430517371 1065.964185976211 1108.223943947865 1101.527514306871 1100.594206032421 1087.015610781799 306.7115886887874 1094.31804486192 293.1809503129107
280 0.005 1.4 20 1106.085499250976 1065.987533019168 1066.007780987256 1108.223838171745 1101.527767799663 1100.59391984987 1087.01656457609 306.7524674901077 1094.321185370851 293.1816051029198
281 0.005 1.405 20 1106.093334090422 1066.02971565433 1066.050448229068 1108.224039617798 1101.527572188368 1100.593873183631 1087.016918105125 306.793191904152 1094.319481355191 293.1816431133906
282 0.005 1.41 20 1106.102303176725 1066.071007489549 1066.092212090483 1108.224586852013 1101.528427201453 1100.594437392425 1087.017019758903 306.8335934415653 1094.318080544223 293.1818097341962
283 0.005 1.415 20 1106.108505783917 1066.111401112541 1066.13307461867 1108.224146713122 1101.528201135206 1100.594556386136 1087.017294774214 306.8735724907045 1094.318651852067 293.1811748664814
284 0.005 1.42 20 1106.117189329197 1066.150927155522 1066.173053407113 1108.223918401287 1101.527408508114 1100.593715425857 1087.017165254378 306.9135491725384 1094.320803559362 293.1783788711637
285 0.005 1.425 20 1106.124750856903 1066.189629727576 1066.212199169575 1108.224568451795 1101.528277424793 1100.594672533951 1087.017885333861 306.9532811294434 1094.316986484312 293.1790291808957
286 0.005 1.43 20 1106.132642750082 1066.22747261549 1066.250477241563 1108.22422404755 1101.527998926073 1100.593878768821 1087.016615343294 306.9928331706656 1094.32345821636 293.1770305911643
287 0.005 1.435 20 1106.140740437701 1066.264506624643 1066.287936754161 1108.225120453196 1101.529297299759 1100.594848731556 1087.016264739518 307.0323047264598 1094.319877140674 293.1767229382945
288 0.005 1.44 20 1106.147665597995 1066.300747779535 1066.324594768724 1108.224841798218 1101.528708266448 1100.594202328283 1087.016862244402 307.0717399776216 1094.321733495213 293.1769388922135
289 0.005 1.445 20 1106.153984329096 1066.336205375547 1066.360461752968 1108.224306454582 1101.527991823707 1100.593781635445 1087.016945166831 307.1113801909231 1094.323412931223 293.1799057033421
290 0.005 1.45 20 1106.160646923691 1066.370928262915 1066.39558237476 1108.224650015484 1101.528275415143 1100.594420816588 1087.01810458984 307.1506621442697 1094.317588307216 293.1809050817403
291 0.005 1.455 20 1106.166743703479 1066.404886268805 1066.429931714774 1108.224025003185 1101.527460307375 1100.593819959707 1087.017774726356 307.1897926124785 1094.321951138443 293.1825455555689
292 0.005 1.46 20 1106.173768034673 1066.438109271819 1066.463537834052 1108.224765898827 1101.528751072097 1100.593857546892 1087.017182196961 307.2285484946032 1094.321431768134 293.181445314911
293 0.005 1.465 20 1106.180891267356 1066.470645180751 1066.496443865839 1108.224668210505 1101.527933955119 1100.593769262878 1087.018043999582 307.2673323330718 1094.320924365976 293.1805000822357
294 0.005 1.47 20 1106.184736440171 1066.502463105139 1066.528632930387 1108.2232449197 1101.526590928954 1100.592914913277 1087.018272413915 307.305979403696 1094.323899323706 293.1810241996336
295 0.005 1.475 20 1106.192614886406 1066.533602616824 1066.560128094723 1108.224693780551 1101.528253826702 1100.594353783027 1087.017412195953 307.3444941968232 1094.318622460974 293.1803595036312
296 0.005 1.48 20 1106.197626474961 1066.564067248289 1066.590945082668 1108.224954606561 1101.529092089222 1100.595022567277 1087.017407014713 307.3826368749974 1094.318477119368 293.1789927916356
297 0.005 1.485 20 1106.202560629094 1066.593883922019 1066.621105813241 1108.223510994058 1101.526899517358 1100.593224848243 1087.018607567323 307.4207139357219 1094.322478227824 293.1777172720371
298 0.005 1.49 20 1106.209255154897 1066.62305915847 1066.650614313249 1108.22402532029 1101.527131963384 1100.593593855802 1087.017699397439 307.4585009302563 1094.321645287087 293.178934594941
299 0.005 1.495 20 1106.215201366224 1066.651632396814 1066.679512075199 1108.224527090493 1101.528110312531 1100.594207886038 1087.019136632694 307.49615944783 1094.319483517489 293.1807805738042
300 0.005 1.5 20 1106.220730396819 1066.679582827881 1066.707782639632 1108.224350893555 1101.527560910285 1100.59383890543 1087.018737873468 307.5335352604559 1094.321436155603 293.1804081205614
301 0.005 1.505 20 1106.22742115181 1066.706936413955 1066.735448689155 1108.2255647029 1101.529578218303 1100.594785723235 1087.017912267922 307.5708016967806 1094.323248912461 293.1825471311114
302 0.005 1.51 20 1106.232058995627 1066.733700486484 1066.762521224724 1108.225481655008 1101.529344984079 1100.594863546106 1087.017952971149 307.608190268018 1094.319460960401 293.1817052478804
303 0.005 1.515 20 1106.235933462402 1066.75990257835 1066.789026422441 1108.225053623648 1101.528448149011 1100.594402483005 1087.019397990266 307.6456960075692 1094.318640601315 293.1806323510749
304 0.005 1.52 20 1106.239964859613 1066.785525247025 1066.81494726495 1108.223469879578 1101.526706879419 1100.593007821032 1087.019434489089 307.6829553997707 1094.323257819227 293.1807140401156
305 0.005 1.525 20 1106.247574477823 1066.810611268059 1066.840316166545 1108.225497989365 1101.529411660929 1100.594669177487 1087.018674069541 307.7199712758737 1094.323523958946 293.1806234873678
306 0.005 1.53 20 1106.251365821838 1066.835148671579 1066.865136763537 1108.224996569815 1101.528508986019 1100.594405862676 1087.018339348538 307.7567743559612 1094.319360062081 293.1826234520451
307 0.005 1.535 20 1106.256233532159 1066.859170455046 1066.889433074326 1108.224828970192 1101.528041094558 1100.593814251604 1087.01924808272 307.7934663521268 1094.322272796139 293.1821924784136
308 0.005 1.54 20 1106.260721814392 1066.88269982369 1066.913232057786 1108.224916943112 1101.527837354798 1100.593871493264 1087.020149084035 307.8299394332955 1094.320037532975 293.180620766755
309 0.005 1.545 20 1106.265962990407 1066.905706454953 1066.936502182901 1108.225660402062 1101.52942984138 1100.594733271972 1087.019127783458 307.8662702302591 1094.322263034551 293.1807909684142
310 0.005 1.55 20 1106.268619406649 1066.928205299396 1066.959264747074 1108.225353667277 1101.529302405951 1100.595124714019 1087.018777949374 307.9025906926267 1094.318332366701 293.1810493122099
311 0.005 1.555 20 1106.273240261283 1066.950229870391 1066.981542505313 1108.226082087476 1101.530336204109 1100.595660226397 1087.019269398927 307.9388657187676 1094.317798847691 293.1825476815055
312 0.005 1.56 20 1106.277354295904 1066.971772457057 1067.003332872844 1108.224368608349 1101.527341849465 1100.593690105454 1087.019055886137 307.9748034963039 1094.321704818062 293.180957305561
313 0.005 1.565 20 1106.282586544479 1066.992891634111 1067.024688933165 1108.224959653241 1101.527723345238 1100.593829510529 1087.020684783704 308.0105212301216 1094.318007934287 293.1818491736193
314 0.005 1.57 20 1106.286043719536 1067.013542892843 1067.045578437551 1108.226346655744 1101.530432079105 1100.595804423936 1087.019841076284 308.0461627874089 1094.318998051096 293.1808479827313
315 0.005 1.575 20 1106.290350161488 1067.033737050458 1067.066004755082 1108.225632462753 1101.529478384061 1100.594622433139 1087.019275418699 308.0816346391254 1094.322710069502 293.182584872779
316 0.005 1.58 20 1106.294225045859 1067.053501645757 1067.08599675172 1108.225766383421 1101.529494614215 1100.595010258353 1087.01926535785 308.1169213315416 1094.318655299891 293.1809266871019
317 0.005 1.585 20 1106.296863383373 1067.072865323697 1067.105583840837 1108.225259108611 1101.528130758625 1100.594387554659 1087.020997893066 308.1522136247445 1094.317474632374 293.1806581985795
318 0.005 1.59 20 1106.302195081467 1067.091798723084 1067.124731469743 1108.225912945717 1101.529632039105 1100.594831039223 1087.019817762571 308.1875872474527 1094.323681039144 293.1823680068909
319 0.005 1.595 20 1106.304503547104 1067.110311452159 1067.143460018179 1108.225647779085 1101.529374425393 1100.594437199949 1087.01969132632 308.2224469173611 1094.318172173923 293.1797609686294
320 0.005 1.6 20 1106.306972187529 1067.128427013655 1067.16178725781 1108.225198640034 1101.528768838826 1100.595020143468 1087.019816759282 308.2573081981968 1094.317362176952 293.1775410044111
321 0.005 1.605 20 1106.311383566861 1067.146148715388 1067.179711021566 1108.224632680874 1101.52775348609 1100.59389445743 1087.019517330401 308.2919719476226 1094.321743872651 293.1772757882612
322 0.005 1.61 20 1106.315781321789 1067.163506004021 1067.197263726567 1108.226196322146 1101.530013064449 1100.595114877146 1087.019865254385 308.3264900163542 1094.318253897227 293.1774711879826
323 0.005 1.615 20 1106.316834792939 1067.18048354985 1067.214440207757 1108.225030792697 1101.528135555102 1100.594628282486 1087.020137017075 308.3605854384409 1094.317367018922 293.1777835772359
324 0.005 1.62 20 1106.321343059084 1067.197097689852 1067.231242537269 1108.225006803198 1101.528428843675 1100.594116964464 1087.020270198835 308.3946109681623 1094.323506376913 293.17750259054
325 0.005 1.625 20 1106.32522218968 1067.213388064141 1067.247716157082 1108.22528345394 1101.528241067028 1100.594187502662 1087.021363846956 308.4283861757859 1094.318694438024 293.1795013717298
326 0.005 1.63 20 1106.328279188704 1067.229326069654 1067.263835580027 1108.225099573783 1101.527806375154 1100.593680105643 1087.021117857595 308.4625409663912 1094.319529288089 293.1784609084754
327 0.005 1.635 20 1106.330153185503 1067.244919915795 1067.279609872103 1108.225153884048 1101.528670037566 1100.594698271228 1087.021511984956 308.4967352393064 1094.318295461932 293.1812552935747
328 0.005 1.64 20 1106.333729762998 1067.260173700842 1067.295036912048 1108.224600387495 1101.527336044793 1100.593396898009 1087.021319264976 308.5306434390071 1094.322072607863 293.1771121592869
329 0.005 1.645 20 1106.336872241422 1067.275102271498 1067.310135772891 1108.225028621612 1101.527869311601 1100.593957137266 1087.021334775835 308.5643751185887 1094.31968885377 293.1767745300684
330 0.005 1.65 20 1106.338640886567 1067.2897133514 1067.324917060315 1108.22537098721 1101.528991712601 1100.594996509372 1087.021504366629 308.5978953347418 1094.318125165707 293.1781015860126
331 0.005 1.655 20 1106.343313709832 1067.304000382249 1067.33936538151 1108.226196889243 1101.529972196342 1100.595131019425 1087.020083250559 308.6310412133055 1094.321574874642 293.1767404833022
332 0.005 1.66 20 1106.344046615218 1067.317968104547 1067.35349763594 1108.224567158999 1101.527278348932 1100.593717174326 1087.020384269742 308.6641540186411 1094.321213181672 293.1771976771269
333 0.005 1.665 20 1106.348769984631 1067.331680801095 1067.367360484268 1108.225285256149 1101.528138113004 1100.594104108451 1087.021949543037 308.6970716049999 1094.322228209547 293.1780785113736
334 0.005 1.67 20 1106.350809353776 1067.345058494157 1067.380895595893 1108.225764946347 1101.529624575918 1100.594672607954 1087.020295764404 308.7301204861427 1094.322105679759 293.1773234416764
335 0.005 1.675 20 1106.352859520423 1067.358151863323 1067.394140691855 1108.22533422559 1101.528417184476 1100.594423012205 1087.020444422844 308.7629733847137 1094.31838656873 293.1773369910882
336 0.005 1.68 20 1106.35367914428 1067.370962109966 1067.407101689133 1108.225102956502 1101.528020753666 1100.594588706124 1087.020939199545 308.7956675476725 1094.317549258626 293.1771138161257
337 0.005 1.685 20 1106.357622285592 1067.38351770886 1067.419796691027 1108.224892785165 1101.52812426188 1100.594101793873 1087.021931950447 308.8280888347194 1094.321151019438 293.1768250289116
338 0.005 1.69 20 1106.361236174873 1067.395828179222 1067.432242663619 1108.2256564175 1101.528518398419 1100.594455517915 1087.022196384227 308.8603130203333 1094.31777495963 293.1776508866927
339 0.005 1.695 20 1106.361983442672 1067.407861274511 1067.444416448527 1108.225217393823 1101.528379117394 1100.594517960408 1087.022231748373 308.892417721507 1094.31815850898 293.177383989598
340 0.005 1.7 20 1106.36464976166 1067.41963359911 1067.456324016366 1108.225231552486 1101.528396228952 1100.594313675437 1087.022018353405 308.9245328015496 1094.320184752868 293.1779149278035
341 0.005 1.705 20 1106.366643970206 1067.431149424935 1067.467973351108 1108.224781028889 1101.527489764888 1100.593644592655 1087.022182395229 308.9567847033537 1094.320352744555 293.1776857588666
342 0.005 1.71 20 1106.36910185196 1067.442419371082 1067.479372070653 1108.225284578354 1101.528481839267 1100.594494743558 1087.022026844751 308.9890951658132 1094.317891525249 293.1776155354881
343 0.005 1.715 20 1106.370411278431 1067.453439375166 1067.490519680842 1108.225140228124 1101.528129994246 1100.594409534484 1087.021966391306 309.0209708150197 1094.318997105638 293.1779460173915
344 0.005 1.72 20 1106.373576255092 1067.464248705501 1067.501449192002 1108.225358353992 1101.528133232258 1100.594288114091 1087.022501299511 309.0526225493566 1094.319708082664 293.178783527412
345 0.005 1.725 20 1106.375529538724 1067.474811482762 1067.5121332448 1108.224747848147 1101.527405898499 1100.593500940142 1087.022226918158 309.0836891302622 1094.320993170099 293.177341879422
346 0.005 1.73 20 1106.375768859226 1067.485134966483 1067.52258089274 1108.224779515419 1101.528076704535 1100.594333812183 1087.022288355083 309.1148603212851 1094.319127615702 293.177702165751
347 0.005 1.735 20 1106.379828888877 1067.495256759907 1067.532813418668 1108.225179535563 1101.52795270771 1100.593950481671 1087.022274801617 309.1456331080356 1094.320516894434 293.1769544202766
348 0.005 1.74 20 1106.381001995834 1067.505152153864 1067.542822555983 1108.22514110379 1101.528388036139 1100.594364953578 1087.022231655669 309.1763868068006 1094.320698019768 293.1779100755097
349 0.005 1.745 20 1106.383203823347 1067.514839837542 1067.552620827184 1108.225198006914 1101.528589891795 1100.594502506091 1087.022361838675 309.2073967786986 1094.320184310263 293.1772946828254
350 0.005 1.75 20 1106.385052581887 1067.524319663392 1067.562209446966 1108.22485375374 1101.527522539646 1100.593671638311 1087.022462474427 309.2384180815869 1094.320133450558 293.1772327785002
351 0.005 1.755 20 1106.386317904957 1067.533584762356 1067.571582495756 1108.22464372226 1101.527559387384 1100.593704902711 1087.022140046174 309.2692945758125 1094.320316291608 293.1777729841225
352 0.005 1.76 20 1106.389260471158 1067.542678742201 1067.580776743997 1108.225586905526 1101.528409613353 1100.594437264138 1087.022664011531 309.3000171385776 1094.319471220419 293.1775618060098
353 0.005 1.765 20 1106.389538152255 1067.551561585936 1067.58976509213 1108.225488131713 1101.528904230327 1100.595048716207 1087.022729259288 309.3307018145861 1094.317662642761 293.177456239573
354 0.005 1.77 20 1106.39285317911 1067.560255850819 1067.598556738023 1108.225053812244 1101.528191553465 1100.594090821507 1087.022469237977 309.361156898919 1094.321341311289 293.1777228710579
355 0.005 1.775 20 1106.3962484754 1067.568794644716 1067.607187016182 1108.225932442457 1101.528517152978 1100.594407678862 1087.022841651358 309.3909878871623 1094.319466719268 293.1781636182855
356 0.005 1.78 20 1106.396652151906 1067.577106468055 1067.6156020657 1108.226609378543 1101.530560788671 1100.595853501524 1087.021442685053 309.4208173529832 1094.318483531714 293.1778541916287
357 0.005 1.785 20 1106.403084720517 1067.585192237578 1067.623796797666 1108.224874426585 1101.528101085915 1100.594125620546 1087.02009633935 309.4505327551812 1094.321224510068 293.1788430171925
358 0.005 1.79 20 1106.408345902455 1067.593131088773 1067.631827340974 1108.226280403423 1101.529948865452 1100.594931360216 1087.021276389256 309.480551885026 1094.322898384018 293.1779374452692
359 0.005 1.795 20 1106.409044932469 1067.600926181448 1067.639712546445 1108.225597142314 1101.528402585198 1100.594284120278 1087.02274681559 309.5101794114476 1094.31850329044 293.1779186411371
360 0.005 1.8 20 1106.409029872149 1067.60853449027 1067.647412520819 1108.224803077013 1101.527625524971 1100.593789538128 1087.022613770921 309.5400559633217 1094.319344437185 293.1782081148298
361 0.005 1.805 20 1106.408806895973 1067.615970748218 1067.654939403041 1108.224526540273 1101.527680959091 1100.594031341243 1087.022798976655 309.5694552576145 1094.319387179999 293.1767385593849
362 0.005 1.81 20 1106.412735699293 1067.62323687973 1067.662285547976 1108.225201951562 1101.528558543042 1100.594382788747 1087.02103043071 309.5986026797303 1094.322082796809 293.1773551114771
363 0.005 1.815 20 1106.415700340811 1067.630371109428 1067.669495945504 1108.226744508862 1101.530427679641 1100.595567066229 1087.021415123503 309.6278425205131 1094.31933714474 293.1772353906595
364 0.005 1.82 20 1106.4145115007 1067.637336128935 1067.67654612822 1108.225676512121 1101.529007642109 1100.595121105961 1087.021612494399 309.6567222898341 1094.317527152977 293.1785953594534
365 0.005 1.825 20 1106.417975973042 1067.644159774952 1067.683444277073 1108.226323872413 1101.529879600096 1100.594984159744 1087.021533229996 309.6859038860242 1094.322809238146 293.1766990080468
366 0.005 1.83 20 1106.4183571294 1067.650828938537 1067.690192027203 1108.225728258362 1101.529014567232 1100.59476734615 1087.021389812506 309.7154181102092 1094.318649590818 293.1783138400142
367 0.005 1.835 20 1106.417385844864 1067.657358525439 1067.696801443595 1108.224621904214 1101.527738819684 1100.593997442716 1087.022801609662 309.7444747019547 1094.320420916877 293.1789474989488
368 0.005 1.84 20 1106.420898728799 1067.663764643627 1067.703273538617 1108.225156538851 1101.527810370197 1100.593801200578 1087.022685278685 309.7731634538314 1094.321148339789 293.1779055283599
369 0.005 1.845 20 1106.422603895435 1067.6700236295 1067.709603736904 1108.226320958371 1101.530070517423 1100.595166441948 1087.021622819569 309.8016246061222 1094.322318340016 293.1773136993062
370 0.005 1.85 20 1106.422826622937 1067.676171187501 1067.715822537401 1108.225558980418 1101.528417632651 1100.594457671499 1087.023190576451 309.8301240195547 1094.31860998309 293.1767958146517
371 0.005 1.855 20 1106.423552375723 1067.682189100203 1067.721910029922 1108.225756304925 1101.528790427902 1100.594943919696 1087.023331752431 309.8580724166408 1094.316336959487 293.1792963577324
372 0.005 1.86 20 1106.423271703665 1067.688040309399 1067.727832668716 1108.223808310524 1101.526585397604 1100.592814727765 1087.02259512455 309.8861090409525 1094.323960336398 293.1776072943354
373 0.005 1.865 20 1106.426625242517 1067.693772945705 1067.733626596029 1108.225655091956 1101.528840308639 1100.594613232792 1087.021531844063 309.9141595835455 1094.319072153364 293.178145512471
374 0.005 1.87 20 1106.426913495429 1067.699374298131 1067.73929373723 1108.225736362069 1101.529344123789 1100.594314456632 1087.021854214722 309.9424078519492 1094.319640990693 293.1785249720224
375 0.005 1.875 20 1106.428616274999 1067.704903995484 1067.744882140981 1108.225727904236 1101.528455450648 1100.59468036006 1087.023538624442 309.9705684301543 1094.318172952234 293.1821691296446
376 0.005 1.88 20 1106.429789473971 1067.710296928867 1067.75033547431 1108.224916005933 1101.527426054011 1100.593413171103 1087.022957708112 309.9983642404614 1094.322210190645 293.1807870620194
377 0.005 1.885 20 1106.431045799045 1067.715583482215 1067.755680288398 1108.225542061534 1101.528111006965 1100.594104071394 1087.023117115123 310.0260773030304 1094.318477509124 293.180765279862
378 0.005 1.89 20 1106.430129046647 1067.720745289343 1067.760906636797 1108.225302088192 1101.528476713079 1100.594678620602 1087.023274170207 310.0535167769114 1094.318535230557 293.1805238271831
379 0.005 1.895 20 1106.432853802922 1067.725802678522 1067.766018004779 1108.22519887368 1101.528378781575 1100.594225907106 1087.023024308295 310.080704739513 1094.321424441232 293.1815273686925
380 0.005 1.9 20 1106.434053138762 1067.730756880694 1067.771026179013 1108.225463989088 1101.527999962854 1100.593986589665 1087.023038003423 310.1081498022604 1094.318656025455 293.1817362573552
381 0.005 1.905 20 1106.43374017465 1067.735611082251 1067.775938152131 1108.225642619504 1101.528696404914 1100.594880190561 1087.023590256779 310.1355468810328 1094.316533745121 293.1828680400727
382 0.005 1.91 20 1106.435713102057 1067.740357629431 1067.780737442128 1108.225283988907 1101.528023054471 1100.593977581148 1087.02318063217 310.1625948323144 1094.321126460329 293.1826017495798
383 0.005 1.915 20 1106.435248059026 1067.744981711021 1067.785418626813 1108.224558781361 1101.527299624793 1100.593492853521 1087.022947437658 310.1892155205159 1094.320124370763 293.1825990393021
384 0.005 1.92 20 1106.437144932699 1067.749505535103 1067.789993724929 1108.226475730339 1101.530308514891 1100.595735371613 1087.021943584913 310.2158297482546 1094.318252766633 293.1818373126903
385 0.005 1.925 20 1106.437852893927 1067.753920720775 1067.794459467542 1108.225709116206 1101.529036108636 1100.593957561608 1087.021950850999 310.2424437259727 1094.32153559015 293.1808443565304
386 0.005 1.93 20 1106.438696171032 1067.758249478953 1067.798837642045 1108.225040810669 1101.52760971775 1100.593888419691 1087.022027086295 310.2690751287952 1094.320512256191 293.1816936636656
387 0.005 1.935 20 1106.440374025926 1067.762525548339 1067.803157525176 1108.225714883003 1101.528572957436 1100.594589554493 1087.02363414189 310.2954505943262 1094.319860782985 293.1814233372659
388 0.005 1.94 20 1106.439631699571 1067.766685400834 1067.807368215803 1108.225502137255 1101.528377603706 1100.594599931337 1087.023309753482 310.3220928528831 1094.318008274686 293.1826763585807
389 0.005 1.945 20 1106.43999864993 1067.770745807572 1067.811477340539 1108.224581347045 1101.527514204329 1100.593642064595 1087.023107649414 310.3483925565134 1094.322479869856 293.1798422974755
390 0.005 1.95 20 1106.442584173646 1067.774721580425 1067.815495236948 1108.225936470547 1101.52926710973 1100.594615910024 1087.022373636446 310.374548171416 1094.323184922249 293.1781790264062
391 0.005 1.955 20 1106.442922856462 1067.778595577702 1067.819415832084 1108.225682171564 1101.52904190894 1100.59387790197 1087.021989024302 310.4007698715839 1094.321101703403 293.1783131071664
392 0.005 1.96 20 1106.443706325322 1067.782437606693 1067.823298645116 1108.225987916807 1101.528929789175 1100.595071481185 1087.023797349045 310.4268517387525 1094.317512883913 293.1766601296549
393 0.005 1.965 20 1106.443859662182 1067.786165118889 1067.827069985071 1108.225074436325 1101.52781426726 1100.594006272085 1087.02298876977 310.4527414530044 1094.321833062453 293.1772443255766
394 0.005 1.97 20 1106.445232648922 1067.789816881806 1067.83076399001 1108.226902052734 1101.530779537028 1100.595934769989 1087.022463344529 310.4782550869347 1094.318036644631 293.1779288699005
395 0.005 1.975 20 1106.445792898436 1067.793397913292 1067.83438475116 1108.225434132087 1101.528568313677 1100.594350513171 1087.023244310922 310.5035400357015 1094.321665757811 293.1770762761406
396 0.005 1.98 20 1106.447637053951 1067.796892975292 1067.837918948685 1108.226525839353 1101.530055271309 1100.595210000587 1087.02190814702 310.5294526245279 1094.320543535015 293.1784466333969
397 0.005 1.985 20 1106.447573212846 1067.800302028693 1067.841368715948 1108.225877262007 1101.529214246721 1100.594667790836 1087.021729157598 310.5552548408425 1094.320951140267 293.1775164384297
398 0.005 1.99 20 1106.447279743766 1067.803636340548 1067.844744322489 1108.226001030897 1101.529617823718 1100.59526026454 1087.022023245953 310.581207025365 1094.318884601761 293.1783535240097
399 0.005 1.995 20 1106.448689626555 1067.806903891601 1067.84804803481 1108.225684455134 1101.528622765044 1100.594597548685 1087.022129672038 310.6065603983068 1094.318076610529 293.1786092815785
400 0.005 2 20 1106.447670703692 1067.810099876506 1067.851283794282 1108.225503845358 1101.528302762085 1100.594801451813 1087.022519159314 310.6318148044887 1094.316952395271 293.1769169606636
401 0.005 2.005 20 1106.4483725062 1067.81322734458 1067.854446226912 1108.224436412431 1101.527244810145 1100.593368754542 1087.023145248873 310.6568693415617 1094.323414577828 293.1778306765219
402 0.005 2.01 20 1106.448814894171 1067.816291405985 1067.857544784659 1108.224536387698 1101.527186611385 1100.593393027504 1087.023333328053 310.6820547484542 1094.320136296971 293.1812176314802
403 0.005 2.015 20 1106.451213193466 1067.819302119475 1067.860585499433 1108.22701014407 1101.53079582431 1100.595914076659 1087.022800724566 310.7071510426135 1094.319075478112 293.1812399251404
404 0.005 2.02 20 1106.451941574957 1067.822252348971 1067.863567097296 1108.225493181431 1101.52816570191 1100.593743658593 1087.023009769333 310.7323105452942 1094.322497083859 293.1811630172961
405 0.005 2.025 20 1106.453382607814 1067.825142772968 1067.866488656676 1108.226958116492 1101.53046241498 1100.595550873412 1087.022514564149 310.7569391059076 1094.319453254526 293.1789071830655
406 0.005 2.03 20 1106.451708907857 1067.827946826706 1067.869330899411 1108.225718641147 1101.528994029791 1100.594950461467 1087.022203186018 310.7814063682474 1094.318589320207 293.1773587374191
407 0.005 2.035 20 1106.453738550238 1067.830705455384 1067.872118217375 1108.226350967794 1101.529545339825 1100.59482990596 1087.022682622418 310.8055012046451 1094.319179162833 293.1775336132004
408 0.005 2.04 20 1106.453077854297 1067.833413510112 1067.874858634954 1108.225981898043 1101.528882455157 1100.59471158974 1087.023467405684 310.8296783825517 1094.317748287167 293.1779832090811
409 0.005 2.045 20 1106.454915330292 1067.836053485596 1067.877527268337 1108.226692048418 1101.530423002366 1100.595516844216 1087.022258917927 310.8539518301718 1094.321593061389 293.1779013674426
410 0.005 2.05 20 1106.455492536578 1067.838668004408 1067.880168007427 1108.225967837668 1101.528472473733 1100.594330426043 1087.023704188715 310.8784119247654 1094.319367666872 293.1786927071277
411 0.005 2.055 20 1106.453304985084 1067.841181338039 1067.882718073601 1108.224001918278 1101.526691548005 1100.592887622268 1087.023192472303 310.902982134764 1094.323357136381 293.182290819422
412 0.005 2.06 20 1106.455653576834 1067.843639969992 1067.885203120527 1108.225364455662 1101.528440116998 1100.594256413283 1087.022012849027 310.9272217905647 1094.321556004461 293.1815408419046
413 0.005 2.065 20 1106.456114504486 1067.846044719993 1067.887634722861 1108.225950121182 1101.529349911257 1100.594206153999 1087.022204028248 310.9508450776109 1094.320112298333 293.1783456125007
414 0.005 2.07 20 1106.456699675544 1067.848402413373 1067.890019050209 1108.226002247112 1101.529521128502 1100.594906377335 1087.022044533962 310.9746709787698 1094.321638841065 293.1772878312467
415 0.005 2.075 20 1106.456718392439 1067.850727337998 1067.892369874359 1108.225684346185 1101.52849735282 1100.594246988956 1087.023337169951 310.9986952606934 1094.320137589941 293.1773564196217
416 0.005 2.08 20 1106.456600534564 1067.852999123968 1067.894667969306 1108.225397163999 1101.528219487207 1100.594441826093 1087.023515219191 311.0222558323014 1094.319303058731 293.1786215061111
417 0.005 2.085 20 1106.457433942183 1067.855226383783 1067.896918782206 1108.2252989217 1101.528041762915 1100.594103885986 1087.023421310396 311.0460905681616 1094.320422869398 293.1807512360883
418 0.005 2.09 20 1106.457313316454 1067.85740569964 1067.899122909555 1108.225420931663 1101.528218355287 1100.594388950464 1087.023558938758 311.0696816631997 1094.319422806406 293.180418281867
419 0.005 2.095 20 1106.459470861552 1067.85956853282 1067.901305146452 1108.225940431844 1101.52853843223 1100.59444938842 1087.023868469573 311.0930451685699 1094.320621391683 293.1812791974807
420 0.005 2.1 20 1106.459178675476 1067.861651714542 1067.903414005273 1108.22510621196 1101.527738230457 1100.593833640041 1087.023159638909 311.1161452805441 1094.322616268277 293.1807837107486
421 0.005 2.105 20 1106.460010005444 1067.863684118408 1067.905470990433 1108.226153259382 1101.529514081118 1100.594967814398 1087.022041681155 311.1389226141848 1094.318770974392 293.1785283404539
422 0.005 2.11 20 1106.458895798053 1067.865663045087 1067.907476486571 1108.225856665855 1101.529390972548 1100.595213480527 1087.022111050218 311.1618546582105 1094.318608123319 293.1775649549781
423 0.005 2.115 20 1106.461097220977 1067.867645157982 1067.909474286439 1108.225828774944 1101.528481135529 1100.594377315736 1087.023924120173 311.1845309346699 1094.318806221045 293.178383636296
424 0.005 2.12 20 1106.458147267545 1067.869545448581 1067.91140511585 1108.224517161558 1101.527488418295 1100.59378425354 1087.023617796049 311.2074650462054 1094.320227193207 293.1779577651084
425 0.005 2.125 20 1106.460400103565 1067.871429481203 1067.913306581756 1108.225919863999 1101.5286873729 1100.594577932697 1087.023718274194 311.2304227385211 1094.317376342748 293.1794072926972
426 0.005 2.13 20 1106.460740249585 1067.873261133097 1067.915156727721 1108.225209346402 1101.527896654372 1100.594019301139 1087.023411496238 311.2537433086094 1094.321402437227 293.1783754864911
427 0.005 2.135 20 1106.462028440354 1067.875075292176 1067.916987893217 1108.225792267976 1101.528801528982 1100.594633401422 1087.023821617183 311.2768948502638 1094.317313424251 293.1786498433257
428 0.005 2.14 20 1106.461065217861 1067.876842499843 1067.918777885573 1108.225422972091 1101.52810674852 1100.594298437243 1087.023930303037 311.2993503856138 1094.317529816314 293.1784713482598
429 0.005 2.145 20 1106.463409224057 1067.878589985231 1067.920539738344 1108.225563509988 1101.528141665569 1100.594078133239 1087.023802275372 311.3216000092592 1094.322577282084 293.1773386479312
430 0.005 2.15 20 1106.463960911547 1067.880309840665 1067.922276470432 1108.226027584591 1101.528426829202 1100.594317599616 1087.023925882323 311.3436457531657 1094.318893033593 293.1779931304953
431 0.005 2.155 20 1106.460778932692 1067.881953173721 1067.923949243748 1108.225052577688 1101.528146490348 1100.594396813017 1087.023754789136 311.3652577147246 1094.319056230036 293.1774014461307
432 0.005 2.16 20 1106.464037852804 1067.88358743919 1067.925596033199 1108.22560831031 1101.528109719 1100.594050419207 1087.023790497703 311.3871188239397 1094.321727496549 293.1803887939811
433 0.005 2.165 20 1106.462156268808 1067.885155539927 1067.927187114796 1108.224500649583 1101.527118917778 1100.593327022348 1087.023433466862 311.4091981550958 1094.320072393113 293.1810785976728
434 0.005 2.17 20 1106.463926266725 1067.886696438799 1067.92874346565 1108.226878161152 1101.530671061233 1100.59592394829 1087.02260583704 311.4312170414242 1094.318102877332 293.1812834711171
435 0.005 2.175 20 1106.464011090915 1067.888186534356 1067.930251368826 1108.225387052674 1101.528448386939 1100.594254100771 1087.022072549276 311.453196524797 1094.322164030548 293.1817365927828
436 0.005 2.18 20 1106.465814053451 1067.889665956298 1067.931743944509 1108.226824733311 1101.53026504878 1100.595197415085 1087.022777718483 311.4752750978613 1094.320380965113 293.1810722380778
437 0.005 2.185 20 1106.464827251406 1067.891125570184 1067.93322105119 1108.225716008504 1101.528760126198 1100.594558676531 1087.023745624885 311.4967560083173 1094.31996913483 293.179114166585
438 0.005 2.19 20 1106.464450924457 1067.892531893876 1067.934645551697 1108.225122227595 1101.527835965379 1100.594022764273 1087.023224157519 311.5186829126693 1094.322471203491 293.177265833137
439 0.005 2.195 20 1106.465926953599 1067.893905916514 1067.936034571449 1108.226141061056 1101.529558098053 1100.594771504747 1087.022225191267 311.5399060484445 1094.322864562881 293.176954387295
440 0.005 2.2 20 1106.466907959706 1067.895259464206 1067.937401890449 1108.226722160196 1101.530216420755 1100.595186348967 1087.022493369962 311.5609894752066 1094.321077076552 293.1771782617703
441 0.005 2.205 20 1106.465133789841 1067.896584310556 1067.938745461722 1108.22525985208 1101.528212468388 1100.594126773015 1087.02276950559 311.5823197861997 1094.320465646831 293.1768195509726
442 0.005 2.21 20 1106.46581962643 1067.897892711025 1067.940067363394 1108.225641581172 1101.528975265261 1100.594803053714 1087.023757270557 311.6039109644211 1094.319480563677 293.1764197389264
443 0.005 2.215 20 1106.466326655191 1067.899173748781 1067.94136140363 1108.225612466928 1101.528683374412 1100.594503185127 1087.023611755103 311.625017774682 1094.320494102883 293.1774883198585
444 0.005 2.22 20 1106.466845455606 1067.900418771601 1067.942621998968 1108.227018457764 1101.530864871979 1100.596114505779 1087.022754504608 311.6458751165676 1094.318705347293 293.1771001983056
445 0.005 2.225 20 1106.466807732762 1067.90161611001 1067.943834783193 1108.225596479316 1101.528850102071 1100.594511205229 1087.022031981864 311.6667463491073 1094.321936043023 293.1764089965616
446 0.005 2.23 20 1106.467373085356 1067.902823094368 1067.945051984405 1108.226014006914 1101.529108444339 1100.594928589019 1087.023649410449 311.6874691512393 1094.317078188313 293.176775080914
447 0.005 2.235 20 1106.467810226287 1067.903988714315 1067.94623116444 1108.226886334716 1101.530638403319 1100.595791876347 1087.02259538013 311.7084125547955 1094.32018717824 293.1774645715274
448 0.005 2.24 20 1106.468402040161 1067.905124756794 1067.947379934174 1108.226514806812 1101.530044571059 1100.595158181467 1087.02248471267 311.7293540937516 1094.322155816168 293.1790415700691
449 0.005 2.245 20 1106.466829514294 1067.906227964084 1067.948501050106 1108.225552870159 1101.528445919507 1100.594710630012 1087.022702706258 311.7501502776421 1094.318158414517 293.1786394727066
450 0.005 2.25 20 1106.468906495456 1067.907321473599 1067.949602427971 1108.226811852882 1101.530365960331 1100.595335870974 1087.022834929749 311.7714822343726 1094.321612522281 293.1770661743013
451 0.005 2.255 20 1106.468689360519 1067.908391024994 1067.950683351184 1108.226354710721 1101.529546601607 1100.594861119429 1087.022872140426 311.7917481208758 1094.320463592346 293.1774200428205
452 0.005 2.26 20 1106.46790407275 1067.909439412874 1067.951745734517 1108.225834287913 1101.528750053406 1100.594525577283 1087.023502077662 311.8120137476562 1094.319414183117 293.1777153243971
453 0.005 2.265 20 1106.468478099971 1067.910460975248 1067.952777757168 1108.225113821497 1101.527775699847 1100.593865139268 1087.023442691623 311.8323088192143 1094.322307261031 293.1778224328889
454 0.005 2.27 20 1106.469275216597 1067.911474156678 1067.953800249317 1108.225509711627 1101.528119597293 1100.593809466855 1087.023459994895 311.8527344870319 1094.321739965941 293.1779478147104
455 0.005 2.275 20 1106.470285848655 1067.912492211478 1067.954824854755 1108.226027917656 1101.528536244429 1100.594374407739 1087.024085827853 311.8725789866074 1094.320096096339 293.1782782233713
456 0.005 2.28 20 1106.46941393395 1067.913471454819 1067.955818062229 1108.226016717951 1101.529106681929 1100.594931455232 1087.023827713915 311.8921320717283 1094.317327855601 293.176871845389
457 0.005 2.285 20 1106.468822463919 1067.914404483674 1067.95676721952 1108.226724617256 1101.530593175253 1100.595771382607 1087.022778541575 311.9120269909138 1094.317456241407 293.1781297397931
458 0.005 2.29 20 1106.469201294673 1067.915306682171 1067.957680549878 1108.225317455499 1101.528248890945 1100.594214841592 1087.022305043772 311.9322717202904 1094.321356001493 293.1777615334382
459 0.005 2.295 20 1106.468375460765 1067.916195819757 1067.958581445686 1108.225735397699 1101.528665206316 1100.594979109212 1087.022792770836 311.9524974060312 1094.316706930483 293.1777546827934
460 0.005 2.3 20 1106.469564444524 1067.917063924139 1067.959456743139 1108.225626734926 1101.528774642274 1100.594272146559 1087.0228803802 311.9725400253752 1094.322703694775 293.1771272144529
461 0.005 2.305 20 1106.470559720292 1067.917930406209 1067.960330769116 1108.226987041451 1101.530740514766 1100.595925529334 1087.023095607349 311.9924619654135 1094.320125697466 293.1774797917843
462 0.005 2.31 20 1106.470486202699 1067.918770885279 1067.961180346406 1108.225608595618 1101.528523793653 1100.594130211952 1087.02306381882 312.0122417456377 1094.322964155622 293.1777346511792
463 0.005 2.315 20 1106.471081209462 1067.919591291658 1067.962009784611 1108.226462972754 1101.52983649129 1100.595111794841 1087.022336383855 312.0314343164304 1094.319283416478 293.1784120053757
464 0.005 2.32 20 1106.46975698371 1067.920395893236 1067.962826313267 1108.226457637201 1101.529929122714 1100.595396515968 1087.023167885872 312.0506148601301 1094.318537313537 293.1767646954475
465 0.005 2.325 20 1106.470830368403 1067.921187605496 1067.963625103537 1108.225481576363 1101.528166812414 1100.593836032719 1087.023328834922 312.0698503793279 1094.322448583827 293.1783406583272
466 0.005 2.33 20 1106.471105742014 1067.921974511247 1067.964418885822 1108.225469435694 1101.528539508843 1100.594338317569 1087.023786842195 312.0895555812714 1094.32028998902 293.177192601678
467 0.005 2.335 20 1106.470536207025 1067.922741697511 1067.965195219572 1108.225311711381 1101.527886502094 1100.593909074154 1087.023850885717 312.1086142866662 1094.320108572846 293.1791184457553
468 0.005 2.34 20 1106.469727629855 1067.923479878996 1067.965944005336 1108.225568769231 1101.528462458742 1100.59478719655 1087.023611738628 312.1276560683563 1094.319058808929 293.1773309188426
469 0.005 2.345 20 1106.471003661681 1067.92418562007 1067.966658385657 1108.225755799159 1101.529106729497 1100.593993007629 1087.022535103629 312.1464632311145 1094.321823144713 293.1768999813788
470 0.005 2.35 20 1106.471542617582 1067.924883975777 1067.967364005755 1108.225724260093 1101.528810254849 1100.594631921427 1087.022261440792 312.1654583762879 1094.319025080849 293.1763059039627
471 0.005 2.355 20 1106.471893828884 1067.925580389882 1067.968066029157 1108.226681543714 1101.530169827199 1100.595280905651 1087.022949122943 312.184183134909 1094.320793172861 293.1774548359286
472 0.005 2.36 20 1106.47035018237 1067.926251712322 1067.968749224696 1108.225783296111 1101.5287562529 1100.595047162646 1087.022914436823 312.2031884030918 1094.316864695295 293.1785119545944
473 0.005 2.365 20 1106.471386765919 1067.926902851464 1067.969407177297 1108.225243257757 1101.52801864103 1100.594116633006 1087.022635701114 312.2229395371176 1094.32127751001 293.1786574021121
474 0.005 2.37 20 1106.470687123567 1067.92754459931 1067.970057878615 1108.225743662309 1101.528703221348 1100.59502095437 1087.022925155951 312.241518606586 1094.316657963509 293.1772777485603
475 0.005 2.375 20 1106.471487884617 1067.928163052928 1067.97068228335 1108.22593985374 1101.529413528782 1100.594324432124 1087.022620064998 312.2602343183568 1094.320384212057 293.1778067983681
476 0.005 2.38 20 1106.47091628014 1067.928777839991 1067.971304928656 1108.225761470723 1101.528829596279 1100.595087229857 1087.022783093486 312.2788899126537 1094.316937249172 293.1765597844953
477 0.005 2.385 20 1106.472980658472 1067.929381742311 1067.971911272474 1108.226301171583 1101.529772525129 1100.594924227375 1087.022423194746 312.2973298042009 1094.323057476352 293.1770729340875
478 0.005 2.39 20 1106.472510173966 1067.929966920291 1067.972504168261 1108.225893905356 1101.52910305234 1100.594768762676 1087.022256776907 312.315588855522 1094.31906771576 293.1773414218973
479 0.005 2.395 20 1106.47278083577 1067.930585241967 1067.973125072858 1108.225964923512 1101.528516059608 1100.594589645969 1087.024289115266 312.3337046721091 1094.31935086599 293.1795188421443
480 0.005 2.4 20 1106.472190066056 1067.931168698998 1067.973716855468 1108.225435458391 1101.528327407242 1100.594288970263 1087.023798687185 312.3522069009252 1094.319720321335 293.1811491285807
481 0.005 2.405 20 1106.473095726096 1067.931750224965 1067.974302396832 1108.225367822325 1101.528099485313 1100.594033353793 1087.024034295495 312.3705784519963 1094.321223457886 293.1820607703592
482 0.005 2.41 20 1106.473545175832 1067.932315403942 1067.974873029937 1108.225831593766 1101.528502826842 1100.594162518459 1087.023501875643 312.3888205147254 1094.320004449139 293.1813180862902
483 0.005 2.415 20 1106.474500985739 1067.932899348177 1067.975458571017 1108.226269378554 1101.528713771371 1100.594537072307 1087.024197081115 312.4068654856787 1094.318728104164 293.1806872472395
484 0.005 2.42 20 1106.471949341159 1067.933416219344 1067.975990818674 1108.225925132622 1101.529247556676 1100.595245086106 1087.022589664802 312.424580306267 1094.317489900821 293.1792888467927
485 0.005 2.425 20 1106.474060526697 1067.933932997174 1067.976510340348 1108.226538253094 1101.529860244952 1100.594893336317 1087.022878055351 312.4424450941695 1094.32299715714 293.176668500874
486 0.005 2.43 20 1106.472604693693 1067.934423380883 1067.977010727682 1108.225804388646 1101.529092756955 1100.594945535143 1087.022505284252 312.4601553990387 1094.319086001168 293.1775665243559
487 0.005 2.435 20 1106.473861577549 1067.934908713917 1067.977499380919 1108.226408317604 1101.529962500359 1100.594920840457 1087.02258382813 312.4780338370143 1094.321271510208 293.1776194714164
488 0.005 2.44 20 1106.472873054444 1067.935377050319 1067.977975051303 1108.225382821018 1101.528309578016 1100.594312203218 1087.022510019852 312.4956284199152 1094.321066104196 293.1777983815769
489 0.005 2.445 20 1106.473216392799 1067.935833933177 1067.978437154141 1108.225209049716 1101.527980293937 1100.594003018535 1087.02250088637 312.5136069294646 1094.322089234142 293.1775410387457
490 0.005 2.45 20 1106.475056469956 1067.93630147373 1067.978905259013 1108.226953667137 1101.530469612523 1100.595498990797 1087.022693238081 312.5315595735875 1094.320494295141 293.1777742897536
491 0.005 2.455 20 1106.474567002898 1067.936752434712 1067.979361784101 1108.226464362334 1101.529886294227 1100.59486893962 1087.022754774102 312.5487829706601 1094.322384367528 293.1778889582478
492 0.005 2.46 20 1106.475070682577 1067.937202843332 1067.979816100009 1108.226792084161 1101.530199538846 1100.595207872768 1087.022872798638 312.5660510368875 1094.322439605973 293.177952893251
493 0.005 2.465 20 1106.473898473911 1067.937631652898 1067.980253512962 1108.226378740333 1101.529906601561 1100.594949834719 1087.022941113632 312.5831928562099 1094.321348476337 293.1813248592526
494 0.005 2.47 20 1106.472943188167 1067.938047478465 1067.980677753669 1108.225441590674 1101.528198376059 1100.594509214882 1087.02286047082 312.6003375227418 1094.318475851932 293.1810643403954
495 0.005 2.475 20 1106.47441990089 1067.938484237063 1067.981114109301 1108.225662837953 1101.52824247715 1100.594171105638 1087.02394886013 312.6169931836185 1094.319108780297 293.1797470500754
496 0.005 2.48 20 1106.475091973774 1067.938924916946 1067.981555213265 1108.225867540485 1101.528203745165 1100.594142700491 1087.024012899744 312.6343484746197 1094.322061460761 293.1774169133483
497 0.005 2.485 20 1106.474135963605 1067.939327200258 1067.981964224417 1108.225359771509 1101.527927799943 1100.594031920503 1087.023545129861 312.6518925681878 1094.321018324774 293.178395260128
498 0.005 2.49 20 1106.473571709972 1067.939709652964 1067.982355803372 1108.226371680319 1101.53001467729 1100.595626734058 1087.022682193256 312.6692249015146 1094.317383183098 293.1782926808634
499 0.005 2.495 20 1106.474950982431 1067.940081133015 1067.982729602991 1108.226173467026 1101.529648501893 1100.594852973403 1087.022255812535 312.6866042052084 1094.322690898829 293.17844358796
500 0.005 2.5 20 1106.475773963529 1067.940460558513 1067.983109895392 1108.22699621026 1101.530449463728 1100.595464135495 1087.022600901751 312.7033327983024 1094.319635048154 293.1779529165586
501 0.005 2.505 20 1106.47473611001 1067.940829771639 1067.983485278377 1108.226989050973 1101.530732938175 1100.595927271931 1087.022926403972 312.7202628540766 1094.319663522611 293.1795277736239
502 0.005 2.51 20 1106.4745634007 1067.941179214738 1067.98384095274 1108.22637622227 1101.529972175906 1100.595003819877 1087.022794186942 312.7368024596697 1094.320265758962 293.1809327142312
503 0.005 2.515 20 1106.474980409663 1067.941517349479 1067.984182995733 1108.225929916379 1101.529231832284 1100.59470079016 1087.022293822005 312.7530174705991 1094.320785565036 293.1805336653278
504 0.005 2.52 20 1106.473710989409 1067.941850160421 1067.984521901329 1108.225275826354 1101.527868329886 1100.594231736123 1087.022716833982 312.7694666619738 1094.319776902927 293.1804984632467
505 0.005 2.525 20 1106.474941858477 1067.942202492727 1067.984872777663 1108.225507896382 1101.528418310013 1100.594282043915 1087.023972294022 312.7860616319356 1094.320231068559 293.1821550021087
506 0.005 2.53 20 1106.474369070397 1067.942550998401 1067.985225415747 1108.225604469212 1101.528558284405 1100.594628913335 1087.024275033768 312.8025777184827 1094.318068584891 293.1824510585919
507 0.005 2.535 20 1106.475109637141 1067.942889997691 1067.985565954395 1108.225730192234 1101.528770074334 1100.594531423426 1087.023792504168 312.8188583756025 1094.319865704605 293.1811979277539
508 0.005 2.54 20 1106.474133678706 1067.94320957225 1067.985891590378 1108.225106541286 1101.528011676203 1100.594005386502 1087.023651313635 312.8352985853105 1094.322382110704 293.1813243950172
509 0.005 2.545 20 1106.474774850677 1067.943543370668 1067.986225957428 1108.225633656101 1101.528484308751 1100.59450419056 1087.024203398713 312.8514077456738 1094.319012768245 293.1795545892578
510 0.005 2.55 20 1106.474293596816 1067.9438484077 1067.986536322016 1108.225904802877 1101.529064238393 1100.594924011845 1087.023431157941 312.8671735314077 1094.319593496754 293.1769548818061
511 0.005 2.555 20 1106.474304174996 1067.944131882009 1067.986825634192 1108.22629703314 1101.529967191134 1100.594982936651 1087.022829605487 312.8837589296404 1094.317782857359 293.178106787732
512 0.005 2.56 20 1106.474759002303 1067.944434038071 1067.987128261153 1108.225899655258 1101.528701094684 1100.594471786097 1087.023718400795 312.8998517485304 1094.318696517539 293.1785240557936
513 0.005 2.565 20 1106.473593262599 1067.944726685399 1067.987425963275 1108.225605144393 1101.528754016811 1100.594868738629 1087.024028232028 312.915830096762 1094.318138989108 293.1780650204814
514 0.005 2.57 20 1106.476098398377 1067.94503445864 1067.98772963738 1108.225506446273 1101.527867329479 1100.593848954054 1087.02416668335 312.9317796542794 1094.322592268895 293.1779944314695
515 0.005 2.575 20 1106.475723590102 1067.945325733068 1067.988024308872 1108.225607864426 1101.528037079385 1100.594003641036 1087.023946269989 312.9471367705277 1094.318445576518 293.1776988470642
516 0.005 2.58 20 1106.474106229031 1067.945593067134 1067.988298986768 1108.225637223027 1101.528514527836 1100.594853102218 1087.023679224027 312.9625856938641 1094.31856569245 293.1777648390383
517 0.005 2.585 20 1106.475810614425 1067.945845641086 1067.988553368781 1108.226060687586 1101.52940638374 1100.59471677809 1087.02229957898 312.9780378374919 1094.322481618557 293.1773248353879
518 0.005 2.59 20 1106.475924769013 1067.946103249167 1067.988812732453 1108.226286110392 1101.52941044492 1100.59471934359 1087.023016885679 312.9935867466863 1094.319648975362 293.1776644773481
519 0.005 2.595 20 1106.474403238127 1067.946336319674 1067.989054178261 1108.226083039149 1101.529684161634 1100.594703335941 1087.022898339256 313.0094645004406 1094.318256613693 293.1781718682008
520 0.005 2.6 20 1106.476474687345 1067.946609124535 1067.989322897057 1108.225580308583 1101.528171230094 1100.594103210728 1087.024104837921 313.0254661074137 1094.322475733713 293.1775724760859
521 0.005 2.605 20 1106.475912926777 1067.946870902846 1067.98958716218 1108.225524434733 1101.527834694588 1100.59382401872 1087.024124658777 313.0412953530667 1094.318149451301 293.1780383199269
522 0.005 2.61 20 1106.474495231396 1067.947118514147 1067.98984124687 1108.225825991619 1101.529105672317 1100.59511983877 1087.024113615792 313.0569474095927 1094.318039476607 293.1789160359608
523 0.005 2.615 20 1106.476516523424 1067.947351577725 1067.99007548482 1108.226843414571 1101.530565746526 1100.595683687087 1087.022682925208 313.0719856363397 1094.321266285203 293.1778936031415
524 0.005 2.62 20 1106.475922264912 1067.947580191704 1067.990307194467 1108.226702480192 1101.530248849541 1100.595505993176 1087.023066690639 313.087472328706 1094.320181984116 293.1802665645376
525 0.005 2.625 20 1106.475342402859 1067.94778102472 1067.990512907188 1108.226074128511 1101.529491662438 1100.595051660012 1087.021421628056 313.1023943815158 1094.317401351049 293.180476494575
526 0.005 2.63 20 1106.474925215201 1067.947987176936 1067.990722846409 1108.225338511692 1101.528003270604 1100.594321178325 1087.022830197866 313.117174856827 1094.319396469012 293.1813721664748
527 0.005 2.635 20 1106.473826611973 1067.948191634548 1067.990931920668 1108.224831628479 1101.527802580641 1100.594025234222 1087.023980120001 313.1324484662301 1094.320251697352 293.1807005801872
528 0.005 2.64 20 1106.476853980142 1067.94842609253 1067.991159782448 1108.225787756185 1101.528448601602 1100.594328565967 1087.024133724721 313.1475799284174 1094.319419532213 293.1813563633667
529 0.005 2.645 20 1106.475201025733 1067.948631302744 1067.991369705433 1108.225047395167 1101.527767487468 1100.593800625638 1087.023678926033 313.1626476698361 1094.321524901741 293.1808667022933
530 0.005 2.65 20 1106.476042129989 1067.948846172636 1067.991584614274 1108.225453799436 1101.528282568094 1100.594123974975 1087.023909148304 313.1777570265279 1094.321342840796 293.1810932841522
531 0.005 2.655 20 1106.476982628871 1067.94907275453 1067.991810007942 1108.225825331722 1101.528180435251 1100.594113767741 1087.024228704379 313.1926751459674 1094.318522205966 293.177849341278
532 0.005 2.66 20 1106.475177903435 1067.949279713129 1067.992023656817 1108.225869825046 1101.529266865821 1100.595254671009 1087.024149150074 313.2076990653458 1094.316990721881 293.1778546458951
533 0.005 2.665 20 1106.476722402797 1067.949492328998 1067.992235001296 1108.225531242004 1101.528119788929 1100.594031767102 1087.024037930137 313.2226645762938 1094.321847165191 293.1779740839432
534 0.005 2.67 20 1106.474656378233 1067.949671991006 1067.99242230944 1108.224716137603 1101.527313278079 1100.593505541659 1087.023762336366 313.2377345318026 1094.319519649025 293.1777470076709
535 0.005 2.675 20 1106.475391604939 1067.949843970691 1067.992596388302 1108.225918643709 1101.529205742558 1100.594847345955 1087.023160526071 313.2523488158625 1094.319828683988 293.1778144379622
536 0.005 2.68 20 1106.476558799226 1067.950035544965 1067.992785426022 1108.225535539343 1101.528479034602 1100.594298570651 1087.023866971876 313.2674830636535 1094.319964376104 293.1772589407115
537 0.005 2.685 20 1106.475671332686 1067.950227199257 1067.992979916997 1108.225652735264 1101.528574586463 1100.594678207509 1087.024275101838 313.2823329222263 1094.317705373983 293.1776129091725
538 0.005 2.69 20 1106.477685406324 1067.950433419975 1067.99318225458 1108.226013343089 1101.528347515694 1100.594204337354 1087.024056795677 313.2970735402958 1094.322447928324 293.1782277502172
539 0.005 2.695 20 1106.476079289926 1067.950597602212 1067.993354512721 1108.225525429653 1101.527969760449 1100.594266432868 1087.022852871546 313.3111990498904 1094.317765424713 293.1783066533103
540 0.005 2.7 20 1106.475434583732 1067.950769034011 1067.993529613091 1108.225480989244 1101.528141148269 1100.594302226782 1087.02414778917 313.325580227426 1094.317797522861 293.1770218244825
541 0.005 2.705 20 1106.47758258632 1067.950959811883 1067.993715702617 1108.225754481747 1101.528157637954 1100.594116174983 1087.024120850735 313.3401628908732 1094.32257526851 293.1786676207721
542 0.005 2.71 20 1106.476269915585 1067.951107854947 1067.9938704881 1108.225488547643 1101.528142154162 1100.594264961359 1087.022626825317 313.3542832780434 1094.31897865889 293.1791388835338
543 0.005 2.715 20 1106.476978416415 1067.95125786714 1067.994022007233 1108.22611004269 1101.529357668655 1100.594743912925 1087.022939699397 313.3689251265026 1094.321260096689 293.1781065059068
544 0.005 2.72 20 1106.476588274747 1067.951407361416 1067.994174678521 1108.227048910661 1101.530788305865 1100.595907107038 1087.023226527668 313.3834300537432 1094.318315503326 293.1769254163784
545 0.005 2.725 20 1106.47637428296 1067.951566307629 1067.99433444899 1108.225701159357 1101.528610325833 1100.594440483655 1087.023972642789 313.3979222674557 1094.320055087337 293.1767353409885
546 0.005 2.73 20 1106.476782235616 1067.951731302598 1067.994498740095 1108.225568956648 1101.528005684562 1100.594053563538 1087.024277120266 313.4122532598886 1094.32087373192 293.1767065561791
547 0.005 2.735 20 1106.476877414245 1067.951887348657 1067.994656344141 1108.225500164842 1101.528294204639 1100.594205275221 1087.024114315912 313.4260444850522 1094.319561877754 293.176702691929
548 0.005 2.74 20 1106.474693279208 1067.95200620237 1067.994783852858 1108.224133212491 1101.526849027424 1100.593030824753 1087.02356769343 313.4397496070055 1094.323747646092 293.1770450687405
549 0.005 2.745 20 1106.477242314491 1067.952112347626 1067.994887512221 1108.226156235483 1101.529341236559 1100.594511976717 1087.022951014204 313.4539158695076 1094.322124147423 293.1805737071712
550 0.005 2.75 20 1106.47592497445 1067.952233421184 1067.995011091344 1108.225819836874 1101.528973609131 1100.59464127233 1087.023119655613 313.4676128268002 1094.320698995252 293.1804251775415
551 0.005 2.755 20 1106.476118968937 1067.95234063536 1067.995121282001 1108.225979690904 1101.52954814228 1100.594525385658 1087.022699411885 313.4813337285345 1094.320267074506 293.1810326733288
552 0.005 2.76 20 1106.476982534541 1067.952450502379 1067.995231511198 1108.226068001744 1101.529587487081 1100.594543454152 1087.022727953236 313.4952329621424 1094.321875956955 293.1806714213288
553 0.005 2.765 20 1106.47756860697 1067.952567667246 1067.995348008476 1108.226710661996 1101.530157200041 1100.595078910564 1087.022762907025 313.508923672483 1094.318228819132 293.1816537608267
554 0.005 2.77 20 1106.475578419166 1067.952673962948 1067.995459750482 1108.225937094462 1101.529122040847 1100.595207862071 1087.022820793213 313.5225845979515 1094.317127427007 293.1809203907756
555 0.005 2.775 20 1106.477117650318 1067.952775720344 1067.995560333301 1108.226008139156 1101.529370930027 1100.594685115078 1087.022393248096 313.5362677108495 1094.322648713019 293.1811910696226
556 0.005 2.78 20 1106.477395126961 1067.952885902454 1067.995669827427 1108.226168717522 1101.529306736774 1100.594555831314 1087.023019338274 313.5497897236629 1094.321410915385 293.1814040967257
557 0.005 2.785 20 1106.476531267948 1067.953009246162 1067.995795396101 1108.225633327828 1101.528064645723 1100.594072150783 1087.023956836063 313.5633563798645 1094.319026948944 293.1811553494209
558 0.005 2.79 20 1106.47448466169 1067.953105909473 1067.995898203562 1108.224490098489 1101.527300307578 1100.593540424724 1087.023817006049 313.5764725119227 1094.321414284321 293.1813791546994
559 0.005 2.795 20 1106.477040852306 1067.953216753705 1067.996004881144 1108.226998507879 1101.530638624584 1100.595762409494 1087.023310399783 313.5899713858485 1094.319314450838 293.1803723006902
560 0.005 2.8 20 1106.476963906105 1067.953306331248 1067.99609581649 1108.225837226915 1101.529193362619 1100.594669055248 1087.022334598584 313.6036515810181 1094.322203711004 293.1808234932884
561 0.005 2.805 20 1106.477113146552 1067.953398110609 1067.99618876191 1108.226427721622 1101.529842230472 1100.594761830432 1087.022719009311 313.6167363783859 1094.317012120937 293.1787348210143
562 0.005 2.81 20 1106.476912705016 1067.953501759584 1067.996292055423 1108.22571717239 1101.528485682837 1100.594179932073 1087.023459190562 313.6300437084582 1094.321088525981 293.1784336451301
563 0.005 2.815 20 1106.477741506658 1067.953627701957 1067.996415568381 1108.225812940582 1101.528305466225 1100.594166574736 1087.024095966879 313.6429589661628 1094.320982530385 293.1781518119069
564 0.005 2.82 20 1106.476528720836 1067.953726213581 1067.996518664116 1108.225091191162 1101.528077469507 1100.594001625023 1087.023784816063 313.6561477716587 1094.322332642173 293.1778216766958
565 0.005 2.825 20 1106.478633363611 1067.953863199961 1067.996650156368 1108.226199868007 1101.52863768248 1100.594476109292 1087.024259269172 313.6691050488249 1094.319536787934 293.1768162946934
566 0.005 2.83 20 1106.476852654251 1067.95395331714 1067.996747617924 1108.226762928928 1101.530530851444 1100.595828204356 1087.022705374588 313.6822500868554 1094.318511855092 293.1777997643856
567 0.005 2.835 20 1106.477457143592 1067.954033185778 1067.996828945377 1108.226119224244 1101.529482772183 1100.594754465624 1087.022350700284 313.6949922704542 1094.3226528185 293.1767812743524
568 0.005 2.84 20 1106.476956166907 1067.954104780931 1067.99690354445 1108.226003930708 1101.52926218353 1100.59411472998 1087.022750770906 313.7082580312341 1094.319352450535 293.1771112790039
569 0.005 2.845 20 1106.476719706305 1067.954204621764 1067.997002918024 1108.225710053642 1101.529005804743 1100.594889861824 1087.024103471999 313.7215926012872 1094.318897043508 293.1797077347383
570 0.005 2.85 20 1106.477341850218 1067.954328610185 1067.997123818939 1108.226252276947 1101.528859559928 1100.594955623446 1087.024549675541 313.7347480736447 1094.31881952015 293.1773796273372
571 0.005 2.855 20 1106.477497591191 1067.954402824641 1067.997201373483 1108.226242629935 1101.529675413951 1100.594641462324 1087.02267104604 313.7478086617807 1094.322126655539 293.1767401905707
572 0.005 2.86 20 1106.477230543156 1067.954478658148 1067.997279520063 1108.225765195508 1101.528534004408 1100.594548583679 1087.022703064465 313.7605214636922 1094.31759533874 293.1779468388193
573 0.005 2.865 20 1106.476796791775 1067.954576185699 1067.99737683329 1108.225813347778 1101.528825436911 1100.594701380971 1087.024010156218 313.7733487723754 1094.318718936227 293.1793118424646
574 0.005 2.87 20 1106.477380501534 1067.954691970612 1067.997489624025 1108.226199692198 1101.528872969903 1100.594977385149 1087.024539498087 313.7860102673232 1094.31866205802 293.1815144347588
575 0.005 2.875 20 1106.476950263021 1067.95475391525 1067.997556583031 1108.225424794505 1101.528379802937 1100.594283259999 1087.022432023117 313.7989144614751 1094.321800984365 293.1826427823647
576 0.005 2.88 20 1106.47776781243 1067.954824145401 1067.997626790603 1108.226652972252 1101.530052734616 1100.594990543439 1087.022845810883 313.811718767638 1094.317798010498 293.1809135091175
577 0.005 2.885 20 1106.476961835096 1067.954889421626 1067.997695363619 1108.22659367479 1101.530287281993 1100.595688193661 1087.02267014712 313.8238256923036 1094.318200075641 293.1773222950949
578 0.005 2.89 20 1106.478334939393 1067.954960281921 1067.997763407315 1108.22656435916 1101.529936331419 1100.594890395681 1087.022829205496 313.8362416552685 1094.323851528138 293.1780991800585
579 0.005 2.895 20 1106.477298129184 1067.955025881793 1067.997830941368 1108.225874500403 1101.528954154148 1100.59447660752 1087.02300872825 313.8484038043746 1094.321608681727 293.1777487267591
580 0.005 2.9 20 1106.476200982498 1067.955089159542 1067.997897953507 1108.224787466175 1101.527617822608 1100.593660873863 1087.023772363697 313.8605857913761 1094.323284167552 293.1769743278749
581 0.005 2.905 20 1106.477777904721 1067.955179173648 1067.997984246048 1108.225913132207 1101.528678548421 1100.594509008446 1087.024111274724 313.8732454752865 1094.317758523485 293.1811414159893
582 0.005 2.91 20 1106.476734191759 1067.955266071474 1067.998072820387 1108.225752847538 1101.528650761667 1100.594781854303 1087.024344947323 313.8854772928878 1094.317717818496 293.1810859932691
583 0.005 2.915 20 1106.47665885611 1067.955340545654 1067.998148683348 1108.225987913368 1101.528907135628 1100.594714428566 1087.023737647417 313.8983521491245 1094.31847693258 293.1818431161154
584 0.005 2.92 20 1106.477272128283 1067.955397568371 1067.998205734535 1108.225670614679 1101.528802777286 1100.594305045779 1087.022941344329 313.9102857291568 1094.323260762985 293.1768612343318
585 0.005 2.925 20 1106.477486340879 1067.955451429812 1067.998260948734 1108.22584872196 1101.52883969367 1100.594714373251 1087.022520204187 313.9223928251268 1094.317852990548 293.1774332159704
586 0.005 2.93 20 1106.477183737917 1067.955507981327 1067.998319046655 1108.226837871702 1101.530577825807 1100.595883728032 1087.022768494693 313.9348067259069 1094.317899879409 293.1776695185341
587 0.005 2.935 20 1106.477792068098 1067.955555722096 1067.998366382215 1108.226144905011 1101.529495718821 1100.594757205144 1087.022390461434 313.94655796349 1094.322684729269 293.1771345753523
588 0.005 2.94 20 1106.477127495456 1067.955597974448 1067.998410794978 1108.226010251883 1101.529265495243 1100.594124797119 1087.022791489179 313.9586044223028 1094.319559118501 293.1791894170524
589 0.005 2.945 20 1106.478183597676 1067.95568176204 1067.99849041408 1108.225788311619 1101.528440168094 1100.59434853127 1087.024230723091 313.9702562192703 1094.319119721137 293.1779854120963
590 0.005 2.95 20 1106.47772154279 1067.955757532731 1067.998566928946 1108.225802320126 1101.528660201009 1100.594469869018 1087.023930401984 313.9824550692009 1094.31866169262 293.1770643165631
591 0.005 2.955 20 1106.477626255193 1067.95582956236 1067.998638997092 1108.225671515093 1101.528067238788 1100.594019774658 1087.023963377133 313.9944821516495 1094.318025129871 293.1766834600452
592 0.005 2.96 20 1106.476358458905 1067.955879025616 1067.998692435251 1108.225412145514 1101.528230779397 1100.594456693459 1087.02361277406 314.0065828892327 1094.320323314411 293.1774594987358
593 0.005 2.965 20 1106.478079146358 1067.955930951712 1067.998743740403 1108.2268282713 1101.530484036105 1100.595512233866 1087.022804592847 314.0185419264952 1094.320463169961 293.1787210532638
594 0.005 2.97 20 1106.476806800112 1067.956000585504 1067.998814969233 1108.225934787062 1101.528960327667 1100.594918026723 1087.024144145831 314.0302437598263 1094.317863216075 293.1777224122943
595 0.005 2.975 20 1106.478246434018 1067.956079793338 1067.998889936906 1108.225711106028 1101.52836010662 1100.594242702177 1087.024150884367 314.0425932889405 1094.32165055064 293.1776905716847
596 0.005 2.98 20 1106.478618748259 1067.956166361409 1067.998974487637 1108.225819679653 1101.528322848067 1100.594226488648 1087.024261336685 314.054144235652 1094.322354984029 293.1774305117252
597 0.005 2.985 20 1106.477342854796 1067.956203582203 1067.999019436451 1108.226031386311 1101.529564414395 1100.595040672738 1087.02246059456 314.0662080755524 1094.320130782542 293.1776357889555
598 0.005 2.99 20 1106.478869185708 1067.956250139669 1067.999064195044 1108.226702176188 1101.530224522824 1100.595184075539 1087.022570884708 314.0780126926281 1094.322495429898 293.1774898574207
599 0.005 2.995 20 1106.477992835409 1067.956302569836 1067.999117635619 1108.225885130636 1101.528636299957 1100.594274272001 1087.023358481523 314.089105476041 1094.320759673325 293.1766261448863
600 0.005 3 20 1106.477259441036 1067.956340355212 1067.999158727188 1108.225541277553 1101.528160872558 1100.594274316286 1087.022793004859 314.1002145758665 1094.318524411993 293.1775402991616
601 0.005 3.005 20 1106.474588580858 1067.956370751632 1067.999196818704 1108.22461271142 1101.527598666407 1100.593937875945 1087.02399982704 314.1112896333833 1094.319426951097 293.177818266593
602 0.005 3.01 20 1106.477687609429 1067.956399956085 1067.999220761685 1108.226079800843 1101.529547871555 1100.594901423132 1087.022445295914 314.1226136080458 1094.321453495577 293.1780535167918
603 0.005 3.015 20 1106.477560103454 1067.956439529934 1067.999257843634 1108.225511483716 1101.528232141328 1100.593901868287 1087.023267700339 314.1343633923133 1094.322811122636 293.1788967892562
604 0.005 3.02 20 1106.477914165159 1067.956469091745 1067.999287604423 1108.226211675018 1101.52966324791 1100.594522405356 1087.022688434886 314.1461721160148 1094.32152792083 293.1778676067023
605 0.005 3.025 20 1106.478216641732 1067.956505889181 1067.999324780036 1108.226575426585 1101.529929636676 1100.595265297075 1087.022589666296 314.158081472819 1094.317996984331 293.1780707592677
606 0.005 3.03 20 1106.477433134617 1067.956545398308 1067.999365812602 1108.225752563861 1101.528582913071 1100.594321300201 1087.023465669721 314.1697355635812 1094.320771083466 293.1780724602048
607 0.005 3.035 20 1106.477149920928 1067.956584531102 1067.999406490996 1108.226785490781 1101.530370062482 1100.595668326009 1087.023293062445 314.1804591194139 1094.318314459796 293.1770944576075
608 0.005 3.04 20 1106.478068105574 1067.956618410637 1067.999439172663 1108.226606339605 1101.530133268896 1100.59525760294 1087.022677772717 314.1915847966229 1094.321478948671 293.1778467376368
609 0.005 3.045 20 1106.475542250447 1067.956630175433 1067.999457607168 1108.225393921626 1101.528433510724 1100.594769404905 1087.022008451416 314.2023659115536 1094.317208451658 293.1778017379879
610 0.005 3.05 20 1106.477273467286 1067.956653760836 1067.999478447217 1108.225544741836 1101.528615755267 1100.594195175498 1087.022980289419 314.2137356232035 1094.322759775657 293.1781023100219
611 0.005 3.055 20 1106.477403379954 1067.956685732091 1067.999509822375 1108.226805120619 1101.530558417038 1100.595927017194 1087.022752322217 314.2245918776744 1094.318317106469 293.17732442619
612 0.005 3.06 20 1106.478308608293 1067.956714260612 1067.99953600121 1108.226457545421 1101.529821046164 1100.594964592424 1087.022550950539 314.2355096471818 1094.322418082083 293.1789005272477
613 0.005 3.065 20 1106.477574956223 1067.956732266124 1067.999556137233 1108.225669976872 1101.528794238965 1100.59446882009 1087.022400959092 314.2465445114176 1094.321011868699 293.1785619943097
614 0.005 3.07 20 1106.477436382536 1067.956762773706 1067.999588139594 1108.22687755823 1101.530685794638 1100.596045540081 1087.022868922857 314.2576671372518 1094.317909425801 293.1823274647041
615 0.005 3.075 20 1106.477444226969 1067.95678089867 1067.999606660163 1108.225926946763 1101.529290828553 1100.594817950494 1087.022380425132 314.2684901983202 1094.320966722066 293.1816410245648
616 0.005 3.08 20 1106.477319900948 1067.956796840277 1067.999622902122 1108.225846222568 1101.529205522556 1100.594784037857 1087.022410824177 314.2793366121445 1094.321200698144 293.1809984901888
617 0.005 3.085 20 1106.477301990537 1067.95681218731 1067.999638622 1108.225299521112 1101.528163054918 1100.59415566339 1087.022540411465 314.2904340399797 1094.32217923345 293.1813064604003
618 0.005 3.09 20 1106.477395480611 1067.956835455124 1067.999661473268 1108.225494557788 1101.528014079071 1100.594206567616 1087.022782171734 314.3018351521087 1094.318465101133 293.1805574207631
619 0.005 3.095 20 1106.476865054481 1067.956883424995 1067.999708991615 1108.225829189542 1101.528450212864 1100.594490871031 1087.024127472614 314.3127355648033 1094.316992856186 293.1809775031296
620 0.005 3.1 20 1106.476744572433 1067.956917198003 1067.999742259396 1108.225220577931 1101.528290159971 1100.594253539484 1087.023847604488 314.3234035981803 1094.321519800634 293.1807969516462
621 0.005 3.105 20 1106.477062266458 1067.956945003474 1067.999768855648 1108.225120248744 1101.527758166862 1100.593926595258 1087.023604773838 314.3338066328877 1094.322619328944 293.1808320236375
622 0.005 3.11 20 1106.478094071138 1067.956977979243 1067.999800884518 1108.226756022292 1101.530374508764 1100.595449835655 1087.023112187609 314.3440544463895 1094.321107537464 293.1815609298621
623 0.005 3.115 20 1106.476979836488 1067.95702680864 1067.999850833408 1108.225959860974 1101.529028621156 1100.594971005873 1087.024120930804 314.3541482276004 1094.317812832591 293.1808054326972
624 0.005 3.12 20 1106.47769445861 1067.957086124997 1067.999907427144 1108.225835904187 1101.528361071525 1100.594429989792 1087.024393874541 314.3649445161863 1094.319234041855 293.1808956464825
625 0.005 3.125 20 1106.478921711814 1067.957156595302 1067.999973752499 1108.226130003499 1101.528487498248 1100.594374971762 1087.024366120974 314.3756966511262 1094.319039261524 293.1805728293745
626 0.005 3.13 20 1106.477097393852 1067.957187477768 1068.000012126817 1108.226434977269 1101.530004849436 1100.595561402972 1087.023274889121 314.3865689933598 1094.318970160876 293.1812012520776
627 0.005 3.135 20 1106.47795172964 1067.957226631707 1068.000050100141 1108.2253911837 1101.52772505638 1100.593570270512 1087.023621570407 314.3971818939066 1094.321861969512 293.1803462821931
628 0.005 3.14 20 1106.478494787277 1067.957285617962 1068.000105921632 1108.225981717279 1101.528613843391 1100.59448996563 1087.0242494132 314.4078205860673 1094.317588259208 293.1815574349936
629 0.005 3.145 20 1106.478039288364 1067.957357140042 1068.000177316436 1108.22654395611 1101.529127393472 1100.595162449327 1087.024539621608 314.4183875655349 1094.318418062212 293.1807215274172
630 0.005 3.15 20 1106.477739088192 1067.957371816206 1068.000197679258 1108.226205102863 1101.529752920877 1100.594719803708 1087.022766113902 314.4287956053146 1094.321070828057 293.1805032250484
631 0.005 3.155 20 1106.478132659262 1067.957387909443 1068.00021432341 1108.226118921273 1101.529557707055 1100.594827052227 1087.022338731823 314.4390035291277 1094.322432283097 293.1807354103803
632 0.005 3.16 20 1106.477814596124 1067.957404864025 1068.000231709567 1108.226489751902 1101.52979823596 1100.59467078239 1087.022881803927 314.4490927842933 1094.317046930352 293.181885788283
633 0.005 3.165 20 1106.478167860866 1067.957446314264 1068.000270585992 1108.22553334606 1101.527773881267 1100.593704469318 1087.023908220869 314.4594547837014 1094.321469394925 293.1813555841358
634 0.005 3.17 20 1106.478735821313 1067.957476174056 1068.000300248081 1108.226700857911 1101.529995850612 1100.595164977411 1087.023172224614 314.4696257760599 1094.320589989692 293.1807252385883
635 0.005 3.175 20 1106.477238221175 1067.957483071918 1068.000312560919 1108.225863919868 1101.529224593273 1100.594938969059 1087.022449428736 314.4796147446639 1094.319626046416 293.1810493459707
636 0.005 3.18 20 1106.47764716583 1067.957532178783 1068.000358589188 1108.225941805762 1101.528734935303 1100.59480572738 1087.024347818937 314.4890327229083 1094.31893806018 293.1767625761023
637 0.005 3.185 20 1106.477996977576 1067.957575998799 1068.000400809411 1108.225933065965 1101.528874131211 1100.59470337563 1087.024119005776 314.4986665400436 1094.316865486858 293.1776936977782
638 0.005 3.19 20 1106.477207109986 1067.957606496226 1068.000433201276 1108.225353676217 1101.527976978299 1100.594013126562 1087.024015083021 314.5088480553802 1094.319935271747 293.1773074597414
639 0.005 3.195 20 1106.477751636475 1067.957661565522 1068.000486640224 1108.226122385444 1101.52890706518 1100.595005331616 1087.024457270866 314.5184604189461 1094.318170144517 293.1779025732384
640 0.005 3.2 20 1106.477753618969 1067.957695352203 1068.000520930719 1108.225456582046 1101.528539946849 1100.59433304601 1087.023810517969 314.5284493348782 1094.321292048863 293.1776429518585
641 0.005 3.205 20 1106.478831992533 1067.957752936853 1068.000574621991 1108.226064449855 1101.528396677939 1100.594284917994 1087.024260348938 314.5387475211185 1094.318611831844 293.1792706773284
642 0.005 3.21 20 1106.47646311345 1067.957772844881 1068.000601359019 1108.225636344599 1101.528496133168 1100.594854991152 1087.023837683752 314.5482596767869 1094.318547843781 293.1778727066755
643 0.005 3.215 20 1106.477485798317 1067.957774838834 1068.000605083932 1108.225212527622 1101.528034331545 1100.594036766929 1087.022437188806 314.5580466684605 1094.321997994058 293.1776728443198
644 0.005 3.22 20 1106.478129691781 1067.957784831654 1068.000613491679 1108.226220585665 1101.529530588523 1100.595003845315 1087.022361665862 314.5680352909069 1094.318888708578 293.179019875148
645 0.005 3.225 20 1106.477173747355 1067.957791344732 1068.000622171439 1108.226303331644 1101.529930530778 1100.595452429824 1087.022590214827 314.5777478172095 1094.318848377545 293.178846053427
646 0.005 3.23 20 1106.478000973864 1067.957806294415 1068.000635030393 1108.225869514603 1101.528727694002 1100.594314652123 1087.023240969172 314.5871842605179 1094.320559537757 293.1784403289959
647 0.005 3.235 20 1106.478743439813 1067.957821754543 1068.000649449412 1108.226680036801 1101.530061928368 1100.594962385907 1087.022986888898 314.5967646420855 1094.320493658377 293.1780151605008
648 0.005 3.24 20 1106.477913073209 1067.957824260328 1068.000654848969 1108.226164343156 1101.529596725787 1100.594519999582 1087.022652882182 314.606613998409 1094.320505643083 293.1771158643321
649 0.005 3.245 20 1106.47777032503 1067.957839247162 1068.000670190301 1108.226590159921 1101.530049621433 1100.595250188451 1087.023138529556 314.6164695982974 1094.320501372709 293.1775282015093
650 0.005 3.25 20 1106.478281666659 1067.957843946692 1068.000674719163 1108.226131593916 1101.529525575972 1100.594768482753 1087.022392190921 314.6264340454769 1094.322226148508 293.1784761267272
651 0.005 3.255 20 1106.479056823392 1067.957865863603 1068.000694504592 1108.226971795353 1101.530308590281 1100.595313983648 1087.023092903522 314.6357777388478 1094.319426903197 293.1769086561098
652 0.005 3.26 20 1106.476149524403 1067.957873470973 1068.0007088534 1108.225651513476 1101.52828344072 1100.594842724968 1087.02310835974 314.6452122331092 1094.316523725072 293.1783081949973
653 0.005 3.265 20 1106.477255333068 1067.957895748537 1068.000727795603 1108.225240727536 1101.52776276437 1100.593776623408 1087.024053810512 314.6545388538625 1094.320463235821 293.1790320832537
654 0.005 3.27 20 1106.478391524922 1067.957935820041 1068.000763202956 1108.225666827011 1101.527984457695 1100.593939889701 1087.024268052654 314.6638558366516 1094.319269916381 293.1769128513802
655 0.005 3.275 20 1106.478052683935 1067.957965848947 1068.000794013806 1108.225628708973 1101.528587824366 1100.594366856979 1087.023856235998 314.6738795957478 1094.320401984387 293.1785322277258
656 0.005 3.28 20 1106.477162584244 1067.95797237923 1068.000803311782 1108.225214031597 1101.528007690318 1100.594144732822 1087.023311790811 314.6838522983202 1094.321851731209 293.1767056977887
657 0.005 3.285 20 1106.477331780696 1067.957976351595 1068.000808078555 1108.225641804156 1101.528743790336 1100.594295438831 1087.022899924073 314.6935260976267 1094.322441769948 293.1770763642842
658 0.005 3.29 20 1106.477731980968 1067.958001488207 1068.000830921803 1108.225435259174 1101.528515309612 1100.594312657884 1087.023882553637 314.703246038273 1094.321604439534 293.1776739952803
659 0.005 3.295 20 1106.478061274048 1067.958031944426 1068.000860085981 1108.225409363699 1101.527763711461 1100.593741651005 1087.024100755464 314.7121880715865 1094.319044739327 293.1794798593568
660 0.005 3.3 20 1106.477241931735 1067.958047335412 1068.0008778624 1108.225047346052 1101.527928337091 1100.59389504821 1087.023721900524 314.7212876099046 1094.322025979175 293.1784603853472
661 0.005 3.305 20 1106.477830986962 1067.958073460335 1068.000901978441 1108.225519089514 1101.528694228108 1100.594456223379 1087.023861138012 314.7302902042228 1094.320870230401 293.1770037838897
662 0.005 3.31 20 1106.478912329268 1067.958121764102 1068.000946166359 1108.22591451858 1101.528458742278 1100.594309016534 1087.024189552753 314.7396578822851 1094.32044571978 293.1789446306619
663 0.005 3.315 20 1106.477082683306 1067.958149049666 1068.00097876611 1108.225334663081 1101.527911027143 1100.594059649459 1087.02420983156 314.7489449599782 1094.318553185787 293.1787142716362
664 0.005 3.32 20 1106.477296131707 1067.958169209597 1068.00099997436 1108.225383456903 1101.528194648672 1100.594228250298 1087.023831812948 314.7581890831713 1094.318391232435 293.1780748943596
665 0.005 3.325 20 1106.47595381092 1067.958175097174 1068.001009291352 1108.224728880804 1101.527616924005 1100.593777422272 1087.023752342428 314.7675914909104 1094.321317770479 293.1769043917861
666 0.005 3.33 20 1106.476810608936 1067.958184418485 1068.001016757191 1108.225772640086 1101.528743681833 1100.594916927559 1087.024488900139 314.7768113472889 1094.316734900494 293.1766931101152
667 0.005 3.335 20 1106.477943138277 1067.958212834587 1068.00104192513 1108.225447833298 1101.528064781908 1100.593998985394 1087.023962253167 314.7862007021935 1094.320928037493 293.1770343022429
668 0.005 3.34 20 1106.476177072519 1067.958216053458 1068.001049827512 1108.224494713383 1101.527091081339 1100.593304781733 1087.023680219794 314.7951603464261 1094.319731093699 293.1774414429545
669 0.005 3.345 20 1106.477120807404 1067.958214765283 1068.001047864505 1108.226089831514 1101.52961545257 1100.595276683243 1087.022476241399 314.8040463832093 1094.31838006976 293.176909539385
670 0.005 3.35 20 1106.478247496732 1067.958241549046 1068.001069967456 1108.225505394252 1101.527939728338 1100.593673050377 1087.023672581177 314.8127532706829 1094.32117660644 293.1780175358152
671 0.005 3.355 20 1106.478181626062 1067.958272063308 1068.001099543025 1108.225760235563 1101.528750827216 1100.594561659145 1087.024121059483 314.8213519071434 1094.318000600622 293.1773449027318
672 0.005 3.36 20 1106.47694487578 1067.958297252268 1068.001128208874 1108.225450994142 1101.528015092016 1100.594242289653 1087.02434658546 314.8303369763819 1094.317530387449 293.1778945181287
673 0.005 3.365 20 1106.476439304934 1067.958300427788 1068.00113413495 1108.224561170401 1101.52723735022 1100.593362347883 1087.023602348071 314.839169177577 1094.322999376052 293.177935959341
674 0.005 3.37 20 1106.477988814545 1067.958303989847 1068.001133864516 1108.225566519582 1101.52855532494 1100.59436479044 1087.024016619772 314.8479305903742 1094.319870842266 293.1771961735193
675 0.005 3.375 20 1106.478075119548 1067.958319997924 1068.00114868846 1108.22568981682 1101.528199007842 1100.594248955596 1087.024385745874 314.856739713787 1094.320528036847 293.1766544603369
676 0.005 3.38 20 1106.476792847687 1067.958312731266 1068.001145981469 1108.225613436204 1101.528411031606 1100.594550033314 1087.02406999149 314.8655178769915 1094.318367156107 293.1774206381781
677 0.005 3.385 20 1106.477847207962 1067.958327341386 1068.001157827985 1108.225187890786 1101.527692234046 1100.59359319223 1087.023711797151 314.8741438790964 1094.322717014948 293.1776284403556
678 0.005 3.39 20 1106.478271494136 1067.958333077343 1068.001163969159 1108.226434605259 1101.529765344153 1100.595193155584 1087.022454823771 314.882864289964 1094.318255616899 293.1787417265151
679 0.005 3.395 20 1106.476557328196 1067.958325617911 1068.001161787947 1108.226205980328 1101.5297846876 1100.594833666296 1087.02302894927 314.8922540908397 1094.317600189033 293.1794212392135
680 0.005 3.4 20 1106.478007607435 1067.958352533081 1068.001184499667 1108.225453680647 1101.528242129026 1100.594246883394 1087.024142231069 314.9009322257197 1094.32060745102 293.1806355245491
681 0.005 3.405 20 1106.478727395613 1067.958339362143 1068.001170915485 1108.226397345608 1101.529666711978 1100.594821283393 1087.023034044588 314.9097665999298 1094.323570453528 293.181512912956
682 0.005 3.41 20 1106.477833373905 1067.958319865546 1068.001154327676 1108.225772916649 1101.528441201947 1100.594476026495 1087.022831943198 314.9182615887167 1094.317841115521 293.1818127998512
683 0.005 3.415 20 1106.476659801834 1067.95831527822 1068.001153116521 1108.225958724859 1101.529152077718 1100.595256619386 1087.022925204785 314.9261881543529 1094.316854429229 293.1809509719087
684 0.005 3.42 20 1106.477519918881 1067.958303896194 1068.001140973307 1108.225826277385 1101.529201998758 1100.594830706211 1087.022410524054 314.9341840548028 1094.320522378192 293.1808541730418
685 0.005 3.425 20 1106.478463883404 1067.958317594457 1068.001150052045 1108.225622729689 1101.528322956325 1100.59389713278 1087.023418360854 314.9422365070523 1094.322427981048 293.1811974361996
686 0.005 3.43 20 1106.478091517815 1067.958346617769 1068.001176933252 1108.225553447476 1101.527872182495 1100.593841346241 1087.024154307776 314.9502449586766 1094.318031469747 293.1808922882688
687 0.005 3.435 20 1106.477719444455 1067.958384734519 1068.001215265532 1108.226090403346 1101.528642044911 1100.59469560787 1087.024375268074 314.9587662736578 1094.318321714115 293.1799405175373
688 0.005 3.44 20 1106.478643984959 1067.958418484751 1068.001247391149 1108.225581818521 1101.528185366497 1100.594121208631 1087.024200012276 314.9672166783766 1094.321648955828 293.1794099517654
689 0.005 3.445 20 1106.477701609745 1067.958441031859 1068.001272431428 1108.225619025071 1101.528787705112 1100.59467002904 1087.024032414012 314.9757655303512 1094.319276681819 293.1779033082422
690 0.005 3.45 20 1106.477927416076 1067.958456795293 1068.001287323111 1108.22518651606 1101.527630259164 1100.593581661031 1087.023779157226 314.9845662409638 1094.322216062473 293.177375833802
691 0.005 3.455 20 1106.477952292347 1067.9584722137 1068.00130238201 1108.225519648352 1101.528060098615 1100.594110984865 1087.023750867574 314.9928272942707 1094.319845508049 293.1769596318168
692 0.005 3.46 20 1106.478338284405 1067.9585088919 1068.00133781757 1108.225826633912 1101.528612849921 1100.594588361199 1087.024286038865 315.0009775377059 1094.320026344875 293.1780555421574
693 0.005 3.465 20 1106.476823753457 1067.958530323176 1068.001362984012 1108.225652687787 1101.528447947012 1100.594670906993 1087.023484014386 315.0089639137033 1094.317607232745 293.1773783849836
694 0.005 3.47 20 1106.478844129351 1067.958568370497 1068.001396291062 1108.225609845723 1101.527954961236 1100.593935789776 1087.024123375177 315.0172100307523 1094.322713445826 293.1774987798232
695 0.005 3.475 20 1106.476344532322 1067.95857009558 1068.001405355657 1108.224675407059 1101.527292442039 1100.593468828646 1087.023768461187 315.0249592674979 1094.319939145683 293.1779295758611
696 0.005 3.48 20 1106.476713459323 1067.958559888114 1068.001397410686 1108.226206069889 1101.529826482202 1100.594843170612 1087.023020614627 315.0333968186238 1094.317667344069 293.1783248352187
697 0.005 3.485 20 1106.47922338066 1067.958599438568 1068.001427690237 1108.225736480646 1101.528120900606 1100.594109803323 1087.024152822695 315.0414637637612 1094.323266903445 293.1769514875946
698 0.005 3.49 20 1106.478482266524 1067.958599762326 1068.001431150069 1108.226497357139 1101.529962898763 1100.594884245748 1087.022699512087 315.0495120222864 1094.319340638679 293.1783315958062
699 0.005 3.495 20 1106.478081846708 1067.95859443975 1068.001427905203 1108.225997925642 1101.529265547342 1100.594786520325 1087.022423593083 315.0575227763904 1094.319808914711 293.1786433136203
700 0.005 3.5 20 1106.478731109195 1067.958593429248 1068.00142664382 1108.22649087074 1101.530094425696 1100.595104975204 1087.022658240406 315.0656561660015 1094.322202643632 293.1780613977475
701 0.005 3.505 20 1106.478609902635 1067.958596342826 1068.001429654954 1108.226368466174 1101.529744218346 1100.594893698676 1087.022974871708 315.0733711759097 1094.322812935935 293.1774873261826
702 0.005 3.51 20 1106.477355354393 1067.958590770845 1068.001428153118 1108.226475334687 1101.530096249912 1100.595609497585 1087.022648302578 315.081137584243 1094.317861016847 293.1781732549125
703 0.005 3.515 20 1106.478141404209 1067.9586097407 1068.001443751368 1108.225525578513 1101.527672266321 1100.593665409063 1087.023923345495 315.0888584188684 1094.321129005853 293.1783894056114
704 0.005 3.52 20 1106.477843086938 1067.958606060635 1068.001441013512 1108.225640899072 1101.528776611424 1100.594364185472 1087.023041113504 315.0970301529329 1094.322573025983 293.1775917314492
705 0.005 3.525 20 1106.477447136209 1067.958617358411 1068.001452410311 1108.225534006603 1101.52878476958 1100.594655482896 1087.023930080235 315.1050758276385 1094.320246196243 293.1785782427246
706 0.005 3.53 20 1106.476109234956 1067.958607562584 1068.001446342105 1108.224251107671 1101.52686011655 1100.593035896124 1087.023569993774 315.1130799241305 1094.322502476752 293.1816577051018
707 0.005 3.535 20 1106.477650819855 1067.958594953851 1068.001431124421 1108.22532082857 1101.528189808362 1100.59411665503 1087.022455746296 315.1207939798063 1094.322224465424 293.1824798711317
708 0.005 3.54 20 1106.477969961134 1067.958584810841 1068.001419692461 1108.225922594828 1101.529128851635 1100.594768284813 1087.02239670924 315.1285654117834 1094.319315392165 293.1811263934237
709 0.005 3.545 20 1106.479000165605 1067.958616375829 1068.001445790999 1108.225746804933 1101.528350338432 1100.594216184923 1087.024125933171 315.1360328126378 1094.321564984602 293.1816684089065
710 0.005 3.55 20 1106.479015691267 1067.958649303181 1068.001477272793 1108.225595117127 1101.528007988118 1100.593906691998 1087.02408449836 315.1437049732584 1094.322399616474 293.1812226074867
711 0.005 3.555 20 1106.478875530753 1067.958687850596 1068.001516038996 1108.226033045537 1101.52864255867 1100.594500308218 1087.024264663652 315.1517649661786 1094.318239038361 293.1816049855123
712 0.005 3.56 20 1106.476434548511 1067.958700259646 1068.001535579681 1108.225644374518 1101.528944515813 1100.595059458268 1087.024179657665 315.1596782509012 1094.317921327079 293.1809930508524
713 0.005 3.565 20 1106.477986136897 1067.958716034512 1068.001549128003 1108.225066969915 1101.527369435432 1100.593424592444 1087.023982346705 315.1676550666462 1094.321645972279 293.1807838960453
714 0.005 3.57 20 1106.477943839946 1067.958735238383 1068.00156730721 1108.225828922721 1101.52874686289 1100.594666397204 1087.023876646029 315.1753575219948 1094.317753554958 293.1810355832547
715 0.005 3.575 20 1106.477937509209 1067.958774245652 1068.001604398002 1108.226173115741 1101.528920911256 1100.594994250028 1087.024462351003 315.182865506628 1094.318165036298 293.1806988200059
716 0.005 3.58 20 1106.479039935435 1067.958812919681 1068.001640159024 1108.225751927586 1101.528161862142 1100.59413836526 1087.02419871942 315.1902501020342 1094.322560813681 293.1803808388568
717 0.005 3.585 20 1106.477636615615 1067.958812535913 1068.001646129532 1108.225325757906 1101.527752056523 1100.594049078753 1087.022742248194 315.1974821711867 1094.319279228198 293.1818592981315
718 0.005 3.59 20 1106.476576914038 1067.958812106525 1068.001647939528 1108.225594838409 1101.528550151835 1100.594869973992 1087.023601270493 315.2043957710737 1094.318658222403 293.1775538862122
719 0.005 3.595 20 1106.478383244632 1067.958811638682 1068.001644128603 1108.226166576367 1101.529332859014 1100.594509196455 1087.022943083773 315.2114897182507 1094.323144529993 293.1772649621226
720 0.005 3.6 20 1106.477872314037 1067.958799619163 1068.001634073339 1108.226113382079 1101.529402743413 1100.594265517835 1087.022812129038 315.2191953908614 1094.319230353361 293.177915914777
721 0.005 3.605 20 1106.477551204775 1067.958806299416 1068.001640938411 1108.225310368945 1101.528253593672 1100.594203509112 1087.023840958573 315.2267321885582 1094.320498717392 293.1771885673026
722 0.005 3.61 20 1106.477464031846 1067.958828051165 1068.001662129866 1108.225688417786 1101.528612623481 1100.594709996624 1087.024328076281 315.2341580283743 1094.317782754605 293.177565155829
723 0.005 3.615 20 1106.478036243728 1067.958836234325 1068.001668860563 1108.225690954401 1101.528507236471 1100.594240972588 1087.023429508059 315.2412548557418 1094.321439504799 293.1786897017965
724 0.005 3.62 20 1106.477295186613 1067.958828839706 1068.00166519767 1108.226524246822 1101.530287842307 1100.59533861306 1087.023003097098 315.2487330834927 1094.317698807165 293.1830528984499
725 0.005 3.625 20 1106.479143194813 1067.958828046823 1068.001661089862 1108.22657618213 1101.530083431365 1100.595080659998 1087.022607575797 315.2558854258538 1094.323384315178 293.1796838407591
726 0.005 3.63 20 1106.479315950323 1067.958834931402 1068.001666664732 1108.226848801561 1101.530275582419 1100.595283605779 1087.022960794441 315.2632843052963 1094.321825573671 293.1777707824324
727 0.005 3.635 20 1106.478194330727 1067.958847824596 1068.001681098717 1108.225531545394 1101.5280177848 1100.593688931657 1087.023694550059 315.2714508001541 1094.322194136777 293.1790170601195
728 0.005 3.64 20 1106.477848532215 1067.958850841058 1068.001684636157 1108.225547030047 1101.528136989511 1100.594236694995 1087.023629672153 315.2788195573083 1094.319730667328 293.182420700744
729 0.005 3.645 20 1106.476928171069 1067.958839155151 1068.001677627261 1108.22580563856 1101.529008352884 1100.595050307167 1087.022813250634 315.2856635627809 1094.317909973324 293.1778801304185
730 0.005 3.65 20 1106.478410227763 1067.95883217812 1068.001668340088 1108.22645811794 1101.529996066512 1100.595203856142 1087.022566655744 315.2930514772931 1094.321143459438 293.1768832875796
731 0.005 3.655 20 1106.478748535859 1067.958824008179 1068.001658580359 1108.226281414687 1101.529657007018 1100.594815137553 1087.022372770786 315.2998019870313 1094.322330469986 293.1786643633289
732 0.005 3.66 20 1106.478639033465 1067.958821399546 1068.001655953428 1108.226732408315 1101.530122902685 1100.595077123587 1087.022857005749 315.3066319656115 1094.31828415068 293.1775130600439
733 0.005 3.665 20 1106.476756592277 1067.958808528109 1068.001648470587 1108.225852112396 1101.529008249672 1100.595143890492 1087.022908435164 315.3135411384697 1094.317133741788 293.1785181341837
734 0.005 3.67 20 1106.477743061676 1067.958791745732 1068.001630578926 1108.225175447006 1101.527892674003 1100.593958860476 1087.022552212767 315.3208778414266 1094.321957939935 293.1826573706063
735 0.005 3.675 20 1106.478662316162 1067.958787402441 1068.001622787782 1108.226632109823 1101.530093630224 1100.595067396926 1087.022756578579 315.3283496532165 1094.319368693425 293.1810652482844
736 0.005 3.68 20 1106.477166832379 1067.958776349562 1068.00161454252 1108.225600131402 1101.528520264729 1100.594643136182 1087.022811885894 315.3359216482814 1094.318905688584 293.1812230923351
737 0.005 3.685 20 1106.478894895654 1067.958808113582 1068.001640256044 1108.226053901318 1101.528559852099 1100.594403369489 1087.024182748177 315.3432228410528 1094.321406757442 293.1822825521661
738 0.005 3.69 20 1106.477544355639 1067.958807965825 1068.001643207976 1108.225224133924 1101.527893021145 1100.594003648657 1087.023693914669 315.35058089653 1094.321873592009 293.1821680200628
739 0.005 3.695 20 1106.477834893311 1067.958839950596 1068.001673579354 1108.226104922669 1101.528965079818 1100.595068997302 1087.024448734405 315.3570904658331 1094.317615102969 293.179562799204
740 0.005 3.7 20 1106.478500199518 1067.958865318837 1068.001696265226 1108.225400227385 1101.527759590189 1100.593766455178 1087.024071361771 315.3637634909196 1094.322453849947 293.1777970106359
741 0.005 3.705 20 1106.478721867705 1067.958895565057 1068.001725697689 1108.225814838931 1101.528482569583 1100.594379363822 1087.024218056589 315.3707564318123 1094.318834828665 293.1773467319241
742 0.005 3.71 20 1106.477978910005 1067.958915047021 1068.00174771586 1108.22560684512 1101.528384161475 1100.594320675143 1087.024005917698 315.3782303645048 1094.319747803589 293.1784590162486
743 0.005 3.715 20 1106.476614765912 1067.958908021716 1068.001745350142 1108.224517221884 1101.527255093994 1100.593363739735 1087.023606035543 315.3848795712857 1094.323394489432 293.1781210173512
744 0.005 3.72 20 1106.478122241479 1067.958927110996 1068.001759590365 1108.225962353906 1101.529089350848 1100.594905565705 1087.02397165107 315.3917400000635 1094.317266710859 293.1818983989841
745 0.005 3.725 20 1106.478026367737 1067.958929604487 1068.001763657792 1108.226963715261 1101.530737806913 1100.59599389533 1087.022856507362 315.3985552097412 1094.31875863292 293.1810774075551
746 0.005 3.73 20 1106.477683944674 1067.958914920203 1068.001751138204 1108.225151981742 1101.52782489737 1100.593938059958 1087.02250006905 315.4053706087034 1094.321808795572 293.1784632009598
747 0.005 3.735 20 1106.478650584145 1067.958910223858 1068.001744554394 1108.226455975602 1101.529818250459 1100.595158227043 1087.022463647794 315.4120776113858 1094.318446656713 293.177297398812
748 0.005 3.74 20 1106.477097707126 1067.958925728552 1068.001761297493 1108.225828261297 1101.528299004604 1100.594423093755 1087.024220547226 315.4185948849631 1094.317150317994 293.1776850446665
749 0.005 3.745 20 1106.478002202022 1067.958940237153 1068.001773664446 1108.225485543979 1101.528269012646 1100.594120346727 1087.024013490787 315.4254029448745 1094.321206434423 293.1790234297332
750 0.005 3.75 20 1106.479445979757 1067.958980211042 1068.001808547404 1108.226179430475 1101.528676323506 1100.594525306751 1087.024380849137 315.4327080710296 1094.318875939128 293.1786062547848
751 0.005 3.755 20 1106.477254141662 1067.959001301653 1068.001835611366 1108.225987353724 1101.529110927574 1100.595101427963 1087.024154936107 315.4396698731867 1094.316653718626 293.1785764178533
752 0.005 3.76 20 1106.477905546344 1067.959014519258 1068.001847615319 1108.225309666228 1101.528213241123 1100.594092834427 1087.023914432694 315.4463739438031 1094.321261827922 293.1780058149427
753 0.005 3.765 20 1106.478645643541 1067.959043943099 1068.001874213571 1108.225868129349 1101.528524406192 1100.594421312947 1087.024260861098 315.4529280632685 1094.317823069881 293.1780523303888
754 0.005 3.77 20 1106.478090340385 1067.95905124202 1068.001884461989 1108.226975191978 1101.530646286498 1100.595909106963 1087.023333541348 315.4593373454983 1094.319133492361 293.1786642046313
755 0.005 3.775 20 1106.478165932509 1067.959037316074 1068.0018726962 1108.225859359358 1101.529142920507 1100.594656243886 1087.022270204099 315.4654839602877 1094.322013266715 293.1785062876042
756 0.005 3.78 20 1106.478803352358 1067.959032186953 1068.001866268894 1108.226536726154 1101.5299428671 1100.595152002621 1087.022463850873 315.4715687502288 1094.319898630405 293.1777371130448
757 0.005 3.785 20 1106.47800595643 1067.959017879659 1068.001854015864 1108.226246359741 1101.529610282232 1100.594507992308 1087.022769710321 315.4781981998619 1094.318973040803 293.1783094090731
758 0.005 3.79 20 1106.478610305738 1067.959026494551 1068.001860501041 1108.226074733153 1101.528767033543 1100.594416747081 1087.023605462663 315.4852083277593 1094.318298206723 293.1784044741199
759 0.005 3.795 20 1106.477813573404 1067.959041104821 1068.001875696246 1108.225719089888 1101.528791643496 1100.59465426473 1087.024025549388 315.4920852910183 1094.319292585427 293.1778889719
760 0.005 3.8 20 1106.477946290129 1067.959040400373 1068.001874242347 1108.225256496515 1101.527792108021 1100.593872575424 1087.023559557549 315.4987473779786 1094.322014172167 293.1787261424693
761 0.005 3.805 20 1106.477164499023 1067.959035596692 1068.001872532231 1108.225936526341 1101.529106851054 1100.594820676094 1087.02341186482 315.5052294345534 1094.319438877374 293.1773897526683
762 0.005 3.81 20 1106.477684513718 1067.959049806293 1068.001885329227 1108.225650509486 1101.528037701447 1100.594082061115 1087.024107806187 315.5117518279916 1094.319017372191 293.1770953475789
763 0.005 3.815 20 1106.477413813323 1067.959063756744 1068.001899314387 1108.225944366234 1101.52871810534 1100.594587507151 1087.024031479661 315.5181829823007 1094.317585417788 293.1771864057835
764 0.005 3.82 20 1106.477700364464 1067.959063629538 1068.001897557162 1108.225099976173 1101.527678550286 1100.593661825869 1087.02362782544 315.524387779748 1094.322743060618 293.1776092274736
765 0.005 3.825 20 1106.47950204116 1067.959107657201 1068.001934803456 1108.226325553637 1101.528743368046 1100.594581073585 1087.0243774593 315.5311215057436 1094.318496209382 293.1775139993317
766 0.005 3.83 20 1106.478569096271 1067.959102630497 1068.001935187883 1108.226470274725 1101.53005662102 1100.595216664759 1087.022629229246 315.5380361683926 1094.321171768512 293.177281971487
767 0.005 3.835 20 1106.47784689287 1067.959093326523 1068.001930174566 1108.226531755038 1101.530156903529 1100.595565220911 1087.022623631586 315.5437578322067 1094.318770471266 293.177256991492
768 0.005 3.84 20 1106.478566056938 1067.959093953075 1068.001928887521 1108.22684518959 1101.53033690948 1100.595405539972 1087.023087051964 315.549817115312 1094.320810868244 293.1774637659481
769 0.005 3.845 20 1106.4769597524 1067.959080863654 1068.00191986304 1108.226331389812 1101.52991045356 1100.595644947789 1087.022739093931 315.5562279280616 1094.317220464919 293.1795644260483
770 0.005 3.85 20 1106.477106817454 1067.959066460622 1068.001905959481 1108.225262393232 1101.527899167799 1100.594212785899 1087.022892707151 315.5623898392142 1094.319994128972 293.1772758714846
771 0.005 3.855 20 1106.478413832991 1067.959083575322 1068.001918041257 1108.225706939098 1101.528343408558 1100.594244210275 1087.024049945107 315.5685802973193 1094.318869336611 293.177585368045
772 0.005 3.86 20 1106.47598517639 1067.959076613763 1068.001916302367 1108.224948552547 1101.527882225722 1100.594082956182 1087.023899161236 315.5749596136257 1094.320144553622 293.1777758631782
773 0.005 3.865 20 1106.478261488748 1067.959094530405 1068.001927954 1108.225706120891 1101.528389248128 1100.594251159115 1087.023992976416 315.5818049806476 1094.31952241535 293.1767407498278
774 0.005 3.87 20 1106.477162785823 1067.959095881308 1068.001931073975 1108.225200225901 1101.528262828071 1100.594252819883 1087.023901058784 315.5883319688421 1094.321627320059 293.1768959635377
775 0.005 3.875 20 1106.477926926188 1067.959096122006 1068.001929561709 1108.225089867017 1101.527644342639 1100.593596073809 1087.023673958594 315.59446623406 1094.32305446655 293.1789239506771
776 0.005 3.88 20 1106.47826873795 1067.95911193195 1068.001943338272 1108.225361912306 1101.52773050133 1100.593692823441 1087.023938507394 315.6005937730825 1094.319497521569 293.1809983688913
777 0.005 3.885 20 1106.477113984829 1067.959108600159 1068.001942174226 1108.225360538763 1101.528675631721 1100.594519299352 1087.022878840576 315.6065409483718 1094.319612903598 293.18168776484
778 0.005 3.89 20 1106.47800186742 1067.959093716648 1068.00192878551 1108.225743453825 1101.529082454595 1100.594601094982 1087.022310336348 315.6123981299727 1094.322570894979 293.1792925427789
779 0.005 3.895 20 1106.478100082186 1067.959077806796 1068.00191342497 1108.225794240596 1101.529022473206 1100.594700359156 1087.02231892092 315.6182060174834 1094.319872108933 293.1788638742678
780 0.005 3.9 20 1106.475710202522 1067.959064269727 1068.001904816657 1108.224580157288 1101.527471402158 1100.593684595058 1087.02378786188 315.6247340893588 1094.320997281374 293.1786539984407
781 0.005 3.905 20 1106.479212760369 1067.959067090816 1068.001899231021 1108.22687155322 1101.530271147287 1100.595167069612 1087.023010647448 315.6307324174525 1094.321372504422 293.1766925508516
782 0.005 3.91 20 1106.478641956423 1067.959102465812 1068.001932184767 1108.226213603333 1101.528737092724 1100.594682752029 1087.024351340563 315.6367823136072 1094.320466364818 293.1767654627566
783 0.005 3.915 20 1106.477400418734 1067.959094103854 1068.00193066291 1108.226636988005 1101.530500479592 1100.595663010584 1087.022966621145 315.642788847395 1094.317600243575 293.1772665573932
784 0.005 3.92 20 1106.478233265459 1067.959078092681 1068.00191444263 1108.225848743585 1101.52915039001 1100.594605076234 1087.02228610256 315.6489401962504 1094.322159032411 293.1765747751282
785 0.005 3.925 20 1106.479266413094 1067.959081238967 1068.001914017063 1108.227039216287 1101.530483971972 1100.595548449265 1087.022715515335 315.6548662655152 1094.318678773454 293.1778267376309
786 0.005 3.93 20 1106.476545998419 1067.959071577001 1068.001910073599 1108.225522622896 1101.528103300518 1100.594597048115 1087.023076161472 315.661292183365 1094.317698603879 293.177172009499
787 0.005 3.935 20 1106.47699766141 1067.959083497153 1068.001920889498 1108.225533792574 1101.528102714941 1100.594351130619 1087.024449844959 315.6673033624036 1094.316817783076 293.1782507237473
788 0.005 3.94 20 1106.478170887623 1067.959100717473 1068.001934374402 1108.225549419647 1101.528133896613 1100.594098754908 1087.024008771631 315.6732721789253 1094.320776085918 293.1781575136916
789 0.005 3.945 20 1106.477580453763 1067.959096093944 1068.001931051101 1108.225941072054 1101.529197619681 1100.594804103296 1087.02309638817 315.6791786195745 1094.320721406044 293.1771178238614
790 0.005 3.95 20 1106.476736852298 1067.95908595128 1068.00192396021 1108.225795636061 1101.52883490217 1100.595102886729 1087.022954117799 315.6851624761938 1094.317085527273 293.1766220926997
791 0.005 3.955 20 1106.47844519323 1067.959072793794 1068.00190807439 1108.226089358872 1101.529487058906 1100.594793150178 1087.022444708865 315.6904760786562 1094.322665226296 293.1782388436472
792 0.005 3.96 20 1106.479000373686 1067.959071954808 1068.001904960943 1108.22679805591 1101.530164166027 1100.595072778417 1087.02297056946 315.6964901296592 1094.319212235666 293.1798705523696
793 0.005 3.965 20 1106.47765427451 1067.95906458474 1068.001900753555 1108.226643115301 1101.530307898346 1100.595722314842 1087.02275212468 315.7025372760062 1094.318608526427 293.1808876708358
794 0.005 3.97 20 1106.477321677558 1067.959041492677 1068.001879791856 1108.225772543699 1101.529087493108 1100.593995759087 1087.022812070856 315.7086431077324 1094.321307094559 293.1809066815162
795 0.005 3.975 20 1106.478268839126 1067.959056578636 1068.001890879603 1108.225306974848 1101.527987398254 1100.593970095622 1087.024135010445 315.7146282422819 1094.321566920642 293.1811551403719
796 0.005 3.98 20 1106.478442041154 1067.95905865424 1068.001892358694 1108.225997533184 1101.52893264619 1100.594581068337 1087.023204784824 315.7203979842976 1094.31973131432 293.1807258858341
797 0.005 3.985 20 1106.477450159974 1067.959064937571 1068.001900013627 1108.22594482302 1101.528804691212 1100.594563871517 1087.023709593076 315.7260554665653 1094.318985040135 293.1813889968051
798 0.005 3.99 20 1106.477856008576 1067.959086652134 1068.0019196798 1108.225680442414 1101.528503617077 1100.594531856311 1087.02434606736 315.7315311875863 1094.319342162882 293.1810818204341
799 0.005 3.995 20 1106.477766738144 1067.959088781814 1068.001923213153 1108.226664800906 1101.530201894752 1100.595584454211 1087.023338147249 315.7368386611479 1094.319431375729 293.180555112943
800 0.005 4 20 1106.478371696603 1067.959079531836 1068.001914375145 1108.226337276767 1101.529853074076 1100.595105588112 1087.022488308251 315.7418746242319 1094.321253649533 293.1778690460468
801 0.005 4.005 20 1106.478101045715 1067.959076690719 1068.001911879438 1108.226917271822 1101.530633446736 1100.595746784241 1087.022869492583 315.7473254678707 1094.318707301453 293.1774849689083
802 0.005 4.01 20 1106.478703839332 1067.959109909785 1068.001940840205 1108.226148482242 1101.528625218434 1100.594547744824 1087.024227845902 315.7536673171115 1094.320991163323 293.1783239625671
803 0.005 4.015 20 1106.476402483081 1067.959102203581 1068.001940134043 1108.224645361965 1101.527259995986 1100.593460042442 1087.023826505601 315.7588899418594 1094.319440927672 293.1766785630917
804 0.005 4.02 20 1106.478478125656 1067.959091921905 1068.001927118017 1108.226284163866 1101.529790462914 1100.595031221037 1087.022537974906 315.7644750594785 1094.321226718795 293.1780364825388
805 0.005 4.025 20 1106.477818285886 1067.959073541688 1068.00190962083 1108.22595542752 1101.529231366095 1100.59413243692 1087.022737909398 315.7700377461367 1094.321233229036 293.17822826574
806 0.005 4.03 20 1106.478100281858 1067.95908392553 1068.001917358305 1108.225536103872 1101.527983088646 1100.59382425237 1087.023758654784 315.7755162949992 1094.320773047857 293.1781169377692
807 0.005 4.035 20 1106.478648473145 1067.959109161994 1068.001939568411 1108.225574077339 1101.528219729566 1100.59416736373 1087.024217030056 315.7809891617697 1094.322137508391 293.1807854488671
808 0.005 4.04 20 1106.479565697831 1067.959147197633 1068.001974396536 1108.225990014478 1101.528449733246 1100.594306123842 1087.024261987777 315.7863853758387 1094.321230587706 293.1814351856139
809 0.005 4.045 20 1106.478225083734 1067.959133735731 1068.001967543218 1108.225869370773 1101.529197288276 1100.594700072445 1087.02230438322 315.7921138198828 1094.321810765971 293.1809008007906
810 0.005 4.05 20 1106.478603446287 1067.959122605412 1068.001956795195 1108.226156834959 1101.529551279693 1100.594786169142 1087.022351684092 315.7980997458315 1094.322096877436 293.1799042886344
811 0.005 4.055 20 1106.478929928981 1067.959126000074 1068.001958673794 1108.226828114306 1101.530093251538 1100.595175856955 1087.023111586182 315.8034041360871 1094.319078815761 293.1781938896651
812 0.005 4.06 20 1106.477761640637 1067.959113486729 1068.001950208805 1108.22631727769 1101.52989786751 1100.59535293621 1087.0225874513 315.8085390082297 1094.319044369136 293.177398310642
813 0.005 4.065 20 1106.478543499108 1067.959130510645 1068.001963739009 1108.225716247235 1101.527920589557 1100.593854668381 1087.023956707354 315.8137915949862 1094.319262446909 293.1779740090608
814 0.005 4.07 20 1106.47760178305 1067.959136168821 1068.001970991576 1108.225877853921 1101.528778043796 1100.594564143164 1087.023707791392 315.8192914839105 1094.319382843661 293.1784695628008
815 0.005 4.075 20 1106.478156448247 1067.959150207584 1068.001983190191 1108.225375462792 1101.528189928642 1100.594119254691 1087.02412586418 315.8241247733632 1094.320691327145 293.1778821069942
816 0.005 4.08 20 1106.478496311371 1067.959172285213 1068.002003895437 1108.226006191096 1101.528840783057 1100.59466657836 1087.024092071682 315.8291446556331 1094.317024770598 293.17726578629
817 0.005 4.085 20 1106.477084218077 1067.959180330849 1068.002014687471 1108.225610326594 1101.528333274453 1100.594428750825 1087.02407823485 315.834543328097 1094.31799175041 293.1778725730531
818 0.005 4.09 20 1106.477570163106 1067.959185051659 1068.002018466655 1108.225307820491 1101.528369906227 1100.59425716991 1087.023739711369 315.8404234295574 1094.321752661572 293.1774459551143
819 0.005 4.095 20 1106.478141942533 1067.959202089109 1068.002033143944 1108.225951338653 1101.529068329238 1100.594882695787 1087.023980287222 315.8459821653769 1094.317334344616 293.1797362161519
820 0.005 4.1 20 1106.476895470716 1067.959191069028 1068.002027811199 1108.226452245917 1101.530202562388 1100.595358719018 1087.02310509946 315.8518373050695 1094.316937994711 293.1812006300669
821 0.005 4.105 20 1106.477959580592 1067.959203794718 1068.00203772113 1108.225511491193 1101.527858149129 1100.593855272338 1087.023920283964 315.8570830298634 1094.320052766792 293.1781515883023
822 0.005 4.11 20 1106.478082233833 1067.959226301469 1068.002058056484 1108.225783014581 1101.528208576329 1100.594156588319 1087.024121644623 315.8623664234349 1094.31936780757 293.1774948063514
823 0.005 4.115 20 1106.478138363862 1067.959231740746 1068.002064304487 1108.227007375596 1101.530673614135 1100.595896284284 1087.023338430072 315.8671188557172 1094.31950330996 293.177345760407
824 0.005 4.12 20 1106.478134626608 1067.959217168104 1068.002051891367 1108.2261133303 1101.529609944144 1100.594597412088 1087.022679470898 315.8720956629454 1094.321995958563 293.1778728948658
825 0.005 4.125 20 1106.479022389551 1067.959214140116 1068.002047429327 1108.22668674328 1101.530100997587 1100.59529055647 1087.022535890369 315.8773525202287 1094.318801925586 293.1773198037578
826 0.005 4.13 20 1106.478021020415 1067.959211471358 1068.002046490457 1108.226993976306 1101.530729338825 1100.595864384592 1087.022982623841 315.883227386954 1094.318332957482 293.1781843213299
827 0.005 4.135 20 1106.478583941044 1067.959234262599 1068.002066342954 1108.22578905388 1101.528216765599 1100.594108674247 1087.024139450127 315.8888010917153 1094.321298313152 293.1815424864906
828 0.005 4.14 20 1106.478310927143 1067.959248330024 1068.002080698651 1108.225629236995 1101.528558893791 1100.594337294337 1087.023988499999 315.8939304085318 1094.320452336246 293.1813248473505
829 0.005 4.145 20 1106.477662777917 1067.959237601865 1068.002072055782 1108.225123549013 1101.52784343948 1100.593936069286 1087.023321966274 315.8985820876574 1094.322749828945 293.1794596675716
830 0.005 4.15 20 1106.477909976283 1067.959219569883 1068.002055287446 1108.225995696277 1101.529269832013 1100.594088834845 1087.02267835396 315.9037574347598 1094.319939455863 293.1778701943363
831 0.005 4.155 20 1106.47666607135 1067.959213827214 1068.00205064618 1108.225573683421 1101.528467101065 1100.594800920457 1087.023709672625 315.9088229448151 1094.318924315246 293.1772183042484
832 0.005 4.16 20 1106.478737230053 1067.959204866122 1068.002038951617 1108.226342438538 1101.52971913524 1100.594926753105 1087.022562576234 315.913825143512 1094.322129400311 293.1782671479359
833 0.005 4.165 20 1106.478651547681 1067.959197379141 1068.002031580538 1108.226582729586 1101.530139129518 1100.595287414801 1087.022636988638 315.9191902060506 1094.320852404197 293.1787592600402
834 0.005 4.17 20 1106.478389238421 1067.959185281861 1068.002019995266 1108.226177162489 1101.529424298912 1100.594904669828 1087.022420813997 315.9248103152389 1094.319346570581 293.1781786640144
835 0.005 4.175 20 1106.477895658608 1067.959167355273 1068.00200328328 1108.225318973383 1101.528154881419 1100.59410098281 1087.022506664214 315.9300805215476 1094.321765665734 293.1781684888118
836 0.005 4.18 20 1106.479004263754 1067.959163477936 1068.001997014515 1108.226740353896 1101.530174359968 1100.595315222907 1087.022690357104 315.9349430611973 1094.319654252072 293.1765710601601
837 0.005 4.185 20 1106.477181058589 1067.959147173583 1068.001985370262 1108.2261956912 1101.529762416935 1100.595477551468 1087.022644462675 315.9398525730529 1094.317731289026 293.1774514001617
838 0.005 4.19 20 1106.478976106596 1067.959139596831 1068.001974249123 1108.226517704527 1101.530008174716 1100.595146424435 1087.02246296629 315.9449312873138 1094.322734129288 293.1779187562806
839 0.005 4.195 20 1106.477533629865 1067.959128141325 1068.001964473218 1108.225270604075 1101.527661196143 1100.593918627696 1087.022761474532 315.9494077488079 1094.320160480349 293.1766599782887
840 0.005 4.2 20 1106.477640034697 1067.959140612061 1068.001975771171 1108.225498064786 1101.52841007026 1100.594454015421 1087.024294546552 315.9539508277063 1094.319209399 293.1775834474244
841 0.005 4.205 20 1106.476788914343 1067.959148410036 1068.00198503147 1108.225840846887 1101.529106395819 1100.595154971319 1087.024130007715 315.9586705323493 1094.317530786405 293.1780224115681
842 0.005 4.21 20 1106.478246671843 1067.959164393598 1068.001997543452 1108.225498737887 1101.528118126491 1100.593995247053 1087.023877350358 315.9641978700343 1094.321001045978 293.1772124958134
843 0.005 4.215 20 1106.479494358042 1067.959207389564 1068.002034308587 1108.226461886321 1101.52881560429 1100.594609872121 1087.02420747442 315.9693587145672 1094.318672753667 293.1788282565726
844 0.005 4.22 20 1106.477502054255 1067.959202122606 1068.002036680102 1108.226657761702 1101.530428710366 1100.595925625707 1087.022786437865 315.9744903688071 1094.317715422307 293.1784120691268
845 0.005 4.225 20 1106.479073882305 1067.959199916673 1068.002032519498 1108.226526643021 1101.529909834921 1100.594893510533 1087.022883626812 315.9795225353733 1094.32365826987 293.1777773364989
846 0.005 4.23 20 1106.478889935787 1067.959196765059 1068.00202977785 1108.226773902008 1101.530241406457 1100.595240203191 1087.022742448716 315.9843123098732 1094.318724042342 293.177454560089
847 0.005 4.235 20 1106.476293591697 1067.959187800223 1068.002026340857 1108.225592081167 1101.528199254228 1100.594759978712 1087.023112399161 315.9894086387157 1094.316978595237 293.1769857855986
848 0.005 4.24 20 1106.477663426656 1067.959180700939 1068.002015686799 1108.225038799462 1101.527598462395 1100.593727734104 1087.023586022549 315.9939146261653 1094.323233672554 293.1787900806763
849 0.005 4.245 20 1106.478212988814 1067.959168620808 1068.002003357478 1108.226014075954 1101.52919941959 1100.5948768569 1087.022497016654 315.9987741322 1094.318095093408 293.1814483391778
850 0.005 4.25 20 1106.477067669239 1067.959180260062 1068.002015367945 1108.226051380357 1101.529430026271 1100.595380537834 1087.02411063049 316.0036920130526 1094.316970260553 293.1824285118427
851 0.005 4.255 20 1106.478347802143 1067.959184780724 1068.002017088643 1108.225572867399 1101.528271077934 1100.593834410835 1087.023414453313 316.008121439927 1094.322991592002 293.1787510521847
852 0.005 4.26 20 1106.47728370694 1067.959187689612 1068.002021459384 1108.225203152835 1101.528015500525 1100.594046893157 1087.023896397193 316.0129267961589 1094.319664557067 293.1807127669441
853 0.005 4.265 20 1106.477299310948 1067.959203983329 1068.002037458626 1108.225877305232 1101.529026303077 1100.595011501239 1087.024214582379 316.0180683361768 1094.317642634534 293.1811452545958
854 0.005 4.27 20 1106.477179198905 1067.95921247346 1068.002045791203 1108.225544677723 1101.52824013322 1100.594316833623 1087.024083730052 316.0225762789173 1094.318450162921 293.1826988893717
855 0.005 4.275 20 1106.477981100808 1067.959224793494 1068.002055365306 1108.225437404403 1101.528493873387 1100.594294373707 1087.023860148949 316.0270513212957 1094.321435776171 293.1817640401939
856 0.005 4.28 20 1106.478199391012 1067.959239591785 1068.002068531303 1108.225536641606 1101.527943297823 1100.593909369527 1087.023983839855 316.0316536435145 1094.31927449953 293.1799425479027
857 0.005 4.285 20 1106.476843992811 1067.959241609014 1068.002074346153 1108.22560950671 1101.528426113802 1100.594717301665 1087.023930175556 316.0370802613564 1094.318419390655 293.1780925080891
858 0.005 4.29 20 1106.478930256281 1067.959234991284 1068.002066058544 1108.226341790815 1101.52980287664 1100.594895531308 1087.022482192845 316.0422921896963 1094.323001580483 293.1775502906267
859 0.005 4.295 20 1106.478209127234 1067.95922226345 1068.002054623179 1108.225954507735 1101.529195316598 1100.594737496012 1087.022279664445 316.0469407639683 1094.319927446386 293.1793364428031
860 0.005 4.3 20 1106.477935899841 1067.959250593195 1068.002081765401 1108.226145534554 1101.528927912074 1100.59491353257 1087.024334474337 316.0515629615581 1094.318052124799 293.1781302514209
861 0.005 4.305 20 1106.475509827311 1067.959235884773 1068.002073943575 1108.224991953032 1101.528287788315 1100.594471525914 1087.023121174187 316.0558682825853 1094.318952784603 293.1776572155506
862 0.005 4.31 20 1106.476984629377 1067.959247289082 1068.002082230171 1108.225887372512 1101.529335042865 1100.59531706936 1087.02420847297 316.0606049117411 1094.316790540267 293.1775060728818
863 0.005 4.315 20 1106.478356081469 1067.959250021315 1068.002081354315 1108.225544228992 1101.528320146473 1100.593910470503 1087.023250204692 316.0646969826139 1094.32333546222 293.1776024631068
864 0.005 4.32 20 1106.477977209314 1067.959236866955 1068.002069587219 1108.226161158849 1101.529489975651 1100.594314027401 1087.022806818929 316.0687154506705 1094.318754439266 293.1772014519672
865 0.005 4.325 20 1106.476993752472 1067.959238965712 1068.002072718156 1108.225523790618 1101.528319362184 1100.594492610434 1087.023954271941 316.073515859796 1094.318952432443 293.1774080081901
866 0.005 4.33 20 1106.476063707905 1067.959226214096 1068.00206355311 1108.224425820245 1101.52728620221 1100.593452115975 1087.023721017964 316.0785857165949 1094.322305545956 293.1781962462408
867 0.005 4.335 20 1106.478674689462 1067.959221863899 1068.002054238667 1108.226570697424 1101.530215613618 1100.595374639174 1087.02252052546 316.0836024330261 1094.321249548251 293.1772509636895
868 0.005 4.34 20 1106.477196410684 1067.959207175598 1068.002041860228 1108.225877097743 1101.529135974145 1100.594985935518 1087.022596741849 316.0883965263735 1094.318721732704 293.1777741922132
869 0.005 4.345 20 1106.477943426259 1067.959190472646 1068.002024593883 1108.226124185281 1101.529494725791 1100.594377372554 1087.022768292955 316.0930544388631 1094.319048736874 293.1778330530572
870 0.005 4.350000000000001 20 1106.478264037617 1067.959181127172 1068.00201488848 1108.22583322465 1101.528797601584 1100.594689161246 1087.02260076794 316.0980531753355 1094.31828994746 293.1776051394606
871 0.005 4.355 20 1106.477596985389 1067.959171667429 1068.002006747467 1108.226559107994 1101.530208882948 1100.595665095753 1087.022701602671 316.102087837563 1094.318187070694 293.1779473330614
872 0.005 4.36 20 1106.477902973209 1067.959160501192 1068.001994047822 1108.225676528492 1101.528686991129 1100.594145930329 1087.022920062939 316.1061888084213 1094.323218046384 293.177612274766
873 0.005 4.365 20 1106.478091572565 1067.959129832982 1068.001964591809 1108.225938425949 1101.528865336694 1100.594771671869 1087.022768154092 316.1103768173398 1094.317563930915 293.177578411146
874 0.005 4.37 20 1106.478224929755 1067.959094110274 1068.00192974574 1108.22621383235 1101.529674698244 1100.595008430682 1087.022581209916 316.115432430225 1094.320849549254 293.1783498102872
875 0.005 4.375 20 1106.477496541361 1067.959072427984 1068.001908913099 1108.22589392281 1101.528754014017 1100.594500152089 1087.023701984917 316.1196157536261 1094.319429186103 293.17816553772
876 0.005 4.38 20 1106.478012392812 1067.959075693796 1068.001908938113 1108.225890436753 1101.528691073432 1100.594708407243 1087.024449794872 316.1237320936828 1094.31902059684 293.1777539465932
877 0.005 4.385 20 1106.476201483985 1067.959066269345 1068.001903692588 1108.224615984827 1101.527438411721 1100.593599154408 1087.02381731906 316.1280115459311 1094.322073099052 293.1775024963962
878 0.005 4.39 20 1106.477399151724 1067.959066361168 1068.001900587116 1108.22531694516 1101.528062479429 1100.594206216999 1087.02376879582 316.1322340719493 1094.320402054019 293.1778538801147
879 0.005 4.395 20 1106.478116624317 1067.959074009694 1068.00190596601 1108.227028124833 1101.530718831305 1100.595964849166 1087.023298963227 316.1365560335561 1094.318979930242 293.1773475401092
880 0.005 4.4 20 1106.478512524819 1067.959066829063 1068.001898053452 1108.226242996554 1101.529613751282 1100.594858961729 1087.022416884789 316.1404463653294 1094.322728554989 293.1775163709809
881 0.005 4.405 20 1106.479410034006 1067.95907428266 1068.001903322033 1108.227115913787 1101.530562308465 1100.595582800257 1087.022806150434 316.1447299303109 1094.319037375897 293.1781126659774
882 0.005 4.41 20 1106.47709546408 1067.959064182269 1068.001899770306 1108.226606601353 1101.53037835343 1100.595531813382 1087.023049990906 316.1495899915926 1094.316905734051 293.1782526421929
883 0.005 4.415 20 1106.477726859311 1067.959026660548 1068.001863815104 1108.226210152894 1101.529747819512 1100.594698553214 1087.022841825683 316.1542757619374 1094.320110225456 293.1785653740571
884 0.005 4.42 20 1106.477833693809 1067.958987498935 1068.001824324973 1108.226091691362 1101.529400525189 1100.594239165006 1087.022810282098 316.1589448999263 1094.319548149037 293.1773809304868
885 0.005 4.425 20 1106.477953438329 1067.958964916448 1068.001800959639 1108.226468422469 1101.529974237293 1100.595317018099 1087.023247315607 316.1632761229813 1094.320666050377 293.1778916415088
886 0.005 4.43 20 1106.477222333384 1067.958924132911 1068.001763082773 1108.22616820595 1101.529719419918 1100.594670661916 1087.022950072169 316.1676853864209 1094.318832156561 293.1783328695159
887 0.005 4.435 20 1106.478340875554 1067.958915416607 1068.001751266308 1108.226421238891 1101.530039446683 1100.59527519523 1087.022514896131 316.1710903689765 1094.32049810744 293.1775741092143
888 0.005 4.44 20 1106.478682816235 1067.958908578202 1068.001741815969 1108.226468950442 1101.529875499972 1100.594799795184 1087.022647163264 316.1749524842728 1094.321059221572 293.1781512771185
889 0.005 4.445 20 1106.476748372374 1067.958898925394 1068.001735870296 1108.22547789494 1101.528219351348 1100.594560125823 1087.022991670384 316.1791217852568 1094.318444500928 293.1789007155719
890 0.005 4.45 20 1106.478287484199 1067.958919690383 1068.001751168939 1108.226039867935 1101.529042360996 1100.594821994252 1087.024047465095 316.1839880496243 1094.317132490537 293.1781395781354
891 0.005 4.455 20 1106.476214257337 1067.95892216378 1068.001757903992 1108.225274498701 1101.528358718612 1100.594535368435 1087.02399114938 316.1883187093318 1094.319004126362 293.176684183099
892 0.005 4.46 20 1106.475949928426 1067.95888502594 1068.001722915965 1108.22412546958 1101.526791747857 1100.592942020029 1087.02363109382 316.1927431823594 1094.324071079383 293.1772459705244
893 0.005 4.465 20 1106.478478737898 1067.958884400523 1068.00171548915 1108.226570120674 1101.529938455486 1100.594809416911 1087.02298556376 316.1969366192403 1094.319217907681 293.1767532838473
894 0.005 4.47 20 1106.477380980077 1067.958875974379 1068.001709083086 1108.226264119207 1101.529854724139 1100.595438033572 1087.022613481324 316.200736471709 1094.318278099748 293.1767660308028
895 0.005 4.475000000000001 20 1106.477323495011 1067.958847376916 1068.001682639864 1108.226534139424 1101.530219571393 1100.595774376982 1087.022784624402 316.2049462503656 1094.317241993976 293.1768425129736
896 0.005 4.48 20 1106.477767676278 1067.958850885594 1068.001682750643 1108.225626624399 1101.528386823352 1100.594081828998 1087.023453838826 316.2092332102763 1094.321304416269 293.1776025580319
897 0.005 4.485 20 1106.478467652413 1067.958864895259 1068.001693202907 1108.225867501243 1101.528572131704 1100.594275525783 1087.023562480938 316.2139824976357 1094.320281253611 293.1772026176907
898 0.005 4.49 20 1106.478234960411 1067.958882658467 1068.001710161532 1108.225631435233 1101.528124046292 1100.59408226272 1087.023987798962 316.2184166543315 1094.318776093306 293.1781134134875
899 0.005 4.495 20 1106.47615361801 1067.958888453883 1068.001721889894 1108.225360911047 1101.528485572689 1100.59467092252 1087.024055966442 316.2222071158846 1094.31865460683 293.1768803601616
900 0.005 4.5 20 1106.477050203474 1067.958867595301 1068.00170047622 1108.224902940474 1101.527725528936 1100.593746533992 1087.02375286259 316.2263556154468 1094.322929544497 293.1769219023645
901 0.005 4.505 20 1106.477437481703 1067.958858325374 1068.00168907585 1108.225497440158 1101.528354113891 1100.594343173094 1087.023934387718 316.2303334994316 1094.318576088593 293.1766960549807
902 0.005 4.51 20 1106.476920351729 1067.958880125079 1068.001710203365 1108.225801180566 1101.528991874259 1100.595099796402 1087.024341088189 316.2345025344669 1094.316462243226 293.1769218615675
903 0.005 4.515 20 1106.478056375691 1067.95889979744 1068.001727276455 1108.225223592918 1101.527969395649 1100.593938668482 1087.024009870433 316.2380621535881 1094.321319323906 293.1786425434377
904 0.005 4.52 20 1106.478555254639 1067.958931399825 1068.001756495463 1108.225854940161 1101.528377911174 1100.594275803428 1087.024022948435 316.2427080901625 1094.318659891586 293.1836537695829
905 0.005 4.525 20 1106.478415544255 1067.958923320567 1068.001750105995 1108.22607415949 1101.528856654901 1100.594529021478 1087.023450367076 316.2472708557968 1094.319387901476 293.1811469909209
906 0.005 4.53 20 1106.476600800289 1067.958919919856 1068.001752396267 1108.225692921908 1101.528558748053 1100.594917385446 1087.023038504442 316.2515807242057 1094.317100281527 293.1831281738215
907 0.005 4.535 20 1106.478847062052 1067.958949904981 1068.001776207874 1108.225579155512 1101.528204878226 1100.594107589179 1087.024080517389 316.2553622472952 1094.322221865755 293.1809588014388
908 0.005 4.54 20 1106.479026497977 1067.958988392177 1068.001812114393 1108.226023160657 1101.528654578411 1100.594523229615 1087.024226368162 316.2592304494576 1094.317909028133 293.1809240936829
909 0.005 4.545 20 1106.476134832573 1067.958976569256 1068.001808559563 1108.22551604339 1101.528678263444 1100.594851586346 1087.024185878125 316.2631266565609 1094.31808534777 293.1814060735326
910 0.005 4.55 20 1106.478375711074 1067.958981261482 1068.001809154141 1108.225460860375 1101.528115070556 1100.594055234702 1087.024225310739 316.2668419241015 1094.322017942779 293.1812113895888
911 0.005 4.555 20 1106.478318555702 1067.958983149643 1068.001810912483 1108.225983620824 1101.52897971714 1100.59474171898 1087.024014255228 316.2702053486285 1094.318028932132 293.1820445336127
912 0.005 4.56 20 1106.476508986898 1067.95896993704 1068.001802924638 1108.225505262106 1101.528677028123 1100.594777520333 1087.024042681169 316.2739482074632 1094.319002248964 293.1811375401344
913 0.005 4.565 20 1106.478069195222 1067.958990587304 1068.001818376369 1108.226257887584 1101.52886605818 1100.594966754422 1087.024617668593 316.2778346528973 1094.318340093908 293.181018279845
914 0.005 4.57 20 1106.477778179978 1067.958955770325 1068.001787598002 1108.22575538402 1101.529129181493 1100.594672129141 1087.022390764823 316.2817880268902 1094.32182609703 293.1800462835191
915 0.005 4.575 20 1106.477667361309 1067.958949787767 1068.001781791138 1108.225251791961 1101.527778633689 1100.594008061185 1087.022655731376 316.2854771205988 1094.320046033434 293.1771083448982
916 0.005 4.58 20 1106.477728975141 1067.958962195326 1068.001792079752 1108.225537153855 1101.528810526691 1100.59462935481 1087.023922614483 316.2891469619944 1094.320552399289 293.1766509327036
917 0.005 4.585 20 1106.476953432646 1067.958963737631 1068.001795266699 1108.224891635136 1101.527622449524 1100.593685224624 1087.023703040829 316.2928582527844 1094.322805306942 293.1780661295587
918 0.005 4.59 20 1106.478106533777 1067.958984361486 1068.001811885929 1108.22587564197 1101.528904679355 1100.594695400524 1087.023957267809 316.2964024893147 1094.318600570774 293.1765099155413
919 0.005 4.595 20 1106.478565765283 1067.958998592079 1068.001825265935 1108.22565558706 1101.528376924432 1100.593957174296 1087.02348083072 316.300521898615 1094.322020338035 293.1779244333801
920 0.005 4.600000000000001 20 1106.476604242349 1067.958995808149 1068.001827707634 1108.224584887301 1101.527270452775 1100.593402804869 1087.023623989442 316.304394040345 1094.321017590275 293.1771341183531
921 0.005 4.605 20 1106.478624691956 1067.958999415151 1068.001827018272 1108.226328058065 1101.529568736097 1100.594691121933 1087.022913426099 316.3082172439344 1094.321611377547 293.1769253831211
922 0.005 4.61 20 1106.477697449637 1067.958985456843 1068.001815838676 1108.225906480609 1101.529224945355 1100.594145198575 1087.022669690941 316.3120353872988 1094.321180959145 293.1770140679886
923 0.005 4.615 20 1106.477713307213 1067.958970636407 1068.001802551963 1108.225906604909 1101.529336560286 1100.594179934766 1087.022817073323 316.3153801818399 1094.320986207018 293.1768880248159
924 0.005 4.62 20 1106.477148986614 1067.958961524079 1068.001795577391 1108.226225588161 1101.529863866856 1100.59559266401 1087.022648771975 316.3187858882883 1094.317240836784 293.1774544152943
925 0.005 4.625 20 1106.47764747406 1067.958946047765 1068.001779026588 1108.22584099005 1101.529257689274 1100.594221396724 1087.022668983308 316.3222174290465 1094.321953084734 293.177664614864
926 0.005 4.63 20 1106.477750376831 1067.958909819329 1068.001743177932 1108.225952296001 1101.529212692204 1100.59402347839 1087.022858844854 316.326725264161 1094.320086398061 293.1803819868448
927 0.005 4.635 20 1106.476992042551 1067.958907988827 1068.001741178168 1108.224727208702 1101.527570415917 1100.593608912618 1087.023719889197 316.3306202875766 1094.323118381829 293.1810089012367
928 0.005 4.64 20 1106.479261687179 1067.958946976266 1068.001772802874 1108.226136506315 1101.528446503981 1100.594254720759 1087.024114270557 316.3348710368674 1094.319050680736 293.1811448865208
929 0.005 4.645 20 1106.47832548723 1067.958988956046 1068.001814161098 1108.226143099384 1101.528819415247 1100.59490208139 1087.024443649864 316.3388419713718 1094.319283106465 293.180868864158
930 0.005 4.65 20 1106.476875864711 1067.95898403605 1068.001816331419 1108.22593612686 1101.529162649481 1100.595231793119 1087.022801428898 316.3430175590773 1094.317277144705 293.1811699063
931 0.005 4.655 20 1106.478658863438 1067.958956998519 1068.001788054582 1108.226294859179 1101.529664503362 1100.594860131844 1087.022557438527 316.3469321424799 1094.322661041622 293.1825952521298
932 0.005 4.66 20 1106.479320548364 1067.958942327438 1068.001771640048 1108.227020132518 1101.530435938056 1100.595495041385 1087.022799204241 316.3501441493806 1094.318697960647 293.1805277015845
933 0.005 4.665 20 1106.476830281291 1067.958913704028 1068.001748645469 1108.225514076305 1101.528188657998 1100.594533938543 1087.022983497736 316.3533354913513 1094.318314668572 293.1800677417319
934 0.005 4.67 20 1106.479266859891 1067.958956290697 1068.001782398207 1108.226334055466 1101.528712216008 1100.594534670866 1087.024286130972 316.3571861811242 1094.318949414902 293.1826860808529
935 0.005 4.675 20 1106.477999983318 1067.958990907088 1068.00181847318 1108.226015704695 1101.528831581221 1100.594912528147 1087.024504745066 316.360823071027 1094.318768679767 293.1810685802983
936 0.005 4.68 20 1106.477965474241 1067.959021502154 1068.001849679247 1108.225782792419 1101.528350070409 1100.594463704069 1087.024404926803 316.3643518473279 1094.318738901515 293.1806289742223
937 0.005 4.685 20 1106.478012512634 1067.959041793912 1068.001869936257 1108.225499867348 1101.528470201765 1100.594377653225 1087.024006183045 316.3678256060031 1094.319999381941 293.1808977447681
938 0.005 4.69 20 1106.477866059302 1067.959034947262 1068.001863789143 1108.225421406723 1101.528476697307 1100.59428501705 1087.023969132283 316.371258247393 1094.32161865038 293.1820146051172
939 0.005 4.695 20 1106.478288364839 1067.95903824212 1068.001866075321 1108.225544918022 1101.527841403112 1100.593821265585 1087.024249732504 316.374637130797 1094.318605073962 293.1804558620043
940 0.005 4.7 20 1106.477379346314 1067.95903292914 1068.00186391714 1108.226040455203 1101.528926060567 1100.594722769217 1087.024029672359 316.3783117155582 1094.317934943972 293.1808378833124
941 0.005 4.705 20 1106.478073002161 1067.959001828866 1068.001834288532 1108.226035226336 1101.52947581812 1100.594884834577 1087.022390939438 316.3814902154924 1094.321868975108 293.1769039720035
942 0.005 4.71 20 1106.477074195961 1067.958981286047 1068.001815207434 1108.226007992246 1101.529014717284 1100.594788355646 1087.023602198954 316.3855718047399 1094.318766081944 293.176585564553
943 0.005 4.715 20 1106.477306004666 1067.958948154344 1068.001782545127 1108.225095134519 1101.527527694438 1100.593798210209 1087.022807582778 316.389327447277 1094.321535037277 293.1778375523883
944 0.005 4.72 20 1106.476607579549 1067.958921151849 1068.001756783128 1108.224734856244 1101.527388222728 1100.593555273772 1087.023869513015 316.3930945505394 1094.319866686805 293.1788762828349
945 0.005 4.725000000000001 20 1106.476998930939 1067.958883000671 1068.001718777103 1108.226662554577 1101.530650094506 1100.59581887158 1087.022103331946 316.3962703700606 1094.317661249576 293.1789155725687
946 0.005 4.73 20 1106.478916015718 1067.958864416758 1068.001694764778 1108.226601982599 1101.529956814433 1100.595002401398 1087.023020293139 316.3996308417737 1094.323751776695 293.1780383764621
947 0.005 4.735 20 1106.479333733972 1067.958852295257 1068.001681175943 1108.227156996936 1101.530630234438 1100.595676508651 1087.022907395774 316.4029119176283 1094.319320512552 293.1816531806865
948 0.005 4.74 20 1106.47678547861 1067.958819636815 1068.001656070181 1108.226413902149 1101.53007251611 1100.595188771576 1087.023233083111 316.4062433379251 1094.317374879765 293.180783210849
949 0.005 4.745 20 1106.479117247154 1067.958796023744 1068.001628698912 1108.226606516939 1101.530147399109 1100.595129914919 1087.022685270114 316.4091455782478 1094.323268742665 293.1802038674298
950 0.005 4.75 20 1106.478403324874 1067.958798853458 1068.001629718588 1108.225833540084 1101.528086547289 1100.593893017386 1087.024059114573 316.4129213438993 1094.318496404893 293.1814074433902
951 0.005 4.755 20 1106.476854046721 1067.958797334706 1068.001630791724 1108.226068371295 1101.529326306446 1100.595303488288 1087.024383436277 316.416712203001 1094.316511700597 293.1811234093564
952 0.005 4.76 20 1106.478489197227 1067.958807405942 1068.001637009759 1108.225787506543 1101.528449018961 1100.594401954303 1087.024362982245 316.4206886165014 1094.321143574381 293.1818706860161
953 0.005 4.765 20 1106.477022520452 1067.958790526963 1068.001623588153 1108.22554030977 1101.528310710913 1100.594542110151 1087.023889553907 316.4242852688734 1094.319253469065 293.1811729123331
954 0.005 4.77 20 1106.477375772578 1067.958776377657 1068.001609491692 1108.225912972716 1101.528805824618 1100.59452251113 1087.023688587697 316.4277602658473 1094.319292816023 293.1808255390985
955 0.005 4.775 20 1106.476717713093 1067.958763040049 1068.00159626334 1108.225661416976 1101.528440868437 1100.594618916579 1087.024099344283 316.4309202134746 1094.318174213905 293.1812206657953
956 0.005 4.78 20 1106.477861627924 1067.958761553521 1068.00159199209 1108.225526957892 1101.528269563531 1100.594198013072 1087.024124056153 316.4340362417755 1094.320480985433 293.1817909284344
957 0.005 4.785 20 1106.476186786338 1067.958744051582 1068.001578402648 1108.225209076428 1101.528291688831 1100.594449058653 1087.024082121768 316.4370759739289 1094.319377541218 293.1813112963897
958 0.005 4.79 20 1106.4755670405 1067.958715136511 1068.001551522411 1108.22454936017 1101.527419060055 1100.59362572538 1087.023842021293 316.4405388204122 1094.321299124378 293.1779299965796
959 0.005 4.795 20 1106.47793184235 1067.95869362288 1068.001525158077 1108.226754663305 1101.53045833429 1100.595505230503 1087.022976320776 316.4436244609063 1094.319159945297 293.1780082428205
960 0.005 4.8 20 1106.478749021162 1067.958673983335 1068.001502966608 1108.226658385457 1101.530054927224 1100.595256653334 1087.022679076658 316.4468949403698 1094.319763749168 293.1777540777614
961 0.005 4.805 20 1106.478445815798 1067.958656342621 1068.001486369752 1108.226937850569 1101.530613148172 1100.595734905276 1087.022885906845 316.4502407532426 1094.319747607268 293.1791331621587
962 0.005 4.81 20 1106.477874574548 1067.958624090702 1068.001456028381 1108.22589733004 1101.52907786075 1100.594729084928 1087.022423358282 316.4535032545466 1094.319721126491 293.17773468384
963 0.005 4.815 20 1106.478575686827 1067.958633619248 1068.001461044051 1108.225766426678 1101.528371296034 1100.594249581763 1087.024285487766 316.456795911907 1094.320159019713 293.1776866679914
964 0.005 4.82 20 1106.476924993401 1067.958614635272 1068.001446769879 1108.224905578567 1101.527641835753 1100.593712545518 1087.023854148725 316.4600310405192 1094.32267852927 293.1794058071595
965 0.005 4.825 20 1106.476418664367 1067.958587471481 1068.001422073692 1108.224415219135 1101.527079627725 1100.593212708726 1087.023718944394 316.46352669525 1094.322517730088 293.1775373823091
966 0.005 4.83 20 1106.477818900261 1067.958568389298 1068.001399870147 1108.226387272623 1101.529782399126 1100.595047702131 1087.023178340462 316.4677573293342 1094.320834026158 293.1772903883383
967 0.005 4.835 20 1106.476736720456 1067.958538507557 1068.001372139483 1108.226349796534 1101.52989835094 1100.594904571057 1087.02311046696 316.4710539739721 1094.317719100553 293.1771661278239
968 0.005 4.84 20 1106.47764187456 1067.958509026304 1068.001341746661 1108.225314675344 1101.528065163028 1100.594160969069 1087.022634351464 316.4746584070854 1094.321348154876 293.1804843525201
969 0.005 4.845 20 1106.477692342974 1067.958512367305 1068.001342424179 1108.225799699845 1101.528613935852 1100.594533284726 1087.024210257115 316.4778041899547 1094.318803898307 293.1815119584285
970 0.005 4.850000000000001 20 1106.475567398409 1067.958491281951 1068.001325982676 1108.224890879319 1101.527858592689 1100.594102931107 1087.024053529848 316.4806191018907 1094.319977535761 293.1813025542663
971 0.005 4.855 20 1106.47798687937 1067.958508873101 1068.001336053891 1108.226005072343 1101.528773579691 1100.594818676969 1087.024487034914 316.4834357371005 1094.31912850131 293.1815606075033
972 0.005 4.86 20 1106.478072085435 1067.958507382918 1068.001332892429 1108.225655394082 1101.528151935335 1100.594167153685 1087.023955033216 316.4863219108699 1094.319358946668 293.1816596635335
973 0.005 4.865 20 1106.477015864118 1067.958505835883 1068.001334110096 1108.225470839979 1101.52809337386 1100.594208359107 1087.024233134874 316.4900262096893 1094.318501057218 293.180290579045
974 0.005 4.87 20 1106.477374488777 1067.95851595334 1068.00134307115 1108.22566479895 1101.528208574804 1100.594365423887 1087.024414104144 316.4932445514434 1094.318050664452 293.1805084285588
975 0.005 4.875 20 1106.477795962564 1067.958517196952 1068.001343269085 1108.225597041912 1101.528148443435 1100.59390303043 1087.023824949567 316.4966848988952 1094.32090177008 293.1806285682365
976 0.005 4.88 20 1106.476806280735 1067.958503174594 1068.001331719557 1108.225441195154 1101.528239590788 1100.594508677413 1087.023840392333 316.5000664485451 1094.320009742067 293.1810379808223
977 0.005 4.885 20 1106.47852193664 1067.958486616664 1068.001313843018 1108.226633824864 1101.530096719972 1100.595058255972 1087.022859604073 316.5032151697637 1094.319065443595 293.1811592133149
978 0.005 4.89 20 1106.476877463474 1067.958461029265 1068.001292548441 1108.226204241319 1101.529757284847 1100.59552792095 1087.022682697709 316.5063845285469 1094.317302777296 293.1789462844325
979 0.005 4.895 20 1106.476507550972 1067.95843887447 1068.001270647827 1108.224665360184 1101.527436332713 1100.593502485846 1087.023707438005 316.5094864142188 1094.323496996604 293.177698982926
980 0.005 4.9 20 1106.479362834803 1067.958468297632 1068.001290344647 1108.226272954338 1101.528561781736 1100.594397387808 1087.024281844952 316.5123768442857 1094.32060592712 293.1783603661911
981 0.005 4.905 20 1106.477817281522 1067.958438409622 1068.001266617879 1108.225639588787 1101.528973782102 1100.594570066482 1087.02239366303 316.5154228416668 1094.321543239012 293.1782194215115
982 0.005 4.91 20 1106.477982745741 1067.958437604672 1068.00126438041 1108.22573275303 1101.528902490334 1100.594668978933 1087.023888933651 316.5191668194836 1094.319512420464 293.1770819494266
983 0.005 4.915 20 1106.477908659986 1067.958415213547 1068.00124427028 1108.226372189577 1101.529964091024 1100.594993280801 1087.022736713333 316.5221084642232 1094.321238857538 293.1780474966361
984 0.005 4.92 20 1106.477575022781 1067.958384939892 1068.001215714566 1108.225415558156 1101.528379200294 1100.594218519014 1087.022502947876 316.5255368145677 1094.322230629992 293.1791241210964
985 0.005 4.925 20 1106.479183472757 1067.958376783301 1068.001203398679 1108.226880498277 1101.530251971617 1100.595187495029 1087.023094560192 316.5282725527181 1094.321264462192 293.1773961540482
986 0.005 4.93 20 1106.478046962078 1067.958349425278 1068.001179088127 1108.226097633928 1101.529587338023 1100.59451172522 1087.022642208514 316.5314808570073 1094.321725000734 293.1779502750773
987 0.005 4.935 20 1106.479184564445 1067.958342123959 1068.001169068009 1108.227096426901 1101.530568200173 1100.595535432248 1087.022848310474 316.5341453025691 1094.318897375106 293.1775226275685
988 0.005 4.94 20 1106.477176292327 1067.958357873573 1068.001186754934 1108.226215993087 1101.528956612886 1100.595055297619 1087.024564845643 316.5376374130178 1094.316673709745 293.1783845393
989 0.005 4.945 20 1106.477671782597 1067.958350600223 1068.001180060601 1108.225717719061 1101.52855674471 1100.594289441469 1087.023697554559 316.5413867873946 1094.320857355139 293.1785553104625
990 0.005 4.95 20 1106.47604616911 1067.958342059259 1068.001174921503 1108.225478901406 1101.528562504804 1100.5947397192 1087.024173647982 316.544828418868 1094.318268228312 293.1787537358234
991 0.005 4.955 20 1106.477487034905 1067.958338819428 1068.001167082748 1108.225507401981 1101.528726602877 1100.594537412195 1087.02391275476 316.5477131367708 1094.320934532656 293.1771939261109
992 0.005 4.96 20 1106.477124674886 1067.958345557712 1068.001173619441 1108.225984612191 1101.528774578007 1100.594595392374 1087.024075143706 316.5507456786927 1094.317508613091 293.177069180587
993 0.005 4.965 20 1106.477041845945 1067.958325522499 1068.001153707831 1108.225142874015 1101.527908474354 1100.594067735108 1087.023474030142 316.5537882924413 1094.322454245172 293.1779734356731
994 0.005 4.97 20 1106.478804034365 1067.95831538474 1068.001140721075 1108.226640370623 1101.530087827539 1100.595041537905 1087.02297589122 316.5568844434825 1094.323010081582 293.1770433371402
995 0.005 4.975000000000001 20 1106.477947337251 1067.958338684396 1068.001163191631 1108.226257672703 1101.52881113661 1100.594770490664 1087.024310317546 316.559230826752 1094.318400142348 293.1767650076251
996 0.005 4.98 20 1106.477668283639 1067.9583349354 1068.001160193498 1108.225145844901 1101.527606104926 1100.593528866508 1087.023938965 316.562007817213 1094.322516883691 293.1769519619926
997 0.005 4.985 20 1106.478966781678 1067.958361201202 1068.00118253969 1108.22600067868 1101.528351902642 1100.594240594667 1087.024373113403 316.5648584501224 1094.319224096401 293.1779848639932
998 0.005 4.99 20 1106.477906614588 1067.958384656293 1068.001208143145 1108.226059395633 1101.528862876015 1100.594947307639 1087.024472621871 316.5685703729526 1094.318599140898 293.1777774949214
999 0.005 4.995 20 1106.476919958403 1067.958367771591 1068.001195289361 1108.225266931848 1101.528051323669 1100.594257422444 1087.023482382771 316.5719268485733 1094.321489866399 293.1766931726138
1000 0.005 5 20 1106.477796400348 1067.958344241074 1068.001172048529 1108.226182058465 1101.529537229209 1100.594394900234 1087.022794001843 316.5748002976227 1094.319640573051 293.1771232168763
1001 0.005 5.005 20 1106.478099363931 1067.958345547205 1068.001171380772 1108.225421652168 1101.527749101157 1100.593595090755 1087.023810541022 316.5777745431094 1094.322051854258 293.1787083880583
1002 0.005 5.01 20 1106.478960062298 1067.958368901244 1068.001191040908 1108.226062638103 1101.528676147646 1100.594538329218 1087.024351139108 316.5811379654492 1094.318248815379 293.1816168067523
1003 0.005 5.015 20 1106.476916616605 1067.958377019415 1068.001203654844 1108.225856238849 1101.529056509351 1100.595123034488 1087.024335330726 316.5838747508815 1094.31672910622 293.1821624023538
1004 0.005 5.02 20 1106.478792970584 1067.958399391155 1068.00122091002 1108.225705519319 1101.528136883165 1100.594085683837 1087.024237062716 316.5866457228859 1094.322756759837 293.1797649494065
1005 0.005 5.025 20 1106.47917437533 1067.958401369003 1068.001224077095 1108.227036839494 1101.530503352391 1100.595583681367 1087.023116702426 316.5895347345227 1094.319915035383 293.178472662308
1006 0.005 5.03 20 1106.477489522021 1067.958386623976 1068.001215123735 1108.226729205868 1101.530457925182 1100.595860476702 1087.022864656743 316.5927884854665 1094.31808528674 293.1768167817519
1007 0.005 5.035 20 1106.478329228467 1067.958363997934 1068.001192391271 1108.226240248356 1101.529637099035 1100.594585286928 1087.022629005992 316.595224002166 1094.322310612014 293.1769782164283
1008 0.005 5.04 20 1106.477890649352 1067.958345182027 1068.001173966643 1108.225786206139 1101.528557897682 1100.594506391903 1087.02275159831 316.597788004673 1094.318475867984 293.1779874566289
1009 0.005 5.045 20 1106.477613044318 1067.958328455744 1068.001158196752 1108.226752145401 1101.530438281381 1100.595765165472 1087.022952632641 316.6003277790561 1094.318978529025 293.1783603985756
1010 0.005 5.05 20 1106.477735142344 1067.958310933706 1068.001141227595 1108.226704739914 1101.530346475999 1100.595682643833 1087.022917199101 316.6033762140959 1094.318598500396 293.1775026498537
1011 0.005 5.055 20 1106.478584872479 1067.958298917455 1068.001126897709 1108.226909124538 1101.53052682705 1100.595591643858 1087.022869753466 316.6060356051936 1094.320875805051 293.1771657710465
1012 0.005 5.06 20 1106.477181124318 1067.958305431598 1068.001134083763 1108.225842501525 1101.528400631129 1100.594343731389 1087.0241658202 316.6091347475398 1094.318147216631 293.1776410452644
1013 0.005 5.065 20 1106.477044341224 1067.958307119494 1068.001135528433 1108.22579438177 1101.52915735594 1100.59504279037 1087.024235070317 316.6126049848652 1094.318488349258 293.1774037273049
1014 0.005 5.07 20 1106.477384114894 1067.958302261737 1068.00113032875 1108.225357421206 1101.52820784618 1100.59416613571 1087.023865585208 316.6159113750309 1094.320687575903 293.1769067503657
1015 0.005 5.075 20 1106.478337577844 1067.958313430755 1068.001137758794 1108.225456563586 1101.528134056996 1100.594064937672 1087.024098997816 316.6189101431353 1094.322004980594 293.1771456757328
1016 0.005 5.08 20 1106.477106779549 1067.958309780981 1068.001136336712 1108.225343816787 1101.528058684445 1100.594104540191 1087.023829350795 316.6214658344481 1094.319117996171 293.1769276069736
1017 0.005 5.085 20 1106.475855955844 1067.958303723526 1068.001133375201 1108.225382404911 1101.528432266834 1100.594624728079 1087.024152254164 316.6240122608332 1094.318746424471 293.1768712098065
1018 0.005 5.09 20 1106.477162176738 1067.958295389841 1068.001122425978 1108.225050792254 1101.527993173069 1100.593969307929 1087.023843669126 316.6267878763416 1094.322481236174 293.1777301561999
1019 0.005 5.095 20 1106.479427178042 1067.958330532593 1068.001148917275 1108.226267279293 1101.528648212513 1100.594488383346 1087.02437655038 316.6286258971703 1094.318991861711 293.1775169429006
1020 0.005 5.100000000000001 20 1106.476895550005 1067.958312576423 1068.001139356654 1108.226346664889 1101.529982037191 1100.59567271069 1087.022696404688 316.6313160967424 1094.317192508933 293.1813406974852
1021 0.005 5.105 20 1106.476985592036 1067.958291512678 1068.00111998945 1108.225241440218 1101.52785016136 1100.594120235541 1087.022745320794 316.6344166134886 1094.320618186559 293.1812250463955
1022 0.005 5.11 20 1106.478160593207 1067.958290676047 1068.001115427591 1108.225500378524 1101.528072831711 1100.593739359286 1087.023723356732 316.6379572001142 1094.322545557275 293.1809001218199
1023 0.005 5.115 20 1106.476431349158 1067.958274598799 1068.001103397102 1108.22465097082 1101.527307259805 1100.593451876149 1087.023766067607 316.6402121016698 1094.320686617266 293.1797976975997
1024 0.005 5.12 20 1106.478215784214 1067.958270503093 1068.001095599144 1108.226977630768 1101.530577222754 1100.59564924436 1087.023273565204 316.6432735485832 1094.319965007725 293.1813353013922
1025 0.005 5.125 20 1106.478578988625 1067.958258870892 1068.001082844346 1108.226543002482 1101.529902317102 1100.595097376332 1087.022653586365 316.6462021640113 1094.320804169435 293.182059398288
1026 0.005 5.13 20 1106.478531399851 1067.958250764158 1068.001075754911 1108.226905125288 1101.530526231482 1100.595623446014 1087.022953328837 316.6489236918023 1094.320803141508 293.1818490020232
1027 0.005 5.135 20 1106.476907827792 1067.958229128081 1068.001059301219 1108.226502174761 1101.530234285748 1100.595347380694 1087.023058779388 316.6508913402753 1094.317511725374 293.1807517696232
1028 0.005 5.14 20 1106.47839882022 1067.958213673537 1068.001040843271 1108.226372029476 1101.529711463928 1100.59461999336 1087.022926149302 316.6537279929801 1094.322374433439 293.1820052492328
1029 0.005 5.145 20 1106.476835519924 1067.958172432088 1068.001002702949 1108.225384060402 1101.528735171621 1100.594422622657 1087.021454641648 316.6564150785415 1094.32128382336 293.1810985677853
1030 0.005 5.15 20 1106.479394659081 1067.958208092419 1068.001028919165 1108.226321639731 1101.528678764216 1100.594530742871 1087.02448710658 316.6591752984318 1094.319103109991 293.1810191962511
1031 0.005 5.155 20 1106.478126474492 1067.958203272931 1068.001029086555 1108.227190863764 1101.53103733043 1100.596203762906 1087.023088717773 316.6615014364586 1094.318238261526 293.1808896423774
1032 0.005 5.16 20 1106.477483399047 1067.95818695284 1068.001014889293 1108.22571619104 1101.528830327578 1100.594444880245 1087.02306388539 316.6640900317601 1094.322562197735 293.1796190383853
1033 0.005 5.165 20 1106.477186295406 1067.958180209901 1068.001007755791 1108.225215338067 1101.528224470421 1100.594130868286 1087.023800773997 316.6662601432126 1094.322483531506 293.1788730586869
1034 0.005 5.17 20 1106.477814106855 1067.958175970637 1068.00100075206 1108.225430695874 1101.527973597473 1100.594056893799 1087.023796887941 316.6687472645609 1094.320541217028 293.1772916057106
1035 0.005 5.175 20 1106.477811402071 1067.95816583838 1068.0009921233 1108.225714858118 1101.528338963902 1100.594494865513 1087.022874695967 316.6717556917562 1094.317165496772 293.1812142182245
1036 0.005 5.18 20 1106.477705482517 1067.958175781285 1068.001000243891 1108.225548257846 1101.528448600668 1100.594435792046 1087.024182146743 316.6749416969982 1094.319366823172 293.1815108745146
1037 0.005 5.185 20 1106.477558652464 1067.958182206109 1068.00100604125 1108.225773348272 1101.528603649467 1100.594557204234 1087.02399945015 316.6777522366298 1094.318045949907 293.1803427029859
1038 0.005 5.19 20 1106.476608393215 1067.958180880616 1068.001006648821 1108.225675992082 1101.528452127087 1100.594673318124 1087.024144251463 316.6805876195776 1094.318092492214 293.1815768720706
1039 0.005 5.195 20 1106.478775676434 1067.958210426726 1068.001030764733 1108.226071842293 1101.528521708889 1100.594466046809 1087.024210483736 316.6830180989166 1094.321478857909 293.1813599689211
1040 0.005 5.2 20 1106.476968156613 1067.958189809521 1068.001016926694 1108.225921058471 1101.529363453834 1100.595210087882 1087.022499998886 316.6854575850974 1094.318623518616 293.1819962201351
1041 0.005 5.205 20 1106.477698642956 1067.958170896741 1068.000997498176 1108.226266004041 1101.52966924915 1100.594622502958 1087.022761736458 316.6877348715948 1094.318385444265 293.1778801956341
1042 0.005 5.21 20 1106.476840661248 1067.958158574192 1068.000986733949 1108.225958252009 1101.529322377337 1100.595118584986 1087.023295449541 316.6903047307488 1094.319681202602 293.1779844096627
1043 0.005 5.215 20 1106.475658607359 1067.95814544622 1068.000976544755 1108.224987437659 1101.527991758872 1100.594177206998 1087.024039393638 316.6921301013733 1094.31985540499 293.1770944814578
1044 0.005 5.22 20 1106.477315412335 1067.95815481565 1068.00098042992 1108.225648786687 1101.528703605118 1100.594711390115 1087.024302124317 316.6946552700265 1094.318363490163 293.1779106645021
1045 0.005 5.225000000000001 20 1106.477825270892 1067.95816006816 1068.000981912209 1108.225573423169 1101.528734794693 1100.594467280253 1087.023914265994 316.697428015811 1094.321218777216 293.1779312174102
1046 0.005 5.23 20 1106.477279363351 1067.95816231194 1068.000985321721 1108.225432744748 1101.528329692367 1100.594300010438 1087.023917861475 316.7001563917289 1094.319369301883 293.1768556514805
1047 0.005 5.235 20 1106.477276598408 1067.958183908637 1068.001006442449 1108.225981401365 1101.528896647121 1100.595052145323 1087.024547439129 316.7029642000188 1094.3168951681 293.1777856343768
1048 0.005 5.24 20 1106.477344614825 1067.958188402144 1068.00101127331 1108.225603146395 1101.528756295833 1100.594613801557 1087.02389295368 316.7054773348373 1094.320316254817 293.1766852567247
1049 0.005 5.245 20 1106.478052503596 1067.95818021996 1068.001003670328 1108.226630674183 1101.530237403211 1100.595466304812 1087.022623837716 316.7080372089871 1094.320779794162 293.1779002661656
1050 0.005 5.25 20 1106.476964106999 1067.958166124246 1068.000992675086 1108.22648109136 1101.530076045186 1100.595693497744 1087.022816775275 316.7104509868696 1094.317311996305 293.1776349878495
1051 0.005 5.255 20 1106.478617653618 1067.958156926856 1068.000980895679 1108.226744628497 1101.530370775858 1100.595413087562 1087.022797024676 316.7127338901835 1094.32170727415 293.1765895187277
1052 0.005 5.26 20 1106.477971220366 1067.958188545047 1068.001010678279 1108.226472254028 1101.529145018253 1100.595158144374 1087.024488288401 316.7157019452045 1094.317819016857 293.1775542448711
1053 0.005 5.265 20 1106.477601127058 1067.958202412695 1068.001026097264 1108.22569689166 1101.528496461825 1100.594415956607 1087.024128435975 316.7185052035541 1094.319350325981 293.176861463352
1054 0.005 5.27 20 1106.477903134154 1067.95821493135 1068.001036945037 1108.225969668426 1101.528956871523 1100.594752958617 1087.024067842818 316.7211279555188 1094.317998916537 293.1772056970865
1055 0.005 5.275 20 1106.477250508638 1067.958227973709 1068.001052560837 1108.225747343124 1101.528354280534 1100.594340470694 1087.024166923787 316.7233410897865 1094.318046712777 293.1772913529907
1056 0.005 5.28 20 1106.475114117126 1067.958213046311 1068.001043875676 1108.224781686876 1101.527736254022 1100.594028316958 1087.024044301903 316.7256894193029 1094.319157425683 293.1776994619804
1057 0.005 5.285 20 1106.478466527246 1067.958204498945 1068.001028499478 1108.226593539377 1101.530067765722 1100.595008766585 1087.02299056493 316.7282001089217 1094.322329938773 293.1773992953963
1058 0.005 5.29 20 1106.477240280353 1067.958206389775 1068.001029724015 1108.225597433 1101.528669041914 1100.594480992044 1087.023900934447 316.7303363848785 1094.321121045401 293.1781152339122
1059 0.005 5.295 20 1106.477786327197 1067.958200689532 1068.001024889101 1108.226542876653 1101.530096191065 1100.595415318303 1087.023232977221 316.7327190946215 1094.320603746668 293.1771547874772
1060 0.005 5.3 20 1106.479012566386 1067.958191458969 1068.001013716213 1108.226552547676 1101.529999891964 1100.595000073069 1087.022626517992 316.7357580483826 1094.322606610347 293.1769045995476
1061 0.005 5.305 20 1106.477550882959 1067.958182122364 1068.001007159039 1108.225628448534 1101.528036984735 1100.594289511882 1087.022895290239 316.7384734036317 1094.317430606957 293.1775057481639
1062 0.005 5.31 20 1106.476556076811 1067.958187812057 1068.001013778007 1108.225977316822 1101.529392399544 1100.595403661802 1087.024333068512 316.7415397671645 1094.316699608885 293.176979069939
1063 0.005 5.315 20 1106.478363343889 1067.95817500192 1068.00099973511 1108.2264545964 1101.530022772406 1100.595052540405 1087.022765660397 316.7444187594329 1094.322416665003 293.1813805462145
1064 0.005 5.32 20 1106.477714431843 1067.958155211003 1068.000981910577 1108.226249699389 1101.529833810947 1100.594810108802 1087.022786389331 316.7465016888876 1094.320325498191 293.1810836333676
1065 0.005 5.325 20 1106.478736081531 1067.958142202751 1068.000966627307 1108.22645402055 1101.529936368116 1100.594840005926 1087.022620584014 316.7488352326156 1094.322457770745 293.1807649170104
1066 0.005 5.33 20 1106.478652776415 1067.958138722486 1068.000962134864 1108.226812970967 1101.530187909906 1100.595186694735 1087.023105966101 316.7515967890178 1094.319833781755 293.1821631113898
1067 0.005 5.335 20 1106.476991592766 1067.958122136546 1068.000950697488 1108.226516444435 1101.530235115916 1100.595336064304 1087.02311490284 316.7541967469128 1094.318024675703 293.1815747792112
1068 0.005 5.34 20 1106.477418052028 1067.958097761785 1068.000927357289 1108.226107073219 1101.529615441361 1100.594553353885 1087.022895029394 316.7566279065381 1094.32010048616 293.1822401721543
1069 0.005 5.345 20 1106.477694296924 1067.958089554421 1068.000916641688 1108.225731372856 1101.528606706917 1100.594283786483 1087.023396953763 316.7588338072193 1094.321320927626 293.1829358329508
1070 0.005 5.350000000000001 20 1106.478842933767 1067.958082830315 1068.000906476031 1108.226731513536 1101.530168262235 1100.595220795547 1087.022701248707 316.7608769671673 1094.321346265222 293.1808830641296
1071 0.005 5.355 20 1106.477216081215 1067.958064763182 1068.000891885705 1108.225155611193 1101.527586675908 1100.593872095784 1087.022797042938 316.7630661590113 1094.321168727151 293.1814439368891
1072 0.005 5.36 20 1106.478000896482 1067.958074570874 1068.000899276955 1108.225477920764 1101.527855674763 1100.593755968 1087.024015089213 316.7660731615733 1094.320443681235 293.1808923304075
1073 0.005 5.365 20 1106.477828405841 1067.958085471837 1068.000909278861 1108.22554091096 1101.528267523025 1100.594170977372 1087.02402936301 316.7690523065618 1094.320751096293 293.180654425657
1074 0.005 5.37 20 1106.477059740542 1067.958087423217 1068.000912235635 1108.225556208363 1101.528753324345 1100.594667844445 1087.02400603587 316.7718654632338 1094.320047934208 293.1812798701193
1075 0.005 5.375 20 1106.476942663576 1067.958081391127 1068.000906811231 1108.224963927132 1101.527813093094 1100.593788830936 1087.023785995756 316.7738765417668 1094.322872415769 293.1810597616775
1076 0.005 5.38 20 1106.476818687673 1067.958075265495 1068.000901123532 1108.224963924021 1101.527710445389 1100.593802075325 1087.023828127355 316.7761657419816 1094.320099743133 293.1806445176728
1077 0.005 5.385 20 1106.475313721891 1067.958063044163 1068.000892132072 1108.224810916611 1101.527786376809 1100.594052309709 1087.023924558259 316.7784199024011 1094.319813406944 293.1809301757351
1078 0.005 5.39 20 1106.475950557686 1067.958045922227 1068.000873358178 1108.224290775966 1101.527019710222 1100.593132798595 1087.023602090112 316.7805689240538 1094.323946246971 293.182645621999
1079 0.005 5.395 20 1106.477622478168 1067.958026759135 1068.000850263079 1108.225990148084 1101.529270573627 1100.594089333084 1087.022845043324 316.7826160825706 1094.319845594717 293.1823042894241
1080 0.005 5.4 20 1106.477986928933 1067.958040721356 1068.000860364025 1108.22598166667 1101.529114722498 1100.5949572492 1087.0240780502 316.7849344226289 1094.317012856364 293.1816441251428
1081 0.005 5.405 20 1106.478028680071 1067.958029587188 1068.00085129204 1108.226256570135 1101.529752106711 1100.595095758201 1087.022502471457 316.7873291709104 1094.32098934347 293.1816142063468
1082 0.005 5.41 20 1106.476841151381 1067.958022948855 1068.000847090298 1108.225977746634 1101.529076299795 1100.594852959153 1087.023444394576 316.7894708676949 1094.319059762456 293.1785199986074
1083 0.005 5.415 20 1106.477433595496 1067.958001873983 1068.000826351521 1108.225942936316 1101.52922872813 1100.594108453366 1087.022864915846 316.7918012900268 1094.321277256215 293.1776579406899
1084 0.005 5.42 20 1106.478071659886 1067.957994107266 1068.000816702714 1108.22559283384 1101.528425187493 1100.594000400291 1087.023243904015 316.7942881506511 1094.322629948688 293.1797239308147
1085 0.005 5.425 20 1106.4780194423 1067.957977400948 1068.00080092495 1108.225935693589 1101.529185666307 1100.594721472828 1087.022445421179 316.7963689734867 1094.320046267201 293.1789424314757
1086 0.005 5.43 20 1106.476385819204 1067.957977412179 1068.000803199064 1108.225456280923 1101.528503302583 1100.594572884974 1087.024018512453 316.7985270197407 1094.319694620079 293.1783144928764
1087 0.005 5.435 20 1106.478170066707 1067.95800060867 1068.000820569911 1108.225894366225 1101.528549254789 1100.594457014742 1087.02436591298 316.8003797677032 1094.316757442607 293.1773500651858
1088 0.005 5.44 20 1106.47867794998 1067.958038764866 1068.000855457994 1108.226274521849 1101.528760508017 1100.594702727473 1087.024341248015 316.8026313871061 1094.320524493784 293.1775454905488
1089 0.005 5.445 20 1106.478014994206 1067.958039563671 1068.000861140717 1108.227105227861 1101.530955116534 1100.596131307865 1087.023022569879 316.8050202636055 1094.318297484581 293.1773304297574
1090 0.005 5.45 20 1106.478085837626 1067.958024919832 1068.000848037673 1108.226225989387 1101.529695419945 1100.594681897557 1087.022599461336 316.8078034580054 1094.322556414259 293.179620581469
1091 0.005 5.455 20 1106.477799249624 1067.958013356047 1068.000837419499 1108.225658563435 1101.528429981439 1100.594381860041 1087.022709108038 316.8096444624851 1094.319346860994 293.1783251141134
1092 0.005 5.46 20 1106.478575645609 1067.958004855549 1068.000827628487 1108.226617106619 1101.530096087603 1100.595073663209 1087.022840650356 316.8117054087523 1094.320583476945 293.1776113002432
1093 0.005 5.465 20 1106.477203535947 1067.957985708002 1068.000812291183 1108.225983230658 1101.529439535259 1100.595114485845 1087.022610904357 316.8137688280244 1094.319472995185 293.1775684153606
1094 0.005 5.47 20 1106.477727253279 1067.957979192341 1068.000804543385 1108.226750858166 1101.53043858852 1100.595565555429 1087.023103662987 316.8159405078227 1094.319417003093 293.17838100553
1095 0.005 5.475000000000001 20 1106.479143868227 1067.957982212203 1068.000803190426 1108.227121834065 1101.530605844368 1100.595620895439 1087.022890390652 316.8182339538712 1094.319952633138 293.1784514613897
1096 0.005 5.48 20 1106.477294864255 1067.957984293293 1068.000808526368 1108.22589720318 1101.528821377207 1100.594551428649 1087.023763313459 316.8209243470716 1094.320069794891 293.1807320899883
1097 0.005 5.485 20 1106.478226087791 1067.957978447209 1068.000801991624 1108.226149824577 1101.529276712445 1100.594597829773 1087.023110091692 316.8236799274118 1094.320313160041 293.1813913423682
1098 0.005 5.49 20 1106.477415687793 1067.957962976161 1068.000788747579 1108.226162132975 1101.529674770393 1100.595231480741 1087.022586299922 316.8264253724896 1094.319246005227 293.18056257602
1099 0.005 5.495 20 1106.47721218709 1067.957944373478 1068.000770776614 1108.225625735651 1101.528678305937 1100.594618858888 1087.022648607924 316.8289738308397 1094.319988125033 293.1821620946071
1100 0.005 5.5 20 1106.478328885119 1067.957930728415 1068.000754558052 1108.226202097051 1101.529548506311 1100.594832524882 1087.022551456454 316.8308406466038 1094.321281305201 293.1807440416644
1101 0.005 5.505 20 1106.477119980161 1067.957926137549 1068.000751674497 1108.22590244665 1101.528891041587 1100.594659144788 1087.023626915918 316.8324842518517 1094.319258434256 293.1824525433686
1102 0.005 5.51 20 1106.477372529971 1067.957901296139 1068.000727578406 1108.225701772933 1101.528978062306 1100.593862741543 1087.022726817758 316.8341884986855 1094.322469495832 293.1808282522838
1103 0.005 5.515 20 1106.478009802661 1067.957918439615 1068.000739770563 1108.225909396662 1101.528911014075 1100.594718402017 1087.024134182481 316.8356130915873 1094.317554190911 293.1803572886819
1104 0.005 5.52 20 1106.476475909561 1067.957915870247 1068.000740057053 1108.225630122037 1101.528442525813 1100.594785876952 1087.023956312886 316.8378120326425 1094.3188418582 293.1807506862218
1105 0.005 5.525 20 1106.47740181409 1067.957899584485 1068.000724344265 1108.225174160606 1101.527766376326 1100.59392899339 1087.022669197109 316.840072230047 1094.321562221832 293.1816922107397
1106 0.005 5.53 20 1106.477956092683 1067.957889517387 1068.000712775052 1108.226486896416 1101.529865972041 1100.594707148458 1087.022965084438 316.8424167666812 1094.31719661074 293.1808026019166
1107 0.005 5.535 20 1106.477737761236 1067.957896187663 1068.000717376139 1108.225771622701 1101.528433521958 1100.594151270872 1087.023712623031 316.8445018863677 1094.320700374095 293.1804463239407
1108 0.005 5.54 20 1106.478024780511 1067.957913328309 1068.000733101863 1108.225735819326 1101.528651208781 1100.594412946725 1087.024037621854 316.8464610286124 1094.320012595875 293.180099238715
1109 0.005 5.545 20 1106.47697115086 1067.957922028961 1068.000744247044 1108.225443074987 1101.528073131152 1100.594154820868 1087.024238455072 316.848383763168 1094.318807898163 293.1775132857193
1110 0.005 5.55 20 1106.477053723639 1067.957921844953 1068.000744026646 1108.225418287472 1101.528144298167 1100.594344255712 1087.023813901669 316.8507521151855 1094.320220904805 293.1779822424317
1111 0.005 5.555 20 1106.47750440838 1067.957913393224 1068.00073530091 1108.225899792961 1101.529097091696 1100.594498261261 1087.023014353856 316.8525864166073 1094.32178208048 293.1772373568909
1112 0.005 5.56 20 1106.476893205442 1067.957898558556 1068.000722976193 1108.225836673946 1101.529130785114 1100.595030578806 1087.022670654913 316.8548461928582 1094.31856479198 293.1769120890884
1113 0.005 5.565 20 1106.477568018633 1067.957896572014 1068.000717987665 1108.225878379671 1101.528629857639 1100.59431001991 1087.022805508496 316.8568613260835 1094.317806081307 293.1775501463049
1114 0.005 5.57 20 1106.478262666091 1067.957897196029 1068.000718425791 1108.226962328818 1101.530718731419 1100.595875454367 1087.022861355716 316.8593247670623 1094.319849147353 293.1773795255691
1115 0.005 5.575 20 1106.47814299285 1067.957889381912 1068.00071067192 1108.226356903836 1101.529624558034 1100.595050401661 1087.022581394909 316.860841724521 1094.31915497413 293.1783363996248
1116 0.005 5.58 20 1106.476422487033 1067.9578715289 1068.000697844154 1108.226208038733 1101.529739166846 1100.594773839245 1087.023139822965 316.862926269312 1094.317858490331 293.1771151444703
1117 0.005 5.585 20 1106.476673127252 1067.957865432682 1068.000691065655 1108.224874892499 1101.527772234035 1100.593823997549 1087.023834851793 316.8647926487766 1094.322765011898 293.177441858378
1118 0.005 5.59 20 1106.476492254486 1067.957854793465 1068.000680133845 1108.224520938761 1101.527296482495 1100.593367721942 1087.023652322117 316.8666240717095 1094.32332851196 293.1781981627869
1119 0.005 5.595 20 1106.478073226538 1067.957875369078 1068.000694433735 1108.225764772391 1101.528643335216 1100.594486333627 1087.024101189586 316.8690959427852 1094.317792130709 293.177930094611
1120 0.005 5.600000000000001 20 1106.47684577645 1067.957892734923 1068.000712799714 1108.225753382945 1101.528902022896 1100.594946937691 1087.024329953525 316.8715620481644 1094.317651688793 293.1774938911557
1121 0.005 5.605 20 1106.477973278299 1067.957925989168 1068.000743130852 1108.226014827419 1101.528782417823 1100.594806464574 1087.024513561009 316.8736885655033 1094.318977381825 293.1775034940931
1122 0.005 5.61 20 1106.477795999381 1067.95792918688 1068.000747344737 1108.225498156925 1101.528067259145 1100.59417126929 1087.023581290459 316.876169934162 1094.320322254497 293.1773726558534
1123 0.005 5.615 20 1106.477263879643 1067.957914797954 1068.000736582549 1108.226094433134 1101.529581252945 1100.594514574914 1087.022832294816 316.87782412978 1094.320311735246 293.1775004033265
1124 0.005 5.62 20 1106.477466436954 1067.957918355118 1068.000739162729 1108.225665586422 1101.528447353437 1100.594130694078 1087.023573255496 316.8796595197422 1094.321043078388 293.177433389765
1125 0.005 5.625 20 1106.476082967057 1067.957906951676 1068.000731203275 1108.224352350981 1101.526996884965 1100.593149508642 1087.023768594368 316.8813196875468 1094.322722512386 293.1783391248841
1126 0.005 5.63 20 1106.477279018731 1067.957903261909 1068.000725887536 1108.226256820802 1101.529664763361 1100.59510209041 1087.023316322957 316.8832780456598 1094.319699354374 293.1767841180006
1127 0.005 5.635 20 1106.477759794393 1067.95790790718 1068.000728270322 1108.227019613694 1101.530610188569 1100.595801090053 1087.023352031221 316.8847720490435 1094.318767573301 293.1780390120171
1128 0.005 5.64 20 1106.476953270027 1067.957897467535 1068.00071960167 1108.225077882499 1101.527345979264 1100.593718047465 1087.022806805637 316.8871055627786 1094.321442082813 293.1777249236231
1129 0.005 5.645 20 1106.477838894221 1067.957903565431 1068.000722556122 1108.225615575042 1101.528149342231 1100.594241758664 1087.023828292119 316.8893114492483 1094.319133997801 293.1775819694329
1130 0.005 5.65 20 1106.47662144582 1067.957906080012 1068.000727550039 1108.225571800365 1101.528391961267 1100.594606247502 1087.023999237544 316.8915070969038 1094.318439650796 293.1789819177028
1131 0.005 5.655 20 1106.476404312712 1067.957898002334 1068.000721070531 1108.224569468873 1101.527345015016 1100.593430942577 1087.023660549446 316.8936553365552 1094.323282157482 293.1770155065041
1132 0.005 5.66 20 1106.478000362071 1067.957920220402 1068.000737524796 1108.226057689091 1101.529023123235 1100.594786029891 1087.024059669164 316.8954900598059 1094.317414765052 293.1769225813002
1133 0.005 5.665 20 1106.476588750099 1067.957935141303 1068.000754954199 1108.225989123199 1101.529408448874 1100.595398150415 1087.024294189594 316.8974344789573 1094.316796516948 293.1770089726406
1134 0.005 5.67 20 1106.477985764443 1067.957929998822 1068.000749567316 1108.225840661847 1101.529072437575 1100.594464411452 1087.022941628955 316.8995131659693 1094.32362456856 293.1774791685174
1135 0.005 5.675 20 1106.477673888861 1067.957914517307 1068.000735697713 1108.226026914818 1101.529308860491 1100.594135227581 1087.022701673055 316.9014127579972 1094.31947179246 293.1768345418831
1136 0.005 5.68 20 1106.477700361045 1067.957926209011 1068.000744880447 1108.225511399104 1101.528678236336 1100.594458065725 1087.023879144354 316.9037322739161 1094.320980962869 293.1773736163537
1137 0.005 5.685 20 1106.478981176301 1067.957966908367 1068.000781019387 1108.226217990961 1101.528739176881 1100.594586294523 1087.024448473933 316.9058635680594 1094.318092396811 293.1785929708842
1138 0.005 5.69 20 1106.476900516726 1067.957961988253 1068.000782242753 1108.225366325989 1101.528186208956 1100.594396898906 1087.023615948485 316.9081201410824 1094.32064805821 293.1773596466273
1139 0.005 5.695 20 1106.477863843349 1067.957962652352 1068.000783688242 1108.227023678942 1101.530782997915 1100.595898738034 1087.023006016147 316.9095342800425 1094.318473537302 293.1792419517246
1140 0.005 5.7 20 1106.477578211172 1067.957973856944 1068.00079334586 1108.225698332523 1101.528681702835 1100.594450090573 1087.023904407261 316.9112544346031 1094.320917363892 293.1769055800402
1141 0.005 5.705 20 1106.477875711609 1067.957967406532 1068.00078871813 1108.226543067331 1101.53021313215 1100.595255720674 1087.022846359585 316.9130731881562 1094.320307643889 293.1773665634788
1142 0.005 5.71 20 1106.476569851446 1067.957957661391 1068.000782306573 1108.225413271298 1101.528030840451 1100.59443755262 1087.023028430219 316.9147511566708 1094.318469428179 293.1770340967297
1143 0.005 5.715 20 1106.478245327299 1067.957976900118 1068.000795902502 1108.225514670129 1101.528216703377 1100.594130682377 1087.024127017473 316.9166825315133 1094.320420308891 293.1777905236701
1144 0.005 5.72 20 1106.477315332406 1067.957972139796 1068.000793341116 1108.225814946403 1101.528947396594 1100.594655728178 1087.02322766255 316.9192084061286 1094.320968206749 293.1775401561761
1145 0.005 5.725000000000001 20 1106.47658582697 1067.957960418019 1068.000785026049 1108.225900080251 1101.529102876831 1100.595196101145 1087.02291091618 316.9212728892952 1094.317461204399 293.1776358513954
1146 0.005 5.73 20 1106.477629974064 1067.957939030723 1068.000762822323 1108.225633993909 1101.528828020598 1100.594499756595 1087.022331165024 316.9234675830729 1094.321788533046 293.1782753012811
1147 0.005 5.735 20 1106.478127922746 1067.957955449471 1068.000774830348 1108.225803956843 1101.528811789983 1100.594592351085 1087.024025803044 316.925509872682 1094.318528818182 293.1781193090619
1148 0.005 5.74 20 1106.47758815332 1067.957950764827 1068.000770142589 1108.225136514794 1101.527691628079 1100.593771806034 1087.023521090445 316.9274685978056 1094.323018736818 293.1821629595794
1149 0.005 5.745 20 1106.477911082713 1067.95796918477 1068.000787216772 1108.226010196006 1101.52901230364 1100.594724568544 1087.024072227538 316.9291029895929 1094.318365041649 293.1791405822528
1150 0.005 5.75 20 1106.477064254281 1067.957990581536 1068.00081127401 1108.225975221053 1101.528949197067 1100.594973143321 1087.024362461042 316.9308671303579 1094.316782860321 293.1777428106884
1151 0.005 5.755 20 1106.476161812486 1067.957978610193 1068.000803056781 1108.224362914377 1101.527040292484 1100.593176634877 1087.02370293117 316.9323875129768 1094.323333071425 293.1779013048414
1152 0.005 5.76 20 1106.477765930592 1067.957965029905 1068.000787029934 1108.225397906093 1101.528231797521 1100.594165841148 1087.022529108707 316.934457642265 1094.321220034863 293.1773809236679
1153 0.005 5.765 20 1106.477830502579 1067.957951286915 1068.00077248364 1108.226176111086 1101.529613852945 1100.594522141738 1087.022736061022 316.9364426345889 1094.320744785331 293.1775273968209
1154 0.005 5.77 20 1106.478019047758 1067.957956472747 1068.000777107809 1108.227165607119 1101.530896164618 1100.596001643098 1087.023396752348 316.938791661883 1094.318824311665 293.1792965130992
1155 0.005 5.775 20 1106.47808802308 1067.957958385873 1068.000778466097 1108.225544606945 1101.528276833755 1100.593872800561 1087.023441696443 316.9406402586622 1094.323316840527 293.1808763392475
1156 0.005 5.78 20 1106.479182073648 1067.957961933993 1068.000780286839 1108.226991254393 1101.530513681685 1100.595497756086 1087.022812136337 316.9427390441045 1094.319905617571 293.1808046635532
1157 0.005 5.785 20 1106.477383654131 1067.957959738861 1068.00078221272 1108.226887248408 1101.530573937246 1100.595964421573 1087.023039602957 316.9446134296255 1094.317783914304 293.1815408038763
1158 0.005 5.79 20 1106.478177444682 1067.957953321414 1068.000775547569 1108.226601831671 1101.53013176573 1100.595302223585 1087.022798530849 316.9459031749257 1094.321105811986 293.1787816326835
1159 0.005 5.795 20 1106.477913534969 1067.95794001255 1068.000763032332 1108.226086532276 1101.529233720781 1100.59491861266 1087.022474150163 316.9478189182912 1094.317978414274 293.1792948847874
1160 0.005 5.8 20 1106.475902847295 1067.957940531827 1068.000766350882 1108.225500967084 1101.528630361533 1100.594796996188 1087.024132339968 316.9500171514029 1094.318178091499 293.1789724941102
1161 0.005 5.805 20 1106.477189967802 1067.95794656576 1068.000768251348 1108.225501029407 1101.528751604475 1100.594599129132 1087.023975932997 316.9518487139011 1094.320543838284 293.1794270485442
1162 0.005 5.81 20 1106.478157951813 1067.957936442091 1068.000757720974 1108.226286191535 1101.529836242834 1100.59485414444 1087.022719388358 316.9539418831528 1094.322524681656 293.1779429665147
1163 0.005 5.815 20 1106.477771641823 1067.957931979974 1068.000753960028 1108.225733541794 1101.52834909377 1100.594466560266 1087.022862247577 316.9553086633618 1094.317300804069 293.1770293146061
1164 0.005 5.82 20 1106.477493079319 1067.957913799703 1068.000737345591 1108.225656618355 1101.528857338042 1100.59463271179 1087.022444972633 316.9567859505726 1094.32063213687 293.1772614540495
1165 0.005 5.825 20 1106.477692383453 1067.957904235602 1068.000726153542 1108.225514236806 1101.528328252471 1100.593950376388 1087.023140639878 316.9580611117309 1094.323458635297 293.1774082994309
1166 0.005 5.83 20 1106.477853663389 1067.95789209877 1068.000714461994 1108.226411990836 1101.529796044824 1100.594691699738 1087.022930784165 316.959833012439 1094.31755970724 293.1764680177291
1167 0.005 5.835 20 1106.476943773696 1067.957890689579 1068.000714638696 1108.225961663279 1101.529002359753 1100.594793725498 1087.023680756598 316.9617844376974 1094.318680809268 293.1769645844334
1168 0.005 5.84 20 1106.477297108273 1067.957866631214 1068.000691360923 1108.225660190232 1101.52896000057 1100.593844793989 1087.022685828682 316.9638517738687 1094.322522182518 293.1770663853401
1169 0.005 5.845 20 1106.477929238273 1067.957883030035 1068.000702879647 1108.225895020782 1101.529008355459 1100.594775287643 1087.024045087522 316.9658330163818 1094.318380445667 293.1772263968965
1170 0.005 5.850000000000001 20 1106.475017314329 1067.957870487435 1068.000697915576 1108.224563566409 1101.527447683556 1100.593733417299 1087.023983191923 316.9676731076146 1094.320419204127 293.1767277325995
1171 0.005 5.855 20 1106.478098011226 1067.957870473911 1068.000692681481 1108.22700735627 1101.530772243945 1100.595911600481 1087.02296777084 316.9689106731877 1094.318912120252 293.1773373566938
1172 0.005 5.86 20 1106.477264542622 1067.957855471576 1068.000678597428 1108.226001666609 1101.529442495018 1100.595061695238 1087.022476625147 316.9705459013344 1094.319849918123 293.1771053361258
1173 0.005 5.865 20 1106.476216617917 1067.957846771284 1068.000671578497 1108.225490719161 1101.528112846995 1100.594601084189 1087.02299723132 316.9721871471707 1094.318052295246 293.1776285227881
1174 0.005 5.87 20 1106.477607249164 1067.957849172148 1068.00066893989 1108.22521975856 1101.527794073657 1100.593797320628 1087.023848640066 316.9740571743008 1094.322278124435 293.1770229477901
1175 0.005 5.875 20 1106.47771233164 1067.957848340252 1068.000667364767 1108.225396265317 1101.527999168871 1100.594087531135 1087.023627653917 316.9762641535036 1094.321038082426 293.1810067733635
1176 0.005 5.88 20 1106.477440154202 1067.95783791057 1068.000659256567 1108.225395392214 1101.52815662529 1100.594217164625 1087.022737970705 316.9780397909927 1094.320583706824 293.1808425382663
1177 0.005 5.885 20 1106.477960732891 1067.957825318766 1068.000646216748 1108.226027171909 1101.529322283585 1100.594744797806 1087.022417016963 316.9796394236987 1094.321719222348 293.1812714873813
1178 0.005 5.89 20 1106.477272747756 1067.957815449349 1068.000637748754 1108.226377226651 1101.529916539571 1100.594889192707 1087.023106736518 316.9814117906295 1094.319205266115 293.1805447795462
1179 0.005 5.895 20 1106.477357043588 1067.957803694368 1068.000627074607 1108.226420236843 1101.530068899085 1100.595060171813 1087.022973708269 316.9828298918438 1094.318734767714 293.1809006230501
1180 0.005 5.9 20 1106.479207781766 1067.957804557101 1068.000623378596 1108.226759345528 1101.530250737288 1100.59518167381 1087.022722088914 316.9846761035155 1094.32258649202 293.1803118068164
1181 0.005 5.905 20 1106.478269239654 1067.957812887642 1068.00063171034 1108.225949163264 1101.52868319535 1100.594329115124 1087.023482795204 316.9863705066678 1094.32067129478 293.1807283710367
1182 0.005 5.91 20 1106.478276417085 1067.957824113361 1068.000642604042 1108.225979593563 1101.528690509687 1100.594303211351 1087.023640634314 316.9884262830883 1094.320461499646 293.1806511388011
1183 0.005 5.915 20 1106.477805954439 1067.957815719706 1068.000636404647 1108.225690425116 1101.528750808401 1100.594224575376 1087.023046232087 316.9904586916293 1094.3224334488 293.1806516291269
1184 0.005 5.92 20 1106.478645024191 1067.957852671113 1068.000668908054 1108.226012959481 1101.528597081163 1100.594539556293 1087.024348500295 316.992088269639 1094.320862561838 293.1803569018939
1185 0.005 5.925 20 1106.476988437052 1067.957846052658 1068.000668687923 1108.226499888189 1101.530186079868 1100.59577612351 1087.02275674148 316.9936034899805 1094.317223545382 293.1804754277736
1186 0.005 5.93 20 1106.476992050473 1067.95782760553 1068.000651934072 1108.225913080811 1101.529284900657 1100.594202492402 1087.022899240523 316.9949841339043 1094.320655299073 293.1817720673446
1187 0.005 5.935 20 1106.478056050701 1067.95784855077 1068.000667905626 1108.22564789942 1101.527976065243 1100.593962211533 1087.024235156539 316.9961290647343 1094.317275448936 293.1810071547521
1188 0.005 5.94 20 1106.475631010976 1067.957834508136 1068.000659945367 1108.224293328336 1101.52704258023 1100.593246870709 1087.023767125297 316.9972896011091 1094.322532482697 293.1815751541587
1189 0.005 5.945 20 1106.477995117587 1067.957835315321 1068.000656534462 1108.226966253498 1101.530700396862 1100.595768627985 1087.022984632207 316.9990436027295 1094.318895494345 293.1816006369073
1190 0.005 5.95 20 1106.476875089559 1067.957854337111 1068.000674593528 1108.226037623218 1101.52918768303 1100.59508625448 1087.024251785916 317.001146532762 1094.317433640453 293.1813366427209
1191 0.005 5.955 20 1106.476985415521 1067.957848971573 1068.000669378422 1108.22518584463 1101.527896734214 1100.594084135865 1087.023600068609 317.0027433253273 1094.322180094584 293.1808992104934
1192 0.005 5.96 20 1106.477638672779 1067.957833073326 1068.000654450096 1108.225744174505 1101.529058250776 1100.594621638605 1087.022394753864 317.0044822585937 1094.321678885002 293.1805889473007
1193 0.005 5.965 20 1106.47848308162 1067.957832307098 1068.000651584966 1108.226720292665 1101.530340280143 1100.595477033811 1087.022641277179 317.0060864690813 1094.321267013691 293.1794787189211
1194 0.005 5.97 20 1106.477432321144 1067.957826945965 1068.000647689072 1108.225528099377 1101.528009888114 1100.5941856419 1087.022854357927 317.008109428999 1094.318852571102 293.1778147258898
1195 0.005 5.975000000000001 20 1106.478607577037 1067.957828163999 1068.000646495188 1108.226427452801 1101.529734314201 1100.594888329403 1087.023104716688 317.0091782542402 1094.322666556512 293.1778295554831
1196 0.005 5.98 20 1106.47776061559 1067.957809533425 1068.000631299753 1108.225594903324 1101.528801813917 1100.594415814214 1087.02232122435 317.010369236594 1094.321678354909 293.1774967519752
1197 0.005 5.985 20 1106.478415951995 1067.957837994946 1068.000654428012 1108.226058745894 1101.528583027151 1100.594470688024 1087.023424580776 317.0115077284941 1094.318311049393 293.1771925075944
1198 0.005 5.99 20 1106.477307731609 1067.957825932982 1068.000647790168 1108.226035151762 1101.529515165451 1100.595095577409 1087.022542875925 317.0138669947794 1094.319653989591 293.1772592616946
1199 0.005 5.995 20 1106.476743932022 1067.957810691358 1068.000635469796 1108.225991064216 1101.529483410394 1100.595308900183 1087.022618804116 317.0152297961803 1094.318672127991 293.1779242093123
1200 0.005 6 20 1106.478089613418 1067.957829058795 1068.000648729786 1108.22556606165 1101.528265426695 1100.594170047693 1087.024161330246 317.0169204029795 1094.319437526737 293.1778378385477
1201 0.005 6.005 20 1106.478446317354 1067.957856262717 1068.000673142819 1108.225724005419 1101.528138296242 1100.594063852832 1087.02409816445 317.0186509413755 1094.32174667471 293.181001166745
1202 0.005 6.01 20 1106.476098139032 1067.957851476041 1068.000674286061 1108.224658966271 1101.527237511447 1100.593427927926 1087.02380385656 317.0201694297593 1094.319649743913 293.1816519264154
1203 0.005 6.015000000000001 20 1106.476672696904 1067.957837111501 1068.000661090387 1108.226237757698 1101.529856327512 1100.594844777195 1087.023054684863 317.0213558202555 1094.317898140356 293.1785971591373
1204 0.005 6.02 20 1106.478240144727 1067.957835641148 1068.000656649493 1108.226747292018 1101.530478634947 1100.595670521901 1087.022732026556 317.0228261794691 1094.320656424864 293.1785529415303
1205 0.005 6.025 20 1106.476323068591 1067.957828488575 1068.000652695697 1108.22558533064 1101.528275264767 1100.594722665449 1087.023037725175 317.0242870074526 1094.317556906603 293.1781770746109
1206 0.005 6.03 20 1106.476437304478 1067.957821994035 1068.000645306037 1108.224696286877 1101.527501253265 1100.593569495422 1087.023751450208 317.0266337794208 1094.323291171572 293.1770744164056
1207 0.005 6.035 20 1106.478234675572 1067.957846899987 1068.000664163302 1108.225841332302 1101.528161506105 1100.593967472201 1087.024079782296 317.0281536243566 1094.318019431581 293.1785032624667
1208 0.005 6.04 20 1106.476211200631 1067.957853788012 1068.000675006247 1108.225545173114 1101.528813780241 1100.594930783625 1087.024164889765 317.0297488624126 1094.318283776704 293.1788463536646
1209 0.005 6.045 20 1106.477520290209 1067.95785435632 1068.00067287031 1108.225132379452 1101.527664580107 1100.593741866698 1087.023593991795 317.0311312737746 1094.322697204651 293.1767776316491
1210 0.005 6.05 20 1106.477817773044 1067.95786103323 1068.000678390288 1108.225680861609 1101.528429907041 1100.594078296326 1087.023498786977 317.0327785217008 1094.321414353073 293.1779306514022
1211 0.005 6.055 20 1106.475600174654 1067.957845682309 1068.000668915848 1108.224038420705 1101.526683709592 1100.592859667386 1087.023657864779 317.0337493642622 1094.324141908573 293.1788979340281
1212 0.005 6.06 20 1106.478411832851 1067.957843340299 1068.000662181976 1108.226496407804 1101.529839499435 1100.595182486639 1087.022662778149 317.0351419693966 1094.318390161709 293.178546359347
1213 0.005 6.065 20 1106.477140334097 1067.957865519403 1068.000684417009 1108.225948393199 1101.528419018848 1100.594551458847 1087.024283665113 317.0368034748572 1094.317220582636 293.1778375889818
1214 0.005 6.07 20 1106.478061878396 1067.957863096415 1068.00068080509 1108.226019849491 1101.529209838621 1100.594518101343 1087.023020214391 317.0387770532512 1094.323536328752 293.1770310981678
1215 0.005 6.075 20 1106.478960218257 1067.957872316277 1068.000687726361 1108.226915150796 1101.530252752241 1100.595200014465 1087.02314215105 317.0407342592987 1094.320950596816 293.1769450402917
1216 0.005 6.08 20 1106.479049384189 1067.957877686449 1068.000693978114 1108.226938793432 1101.530414450594 1100.595472115865 1087.0227963002 317.0422455776784 1094.320324598868 293.1767628197567
1217 0.005 6.085 20 1106.478457543353 1067.957870428905 1068.000689698759 1108.22629614252 1101.529735359808 1100.594919710501 1087.022486671284 317.0438914584094 1094.322336266069 293.1766597485259
1218 0.005 6.09 20 1106.47925437473 1067.957877547333 1068.000695203021 1108.227126234186 1101.530560361827 1100.595537197693 1087.022837013117 317.0457363316207 1094.31977681383 293.1765467208971
1219 0.005 6.095 20 1106.476839002589 1067.957873791934 1068.000696455189 1108.225979228145 1101.52919346704 1100.594955980906 1087.023416439193 317.0468311649344 1094.320114593871 293.1774999564155
1220 0.005 6.100000000000001 20 1106.477745034796 1067.957857686117 1068.000680690011 1108.22557561835 1101.528653297854 1100.594413872665 1087.022515055725 317.0484782870846 1094.321002606907 293.1796413371792
1221 0.005 6.105 20 1106.477295932058 1067.957862944494 1068.000685403558 1108.225909958496 1101.528780066467 1100.594531944344 1087.02377921722 317.0500488928736 1094.318923230451 293.1807998358818
1222 0.005 6.11 20 1106.476045234582 1067.957856498685 1068.00068118134 1108.224804458372 1101.527714019593 1100.593834828088 1087.023843807895 317.0516479730559 1094.321658480102 293.1814567187658
1223 0.005 6.115 20 1106.47841509297 1067.957859311692 1068.00067819876 1108.22639094793 1101.529592880498 1100.594838778253 1087.023105435323 317.0531046972989 1094.321745647137 293.1817123609586
1224 0.005 6.12 20 1106.477830145679 1067.957844475681 1068.000665534332 1108.226038479764 1101.529407356764 1100.59432743919 1087.022745142057 317.0545305408239 1094.321935113524 293.1803428798304
1225 0.005 6.125 20 1106.477880618291 1067.957832982521 1068.000655000411 1108.226332645057 1101.52972149581 1100.5945912641 1087.022817563761 317.0558859609662 1094.317809341331 293.1772685877139
1226 0.005 6.13 20 1106.476529475672 1067.957816248071 1068.00064169284 1108.226190423738 1101.529810543255 1100.594825406259 1087.022987821884 317.0572106431985 1094.317853550452 293.1772353084889
1227 0.005 6.135 20 1106.477607379647 1067.957827991432 1068.000648310817 1108.225086360911 1101.527403643549 1100.593455688772 1087.024039249015 317.0582856048881 1094.32165179556 293.1765854000216
1228 0.005 6.140000000000001 20 1106.477729892219 1067.957843909531 1068.000662416142 1108.225842676312 1101.528929480342 1100.59479306623 1087.024097807795 317.0595615322806 1094.317612669592 293.1773636738502
1229 0.005 6.145 20 1106.477938113887 1067.957883511644 1068.000700854255 1108.226385697718 1101.529046108592 1100.595029231386 1087.024402238484 317.0611173305491 1094.318050139287 293.1767665629314
1230 0.005 6.15 20 1106.477659809699 1067.95789815197 1068.000716321449 1108.225475669689 1101.528563591853 1100.594372401059 1087.023953482933 317.0631936708142 1094.320966090055 293.1780820361146
1231 0.005 6.155 20 1106.477739090476 1067.957903696277 1068.000720980118 1108.225221600627 1101.527746471252 1100.593744401858 1087.023730402824 317.0651690200294 1094.322628548869 293.1788653223584
1232 0.005 6.16 20 1106.477929347548 1067.957917448239 1068.000733868049 1108.22553467214 1101.528047676501 1100.593998435572 1087.023965214019 317.0665438336547 1094.319763639013 293.1785001727265
1233 0.005 6.165 20 1106.476106851401 1067.957906542398 1068.000729073741 1108.224281539804 1101.52695865608 1100.593098441904 1087.023633561423 317.0679169611891 1094.323674753309 293.1778769682675
1234 0.005 6.17 20 1106.477945884228 1067.957906340646 1068.000725091864 1108.226083996913 1101.529137759951 1100.594608656488 1087.023031177913 317.0696671860734 1094.319414490297 293.1799508633475
1235 0.005 6.175 20 1106.476830400993 1067.95792796512 1068.000746276103 1108.225877064441 1101.528924659287 1100.59501501738 1087.024384569849 317.070791754762 1094.316899515602 293.1811765997704
1236 0.005 6.18 20 1106.477292138243 1067.957935433227 1068.000753104405 1108.22529401489 1101.528306617803 1100.594223689226 1087.023970451508 317.0724846062084 1094.321780237793 293.1807893086186
1237 0.005 6.185 20 1106.478126692994 1067.957958393826 1068.000773937291 1108.225783044265 1101.528699128431 1100.594519577528 1087.02412051388 317.07376597437 1094.3178895415 293.1797559003131
1238 0.005 6.19 20 1106.477899207973 1067.957993700353 1068.000808259781 1108.226027706133 1101.528790884095 1100.594866179675 1087.02443708554 317.0757929763652 1094.319009313898 293.1781060670111
1239 0.005 6.195 20 1106.47802545692 1067.958030760744 1068.000844650689 1108.226061080742 1101.528773980809 1100.594779981065 1087.024392725343 317.0770300143561 1094.319241166027 293.178272522375
1240 0.005 6.2 20 1106.478037001859 1067.958055615561 1068.00087050381 1108.225878987261 1101.528796504554 1100.594615141353 1087.024157992098 317.0785567231005 1094.31733942541 293.1776768578939
1241 0.005 6.205 20 1106.477853986617 1067.95809334206 1068.000908478352 1108.226168797653 1101.528912724757 1100.5950237812 1087.024598327298 317.079965174284 1094.318258070994 293.1789538272697
1242 0.005 6.21 20 1106.47736576808 1067.958072152349 1068.000893622789 1108.225610009723 1101.528976947509 1100.593897972066 1087.022560691716 317.0813437402149 1094.322537471061 293.1777789217105
1243 0.005 6.215 20 1106.476005728534 1067.958062605654 1068.000886725213 1108.224477473883 1101.527067927752 1100.593261293925 1087.023698499739 317.0828306465227 1094.320633950515 293.1789975370207
1244 0.005 6.22 20 1106.476940500922 1067.958050389322 1068.000873504222 1108.226189980826 1101.529754135703 1100.595407467348 1087.022722585941 317.0847131248203 1094.31829898163 293.1820898139238
1245 0.005 6.225000000000001 20 1106.47667389475 1067.958039933741 1068.00086364072 1108.225618600511 1101.528512843453 1100.594814534973 1087.022970326031 317.0864505074739 1094.317845323623 293.1813757516079
1246 0.005 6.23 20 1106.477560067227 1067.958031664916 1068.000853975347 1108.226684757185 1101.530445357952 1100.59551706253 1087.023004881987 317.0880331534659 1094.318211023586 293.1805913263539
1247 0.005 6.235 20 1106.476954581065 1067.958017406133 1068.000840492064 1108.22544005402 1101.528228466037 1100.594398533281 1087.022797021303 317.0892602222055 1094.31968304086 293.1820172287339
1248 0.005 6.24 20 1106.478149742132 1067.958016763755 1068.000837134542 1108.226981896124 1101.530673694726 1100.59579583002 1087.023003412414 317.0903807296665 1094.31950119012 293.181310823613
1249 0.005 6.245 20 1106.477848782278 1067.958005386607 1068.000826789058 1108.225838531883 1101.528736708427 1100.594622578681 1087.022686929138 317.0912178082893 1094.318561480022 293.1802529550272
1250 0.005 6.25 20 1106.47807766504 1067.958002502675 1068.00082386292 1108.226936028138 1101.530659644325 1100.595824210324 1087.022913475052 317.092691776217 1094.319310448916 293.1773628268219
1251 0.005 6.255 20 1106.476900654212 1067.957988306971 1068.000812471997 1108.225679239893 1101.528643458419 1100.594743321073 1087.022817292016 317.0937202206464 1094.318571147709 293.1763119324124
1252 0.005 6.26 20 1106.478185970222 1067.957981285975 1068.000802736613 1108.226636551723 1101.530068160038 1100.595042355681 1087.02289572512 317.0950704500756 1094.31858254132 293.176991206083
1253 0.005 6.265000000000001 20 1106.477346397935 1067.957970381418 1068.00079428014 1108.226535666212 1101.530196078905 1100.595636982908 1087.022831921284 317.0967884381724 1094.318475815339 293.1768996090029
1254 0.005 6.27 20 1106.477466571192 1067.957961394148 1068.000785104783 1108.226100194166 1101.52936709027 1100.594792731419 1087.023198171744 317.0987607685545 1094.320988846107 293.1792524773861
1255 0.005 6.275 20 1106.476576174847 1067.957943620846 1068.000769801958 1108.226296719787 1101.529907554913 1100.594944852415 1087.023038730318 317.1000692368214 1094.317551918531 293.1765579444495
1256 0.005 6.28 20 1106.476970640422 1067.957941646941 1068.000765251437 1108.225055933622 1101.527964315364 1100.593942529188 1087.023793632105 317.1011293224807 1094.322587410957 293.1770186700963
1257 0.005 6.285 20 1106.478168027126 1067.957964900946 1068.000783559971 1108.225782918371 1101.528491509657 1100.594403834524 1087.024322550827 317.1022841939908 1094.317146349268 293.1770728434378
1258 0.005 6.29 20 1106.476934701279 1067.957985685263 1068.000806394768 1108.225932843489 1101.52882530549 1100.594953107395 1087.024375055742 317.1037899300803 1094.316483698456 293.178596954021
1259 0.005 6.295 20 1106.476964821582 1067.957985811704 1068.000807055489 1108.225003733874 1101.527785737995 1100.593790182588 1087.023716208023 317.1044749960555 1094.32288474577 293.1778557575168
1260 0.005 6.3 20 1106.47799515587 1067.958005604057 1068.000822829408 1108.225812369493 1101.528787251117 1100.594589715638 1087.024112064691 317.1059818623743 1094.318108428445 293.177473368019
1261 0.005 6.305 20 1106.476659072069 1067.958015526072 1068.00083506967 1108.225677204702 1101.528437640256 1100.594548944504 1087.02420753024 317.1073725564855 1094.317923726946 293.1782857407983
1262 0.005 6.31 20 1106.478136341216 1067.958005794195 1068.000825633585 1108.226174578718 1101.52966688676 1100.594954673209 1087.02244873213 317.1090111506308 1094.322287868162 293.1775862721701
1263 0.005 6.315 20 1106.477429909429 1067.957984169559 1068.000806105955 1108.225726434802 1101.529019618244 1100.593829072048 1087.022632844536 317.1102073410066 1094.321783362335 293.1770162990985
1264 0.005 6.32 20 1106.477753544825 1067.957996198403 1068.00081498349 1108.225735442416 1101.52890309093 1100.594696205623 1087.023946736906 317.1115365856303 1094.319157478025 293.1770962266775
1265 0.005 6.325 20 1106.478581364865 1067.9579994946 1068.000818145124 1108.226901976254 1101.53057596808 1100.595663945111 1087.02291297246 317.1130127646206 1094.321181860463 293.1777991219471
1266 0.005 6.33 20 1106.478121444586 1067.957994859188 1068.000815176622 1108.226507258223 1101.530007483755 1100.595022010248 1087.02308684786 317.114777744318 1094.321307767377 293.1794581883448
1267 0.005 6.335 20 1106.476666369503 1067.957982223701 1068.000807163857 1108.226013664858 1101.529310552252 1100.595309227652 1087.022788197705 317.1160265651992 1094.317170826398 293.181654155737
1268 0.005 6.34 20 1106.47749304805 1067.957969963541 1068.000792514497 1108.225531128245 1101.528484721896 1100.594062096254 1087.023006425686 317.1174317675235 1094.323332202603 293.1808258440571
1269 0.005 6.345 20 1106.477865656092 1067.95795971576 1068.000781409017 1108.226099070912 1101.529292709631 1100.59499060749 1087.022575968911 317.118897523076 1094.317671615412 293.1804881016348
1270 0.005 6.350000000000001 20 1106.476733125603 1067.957961015282 1068.000783951577 1108.225356259166 1101.528376617546 1100.594403631577 1087.023971009055 317.1202505277656 1094.320577134378 293.1805185623633
1271 0.005 6.355 20 1106.476971668284 1067.957980127833 1068.000801246596 1108.225778550601 1101.528726455735 1100.594884851845 1087.024482164574 317.1210602897926 1094.316892118856 293.1805458616865
1272 0.005 6.36 20 1106.477961507191 1067.95800038412 1068.000818209511 1108.225591139606 1101.528058244443 1100.59400190124 1087.024084722378 317.121949862239 1094.320852345343 293.1816796065779
1273 0.005 6.365 20 1106.478315043958 1067.958013943527 1068.000830488154 1108.225868164957 1101.528508001089 1100.59416196578 1087.023673748792 317.122636528354 1094.320212712583 293.1769725388014
1274 0.005 6.37 20 1106.478540536302 1067.958040073974 1068.00085517166 1108.225524442218 1101.527967577281 1100.593884545662 1087.024161677365 317.1237901510738 1094.322036618114 293.176927577861
1275 0.005 6.375 20 1106.478028279899 1067.958056439247 1068.000873270053 1108.225302163606 1101.527652387548 1100.593640749035 1087.0240349696 317.1247459345528 1094.31973330594 293.1768101763934
1276 0.005 6.38 20 1106.477787571947 1067.958073282007 1068.000890911224 1108.225493160252 1101.528206662522 1100.594085357748 1087.023961395363 317.1264158056971 1094.321235900831 293.1765031187321
1277 0.005 6.385 20 1106.477960066602 1067.958091851664 1068.00090882155 1108.225899669647 1101.528988498696 1100.594762654915 1087.024095365803 317.1284413711609 1094.317816583879 293.1770985073883
1278 0.005 6.390000000000001 20 1106.476866520136 1067.958106935705 1068.000926999862 1108.225935855884 1101.529322715694 1100.595271895328 1087.024249312841 317.1302237046148 1094.317310401968 293.1774216501099
1279 0.005 6.395 20 1106.477629498869 1067.958113782534 1068.000932866332 1108.225453852783 1101.528609305139 1100.594418579775 1087.023785113536 317.1312190536173 1094.32139850894 293.1766093622289
1280 0.005 6.4 20 1106.47775639023 1067.958103615074 1068.000924289337 1108.226315996343 1101.529732428443 1100.594688775026 1087.022736736096 317.1324801246707 1094.318045313878 293.1771077107867
1281 0.005 6.405 20 1106.475917032456 1067.958075688304 1068.000901418272 1108.225969998011 1101.529776745656 1100.595549727316 1087.021757230729 317.1333496520847 1094.317139299164 293.1774079755311
1282 0.005 6.41 20 1106.477480803082 1067.958054226366 1068.000878442515 1108.225820547274 1101.529261988424 1100.594222489732 1087.022691400867 317.1348739654813 1094.321820976773 293.1774186059943
1283 0.005 6.415 20 1106.478666107046 1067.95804903977 1068.000869826392 1108.226607879919 1101.530031240334 1100.595287966969 1087.022618705605 317.1353957563741 1094.318666968106 293.178785634671
1284 0.005 6.42 20 1106.477986828323 1067.958053271218 1068.000873820686 1108.227166553654 1101.530792176637 1100.595917622931 1087.02340161148 317.1369404296851 1094.319118145251 293.1810695840157
1285 0.005 6.425 20 1106.477274823187 1067.95803059334 1068.000854334211 1108.225742490577 1101.528986561816 1100.593904821891 1087.022806761779 317.1382377945107 1094.322227311687 293.1809884835884
1286 0.005 6.43 20 1106.478197457539 1067.958051911758 1068.000871698676 1108.225739293002 1101.52847895343 1100.594395500175 1087.024296676508 317.1398343205755 1094.317641523672 293.1810502014284
1287 0.005 6.435 20 1106.476559387332 1067.958059255811 1068.000882171167 1108.225721621893 1101.52894901214 1100.59499818816 1087.024110883772 317.1410972414162 1094.318372993096 293.1801560891708
1288 0.005 6.44 20 1106.477072923949 1067.95806815562 1068.000889603732 1108.225693069007 1101.528994176917 1100.594878601362 1087.023997976676 317.1425641437745 1094.319324588687 293.1812934673504
1289 0.005 6.445 20 1106.47729205347 1067.958061907575 1068.000884326164 1108.226623682051 1101.530303089116 1100.595738312252 1087.022748637085 317.1436657988368 1094.318628839569 293.1808748622591
1290 0.005 6.45 20 1106.477488086759 1067.958050302192 1068.000872717876 1108.226323738267 1101.52979182468 1100.59476477442 1087.023034525439 317.1446994542215 1094.320349774672 293.1829406220245
1291 0.005 6.455 20 1106.478841377354 1067.958045693841 1068.000865226778 1108.226641141393 1101.530075829553 1100.595165810967 1087.022620141365 317.1452325822557 1094.320604758294 293.1780367259541
1292 0.005 6.46 20 1106.477079018432 1067.958035715665 1068.000859161732 1108.22650410004 1101.530115025269 1100.595698080133 1087.022773083991 317.1462854263956 1094.317230849998 293.177890185434
1293 0.005 6.465 20 1106.47761252717 1067.958025047971 1068.000847643505 1108.226421681523 1101.529904119368 1100.594888423164 1087.023091658949 317.1479254931572 1094.320533335997 293.1767543017081
1294 0.005 6.47 20 1106.477719030993 1067.958007420116 1068.000830219375 1108.225543013487 1101.528535034864 1100.594317293617 1087.022561438818 317.1495475615948 1094.321306738445 293.1769799551997
1295 0.005 6.475000000000001 20 1106.478368710785 1067.958000099814 1068.000820987428 1108.22609110283 1101.529254705686 1100.594440488845 1087.023033796096 317.150281693821 1094.32271958179 293.176771876843
1296 0.005 6.48 20 1106.4778710422 1067.957989908627 1068.000811198267 1108.225761701147 1101.528751747021 1100.594243671876 1087.022981991757 317.1513620528561 1094.322062044169 293.1777126822889
1297 0.005 6.485 20 1106.477161344335 1067.958004202274 1068.000825517835 1108.225650411186 1101.52862333455 1100.594636559327 1087.024243204113 317.1522659315416 1094.318520364374 293.176769716992
1298 0.005 6.49 20 1106.476045210873 1067.957997291599 1068.00082170429 1108.2248248795 1101.527715986814 1100.593860935704 1087.023936474435 317.153340313712 1094.321374462239 293.1769035491367
1299 0.005 6.495 20 1106.478274551795 1067.957994134054 1068.000814455028 1108.226295581954 1101.529650451903 1100.594884306861 1087.023077921809 317.154962271911 1094.322341525973 293.1763104828892
1300 0.005 6.5 20 1106.47826613585 1067.957987706524 1068.000808106768 1108.226530359574 1101.530062999455 1100.595236515617 1087.022612633956 317.1566516269131 1094.32128671598 293.1775236526686
1301 0.005 6.505 20 1106.478106931566 1067.957975380016 1068.000796167413 1108.226083666432 1101.529364267538 1100.594742224283 1087.022409779306 317.1583028698243 1094.321138303949 293.1768154152469
1302 0.005 6.51 20 1106.477074174544 1067.957965910216 1068.000789924969 1108.226699183945 1101.530441877348 1100.595554944372 1087.023151693254 317.1595916730419 1094.317182173294 293.1767653863009
1303 0.005 6.515000000000001 20 1106.477978340633 1067.957950561806 1068.000773791594 1108.226088594144 1101.529514986401 1100.594863978344 1087.022522023801 317.1604054557374 1094.321768462505 293.1779656367009
1304 0.005 6.52 20 1106.476981151092 1067.957949150156 1068.000773060889 1108.22599199451 1101.528989154963 1100.594772510821 1087.023647885813 317.1616141383093 1094.318612810418 293.1787310906789
1305 0.005 6.525 20 1106.478574215783 1067.95794421188 1068.000764497817 1108.226572180105 1101.530074027671 1100.595081941127 1087.022766346167 317.1627643447404 1094.32298859017 293.1804630483323
1306 0.005 6.53 20 1106.478079266108 1067.957966891574 1068.000785114032 1108.226182493361 1101.529084384091 1100.594823380901 1087.0241921997 317.1636915880152 1094.316972499377 293.1810936775494
1307 0.005 6.535 20 1106.477629056753 1067.957983331982 1068.000802718395 1108.225544679522 1101.528442731255 1100.594409115111 1087.024220895445 317.1643198447953 1094.31942097398 293.1780633771772
1308 0.005 6.54 20 1106.475968835955 1067.95796897474 1068.000793722243 1108.224238263457 1101.526825976888 1100.593007352219 1087.023640628772 317.1656200635561 1094.322454534028 293.1777942710173
1309 0.005 6.545 20 1106.477544397965 1067.957951232171 1068.000773847457 1108.225457804958 1101.528414708773 1100.594257747921 1087.022417098184 317.1669803842921 1094.321957013122 293.1794973123147
1310 0.005 6.55 20 1106.478972257267 1067.957960447905 1068.000777428728 1108.227097157929 1101.53042197736 1100.595404648852 1087.023193065972 317.1680951154785 1094.319030134041 293.1786788509514
1311 0.005 6.555 20 1106.477436815887 1067.957945337804 1068.000766656479 1108.225486918977 1101.528447468845 1100.594384705962 1087.022637314478 317.1693281166872 1094.320780038624 293.1809835452045
1312 0.005 6.56 20 1106.477660312534 1067.95792676789 1068.000749188333 1108.225602047675 1101.528696376123 1100.59445532992 1087.022423228243 317.1705043981706 1094.321518774958 293.1802964951519
1313 0.005 6.565 20 1106.477309996081 1067.957913302849 1068.000736366794 1108.226111949163 1101.529590418292 1100.595220151162 1087.022599526264 317.171577021552 1094.319295557413 293.1819541320602
1314 0.005 6.57 20 1106.477284071127 1067.957899133986 1068.000722264758 1108.226087043886 1101.529558264476 1100.59518173746 1087.022621517932 317.173610834311 1094.3195825584 293.1816144492357
1315 0.005 6.575 20 1106.476622310872 1067.957884242045 1068.00070942479 1108.226087520471 1101.52953363054 1100.595479041526 1087.022808826869 317.1748974483074 1094.317341182727 293.1808663428029
1316 0.005 6.58 20 1106.477588668832 1067.957864509237 1068.000688027266 1108.22532196589 1101.528251927725 1100.594172423159 1087.022459152578 317.1760253677431 1094.322139632437 293.1815216877211
1317 0.005 6.585 20 1106.478205184766 1067.957855089128 1068.000675919885 1108.226267802533 1101.529568578955 1100.594958149134 1087.022438242835 317.1771345455437 1094.319451507908 293.1829584001867
1318 0.005 6.59 20 1106.477540206926 1067.957834575692 1068.00065668928 1108.225894345273 1101.529258406513 1100.594097583671 1087.022738578851 317.1783819684791 1094.321430591289 293.1823234271487
1319 0.005 6.595 20 1106.478474126118 1067.957828282832 1068.000649111973 1108.226414235781 1101.529822057193 1100.595111002447 1087.022635056772 317.1792810931484 1094.319723665775 293.1820934673646
1320 0.005 6.600000000000001 20 1106.477955489242 1067.957820172792 1068.000641087574 1108.22581405387 1101.528827571706 1100.594278563439 1087.02305085984 317.1801462231481 1094.322149491248 293.1804551431724
1321 0.005 6.605 20 1106.477172011421 1067.957838667346 1068.000659741251 1108.225962275143 1101.529137868032 1100.595018978907 1087.024162399949 317.1809441863165 1094.317888619091 293.181369390385
1322 0.005 6.61 20 1106.477218858306 1067.957838637797 1068.000658525756 1108.225269567563 1101.527900664611 1100.594039650045 1087.023732685752 317.182029993732 1094.321624914593 293.1782968054458
1323 0.005 6.615 20 1106.47737216831 1067.957852722933 1068.000672516831 1108.225681221187 1101.528279419768 1100.594159371491 1087.023989337091 317.1830340999336 1094.319273660924 293.1780323359345
1324 0.005 6.62 20 1106.477774322871 1067.957866768074 1068.000684674265 1108.225131390307 1101.527503351182 1100.593528960784 1087.024076789053 317.1847234367426 1094.321017712128 293.1770994441982
1325 0.005 6.625 20 1106.478443263333 1067.957895230754 1068.000710527704 1108.225777953545 1101.52828235612 1100.594148869126 1087.024056265288 317.1860935746179 1094.320444413181 293.1797237446633
1326 0.005 6.63 20 1106.477054208438 1067.957893711419 1068.000713354537 1108.225905613316 1101.529096373672 1100.594848549581 1087.023298034828 317.1874608015647 1094.320151628174 293.1770729356958
1327 0.005 6.635 20 1106.477647948412 1067.957884982954 1068.000705202174 1108.225440633919 1101.528202222037 1100.594228272937 1087.022670178053 317.1883226303538 1094.320252874666 293.1774144388183
1328 0.005 6.640000000000001 20 1106.477617086957 1067.957864851694 1068.000686402051 1108.225532613876 1101.528787393963 1100.594431572654 1087.022273359018 317.1892793647464 1094.322251944614 293.1765326132717
1329 0.005 6.645 20 1106.478070692718 1067.957884707247 1068.000702003637 1108.225760379721 1101.528709289865 1100.594508015818 1087.024049049017 317.1901968868831 1094.318564496851 293.1770774895803
1330 0.005 6.65 20 1106.478286849816 1067.957910700061 1068.000725418412 1108.225561091433 1101.527868892809 1100.593820932975 1087.024244481294 317.1916364730911 1094.320232076086 293.1783469611447
1331 0.005 6.655 20 1106.47772816586 1067.957926894907 1068.000743466753 1108.225512846403 1101.528430206422 1100.594235800692 1087.023997308554 317.1929577240913 1094.321498304646 293.1771439751877
1332 0.005 6.66 20 1106.477992931268 1067.95793885112 1068.000755273716 1108.225626049828 1101.52814220294 1100.594154429425 1087.023888266692 317.1942931044833 1094.319303432046 293.1773844922857
1333 0.005 6.665 20 1106.477847039201 1067.957975031145 1068.000790565147 1108.22609392973 1101.528848128004 1100.594913675383 1087.024462145048 317.1953124284055 1094.318737265399 293.1775447113824
1334 0.005 6.67 20 1106.477283866142 1067.957996081176 1068.000813580974 1108.225577326501 1101.528447203589 1100.594473487253 1087.02424601716 317.1965823859231 1094.318813067198 293.177977916132
1335 0.005 6.675 20 1106.477499336767 1067.958029847456 1068.000846505594 1108.226129158528 1101.52883034587 1100.594895489727 1087.024461916532 317.1974917825461 1094.31813515544 293.1777478186205
1336 0.005 6.68 20 1106.47763292476 1067.958042033535 1068.000859298266 1108.225441655076 1101.528612754357 1100.59442554068 1087.023958512291 317.1983832495925 1094.321138253971 293.1775272701215
1337 0.005 6.685 20 1106.478872540148 1067.958075531281 1068.000888965569 1108.225838809787 1101.528430071482 1100.594268915494 1087.024167213417 317.1993656557428 1094.320919584173 293.1786771104276
1338 0.005 6.69 20 1106.478579266084 1067.958114816688 1068.000927421081 1108.225982819499 1101.528502163291 1100.594494083569 1087.024372758452 317.2006345935278 1094.321374542379 293.1772244647875
1339 0.005 6.695 20 1106.478924214483 1067.958116569429 1068.000932257348 1108.226747847754 1101.530244717964 1100.595260082958 1087.022686398783 317.2025346065302 1094.32123842517 293.1770901959055
1340 0.005 6.7 20 1106.477585318192 1067.958100496407 1068.000921678881 1108.225420145549 1101.528319652969 1100.594261724963 1087.022510252575 317.2035083171479 1094.321601939016 293.1786844476063
1341 0.005 6.705 20 1106.478744235427 1067.958099728317 1068.00091917217 1108.226872734608 1101.530508401881 1100.595528459273 1087.022769696929 317.2044408390213 1094.321093730598 293.1764720297315
1342 0.005 6.71 20 1106.47788311847 1067.95809156752 1068.000911754644 1108.22576210591 1101.528854688108 1100.594315641672 1087.022986013879 317.2055236533942 1094.323184226904 293.1773684435543
1343 0.005 6.715 20 1106.478177023731 1067.958084310745 1068.00090533878 1108.226574665764 1101.530069018963 1100.595055423637 1087.02290625416 317.2060574257886 1094.318379476405 293.1765755266624
1344 0.005 6.72 20 1106.478044928072 1067.958083138812 1068.000905032279 1108.227065855045 1101.530843126545 1100.595962585945 1087.023114955113 317.2068381216644 1094.318883135625 293.1763873524913
1345 0.005 6.725000000000001 20 1106.478372596555 1067.95810387397 1068.000923216775 1108.22571348491 1101.528174086617 1100.594061089113 1087.024055629497 317.2074926470797 1094.32159794907 293.1768344176072
1346 0.005 6.73 20 1106.478833227977 1067.958138859928 1068.000955130776 1108.22624779118 1101.528678573158 1100.594519187428 1087.024232350591 317.2087681803465 1094.318052783213 293.1768593059755
1347 0.005 6.735 20 1106.476701135709 1067.958153870436 1068.000974947662 1108.225841564748 1101.529082999115 1100.595141963703 1087.024357429184 317.210009349766 1094.316781736919 293.176701534122
1348 0.005 6.74 20 1106.477786694725 1067.958164982627 1068.000984781015 1108.225081222788 1101.527357715036 1100.593428320216 1087.024151116706 317.2114242034591 1094.321575630071 293.1777211746461
1349 0.005 6.745 20 1106.479166690549 1067.958203561904 1068.001018682548 1108.22636576203 1101.528781484429 1100.594589047312 1087.024246226342 317.2127615369074 1094.318261381438 293.1768350649355
1350 0.005 6.75 20 1106.476471367007 1067.958200757041 1068.001022215698 1108.225681066636 1101.528549757791 1100.594883602927 1087.023787461605 317.214250041336 1094.318554618633 293.1770819650785
1351 0.005 6.755 20 1106.477857530185 1067.958183162374 1068.001004964113 1108.225870910989 1101.529166658344 1100.594602204495 1087.022352389738 317.2155772265565 1094.322272076613 293.1774120076577
1352 0.005 6.76 20 1106.478865161753 1067.958180456131 1068.000999917732 1108.22685083175 1101.53033156092 1100.595302121772 1087.022838776816 317.2160471216662 1094.319078021979 293.1777965041758
1353 0.005 6.765000000000001 20 1106.477196007032 1067.958169715356 1068.000993398309 1108.226565653392 1101.530259411977 1100.595369906559 1087.023179303816 317.2164263821636 1094.318430789831 293.1791059893023
1354 0.005 6.77 20 1106.477800756133 1067.958156632487 1068.000980212668 1108.226324428842 1101.529827040584 1100.595186430114 1087.022639835991 317.2175303302062 1094.320366144458 293.1778139972016
1355 0.005 6.775 20 1106.477368882108 1067.958146655093 1068.000970016938 1108.226085374613 1101.529297164761 1100.594742627132 1087.023230535042 317.2184238656018 1094.32091868934 293.1780766955156
1356 0.005 6.78 20 1106.477521259893 1067.958136922223 1068.000961102338 1108.226713363052 1101.530426588908 1100.595792095763 1087.022900063878 317.2195388509463 1094.318429514332 293.1788983835517
1357 0.005 6.785 20 1106.478355880274 1067.958121089919 1068.000944078624 1108.226262971471 1101.529649374324 1100.594608776723 1087.02271069284 317.2208771947364 1094.322337045989 293.1794164711391
1358 0.005 6.79 20 1106.477775077614 1067.958111889068 1068.000935157318 1108.22567525605 1101.528302231892 1100.594387742279 1087.022782295857 317.2217274323163 1094.317945869225 293.1804710823316
1359 0.005 6.795 20 1106.477349972898 1067.958107746006 1068.000931350848 1108.226737341963 1101.530291635939 1100.595579160198 1087.023378689726 317.222554748586 1094.318804709139 293.17954938834
1360 0.005 6.8 20 1106.47871273702 1067.958099302444 1068.000920604205 1108.226488120634 1101.529875497125 1100.59496522771 1087.022732402118 317.2234419493936 1094.322959371481 293.1773453210972
1361 0.005 6.805 20 1106.47776914516 1067.958089946346 1068.000913277902 1108.225688475227 1101.528269758114 1100.594398724575 1087.022891303679 317.2245050183229 1094.31766480633 293.1779729565213
1362 0.005 6.81 20 1106.477009317775 1067.958107494373 1068.000931211119 1108.22607747745 1101.529135548338 1100.595148066427 1087.024344898563 317.2257271767937 1094.316140751646 293.1778182613629
1363 0.005 6.815 20 1106.477184617928 1067.958113631191 1068.000935693695 1108.225649598349 1101.528931846007 1100.594774876635 1087.024049226487 317.2266446457143 1094.319761262578 293.1776385936437
1364 0.005 6.82 20 1106.478513751734 1067.958140587187 1068.000958701775 1108.225997963693 1101.52856454854 1100.594389471187 1087.024148648516 317.2277836435276 1094.319014804136 293.1780561049557
1365 0.005 6.825 20 1106.477582955189 1067.9581456853 1068.000965774537 1108.225605984595 1101.528159526085 1100.593970151734 1087.022992790336 317.2288695077471 1094.31762557636 293.1811973528044
1366 0.005 6.83 20 1106.476881374336 1067.958160453411 1068.000982158799 1108.225847677214 1101.529074243657 1100.595121547172 1087.024322513423 317.2297008202165 1094.316798980257 293.1804424888233
1367 0.005 6.835 20 1106.478645047754 1067.958189830623 1068.001005648349 1108.225643084941 1101.527963235615 1100.593936633599 1087.02416681188 317.2300685443336 1094.32268147357 293.181974503459
1368 0.005 6.84 20 1106.478226807924 1067.958212422196 1068.001029278694 1108.226096251655 1101.529040894987 1100.594812520157 1087.024097186311 317.2308604624766 1094.317158485462 293.1829051117622
1369 0.005 6.845 20 1106.476425851205 1067.958207165209 1068.001029269501 1108.225709080408 1101.528631854559 1100.594969012991 1087.023784106547 317.2320091960644 1094.318308280222 293.1831514184038
1370 0.005 6.850000000000001 20 1106.478251519683 1067.958198054152 1068.001018629808 1108.226392611768 1101.529833165979 1100.594767562687 1087.022895114703 317.2333908153316 1094.322107843443 293.1830131601748
1371 0.005 6.855 20 1106.477692939641 1067.958191281693 1068.001013061378 1108.22669148606 1101.530344499424 1100.595651813921 1087.022755389232 317.2345168819919 1094.319322336758 293.1825022304059
1372 0.005 6.86 20 1106.478760357577 1067.958184975925 1068.001004796409 1108.226604159129 1101.529990895552 1100.595080903538 1087.022693080173 317.2357293084995 1094.321248744586 293.1808535521371
1373 0.005 6.865 20 1106.477882299424 1067.958164965645 1068.000987903702 1108.225779336363 1101.529058128453 1100.594570646038 1087.022479944375 317.2365594745925 1094.322325602038 293.1809482550638
1374 0.005 6.87 20 1106.478013878153 1067.958151670238 1068.000974915772 1108.225918873573 1101.528880943333 1100.594731916239 1087.022677306495 317.2375155262696 1094.318129722172 293.180516751153
1375 0.005 6.875 20 1106.477351163111 1067.958141267165 1068.000965631703 1108.226822686491 1101.530533436244 1100.59564316304 1087.023070558621 317.2379619682114 1094.317704042747 293.1785486773529
1376 0.005 6.88 20 1106.476957518339 1067.958124313636 1068.000949307171 1108.225028830887 1101.527340102041 1100.593705610814 1087.022819330952 317.2385934223764 1094.32143096673 293.1782561153319
1377 0.005 6.885 20 1106.477903107952 1067.95812475192 1068.00094589558 1108.225586865271 1101.52813665023 1100.594240670519 1087.023774783159 317.2396817580906 1094.319333843459 293.1774168458242
1378 0.005 6.890000000000001 20 1106.477562934571 1067.95811599528 1068.000939389631 1108.226758116383 1101.530505745861 1100.595844388426 1087.022856600714 317.2412045145459 1094.317980809097 293.1774183242214
1379 0.005 6.895 20 1106.478725822286 1067.958107419579 1068.000928280631 1108.226541398078 1101.529943716771 1100.594927610704 1087.02266957956 317.241818183064 1094.322904618517 293.1768431171656
1380 0.005 6.9 20 1106.477985941196 1067.958123513198 1068.000943103889 1108.226130166439 1101.529095673453 1100.594821282578 1087.024109520929 317.2427856496875 1094.317621525107 293.178039641676
1381 0.005 6.905 20 1106.476893592506 1067.958138614145 1068.00096114016 1108.226037844265 1101.529285320539 1100.595244171109 1087.024311291694 317.2436558654995 1094.316852413482 293.1776830491431
1382 0.005 6.91 20 1106.477322005694 1067.958125497907 1068.000947877951 1108.225049277201 1101.527688439716 1100.593819792371 1087.023400692875 317.2446243277332 1094.323348894729 293.1775547302885
1383 0.005 6.915 20 1106.478840210918 1067.958124462237 1068.000944006828 1108.226823990596 1101.530206122291 1100.595334915617 1087.022666634916 317.2454838233745 1094.318854016926 293.1774169517058
1384 0.005 6.92 20 1106.477234634623 1067.958115184815 1068.000938277429 1108.226644873291 1101.530300180515 1100.595753856442 1087.022835196405 317.246201188871 1094.317861424547 293.177754336863
1385 0.005 6.925 20 1106.478442058675 1067.958107747899 1068.000928794002 1108.226297015776 1101.529530137292 1100.594627447862 1087.023033470608 317.2470950480751 1094.323543155685 293.1783746704207
1386 0.005 6.93 20 1106.478333143441 1067.958096834643 1068.000918859483 1108.226364046757 1101.529652921553 1100.595082446521 1087.022549158925 317.2490198321204 1094.318468080798 293.1793707267453
1387 0.005 6.935 20 1106.478031849172 1067.958094866997 1068.000917200575 1108.227110410518 1101.530888991126 1100.596033010401 1087.023047363209 317.2499558513549 1094.318726211134 293.1779407642003
1388 0.005 6.94 20 1106.478907083058 1067.958127400875 1068.00094457642 1108.22608406661 1101.528340438876 1100.594261174881 1087.024214540143 317.2508793380967 1094.322130310038 293.1781996341466
1389 0.005 6.945 20 1106.477087232813 1067.958105602802 1068.000930567327 1108.225926983979 1101.529490235909 1100.594471010278 1087.022838916388 317.2516675784987 1094.320169887066 293.1777546391049
1390 0.005 6.95 20 1106.478560715877 1067.958131764768 1068.000951080949 1108.225713914837 1101.528204876603 1100.594172508764 1087.024274259254 317.2527367645105 1094.321404471784 293.1777754166193
1391 0.005 6.955 20 1106.477863226768 1067.958142677486 1068.000963044928 1108.225371473022 1101.528305047177 1100.594151172772 1087.023952355858 317.2533734649616 1094.321495200988 293.1792806377616
1392 0.005 6.96 20 1106.478334754697 1067.958165911547 1068.000984035856 1108.225738284375 1101.528376523923 1100.59427098141 1087.024241921313 317.2535645534114 1094.319217078223 293.1793366109982
1393 0.005 6.965 20 1106.478829250329 1067.958165774901 1068.000984327796 1108.226507672836 1101.529862167841 1100.594942302102 1087.023057450911 317.2543761610598 1094.323289725475 293.1779860178666
1394 0.005 6.97 20 1106.477958690712 1067.95815699731 1068.000978970708 1108.22573995879 1101.528505894277 1100.594500199342 1087.022729961863 317.2554160516188 1094.318196165931 293.1774685164396
1395 0.005 6.975000000000001 20 1106.476990839663 1067.958154433628 1068.000978376017 1108.226010572316 1101.529123056952 1100.594887772143 1087.023537679557 317.2564256740174 1094.319021919976 293.1782880719009
1396 0.005 6.98 20 1106.477524792948 1067.958135047563 1068.000958790095 1108.225364816093 1101.528186179926 1100.594123358794 1087.02255023901 317.2575774546534 1094.321909773189 293.1778884904239
1397 0.005 6.985 20 1106.477925666652 1067.958124061565 1068.000946659544 1108.225931389343 1101.528803373406 1100.594682105109 1087.022807340715 317.2588970256667 1094.317879011247 293.1791163672615
1398 0.005 6.99 20 1106.477433103685 1067.958111384338 1068.00093543771 1108.22652847834 1101.530137679719 1100.595608523395 1087.022855872749 317.2597415917549 1094.318182794073 293.1779604229749
1399 0.005 6.995 20 1106.477890722979 1067.958114184133 1068.00093555801 1108.225645153759 1101.528206151864 1100.593936120397 1087.023721881264 317.2604745425645 1094.321521016412 293.1779713591673
1400 0.005 7 20 1106.476952478913 1067.958112250879 1068.000934637261 1108.225181131684 1101.528192830074 1100.594150036403 1087.023828121913 317.2612830524088 1094.322012373433 293.1776401665068
1401 0.005 7.005 20 1106.47747405502 1067.958117814919 1068.000938154589 1108.225219762034 1101.527736987933 1100.593727722906 1087.024021626346 317.2625497313864 1094.320922535983 293.1779912857593
1402 0.005 7.01 20 1106.47765550023 1067.95812074923 1068.000940270723 1108.22519421398 1101.52775163508 1100.59368107647 1087.02390164645 317.26389970971 1094.322428838799 293.1787114825703
1403 0.005 7.015000000000001 20 1106.478678312712 1067.958146088902 1068.000962800005 1108.225817696539 1101.528404865832 1100.59419969698 1087.023986590018 317.2643696355416 1094.321295983725 293.1785101152217
1404 0.005 7.02 20 1106.476442675962 1067.958141888788 1068.000964148845 1108.224872159543 1101.5274664105 1100.593624223623 1087.023783309869 317.2648833347182 1094.319579695961 293.1778906804626
1405 0.005 7.025 20 1106.476911664771 1067.958129768633 1068.000953571202 1108.226399599794 1101.530083449449 1100.595722755586 1087.022778441582 317.2654605806924 1094.317226455961 293.1774032431151
1406 0.005 7.03 20 1106.477997346837 1067.958115373593 1068.000937344561 1108.226162299788 1101.529651049841 1100.594986150988 1087.022516847278 317.2661947365182 1094.321505360779 293.1775320997737
1407 0.005 7.035 20 1106.47810819196 1067.958104025187 1068.000924836924 1108.225922058334 1101.529096981646 1100.594336718446 1087.022911908818 317.2676209970891 1094.323677802009 293.1782742321547
1408 0.005 7.04 20 1106.478031240371 1067.95809950138 1068.000919482689 1108.225818633082 1101.528634378664 1100.594206551671 1087.023228798224 317.2693904795825 1094.321180014458 293.177239021458
1409 0.005 7.045 20 1106.477836000674 1067.958095174986 1068.000916651868 1108.22689664388 1101.530588047869 1100.595684963956 1087.023126826245 317.2706223760486 1094.318930540709 293.1773513682648
1410 0.005 7.05 20 1106.477139612738 1067.958104620086 1068.00092706334 1108.226120851735 1101.529004406192 1100.594737088293 1087.024075666397 317.2716341518846 1094.317976428665 293.1769920407295
1411 0.005 7.055 20 1106.477309035988 1067.958111983067 1068.000933383804 1108.225227143046 1101.527764087374 1100.593800138397 1087.024087036625 317.2721274282555 1094.320077958562 293.1767603173998
1412 0.005 7.06 20 1106.477674335716 1067.958125822363 1068.000944929124 1108.225514312148 1101.528487223689 1100.594393868034 1087.024068570721 317.2732845266135 1094.319987094813 293.1804506244525
1413 0.005 7.065 20 1106.477642231186 1067.958138152579 1068.000956559463 1108.225287409921 1101.528125542985 1100.594046779372 1087.024017092405 317.2740455584502 1094.321264232027 293.1834652987452
1414 0.005 7.07 20 1106.478055864795 1067.958155165568 1068.000972192018 1108.225923375243 1101.529041360214 1100.594814239643 1087.024072689338 317.2750181502595 1094.317616584458 293.1771054892069
1415 0.005 7.075 20 1106.475405813596 1067.958149206506 1068.000973966619 1108.224966796775 1101.527972775139 1100.594234204571 1087.024020447653 317.2754992117908 1094.319282114684 293.1788631588006
1416 0.005 7.08 20 1106.47775552799 1067.958156157394 1068.000974938404 1108.22511529028 1101.52752633158 1100.593471553232 1087.023842211916 317.276421729127 1094.322257145222 293.1787491965811
1417 0.005 7.085 20 1106.477978866154 1067.958170573393 1068.000986404542 1108.225670880744 1101.528102366198 1100.594052228464 1087.024026517845 317.2771485708037 1094.318607234997 293.1769009933706
1418 0.005 7.09 20 1106.476812712976 1067.95818893337 1068.00100765654 1108.225816482636 1101.528891204489 1100.595007563118 1087.02443824137 317.2781171012241 1094.316527887506 293.1786244343518
1419 0.005 7.095 20 1106.476855223347 1067.958184387563 1068.001004918064 1108.224802159297 1101.52764159343 1100.593681272723 1087.023734446165 317.2789368266011 1094.323126795701 293.1773123600909
1420 0.005 7.100000000000001 20 1106.47649591486 1067.9581793206 1068.001000807517 1108.224791456474 1101.527448150669 1100.593585891842 1087.023748954512 317.2796895858983 1094.32008677623 293.1772501702915
1421 0.005 7.105 20 1106.476962462925 1067.958168188973 1068.000990020131 1108.226281239071 1101.529915221324 1100.595596447452 1087.022666634144 317.2806770415656 1094.318088488886 293.1772196054034
1422 0.005 7.11 20 1106.477409113991 1067.958150069948 1068.000971582668 1108.225283556446 1101.528125339214 1100.594167121077 1087.022593146727 317.2819576762016 1094.321655615025 293.176854607808
1423 0.005 7.115 20 1106.479062006165 1067.958151531864 1068.000968646071 1108.226709910898 1101.530117888094 1100.595133470326 1087.023011123993 317.2827894170836 1094.322510040387 293.1780337309543
1424 0.005 7.12 20 1106.477834231829 1067.958143606984 1068.000963784436 1108.226577266599 1101.530188606543 1100.595489417434 1087.022748174506 317.2835790549727 1094.319955295822 293.1773018933555
1425 0.005 7.125 20 1106.478589226764 1067.958139102917 1068.000958186803 1108.226680125824 1101.530172960545 1100.595228807107 1087.022755573816 317.2843153375133 1094.321724803104 293.1782742287548
1426 0.005 7.13 20 1106.477061202764 1067.958125007746 1068.000947871761 1108.225045761317 1101.527343830868 1100.593715520498 1087.022901801533 317.2853862137147 1094.32154880504 293.178733877038
1427 0.005 7.135 20 1106.478009781797 1067.958130057252 1068.00094979177 1108.225633130841 1101.528161745228 1100.594229732302 1087.023859776905 317.2854299997178 1094.318964040725 293.1771588140874
1428 0.005 7.140000000000001 20 1106.47518267207 1067.9581193124 1068.000945861942 1108.22481891039 1101.527807856903 1100.594088903455 1087.024019095829 317.2857425542601 1094.319433264499 293.1776248494834
1429 0.005 7.145 20 1106.477534158342 1067.958103295696 1068.00092630052 1108.225282714809 1101.528042322092 1100.594092548587 1087.022562572439 317.2869678121613 1094.321913527007 293.1775403652952
1430 0.005 7.15 20 1106.479373491449 1067.958146094937 1068.000959976121 1108.226565055324 1101.528904438145 1100.594671632472 1087.024278422766 317.2881625593942 1094.318959056402 293.1778442297619
1431 0.005 7.155 20 1106.47721816578 1067.958136527216 1068.000958086025 1108.226543927506 1101.530291807208 1100.595804963959 1087.022818600099 317.289074240061 1094.317498592651 293.177008075783
1432 0.005 7.16 20 1106.47799957992 1067.958139454814 1068.000959388903 1108.22560590201 1101.528195084118 1100.593875541522 1087.023611818022 317.2901195110144 1094.322180204354 293.176493663581
1433 0.005 7.165 20 1106.477885856382 1067.958131665499 1068.000952141979 1108.225724949783 1101.528829628155 1100.594380282723 1087.022992843341 317.2910922747493 1094.322683587499 293.1771369182874
1434 0.005 7.17 20 1106.478014887796 1067.958144967904 1068.000963809432 1108.225806278719 1101.528878118608 1100.594583594319 1087.023995247135 317.2919726000654 1094.320064235616 293.1784781381457
1435 0.005 7.175 20 1106.476043131727 1067.958135388257 1068.000960032037 1108.224789257985 1101.527715375821 1100.593853782309 1087.023890959867 317.2927522440077 1094.321547997523 293.1786618665579
1436 0.005 7.18 20 1106.477335902101 1067.958147288759 1068.000968034515 1108.225844721159 1101.529092513485 1100.594924665637 1087.024018503545 317.2931135133011 1094.318808242489 293.1776053421038
1437 0.005 7.185 20 1106.475024225646 1067.95813796494 1068.000964004929 1108.224842366716 1101.527809121718 1100.594101950665 1087.024003058662 317.293792830552 1094.319183649994 293.1783686136688
1438 0.005 7.19 20 1106.478418974581 1067.958129342886 1068.000949357033 1108.226404341001 1101.529931814226 1100.595053232845 1087.022620063956 317.2952782431906 1094.322453698701 293.1775563510442
1439 0.005 7.195 20 1106.477788785204 1067.958108144409 1068.000929053768 1108.22559344115 1101.528810200407 1100.594403464748 1087.022302416815 317.2957203976422 1094.322009769968 293.1771088563483
1440 0.005 7.2 20 1106.478183910647 1067.958125260584 1068.000943186446 1108.225622242324 1101.528390808914 1100.594278601154 1087.024096384555 317.2963727028208 1094.319078285289 293.1778468801049
1441 0.005 7.205 20 1106.475327607848 1067.958115476624 1068.000940483427 1108.224781804743 1101.527677872021 1100.593926133535 1087.023984258248 317.2969736940439 1094.320036238844 293.1777658750881
1442 0.005 7.21 20 1106.47732590811 1067.958133767084 1068.000954671014 1108.225691023607 1101.528228278992 1100.594187848685 1087.024158606126 317.2979999892651 1094.318323553426 293.181557887214
1443 0.005 7.215 20 1106.478068892711 1067.958154630371 1068.000971184589 1108.226064148205 1101.529041350184 1100.594812580799 1087.024090769665 317.2985963748101 1094.317142594764 293.1819023215031
1444 0.005 7.22 20 1106.477038810322 1067.958170348907 1068.000988703533 1108.22591675036 1101.529246643221 1100.595188243967 1087.024238411724 317.2994356103364 1094.317246211213 293.1814299592598
1445 0.005 7.225000000000001 20 1106.478649952083 1067.958203186582 1068.00101689132 1108.22583168776 1101.528337395818 1100.594277254468 1087.024254893936 317.3010526587527 1094.322047384092 293.182504465407
1446 0.005 7.23 20 1106.476911453202 1067.958184905837 1068.001006476269 1108.225901166468 1101.529416950974 1100.594424290964 1087.022816626426 317.3022806240414 1094.320421716983 293.1800822436918
1447 0.005 7.235 20 1106.475628007123 1067.958181683989 1068.001006685589 1108.225188599972 1101.528294399295 1100.594528114483 1087.024113674259 317.3027036594856 1094.318902633938 293.1776048423244
1448 0.005 7.24 20 1106.478988151276 1067.958212977261 1068.001028691228 1108.225843655677 1101.528098278628 1100.594042035572 1087.024050571261 317.3032584398446 1094.322829974267 293.1774341007315
1449 0.005 7.245 20 1106.477605041295 1067.958208636213 1068.001027294305 1108.225732305737 1101.528663704955 1100.594338110186 1087.022500110087 317.3035657215387 1094.319226671709 293.1783203317263
1450 0.005 7.25 20 1106.477313348728 1067.958201290997 1068.001023088538 1108.226550653166 1101.530288875012 1100.595769144661 1087.022785414301 317.3043540257661 1094.318400361613 293.1773749745402
1451 0.005 7.255 20 1106.477465806333 1067.95818811793 1068.00100994268 1108.22559528486 1101.528596501535 1100.594203433147 1087.023130770008 317.3044799791917 1094.322704960448 293.1776013361382
1452 0.005 7.26 20 1106.477367931093 1067.958171464459 1068.00099495674 1108.226091152003 1101.529620588825 1100.595220667483 1087.022599080021 317.3051817334297 1094.319275758146 293.1782960681459
1453 0.005 7.265000000000001 20 1106.477145947572 1067.958156893113 1068.000980283516 1108.225270070122 1101.527849674902 1100.594101886929 1087.022745552768 317.3059668156263 1094.320414532574 293.1791458544277
1454 0.005 7.27 20 1106.476546380312 1067.958146954014 1068.000970442604 1108.22466311291 1101.527461580292 1100.593531490604 1087.023798770356 317.3074855089128 1094.323520164929 293.1812940269899
1455 0.005 7.275 20 1106.478778668287 1067.958175976603 1068.000992379143 1108.225933989753 1101.528224592768 1100.594057836847 1087.0241922036 317.3085291008423 1094.319941361412 293.1810589321636
1456 0.005 7.28 20 1106.477536411631 1067.958184826552 1068.001003496758 1108.225659156244 1101.52898209905 1100.594797374657 1087.024022587712 317.3095524502538 1094.319746989674 293.1816366516493
1457 0.005 7.285 20 1106.479551832264 1067.958228345473 1068.001041568768 1108.2264272855 1101.528778623815 1100.594531708942 1087.02412905253 317.3101051123581 1094.320524864227 293.1802584558674
1458 0.005 7.29 20 1106.478778887166 1067.958227596865 1068.001044981292 1108.226794797149 1101.530233644428 1100.595370275268 1087.022658392684 317.3111691381008 1094.319122579794 293.177204452228
1459 0.005 7.295 20 1106.477528205286 1067.958218371291 1068.001040828833 1108.226682622792 1101.530352600797 1100.595710200549 1087.02281807485 317.3113382961469 1094.318641056303 293.1763990299025
1460 0.005 7.3 20 1106.477845676247 1067.95820409075 1068.001027695318 1108.226456199043 1101.530047375268 1100.595071968017 1087.022833030293 317.3117228277158 1094.320127847629 293.1768591986315
1461 0.005 7.305 20 1106.476676108264 1067.958190855672 1068.001016862219 1108.225731489802 1101.52864832788 1100.594911816662 1087.023010982371 317.3123108617104 1094.317324341602 293.1784319836851
1462 0.005 7.31 20 1106.478033033706 1067.958175064947 1068.000998237162 1108.226234073759 1101.52960112424 1100.594533609308 1087.022835705543 317.3134066338999 1094.32140137406 293.1807436713877
1463 0.005 7.315 20 1106.47774659408 1067.95816282504 1068.000986350859 1108.226453732634 1101.530021914483 1100.595365541754 1087.022764102505 317.314048316726 1094.319535050677 293.1807498265118
1464 0.005 7.32 20 1106.478706594016 1067.958161735048 1068.000982535507 1108.226855282461 1101.530325497633 1100.595321527856 1087.023186608085 317.3149247606363 1094.321731132965 293.180648129754
1465 0.005 7.325 20 1106.478804364205 1067.958160946886 1068.000981235786 1108.226874456974 1101.530256582876 1100.595254876175 1087.023045359022 317.315533723211 1094.319471047745 293.1826349006666
1466 0.005 7.33 20 1106.476653305617 1067.958143168296 1068.000969188103 1108.226376872983 1101.530058994369 1100.595141794007 1087.023011923931 317.3162186446058 1094.317704017595 293.1810684582913
1467 0.005 7.335 20 1106.477766124697 1067.958150381149 1068.000973155963 1108.225390550157 1101.527701980682 1100.593649098023 1087.02392254416 317.3166386426111 1094.32125893125 293.1797480836693
1468 0.005 7.34 20 1106.476406064181 1067.958135562671 1068.000961232103 1108.224419227144 1101.527135684256 1100.593240581472 1087.023723083881 317.3170276497379 1094.323325211407 293.176859136029
1469 0.005 7.345 20 1106.478188017292 1067.958152105332 1068.000972257051 1108.225885269205 1101.528900759841 1100.594686671301 1087.024060196648 317.3182534441211 1094.317371878834 293.1768876531578
1470 0.005 7.350000000000001 20 1106.476558230387 1067.958152604668 1068.000974414367 1108.225618297785 1101.528381412515 1100.594609307423 1087.024002317732 317.3193735634526 1094.318414551796 293.1766888678207
1471 0.005 7.355 20 1106.478731700191 1067.958181265962 1068.00099705206 1108.225684524113 1101.52819330755 1100.594134503508 1087.024247461319 317.3199830196358 1094.322645654936 293.1766723455684
1472 0.005 7.36 20 1106.478106899365 1067.958198719501 1068.001015774916 1108.225964039009 1101.529101078822 1100.594859780934 1087.024035922925 317.3206513075527 1094.317475368532 293.1782727371448
1473 0.005 7.365 20 1106.475126428138 1067.958188017013 1068.001014146917 1108.2247710159 1101.527745618363 1100.594038509118 1087.023980653482 317.3211565690238 1094.319397323932 293.1777365445292
1474 0.005 7.37 20 1106.477633381802 1067.958174723713 1068.000996230915 1108.225565699316 1101.528597226536 1100.594089554084 1087.022925400366 317.3218551612549 1094.323506827085 293.1771801394929
1475 0.005 7.375 20 1106.477318243401 1067.9581807417 1068.001000234685 1108.225469897531 1101.52835026002 1100.594309584255 1087.023936070538 317.3218386128877 1094.319525082845 293.1774263448985
1476 0.005 7.38 20 1106.476923006556 1067.958197721456 1068.001017445607 1108.225819821901 1101.528893193743 1100.595020700925 1087.02449217368 317.3224177755166 1094.31656457154 293.1777556592853
1477 0.005 7.385 20 1106.477083263826 1067.958195366364 1068.001015675339 1108.224970036529 1101.527857485496 1100.593854433401 1087.023763661797 317.3238852202331 1094.322770465817 293.1774796162858
1478 0.005 7.390000000000001 20 1106.478155957692 1067.958216627218 1068.001032934713 1108.225780185644 1101.528558992765 1100.594435033672 1087.024152964906 317.3249598394755 1094.317357622045 293.1795975887733
1479 0.005 7.395 20 1106.475043139166 1067.958207701986 1068.001031675653 1108.224775911959 1101.527739090245 1100.594037403348 1087.024031902339 317.3255749178646 1094.319556231625 293.1774766415812
1480 0.005 7.4 20 1106.477508837495 1067.958191938849 1068.001013456616 1108.225198604204 1101.527908159642 1100.594028016169 1087.022652194509 317.326390882574 1094.321634468433 293.1774671037454
1481 0.005 7.405 20 1106.47933295939 1067.958197015836 1068.001013390281 1108.22713106498 1101.530607616851 1100.595607158254 1087.022809796809 317.327411722824 1094.318716039006 293.1798913655645
1482 0.005 7.41 20 1106.477649444822 1067.958186172468 1068.001006102934 1108.226341062819 1101.529840356314 1100.595288249198 1087.022646771758 317.3283898959598 1094.319685413685 293.1809279734309
1483 0.005 7.415 20 1106.476993115155 1067.958200542648 1068.001021247506 1108.225911030582 1101.528442896541 1100.594481299032 1087.02425393291 317.3289436753391 1094.317196631872 293.1812601155416
1484 0.005 7.42 20 1106.47769542393 1067.958207802554 1068.001026820451 1108.225398025572 1101.528519781093 1100.594326915916 1087.024029846428 317.3298687376785 1094.321554862938 293.1811710088851
1485 0.005 7.425 20 1106.479015797479 1067.958241788126 1068.001056272165 1108.226049813004 1101.528620089601 1100.594466002437 1087.024329212127 317.3308614178491 1094.319026493364 293.1811830044723
1486 0.005 7.43 20 1106.477704714621 1067.958269746935 1068.001086322751 1108.225869837436 1101.528442873271 1100.594590649765 1087.024420856281 317.3317040628551 1094.318821203205 293.1818614006994
1487 0.005 7.435 20 1106.47683595715 1067.958286009277 1068.001105769876 1108.225562370595 1101.528092740312 1100.594305565284 1087.024435627682 317.332243070739 1094.317301746368 293.1811841820244
1488 0.005 7.44 20 1106.47744733767 1067.958290859764 1068.001110230771 1108.225404289046 1101.52835078946 1100.594245392211 1087.023904779266 317.3326837671333 1094.321724919473 293.1812649079075
1489 0.005 7.445 20 1106.476976466809 1067.958291722861 1068.001112924921 1108.225188184563 1101.52789324603 1100.593992933133 1087.023880444784 317.3331715182273 1094.318796543576 293.1810378247735
1490 0.005 7.45 20 1106.477445033767 1067.958300124126 1068.001119008283 1108.225705963881 1101.52891712018 1100.59474008574 1087.023851442074 317.3335403800315 1094.319772774505 293.180327698186
1491 0.005 7.455 20 1106.477306905993 1067.95828744177 1068.001108646097 1108.226268433053 1101.529863204313 1100.594886662873 1087.022937044798 317.333756456776 1094.319639429868 293.1779900169027
1492 0.005 7.46 20 1106.477261734008 1067.958281004664 1068.001103146269 1108.226792015528 1101.530492361044 1100.595557020621 1087.023315655366 317.3348076826612 1094.317816102737 293.1773115725063
1493 0.005 7.465 20 1106.477399017253 1067.958262882113 1068.001085847735 1108.225116862566 1101.527717388552 1100.593879591388 1087.022687838171 317.3360388284075 1094.321849633844 293.1776679692452
1494 0.005 7.47 20 1106.47833021439 1067.958257656851 1068.001078280286 1108.226123154232 1101.529339181656 1100.594727835612 1087.023015694521 317.3372923814917 1094.3212004067 293.1780943963219
1495 0.005 7.475000000000001 20 1106.476908751839 1067.958240433888 1068.001064512137 1108.226396460794 1101.530053402977 1100.595069535236 1087.023046462086 317.3378692350179 1094.317602080761 293.1771539470885
1496 0.005 7.48 20 1106.477079176162 1067.958231521396 1068.001055225526 1108.225810559876 1101.528853596917 1100.594583104797 1087.023502471636 317.3385650193476 1094.320140080795 293.1777763219752
1497 0.005 7.485 20 1106.479063033815 1067.958230775255 1068.001050197054 1108.226956882907 1101.530379502847 1100.595438842711 1087.022813544613 317.3392472961233 1094.318927828614 293.1781429483963
1498 0.005 7.49 20 1106.476544176272 1067.958216829192 1068.001041704456 1108.225761521125 1101.528690338167 1100.594992412196 1087.023000962148 317.3398692336669 1094.316962086569 293.1796000887205
1499 0.005 7.495 20 1106.478464479555 1067.958203631416 1068.001025297212 1108.226384113148 1101.529829587348 1100.594767891329 1087.022702264686 317.3399271334185 1094.32271178463 293.178350063819
1500 0.005 7.5 20 1106.479155843954 1067.958203540576 1068.001022612125 1108.226987827092 1101.530479834597 1100.595495551675 1087.022858664996 317.3404558296694 1094.32091881942 293.1774977897074
1501 0.005 7.505 20 1106.478120540628 1067.958197949933 1068.001019127167 1108.225864400091 1101.528794288779 1100.594396946741 1087.023274021137 317.3412600003518 1094.321210289947 293.1788689863977
1502 0.005 7.51 20 1106.477152451509 1067.958186246327 1068.001010450602 1108.225958670265 1101.529227417067 1100.594797106181 1087.023223346737 317.3423970015866 1094.320064554571 293.1780154314056
1503 0.005 7.515000000000001 20 1106.478420280939 1067.958211660916 1068.001030977843 1108.226126421226 1101.528696351363 1100.594524494073 1087.024191471883 317.3430978839085 1094.31706954064 293.1782828296086
1504 0.005 7.52 20 1106.477005747364 1067.95821470246 1068.001037024449 1108.226030200833 1101.529039891382 1100.594891188033 1087.023844335793 317.3436996603593 1094.318416658956 293.1778137741542
1505 0.005 7.525 20 1106.477918134651 1067.958196608491 1068.001019757653 1108.225990682464 1101.529414052994 1100.594805779349 1087.022512771514 317.3441707985774 1094.321680920155 293.1779591021106
1506 0.005 7.53 20 1106.477528074551 1067.95819304564 1068.001016398286 1108.226779752886 1101.530307109592 1100.595623208478 1087.023361641074 317.3446136268714 1094.318552984835 293.1785571691032
1507 0.005 7.535 20 1106.478696926484 1067.958184999757 1068.001005900486 1108.226593772621 1101.530065898346 1100.595112648663 1087.022626885148 317.3457963954154 1094.32269502568 293.1784269622861
1508 0.005 7.54 20 1106.477773254061 1067.958164258699 1068.000987188919 1108.225706804247 1101.528935282552 1100.594507823502 1087.022404020081 317.3465038203008 1094.321637132685 293.178149726197
1509 0.005 7.545 20 1106.476327042048 1067.958152840603 1068.000978936071 1108.224708795728 1101.527324884711 1100.59349883439 1087.023873891795 317.3472787170733 1094.319785917774 293.177277957632
1510 0.005 7.55 20 1106.476960915367 1067.958140002296 1068.000965646192 1108.226624190606 1101.530316188718 1100.595363307242 1087.02327043598 317.3480500718084 1094.316952155577 293.1768776445914
1511 0.005 7.555 20 1106.477804300498 1067.958125472319 1068.000948764509 1108.226403204375 1101.529945332283 1100.59492426495 1087.02283378928 317.3481436717141 1094.320474458038 293.1769577906124
1512 0.005 7.56 20 1106.477746411972 1067.958108265898 1068.000931115869 1108.225845280318 1101.528937885362 1100.594645759125 1087.022474489526 317.3483681146502 1094.319624554529 293.176748755526
1513 0.005 7.565 20 1106.477825506086 1067.95808938498 1068.000912482437 1108.225754787095 1101.528892763791 1100.59462283794 1087.022490221412 317.3487051292718 1094.319954567187 293.1770378032306
1514 0.005 7.57 20 1106.477650479111 1067.958080712851 1068.000904493749 1108.226796216554 1101.530550318336 1100.595876613387 1087.022860773325 317.3492406131954 1094.318040712124 293.1768898955921
1515 0.005 7.575 20 1106.478495872778 1067.958068336177 1068.000889866461 1108.226329273007 1101.529688324541 1100.594857609085 1087.022537753415 317.3502616604401 1094.322719982021 293.1775579676938
1516 0.005 7.58 20 1106.478528354444 1067.958063351846 1068.000884103939 1108.226659647058 1101.529967024807 1100.595243898725 1087.02270774238 317.351512418142 1094.318592985175 293.1782134427848
1517 0.005 7.585 20 1106.477919016595 1067.9580644594 1068.000886412422 1108.22714946685 1101.530819864079 1100.59594171913 1087.02342310277 317.3524936284311 1094.318911451905 293.1779781121696
1518 0.005 7.59 20 1106.478119972353 1067.958076403509 1068.000897280516 1108.225446989985 1101.527724305296 1100.593565843535 1087.023921323465 317.3533550524998 1094.321706019067 293.1777099959846
1519 0.005 7.595 20 1106.476656714118 1067.958071866853 1068.000895709236 1108.224970534732 1101.527651340479 1100.59377004802 1087.023819008196 317.3541099331431 1094.319438108882 293.1771793988856
1520 0.005 7.600000000000001 20 1106.476651192721 1067.958084199462 1068.000906428438 1108.225537339724 1101.52815287205 1100.594342887386 1087.024345365301 317.3544990658193 1094.317267414931 293.1774983291842
1521 0.005 7.605 20 1106.477694717438 1067.958094223989 1068.000913418269 1108.22531524339 1101.5282750439 1100.594147953085 1087.024011773626 317.3548410508098 1094.321376684129 293.1771897033206
1522 0.005 7.61 20 1106.479407225484 1067.958136384041 1068.000949099147 1108.226219743052 1101.528629750818 1100.59446653497 1087.024374959381 317.3554617415289 1094.319698071481 293.1773330942759
1523 0.005 7.615 20 1106.478170701128 1067.958138496166 1068.000956662549 1108.227095762024 1101.530908519894 1100.596028708806 1087.022945553991 317.3554441800279 1094.319215554696 293.1790338567198
1524 0.005 7.62 20 1106.477467335187 1067.958139779564 1068.000960247772 1108.22580822218 1101.528694028442 1100.594368434622 1087.023516238829 317.3562749108083 1094.321170448413 293.1783350675339
1525 0.005 7.625 20 1106.47742900963 1067.958167066209 1068.000986883875 1108.226181610491 1101.528932711764 1100.594972111421 1087.024446441376 317.3569135316509 1094.31774924485 293.1790395622156
1526 0.005 7.63 20 1106.47625988287 1067.958154147115 1068.000978214817 1108.224428976646 1101.527159333945 1100.593291391184 1087.023742405917 317.3576921804488 1094.323116469975 293.1780057734269
1527 0.005 7.635 20 1106.478892147018 1067.958182800598 1068.000998470322 1108.225646283849 1101.528071519497 1100.593965104566 1087.024156260656 317.3583334889091 1094.32246267973 293.1774633236294
1528 0.005 7.640000000000001 20 1106.476688436975 1067.958182712971 1068.001003324196 1108.225058454469 1101.527746862904 1100.593856330978 1087.023840669709 317.3592844766649 1094.319276320096 293.1773233948055
1529 0.005 7.645 20 1106.4772346426 1067.958207730334 1068.001026343145 1108.225866933287 1101.528458021329 1100.59467029943 1087.024591793884 317.3601024095448 1094.317381023502 293.1781867611419
1530 0.005 7.65 20 1106.476794267233 1067.958205257588 1068.00102607612 1108.224966699417 1101.527888832029 1100.593923976015 1087.023874065782 317.3606969359801 1094.322354052075 293.1779306437785
1531 0.005 7.655 20 1106.476825870013 1067.958212069043 1068.001032495239 1108.225681643808 1101.529035310107 1100.594995740134 1087.024047838062 317.3610565490901 1094.318616199373 293.177957708652
1532 0.005 7.66 20 1106.478792473173 1067.958219060712 1068.001035369646 1108.226863729801 1101.530218328283 1100.595345917169 1087.023027360917 317.3621333284788 1094.319969634796 293.1777895466895
1533 0.005 7.665 20 1106.475838006274 1067.958189067239 1068.001013257822 1108.225750445057 1101.52931762783 1100.595252957837 1087.021756058858 317.3628908561223 1094.317477712146 293.177893473363
1534 0.005 7.67 20 1106.477662469297 1067.958169944816 1068.000992666425 1108.22541643818 1101.528367413378 1100.594284380984 1087.022493707082 317.3638784480181 1094.321682066472 293.1813514064643
1535 0.005 7.675 20 1106.479308403714 1067.958169259452 1068.000986999641 1108.22688042291 1101.530347444881 1100.595296197726 1087.022767959361 317.364331219029 1094.321564364047 293.1808303194283
1536 0.005 7.68 20 1106.478051910214 1067.958167726535 1068.000986619301 1108.225604479698 1101.528319564767 1100.593918250495 1087.023405314532 317.364615979804 1094.323407205366 293.180202866892
1537 0.005 7.685 20 1106.478204384536 1067.958171344759 1068.000990288587 1108.226087976507 1101.528920864137 1100.594537164044 1087.023530260397 317.3648390216127 1094.319470675352 293.1772075660299
1538 0.005 7.69 20 1106.476730586759 1067.958153985392 1068.000978362204 1108.226133440276 1101.529680721583 1100.595473736915 1087.022757354909 317.3652040843082 1094.317355625859 293.1776978996588
1539 0.005 7.695 20 1106.477803104271 1067.958159776358 1068.00098034061 1108.225481433769 1101.528614926696 1100.59438120683 1087.023865810314 317.366011695562 1094.321506770158 293.177961064292
1540 0.005 7.7 20 1106.477979968579 1067.958175009372 1068.000993125117 1108.225954760198 1101.529042559461 1100.594821601555 1087.024004535846 317.3673577127955 1094.317858443237 293.1789875533254
1541 0.005 7.705 20 1106.477661891893 1067.958206684879 1068.001024791623 1108.226275339717 1101.529037695307 1100.595046263863 1087.024437014075 317.3680662692845 1094.318080702566 293.178062675553
1542 0.005 7.71 20 1106.478020745372 1067.958223071039 1068.001041137198 1108.225389981643 1101.528049581904 1100.594015049151 1087.024208466954 317.3691507613797 1094.320863902443 293.177861637643
1543 0.005 7.715 20 1106.478037857606 1067.95823230973 1068.001050853152 1108.225746491924 1101.528479607573 1100.594157962556 1087.023693895777 317.3692173067026 1094.320834143292 293.1773531045233
1544 0.005 7.72 20 1106.478919595979 1067.958230402771 1068.001048499614 1108.226729381871 1101.530338356375 1100.595346681974 1087.022577148822 317.3695225312562 1094.322565591176 293.1779842315073
1545 0.005 7.725000000000001 20 1106.478160006798 1067.958232435697 1068.001052104684 1108.226938835065 1101.530573111354 1100.59567779176 1087.023190975257 317.369853439217 1094.320356400188 293.1778279448486
1546 0.005 7.73 20 1106.478863756103 1067.958262349729 1068.001079124148 1108.226092389001 1101.528549009038 1100.594362882342 1087.024182880984 317.3704141677371 1094.32033354941 293.177908214986
1547 0.005 7.735 20 1106.478583741802 1067.958285431486 1068.001102751306 1108.225590860161 1101.528193205113 1100.594127348297 1087.024216925717 317.3713433208042 1094.321685785675 293.1782767435939
1548 0.005 7.74 20 1106.477533009535 1067.958295786456 1068.001115798657 1108.2257333164 1101.529021474342 1100.594824268226 1087.024056579038 317.372378062094 1094.319491611096 293.1789119766024
1549 0.005 7.745 20 1106.477425233882 1067.958300345094 1068.001120926389 1108.225461847478 1101.528446398842 1100.594341914496 1087.023873285254 317.3728185446484 1094.320565170716 293.178009517888
1550 0.005 7.75 20 1106.477176280867 1067.958286371545 1068.001107980049 1108.225051373576 1101.527751783944 1100.593887950425 1087.023437213277 317.3732363446868 1094.323426022153 293.1773512408222
1551 0.005 7.755 20 1106.47879103883 1067.958287810415 1068.001106680016 1108.226759897556 1101.530015711143 1100.595096269009 1087.023101922509 317.3738555972153 1094.319328000916 293.1770689657704
1552 0.005 7.76 20 1106.477652848461 1067.958282113653 1068.001104001713 1108.226915981262 1101.530647265191 1100.595942845729 1087.022854390084 317.3743015452857 1094.317835916925 293.1784558208248
1553 0.005 7.765000000000001 20 1106.477739508018 1067.958264528565 1068.001087430678 1108.226027632305 1101.529382225275 1100.594833075909 1087.022493282799 317.374743872161 1094.321388062631 293.1768661473741
1554 0.005 7.77 20 1106.477222211985 1067.958238206885 1068.001063459827 1108.225837114168 1101.529218431052 1100.594135046534 1087.022883449771 317.3756763211771 1094.321153191342 293.1767711155312
1555 0.005 7.775 20 1106.477824558444 1067.958239174198 1068.001061100218 1108.225102816721 1101.527557655479 1100.593500121157 1087.023920039183 317.3763309901348 1094.322675434413 293.1824137544626
1556 0.005 7.78 20 1106.477936624425 1067.958240549353 1068.001060452198 1108.225460707289 1101.527985391582 1100.594038987858 1087.02372289471 317.3767967964636 1094.320429420104 293.1802263650534
1557 0.005 7.785 20 1106.476310881623 1067.958232158974 1068.001055925238 1108.224720746942 1101.527301092656 1100.593468583332 1087.023814712251 317.3771569933824 1094.320138986255 293.1807734204019
1558 0.005 7.79 20 1106.477217023132 1067.958249614942 1068.001071037548 1108.225892205065 1101.528370235825 1100.594488186424 1087.024358256196 317.37753378211 1094.317671722105 293.1804975595732
1559 0.005 7.795 20 1106.478235662124 1067.9582432519 1068.001063145941 1108.226033966198 1101.529199001264 1100.594554929893 1087.023043227736 317.3776362039131 1094.323030946396 293.1806645701955
1560 0.005 7.8 20 1106.478022359319 1067.958231563484 1068.001051866089 1108.225762727472 1101.528809703524 1100.594205943979 1087.022903494904 317.3778348345103 1094.322652630034 293.1817860927131
1561 0.005 7.805000000000001 20 1106.477868281534 1067.958214094427 1068.001035984041 1108.226144526818 1101.529638402355 1100.594568042856 1087.022639746974 317.3781551342435 1094.32072519429 293.177908972091
1562 0.005 7.81 20 1106.477517661336 1067.958207709721 1068.001030229954 1108.226409767904 1101.5298523456 1100.595159607203 1087.023289543008 317.3788454598927 1094.319969127979 293.1777373519311
1563 0.005 7.815 20 1106.479084368271 1067.958212343607 1068.00103123682 1108.227047856882 1101.530370539545 1100.595367876706 1087.023201462383 317.3794862502131 1094.319180919534 293.1775185494317
1564 0.005 7.82 20 1106.476935334665 1067.958197298242 1068.001021481832 1108.225514960143 1101.528308942621 1100.594536761244 1087.022881108434 317.3803455513619 1094.31884268603 293.1782640588262
1565 0.005 7.825 20 1106.478585311875 1067.958189561986 1068.001010794259 1108.226699970106 1101.530289649532 1100.595255261566 1087.022816099954 317.3810728933572 1094.321493719931 293.1784296026793
1566 0.005 7.83 20 1106.477588436878 1067.958195663001 1068.001016614926 1108.225667192008 1101.528654178303 1100.594457531057 1087.024009747805 317.3819693835821 1094.320943289973 293.1789440382354
1567 0.005 7.835 20 1106.477645755419 1067.958189224557 1068.001012724055 1108.226817403202 1101.53055915338 1100.595916512573 1087.022901792674 317.3823491181633 1094.318237774088 293.1779497054064
1568 0.005 7.84 20 1106.478694823261 1067.95817855371 1068.001000103468 1108.226422177095 1101.529803564305 1100.594929845664 1087.022540786633 317.3824467583469 1094.322663402849 293.1771538354672
1569 0.005 7.845 20 1106.477892256787 1067.958165036395 1068.000987708706 1108.226100690926 1101.529188015458 1100.594899984776 1087.022491711548 317.3827880633931 1094.3176418149 293.1776436286039
1570 0.005 7.850000000000001 20 1106.47690426301 1067.95815010488 1068.000974969007 1108.225428994591 1101.52816458022 1100.594408748908 1087.022903781277 317.3834848428656 1094.319389633086 293.1777230456612
1571 0.005 7.855 20 1106.476626704831 1067.958157295401 1068.000981384248 1108.225950921868 1101.52941510614 1100.595428694952 1087.024345264974 317.3843322651218 1094.316575411345 293.1770943434356
1572 0.005 7.86 20 1106.47868008807 1067.958156261455 1068.000977035105 1108.226748134384 1101.530319631205 1100.595404946865 1087.023020029988 317.3852008854684 1094.32247109929 293.177346727355
1573 0.005 7.865 20 1106.477718964994 1067.958156847613 1068.000977899605 1108.225721911686 1101.52852979076 1100.594161200734 1087.023505604445 317.3857189315518 1094.321803680173 293.1782730769806
1574 0.005 7.87 20 1106.478254208219 1067.958149945885 1068.000971074444 1108.226683848195 1101.530356043002 1100.595347041364 1087.022875119201 317.386138039952 1094.320526076129 293.1788907609381
1575 0.005 7.875 20 1106.477590099151 1067.958139779968 1068.000962135069 1108.225700477451 1101.528798738727 1100.594426128774 1087.023154786823 317.3863383300339 1094.322214781855 293.1765834420435
1576 0.005 7.88 20 1106.478873254965 1067.958132003813 1068.000952768486 1108.226505467626 1101.529975201737 1100.595044583732 1087.022631593619 317.3870444914488 1094.322823347269 293.1777356192889
1577 0.005 7.885 20 1106.47732195638 1067.958123574238 1068.00094653208 1108.22545102204 1101.527754078717 1100.594082147583 1087.022897538059 317.3876806310117 1094.318383773658 293.1769342806363
1578 0.005 7.890000000000001 20 1106.476656044754 1067.9581161607 1068.000939604624 1108.225510627299 1101.528315355993 1100.59457406772 1087.023805237932 317.3885532228801 1094.319765555372 293.1768766093037
1579 0.005 7.895 20 1106.478365228206 1067.958107536954 1068.000928832302 1108.226461256496 1101.529769541476 1100.595139112286 1087.02264880596 317.3892951026742 1094.318496993271 293.177131990516
1580 0.005 7.9 20 1106.477007485109 1067.958102182938 1068.000925448722 1108.225923284187 1101.528982516446 1100.594775564121 1087.023531663661 317.3900252125604 1094.319199816014 293.176821612054
1581 0.005 7.905 20 1106.477577722559 1067.958081929233 1068.000905179827 1108.225505857922 1101.528444902375 1100.594310565984 1087.022426928661 317.3905859570245 1094.321356940483 293.1768774239677
1582 0.005 7.91 20 1106.478012331225 1067.95807827812 1068.000899349279 1108.226790752715 1101.530329706938 1100.595335171682 1087.023202094037 317.3913272404266 1094.320149533423 293.1764896828359
1583 0.005 7.915 20 1106.477667757439 1067.958081411248 1068.000902221382 1108.225825841838 1101.528661181886 1100.594338970569 1087.023731411304 317.3916208498436 1094.320833546065 293.1772244910595
1584 0.005 7.92 20 1106.476640021235 1067.958090649367 1068.000913153464 1108.225899856282 1101.529354362481 1100.595362811698 1087.024294878572 317.3919958713769 1094.316969742749 293.1779079189788
1585 0.005 7.925 20 1106.478351501587 1067.958079496541 1068.000900431651 1108.22622594892 1101.529662918897 1100.594885327327 1087.022405937985 317.3922094786847 1094.322996054242 293.1771400415579
1586 0.005 7.930000000000001 20 1106.479113833844 1067.958081421189 1068.000899206861 1108.226932035605 1101.53036357235 1100.595342171686 1087.022772656856 317.3929537081145 1094.320874049032 293.1771160893391
1587 0.005 7.935 20 1106.477125304313 1067.958059078294 1068.000882591732 1108.225872350005 1101.529314334444 1100.594246241622 1087.02281219794 317.3939431206431 1094.320801493515 293.1778103040488
1588 0.005 7.94 20 1106.477251901097 1067.958069580093 1068.000891944709 1108.225297147296 1101.527824655647 1100.593954673631 1087.024239219381 317.3947416764863 1094.319282393329 293.1779327205924
1589 0.005 7.945 20 1106.475261736148 1067.958059727796 1068.000886758568 1108.224826404562 1101.527777945253 1100.594049180952 1087.024007212425 317.3955303238498 1094.319555283201 293.1789948966247
1590 0.005 7.95 20 1106.477759441116 1067.958046178179 1068.000868948661 1108.226103596402 1101.529532695735 1100.594530133181 1087.022814487828 317.3961042458367 1094.321652520357 293.17809170475
1591 0.005 7.955 20 1106.478413312374 1067.958036132141 1068.000856089776 1108.226362414239 1101.529858294799 1100.594758621489 1087.022739909929 317.3968882167782 1094.322057468429 293.1770254948921
1592 0.005 7.96 20 1106.477927474636 1067.958025972015 1068.000847061541 1108.22600839333 1101.529056955595 1100.594848401701 1087.022599826661 317.3970422876341 1094.317610595745 293.1769145445118
1593 0.005 7.965 20 1106.477843648002 1067.958027185505 1068.000847062711 1108.225700058838 1101.52845339138 1100.594149762243 1087.02349251646 317.3969949601083 1094.321278087092 293.1802957634952
1594 0.005 7.97 20 1106.477406814694 1067.958052181136 1068.000871350083 1108.225977515527 1101.528693446545 1100.594735414277 1087.024384071806 317.3974793590003 1094.318057769375 293.1766672409398
1595 0.005 7.975000000000001 20 1106.477970764336 1067.958054731177 1068.000873430785 1108.225640919596 1101.528443359578 1100.594157206167 1087.023491140734 317.397977969085 1094.322207842111 293.1768749744
1596 0.005 7.98 20 1106.477461265082 1067.958049033773 1068.000871077706 1108.226695678961 1101.530420405806 1100.59582030624 1087.022912648992 317.3986770319756 1094.317677718847 293.1768512042731
1597 0.005 7.985 20 1106.477656336718 1067.958032184254 1068.00085454768 1108.226058565569 1101.529431870308 1100.594330587343 1087.022809804002 317.399240982372 1094.321510976241 293.1763512695982
1598 0.005 7.99 20 1106.477448333679 1067.958010097219 1068.000832973223 1108.225767751511 1101.529076025838 1100.593862528858 1087.022703475508 317.3997565345465 1094.321852793799 293.1768359311764
1599 0.005 7.995 20 1106.479028184137 1067.958048645768 1068.000863715182 1108.226162358154 1101.52853402057 1100.594428139821 1087.024427826828 317.4001867552459 1094.318622822384 293.1770001980482
1600 0.005 8 20 1106.476673922037 1067.958033376247 1068.000857221226 1108.226228328162 1101.529922191265 1100.595020274772 1087.023032366303 317.4006324352861 1094.317867037635 293.177728821815
1601 0.005 8.005000000000001 20 1106.477536684792 1067.958028599424 1068.000850080364 1108.225153351186 1101.527706938141 1100.593837004761 1087.023543723781 317.4015323563082 1094.322802218729 293.1769358182604
1602 0.005 8.01 20 1106.47799957098 1067.958028815742 1068.000848705849 1108.226493059453 1101.529888981762 1100.595115889679 1087.023173016102 317.4027775692829 1094.321451739043 293.1768119031421
1603 0.005 8.015000000000001 20 1106.478732769988 1067.958027467737 1068.000845806233 1108.22675011126 1101.53028512905 1100.595290425435 1087.022742870049 317.4038682468694 1094.322014651507 293.1766666977992
1604 0.005 8.02 20 1106.478331386111 1067.958020363576 1068.000840485815 1108.226490663965 1101.530064724577 1100.595108829301 1087.02276227234 317.4043020332222 1094.32213397091 293.1766528715518
1605 0.005 8.025 20 1106.47795102467 1067.958016391301 1068.000837568118 1108.226327732939 1101.529722045088 1100.594998735555 1087.023109321791 317.4045250544413 1094.321971420095 293.177237731865
1606 0.005 8.029999999999999 20 1106.47828436993 1067.958008672791 1068.000829396995 1108.226520486752 1101.529894076343 1100.594800282577 1087.022812841626 317.4047905507061 1094.319515283438 293.1775882272848
1607 0.005 8.035 20 1106.478273855778 1067.95800163374 1068.000822353545 1108.22642060012 1101.529730876239 1100.595096963068 1087.022627649877 317.4044805549559 1094.318931435082 293.1776061487324
1608 0.005 8.040000000000001 20 1106.47692703388 1067.957991762701 1068.000815408182 1108.225870876505 1101.52903455384 1100.594760598215 1087.023350809017 317.4047397900206 1094.32024290459 293.1771743923952
1609 0.005 8.045 20 1106.478284411883 1067.957983570849 1068.000805150338 1108.22639874123 1101.529741695316 1100.5951756043 1087.022519663363 317.4052352876606 1094.317930870085 293.1775184744808
1610 0.005 8.050000000000001 20 1106.478131867778 1067.957983265593 1068.000803881855 1108.227074228108 1101.530827380825 1100.5959367114 1087.022961803696 317.4059584511937 1094.319067510701 293.1779394373625
1611 0.005 8.055 20 1106.478070029024 1067.958018274655 1068.000835960499 1108.226305730094 1101.528899842125 1100.594857462432 1087.024417295943 317.4065827187515 1094.319293255635 293.1772050862664
1612 0.005 8.06 20 1106.478136871367 1067.958040389984 1068.000858053164 1108.225810085567 1101.528614745849 1100.594473168146 1087.024267965799 317.4073091623388 1094.317423702586 293.177979233058
1613 0.005 8.065 20 1106.475566252997 1067.958036356209 1068.000861176401 1108.225033315794 1101.528061274793 1100.5943085183 1087.024095371173 317.4080177736142 1094.319376814875 293.1776248787583
1614 0.005 8.07 20 1106.477990724336 1067.958055868409 1068.00087459059 1108.225560953469 1101.528055650997 1100.594003497431 1087.024073346086 317.4087905418159 1094.320696692111 293.1780081137588
1615 0.005 8.074999999999999 20 1106.479050185935 1067.958092919733 1068.000905920532 1108.22603715366 1101.528306261742 1100.594150012469 1087.024089728137 317.4085640578886 1094.321630461106 293.1780611846456
1616 0.005 8.08 20 1106.47647368623 1067.958101111739 1068.000921455549 1108.225629825456 1101.528839653839 1100.594882906129 1087.024114705618 317.4092300533721 1094.318517841959 293.1782608448171
1617 0.005 8.085000000000001 20 1106.476261616743 1067.958082471645 1068.000904656984 1108.224993415963 1101.527885136798 1100.594126105756 1087.02272681371 317.4094079802294 1094.321172372135 293.1778769681965
1618 0.005 8.09 20 1106.478277581353 1067.958089438212 1068.000906893322 1108.225742627814 1101.528457926603 1100.594050357009 1087.023425604075 317.4102559668483 1094.321857091096 293.1787348237255
1619 0.005 8.095000000000001 20 1106.476712641622 1067.958105818836 1068.000924902224 1108.226053848048 1101.52939930167 1100.59533400237 1087.024233169933 317.4103187472879 1094.316793994928 293.1780843185903
1620 0.005 8.1 20 1106.477771685559 1067.958119042676 1068.000936586551 1108.225585155065 1101.528607147951 1100.594361319327 1087.023961849551 317.4110588935569 1094.321449195341 293.1811771309204
1621 0.005 8.105 20 1106.478963098473 1067.958154733861 1068.000968120532 1108.226074287011 1101.528658721471 1100.594505174359 1087.02432146 317.4113670023046 1094.318560893555 293.1808692304675
1622 0.005 8.109999999999999 20 1106.477143047299 1067.958178423149 1068.000995747609 1108.225851283204 1101.528779297713 1100.594935065428 1087.024424101514 317.4118932245861 1094.317108337736 293.1808565604389
1623 0.005 8.115 20 1106.477728555999 1067.958172747581 1068.000990954561 1108.225677355697 1101.528718058321 1100.594278009843 1087.022986521634 317.4121598227694 1094.323225329985 293.1815847474738
1624 0.005 8.120000000000001 20 1106.478150330447 1067.958169360067 1068.000988201483 1108.226600546784 1101.530047472493 1100.595035685193 1087.023011422808 317.4131893401672 1094.317830801851 293.1814967966926
1625 0.005 8.125 20 1106.477433892653 1067.958155953822 1068.000977752439 1108.226335693787 1101.529951492945 1100.594903627262 1087.022937484953 317.4139173533166 1094.318957231829 293.1819597296716
1626 0.005 8.130000000000001 20 1106.476934258433 1067.958142840311 1068.000966624899 1108.226466135022 1101.530101317859 1100.595102118724 1087.023177396353 317.4147129480892 1094.317466101995 293.1804747909628
1627 0.005 8.135 20 1106.477807863976 1067.958132485892 1068.000953524671 1108.225784151301 1101.528825557828 1100.594218409314 1087.023023442596 317.4151806049109 1094.323252411162 293.1802563587613
1628 0.005 8.140000000000001 20 1106.477998822071 1067.958122376607 1068.000942975827 1108.226197561611 1101.529448868282 1100.595049488737 1087.022626385613 317.4155471239633 1094.317765506901 293.1810337563693
1629 0.005 8.145 20 1106.475862966951 1067.958113855033 1068.000938724796 1108.224893418067 1101.527822245753 1100.594011161686 1087.023938947607 317.4157904980976 1094.32059414636 293.1808196497216
1630 0.005 8.15 20 1106.478152894291 1067.958130333712 1068.000948630392 1108.225467637345 1101.528200626422 1100.594117770936 1087.024123413576 317.4161106567392 1094.320096495091 293.1775107069417
1631 0.005 8.154999999999999 20 1106.478032924373 1067.958165539151 1068.000981385509 1108.226281790882 1101.528921306689 1100.594898990139 1087.024389002276 317.4156835105997 1094.318636898967 293.1774979756528
1632 0.005 8.16 20 1106.476877701889 1067.958180830918 1068.000999821144 1108.225487117759 1101.528041203909 1100.594216090724 1087.024367842603 317.4159356384191 1094.317887406367 293.1781860276454
1633 0.005 8.165000000000001 20 1106.475530821376 1067.958169416267 1068.00099398565 1108.224601481968 1101.527496174675 1100.593708017264 1087.023924225619 317.4165709922133 1094.321109092989 293.1776202586054
1634 0.005 8.17 20 1106.477575578239 1067.958153433858 1068.000975132462 1108.225443229056 1101.52844906473 1100.594368698641 1087.022507987788 317.4172376656655 1094.320906630114 293.177657669165
1635 0.005 8.175000000000001 20 1106.477169280008 1067.958136583803 1068.000958173576 1108.225482613529 1101.528413607551 1100.594418964171 1087.022597706725 317.4179066217437 1094.320394089928 293.1777134677716
1636 0.005 8.18 20 1106.477709394897 1067.958123271397 1068.000943313592 1108.22553911496 1101.528355092439 1100.594278011252 1087.022675413488 317.4183306380245 1094.320402499279 293.1783989459446
1637 0.005 8.185 20 1106.477183888205 1067.958108333823 1068.000929745636 1108.225054323605 1101.527455356156 1100.593762523374 1087.022854956223 317.4186815981083 1094.321686793606 293.1788164516163
1638 0.005 8.19 20 1106.478188278722 1067.95812586349 1068.000943181909 1108.225787701597 1101.528739619006 1100.594560776511 1087.024154813573 317.4193428472315 1094.317940560245 293.1776675280433
1639 0.005 8.195 20 1106.477704605423 1067.958155438287 1068.000971556828 1108.225938620971 1101.528501109219 1100.594632102317 1087.024462412761 317.4194714579719 1094.318895116707 293.1787881520109
1640 0.005 8.199999999999999 20 1106.476950666636 1067.958171210859 1068.000989813536 1108.225442650766 1101.527950481633 1100.594137019651 1087.024365838782 317.4203282790119 1094.318167116926 293.1771603325158
1641 0.005 8.205 20 1106.47941038079 1067.9582126709 1068.001024878994 1108.226212020982 1101.528506970842 1100.594350635504 1087.024195333676 317.4213605860043 1094.321709641968 293.1802747030605
1642 0.005 8.210000000000001 20 1106.478434258612 1067.958214109838 1068.001031591484 1108.22692094251 1101.530664762388 1100.595776678564 1087.022901312406 317.4217271685237 1094.320095475549 293.1808371149232
1643 0.005 8.215 20 1106.479146211426 1067.958215118126 1068.001032061658 1108.226842345787 1101.530314515394 1100.595321757687 1087.022647842938 317.4219443910869 1094.322033757486 293.1806578622015
1644 0.005 8.220000000000001 20 1106.47726812953 1067.958205318384 1068.001027446469 1108.226441334556 1101.530021101733 1100.595081956027 1087.023145948714 317.4220975445577 1094.31939091468 293.1810032228561
1645 0.005 8.225 20 1106.479183017166 1067.958201938554 1068.001021066457 1108.22668563002 1101.530188103659 1100.59511630152 1087.022763044878 317.4224516775719 1094.323150057051 293.1806287234858
1646 0.005 8.23 20 1106.478426370668 1067.958206150961 1068.001025569467 1108.225845771235 1101.528598967998 1100.594243007702 1087.023506059466 317.4224715985461 1094.321115498012 293.181096098821
1647 0.005 8.234999999999999 20 1106.476873457305 1067.958190323126 1068.001014845022 1108.226005304 1101.529363283562 1100.595231286732 1087.022759164169 317.4228432340274 1094.317697495084 293.1811141376978
1648 0.005 8.24 20 1106.478465557237 1067.958178623703 1068.000999977211 1108.22640188331 1101.529833496257 1100.594805483262 1087.022736139734 317.4236128478618 1094.322769990935 293.1805169345211
1649 0.005 8.245000000000001 20 1106.478292396419 1067.958168737712 1068.00099021183 1108.226511588057 1101.529948653023 1100.594915660653 1087.022891461172 317.4240641022228 1094.319521779353 293.1812794793501
1650 0.005 8.25 20 1106.478699160296 1067.958159922238 1068.00098119699 1108.226503533178 1101.529889941651 1100.595102095855 1087.022589916231 317.4250153043527 1094.320150393548 293.1813040124781
1651 0.005 8.255000000000001 20 1106.477726215332 1067.958139561938 1068.000963241396 1108.226016970308 1101.529240874574 1100.594074163417 1087.022760706586 317.4251412284245 1094.319821308707 293.1807506000695
1652 0.005 8.26 20 1106.477997122594 1067.958157413114 1068.000977352181 1108.225846641065 1101.528749524084 1100.59459262717 1087.024157320017 317.4252571597236 1094.317333404882 293.1804813426275
1653 0.005 8.265000000000001 20 1106.477637733633 1067.958188070819 1068.001006805755 1108.226101794401 1101.5289167785 1100.595036331192 1087.02465395432 317.4253895610051 1094.317951601706 293.1822195721631
1654 0.005 8.27 20 1106.477809590938 1067.958192550918 1068.001011725859 1108.225119506279 1101.527589281484 1100.593515096167 1087.023896375834 317.4260074329209 1094.322494385623 293.1816858271758
1655 0.005 8.275 20 1106.479168736477 1067.958231323164 1068.00104532199 1108.226171323193 1101.528523353815 1100.594378335674 1087.024314860897 317.4261516852287 1094.318935316053 293.1769021278512
1656 0.005 8.279999999999999 20 1106.477117778956 1067.958223997611 1068.001045776454 1108.226756947045 1101.530582759874 1100.595742583238 1087.023001599276 317.4266360361331 1094.317424447047 293.1767570225893
1657 0.005 8.285 20 1106.477708233399 1067.958203345832 1068.00102620384 1108.225676949154 1101.528949237926 1100.59450475045 1087.022333480184 317.4270383121146 1094.322278052522 293.1768369329967
1658 0.005 8.290000000000001 20 1106.47924400174 1067.958202727934 1068.001022060035 1108.226939874121 1101.530535648705 1100.595565438007 1087.022691968506 317.4277906375741 1094.320664340754 293.1773553505067
1659 0.005 8.295 20 1106.479105094639 1067.958237849811 1068.001053767207 1108.226345644232 1101.528637569458 1100.594406507671 1087.024195690152 317.42791123888 1094.318334850299 293.1768215859652
1660 0.005 8.300000000000001 20 1106.476713919709 1067.958249225615 1068.001070444441 1108.22555539 1101.528166301827 1100.594351336722 1087.024358192606 317.4284669320224 1094.317207044977 293.1771976936189
1661 0.005 8.305 20 1106.477746986482 1067.958258975604 1068.001078818694 1108.225373544251 1101.528332220509 1100.594188236433 1087.024096524679 317.4288695667909 1094.321417203389 293.1777883299916
1662 0.005 8.31 20 1106.478152946942 1067.958274306545 1068.001092608494 1108.225519783527 1101.52787860226 1100.593839871925 1087.024169352338 317.4298208410957 1094.318424959073 293.1796675700619
1663 0.005 8.315 20 1106.476956848184 1067.958286085058 1068.001106655314 1108.225850792577 1101.529210808087 1100.595169625471 1087.024208543536 317.4300875741834 1094.317516167516 293.1811211009229
1664 0.005 8.32 20 1106.477672682691 1067.958305928169 1068.00112450984 1108.225648786981 1101.528428308216 1100.594424158016 1087.024255682352 317.4308676299018 1094.319626913822 293.1822000043114
1665 0.005 8.324999999999999 20 1106.47820013346 1067.958307353748 1068.0011256705 1108.226638598418 1101.530080820155 1100.595294699331 1087.023212101901 317.4315372088097 1094.321255351967 293.1809948474641
1666 0.005 8.33 20 1106.476998612675 1067.95829249065 1068.001115719205 1108.225827568037 1101.528984822196 1100.594985230434 1087.022782589259 317.43203241189 1094.318212608908 293.1807506095795
1667 0.005 8.335000000000001 20 1106.478250887163 1067.958283423957 1068.001105042714 1108.22664270253 1101.530235257663 1100.595418895957 1087.022674796157 317.4322933375648 1094.320159396483 293.1807296155185
1668 0.005 8.34 20 1106.477432846107 1067.958273377623 1068.001096470088 1108.226678554987 1101.530320715397 1100.595742989825 1087.02280038677 317.4323282580142 1094.31817173532 293.1806739500247
1669 0.005 8.345000000000001 20 1106.478611239341 1067.958266493525 1068.001086726449 1108.226548853396 1101.529848337405 1100.594795912432 1087.02309234781 317.4323611279184 1094.322794402532 293.181711200875
1670 0.005 8.35 20 1106.478654734671 1067.958289147401 1068.001106932026 1108.225805012885 1101.528289790633 1100.594124391881 1087.024188136878 317.432299236392 1094.321553953643 293.1808020636559
1671 0.005 8.355 20 1106.476347646893 1067.958277244063 1068.001101718539 1108.224599025752 1101.527224192108 1100.593399524091 1087.023766441871 317.4327330492287 1094.320318027982 293.1811966282145
1672 0.005 8.359999999999999 20 1106.477381833951 1067.958272419874 1068.001095364783 1108.226528049134 1101.529993119375 1100.59533145056 1087.02331103404 317.4335745587855 1094.31940266298 293.1808700417594
1673 0.005 8.365 20 1106.478303339168 1067.958268565799 1068.001088802758 1108.22664706511 1101.530043730473 1100.595120835348 1087.023129092366 317.4339528501359 1094.322062797925 293.1772516204644
1674 0.005 8.370000000000001 20 1106.476672584555 1067.958255844359 1068.001080203587 1108.225407105096 1101.527970009935 1100.594372336648 1087.023029780919 317.4348699160313 1094.318704658229 293.1798336760531
1675 0.005 8.375 20 1106.478686829578 1067.958284765168 1068.001102202159 1108.225931387394 1101.528553469863 1100.594494356086 1087.024356170793 317.435638400464 1094.321024050809 293.1810159211681
1676 0.005 8.380000000000001 20 1106.477677419398 1067.958274921025 1068.001095922257 1108.225564243245 1101.528270148769 1100.594352540066 1087.022653531026 317.4356624135002 1094.318879032375 293.1810510010372
1677 0.005 8.385 20 1106.478119193959 1067.958259875683 1068.001080665005 1108.226176548237 1101.529558599198 1100.594384048059 1087.022901071925 317.4363144888138 1094.322141215934 293.181079390546
1678 0.005 8.390000000000001 20 1106.478585511109 1067.958249507944 1068.001070160005 1108.226409028036 1101.52980557098 1100.595022203956 1087.022584091066 317.4363410818395 1094.320555586446 293.1801684736465
1679 0.005 8.395 20 1106.477056372022 1067.958227574722 1068.001052931153 1108.226134882125 1101.529616413229 1100.594586643986 1087.022998102675 317.4363364803641 1094.319197167066 293.180819529803
1680 0.005 8.4 20 1106.478178060367 1067.958212936661 1068.001036431206 1108.226222406652 1101.529688557102 1100.59464249743 1087.022777275781 317.4368214447274 1094.3217428895 293.1809975362906
1681 0.005 8.404999999999999 20 1106.478917520111 1067.958211955924 1068.001032541678 1108.226993847899 1101.530397667301 1100.595484380279 1087.022833569815 317.4372255640427 1094.318309280278 293.1807836121521
1682 0.005 8.41 20 1106.477503716226 1067.958188906401 1068.001013017973 1108.225630703866 1101.528817411655 1100.594530731182 1087.022473584844 317.4377003355827 1094.321098589792 293.1786380869028
1683 0.005 8.415000000000001 20 1106.477037343737 1067.958166487569 1068.00099314112 1108.225879031804 1101.529315560836 1100.595140521391 1087.02256316742 317.4385083903547 1094.31907839897 293.1798431017386
1684 0.005 8.42 20 1106.478000962033 1067.958174418505 1068.000995589939 1108.2257233536 1101.52886708638 1100.594592172541 1087.023899686382 317.4391236607185 1094.320389266174 293.1817960427505
1685 0.005 8.425000000000001 20 1106.475893820152 1067.958171318 1068.0009969745 1108.225305826352 1101.52829981058 1100.594471208788 1087.024084458269 317.4397578218764 1094.319214269222 293.1808216979044
1686 0.005 8.43 20 1106.477805404805 1067.958181346727 1068.001001813722 1108.225582861707 1101.528521872388 1100.594309889035 1087.023986746779 317.4403938534863 1094.321244117007 293.181596289312
1687 0.005 8.435 20 1106.47826944804 1067.958202023102 1068.001019959224 1108.225813037307 1101.528539410315 1100.594425133314 1087.024229294735 317.4407241732834 1094.317168945935 293.1813636149037
1688 0.005 8.44 20 1106.476394877756 1067.958209693782 1068.00103130576 1108.225790484955 1101.529005925279 1100.595088113303 1087.024135976548 317.4413822918165 1094.317629422739 293.1814619388228
1689 0.005 8.445 20 1106.47777230792 1067.958222387239 1068.001040839509 1108.225342347463 1101.528127921516 1100.59403183171 1087.024015697728 317.4414737575222 1094.321310869828 293.1805028801744
1690 0.005 8.449999999999999 20 1106.476939223894 1067.958222979441 1068.001043216261 1108.225116179838 1101.527861500441 1100.593929968884 1087.023900945804 317.4417864730058 1094.320011591713 293.1814734039486
1691 0.005 8.455 20 1106.477234100166 1067.95823125724 1068.001051323204 1108.225964142597 1101.528891910676 1100.594686717994 1087.023897181847 317.4417523442135 1094.318548532224 293.1808799572238
1692 0.005 8.460000000000001 20 1106.477935525465 1067.958244044607 1068.001061454351 1108.225153066462 1101.527444497256 1100.593491776772 1087.024058005564 317.4418839861664 1094.321497559582 293.1835516280485
1693 0.005 8.465 20 1106.478397224703 1067.958266479875 1068.001081886309 1108.225926281593 1101.528282238589 1100.59403057583 1087.02394545445 317.4417111298732 1094.317992194886 293.1820380205486
1694 0.005 8.470000000000001 20 1106.476845692193 1067.958284950513 1068.001103688778 1108.225773255086 1101.528748215378 1100.594920688563 1087.024505734719 317.4419436212673 1094.316665532108 293.1808104348005
1695 0.005 8.475 20 1106.477957073145 1067.958299706343 1068.001117198709 1108.225467344305 1101.528177373346 1100.594056459763 1087.024001928384 317.4419155573448 1094.321143118612 293.1812286756856
1696 0.005 8.48 20 1106.478212581163 1067.958318323186 1068.001134471698 1108.225891276263 1101.528919804218 1100.594711760009 1087.024054738433 317.4428110780262 1094.317512632451 293.1803447490532
1697 0.005 8.484999999999999 20 1106.476763833996 1067.958326331942 1068.00114528433 1108.225701610349 1101.528428740089 1100.594528799561 1087.024133369679 317.4439950646593 1094.318212386562 293.1808955489897
1698 0.005 8.49 20 1106.47747614699 1067.9583062672 1068.001127648675 1108.225893907203 1101.529342769797 1100.594294054429 1087.022698957145 317.4449173203413 1094.321785156471 293.180990579599
1699 0.005 8.495000000000001 20 1106.478450713637 1067.958305052742 1068.001124000614 1108.226374727302 1101.52954990648 1100.594786540694 1087.023122559527 317.4451927172622 1094.319884593458 293.1809328693755
1700 0.005 8.5 20 1106.477470627706 1067.958322334726 1068.001142060959 1108.225875550716 1101.528328985232 1100.59442074223 1087.024201314407 317.4454690316157 1094.318321789115 293.1818877072618
1701 0.005 8.505000000000001 20 1106.476012397401 1067.958303320349 1068.001127469251 1108.225800964553 1101.529196562451 1100.595089032198 1087.022556027909 317.4448662801416 1094.31833586604 293.1780418484694
1702 0.005 8.51 20 1106.47853036442 1067.9582927722 1068.001112893922 1108.226426281622 1101.529887700134 1100.594860665693 1087.022783788451 317.4452680827475 1094.322780119827 293.1775440964965
1703 0.005 8.515000000000001 20 1106.478504021864 1067.958292440753 1068.001111415466 1108.226478797084 1101.529675632314 1100.594954158228 1087.023189967101 317.4446791708149 1094.320224708128 293.1785907597024
1704 0.005 8.52 20 1106.477313851909 1067.958283028812 1068.001105412038 1108.226211375533 1101.529560223155 1100.595013601823 1087.023246745841 317.4450801972749 1094.320134715524 293.1786955916183
1705 0.005 8.525 20 1106.477782790788 1067.958265931293 1068.001088485187 1108.226227548267 1101.529518736384 1100.594381819148 1087.022827688965 317.4456879970319 1094.318422318598 293.1774275500368
1706 0.005 8.529999999999999 20 1106.477003663802 1067.95828032591 1068.00110230292 1108.225725798557 1101.528693365306 1100.594805257514 1087.024422329887 317.4463176716126 1094.31752397527 293.1772516358652
1707 0.005 8.535 20 1106.477109925881 1067.958291946515 1068.001113356995 1108.225926279222 1101.529185690666 1100.595065796838 1087.024208947535 317.4467876318739 1094.317844785699 293.1783438093419
1708 0.005 8.540000000000001 20 1106.47769074569 1067.958295332235 1068.001115305369 1108.225445403042 1101.52855857243 1100.594379533986 1087.023836223618 317.4472974359027 1094.321172929119 293.1786063696566
1709 0.005 8.545 20 1106.477594860409 1067.958303964401 1068.001123514503 1108.225657856447 1101.528549207174 1100.594478540919 1087.023864627647 317.4477442665437 1094.318921266835 293.177072823895
1710 0.005 8.550000000000001 20 1106.476752544623 1067.958306839422 1068.001127283267 1108.225571731471 1101.528316260763 1100.5944304971 1087.024083227905 317.448267198157 1094.318906278714 293.1769068166058
1711 0.005 8.555 20 1106.477095317584 1067.958303814475 1068.001124132534 1108.2253061284 1101.528006055282 1100.594140381683 1087.023830231 317.4487509021116 1094.320975401044 293.1771929520646
1712 0.005 8.56 20 1106.47683762287 1067.958315818513 1068.001136411508 1108.225505592642 1101.528121211158 1100.594330775854 1087.024323087514 317.4495052437406 1094.317232038665 293.1769432792588
1713 0.005 8.565 20 1106.476616789702 1067.95830724389 1068.00112882416 1108.224674682845 1101.527458175179 1100.593526861828 1087.023666469323 317.4499190905969 1094.323193582531 293.1766965627698
1714 0.005 8.57 20 1106.478428595106 1067.958322527206 1068.001138680376 1108.226066545807 1101.528683509167 1100.594305868379 1087.02376721677 317.4508089231526 1094.318657159191 293.176964412742
1715 0.005 8.575000000000001 20 1106.476926258223 1067.958310766634 1068.001132273715 1108.226365999883 1101.530003500327 1100.595674409956 1087.022778264221 317.4505739636629 1094.317632606306 293.1764396880139
1716 0.005 8.58 20 1106.477669572086 1067.958287029896 1068.0011092463 1108.22552108028 1101.52869768649 1100.594433259519 1087.022330518434 317.4509763476867 1094.322093005275 293.1786630451364
1717 0.005 8.585000000000001 20 1106.478548704986 1067.958286054868 1068.001105194466 1108.226506203464 1101.529762247693 1100.595057122983 1087.023021243109 317.4512716097191 1094.319895683142 293.179425609342
1718 0.005 8.59 20 1106.477037557724 1067.958278172435 1068.001099998998 1108.226243618337 1101.529593640151 1100.59509139999 1087.02333687039 317.4518996425308 1094.319574042218 293.1783184000564
1719 0.005 8.595000000000001 20 1106.478328011512 1067.958273168864 1068.001093682113 1108.226866395093 1101.530546196353 1100.595662329985 1087.022954188095 317.4526367261911 1094.320444054768 293.1772107396776
1720 0.005 8.6 20 1106.478119933048 1067.958272230402 1068.001093398598 1108.227137562045 1101.530914078107 1100.596117765823 1087.023096437479 317.4531369709001 1094.318734489862 293.1774770904332
1721 0.005 8.605 20 1106.477479386821 1067.958247581039 1068.001071660737 1108.225824466637 1101.529128619311 1100.594059187665 1087.022709342325 317.4536526884651 1094.32177480787 293.1795032218628
1722 0.005 8.609999999999999 20 1106.477766094577 1067.958254975753 1068.001076075981 1108.225718404368 1101.528829196026 1100.594639856656 1087.023935985905 317.4542694066806 1094.319529239894 293.1768725870426
1723 0.005 8.615 20 1106.477025377104 1067.958256535467 1068.001079815489 1108.226030549814 1101.529092755957 1100.594876490645 1087.023750268012 317.4542230534018 1094.318496296765 293.1767206474975
1724 0.005 8.620000000000001 20 1106.478314446101 1067.958246413214 1068.001068174091 1108.226473085964 1101.530048424978 1100.5952083856 1087.022680665875 317.4544040291464 1094.321760806961 293.1773460087658
1725 0.005 8.625 20 1106.477651145194 1067.958222217729 1068.001045762094 1108.225613685078 1101.528859502976 1100.594482355849 1087.022250564262 317.4545129315459 1094.32207705489 293.1776198071038
1726 0.005 8.630000000000001 20 1106.476285941171 1067.958211567839 1068.001036886111 1108.224750152722 1101.527352665892 1100.59351618708 1087.023789708387 317.4550175888706 1094.319772585714 293.1777060064439
1727 0.005 8.635 20 1106.477149246176 1067.958203000345 1068.001026906708 1108.226798374418 1101.530485183499 1100.595556689586 1087.023390808581 317.4557981253298 1094.317390101464 293.1792416500483
1728 0.005 8.640000000000001 20 1106.477280192586 1067.958183129593 1068.001007311302 1108.225582360166 1101.52864278154 1100.594562198568 1087.02269112666 317.4564087028358 1094.320306814192 293.1812285483591
1729 0.005 8.645 20 1106.478417875464 1067.9581736645 1068.000994906438 1108.226681210088 1101.530072197023 1100.594998785517 1087.022834022642 317.4571131084693 1094.317797723556 293.180992922299
1730 0.005 8.65 20 1106.477390254359 1067.958163917772 1068.000986871853 1108.226634895222 1101.530294729532 1100.59571985659 1087.022764423251 317.457269070905 1094.317958024666 293.1807850125784
1731 0.005 8.654999999999999 20 1106.478229393632 1067.95815567962 1068.000976502057 1108.226194480692 1101.529363829494 1100.594543331482 1087.023043108207 317.4574828880725 1094.323157167609 293.1810567931869
1732 0.005 8.66 20 1106.478326078074 1067.958142646931 1068.00096403652 1108.226337908397 1101.52973010435 1100.594624355315 1087.022843428843 317.4577507270364 1094.320501344301 293.1811520114505
1733 0.005 8.665000000000001 20 1106.478204620692 1067.958127161779 1068.000949652868 1108.22615820748 1101.529590665445 1100.59487303337 1087.022494838285 317.457606934179 1094.322150799965 293.1771011025756
1734 0.005 8.67 20 1106.478642897256 1067.95812205939 1068.000942539222 1108.226613502575 1101.529988699779 1100.594907223076 1087.023021977353 317.457783443577 1094.322445871013 293.1777412908733
1735 0.005 8.675000000000001 20 1106.477281584671 1067.958136706566 1068.000958266176 1108.225937887511 1101.52895034409 1100.594828815256 1087.024257436967 317.4587150452361 1094.318311681134 293.1815847527643
1736 0.005 8.68 20 1106.47794006317 1067.958147384281 1068.00096715857 1108.225158139541 1101.527484034528 1100.593487621831 1087.024110016412 317.4594128069116 1094.320994852949 293.1813860520496
1737 0.005 8.685 20 1106.478192732006 1067.958165493854 1068.000984048168 1108.225784554032 1101.528581747758 1100.594393779479 1087.023993771363 317.4598279726599 1094.318669204091 293.1776178840371
1738 0.005 8.69 20 1106.478421479205 1067.958189698558 1068.001006248451 1108.225722400757 1101.528367719042 1100.594252119148 1087.024165927309 317.4602857507563 1094.319422112754 293.1779490697118
1739 0.005 8.695 20 1106.477875347236 1067.958195680562 1068.001014978551 1108.227086287777 1101.530746541459 1100.59598451461 1087.023404468122 317.4601251697484 1094.318889605083 293.1776972381444
1740 0.005 8.700000000000001 20 1106.478278698216 1067.958183764166 1068.001004478615 1108.226291639777 1101.529747227835 1100.594751626294 1087.02270379835 317.4603671688006 1094.322552568859 293.1778136363858
1741 0.005 8.705 20 1106.477768536443 1067.95817497783 1068.000997254204 1108.225658439956 1101.52829584461 1100.59440241926 1087.022762127114 317.4606427557695 1094.31785576099 293.1774405090607
1742 0.005 8.710000000000001 20 1106.47735203611 1067.958165129727 1068.000988836888 1108.22665035469 1101.530411232681 1100.595836908252 1087.022773960801 317.4613676630257 1094.317737589429 293.1775127626801
1743 0.005 8.715 20 1106.478561350794 1067.95815855881 1068.00097874747 1108.226473104193 1101.529798799182 1100.594739506092 1087.02299698001 317.4613501129362 1094.323304014897 293.1768273607561
1744 0.005 8.720000000000001 20 1106.478120832029 1067.958176777541 1068.000995593477 1108.226003972962 1101.528856307132 1100.594614804103 1087.024172127441 317.4620799714953 1094.317883991275 293.1769328246545
1745 0.005 8.725 20 1106.476823449419 1067.958174505721 1068.00099656594 1108.225479174682 1101.528250262918 1100.594477688699 1087.02392664381 317.4629690586759 1094.319488731962 293.1782467368907
1746 0.005 8.73 20 1106.47844535715 1067.958170669314 1068.000991169525 1108.226815363693 1101.530493874371 1100.595579430381 1087.022794334302 317.4636718266238 1094.320388141048 293.1768129283603
1747 0.005 8.734999999999999 20 1106.476565204238 1067.958157780675 1068.000982006791 1108.225646545529 1101.528512134435 1100.594787800561 1087.022939748742 317.4639974128474 1094.318081100615 293.1782724692897
1748 0.005 8.74 20 1106.476602858161 1067.958137436088 1068.000963379209 1108.226229214982 1101.52985997618 1100.594869802756 1087.023081509741 317.4645358812289 1094.317546329591 293.1767323410958
1749 0.005 8.745000000000001 20 1106.477330266462 1067.958124744524 1068.000947179804 1108.225067794872 1101.527722987898 1100.593869845567 1087.023401883263 317.4649086348765 1094.323329826544 293.1766816641318
1750 0.005 8.75 20 1106.477879966492 1067.958111288638 1068.000932924687 1108.226353844042 1101.529672651878 1100.594545166442 1087.022877434881 317.4655824442132 1094.317550922021 293.1773501599494
1751 0.005 8.755000000000001 20 1106.476705815509 1067.958096284353 1068.000920479658 1108.226189129099 1101.529741941646 1100.595543596155 1087.022722969563 317.4651675637619 1094.317275083504 293.177974234317
1752 0.005 8.76 20 1106.477579145448 1067.958100967164 1068.000921319245 1108.225496248283 1101.528633592704 1100.59444112982 1087.02394974346 317.4652684742834 1094.321503471023 293.1766421494473
1753 0.005 8.765000000000001 20 1106.479322226795 1067.958106747684 1068.000924120487 1108.227151636764 1101.530695890023 1100.595727726353 1087.022826656616 317.465790761826 1094.319505713622 293.1771184471245
1754 0.005 8.77 20 1106.477120993502 1067.958125706765 1068.000946084457 1108.225898928433 1101.528440554886 1100.594480670428 1087.02422626931 317.4667378489112 1094.31725167164 293.1779583603238
1755 0.005 8.775 20 1106.478757175116 1067.958156029616 1068.000971613892 1108.225834778698 1101.528054791547 1100.593993116308 1087.02405139636 317.4671662297174 1094.322615218812 293.176928305114
1756 0.005 8.779999999999999 20 1106.478175560888 1067.958178923613 1068.000995694814 1108.225822203801 1101.528601515825 1100.594472276366 1087.024271795874 317.4673552065532 1094.317306197968 293.177410067812
1757 0.005 8.785 20 1106.474896289945 1067.958165128468 1068.000991742294 1108.224554347098 1101.527481053603 1100.593821051273 1087.024021178785 317.4674526201267 1094.319870485495 293.1769749835121
1758 0.005 8.790000000000001 20 1106.478511818598 1067.958154219115 1068.000974923025 1108.22627309545 1101.529664224666 1100.594849576048 1087.022500553241 317.4675235134767 1094.322628444501 293.1768606486867
1759 0.005 8.795 20 1106.479164851115 1067.958158978319 1068.000975636664 1108.227145211494 1101.530563779551 1100.595576081164 1087.022795262853 317.4680549097282 1094.318985022254 293.1778330100288
1760 0.005 8.800000000000001 20 1106.477883003776 1067.958160994232 1068.000980610725 1108.227198416198 1101.531016352368 1100.596236724802 1087.02312722613 317.4687275434381 1094.318259860222 293.1784201517946
1761 0.005 8.805 20 1106.477677227699 1067.958154717511 1068.000976077701 1108.226135749777 1101.529478428628 1100.594884951577 1087.023201604213 317.4691888162586 1094.321671446867 293.1769108154032
1762 0.005 8.81 20 1106.478249865787 1067.9581653938 1068.000984371686 1108.225550390418 1101.527885765961 1100.593725503678 1087.023805624466 317.4700609349926 1094.320956438992 293.1773995255859
1763 0.005 8.815 20 1106.478001097907 1067.958179473068 1068.000997505317 1108.225424359034 1101.528280813772 1100.594157870756 1087.024087823989 317.4697181968546 1094.320958886227 293.1781932899625
1764 0.005 8.82 20 1106.477796057942 1067.958192735056 1068.001010705687 1108.225868723912 1101.528975355391 1100.594811484377 1087.024081863095 317.4695309308708 1094.317820671944 293.1796067845943
1765 0.005 8.825000000000001 20 1106.477865849116 1067.958192185706 1068.001012920967 1108.22703208889 1101.530863735665 1100.596107163522 1087.02294700333 317.469480597941 1094.31864127923 293.1767929328802
1766 0.005 8.83 20 1106.47759968699 1067.958171086798 1068.000993763716 1108.225504308308 1101.528582087861 1100.594367875767 1087.022313004702 317.4696233124763 1094.321890396925 293.1773042406957
1767 0.005 8.835000000000001 20 1106.478090382755 1067.958159951965 1068.000981277454 1108.226294941161 1101.529580708736 1100.595123234987 1087.022459938917 317.4701911264426 1094.317570944242 293.1792508267351
1768 0.005 8.84 20 1106.478764763257 1067.958158233316 1068.000977265345 1108.226831875475 1101.53047131034 1100.595529044096 1087.02281331423 317.4706541860298 1094.321953370824 293.1773181973797
1769 0.005 8.845000000000001 20 1106.478275622419 1067.958150502523 1068.000970799078 1108.226121344702 1101.529363036848 1100.594601751927 1087.023097233019 317.4715863968185 1094.323752232916 293.1778735708265
1770 0.005 8.85 20 1106.477903680854 1067.958134341048 1068.000957068048 1108.226224326452 1101.529532836371 1100.594395981354 1087.022863064412 317.4722214935308 1094.318631246156 293.1784202553128
1771 0.005 8.855 20 1106.476689576775 1067.958117585383 1068.000943583763 1108.226212261385 1101.52978776334 1100.595621925496 1087.022661131972 317.4726948126264 1094.317266701707 293.1766286777938
1772 0.005 8.859999999999999 20 1106.47705724447 1067.95811474237 1068.000937892475 1108.225134181784 1101.528102467406 1100.594040628179 1087.023815046573 317.4728222780539 1094.322638964859 293.1780675111546
1773 0.005 8.865 20 1106.478416097568 1067.958135892153 1068.000953585323 1108.225566622128 1101.52792274399 1100.593874546953 1087.024244858212 317.4727934273529 1094.319832195648 293.1769605568781
1774 0.005 8.870000000000001 20 1106.477454468445 1067.958149695258 1068.00096890014 1108.225814546652 1101.529001802336 1100.594834401629 1087.024056071957 317.4731176192554 1094.318898348308 293.1774419190857
1775 0.005 8.875 20 1106.476917728165 1067.95816684289 1068.000987103313 1108.225847372656 1101.528927288856 1100.594993313496 1087.024306769446 317.4728539744808 1094.317047006283 293.1816081616519
1776 0.005 8.880000000000001 20 1106.477746899639 1067.958179610156 1068.000997507597 1108.225488267345 1101.528487792399 1100.594314334823 1087.024012622329 317.473043595567 1094.321144687799 293.1809305965565
1777 0.005 8.885 20 1106.477921362035 1067.958190792174 1068.001007631007 1108.22531866474 1101.527714029465 1100.593676540361 1087.023989162059 317.473077683966 1094.32048263749 293.1800202259232
1778 0.005 8.890000000000001 20 1106.477807140506 1067.958199356739 1068.001016553377 1108.225080471428 1101.527467947437 1100.593443686814 1087.023916807882 317.4735092861904 1094.321899204896 293.1775814273163
1779 0.005 8.895 20 1106.478956425457 1067.958233391947 1068.001046448993 1108.225988226151 1101.52856576511 1100.594408869248 1087.024215440015 317.4739743319031 1094.319716666603 293.1771208923115
1780 0.005 8.9 20 1106.477909260993 1067.958243349157 1068.001058593855 1108.225569780283 1101.528081119872 1100.594087627469 1087.023839623009 317.4745187575233 1094.31989591565 293.1771597596522
1781 0.005 8.904999999999999 20 1106.477831489739 1067.958258095999 1068.001074545186 1108.2252063891 1101.527570289816 1100.593586239416 1087.02417595236 317.4750677724132 1094.321063537039 293.1775868795708
1782 0.005 8.91 20 1106.478153199418 1067.958272814315 1068.0010898037 1108.225491878394 1101.527956066586 1100.593757253237 1087.023832854024 317.4753348805083 1094.321011126126 293.1779143058434
1783 0.005 8.915000000000001 20 1106.477030199015 1067.958290283284 1068.001109619274 1108.225759020619 1101.528770544154 1100.594881199349 1087.024358931045 317.4751866244052 1094.31689859235 293.1775166502517
1784 0.005 8.92 20 1106.476754309849 1067.958287461812 1068.00110814384 1108.224938956383 1101.527650440831 1100.5937140368 1087.02374603726 317.4752754279007 1094.322431708393 293.177259584631
1785 0.005 8.925000000000001 20 1106.474813175675 1067.958256038145 1068.001082386277 1108.224000538004 1101.526942565828 1100.593171121611 1087.022794336234 317.4758193305051 1094.322333337641 293.177905112478
1786 0.005 8.93 20 1106.477383349465 1067.958239263598 1068.001062109446 1108.226240495216 1101.529851663065 1100.59482149799 1087.022867896108 317.4763636073766 1094.319386344474 293.1788720616756
1787 0.005 8.935 20 1106.476807948266 1067.958221554857 1068.001044686498 1108.226234172806 1101.529807491995 1100.594784920349 1087.023005806748 317.4763461972568 1094.318399268073 293.1765546513607
1788 0.005 8.94 20 1106.477836099253 1067.958219954268 1068.001040869445 1108.22700420026 1101.530799044889 1100.596076464632 1087.02287390095 317.4766384364484 1094.318493868369 293.1778903027559
1789 0.005 8.945 20 1106.477515361027 1067.95820251062 1068.001024233938 1108.225374257126 1101.528109661632 1100.594138460359 1087.022674206028 317.4767237197084 1094.321365035187 293.1781499334422
1790 0.005 8.950000000000001 20 1106.477413755071 1067.958186686455 1068.001009327441 1108.226127327711 1101.529624173921 1100.595191419073 1087.022712369992 317.4768507597839 1094.3192669947 293.1775276757636
1791 0.005 8.955 20 1106.477620759042 1067.958167532293 1068.00098987128 1108.225905058331 1101.529322298943 1100.594874190161 1087.022443859578 317.4770952090074 1094.320486723751 293.1771227640893
1792 0.005 8.960000000000001 20 1106.477296536261 1067.958156563527 1068.000979458469 1108.226523347071 1101.530166644714 1100.59568495339 1087.022746041191 317.4777301457761 1094.318215755719 293.1791372933995
1793 0.005 8.965 20 1106.477895802229 1067.95816021219 1068.000979961197 1108.225640742359 1101.528211125104 1100.593906213046 1087.023737236911 317.478577045202 1094.322069756539 293.1779112307566
1794 0.005 8.970000000000001 20 1106.477908740025 1067.958171847464 1068.000991473677 1108.225671332726 1101.528327044306 1100.594029971308 1087.023887164306 317.4798250791832 1094.32029457268 293.1772325479616
1795 0.005 8.975 20 1106.478001931981 1067.958177856873 1068.000995902025 1108.225528944885 1101.528056442065 1100.594051369413 1087.023817263936 317.4795873188129 1094.320025499027 293.1785173911967
1796 0.005 8.98 20 1106.478160054333 1067.958196907262 1068.001013323343 1108.225440650924 1101.527763764164 1100.593718144321 1087.024095434085 317.4796816119114 1094.320137848081 293.1771158104625
1797 0.005 8.984999999999999 20 1106.478575152743 1067.958197204484 1068.001014321101 1108.22642747576 1101.529702451023 1100.594869180324 1087.023078966305 317.47980142828 1094.323320338852 293.1770994035248
1798 0.005 8.99 20 1106.477781967716 1067.95818491878 1068.001005698024 1108.225449592648 1101.528163787632 1100.594182903881 1087.022685685786 317.4801531802173 1094.320003821301 293.1770171182598
1799 0.005 8.995000000000001 20 1106.477586078591 1067.958166922001 1068.0009895587 1108.225260122796 1101.528038010116 1100.594067717907 1087.022601173209 317.4802897676268 1094.321876415966 293.1798436122061
1800 0.005 9 20 1106.478452322271 1067.958194352371 1068.001011988385 1108.226203756914 1101.528684956443 1100.594526574755 1087.02423163093 317.4805090105095 1094.31679537074 293.1769857666079
1801 0.005 9.005000000000001 20 1106.477776236376 1067.958189852648 1068.00100937099 1108.226142880054 1101.529420319569 1100.594832542706 1087.023204202841 317.481042800791 1094.321649659964 293.1766579758363
1802 0.005 9.01 20 1106.47831723776 1067.958195572926 1068.001013755341 1108.225720017549 1101.528313619571 1100.593961522517 1087.023672132048 317.4815171906497 1094.321405035621 293.1769079877541
1803 0.005 9.015000000000001 20 1106.477521251145 1067.958188078117 1068.001010277703 1108.226639608846 1101.530354753478 1100.595778661228 1087.022779029313 317.4819561307455 1094.318247145942 293.1769843372535
1804 0.005 9.02 20 1106.478329006735 1067.958178770376 1068.000999351711 1108.226411945938 1101.529717090831 1100.594646506487 1087.022889070627 317.4822476864749 1094.322094037092 293.1767543456158
1805 0.005 9.025 20 1106.476764997952 1067.958161036417 1068.000985495198 1108.226014360648 1101.529432142412 1100.595255174715 1087.022668526619 317.4825868164333 1094.318150461233 293.176840779488
1806 0.005 9.029999999999999 20 1106.476245262287 1067.958162625251 1068.000987434415 1108.225611251059 1101.52880579733 1100.594911721374 1087.024239229911 317.4831037094637 1094.318225650123 293.1782984997839
1807 0.005 9.035 20 1106.478939965943 1067.958191704546 1068.001007766564 1108.225687107808 1101.528012831497 1100.593997367959 1087.024253643549 317.4826989695409 1094.322705162378 293.1777548539401
1808 0.005 9.040000000000001 20 1106.477548245284 1067.958186772079 1068.001006841662 1108.225587356408 1101.528093301397 1100.59431717283 1087.022795358155 317.4826288180041 1094.317676064878 293.1771691694969
1809 0.005 9.045 20 1106.47595879095 1067.958188096883 1068.001011275342 1108.22544176358 1101.528601350767 1100.594771853306 1087.024151071745 317.4832774376888 1094.318522431212 293.1772421222022
1810 0.005 9.050000000000001 20 1106.477849843217 1067.958200942275 1068.001019761364 1108.22529752186 1101.528001286536 1100.593966901448 1087.024167144978 317.4842612919701 1094.32105426901 293.1773395756773
1811 0.005 9.055 20 1106.478300093956 1067.958224080376 1068.001040521949 1108.226038354429 1101.528800526774 1100.594639436086 1087.024113413475 317.484261642439 1094.316652821545 293.1782844359204
1812 0.005 9.06 20 1106.478179964999 1067.95825049838 1068.001065827773 1108.225813813043 1101.528566930015 1100.59452651418 1087.02428124667 317.4844079478228 1094.320056820789 293.1778380667259
1813 0.005 9.065 20 1106.477824056021 1067.958261397745 1068.001077742409 1108.225603413628 1101.52877318329 1100.594521491488 1087.023886592905 317.4845674027842 1094.320808814644 293.178379574891
1814 0.005 9.07 20 1106.47810440826 1067.958280053951 1068.001096557462 1108.225943582641 1101.528970616777 1100.594712197833 1087.023982984097 317.4844241894846 1094.318389002255 293.1788307057208
1815 0.005 9.075000000000001 20 1106.477372082601 1067.958292462983 1068.001110901909 1108.22573627694 1101.529030831859 1100.59489313426 1087.024065185654 317.4843371656133 1094.318747841043 293.1782559403204
1816 0.005 9.08 20 1106.478086761637 1067.958332071315 1068.001147377944 1108.22630255634 1101.528926587406 1100.595019939649 1087.024577520677 317.4848429483235 1094.318536626638 293.1776006347473
1817 0.005 9.085000000000001 20 1106.47855630339 1067.958324559523 1068.001142048896 1108.226438724688 1101.529915477944 1100.594881474978 1087.022691108546 317.4860411865307 1094.322855510409 293.1795459379285
1818 0.005 9.09 20 1106.478115597928 1067.958321632559 1068.001140479731 1108.226088356368 1101.529191328794 1100.594644094365 1087.023140392276 317.4868450085328 1094.320937930157 293.181130226876
1819 0.005 9.095000000000001 20 1106.477540808484 1067.958315085434 1068.001136449395 1108.225539680596 1101.527963551108 1100.59426056507 1087.02290422445 317.4871016231028 1094.317809753865 293.1814569968113
1820 0.005 9.1 20 1106.476929506118 1067.958319356321 1068.001140573941 1108.225594606444 1101.528349451394 1100.594418836182 1087.024134275921 317.4870531565226 1094.31869673255 293.1812311294545
1821 0.005 9.105 20 1106.477318028033 1067.95829814689 1068.001121136298 1108.225956241994 1101.529459458784 1100.594430433795 1087.02273032344 317.4870541183223 1094.321081768355 293.1809364281015
1822 0.005 9.109999999999999 20 1106.477058505313 1067.958293045017 1068.001116145566 1108.226439351471 1101.529882443986 1100.595376904703 1087.023442241008 317.4870443964642 1094.318469984516 293.1807033044696
1823 0.005 9.115 20 1106.477690467874 1067.958280542739 1068.001102656269 1108.225876346649 1101.52905970568 1100.594473376973 1087.023086007911 317.4875204480741 1094.322322349039 293.1806462423175
1824 0.005 9.120000000000001 20 1106.478475131849 1067.958266425617 1068.00108737039 1108.226188924175 1101.529594168603 1100.594821841394 1087.022461100461 317.4879821335854 1094.322816571499 293.1814858007785
1825 0.005 9.125 20 1106.47799814343 1067.958250859681 1068.001072543638 1108.226351364836 1101.529700757776 1100.594588250928 1087.022810373362 317.4882843516276 1094.319081827436 293.1807807365356
1826 0.005 9.130000000000001 20 1106.4789352793 1067.958254618619 1068.001073338122 1108.226976983584 1101.530287795148 1100.595299054496 1087.023245387149 317.488532046151 1094.319335473798 293.1813058029509
1827 0.005 9.135 20 1106.47676827619 1067.95824009969 1068.001064894275 1108.225792173254 1101.528795262529 1100.594998808738 1087.023015837251 317.48863328122 1094.317323394595 293.1808041556159
1828 0.005 9.140000000000001 20 1106.478337538537 1067.958258404034 1068.001078426012 1108.225730048342 1101.528191621369 1100.594075628979 1087.024111871507 317.4890591907149 1094.320983445192 293.1809688725962
1829 0.005 9.145 20 1106.478982015664 1067.958258914986 1068.001077098084 1108.226644468763 1101.530007932857 1100.595053148206 1087.02307343059 317.4893257847941 1094.323180972486 293.1824767091194
1830 0.005 9.15 20 1106.479190792623 1067.958264912153 1068.001082634727 1108.22722377399 1101.530692486687 1100.595745094663 1087.022921681355 317.4895487207328 1094.318815736695 293.1809216107071
1831 0.005 9.154999999999999 20 1106.477228994826 1067.958241944144 1068.001066041068 1108.225962466939 1101.529433577713 1100.594381233033 1087.022822588283 317.4894280623755 1094.32043834358 293.1816474900039
1832 0.005 9.16 20 1106.479277161353 1067.958274948895 1068.001091823357 1108.22599520985 1101.528479609569 1100.594325297455 1087.024223801803 317.4899786546178 1094.320984246327 293.1810628174243
1833 0.005 9.165000000000001 20 1106.477580540947 1067.958256881855 1068.001079644956 1108.225245768868 1101.528022068192 1100.594068854351 1087.022543284308 317.4903648639151 1094.322147277164 293.1809315581867
1834 0.005 9.17 20 1106.478241475158 1067.958277788593 1068.001097374802 1108.225930554775 1101.528438381429 1100.594300596702 1087.024228569283 317.4905905071502 1094.318530619439 293.1814114018646
1835 0.005 9.175000000000001 20 1106.478338047846 1067.958296560478 1068.001115405528 1108.225788010362 1101.528066531539 1100.593914873844 1087.024090218737 317.4903017079042 1094.31812670308 293.1796757236126
1836 0.005 9.18 20 1106.477169736869 1067.958309683916 1068.001131004272 1108.225868612534 1101.528983951117 1100.594945278049 1087.024216545868 317.4902475461465 1094.317916174406 293.1786295328428
1837 0.005 9.185 20 1106.477920587745 1067.958314614393 1068.001133856529 1108.225174486526 1101.527586932321 1100.593530165185 1087.023820884064 317.4904572750536 1094.321972388963 293.1819414105385
1838 0.005 9.19 20 1106.478027453232 1067.958323523904 1068.001141294949 1108.225669551739 1101.528171249183 1100.594148144986 1087.023923352167 317.4910289317375 1094.319053101661 293.1818364855466
1839 0.005 9.195 20 1106.477472710067 1067.958323096393 1068.001144332219 1108.226694329652 1101.530318912185 1100.595723638635 1087.023325270912 317.491573653045 1094.31910841233 293.1809448231321
1840 0.005 9.200000000000001 20 1106.47874965801 1067.95831283039 1068.001133151263 1108.226462713874 1101.529890010826 1100.594863242375 1087.022675985794 317.4920286206546 1094.322582843786 293.1816837032762
1841 0.005 9.205 20 1106.478316859035 1067.958312164013 1068.001132214603 1108.226383868313 1101.52949349843 1100.594906064947 1087.023135077667 317.4923205902054 1094.319177651244 293.1812527585209
1842 0.005 9.210000000000001 20 1106.477350813476 1067.958296792189 1068.001120133194 1108.226268590762 1101.529819235086 1100.595347154602 1087.02271591552 317.492058573448 1094.318950989036 293.1777102045479
1843 0.005 9.215 20 1106.478896697922 1067.958290176791 1068.001110684644 1108.226723915993 1101.530162807784 1100.595239065799 1087.022770774486 317.4926104173712 1094.32054509663 293.1778740197701
1844 0.005 9.220000000000001 20 1106.477610457284 1067.958267910178 1068.001091901376 1108.225525894332 1101.528542181972 1100.594392801391 1087.022565583423 317.4926525998079 1094.320898098572 293.1777930673483
1845 0.005 9.225 20 1106.477822341589 1067.958245542239 1068.001069848088 1108.226050280896 1101.529458419458 1100.594368100023 1087.022694880249 317.4932140733736 1094.321687195814 293.1813653519472
1846 0.005 9.23 20 1106.477782131829 1067.958228759204 1068.001052770982 1108.226352002918 1101.529653926975 1100.594522570305 1087.022891067925 317.4936319368233 1094.317358537256 293.1815145812955
1847 0.005 9.234999999999999 20 1106.478286145986 1067.958248077614 1068.001068737614 1108.225799026251 1101.528469546046 1100.594335470658 1087.024110682848 317.4934226433145 1094.320606176486 293.1783371272613
1848 0.005 9.24 20 1106.477169588606 1067.958241235645 1068.001065328724 1108.225915659229 1101.529092956508 1100.594907643629 1087.023496992417 317.4934058743061 1094.319689957207 293.1780002678475
1849 0.005 9.245000000000001 20 1106.477325299447 1067.958239415751 1068.001062923805 1108.225907282363 1101.52881541625 1100.594548251263 1087.023609825382 317.4933790102903 1094.319340069318 293.1788454910161
1850 0.005 9.25 20 1106.477134947395 1067.958251659631 1068.001074196733 1108.225778527021 1101.52824729844 1100.594302440159 1087.024195597458 317.4934848801019 1094.317487627615 293.1784938846496
1851 0.005 9.255000000000001 20 1106.477887189448 1067.958277278848 1068.001096359245 1108.225997725962 1101.528628726932 1100.594623517813 1087.024383802461 317.4940100574719 1094.319338141351 293.1782831405996
1852 0.005 9.26 20 1106.477252226096 1067.958288070748 1068.001108496911 1108.22575109054 1101.529034764746 1100.594956014024 1087.024213766269 317.4948478534073 1094.318242383326 293.1779239821373
1853 0.005 9.265000000000001 20 1106.477630115929 1067.958280196769 1068.001100072183 1108.225263619893 1101.527880880567 1100.593957915594 1087.023422951043 317.4956751427504 1094.322208450854 293.1789825961381
1854 0.005 9.27 20 1106.477706724909 1067.958272078004 1068.00109352315 1108.226709507868 1101.530360765026 1100.595643685972 1087.022765486328 317.4961820543755 1094.318749082115 293.1784408143264
1855 0.005 9.275 20 1106.478038398923 1067.958270435679 1068.001091499103 1108.227098233311 1101.530836470436 1100.596006080674 1087.023011581026 317.4966053886 1094.31865804831 293.1777462991871
1856 0.005 9.279999999999999 20 1106.478694251973 1067.958261291281 1068.001081650446 1108.226507502477 1101.529941132207 1100.595083477835 1087.022671107625 317.496746771401 1094.322478892676 293.1785597971473
1857 0.005 9.285 20 1106.476983999685 1067.958245394139 1068.001069919066 1108.225490233472 1101.52829237561 1100.594495981189 1087.022878604243 317.4965949185596 1094.318874735605 293.1770643823057
1858 0.005 9.290000000000001 20 1106.477331785933 1067.958232076793 1068.001055439037 1108.225768671748 1101.528864324804 1100.594455719133 1087.023206101818 317.4964708200026 1094.321416380975 293.1778029155083
1859 0.005 9.295 20 1106.478571288857 1067.958223444146 1068.001044164745 1108.226501854226 1101.5299273527 1100.595157817858 1087.022641644549 317.4959989766652 1094.320682274938 293.1781826150702
1860 0.005 9.300000000000001 20 1106.477555740661 1067.95821060485 1068.001034169819 1108.226596037907 1101.530232890187 1100.59529144744 1087.023055887156 317.4965252192584 1094.318644389249 293.1802791971143
1861 0.005 9.305 20 1106.478037206373 1067.95818944355 1068.001012792578 1108.225807686977 1101.529087214223 1100.594576317477 1087.022294601074 317.4970825012551 1094.321419592024 293.1816519255852
1862 0.005 9.31 20 1106.477615040536 1067.958167360149 1068.000991586724 1108.22598159879 1101.529376763507 1100.594294280665 1087.022662894084 317.4974467895696 1094.320314637809 293.1785231463464
1863 0.005 9.315 20 1106.477300682144 1067.958155641404 1068.000978346818 1108.225104590692 1101.527693178688 1100.593851041898 1087.023539872287 317.4977288272815 1094.323086974091 293.1785309583541
1864 0.005 9.32 20 1106.477759763852 1067.958140728394 1068.000963677893 1108.22540221654 1101.528112882528 1100.594120854293 1087.022773965258 317.4981148716411 1094.320478331634 293.1771856829174
1865 0.005 9.325000000000001 20 1106.477241354541 1067.958122150631 1068.000946740784 1108.225467343165 1101.528384653335 1100.594443918517 1087.022745453067 317.4984990038125 1094.32006645114 293.1784298424463
1866 0.005 9.33 20 1106.477634410236 1067.958102662327 1068.000925886207 1108.226040377629 1101.529402914009 1100.594295525705 1087.022827752256 317.4987824274472 1094.321083069022 293.1785291734956
1867 0.005 9.335000000000001 20 1106.478328480811 1067.95809869156 1068.000919081037 1108.226349528506 1101.529547078184 1100.594729063011 1087.023108400808 317.4983845146783 1094.320807968288 293.176991036186
1868 0.005 9.34 20 1106.478287999355 1067.958096874812 1068.00091679183 1108.226379335252 1101.52949839132 1100.594794180263 1087.023171309377 317.4985636455175 1094.319285468426 293.1780335599659
1869 0.005 9.345000000000001 20 1106.476079301162 1067.958070216699 1068.000896427407 1108.226335582401 1101.530187040462 1100.595299577341 1087.0223026718 317.4984091841912 1094.316784673175 293.177705920766
1870 0.005 9.35 20 1106.477971088183 1067.958055796678 1068.000878998076 1108.226266495267 1101.52975109488 1100.594699454668 1087.022738121928 317.4994880606747 1094.321502521018 293.177922656205
1871 0.005 9.355 20 1106.476590924307 1067.958039627352 1068.000865079779 1108.226116116537 1101.529531620628 1100.595410722206 1087.022788645099 317.4995983011677 1094.317242852865 293.1776970227243
1872 0.005 9.359999999999999 20 1106.478743141504 1067.958032627585 1068.000853507132 1108.226501942268 1101.530019680174 1100.595124205564 1087.022654363808 317.4999055182477 1094.323346986058 293.1774255262169
1873 0.005 9.365 20 1106.477854019127 1067.958018114015 1068.000840320369 1108.225631782254 1101.528496788885 1100.594392518983 1087.022620609883 317.5000708023019 1094.319795187696 293.1788729241683
1874 0.005 9.370000000000001 20 1106.477512963727 1067.95799710661 1068.000820242121 1108.225626999116 1101.528826673713 1100.594509632743 1087.022343438932 317.5002797481728 1094.321107677185 293.1780679547717
1875 0.005 9.375 20 1106.477896266721 1067.957993310889 1068.000815295509 1108.226892023445 1101.530647594081 1100.595888424759 1087.022857937775 317.500542013292 1094.319447159835 293.1771049184816
1876 0.005 9.380000000000001 20 1106.477204935412 1067.957978545862 1068.000801746214 1108.225216848104 1101.527773957147 1100.593967947255 1087.022814160181 317.5008141897366 1094.320881704478 293.1772706223283
1877 0.005 9.385 20 1106.477636603309 1067.957973779011 1068.000796086189 1108.226203100295 1101.529567453731 1100.595040575423 1087.023256796498 317.5007348874735 1094.320581728282 293.1766091955879
1878 0.005 9.390000000000001 20 1106.47736343708 1067.957989973615 1068.000810729533 1108.225766751992 1101.528155600913 1100.594194277777 1087.024172807603 317.5013341946487 1094.318259887628 293.1808567499156
1879 0.005 9.395 20 1106.479202368557 1067.958032613779 1068.000846300971 1108.226444241783 1101.528771170439 1100.594578777974 1087.024248474843 317.5014982992218 1094.319182972783 293.1783534270387
1880 0.005 9.4 20 1106.476680891641 1067.958019797234 1068.000842227297 1108.225906138762 1101.529264502924 1100.595253351372 1087.022738194203 317.5021842488149 1094.31798031985 293.1785876971612
1881 0.005 9.404999999999999 20 1106.477669289618 1067.958018393274 1068.000839308765 1108.225630814837 1101.528432494179 1100.594117251851 1087.023460792578 317.5025365358282 1094.321680002169 293.1783413759013
1882 0.005 9.41 20 1106.477334044558 1067.957997105576 1068.000819716133 1108.22583450302 1101.529230975449 1100.594048500974 1087.022743539323 317.5030263848918 1094.320978391525 293.1783896447363
1883 0.005 9.415000000000001 20 1106.477747363128 1067.958010901123 1068.000829855483 1108.225401163536 1101.528234358165 1100.594148126238 1087.024072999118 317.5027405202181 1094.320864403667 293.1767220517586
1884 0.005 9.42 20 1106.477801220722 1067.958025878675 1068.000843530995 1108.225448984579 1101.528394471238 1100.594277435595 1087.024133374838 317.5027827370001 1094.320593377026 293.1772172511108
1885 0.005 9.425000000000001 20 1106.477952665042 1067.95804117571 1068.000858443363 1108.2253909965 1101.528288899874 1100.594186661626 1087.024077996195 317.5028318886141 1094.320698457893 293.1781067198788
1886 0.005 9.43 20 1106.477580760042 1067.9580519634 1068.000869654141 1108.225566220409 1101.528588400823 1100.594487237933 1087.02386424431 317.503277908007 1094.318940858298 293.1781292514357
1887 0.005 9.435 20 1106.476827049649 1067.958060778098 1068.000879232558 1108.22557965027 1101.528304237407 1100.594376664306 1087.024025740886 317.5037724870859 1094.318829095889 293.176974250642
1888 0.005 9.44 20 1106.47714742211 1067.95805681905 1068.000877535137 1108.226762648398 1101.530584468494 1100.595739861613 1087.023040587541 317.5041616168152 1094.317517061649 293.1772696831474
1889 0.005 9.445 20 1106.477605736425 1067.958038709393 1068.000859660424 1108.22547216811 1101.528558784992 1100.594317652078 1087.022395743109 317.5044512029675 1094.322160926379 293.1769094939323
1890 0.005 9.450000000000001 20 1106.478963814954 1067.958038149061 1068.000855531433 1108.226826393012 1101.530314271495 1100.595269246061 1087.022731380464 317.505059332523 1094.319946277674 293.1774330902225
1891 0.005 9.455 20 1106.478542365374 1067.958064620594 1068.000879620488 1108.225791775403 1101.528066637132 1100.593877139559 1087.024003767685 317.5046425613087 1094.321203947634 293.1776975580748
1892 0.005 9.460000000000001 20 1106.476964758452 1067.958069172509 1068.000888346295 1108.225295201836 1101.528286202197 1100.594246630222 1087.023950418285 317.5047247588267 1094.32123987519 293.1781437883956
1893 0.005 9.465 20 1106.47774323515 1067.958075727123 1068.000893629519 1108.225180752273 1101.527645182224 1100.593569891163 1087.023907564552 317.504915675464 1094.322245423908 293.1775849204197
1894 0.005 9.470000000000001 20 1106.477157044615 1067.958078201776 1068.000897473779 1108.22515556904 1101.528147447757 1100.594083429991 1087.023800036329 317.5059432925713 1094.321930070983 293.1776927933334
1895 0.005 9.475 20 1106.478433896539 1067.95811092621 1068.000925161976 1108.225866717871 1101.528555987767 1100.594475152914 1087.024280673965 317.5058864550715 1094.32074731763 293.1779393204343
1896 0.005 9.48 20 1106.477491821908 1067.95811043502 1068.000926952873 1108.225547159368 1101.528191385896 1100.594294253308 1087.023505709934 317.5058977213272 1094.320070204599 293.1775632529483
1897 0.005 9.484999999999999 20 1106.477802428057 1067.958114850923 1068.000933186883 1108.227068592521 1101.530767319891 1100.595868705957 1087.02332456415 317.5060581388582 1094.318527838285 293.1778260349727
1898 0.005 9.49 20 1106.477902729974 1067.958129789519 1068.000947056529 1108.225524563702 1101.52831995916 1100.59412158229 1087.023890625804 317.5063290324806 1094.321415597387 293.1777372824652
1899 0.005 9.495000000000001 20 1106.478715272941 1067.95816176304 1068.000975189061 1108.225861159397 1101.528470304043 1100.59433609146 1087.024263360644 317.5064213043799 1094.319824052135 293.1779850996747
1900 0.005 9.5 20 1106.477164795903 1067.958177909667 1068.000995017781 1108.225760410625 1101.529036832922 1100.59493483215 1087.024225531587 317.5072227774093 1094.318373798787 293.1774499993748
1901 0.005 9.505000000000001 20 1106.477866801622 1067.958187390392 1068.001003767932 1108.2251519358 1101.527570348813 1100.593532068694 1087.023935167455 317.5078271130976 1094.322172673998 293.1771794251605
1902 0.005 9.51 20 1106.478008141939 1067.958194858148 1068.001010863482 1108.22549060159 1101.528035709146 1100.5940700693 1087.023796650908 317.5083058294308 1094.320208629773 293.1779349802417
1903 0.005 9.515000000000001 20 1106.479320976506 1067.958238454776 1068.001049305957 1108.226266315631 1101.528688476453 1100.594518601079 1087.024316454973 317.5085103595946 1094.319195010342 293.1779884269856
1904 0.005 9.52 20 1106.476871119828 1067.958228552936 1068.001048600458 1108.226289492163 1101.529924751429 1100.595607100177 1087.022722922949 317.5086936753183 1094.31759604762 293.180764827261
1905 0.005 9.525 20 1106.477135419728 1067.958216941386 1068.001038489275 1108.225049609105 1101.527416790957 1100.593773708725 1087.022747635762 317.5088507364391 1094.321496815832 293.1816773349823
1906 0.005 9.529999999999999 20 1106.477758467586 1067.958214996557 1068.001033767167 1108.225594018394 1101.528230590714 1100.594322557046 1087.023597262997 317.508916140906 1094.319598609373 293.1813944263911
1907 0.005 9.535 20 1106.478100625189 1067.95821714339 1068.0010358969 1108.227135401459 1101.530894535101 1100.596046327973 1087.023037058185 317.509409581469 1094.318681832344 293.1814375046595
1908 0.005 9.540000000000001 20 1106.477376160601 1067.958195682179 1068.00101728845 1108.225818202374 1101.529095120834 1100.594023585714 1087.022778510298 317.5096666964701 1094.322010846214 293.1813011653476
1909 0.005 9.545 20 1106.479317377217 1067.958237145376 1068.001051101759 1108.226314073253 1101.528751683901 1100.594600063312 1087.024467088044 317.509882978893 1094.318556685994 293.180752605304
1910 0.005 9.550000000000001 20 1106.476956137302 1067.958226012118 1068.001048013916 1108.225624839412 1101.528576626321 1100.594783914372 1087.022896962325 317.5099693598147 1094.318297146485 293.1805921428507
1911 0.005 9.555 20 1106.478543631658 1067.958219696173 1068.001039573239 1108.226550575247 1101.529915550847 1100.595196702322 1087.022535208805 317.5097451384838 1094.318682273941 293.1778504074715
1912 0.005 9.56 20 1106.476651398221 1067.958208176086 1068.001031071902 1108.226001590917 1101.529253434696 1100.594965536193 1087.023297179427 317.5100235428609 1094.319437399069 293.1781374582359
1913 0.005 9.565 20 1106.478642804475 1067.958237625549 1068.001053860469 1108.225813822856 1101.528317835217 1100.594280521647 1087.024352303275 317.5101535384564 1094.322182803509 293.1780633741068
1914 0.005 9.57 20 1106.477569361677 1067.958226375206 1068.001048260843 1108.226366934857 1101.529999607541 1100.595503032905 1087.022704678699 317.5106824187776 1094.319226918339 293.1816785475547
1915 0.005 9.575000000000001 20 1106.478353758689 1067.958242913601 1068.001061434661 1108.225826250083 1101.528075402965 1100.593949502333 1087.023918653155 317.5106498559522 1094.318643239182 293.1804728813079
1916 0.005 9.58 20 1106.476497435161 1067.958241423845 1068.001063363559 1108.22523501988 1101.528278928879 1100.594334193091 1087.023960701287 317.511318020805 1094.320478451571 293.1796530506479
1917 0.005 9.585000000000001 20 1106.476877656469 1067.958255210717 1068.00107608111 1108.225744860123 1101.528909249628 1100.594976796829 1087.024362653167 317.5116464871533 1094.317378121873 293.1813955742643
1918 0.005 9.59 20 1106.477954611575 1067.958277775967 1068.001095527356 1108.225695133991 1101.528485566692 1100.594495660126 1087.024331082485 317.511961655935 1094.31989997418 293.1806689377646
1919 0.005 9.595000000000001 20 1106.476065411146 1067.958277720562 1068.001100231508 1108.225331183581 1101.528336155821 1100.59451017226 1087.024012995552 317.5120221590111 1094.319163150399 293.1811722489985
1920 0.005 9.6 20 1106.475683626625 1067.958261679485 1068.001085791316 1108.224226720996 1101.526938264251 1100.593100590856 1087.023656901497 317.5119938731749 1094.323581001068 293.1818707399605
1921 0.005 9.605 20 1106.47801852642 1067.958254676641 1068.001073442124 1108.226102780451 1101.529363017784 1100.59457965332 1087.023056347219 317.5117664515365 1094.322400556138 293.1835917728814
1922 0.005 9.609999999999999 20 1106.477490364912 1067.958244740727 1068.001064166412 1108.225623024299 1101.528634186787 1100.594281419721 1087.023169388325 317.5116310341783 1094.322137984115 293.1832089551087
1923 0.005 9.615 20 1106.477093062679 1067.958259421015 1068.001079029525 1108.225870813344 1101.528420677272 1100.594470591268 1087.02419886604 317.5120833585096 1094.316935385529 293.1819013998766
1924 0.005 9.620000000000001 20 1106.476533507803 1067.95825447893 1068.001075374095 1108.224862480598 1101.527717816963 1100.593789026454 1087.023859618259 317.5126405087942 1094.322515032659 293.1816992350401
1925 0.005 9.625 20 1106.477082147813 1067.958265259252 1068.001084183519 1108.22578381965 1101.529005656718 1100.594895134939 1087.024168962115 317.5132389318036 1094.318996600223 293.1805534059194
1926 0.005 9.630000000000001 20 1106.478027447044 1067.958271764894 1068.001090099721 1108.227099879379 1101.530826264698 1100.596068544008 1087.023351771654 317.5136110458166 1094.319146609116 293.1806649290967
1927 0.005 9.635 20 1106.478522817883 1067.958261936751 1068.001080385897 1108.226306803775 1101.529697766513 1100.594916916856 1087.022481100168 317.5141151789956 1094.322656022284 293.1811648067717
1928 0.005 9.640000000000001 20 1106.478823634619 1067.958262070224 1068.001079337761 1108.226853622115 1101.530228319819 1100.595359348118 1087.022634613699 317.5137864771291 1094.318920413285 293.1813477897339
1929 0.005 9.645 20 1106.477104031681 1067.958251001198 1068.001072805708 1108.226479425922 1101.530091378177 1100.595652675404 1087.022829469732 317.5136178872925 1094.317787124647 293.1808981004347
1930 0.005 9.65 20 1106.478192847537 1067.958240827219 1068.001061148756 1108.226013813146 1101.529173802646 1100.594403712808 1087.023058997425 317.5136193571895 1094.323473730503 293.1810068464081
1931 0.005 9.654999999999999 20 1106.478693145733 1067.958241694693 1068.001060347506 1108.226662747013 1101.529843818183 1100.59499379543 1087.023181031234 317.5140502089142 1094.319402406717 293.1817206364427
1932 0.005 9.66 20 1106.476571494265 1067.958222377064 1068.00104679817 1108.226274029192 1101.529810488831 1100.594839009098 1087.023102320181 317.5141229322304 1094.317648176058 293.1774370774624
1933 0.005 9.665000000000001 20 1106.478618087018 1067.958247509252 1068.001064720587 1108.225571854698 1101.527931760353 1100.593919935017 1087.024219240913 317.5141822580777 1094.322906832432 293.1784170514576
1934 0.005 9.67 20 1106.478021858985 1067.958259840397 1068.001077933614 1108.225777592307 1101.528941771774 1100.594683611698 1087.023999882222 317.5143642680449 1094.319103204128 293.1773637264957
1935 0.005 9.675000000000001 20 1106.476737882323 1067.958256551955 1068.001078759611 1108.225042238355 1101.52799730534 1100.594022409429 1087.023833148957 317.5144806474606 1094.321514819191 293.1767108011641
1936 0.005 9.68 20 1106.475515887171 1067.958251223896 1068.001076590069 1108.225123415795 1101.528177662771 1100.594408290205 1087.0240666228 317.5147553448936 1094.318716082229 293.1777688007397
1937 0.005 9.685 20 1106.477437538947 1067.958241353242 1068.001062440908 1108.225677578214 1101.528808503868 1100.594435735048 1087.023076367611 317.5149607916622 1094.322546348244 293.1781051553863
1938 0.005 9.69 20 1106.476996843412 1067.958245892416 1068.001066096611 1108.225568093608 1101.528821137054 1100.594742450947 1087.024038714598 317.5151956669717 1094.319994133398 293.1770816271426
1939 0.005 9.695 20 1106.475802494452 1067.958243489858 1068.00106697008 1108.225287087463 1101.528370816394 1100.594577613249 1087.024071672504 317.5158213144754 1094.318683313372 293.1782605359426
1940 0.005 9.700000000000001 20 1106.477867775937 1067.958257620577 1068.00107543288 1108.225439386887 1101.528037165086 1100.593971582219 1087.02396545463 317.5162585394162 1094.321100626099 293.1775052440586
1941 0.005 9.705 20 1106.477977512826 1067.958275898212 1068.001091299142 1108.225895962841 1101.528842107716 1100.594618333505 1087.023987420314 317.5162373571773 1094.318307779432 293.1770114972264
1942 0.005 9.710000000000001 20 1106.477732084548 1067.958296982629 1068.001112982083 1108.225668771771 1101.528486446312 1100.594483866086 1087.024322808913 317.5166967617305 1094.319308802314 293.1789447159201
1943 0.005 9.715 20 1106.477483661478 1067.958296875341 1068.001115874524 1108.226500178931 1101.52996782923 1100.595437543288 1087.023333809735 317.5160225517637 1094.319267434832 293.1768338420177
1944 0.005 9.720000000000001 20 1106.47838400882 1067.958294956622 1068.001113033377 1108.226611547491 1101.530010975872 1100.595085381682 1087.023029480495 317.5160378709202 1094.32207298869 293.1768738767785
1945 0.005 9.725 20 1106.476542169728 1067.958283480731 1068.001106242896 1108.225656871759 1101.528453076012 1100.594766134526 1087.022968124438 317.5159468214779 1094.317562247299 293.1784224418885
1946 0.005 9.73 20 1106.47785912538 1067.958303071902 1068.001121809333 1108.225644061185 1101.528449293091 1100.594437025486 1087.024344228314 317.5162837846552 1094.319987972748 293.1818240341329
1947 0.005 9.734999999999999 20 1106.478430742217 1067.9583181029 1068.001134771943 1108.22572177786 1101.528191216656 1100.593901444765 1087.023872733369 317.5165049783852 1094.320145226365 293.180489753944
1948 0.005 9.74 20 1106.477230920364 1067.958314823696 1068.001134172398 1108.225270532182 1101.527953901598 1100.594097315301 1087.023748601605 317.5172538617286 1094.321404474643 293.1819440129113
1949 0.005 9.745000000000001 20 1106.477801817803 1067.95830343251 1068.001122783093 1108.22566704511 1101.528696048904 1100.594154275475 1087.022986918859 317.5180715159514 1094.322951214464 293.1815155700041
1950 0.005 9.75 20 1106.478218635216 1067.958324262072 1068.001141137886 1108.225910679387 1101.528742096903 1100.594577643982 1087.024237544467 317.5186657481443 1094.3171725984 293.1820865159307
1951 0.005 9.755000000000001 20 1106.476829450924 1067.958338206538 1068.001158159583 1108.225894160105 1101.52916662964 1100.59522401649 1087.024379373825 317.5185950308622 1094.316342491847 293.1816342410227
1952 0.005 9.76 20 1106.477451037686 1067.958341242279 1068.001160320761 1108.225264262018 1101.527854651967 1100.593817312264 1087.023928471152 317.5187592329859 1094.321273078301 293.1808189494465
1953 0.005 9.765000000000001 20 1106.474427205162 1067.958317303153 1068.001144212486 1108.224621210213 1101.527754766676 1100.59403924969 1087.023034999646 317.5180943503828 1094.319077297952 293.1815891123446
1954 0.005 9.77 20 1106.477735834858 1067.958325425784 1068.001145036427 1108.225582782805 1101.52866057133 1100.59445562632 1087.023866074784 317.5178620153905 1094.321126413123 293.1806160995445
1955 0.005 9.775 20 1106.478999787809 1067.958328769789 1068.001145099828 1108.226694521844 1101.53009041815 1100.595183921816 1087.023038697745 317.5182331068293 1094.321690238552 293.181348977393
1956 0.005 9.779999999999999 20 1106.476966074215 1067.958315196442 1068.001137192956 1108.225704548031 1101.52868365201 1100.594822321986 1087.02285625924 317.5188671061238 1094.318198094573 293.1811739879315
1957 0.005 9.785 20 1106.47850073534 1067.958350643331 1068.001166651527 1108.22636207877 1101.528909301447 1100.594797138341 1087.024343996627 317.5191984517819 1094.319886894457 293.1816124846749
1958 0.005 9.790000000000001 20 1106.478342934745 1067.95834083626 1068.001159651292 1108.226362158916 1101.529910937841 1100.595121458411 1087.022590959167 317.5193872973445 1094.321850280153 293.1801175743785
1959 0.005 9.795 20 1106.478277302422 1067.958338426817 1068.001158785132 1108.227003631168 1101.530716887524 1100.595860044852 1087.02303962402 317.5195292829921 1094.319451825038 293.1777305579216
1960 0.005 9.800000000000001 20 1106.477885949912 1067.958326681774 1068.001149047056 1108.226614625017 1101.530266018651 1100.595323171211 1087.022888286556 317.5196629518072 1094.319664644082 293.1787214957619
1961 0.005 9.805 20 1106.476594429844 1067.958313102331 1068.001138254954 1108.225525180856 1101.528205736578 1100.594561048046 1087.02296520743 317.5196902757347 1094.318179913665 293.1782811727952
1962 0.005 9.81 20 1106.478153759731 1067.958332302583 1068.001151797514 1108.226075910456 1101.528862508931 1100.59469490565 1087.024213300243 317.5198665864945 1094.316707907957 293.1775169794691
1963 0.005 9.815 20 1106.47761423551 1067.958344662608 1068.001164186393 1108.225357118334 1101.527803731695 1100.593889132314 1087.024310300377 317.5196099622415 1094.319735628325 293.1773829467596
1964 0.005 9.82 20 1106.477833382881 1067.958339410237 1068.001159850787 1108.225672258527 1101.528643721002 1100.594351678365 1087.023282714243 317.5196861352488 1094.32181357463 293.1779825552849
1965 0.005 9.825000000000001 20 1106.47760383646 1067.958325066825 1068.001147432516 1108.226293877519 1101.529824782394 1100.595249049102 1087.022561151298 317.5205725366066 1094.319728806371 293.1783201447118
1966 0.005 9.83 20 1106.476996539564 1067.958336733068 1068.001158770325 1108.225884796734 1101.52841472652 1100.594461479859 1087.024192448163 317.5213246423241 1094.317216763688 293.1770843861142
1967 0.005 9.835000000000001 20 1106.477532802331 1067.958337604211 1068.001158163276 1108.225364108019 1101.528501466741 1100.594352084428 1087.023941179168 317.5211431169151 1094.321718993188 293.1769062929166
1968 0.005 9.84 20 1106.4790663484 1067.958337129574 1068.001155902683 1108.226953397899 1101.530473921057 1100.595490940714 1087.02281972016 317.5213203846975 1094.319338213124 293.1786404849089
1969 0.005 9.845000000000001 20 1106.478060562131 1067.958369207183 1068.001187058507 1108.2263538512 1101.528913082073 1100.594884316896 1087.024366870897 317.5214403136157 1094.318864065131 293.1770694215082
1970 0.005 9.85 20 1106.475971505909 1067.958352863741 1068.001177502608 1108.224288127835 1101.527027469592 1100.593148259828 1087.023653710753 317.5218322356445 1094.323922560778 293.1781437077013
1971 0.005 9.855 20 1106.477876419629 1067.958335588213 1068.00115810494 1108.22622143881 1101.529631777898 1100.594499215234 1087.022905607474 317.5219575650413 1094.318519148395 293.1796718307615
1972 0.005 9.859999999999999 20 1106.477588470929 1067.958322672557 1068.001145628173 1108.226588441086 1101.5303135283 1100.595350979164 1087.022974202691 317.5218747768694 1094.318407173814 293.1827563343757
1973 0.005 9.865 20 1106.477898055867 1067.958299561022 1068.001122123618 1108.225676315049 1101.528916647149 1100.594456243718 1087.022261074579 317.5221305020462 1094.3219923037 293.1832956580898
1974 0.005 9.870000000000001 20 1106.476891955134 1067.958294281705 1068.001117185333 1108.225043889776 1101.527791185868 1100.593827562509 1087.023869663086 317.5226464511142 1094.321228112675 293.1817169663715
1975 0.005 9.875 20 1106.477337326711 1067.958289592116 1068.001112152071 1108.226514235604 1101.530006269876 1100.595496218702 1087.023437853889 317.5226204587806 1094.318980070085 293.1800400350183
1976 0.005 9.880000000000001 20 1106.47901844164 1067.958287052167 1068.001105864309 1108.226666295263 1101.530018385378 1100.594981916381 1087.023006365971 317.5228182689637 1094.323210758256 293.1787190096567
1977 0.005 9.885 20 1106.47787370949 1067.958274639432 1068.001095292778 1108.225694283816 1101.528815376025 1100.594303756377 1087.022924987304 317.5228582803028 1094.323162948133 293.1768678230771
1978 0.005 9.890000000000001 20 1106.476501350543 1067.958268685903 1068.001092355091 1108.224925902318 1101.527543221656 1100.593681173 1087.023862997522 317.5229034337934 1094.319424458737 293.1768306344546
1979 0.005 9.895 20 1106.4782451942 1067.958264353624 1068.001085476061 1108.226956049731 1101.530717483522 1100.595840003124 1087.02298679285 317.5224685835778 1094.319553863252 293.1769500282738
1980 0.005 9.9 20 1106.478570714059 1067.958257839684 1068.001077993385 1108.226669004282 1101.530011710689 1100.595331754812 1087.02269222479 317.5224142186499 1094.318182508604 293.1768605664868
1981 0.005 9.904999999999999 20 1106.478080968459 1067.958251735582 1068.001072498469 1108.226575939989 1101.529977405334 1100.595129846453 1087.023130920557 317.5229105466539 1094.320920312231 293.1774012321728
1982 0.005 9.91 20 1106.477283918319 1067.958237491091 1068.001061040424 1108.226405677515 1101.529981848738 1100.595470616759 1087.022692117213 317.5239629172128 1094.318803103741 293.1776990556928
1983 0.005 9.915000000000001 20 1106.478073896425 1067.958247776269 1068.001067994445 1108.225469831896 1101.527685482421 1100.593631099637 1087.023987419287 317.524331103212 1094.320768231722 293.1766361602492
1984 0.005 9.92 20 1106.479223621401 1067.958282827757 1068.001098487512 1108.226299076761 1101.528711600707 1100.594516234477 1087.024270119069 317.5247730500524 1094.31916203885 293.1773281478617
1985 0.005 9.925000000000001 20 1106.4769164668 1067.958295685952 1068.00111674876 1108.225937118107 1101.529293219842 1100.595265395394 1087.024250981821 317.5249826540565 1094.316945733027 293.1790785807487
1986 0.005 9.93 20 1106.477994450369 1067.958309428118 1068.001128214708 1108.225277038036 1101.527552067743 1100.593579190025 1087.024087454261 317.5253334382578 1094.32183009093 293.1781229237437
1987 0.005 9.935 20 1106.478068885358 1067.958309292072 1068.001128595278 1108.226092171314 1101.529059904237 1100.594694332936 1087.02328887538 317.5254774945224 1094.319161475332 293.1769419836731
1988 0.005 9.94 20 1106.477912940112 1067.958306459427 1068.0011277202 1108.227078144918 1101.530920332294 1100.596070219401 1087.02307024564 317.5254205956014 1094.318003654729 293.1769395280718
1989 0.005 9.945 20 1106.477727043613 1067.958318810726 1068.001139187981 1108.225651122264 1101.528471741823 1100.594326000663 1087.023988457119 317.5256459051362 1094.320246202075 293.1772327392943
1990 0.005 9.950000000000001 20 1106.477809572533 1067.958328525091 1068.001147757842 1108.225334251746 1101.528151359319 1100.594060837853 1087.024049413059 317.5263792160507 1094.32129192401 293.1772998320539
1991 0.005 9.955 20 1106.478000118968 1067.958343010953 1068.001161010096 1108.225928601267 1101.529028185624 1100.59481032636 1087.024115719385 317.5261689739259 1094.317737060726 293.1779341821285
1992 0.005 9.960000000000001 20 1106.47664541264 1067.958351427744 1068.001173283829 1108.225927858925 1101.529237290876 1100.595248237388 1087.024226753245 317.5261546776817 1094.317592178616 293.1778042008232
1993 0.005 9.965 20 1106.477527994985 1067.958327946218 1068.001151261474 1108.225813335972 1101.529244102347 1100.594190546853 1087.022603400579 317.5263210982523 1094.321830667642 293.1781670866283
1994 0.005 9.970000000000001 20 1106.478106338784 1067.958314863057 1068.001136432967 1108.226200742867 1101.5295207476 1100.59504471392 1087.022413424029 317.5267830776694 1094.318215301428 293.178094232397
1995 0.005 9.975 20 1106.477730692313 1067.958310451453 1068.001132375042 1108.226977681089 1101.530798456647 1100.596083821356 1087.022912704413 317.5264918593794 1094.318508640725 293.1773886617345
1996 0.005 9.98 20 1106.477291414907 1067.958291687223 1068.001115427079 1108.225108160079 1101.52758007043 1100.593835171654 1087.022756937559 317.5269853968675 1094.321455210228 293.1779167603869
1997 0.005 9.984999999999999 20 1106.478373088726 1067.958289746004 1068.001110517687 1108.226349938393 1101.529471255777 1100.594916113073 1087.023231532733 317.5281924567603 1094.319090254069 293.1790744268836
1998 0.005 9.99 20 1106.477492773186 1067.9582761542 1068.001099130626 1108.226488036828 1101.53011091567 1100.595533944827 1087.022718404755 317.5283961374258 1094.318634326383 293.1772888388916
1999 0.005 9.995000000000001 20 1106.477941160342 1067.958265172077 1068.001086489222 1108.225562752472 1101.528348762026 1100.593928265376 1087.023224238078 317.5282909734681 1094.323166287511 293.1799347301753
2000 0.005 10 20 1106.478428545511 1067.958252502123 1068.001073891156 1108.226334651559 1101.52969670853 1100.595005344321 1087.022554323278 317.5287229884031 1094.319739693018 293.1780565808116
2001 0.005 10.005 20 1106.478425667688 1067.958256813205 1068.001076471428 1108.225888373415 1101.528492464202 1100.59414899365 1087.023596580835 317.5285699657877 1094.32008896015 293.1774737923235
2002 0.005 10.01 20 1106.477788102771 1067.95825368047 1068.00107361368 1108.225522108309 1101.528089875032 1100.594180925358 1087.023614045271 317.5287511241343 1094.320195813544 293.1779862561839
2003 0.005 10.015 20 1106.476690312935 1067.958240082312 1068.001064387915 1108.225817987329 1101.528810873365 1100.594993805846 1087.023025283894 317.5285247549976 1094.317465056202 293.1780477851753
2004 0.005 10.02 20 1106.478175361089 1067.958242659028 1068.001063196829 1108.225693518879 1101.528320159121 1100.593881913366 1087.023649017327 317.5283327344818 1094.322226809431 293.1807080523591
2005 0.005 10.025 20 1106.476534036007 1067.958247426146 1068.001070553171 1108.22580407123 1101.529192420609 1100.595238329537 1087.02423413959 317.5286913668656 1094.317194261396 293.1803673451927
[truncated: 198,349 more chars]
