# Supplementary material for: Thermocouple Sensor Response in Hot Airstream
Source: Sensors (Basel). 2025 Jul 26;25(15):4634. doi: 10.3390/s25154634 (PMC12349096; doi:10.3390/s25154634)
Supplement: Supplementary file 1 [file sensors-25-04634-s001.zip › report-file-t_11R74.out]

"report-file-t"
"Time Step" "delta-time etc.."
("TimeStep" "delta-time" "flow-time" "iters-per-timestep" "t_1" "t_sensor" "t0" "t1" "t2" "t3" "ty_1" "ty_10" "ty1" "ty10")
0 0.005 0 0 313.1947160018938 297.029414723177 296.8308994279157 305.9512612031544 296.287998658868 294.071394815492 280.8200063277901 292.994520491309 281.3211290750024 292.9811473095531
1 0.005 0.005 20 915.3976653955045 307.4551646779636 302.1679659368271 1087.881948576383 1088.826201497442 1093.259821926784 1061.705029099345 292.9408409795076 1072.006746275579 359.5146194984568
2 0.005 0.01 20 944.3351804522155 318.7244328454382 311.3918651590195 1110.78121276605 1102.883346405052 1100.733410863036 1081.546495811533 292.9698645290231 1103.273751205984 331.243013523285
3 0.005 0.015 20 961.300581260696 330.6857763862624 322.4804183298297 1107.893918912164 1101.279549097468 1100.2068576823 1076.987155681982 292.962774516969 1094.280095300855 301.404613289769
4 0.005 0.02 20 973.9008527939476 343.1009710162635 334.4120809416519 1107.789663813275 1101.369943123052 1100.331416677807 1071.985917626062 292.984947608844 1094.008285158083 297.0190958041311
5 0.005 0.025 20 977.0083552937169 355.7347734115274 346.7008156504963 1107.814681174344 1101.43038040185 1100.362768039759 1071.828787978152 292.9973660759316 1093.982199743646 298.7555367282721
6 0.005 0.03 20 978.4721827054228 368.3596728424037 359.0992973896129 1107.838301665234 1101.467457933827 1100.394983226334 1072.12967833945 292.998411021156 1093.976867287158 298.4676568252872
7 0.005 0.035 20 981.5596803529379 380.9535961276727 371.5114163551389 1107.901443623981 1101.519050391225 1100.420890430051 1072.717339612113 293.0075241626791 1094.060029682845 297.8465664156782
8 0.005 0.04 20 979.1821515798298 393.4657940816795 383.8867942791369 1107.967343158034 1101.568665013295 1100.454590489412 1073.236120361139 293.0198946156463 1094.107388079359 297.1744234558907
9 0.005 0.045 20 979.7602836741407 405.8795423125176 396.2013003215888 1108.000296351559 1101.592090470424 1100.46564566255 1073.719722643506 293.0338969009729 1094.15801951227 296.5635985477369
10 0.005 0.05 20 980.578920303479 418.1718281086698 408.4338148616015 1108.058782276802 1101.634648137657 1100.491006465613 1074.332935198099 293.0507683624511 1094.184118156107 296.0677516144879
11 0.005 0.055 20 981.2990214827777 430.3358408818258 420.5681617764391 1108.070590741038 1101.641775589424 1100.494186674854 1074.713779709771 293.0741277998808 1094.190123688545 295.7032795751311
12 0.005 0.06 20 983.2478270145092 442.365628534669 432.5937637368715 1108.1044448035 1101.662683993649 1100.505260206892 1075.103567675478 293.108739245844 1094.203252616587 295.446046500055
13 0.005 0.065 20 985.40631441773 454.2575346224348 444.5013155645855 1108.120482481086 1101.672977749433 1100.512235536102 1075.447606973133 293.1619914877487 1094.197689668192 295.2572156430728
14 0.005 0.07000000000000001 20 987.2974492009334 466.0059781242227 456.2822437875418 1108.134414167006 1101.680373145936 1100.513561638723 1075.692077719105 293.2405628666369 1094.188132649105 295.1011523444658
15 0.005 0.075 20 988.9787635234518 477.6040051590391 467.9327655822152 1108.157312800175 1101.694537644585 1100.524073741895 1075.922887845135 293.3500815812218 1094.186892176823 294.9508094626456
16 0.005 0.08 20 990.560019475663 489.0470472681566 479.4538525128105 1108.164922454163 1101.697007470337 1100.521015686642 1076.147413840273 293.4998539132853 1094.17545991418 294.7962216991966
17 0.005 0.08500000000000001 20 992.1735539947002 500.3332160022841 490.8351194110357 1108.194343289367 1101.716323689104 1100.534809842715 1076.37475927571 293.7082061644646 1094.185608216375 294.6289681468589
18 0.005 0.09 20 993.637292316597 511.4569376931578 502.0664434590826 1108.192298975331 1101.711284117661 1100.530560492625 1076.54061196523 293.9744444399786 1094.175641910307 294.4481260941214
19 0.005 0.095 20 994.990250968276 522.4153510905774 513.1425929544232 1108.225271025685 1101.732775853695 1100.541607789733 1076.791858873913 294.2385107181697 1094.17918993165 294.248583641495
20 0.005 0.1 20 996.5545861477177 533.2051356202055 524.0584859782126 1108.232759766692 1101.73663276228 1100.545555648624 1076.928480722682 294.4014778577114 1094.177556572605 294.0288730857124
21 0.005 0.105 20 997.9755068651106 543.8262294278837 534.8114398589262 1108.251874206746 1101.746801773914 1100.548813282545 1077.047515969028 294.403513287901 1094.180836062498 293.8091624951903
22 0.005 0.11 20 999.3427772332362 554.2798612690241 545.400861946716 1108.280116163808 1101.766671231693 1100.562320138014 1077.186376890925 294.2705331191738 1094.186337814351 293.600757834151
23 0.005 0.115 20 1000.87408418658 564.5640707315143 555.8242155766982 1108.284216465545 1101.765264486061 1100.558266827702 1077.280565646476 294.0823979233474 1094.17546225379 293.4198221426473
24 0.005 0.12 20 1002.15731492653 574.6770805734973 566.0762887959523 1108.324119101051 1101.788048179085 1100.573282018144 1077.424699858555 293.9119543496717 1094.178770568845 293.2787715794676
25 0.005 0.125 20 1000.820441003746 584.6096896247798 576.1545289897042 1108.334527657623 1101.790809701363 1100.571774642224 1077.557156669431 293.7929756129778 1094.209313302117 293.1869919329891
26 0.005 0.13 20 1002.889013743696 594.3647199369469 586.0631964004037 1108.362081940196 1101.806669839313 1100.581690632482 1077.743524154816 293.7303597422196 1094.215177175475 293.1364126570534
27 0.005 0.135 20 1004.81059666808 603.9492633487494 595.8025861395895 1108.370838281017 1101.810303759 1100.584893940944 1077.854581304083 293.7153593744831 1094.215360787652 293.116048752664
28 0.005 0.14 20 1005.582534823176 613.3679402189698 605.3735875701989 1108.394463966821 1101.825173761859 1100.589836985257 1078.063896824286 293.7355097413534 1094.227369243755 293.1066804676193
29 0.005 0.145 20 1007.134496479631 622.6224724062796 614.7776858615532 1108.404436530003 1101.833290308478 1100.59847814843 1078.256886344393 293.7819071256995 1094.236316370011 293.101188327749
30 0.005 0.15 20 1009.966815229215 631.7093735213516 624.014395472684 1108.395989618359 1101.825609493971 1100.590342626524 1078.417612140754 293.849356171218 1094.210019239168 293.100352906145
31 0.005 0.155 20 1012.156767688694 640.6244320186858 633.083209164455 1108.422547660025 1101.844837787646 1100.602843772349 1078.603825591141 293.9344923140723 1094.204911471599 293.1032036405377
32 0.005 0.16 20 1013.663030261582 649.3710204776618 641.984593558905 1108.41451601412 1101.836705179328 1100.597299388804 1078.648684102336 294.0361429840687 1094.191013157234 293.1081523313826
33 0.005 0.165 20 1014.878700347997 657.9513862975567 650.71941047965 1108.43625996011 1101.849524460862 1100.60498358158 1078.768267252544 294.1543794542968 1094.19789059754 293.1144499310068
34 0.005 0.17 20 1015.913795069644 666.365509784711 659.2883070663332 1108.445070511012 1101.85430272743 1100.607993832909 1078.916676460017 294.2887584204582 1094.200697875874 293.1215652109975
35 0.005 0.175 20 1017.121375680515 674.6184426615893 667.6929875203911 1108.455627243108 1101.860290799981 1100.609775236256 1079.041708013168 294.4392963809622 1094.208320505498 293.1293682576901
36 0.005 0.18 20 1018.86702563102 682.7160745318639 675.9349612608553 1108.464416684155 1101.867124104091 1100.616412540365 1079.210161556377 294.6058890042711 1094.213622959923 293.1373918671939
37 0.005 0.185 20 1021.010777137639 690.6560030046606 684.0162463216325 1108.462976545901 1101.865125273635 1100.610485507544 1079.382409526788 294.7854992035857 1094.194802132254 293.1453489418263
38 0.005 0.19 20 1022.624652421015 698.4366511720589 691.9385666787495 1108.485113332201 1101.88008882308 1100.62237737796 1079.497479422037 294.9763071885214 1094.19795380974 293.1532891118846
39 0.005 0.195 20 1024.003436594268 706.0595918589792 699.7031169955128 1108.478698832067 1101.871934813586 1100.616184749587 1079.567765321339 295.1744549736383 1094.189546713261 293.1611268243319
40 0.005 0.2 20 1025.090436708169 713.5284260778137 707.3118081234198 1108.508654817299 1101.890405048106 1100.626308198845 1079.724480215249 295.3743884718564 1094.204824319274 293.1689396257765
41 0.005 0.205 20 1026.385397367437 720.8493215725561 714.7679972314678 1108.511065087308 1101.889581779461 1100.626795292327 1079.812806933264 295.571212922448 1094.21138115472 293.1767235292316
42 0.005 0.21 20 1027.401858305356 728.0237234895718 722.0745925871565 1108.526288959481 1101.89679661164 1100.629068161915 1079.924220760787 295.7621541188904 1094.220898586094 293.1848320393424
43 0.005 0.215 20 1028.999620729732 735.0554611066913 729.2349393406706 1108.543437339849 1101.909333525611 1100.638278347398 1080.07567549925 295.9458760275027 1094.225294620998 293.1929675971479
44 0.005 0.22 20 1030.365395763911 741.9463014964621 736.2515680232093 1108.537405065229 1101.903407088364 1100.63238262275 1080.122081789891 296.1210519454376 1094.217631725629 293.2014139634236
45 0.005 0.225 20 1031.789193470177 748.6980889671843 743.1270276544267 1108.558214859824 1101.917470373642 1100.642979424298 1080.233552099735 296.2870750164074 1094.222871588008 293.210028501649
46 0.005 0.23 20 1033.172435894641 755.3129818239381 749.863261098669 1108.55239027423 1101.911819307713 1100.636364874533 1080.305866165205 296.4412040283471 1094.213330978545 293.2188440671187
47 0.005 0.235 20 1034.541131290639 761.7932907330621 756.4629940920333 1108.568384450313 1101.922238035846 1100.643993548007 1080.384010541419 296.5793555389808 1094.215550162805 293.2275908134631
48 0.005 0.24 20 1035.844100127437 768.1406666806377 762.9278840445081 1108.565699663829 1101.918764172351 1100.643088254406 1080.429153201013 296.693965106249 1094.211338505218 293.2362677926936
49 0.005 0.245 20 1037.127600927474 774.3582258322351 769.2605393532781 1108.580392642153 1101.927998358884 1100.644548497607 1080.536068478893 296.7773739435119 1094.212528100084 293.2444729721354
50 0.005 0.25 20 1038.386889905787 780.4482087598861 775.4634029034623 1108.589387677234 1101.934455929656 1100.65222845191 1080.57952045412 296.821728992718 1094.215835360054 293.251871942682
51 0.005 0.255 20 1039.612917973974 786.4126347710111 781.5384326189744 1108.582573598909 1101.927164591236 1100.644938977214 1080.605862985145 296.8228643775386 1094.207216422992 293.2582957833127
52 0.005 0.26 20 1040.852036160878 792.2544410762889 787.48848546456 1108.60777987498 1101.945042843133 1100.656524728853 1080.730574605365 296.7828739087493 1094.214393064078 293.2635046685089
53 0.005 0.265 20 1042.049127959234 797.9747036275061 793.315256033683 1108.594763098621 1101.934412579672 1100.649383701528 1080.731225236842 296.7114468762836 1094.204620933035 293.2677610313496
54 0.005 0.27 20 1043.252296028359 803.576790905496 799.021204815628 1108.610227435913 1101.944137845583 1100.655563527861 1080.794846371226 296.6201697591777 1094.208031907665 293.2711861713295
55 0.005 0.275 20 1044.408847022932 809.0623861076787 804.6087111021394 1108.612124783783 1101.944967896672 1100.655996521642 1080.868807926831 296.5220632234307 1094.204285583367 293.2739837409118
56 0.005 0.28 20 1045.540937240767 814.4339651015396 810.0801516521338 1108.618648113511 1101.948486330196 1100.656644935513 1080.90044950709 296.4275717007526 1094.203811049622 293.2759411002282
57 0.005 0.285 20 1046.667317958709 819.6928131201007 815.437391598861 1108.626803563703 1101.954206597195 1100.66300138574 1080.949247278443 296.3465713117014 1094.205815980723 293.2773825400098
58 0.005 0.29 20 1047.758963742977 824.8414760810375 820.6822936270603 1108.624623626585 1101.9510449716 1100.6562908859 1081.013120882905 296.2837207862121 1094.198235475876 293.278630134675
59 0.005 0.295 20 1048.855525892433 829.8825676690037 825.817465697192 1108.642509744698 1101.963851873123 1100.667162975062 1081.066553047106 296.2400324606294 1094.205615667682 293.2798928035903
60 0.005 0.3 20 1049.911217650771 834.8172490624841 830.8443977890572 1108.629678574425 1101.952387849263 1100.658935862248 1081.073804118969 296.2113598827023 1094.195824961887 293.28172742606
61 0.005 0.305 20 1050.97645890395 839.648202046744 835.765637617121 1108.65056908024 1101.966529720355 1100.666433502937 1081.177863873189 296.1949252262992 1094.200798224152 293.2841646284424
62 0.005 0.31 20 1051.993688835933 844.3771908943515 840.582997571374 1108.643749712358 1101.961591477287 1100.664969274036 1081.177401166926 296.1869600415022 1094.196152848112 293.2874004335903
63 0.005 0.315 20 1053.001540343517 849.006092196277 845.2984615456407 1108.651144603218 1101.964504191452 1100.664649803937 1081.215921854204 296.1839093578558 1094.195690642822 293.2910707741767
64 0.005 0.32 20 1053.998772999728 853.5376657563371 849.9143686574251 1108.664735213686 1101.974736163857 1100.672965531 1081.298902937973 296.1828737125918 1094.199723061769 293.2951952180799
65 0.005 0.325 20 1054.958547475865 857.9723706838107 854.4320537083248 1108.655448789498 1101.967060128607 1100.665989761289 1081.291338563948 296.1825802722537 1094.191550862365 293.2994553217336
66 0.005 0.33 20 1055.930709827049 862.3132400651564 858.853807327337 1108.673207110897 1101.979102516568 1100.675307852489 1081.349147923927 296.1830769655749 1094.199717846917 293.3036282536449
67 0.005 0.335 20 1056.861323865148 866.5610177987174 863.181148254065 1108.665341097675 1101.972072138747 1100.667934759163 1081.393510499902 296.1831683459077 1094.190057452412 293.3075009145111
68 0.005 0.34 20 1057.793782669819 870.7187653793251 867.4164452577426 1108.679181393825 1101.981782857686 1100.675468138282 1081.429750020281 296.1825486176779 1094.195211693588 293.3114453082222
69 0.005 0.345 20 1058.695604329869 874.7876873000461 871.5610187570849 1108.672724768767 1101.976038178668 1100.673260433101 1081.436855702015 296.1801800329019 1094.190863493555 293.3158264279339
70 0.005 0.35 20 1059.59498312544 878.7698336156529 875.6166508138575 1108.685611542141 1101.98415847717 1100.674100268927 1081.512977860755 296.1756399207003 1094.19144282739 293.320473462338
71 0.005 0.355 20 1060.469165808605 882.6668741442521 879.5855129364026 1108.691553770715 1101.988897172713 1100.680862408364 1081.527997766375 296.1701282612326 1094.194120329613 293.3250528470689
72 0.005 0.36 20 1061.329557795757 886.4799700210926 883.4690470754354 1108.683555293311 1101.980885974594 1100.673246339904 1081.528237088825 296.1638314068872 1094.187201811697 293.3294165279812
73 0.005 0.365 20 1062.185009695621 890.2123100056724 887.2699146510564 1108.706749271159 1101.997575854146 1100.684457829128 1081.623320724388 296.1570707279918 1094.195770996007 293.3333654997422
74 0.005 0.37 20 1062.901037740783 893.865971535987 890.989829082308 1108.689672148507 1101.984956701255 1100.676355407299 1081.614152823954 296.1515903033612 1094.191722542188 293.3373145221011
75 0.005 0.375 20 1064.000629987803 897.4436773213715 894.6311310493154 1108.700257451947 1101.992302412091 1100.680834248396 1081.693180444063 296.1479189158539 1094.192208468363 293.3412412409147
76 0.005 0.38 20 1064.752476823717 900.9427555933887 898.1943802219636 1108.696338338241 1101.990486477125 1100.679778835106 1081.744867482764 296.1471033362547 1094.181216343864 293.3449397646041
77 0.005 0.385 20 1065.72057193281 904.367740695102 901.6821804008567 1108.700039376243 1101.992870932106 1100.679998673191 1081.747281553274 296.1506648770489 1094.179070127003 293.3479232120574
78 0.005 0.39 20 1066.491014048955 907.7188276826004 905.0958083463722 1108.706091406667 1101.996708644958 1100.684561174199 1081.769624898059 296.1595500416774 1094.181290611466 293.350759639098
79 0.005 0.395 20 1067.260085508633 910.9978367360025 908.4361279286982 1108.703545147747 1101.993734876237 1100.678589673775 1081.818174655446 296.1751216034979 1094.177580181489 293.3530531526293
80 0.005 0.4 20 1067.996082447052 914.2075966813114 911.704900352204 1108.719471376429 1102.005504275099 1100.689459447085 1081.856212464935 296.1983769310604 1094.188143673601 293.3549875155625
81 0.005 0.405 20 1068.731530153845 917.3476374292968 914.9027656060911 1108.705135561592 1101.993170907046 1100.680317676275 1081.856791899441 296.2280744595131 1094.18022446836 293.3563683335688
82 0.005 0.41 20 1069.485870460027 920.421005073736 918.0320721557229 1108.725122836873 1102.006957851469 1100.688052110349 1081.955322569543 296.2645627786489 1094.186953736653 293.3573206270832
83 0.005 0.415 20 1070.197546142751 923.4284733523916 921.094164730404 1108.71590604219 1102.000456765783 1100.685245584149 1081.946716140929 296.3076476555825 1094.183466071167 293.3577929474946
84 0.005 0.42 20 1070.930115833183 926.3712495394672 924.0904585189514 1108.722323854326 1102.003105010789 1100.685159767831 1081.980012346034 296.3565552330835 1094.185131611783 293.3578416631282
85 0.005 0.425 20 1071.619934533263 929.2504875416672 927.0223440899514 1108.732788693128 1102.011292365181 1100.691943056827 1082.052908952343 296.4101371676647 1094.188139650418 293.357551596031
86 0.005 0.43 20 1072.257129582326 932.0668178777011 929.8905570389926 1108.723443858781 1102.003728697463 1100.68546552552 1082.033316454877 296.4704800005452 1094.183025914499 293.357035659172
87 0.005 0.435 20 1072.912242448487 934.8225741974045 932.6968350868094 1108.738695141285 1102.014362482586 1100.69406071194 1082.074975124177 296.5346745425628 1094.190879591759 293.3562281316717
88 0.005 0.44 20 1073.533470269297 937.5183903646608 935.4422355751418 1108.729147258546 1102.006660977836 1100.685928185137 1082.100752542803 296.602460882082 1094.182487318312 293.3553590653033
89 0.005 0.445 20 1074.161384226286 940.1566185962638 938.12863163107 1108.742165849678 1102.015888294145 1100.693836379039 1082.122725233823 296.6738311174731 1094.188371236085 293.3543966446543
90 0.005 0.45 20 1074.764029820444 942.7374563222526 940.7567452716577 1108.734165667022 1102.008855137052 1100.690289102138 1082.118322252299 296.7487560478622 1094.185104178825 293.3535262877194
91 0.005 0.455 20 1075.374972424637 945.2629039268219 943.3281892590195 1108.746505185527 1102.01700525554 1100.691564995809 1082.184431898474 296.8269689620771 1094.187097891632 293.352890671275
92 0.005 0.46 20 1075.965680329251 947.7339202924981 945.8441907775406 1108.749786691519 1102.020117382075 1100.697163640428 1082.187960791221 296.9086072368919 1094.190313869326 293.3523623720259
93 0.005 0.465 20 1076.531745006255 950.1508189946021 948.3053278054017 1108.741085164435 1102.011796975087 1100.689184918234 1082.180786890096 296.9936261502205 1094.183898857125 293.3518499745945
94 0.005 0.47 20 1077.11245011295 952.5161666952949 950.7135733844831 1108.762402638706 1102.027497861421 1100.699994123869 1082.26807137813 297.0818583749311 1094.193097088497 293.350988878682
95 0.005 0.475 20 1077.648907900432 954.829781729652 953.0694817900787 1108.745900227451 1102.015136411645 1100.691826889427 1082.233869265964 297.1730539639332 1094.184317915337 293.3499198654029
96 0.005 0.48 20 1078.208067297786 957.0934640273625 955.3743665064729 1108.758872589923 1102.023463938827 1100.697691568054 1082.268463451332 297.2671286964704 1094.190894792221 293.3486154938621
97 0.005 0.485 20 1078.740486026849 959.3079744077312 957.6291448039098 1108.75612418062 1102.0211841148 1100.69549423303 1082.30920645861 297.3636091791417 1094.187157999188 293.3473589750558
98 0.005 0.49 20 1079.26551844493 961.4746165505252 959.8351289597781 1108.761423489209 1102.024573219071 1100.696830188898 1082.313540469535 297.4621878815622 1094.189048360808 293.3461217027676
99 0.005 0.495 20 1079.782750447326 963.5944311299463 961.9933772711319 1108.765583233455 1102.027688116826 1100.701317012755 1082.328539640503 297.562593443945 1094.192430980522 293.3450270107859
100 0.005 0.5 20 1080.280688865126 965.6681965630615 964.1047657246885 1108.76088227453 1102.023309398533 1100.693953569644 1082.363320573839 297.6643194167808 1094.1855030934 293.3439679100842
101 0.005 0.505 20 1080.787078693831 967.6975769209864 966.1708256810153 1108.775830097208 1102.034607429755 1100.704489190862 1082.387131150757 297.7668875593162 1094.194078953763 293.3431458738622
102 0.005 0.51 20 1081.257935421904 969.6823827792299 968.1917536662326 1108.760255090597 1102.021665205214 1100.695196022713 1082.36426249726 297.8701719689087 1094.18537853364 293.3423923399982
103 0.005 0.515 20 1081.751352956426 971.6247739053808 970.1691758919411 1108.778827189616 1102.034834668957 1100.702742750301 1082.442234998444 297.9733417970332 1094.191768958814 293.3419051258082
104 0.005 0.52 20 1082.205625403509 973.5248690709212 972.1037237159899 1108.768317040413 1102.027676936769 1100.699629406167 1082.417667407801 298.0759628044552 1094.187556291914 293.3415364599531
105 0.005 0.525 20 1082.668314066765 975.3837296776881 973.9962577646946 1108.774400020126 1102.030108779971 1100.699447666142 1082.434436099231 298.1780444080894 1094.189099220513 293.3414688194371
106 0.005 0.53 20 1083.125485569356 977.2026593303834 975.8479923065772 1108.784114463739 1102.03811537198 1100.706294091815 1082.495509505346 298.2785029528628 1094.192557171671 293.3414912994298
107 0.005 0.535 20 1083.550316468803 978.9818463016412 977.6594451503548 1108.772860331575 1102.029201826833 1100.698817668914 1082.468279254437 298.3777356183539 1094.186160909972 293.3416845636418
108 0.005 0.54 20 1083.99678277012 980.7229193971588 979.431868259529 1108.787443851725 1102.039425209531 1100.706930286686 1082.501754232762 298.4751272455557 1094.194849526221 293.3419855923843
109 0.005 0.545 20 1084.40860362642 982.4259977999163 981.1657377207623 1108.777829049838 1102.031574313988 1100.699219770272 1082.523271848617 298.5708571858399 1094.18665837074 293.3423678364724
110 0.005 0.55 20 1084.836938041124 984.0924628675995 982.8622647610202 1108.789239033807 1102.040158470385 1100.706448089207 1082.539053027845 298.6652412112498 1094.192631408552 293.3428528191641
111 0.005 0.555 20 1085.237072571136 985.7223408059665 984.5217442488756 1108.779369614916 1102.032062107454 1100.702434142153 1082.523593099006 298.7584636154348 1094.188529440626 293.3433786007265
112 0.005 0.5600000000000001 20 1085.648554862043 987.3169198342523 986.1452578299126 1108.791120428052 1102.040003891014 1100.703700655376 1082.584666045172 298.850805502739 1094.190568830908 293.3439998110715
113 0.005 0.5650000000000001 20 1086.037926539746 988.8770590391126 987.7336631402542 1108.792843610864 1102.041988575487 1100.708706091408 1082.582216054444 298.9425743772175 1094.192808775652 293.3446341552182
114 0.005 0.5700000000000001 20 1086.407851645353 990.4029561617508 989.2872363782195 1108.783414248323 1102.033426609826 1100.700717147832 1082.565723743035 299.0344266604895 1094.18716553155 293.3453748173153
115 0.005 0.5750000000000001 20 1086.799317399786 991.8964072326238 990.8074499664706 1108.803527144496 1102.048532823757 1100.711193558112 1082.644351446055 299.126306616101 1094.195351498787 293.3460549814106
116 0.005 0.58 20 1087.136386259616 993.3570560861722 992.2944905264883 1108.78642082441 1102.035558514481 1100.702862517278 1082.604738359241 299.2186153369776 1094.186290553768 293.3468722485133
117 0.005 0.585 20 1087.501618851739 994.7862613041975 993.7493537130392 1108.799082713748 1102.044021259639 1100.708395764196 1082.634610637077 299.3118879061683 1094.192615703341 293.3476187725788
118 0.005 0.59 20 1087.84348692063 996.1844568527988 995.1726410873432 1108.794694405709 1102.041039175587 1100.706234595875 1082.66455563295 299.4061791562413 1094.188421327176 293.3484745690692
119 0.005 0.595 20 1088.184873882268 997.5524458527542 996.5651600552044 1108.799326408461 1102.043982125086 1100.707240638078 1082.662907466774 299.5015994792918 1094.190404390047 293.349280628221
120 0.005 0.6 20 1088.522439349132 998.8907475662463 997.9274751615468 1108.801348810825 1102.045453097865 1100.710427168528 1082.671380365999 299.5985309598632 1094.192034401993 293.3500208150026
121 0.005 0.605 20 1088.845020619118 1000.19993293321 999.2601169388827 1108.798351327597 1102.042401982321 1100.704241945806 1082.705581284855 299.6968921780264 1094.187246041465 293.3505492311093
122 0.005 0.61 20 1089.175323888088 1001.481073668128 1000.564147601842 1108.810661780912 1102.052434337785 1100.714275710543 1082.717937557804 299.7968037318758 1094.195200033846 293.3508957636676
123 0.005 0.615 20 1089.472462478121 1002.733814021401 1001.839487464039 1108.794233254861 1102.038954403844 1100.704165823294 1082.687021187558 299.8984093670057 1094.18663225557 293.3510473823507
124 0.005 0.62 20 1089.799120900459 1003.959999913485 1003.087469233991 1108.81271030895 1102.052326526852 1100.712253449277 1082.760666484845 300.0016023539254 1094.193126116343 293.3511462809284
125 0.005 0.625 20 1090.087006768435 1005.159362876233 1004.30833860537 1108.800728099903 1102.044121665287 1100.70819092497 1082.727421739706 300.1063095358739 1094.188759577892 293.3512201672921
126 0.005 0.63 20 1090.387193935668 1006.332657111565 1005.502635068898 1108.80640048372 1102.046355990634 1100.707991897053 1082.736238122599 300.2128334517927 1094.190895211109 293.3513101142844
127 0.005 0.635 20 1090.682659287649 1007.480823932521 1006.671210878269 1108.813814819622 1102.052747768768 1100.713777939049 1082.786787006538 300.3208033609578 1094.193449799543 293.3514246790832
128 0.005 0.64 20 1090.951661155165 1008.603803151518 1007.814293411551 1108.803714060876 1102.04501384616 1100.707045570469 1082.755779470067 300.4301709318894 1094.18805910784 293.3516678283056
129 0.005 0.645 20 1091.242616572213 1009.70274324336 1008.932728468153 1108.816907504128 1102.054472194785 1100.714845542916 1082.781547331025 300.5411134623747 1094.196341897145 293.3518779838832
130 0.005 0.65 20 1091.504249112382 1010.777621063623 1010.026727132693 1108.806008044396 1102.046315518081 1100.706793801964 1082.793009380098 300.6536125450552 1094.187957257843 293.3520837665118
131 0.005 0.655 20 1091.777838114541 1011.829451769782 1011.097241951536 1108.817128841473 1102.054570682289 1100.714385980422 1082.80235383887 300.7673616567556 1094.194239122914 293.3523593834136
132 0.005 0.66 20 1092.029823042799 1012.858009497552 1012.144283423413 1108.806884566217 1102.046174518367 1100.709911076006 1082.782130142817 300.882581665471 1094.190282151675 293.3526053906793
133 0.005 0.665 20 1092.296583735171 1013.864486061514 1013.168679063407 1108.817764242292 1102.053492727171 1100.710886074377 1082.835739527807 300.9991538688969 1094.19285247067 293.3528159285428
134 0.005 0.67 20 1092.545732471759 1014.849196251239 1014.170994949481 1108.818363608813 1102.055109134065 1100.715677355823 1082.823706877655 301.1167029801838 1094.194892611771 293.3530541676437
135 0.005 0.675 20 1092.783732671197 1015.812034562254 1015.151188503214 1108.808913572756 1102.046644865849 1100.707812411895 1082.804026727946 301.2357585898104 1094.189375441836 293.353260376983
136 0.005 0.68 20 1093.043718754153 1016.754568031888 1016.110428268122 1108.82819000718 1102.061103364527 1100.717901082268 1082.876150370078 301.3558118482823 1094.197842495849 293.3534402258411
137 0.005 0.6850000000000001 20 1093.260947359854 1017.67615901267 1017.04861043726 1108.810555267654 1102.048176651185 1100.709474008404 1082.82605868789 301.4769467451554 1094.189369978843 293.3536325577097
138 0.005 0.6900000000000001 20 1093.502067453915 1018.577852875012 1017.966431573968 1108.822092824345 1102.055768828304 1100.714905233346 1082.846009830193 301.5989023950416 1094.195690089148 293.3537811941309
139 0.005 0.6950000000000001 20 1093.723843696309 1019.45993268956 1018.864264717471 1108.817473512562 1102.052614030317 1100.712265033374 1082.870821006094 301.7215058595457 1094.191786631527 293.3538891245876
140 0.005 0.7000000000000001 20 1093.946690164465 1020.322957058109 1019.742691595885 1108.821904552685 1102.05548892851 1100.713274446993 1082.860048753422 301.8449131987007 1094.193813970279 293.3539612295921
141 0.005 0.705 20 1094.163947025855 1021.167137446032 1020.601987377443 1108.823440690482 1102.056904295404 1100.71670385443 1082.86028905846 301.9690598050353 1094.196468461024 293.3540609038664
142 0.005 0.71 20 1094.368446343612 1021.992839467301 1021.442449492274 1108.818358564695 1102.052628829653 1100.70965398547 1082.882160675617 302.0938443864837 1094.190579874041 293.3540902648842
143 0.005 0.715 20 1094.587689324944 1022.801060416401 1022.265002553228 1108.831879268666 1102.063148989184 1100.719753252467 1082.891374331041 302.2190931874863 1094.199290217744 293.3541626268599
144 0.005 0.72 20 1094.7714301535 1023.591085942108 1023.069268434779 1108.814990311089 1102.049675898238 1100.709946545578 1082.856538861829 302.3448474982429 1094.190397135042 293.3541885617605
145 0.005 0.725 20 1094.990019034105 1024.364406860542 1023.856269586078 1108.832585196127 1102.062195111589 1100.717468006477 1082.921766991584 302.4708534820195 1094.197789220507 293.3542297772638
146 0.005 0.73 20 1095.169243854842 1025.120682344086 1024.626093780191 1108.819788418395 1102.053872338839 1100.71333520387 1082.881782741729 302.5971061403523 1094.193135781443 293.3542736062045
147 0.005 0.735 20 1095.368772861746 1025.860437380912 1025.379076021942 1108.82648787676 1102.056560756498 1100.713577542569 1082.88914289659 302.7239581621657 1094.197396463877 293.3543253765501
148 0.005 0.74 20 1095.561335649882 1026.584423736398 1026.115856873109 1108.832557910254 1102.062558674086 1100.719175597139 1082.935747805063 302.8502163331005 1094.201681910264 293.35431884827
149 0.005 0.745 20 1095.732395940188 1027.292279572501 1026.836441405395 1108.822379481564 1102.054144049294 1100.711929400679 1082.897308742058 302.9774352466104 1094.195517054529 293.3543197202503
150 0.005 0.75 20 1095.92337537731 1027.985077484936 1027.541520038994 1108.834969546185 1102.063876992289 1100.720099413275 1082.920978982113 303.1040467980303 1094.204834471958 293.3543329505825
151 0.005 0.755 20 1096.080320055346 1028.662481768122 1028.231051734204 1108.824873646712 1102.055474798285 1100.711770702715 1082.934023857085 303.2308823641822 1094.195866112572 293.3543809692098
152 0.005 0.76 20 1096.268676585288 1029.325565332685 1028.905844169057 1108.834666056885 1102.06358071786 1100.719164114508 1082.93773988018 303.3574730230739 1094.202935432357 293.3544081375721
153 0.005 0.765 20 1096.412326717915 1029.973711881961 1029.565672879454 1108.823068047868 1102.054128428734 1100.714009277123 1082.911129686237 303.4842988471173 1094.197335130602 293.3544313484213
154 0.005 0.77 20 1096.600504041887 1030.608165747104 1030.211284712655 1108.834834870479 1102.062217605501 1100.715484007249 1082.965375375177 303.6105780455918 1094.200834454875 293.3545218494756
155 0.005 0.775 20 1096.74195756097 1031.228921938935 1030.843044631761 1108.834305374502 1102.063127509985 1100.719984837703 1082.94967858349 303.737039838132 1094.201821735303 293.354528001779
156 0.005 0.78 20 1096.904545467531 1031.835782356655 1031.460751225567 1108.825095115245 1102.054782311241 1100.711859201181 1082.924155780093 303.8628784777379 1094.196842429703 293.3545977150699
157 0.005 0.785 20 1097.052894060696 1032.429966828682 1032.065356707225 1108.843498967668 1102.069174679785 1100.722271015114 1082.993638508097 303.9889559085817 1094.204846101469 293.3545618355464
158 0.005 0.79 20 1097.206319110385 1033.010761220048 1032.656594302402 1108.826607947074 1102.056163078948 1100.713744015169 1082.946013049215 304.1141393943339 1094.19709832521 293.3546291207265
159 0.005 0.795 20 1097.347790809949 1033.579123867825 1033.235047109595 1108.837732609102 1102.064350774573 1100.719260252904 1082.965460318778 304.2392096684987 1094.202897419778 293.3546093408678
160 0.005 0.8 20 1097.502139779808 1034.135043442333 1033.800840224038 1108.83233784226 1102.059891728201 1100.715979628563 1082.985636834218 304.3647701015325 1094.198810945343 293.3546206450238
161 0.005 0.805 20 1097.629201745222 1034.67901400282 1034.354451752067 1108.835740343137 1102.063046407648 1100.717410886748 1082.975736289534 304.4898778691465 1094.200740951323 293.3546132155031
162 0.005 0.8100000000000001 20 1097.776367057598 1035.211072313214 1034.895993370272 1108.837712403947 1102.063396554364 1100.719660185847 1082.973744691708 304.6143237757573 1094.202819393167 293.3545968129447
163 0.005 0.8150000000000001 20 1097.896068570115 1035.731521735065 1035.425652810582 1108.832682724951 1102.060374059671 1100.713647406076 1082.99757861416 304.7387679547526 1094.197514964851 293.3545528151695
164 0.005 0.8200000000000001 20 1098.036123159147 1036.241014587621 1035.944115068316 1108.84591148791 1102.070133129816 1100.723682221343 1083.003706465804 304.8629827626961 1094.206032363773 293.35449558875
165 0.005 0.8250000000000001 20 1098.146897886227 1036.738846804591 1036.450904689747 1108.827538721992 1102.056333193269 1100.7133749809 1082.965870585913 304.9871429222613 1094.197117607542 293.3545561927604
166 0.005 0.8300000000000001 20 1098.283651803723 1037.226328674993 1036.946915648561 1108.846548171534 1102.069262160504 1100.721273469066 1083.032394829137 305.1104976355264 1094.204117531355 293.3545249159507
167 0.005 0.835 20 1098.396611227781 1037.703047217141 1037.432113094224 1108.832973911155 1102.060837150186 1100.717093791882 1082.991789288442 305.2348070239952 1094.199394898805 293.3545483435487
168 0.005 0.84 20 1098.509350655806 1038.169230258354 1037.906623776013 1108.838584276192 1102.062636807367 1100.716616856643 1082.995927657372 305.3579884549808 1094.201195431823 293.3545464223716
169 0.005 0.845 20 1098.644072478391 1038.625635971101 1038.370999155838 1108.844438118682 1102.068439525625 1100.722054383398 1083.039132280685 305.4819040216161 1094.203841875908 293.3545901655175
170 0.005 0.85 20 1098.728808620986 1039.071794140163 1038.825149147093 1108.834403597894 1102.060694305346 1100.715485176903 1083.002839327804 305.6049318772004 1094.198235873181 293.3545502898186
171 0.005 0.855 20 1098.869234653537 1039.508490273601 1039.269547451878 1108.84689718958 1102.069937243951 1100.723396783205 1083.024166868436 305.7286811003146 1094.206599567453 293.3545700918186
172 0.005 0.86 20 1098.946860408604 1039.935368794565 1039.704045407922 1108.834982358967 1102.061211445281 1100.714922215195 1083.031560472204 305.8517705859018 1094.198195330186 293.3546013965476
173 0.005 0.865 20 1099.081520811859 1040.353332957462 1040.129334855202 1108.846063528577 1102.069251424955 1100.72227050121 1083.034152724341 305.9757376223475 1094.204469036845 293.3546118667888
174 0.005 0.87 20 1099.153930244204 1040.761784140118 1040.545123090621 1108.833861856951 1102.060158151613 1100.717290865241 1083.009735641594 306.0983727678365 1094.199242057736 293.3546556438206
175 0.005 0.875 20 1099.28349220304 1041.161653520029 1040.951971902646 1108.846118915298 1102.067785211893 1100.718635160766 1083.059707254516 306.2217632976602 1094.202641145964 293.3546376597106
176 0.005 0.88 20 1099.366636693444 1041.552937394748 1041.350157768703 1108.844257745149 1102.068614870296 1100.722826475733 1083.040107354527 306.3447686319053 1094.204386182548 293.3547171034758
177 0.005 0.885 20 1099.463897820901 1041.935225764784 1041.739334153463 1108.835909778564 1102.060116160291 1100.714725926704 1083.016687461657 306.4684675415162 1094.19808559433 293.3546963471494
178 0.005 0.89 20 1099.572902217608 1042.309865701174 1042.120425777702 1108.853735664351 1102.07457700465 1100.725239794217 1083.085948110639 306.5912804218398 1094.20748359035 293.3547153887687
179 0.005 0.895 20 1099.64811144232 1042.675842545106 1042.493002412361 1108.836426104605 1102.06116625356 1100.716347648325 1083.031873638038 306.7154413183185 1094.198512912242 293.3547362213989
180 0.005 0.9 20 1099.755681233577 1043.034079802826 1042.857546019963 1108.846621756073 1102.068690910167 1100.721924799237 1083.04729124259 306.8388771086028 1094.204860887728 293.3547765314455
181 0.005 0.905 20 1099.83310505857 1043.384424588091 1043.214092120652 1108.8420500848 1102.064825148921 1100.718740327932 1083.07025477998 306.9627047512766 1094.200535971964 293.3547663966235
182 0.005 0.91 20 1099.932521842796 1043.727320247018 1043.563003422462 1108.845543983866 1102.067823078012 1100.719844347263 1083.058297893505 307.0860264347502 1094.202984344827 293.3547467135154
183 0.005 0.915 20 1100.007445540115 1044.062600480534 1043.904270257509 1108.846404186944 1102.068437657053 1100.722708941437 1083.053339138109 307.2111303396195 1094.204815492757 293.3547910004925
184 0.005 0.92 20 1100.101609626553 1044.390546356339 1044.237990395964 1108.841453131063 1102.064531431102 1100.71581407479 1083.074456040141 307.3352021276764 1094.199417724084 293.3547898781261
185 0.005 0.925 20 1100.177009765044 1044.711773511987 1044.564814338576 1108.853661780562 1102.074442078658 1100.72593498028 1083.081057589103 307.4605764947176 1094.206976104444 293.3547818643872
186 0.005 0.93 20 1100.258359369416 1045.025370375148 1044.884095815973 1108.837226988959 1102.060888351721 1100.715894854512 1083.043344302216 307.5849005526035 1094.199247856613 293.3548050953729
187 0.005 0.9350000000000001 20 1100.335839406334 1045.332641899675 1045.196680708897 1108.853232311494 1102.073235128109 1100.72352524187 1083.105896188985 307.7096133669392 1094.205365748511 293.3547848435635
188 0.005 0.9400000000000001 20 1100.415677256568 1045.63299303575 1045.502389199548 1108.840927973249 1102.0642455179 1100.718809461285 1083.062862261782 307.8341372639795 1094.200246218209 293.3547784738718
189 0.005 0.9450000000000001 20 1100.482707830132 1045.926769435181 1045.801383047629 1108.846433858378 1102.067390631503 1100.719387217527 1083.069050442307 307.960123542953 1094.203011581116 293.3547722186401
190 0.005 0.9500000000000001 20 1100.570733191193 1046.214382267439 1046.094006797399 1108.852257891849 1102.071947841922 1100.724140494639 1083.110336135059 308.085225179822 1094.204928582695 293.3547923452626
191 0.005 0.9550000000000001 20 1100.624541093621 1046.495491189808 1046.380155536131 1108.841407333017 1102.064766218155 1100.717598560278 1083.072861279454 308.2115180987257 1094.199324040572 293.3548365855865
192 0.005 0.96 20 1100.710269870574 1046.770670905855 1046.660195733793 1108.854636487224 1102.073410854954 1100.72509220819 1083.092157706493 308.3363870829949 1094.207284235683 293.3548240488209
193 0.005 0.965 20 1100.768837475606 1047.039656148365 1046.933959814339 1108.842568239387 1102.065014824558 1100.716674153784 1083.102316469879 308.4624417099142 1094.199331812418 293.3548418344056
194 0.005 0.97 20 1100.837490419489 1047.303049649105 1047.201984524165 1108.854152917363 1102.073460967548 1100.724468325162 1083.10734386149 308.5872124047174 1094.205315109856 293.354825737813
195 0.005 0.975 20 1100.900358287542 1047.560254989501 1047.463861999788 1108.840570241295 1102.063231300318 1100.718555626345 1083.076968122609 308.7138881988545 1094.20052291299 293.3548981783686
196 0.005 0.98 20 1100.962498097129 1047.812141226044 1047.720143458244 1108.853168567725 1102.071721137874 1100.720569416498 1083.131190922748 308.8394232641783 1094.203212312044 293.354901367331
197 0.005 0.985 20 1101.03764910859 1048.058615860858 1047.970973601987 1108.850945507759 1102.071384550436 1100.724255733854 1083.109393320739 308.9654388199013 1094.205264911222 293.354939442108
198 0.005 0.99 20 1101.076723360437 1048.299214906906 1048.21600780659 1108.842618525159 1102.063858206988 1100.716823256844 1083.084682235519 309.0918051580666 1094.199779671981 293.3549368769656
199 0.005 0.995 20 1101.174769791925 1048.535072315956 1048.456008465956 1108.860698200272 1102.077562637657 1100.726880909658 1083.147889889443 309.2186651369362 1094.208256462618 293.3549810011664
200 0.005 1 20 1101.19890321248 1048.765279339332 1048.690543807974 1108.841893559341 1102.064221188711 1100.717995788201 1083.095047999111 309.343689708106 1094.198895438896 293.3550176847236
201 0.005 1.005 20 1101.283569093969 1048.990740714031 1048.920019436904 1108.854601689317 1102.072396911984 1100.723734069366 1083.112486953918 309.4708386365689 1094.205807587306 293.3550610961
202 0.005 1.01 20 1101.321041292319 1049.211207494725 1049.144419558422 1108.846070167036 1102.067354048824 1100.719866171692 1083.126893811861 309.5958591584085 1094.20065426969 293.3551152729576
203 0.005 1.015 20 1101.39010862098 1049.427034861327 1049.364052022316 1108.852473647644 1102.071026392434 1100.721763327093 1083.11620000425 309.7232312170651 1094.203271208906 293.3551968992621
204 0.005 1.02 20 1101.454035445807 1049.638130657373 1049.578901465789 1108.85025297549 1102.070226725299 1100.723486468033 1083.108663761388 309.8482403058021 1094.204628865607 293.3552513473909
205 0.005 1.025 20 1101.50617248217 1049.844527029786 1049.788947286615 1108.848772116704 1102.067810431016 1100.717573316464 1083.131934283915 309.9750795557093 1094.199721388362 293.3552521702686
206 0.005 1.03 20 1101.570670855494 1050.046897057981 1049.994792544686 1108.858604532192 1102.077007799125 1100.72743985919 1083.132343483553 310.0998555954379 1094.208106700988 293.3553627705046
207 0.005 1.035 20 1101.599163340084 1050.244182009037 1050.195734685585 1108.8424283722 1102.06342278154 1100.717097327688 1083.093474779638 310.225508101388 1094.198618214874 293.3554206916883
208 0.005 1.04 20 1101.67736633184 1050.437814465349 1050.392611388807 1108.859759108101 1102.076528641461 1100.725147587467 1083.158154357222 310.350091982369 1094.206672619679 293.3554763600355
209 0.005 1.045 20 1101.698415028026 1050.626877206442 1050.585096643583 1108.845360676058 1102.066680663946 1100.719962330359 1083.111071589162 310.4757798616323 1094.199784178636 293.3555632557848
210 0.005 1.05 20 1101.768890720919 1050.81183698719 1050.773325940269 1108.851716008054 1102.069684864263 1100.720573557629 1083.11455130885 310.6009021091058 1094.203554559507 293.3556251909789
211 0.005 1.055 20 1101.801729468283 1050.992992987833 1050.957610204511 1108.855905563133 1102.074181539082 1100.725036653835 1083.154351353856 310.7270054212052 1094.203955035376 293.3556955566935
212 0.005 1.06 20 1101.856069798374 1051.169998227233 1051.137773682441 1108.848112109757 1102.067625384768 1100.719158232438 1083.118273276921 310.8504432683311 1094.20066036833 293.3557600853697
213 0.005 1.065 20 1101.894743555447 1051.343333988469 1051.314155006933 1108.858011630087 1102.075924772451 1100.726684557678 1083.133499755744 310.9763069999492 1094.207398157354 293.3558046016175
214 0.005 1.07 20 1101.943838619266 1051.512662087238 1051.486495381627 1108.847830148584 1102.067442303562 1100.718058184021 1083.139227457391 311.0993576696738 1094.199585143669 293.3558940815827
215 0.005 1.075 20 1101.984140537247 1051.678676439093 1051.655372515464 1108.857636564014 1102.075947257942 1100.725984437479 1083.142002929116 311.2240689356435 1094.205966664022 293.3559244105003
216 0.005 1.08 20 1102.022439595817 1051.840592612556 1051.820269399791 1108.845293032999 1102.06514105669 1100.719567182647 1083.110279812717 311.3474973045243 1094.200313006804 293.3560081626208
217 0.005 1.085 20 1102.072257628747 1051.999369427391 1051.981736807046 1108.856936494102 1102.074051863505 1100.722058830883 1083.161199341514 311.471384078372 1094.203787678664 293.3560714472307
218 0.005 1.09 20 1102.10413603738 1052.154621095399 1052.139761040408 1108.854128801852 1102.072452468992 1100.72479162265 1083.134820125817 311.5944088428079 1094.204385915064 293.3560965930452
219 0.005 1.095 20 1102.136529083406 1052.306024837806 1052.293967584526 1108.847334897715 1102.066629044252 1100.718275957718 1083.114903160533 311.7173457944262 1094.200583063687 293.3561255197415
220 0.005 1.1 20 1102.158668227926 1052.454218952638 1052.444798327655 1108.864494501588 1102.079507310095 1100.727934441618 1083.177556213913 311.8403500667245 1094.209347395925 293.3561487467639
221 0.005 1.105 20 1102.182097613054 1052.598715195435 1052.591921477395 1108.846003986508 1102.066403111155 1100.719119597442 1083.121165074463 311.9624276347342 1094.202913327908 293.3562379907473
222 0.005 1.11 20 1102.216449481149 1052.740226955348 1052.73584771149 1108.857997262032 1102.074780418355 1100.725433494389 1083.138938830073 312.0843115488621 1094.208503847248 293.3562429665673
223 0.005 1.115 20 1102.260991765107 1052.878575079665 1052.876531500594 1108.849753532607 1102.068584021687 1100.719969121446 1083.154153007285 312.2072443865389 1094.203587376285 293.3563201060001
224 0.005 1.12 20 1102.283441221324 1053.014066725519 1053.01432326323 1108.855715571149 1102.073386596097 1100.722881083597 1083.144448625619 312.328420139898 1094.206422083736 293.3563835410741
225 0.005 1.125 20 1102.333029677408 1053.146468413088 1053.149048586256 1108.853623087263 1102.071420999917 1100.724347405228 1083.131328937784 312.4496175263244 1094.207659359101 293.3563548811595
226 0.005 1.13 20 1102.350432528139 1053.275964825764 1053.280777246746 1108.851743753506 1102.070417387939 1100.719094165445 1083.158771445332 312.5709712751866 1094.203067040338 293.3564311001561
227 0.005 1.135 20 1102.404122904209 1053.40305493969 1053.409987908764 1108.862685137316 1102.078464588096 1100.728238627065 1083.158518395591 312.6917576274543 1094.210687053042 293.3564427199279
228 0.005 1.14 20 1102.413426402424 1053.526768806178 1053.536010599033 1108.845131898067 1102.065345832694 1100.718119354079 1083.118578704377 312.8130485871773 1094.202315527875 293.3565193469238
229 0.005 1.145 20 1102.465504216424 1053.648332244677 1053.659568391977 1108.86386932364 1102.078447430304 1100.726704826396 1083.182335844067 312.9329947129899 1094.209371210306 293.3565343572644
230 0.005 1.15 20 1102.481585035609 1053.766967791236 1053.780341747048 1108.847264038747 1102.067664424638 1100.720398655939 1083.133672424008 313.0535519509572 1094.203392340381 293.3565901598014
231 0.005 1.155 20 1102.514665756069 1053.883015610671 1053.898447570979 1108.856140974522 1102.071987247164 1100.721951944333 1083.141130416322 313.1728465465433 1094.206336922476 293.3566278438967
232 0.005 1.16 20 1102.555382933614 1053.996779551927 1054.014117897772 1108.857694268702 1102.074828852784 1100.725514496588 1083.174446412394 313.2929290199102 1094.207894163703 293.3566925557148
233 0.005 1.165 20 1102.56379788968 1054.107835744857 1054.127181808213 1108.851155197278 1102.069636116854 1100.720207507359 1083.141193048659 313.4118854969914 1094.202874561896 293.3566713891521
234 0.005 1.17 20 1102.617552955373 1054.216717296418 1054.237923691299 1108.86100972518 1102.076804919164 1100.72686654559 1083.155048871886 313.531066115887 1094.211237489026 293.3567396050515
235 0.005 1.175 20 1102.618212296455 1054.322978565507 1054.346080844364 1108.850403659218 1102.06907277286 1100.718953063208 1083.163680206347 313.6488427484331 1094.202319202703 293.3567676094739
236 0.005 1.18 20 1102.672192107555 1054.427318687329 1054.452152682845 1108.862102745017 1102.077883504974 1100.726866610868 1083.165246104639 313.7666696659872 1094.21007100182 293.3567899264937
237 0.005 1.185 20 1102.667927201282 1054.52883850717 1054.555596473012 1108.845816472926 1102.065866181442 1100.71981925231 1083.129653771463 313.8845303689057 1094.202666883069 293.3567966661939
238 0.005 1.19 20 1102.722242157481 1054.628604554388 1054.65697599712 1108.861108871997 1102.075563642888 1100.722885856489 1083.18295169086 314.0014965283524 1094.207595228836 293.3568070104396
239 0.005 1.195 20 1102.730615512948 1054.726227950199 1054.756299425718 1108.854825339987 1102.073331974652 1100.725124274896 1083.154386862824 314.1182213572569 1094.207045439756 293.3567936660895
240 0.005 1.2 20 1102.757538151405 1054.821434460232 1054.853224483096 1108.850971660465 1102.067972102709 1100.719025119834 1083.135842843402 314.2359216272434 1094.203475729884 293.3567861859562
241 0.005 1.205 20 1102.795537736007 1054.915122998322 1054.948389061526 1108.865561455885 1102.080307807169 1100.728302473081 1083.195496336426 314.3514150479749 1094.211190505521 293.356819709642
242 0.005 1.21 20 1102.798750429639 1055.006289186068 1055.041284057913 1108.84934858618 1102.067713583519 1100.719788490711 1083.1438799008 314.4683200448534 1094.202184328577 293.356809165391
243 0.005 1.215 20 1102.841149464185 1055.095747682801 1055.132253643159 1108.860289920694 1102.075968941189 1100.725813687814 1083.160158080119 314.5833258699736 1094.210093639321 293.3568357365782
244 0.005 1.22 20 1102.845584828103 1055.183066555098 1055.221115458801 1108.851906752029 1102.069668700556 1100.720641474823 1083.171973773284 314.699740043784 1094.202980500373 293.3568406012714
245 0.005 1.225 20 1102.88561300518 1055.268692415504 1055.308203268124 1108.858036642794 1102.074257204138 1100.723414692901 1083.1637105656 314.814469037418 1094.20779537096 293.3568555758202
246 0.005 1.23 20 1102.889727931968 1055.352277444143 1055.393322190116 1108.854683553816 1102.072072420404 1100.724629393753 1083.151010023353 314.9303207195433 1094.206768633164 293.3568679199785
247 0.005 1.235 20 1102.92786897757 1055.434115667916 1055.476518953306 1108.855375041871 1102.071817510755 1100.719937749792 1083.177652892521 315.0441734979661 1094.20462992446 293.356842013211
248 0.005 1.24 20 1102.938677846109 1055.514464686615 1055.558227866745 1108.863104808529 1102.079305300044 1100.728847649784 1083.1742947066 315.1593734965435 1094.210236391523 293.3568512522165
249 0.005 1.245 20 1102.960949708006 1055.592490314822 1055.637767862147 1108.84810317373 1102.066221787812 1100.718513631254 1083.136269255261 315.2728038168406 1094.202896553771 293.3568236751262
250 0.005 1.25 20 1102.985377222613 1055.669427955411 1055.715878427936 1108.865173512777 1102.079627669993 1100.727001547791 1083.201548351935 315.3861534283545 1094.20981323589 293.3568022895319
251 0.005 1.255 20 1102.997944825451 1055.744310068345 1055.792155472928 1108.849800777861 1102.068392914459 1100.720766725247 1083.150217589672 315.499109376697 1094.203038266088 293.3567439762446
252 0.005 1.26 20 1103.020477204586 1055.817574237644 1055.866742398606 1108.856747631413 1102.072774543667 1100.722503222038 1083.156616607953 315.6135313169272 1094.207092445644 293.3566855904963
253 0.005 1.265 20 1103.042171103845 1055.889472256575 1055.939816783913 1108.85976342602 1102.075185303245 1100.725617452418 1083.190802353492 315.7261091011238 1094.207025864671 293.3566443021505
254 0.005 1.27 20 1103.056904818598 1055.959672391159 1056.01125918367 1108.85303350639 1102.07091198233 1100.721040992102 1083.157792028941 315.8382948682373 1094.204422521103 293.3565820207206
255 0.005 1.275 20 1103.077663518177 1056.02843781546 1056.081252293453 1108.862787398271 1102.077615762759 1100.727471590626 1083.169318331184 315.9516417114304 1094.210154086877 293.3565280733217
256 0.005 1.28 20 1103.094637999445 1056.095515915162 1056.14951217151 1108.851125551932 1102.069217846637 1100.718905944946 1083.175772284455 316.0618217842304 1094.203039513676 293.3565357858363
257 0.005 1.285 20 1103.110122464853 1056.161560671408 1056.216615493945 1108.864233757763 1102.079343247104 1100.727653358595 1083.181687920903 316.1743156383347 1094.209950742919 293.3564938063539
258 0.005 1.29 20 1103.127823360832 1056.225613606224 1056.281920634216 1108.848273079356 1102.066609916469 1100.719880880226 1083.143785610988 316.2844550513317 1094.203647843929 293.3565043183297
259 0.005 1.295 20 1103.140572988503 1056.28862697886 1056.345958224858 1108.861503779395 1102.076264311993 1100.723438587296 1083.196991359614 316.3959929672284 1094.207070483737 293.3564482381259
260 0.005 1.3 20 1103.167798407843 1056.350345604554 1056.408712034088 1108.857115001535 1102.073707340372 1100.725060868279 1083.167625859875 316.5052212569361 1094.207508075296 293.356446307764
261 0.005 1.305 20 1103.164669995333 1056.410335469602 1056.469852678833 1108.851784478982 1102.069144524661 1100.719737329554 1083.150399187141 316.616546302489 1094.203958948419 293.3564416116027
262 0.005 1.31 20 1103.208170728828 1056.469587807171 1056.53000175137 1108.868535736988 1102.081512228747 1100.729005041763 1083.209789453909 316.7249488411347 1094.211397431704 293.3564340940443
263 0.005 1.315 20 1103.195721364718 1056.527124494557 1056.588625835517 1108.849160847048 1102.06825727959 1100.720194450111 1083.154107144975 316.8346869881388 1094.202739034334 293.3564242165621
264 0.005 1.32 20 1103.227954268521 1056.583613573632 1056.646074986144 1108.862988409431 1102.077028785595 1100.72658056471 1083.172263427989 316.9428235711923 1094.210059505001 293.3563886269528
265 0.005 1.325 20 1103.234738860022 1056.638741638144 1056.702177949977 1108.852690626138 1102.070306330528 1100.720796963907 1083.184213085986 317.05085852427 1094.203837528879 293.3563761484009
266 0.005 1.33 20 1103.24864811868 1056.692848496175 1056.757199656364 1108.860134576503 1102.075154896558 1100.723917340259 1083.175882943917 317.1610699813102 1094.207044162723 293.3563568560549
267 0.005 1.335 20 1103.267895865885 1056.745639886359 1056.810935346885 1108.855196625429 1102.072142738863 1100.724493946939 1083.159835142997 317.2680832086248 1094.20783393195 293.3563953185805
268 0.005 1.34 20 1103.271306443651 1056.797294851988 1056.863472430778 1108.857260044058 1102.073157649684 1100.720838881225 1083.191538676625 317.3772605189435 1094.204405446122 293.3563624040703
269 0.005 1.345 20 1103.306199108388 1056.848200855655 1056.915182225223 1108.865539958401 1102.08012809042 1100.72911121852 1083.189147970635 317.4836095277211 1094.211983158658 293.35638494932
270 0.005 1.35 20 1103.286674137698 1056.897379589687 1056.965360612051 1108.848472539302 1102.066812753377 1100.718976268088 1083.1478081231 317.5902748137851 1094.202623234996 293.3563488554888
271 0.005 1.355 20 1103.335238331354 1056.946096754491 1057.014756701905 1108.867673132728 1102.080555313043 1100.727999186756 1083.212958851002 317.6973938465848 1094.210934950258 293.3563505145947
272 0.005 1.36 20 1103.313674986537 1056.993336107457 1057.062934761381 1108.849598509449 1102.068623914571 1100.720834523014 1083.163251759134 317.8032459125048 1094.202826676627 293.3563754479388
273 0.005 1.365 20 1103.349229004828 1057.039669857872 1057.110048920865 1108.859420769455 1102.073547718109 1100.722958633334 1083.170744189325 317.9096172315149 1094.207939227224 293.3563906055484
274 0.005 1.37 20 1103.352292907601 1057.08513262016 1057.156239484207 1108.859451981823 1102.075727991319 1100.725820578821 1083.200681287194 318.014658542822 1094.207586372777 293.3564055620627
275 0.005 1.375 20 1103.362840386827 1057.129405081606 1057.201343181022 1108.855027738485 1102.07125238639 1100.721130671687 1083.170705366244 318.1217283753118 1094.204115132403 293.3563894182065
276 0.005 1.38 20 1103.385091725974 1057.172898098876 1057.2455649984 1108.863570746053 1102.078419572456 1100.727921452858 1083.182376542251 318.22627329572 1094.211205856898 293.3564429226224
277 0.005 1.385 20 1103.374358616562 1057.215179188496 1057.288616286162 1108.854462408383 1102.070646614351 1100.719962143311 1083.188852475237 318.3315096246669 1094.202793841776 293.3564663559934
278 0.005 1.39 20 1103.412625106249 1057.256970485492 1057.331039939819 1108.865133391373 1102.079747166202 1100.727914069501 1083.191244652061 318.4352519086282 1094.211341710463 293.3564934920737
279 0.005 1.395 20 1103.395975539746 1057.297281423335 1057.372216660946 1108.849741896604 1102.067242723762 1100.720391278845 1083.155649750033 318.5388659318148 1094.203372236757 293.3565400612311
280 0.005 1.4 20 1103.435631904597 1057.3372491596 1057.412706615409 1108.864174731411 1102.077373037758 1100.723858514963 1083.210363692266 318.6423239377572 1094.209204366873 293.3565450801146
281 0.005 1.405 20 1103.422864598231 1057.376258729859 1057.452411659742 1108.857884900917 1102.074456293152 1100.725716083286 1083.180497197123 318.745787933145 1094.207527132705 293.3565878180663
282 0.005 1.41 20 1103.445958337945 1057.414113696588 1057.491010782061 1108.854324356036 1102.069739955745 1100.720196679538 1083.162292341894 318.8477668752804 1094.205714824901 293.3566202544351
283 0.005 1.415 20 1103.454618199456 1057.451695670623 1057.529098397012 1108.86880001544 1102.082022043417 1100.729169754795 1083.222074117908 318.9509686533725 1094.211674910165 293.3566912743113
284 0.005 1.42 20 1103.460859381822 1057.488092620664 1057.566176857697 1108.852518214449 1102.069215551337 1100.720662975244 1083.169600105691 319.0547972059505 1094.204130556489 293.3567259978162
285 0.005 1.425 20 1103.472000201741 1057.523847885346 1057.602546531816 1108.863384434425 1102.077764365988 1100.726842998807 1083.185953289493 319.1559292324281 1094.210907824941 293.3568092620537
286 0.005 1.43 20 1103.4792468449 1057.558656695908 1057.637985942246 1108.854880486289 1102.071012379881 1100.721380139978 1083.196345730436 319.2589567233892 1094.204180154286 293.3568493951527
287 0.005 1.435 20 1103.491234606669 1057.592982192235 1057.672832790514 1108.860912530529 1102.076019553881 1100.724553905724 1083.188356148311 319.3592076696116 1094.20872096503 293.3569017610205
288 0.005 1.44 20 1103.49490939697 1057.626317072743 1057.706819224489 1108.857519485067 1102.07283826288 1100.724719054548 1083.1736538573 319.4614238641078 1094.207449770091 293.356931905389
289 0.005 1.445 20 1103.509925280836 1057.65897916842 1057.740021223896 1108.857808258845 1102.073213294638 1100.720663783707 1083.202101151243 319.5602377552196 1094.205864066998 293.3569995805081
290 0.005 1.45 20 1103.516110344934 1057.691275772681 1057.772806253621 1108.86647315292 1102.080508846695 1100.72955213936 1083.198246090792 319.6621265430641 1094.211069499675 293.3570143738444
291 0.005 1.455 20 1103.52131421214 1057.722306461206 1057.804491344036 1108.850395640101 1102.067527974352 1100.719170662005 1083.159574258447 319.7611475364922 1094.204311077933 293.3570543419141
292 0.005 1.46 20 1103.533777026538 1057.753211946226 1057.835805016987 1108.868994357529 1102.081416200891 1100.728223935887 1083.225646934008 319.8607533573231 1094.211106773721 293.3570927777722
293 0.005 1.465 20 1103.538722445745 1057.783074905215 1057.866266564731 1108.851656537723 1102.069152480891 1100.721049526839 1083.172296674269 319.9584465734055 1094.204183171498 293.357136202169
294 0.005 1.47 20 1103.539580329477 1057.812347323015 1057.896046433219 1108.859673098795 1102.074147072331 1100.723312013702 1083.180047362912 320.059321483142 1094.208196836223 293.3571554757723
295 0.005 1.475 20 1103.5636522531 1057.841163997059 1057.925287322897 1108.861581208063 1102.075777512125 1100.72566410885 1083.210758679381 320.156278207362 1094.208129193478 293.3571954556181
296 0.005 1.48 20 1103.552653770206 1057.869188866021 1057.953856479344 1108.85588498863 1102.072513859417 1100.7220432002 1083.180735588739 320.2535090529312 1094.205319245287 293.3572200269778
297 0.005 1.485 20 1103.577994936343 1057.896797495923 1057.981905653774 1108.865509875578 1102.078831532689 1100.728253922743 1083.190410694009 320.3522673493914 1094.211693026437 293.3571928663249
298 0.005 1.49 20 1103.569788426168 1057.923553618124 1058.009143407418 1108.853313155836 1102.070424558118 1100.719508720725 1083.197308468232 320.44915167264 1094.203745021414 293.357246691778
299 0.005 1.495 20 1103.588758474577 1057.950131894549 1058.03611893139 1108.867570231438 1102.080774386305 1100.728477799797 1083.203008400623 320.5461676253508 1094.211453469126 293.3572138480417
300 0.005 1.5 20 1103.584004672475 1057.975582393724 1058.062149211348 1108.849567208717 1102.067185419291 1100.720076092577 1083.163930325788 320.642924768561 1094.204236834662 293.3572488897204
301 0.005 1.505 20 1103.596962968405 1058.000906206758 1058.087789908544 1108.864842834182 1102.077448858989 1100.724126350856 1083.218110767315 320.7412143404814 1094.208124605905 293.3572403050738
302 0.005 1.51 20 1103.606950981236 1058.025640082466 1058.112957789627 1108.858164480865 1102.074221736337 1100.725129969232 1083.186156526854 320.8366615578303 1094.208414031283 293.3572894722333
303 0.005 1.515 20 1103.597193346068 1058.049497338294 1058.137346327362 1108.855053287731 1102.070460153929 1100.720390794259 1083.171997621652 320.9345245250279 1094.204426162762 293.357267002213
304 0.005 1.52 20 1103.632905399641 1058.073434803526 1058.161515372135 1108.869999353751 1102.082254109371 1100.729525995171 1083.228984388863 321.0298304611901 1094.212674217933 293.3573178969761
305 0.005 1.525 20 1103.603964667583 1058.096353037483 1058.184941789742 1108.851965174747 1102.069564354861 1100.720858034356 1083.174481363629 321.1262903355087 1094.203465284757 293.3573118194912
306 0.005 1.53 20 1103.640105503326 1058.119038312212 1058.207988856022 1108.866099455248 1102.078855097094 1100.727679067113 1083.193801266942 321.2201685060558 1094.211757703064 293.3573038716337
307 0.005 1.535 20 1103.621797571686 1058.140997932842 1058.230365249414 1108.853717368398 1102.070602514613 1100.720645606051 1083.204168429248 321.3154325522071 1094.203756310312 293.3573132807618
308 0.005 1.54 20 1103.643498744991 1058.162758114474 1058.252432477734 1108.862779779132 1102.076488727608 1100.724816437089 1083.197059196807 321.4095769207004 1094.208455061711 293.3573273384712
309 0.005 1.545 20 1103.639539586464 1058.183766191805 1058.273890994949 1108.856469362988 1102.072724909539 1100.724764687696 1083.180052964289 321.5033665257278 1094.207943245189 293.3573417360574
310 0.005 1.55 20 1103.647449787775 1058.204338102101 1058.294819171497 1108.859847226208 1102.074000926193 1100.721222737093 1083.215970840771 321.5965261069184 1094.205051025893 293.3573132734477
311 0.005 1.555 20 1103.657961743143 1058.224793947511 1058.315572276354 1108.867421932707 1102.081376047634 1100.729962190952 1083.214532033859 321.6901855756503 1094.212570671855 293.35734827539
312 0.005 1.56 20 1103.638647846333 1058.244094646323 1058.335410762251 1108.85166665164 1102.068100618814 1100.719481525633 1083.172042892149 321.7825335935789 1094.203594660425 293.3573093658378
313 0.005 1.565 20 1103.67447499718 1058.263545223046 1058.355103045027 1108.869191422394 1102.081488851672 1100.72836688629 1083.235157194892 321.8749939570219 1094.21199503611 293.3573510717521
314 0.005 1.57 20 1103.648791317802 1058.282158275972 1058.374192489842 1108.852183055332 1102.0695285904 1100.721239469503 1083.183156194119 321.9663124818102 1094.203474445174 293.3573402027511
315 0.005 1.575 20 1103.67606860785 1058.300512084066 1058.392848140083 1108.861433690397 1102.074718109525 1100.723494054634 1083.19064726035 322.0603765306528 1094.209203440147 293.3573512020282
316 0.005 1.58 20 1103.664759477024 1058.318530546817 1058.411164417148 1108.860796908631 1102.075815541964 1100.725787443802 1083.217969416826 322.150824039885 1094.207884494939 293.3573204923547
317 0.005 1.585 20 1103.678968048702 1058.336064827743 1058.429043917296 1108.857399097351 1102.072680172452 1100.722109873088 1083.187576152628 322.2439503501641 1094.205798015885 293.3572987461936
318 0.005 1.59 20 1103.679132747798 1058.353408989916 1058.446659940609 1108.86525718017 1102.079354618111 1100.728491688454 1083.199413768529 322.3343682553773 1094.212015963243 293.3573099105543
319 0.005 1.595 20 1103.683691409392 1058.370151283126 1058.463696498363 1108.855816740178 1102.071145031486 1100.720126413204 1083.206277263365 322.4273069648243 1094.204150008822 293.3573264926389
320 0.005 1.6 20 1103.692151001974 1058.386920412325 1058.480688326236 1108.866650095958 1102.080934040914 1100.728862922558 1083.208101433449 322.5166866600368 1094.212051033327 293.3573593879026
321 0.005 1.605 20 1103.682808775991 1058.402720246697 1058.496917464282 1108.850473029722 1102.067053470509 1100.719894459872 1083.170594186937 322.6085694560404 1094.203421861705 293.3573781485248
322 0.005 1.61 20 1103.703972581601 1058.418710973161 1058.513015251398 1108.865188603298 1102.077972995567 1100.724341578688 1083.227190385785 322.6974005781786 1094.209529281893 293.3573920952245
323 0.005 1.615 20 1103.693658780607 1058.434203120426 1058.528812305085 1108.858512105078 1102.07413527165 1100.725325795503 1083.192498582242 322.78807661776 1094.207697829273 293.3573998238323
324 0.005 1.62 20 1103.705103222918 1058.449102861857 1058.544050766723 1108.855461364288 1102.070672865254 1100.72072870969 1083.178589309073 322.8760332160899 1094.205835499958 293.3574223474673
325 0.005 1.625 20 1103.711159985825 1058.464203721151 1058.559264145126 1108.870064797198 1102.082190981005 1100.729383995219 1083.235528929484 322.9635394222994 1094.211725270188 293.3574049412758
326 0.005 1.63 20 1103.711021767279 1058.478596813068 1058.573960518794 1108.853358145804 1102.069862870763 1100.720844275352 1083.183097893999 323.0509242788968 1094.204636100945 293.3573923158821
327 0.005 1.635 20 1103.712863533706 1058.492844950183 1058.588452465174 1108.865692179187 1102.078978630995 1100.727526589471 1083.201275650954 323.1399792484027 1094.211505263838 293.3573941743395
328 0.005 1.64 20 1103.721011764229 1058.506584264269 1058.602440608812 1108.854194999899 1102.069831705522 1100.719994404923 1083.208161099854 323.226963976053 1094.204219425723 293.3573527556382
329 0.005 1.645 20 1103.717339413498 1058.520309027541 1058.616331077289 1108.862334463264 1102.076813893032 1100.724748821703 1083.204576942113 323.3160092269428 1094.208471761252 293.3573496031344
330 0.005 1.65 20 1103.727730273446 1058.533477736562 1058.629789630453 1108.857010651857 1102.072171367687 1100.724504924959 1083.183789441543 323.402583521418 1094.20768776077 293.3572721980574
331 0.005 1.655 20 1103.726638899361 1058.54644017781 1058.642951318365 1108.859139357294 1102.074453930276 1100.721563929279 1083.21725473931 323.4899543571961 1094.205874411195 293.357284683514
332 0.005 1.66 20 1103.739502823724 1058.559458470449 1058.656111302133 1108.867578955585 1102.080766161953 1100.729498830205 1083.210961709815 323.5759430629615 1094.211900620174 293.3572655283711
333 0.005 1.665 20 1103.729454222512 1058.571635594661 1058.668618483227 1108.851405175518 1102.068267643675 1100.719510411855 1083.173459543692 323.6632748159197 1094.20425089661 293.357255593679
334 0.005 1.67 20 1103.746853567192 1058.58410042435 1058.681168331943 1108.871266552123 1102.082512486074 1100.72887513545 1083.239009770874 323.7486188726484 1094.211988543201 293.3572597819405
335 0.005 1.675 20 1103.738516428937 1058.595889429801 1058.693258262472 1108.851383738677 1102.068928106079 1100.720715696119 1083.182318910411 323.8351689146331 1094.204238887219 293.3572812522958
336 0.005 1.68 20 1103.740838489753 1058.60753408457 1058.705090505423 1108.861710951842 1102.074955214842 1100.723604654111 1083.194707672396 323.919758115817 1094.20836025481 293.3572594787646
337 0.005 1.685 20 1103.756881851646 1058.619042673437 1058.716729753121 1108.86084703113 1102.075271348395 1100.725192942098 1083.221198479302 324.0054365937119 1094.208377304347 293.3572956125333
338 0.005 1.69 20 1103.739930324096 1058.630168492929 1058.728105708162 1108.857583382663 1102.07329674416 1100.722556093568 1083.193207261796 324.0896182912186 1094.20583079704 293.3573103852595
339 0.005 1.695 20 1103.767279281731 1058.641239804287 1058.739318088607 1108.86590518839 1102.079195641252 1100.728605532739 1083.201151545817 324.1746213005524 1094.212039480153 293.35730586657
340 0.005 1.7 20 1103.744848725552 1058.651811895888 1058.750096390829 1108.854624656105 1102.071010867485 1100.719829678846 1083.210294544312 324.2577325013128 1094.204077180701 293.3573319571183
341 0.005 1.705 20 1103.772873777459 1058.662615146387 1058.760988509781 1108.86927400449 1102.081827094391 1100.728973466416 1083.215588816937 324.341298657656 1094.212138811688 293.3573239321615
342 0.005 1.71 20 1103.749730750603 1058.6725386837 1058.771251401618 1108.849408214421 1102.067126633309 1100.719803289704 1083.173484586027 324.4250904659392 1094.20399501275 293.3573522963699
343 0.005 1.715 20 1103.772428359184 1058.682742680806 1058.781489183681 1108.866503385435 1102.078248166354 1100.724567595292 1083.23073732526 324.5074321858557 1094.208789495633 293.357347403547
344 0.005 1.72 20 1103.766629995024 1058.692645235767 1058.79157718639 1108.857865930512 1102.074085573036 1100.725033293703 1083.196574086011 324.5915821477824 1094.208142674437 293.3573741195731
345 0.005 1.725 20 1103.76390681664 1058.702005220566 1058.801211402893 1108.856801012937 1102.071070937827 1100.720885768427 1083.183733454173 324.6734452161018 1094.205350503928 293.3573696603079
346 0.005 1.73 20 1103.787299185203 1058.711739162051 1058.810946473747 1108.869775125821 1102.08232608849 1100.729539407039 1083.236970324695 324.7570254673382 1094.212752348181 293.3574010086757
347 0.005 1.735 20 1103.761055078008 1058.720805009782 1058.820266099065 1108.853299415985 1102.069839531517 1100.720868844224 1083.185141782228 324.839478524672 1094.203404741122 293.3573678589656
348 0.005 1.74 20 1103.791215248362 1058.729957705466 1058.829528281773 1108.866733286689 1102.079397112384 1100.72766408277 1083.20510771749 324.9224490490151 1094.212490094832 293.3573531680629
349 0.005 1.745 20 1103.766617131163 1058.73862837465 1058.838399487321 1108.854266403935 1102.070354611357 1100.720268595491 1083.21173609508 325.0042276419576 1094.203639561853 293.3573328879979
350 0.005 1.75 20 1103.791869736142 1058.747435486416 1058.847265161988 1108.863536882135 1102.077042940364 1100.725064787896 1083.205646335671 325.0849580986722 1094.209314926928 293.3573774936344
351 0.005 1.755 20 1103.773796767902 1058.755746941278 1058.855808359392 1108.856646468059 1102.072617444586 1100.724655337207 1083.18660603066 325.16468393407 1094.207431459541 293.3573505908167
352 0.005 1.76 20 1103.792964577726 1058.764007619115 1058.864161618097 1108.860815933655 1102.074760861459 1100.721627467012 1083.220818208132 325.2465689834037 1094.206121807468 293.3573192569827
353 0.005 1.765 20 1103.791040541295 1058.772415164853 1058.872635017585 1108.867035056362 1102.081346397989 1100.730063369741 1083.213698715006 325.3256512420721 1094.212163327918 293.3573518886697
354 0.005 1.77 20 1103.783704945902 1058.780008692584 1058.880503668164 1108.852058828807 1102.068004932603 1100.719257212806 1083.174193885497 325.4064774019611 1094.203954103494 293.3573032059797
355 0.005 1.775 20 1103.804325979092 1058.78808383787 1058.88856331074 1108.870594715798 1102.08270794444 1100.729030051951 1083.24102791236 325.4845107343561 1094.212313746259 293.357363664925
356 0.005 1.78 20 1103.783878427496 1058.795513948625 1058.896236554252 1108.852506495184 1102.069083889639 1100.720786261541 1083.187665297436 325.5628132673334 1094.203748760769 293.3573006141839
357 0.005 1.785 20 1103.802626449234 1058.802949644976 1058.90376170789 1108.861498035591 1102.075098390037 1100.723822934723 1083.196167682426 325.6415673835936 1094.209187157263 293.3573282420163
358 0.005 1.79 20 1103.794481423527 1058.810269997376 1058.911179100909 1108.861504169523 1102.075752322684 1100.725460096695 1083.223191084234 325.7195506876648 1094.208004864483 293.3572918376832
359 0.005 1.795 20 1103.804225805163 1058.817372164167 1058.918421910414 1108.857973974664 1102.073335734627 1100.722614480107 1083.19632803888 325.7988645694958 1094.206379431475 293.3573130856151
360 0.005 1.8 20 1103.800201418308 1058.824463349623 1058.925615564001 1108.865850836018 1102.079468062914 1100.728682655519 1083.204845896775 325.8761196679394 1094.211810381961 293.3573065989884
361 0.005 1.805 20 1103.807597259205 1058.831198890412 1058.932455228275 1108.856306190489 1102.071635582828 1100.720225236374 1083.212118455713 325.9555565108973 1094.204615622553 293.3573315593682
362 0.005 1.81 20 1103.804544023428 1058.838139059075 1058.939461142174 1108.867395139444 1102.081347328313 1100.729172776691 1083.215146132179 326.0322256061395 1094.21199192012 293.3573623530763
363 0.005 1.815 20 1103.804328065993 1058.844358181874 1058.945928751515 1108.850573475053 1102.066876789388 1100.719674797846 1083.176081699249 326.1106518302346 1094.203678860584 293.3573567004685
364 0.005 1.82 20 1103.811313279456 1058.850950569632 1058.952485471914 1108.865965112656 1102.078535410448 1100.724514118689 1083.23375518385 326.1868776258876 1094.209524257 293.3573630857432
365 0.005 1.825 20 1103.810512078903 1058.85725306419 1058.958926977258 1108.858552328997 1102.073919605686 1100.725110641652 1083.197280667275 326.2646731261046 1094.207386028736 293.3573533989909
366 0.005 1.83 20 1103.809229072267 1058.863174380037 1058.965039611992 1108.855862165442 1102.071226295014 1100.721242376261 1083.184665668483 326.340070366824 1094.206492196569 293.3573657481894
367 0.005 1.835 20 1103.822200308919 1058.869479655459 1058.971308484734 1108.870819696904 1102.082386236314 1100.729558978761 1083.2402860972 326.4168566658362 1094.211627151312 293.3573640208271
368 0.005 1.84 20 1103.81219954042 1058.875276851157 1058.977265500619 1108.853603132478 1102.070307177052 1100.721183642246 1083.1877196443 326.4912441902291 1094.205005031192 293.3573689647088
369 0.005 1.845 20 1103.818339477158 1058.881113689284 1058.983206038656 1108.86694726485 1102.079607418826 1100.728113084026 1083.205398265889 326.5687572682434 1094.211651912806 293.3573659436345
370 0.005 1.85 20 1103.819738355607 1058.886609191165 1058.988817302135 1108.85395692694 1102.069777302303 1100.719800582575 1083.211508484538 326.6426909431212 1094.204555690621 293.3573438932177
371 0.005 1.855 20 1103.814738547192 1058.892296946042 1058.994530352979 1108.863495419745 1102.077329945768 1100.725267978243 1083.209157190481 326.7195420518954 1094.208770552153 293.357388720344
372 0.005 1.86 20 1103.825772615622 1058.897566092128 1058.999954093565 1108.856876527086 1102.072187470343 1100.724428007421 1083.185660323 326.7934088741368 1094.208052725919 293.3573761577749
373 0.005 1.865 20 1103.81537298706 1058.902804578714 1059.005265312798 1108.860164589187 1102.075048657877 1100.721881829653 1083.222023862263 326.8691236914818 1094.205824655616 293.3573946283714
374 0.005 1.87 20 1103.836629500522 1058.908295980406 1059.010748614708 1108.867556712581 1102.08068982248 1100.729424150124 1083.213542812549 326.9426263071438 1094.211735349171 293.3573816959209
375 0.005 1.875 20 1103.812283376675 1058.913070442056 1059.015739756149 1108.851563883253 1102.068529657256 1100.719517591604 1083.177145533577 327.0183340917114 1094.203957270994 293.3573666678845
376 0.005 1.88 20 1103.840776166848 1058.918334580752 1059.020948529749 1108.871897068615 1102.082893668283 1100.729231559857 1083.242213585623 327.0912839318222 1094.212286503031 293.3573798307987
377 0.005 1.885 20 1103.818472531593 1058.923031654995 1059.025840133362 1108.850934162365 1102.068694577897 1100.720600487104 1083.185218472235 327.1643461163381 1094.203923704199 293.3573901540691
378 0.005 1.89 20 1103.830216877057 1058.927773944066 1059.030641814478 1108.863056974879 1102.075669219944 1100.72428438938 1083.198861529886 327.2369363615838 1094.208687017228 293.3573682287969
379 0.005 1.895 20 1103.835024512094 1058.93250356616 1059.035397834348 1108.860358052781 1102.07517285689 1100.724863589119 1083.223239094596 327.3089332982517 1094.208290246572 293.3573681684643
380 0.005 1.9 20 1103.824210324536 1058.937005384533 1059.040034430079 1108.85885963739 1102.073680091514 1100.722757968856 1083.196981687775 327.3823466325364 1094.205710870491 293.3573471597921
381 0.005 1.905 20 1103.844734351416 1058.941598390581 1059.044660347394 1108.865588313393 1102.079136277251 1100.728426591115 1083.203472144412 327.4539048660979 1094.212106175945 293.357379225404
382 0.005 1.91 20 1103.822048612967 1058.945840933116 1059.048996362259 1108.855739068272 1102.071496209948 1100.720031177244 1083.214396394193 327.5281779591411 1094.203566508528 293.3573592567448
383 0.005 1.915 20 1103.850733775991 1058.950437147444 1059.053572470474 1108.869328578789 1102.082058527015 1100.729287191309 1083.218191670083 327.5992890277421 1094.213047383952 293.3573833549669
384 0.005 1.92 20 1103.818053223737 1058.954245989038 1059.057633656868 1108.849288419468 1102.066820054523 1100.719408405048 1083.175163789135 327.6709413998498 1094.203029809324 293.3573385442367
385 0.005 1.925 20 1103.850652826674 1058.958554117772 1059.061838874403 1108.866948367245 1102.078577411532 1100.724760829002 1083.234689983753 327.7408341476435 1094.209410272668 293.3573692998212
386 0.005 1.93 20 1103.830181797369 1058.962612130875 1059.066004418801 1108.857550026851 1102.073914730918 1100.724864014041 1083.198168544447 327.8129423527589 1094.207619143258 293.3573493960279
387 0.005 1.935 20 1103.839796351185 1058.966329175621 1059.069873281845 1108.857529893965 1102.07162460461 1100.721373579417 1083.186342310188 327.8829990324764 1094.206008167752 293.3573802221893
388 0.005 1.94 20 1103.849005993643 1058.970473902141 1059.073943377456 1108.869209931083 1102.082097726526 1100.729535092287 1083.238737959095 327.952953515991 1094.211999124033 293.3573957104083
389 0.005 1.945 20 1103.832803254911 1058.974109926205 1059.077728407985 1108.854223235714 1102.070169345498 1100.721048216245 1083.188268560776 328.0228837427894 1094.204056575548 293.3574222340313
390 0.005 1.95 20 1103.852967437443 1058.977947331165 1059.081588093235 1108.867150473626 1102.080052865507 1100.72789765127 1083.208816915169 328.0941740934952 1094.212557990037 293.3574291579183
391 0.005 1.955 20 1103.833384418168 1058.981379524878 1059.085140492451 1108.854624911013 1102.070282455132 1100.720188426585 1083.21276419013 328.1632127511991 1094.203626512352 293.3574623918799
392 0.005 1.96 20 1103.852829569996 1058.985106314949 1059.08883502318 1108.863502436595 1102.077404780286 1100.725394404115 1083.208373306357 328.2337764834895 1094.209610111613 293.3574718754788
393 0.005 1.965 20 1103.834908592951 1058.988420902097 1059.092300406934 1108.856956855688 1102.072405135066 1100.724417542599 1083.188673912705 328.3026933608059 1094.207118451864 293.3575115582647
394 0.005 1.97 20 1103.855007689261 1058.991814955427 1059.095695381419 1108.86139266873 1102.075293408914 1100.722068430754 1083.223638119887 328.3719430356883 1094.206883227093 293.3574987850508
395 0.005 1.975 20 1103.844407408923 1058.995402895459 1059.099285445319 1108.86678711615 1102.080982675239 1100.729795829748 1083.213982543284 328.4386801396114 1094.211730073913 293.3575205409811
396 0.005 1.98 20 1103.846566270834 1058.998363308656 1059.102409160693 1108.852504113703 1102.068409699715 1100.71946949845 1083.176754914763 328.5071894611925 1094.204160869787 293.3574754305141
397 0.005 1.985 20 1103.854038865997 1059.001858640421 1059.105819882423 1108.870958004139 1102.083063891988 1100.729297077157 1083.244116075994 328.5754172987087 1094.212282028136 293.3574795671041
398 0.005 1.99 20 1103.844757619803 1059.004836026808 1059.108952360485 1108.852793283098 1102.069195943269 1100.720882663847 1083.187844712754 328.6429589176137 1094.204086532571 293.3574109124337
399 0.005 1.995 20 1103.850921537961 1059.007887571581 1059.112033795912 1108.86169149848 1102.075519240476 1100.724276565721 1083.198262091667 328.7124053752085 1094.208933351185 293.3574078029285
400 0.005 2 20 1103.85124647975 1059.010900000644 1059.115071395205 1108.860973276708 1102.07482344558 1100.724662182321 1083.22383685119 328.7789292443426 1094.207168380955 293.3573587283427
401 0.005 2.005 20 1103.85279360891 1059.013832872957 1059.11807188216 1108.858775261645 1102.073976368593 1100.72293057306 1083.198689508903 328.8457063267937 1094.207006233762 293.3573670119048
402 0.005 2.01 20 1103.853531091828 1059.016781650096 1059.12106658688 1108.865838512841 1102.079041134332 1100.728348940214 1083.205063457269 328.9122930077514 1094.211347165563 293.3573356315919
403 0.005 2.015 20 1103.854686841909 1059.01948570371 1059.123808012583 1108.855396097812 1102.071337965466 1100.719855324486 1083.213055690812 328.9792857792851 1094.20471067499 293.3573495583299
404 0.005 2.02 20 1103.85446848002 1059.022518638846 1059.126831469207 1108.868854393988 1102.081975492126 1100.729562170127 1083.218102451851 329.0456213774677 1094.211950758312 293.357358091629
405 0.005 2.025 20 1103.853533847786 1059.02489311659 1059.129390282301 1108.851069221303 1102.06736604123 1100.71986595479 1083.177348591448 329.1136260535424 1094.204576817096 293.3573790516031
406 0.005 2.03 20 1103.853554634967 1059.027705563851 1059.132111414603 1108.866464968161 1102.07890407608 1100.725234780868 1083.2354791606 329.1797995915726 1094.209116699522 293.3573746794942
407 0.005 2.035 20 1103.860291398702 1059.030332166612 1059.134801074074 1108.858111076765 1102.073578143713 1100.724462913239 1083.196425235286 329.2461465169212 1094.207676131846 293.3574121649658
408 0.005 2.04 20 1103.848046998932 1059.032650837444 1059.137253690607 1108.857169139048 1102.072193428936 1100.721615361319 1083.188234938217 329.3102722020568 1094.206238968885 293.3574298193212
409 0.005 2.045 20 1103.871050201764 1059.035433630752 1059.13992836934 1108.87032239582 1102.082029343271 1100.729314165618 1083.240610243056 329.3757321112859 1094.211609302363 293.3574185116813
410 0.005 2.05 20 1103.848503029422 1059.037749965451 1059.142362841428 1108.853200526468 1102.070312373912 1100.721007290487 1083.188319803824 329.4401416064913 1094.204264329828 293.3574571637955
411 0.005 2.055 20 1103.865334787666 1059.040217340387 1059.144864291734 1108.86755468931 1102.07984335018 1100.72830975747 1083.207226800328 329.5058744492527 1094.211836129788 293.3574775257305
412 0.005 2.06 20 1103.856526152496 1059.04240898119 1059.147122903301 1108.85406609009 1102.070265889705 1100.720116135524 1083.213273853975 329.5676820104866 1094.204425103467 293.3574965831615
413 0.005 2.065 20 1103.859129691346 1059.044858069937 1059.149543282829 1108.864704765413 1102.077819466722 1100.725704171592 1083.211205507573 329.632823783061 1094.209201570629 293.3574803298941
414 0.005 2.07 20 1103.862298317651 1059.046945100937 1059.151740002862 1108.855874871775 1102.071666478188 1100.723693299364 1083.186272167124 329.6953493405277 1094.207750463847 293.3574841742608
415 0.005 2.075 20 1103.855384192125 1059.049088183976 1059.153897112731 1108.861179498449 1102.075284249591 1100.7220810113 1083.223949383763 329.7594150286471 1094.206042792001 293.3575024019526
416 0.005 2.08 20 1103.874919138672 1059.051532586046 1059.156287372011 1108.867139431118 1102.08064135943 1100.729249819521 1083.214385002711 329.8224131643395 1094.212019495142 293.3575127133855
417 0.005 2.085 20 1103.845719212068 1059.05332151436 1059.158245187557 1108.852159285492 1102.068642409756 1100.719541899056 1083.178486420363 329.8873192069767 1094.203725504689 293.3575347600946
418 0.005 2.09 20 1103.881445706216 1059.055701324106 1059.160497578722 1108.871863963793 1102.082978754969 1100.729237841025 1083.24322988397 329.949878211267 1094.212785446628 293.3575144802197
419 0.005 2.095 20 1103.84729204321 1059.057523244656 1059.16248629978 1108.851151291243 1102.068848820863 1100.720732580867 1083.186996781089 330.0142813554394 1094.203502088982 293.3575511831968
420 0.005 2.1 20 1103.870930999824 1059.059514455541 1059.164465452286 1108.863261954136 1102.075716355487 1100.724205917132 1083.200926801667 330.0764969719756 1094.209110308126 293.3575051206777
421 0.005 2.105 20 1103.862367812399 1059.061487279468 1059.166434976327 1108.859759168898 1102.074893151983 1100.724653066102 1083.223300271955 330.1393124486726 1094.207534129109 293.357492529506
422 0.005 2.11 20 1103.863061834712 1059.063348382745 1059.168367976268 1108.859623409001 1102.074066541247 1100.722999275179 1083.198709675318 330.2022593226476 1094.206501215805 293.3574566717003
423 0.005 2.115 20 1103.872477986887 1059.06531236518 1059.170342542238 1108.865104993211 1102.07897806207 1100.728331879296 1083.20405576771 330.2620693939697 1094.211503714168 293.3574731123905
424 0.005 2.12 20 1103.858341997876 1059.067006852913 1059.172079241072 1108.856642710051 1102.071471169163 1100.719945701205 1083.215719071145 330.3223465740098 1094.204208683787 293.3574458296565
425 0.005 2.125 20 1103.879625232355 1059.069123496653 1059.174125105345 1108.869075387371 1102.082204747546 1100.729477742724 1083.220464828843 330.3848777561044 1094.213098208452 293.3574346840849
426 0.005 2.13 20 1103.850447032765 1059.070476278278 1059.175702636605 1108.8501636903 1102.067042593287 1100.719647870656 1083.176796826506 330.4450604381192 1094.203401936271 293.3574230062434
427 0.005 2.135 20 1103.881654665967 1059.072403650204 1059.177485690956 1108.867311565899 1102.079140094474 1100.725275430522 1083.236782521467 330.5057744630217 1094.210136105824 293.3574532356383
428 0.005 2.14 20 1103.856173233831 1059.07409736328 1059.179247762666 1108.857526095975 1102.073619470778 1100.724529497491 1083.199772587192 330.5666715483124 1094.206985625582 293.3574142032967
429 0.005 2.145 20 1103.873464923389 1059.07556396872 1059.180801943192 1108.858249783489 1102.072167103358 1100.72178474601 1083.188518207712 330.6276925124362 1094.206709339287 293.3574325209923
430 0.005 2.15 20 1103.870419050855 1059.077427184213 1059.18258168117 1108.868843826315 1102.081921322341 1100.729301586638 1083.239754878176 330.6873521427673 1094.211693857506 293.3574107281939
431 0.005 2.155 20 1103.866296511884 1059.078904906229 1059.184139753091 1108.854542892165 1102.070341508753 1100.721125697823 1083.190034824667 330.7486422730035 1094.204085778518 293.357409605974
432 0.005 2.16 20 1103.873990508672 1059.080594727723 1059.18582262244 1108.867175750323 1102.08022122056 1100.728104356009 1083.211008351852 330.8080325535736 1094.212790840276 293.3573918763815
433 0.005 2.165 20 1103.865662200973 1059.081958631898 1059.187264188399 1108.855567610062 1102.070953156158 1100.720566667013 1083.214959078098 330.8691281196843 1094.203785265283 293.3574108240049
434 0.005 2.17 20 1103.874439951623 1059.083636153165 1059.188888979377 1108.863595947354 1102.07770893119 1100.725678717743 1083.210147837688 330.9288273761375 1094.209736413355 293.3574613922112
435 0.005 2.175 20 1103.863515909243 1059.084928098929 1059.1902956499 1108.856764298286 1102.071780301598 1100.723780889697 1083.188424210235 330.9892006086655 1094.206628227154 293.3574480191872
436 0.005 2.18 20 1103.878208314389 1059.086393808244 1059.191718809456 1108.861963324359 1102.075894935869 1100.722589081884 1083.22558103604 331.0465646287818 1094.207626459685 293.3574383460312
437 0.005 2.185 20 1103.870206580511 1059.088025020098 1059.193346101171 1108.866858606003 1102.080586607102 1100.729540184916 1083.214023246756 331.1055566892659 1094.211288361937 293.3574450942319
438 0.005 2.19 20 1103.870838698836 1059.089120985616 1059.194561082718 1108.852504210953 1102.068691984704 1100.719680775018 1083.17787456869 331.1632246062169 1094.204725377812 293.3574516084859
439 0.005 2.195 20 1103.875042414175 1059.09076344462 1059.196086451625 1108.871670230089 1102.0832213306 1100.729216941219 1083.245941702892 331.2239815903218 1094.21216082844 293.3574216788418
440 0.005 2.2 20 1103.871565160297 1059.091940227173 1059.197384821209 1108.852976838602 1102.069429413662 1100.720874433714 1083.18851884204 331.2797735423788 1094.2043604277 293.3574838765947
441 0.005 2.205 20 1103.867683881472 1059.093209072442 1059.198670188144 1108.862267979304 1102.076035985466 1100.724795681963 1083.200316386329 331.3372872645299 1094.209036872904 293.3574657658554
442 0.005 2.21 20 1103.878404907303 1059.09453263231 1059.199953989702 1108.860642527939 1102.074633815959 1100.724372430159 1083.224207352717 331.3971761766851 1094.207234142832 293.3574757527873
443 0.005 2.215 20 1103.868734329851 1059.09578451487 1059.201250544741 1108.859416549912 1102.074532596812 1100.723199670639 1083.201290420897 331.4540801176505 1094.20687110119 293.3574899137924
444 0.005 2.22 20 1103.879711657426 1059.097057410772 1059.202558145948 1108.865768745755 1102.078847291041 1100.728435375606 1083.204266448343 331.5109267733524 1094.211524630981 293.3574497372746
445 0.005 2.225 20 1103.870990361224 1059.098154344969 1059.203663998544 1108.855713253672 1102.071665966821 1100.720184437678 1083.214351335384 331.5690399368845 1094.204489813614 293.3574364724602
446 0.005 2.23 20 1103.879117328234 1059.09961630063 1059.205076650832 1108.869640293102 1102.082187430122 1100.729700896018 1083.21905955166 331.6247550763117 1094.212372729116 293.3574640999382
447 0.005 2.235 20 1103.870749786913 1059.100441273472 1059.206073845554 1108.851088528495 1102.067835551873 1100.720056657786 1083.177865613453 331.6802077084359 1094.204584811752 293.3574289727534
448 0.005 2.24 20 1103.875769144447 1059.101729941581 1059.207258428135 1108.867309075366 1102.079230598783 1100.725576655558 1083.237208848439 331.7367774207808 1094.209223154784 293.3574206663495
449 0.005 2.245 20 1103.878373252911 1059.102868988811 1059.208424621654 1108.857102634551 1102.073099733699 1100.724007340863 1083.196707471355 331.7933323020821 1094.207383800838 293.3573842380521
450 0.005 2.25 20 1103.865141212868 1059.103742146814 1059.209397974798 1108.858059908883 1102.072555814965 1100.721937596703 1083.190027137945 331.8500275144954 1094.206457834786 293.3574219230188
451 0.005 2.255 20 1103.892314254553 1059.105063853542 1059.210605844098 1108.869608568012 1102.081588126736 1100.729140013199 1083.23948279428 331.9052722586356 1094.211719807941 293.3573922709164
452 0.005 2.26 20 1103.860849892721 1059.105977609203 1059.211612017535 1108.853634433957 1102.070551059541 1100.721146708343 1083.189695748394 331.9619272108897 1094.204315279736 293.3573922025777
453 0.005 2.265 20 1103.889099112318 1059.107123855137 1059.212732877541 1108.867985913853 1102.080104252625 1100.728383980729 1083.20834708432 332.0169858984363 1094.212597923874 293.357358653992
454 0.005 2.27 20 1103.867666372578 1059.107952432882 1059.213634540206 1108.854301014357 1102.070586434353 1100.720239158188 1083.213906254329 332.0722271929608 1094.204191415245 293.3573921724121
455 0.005 2.275 20 1103.881664188458 1059.109110511955 1059.214737024631 1108.865098650601 1102.078073661585 1100.726024072493 1083.212230253958 332.1269286441545 1094.209239541427 293.3573745781051
456 0.005 2.28 20 1103.873589398627 1059.109923874864 1059.215636176524 1108.855414774449 1102.071567511024 1100.723667768828 1083.186446842735 332.1827314900919 1094.20714460977 293.357392145877
457 0.005 2.285 20 1103.876352494888 1059.110830505121 1059.216524402303 1108.862136721511 1102.075358469377 1100.722118801377 1083.225285228189 332.2360346225915 1094.206688349374 293.3574070304136
458 0.005 2.29 20 1103.887298224479 1059.112023658926 1059.217672737134 1108.866286605558 1102.080343084943 1100.72917869506 1083.21433879173 332.290134478462 1094.211659005537 293.3574694550894
459 0.005 2.295 20 1103.864338908726 1059.112623982993 1059.218414036263 1108.853000302871 1102.068776949007 1100.719647181131 1083.179338381715 332.3452251063403 1094.203982069102 293.357474867364
460 0.005 2.3 20 1103.896486752458 1059.113852679491 1059.219482557776 1108.871840558437 1102.083299733116 1100.729544575979 1083.244749687512 332.3997435307026 1094.213077808987 293.3575194777181
461 0.005 2.305 20 1103.861058182149 1059.114516622222 1059.22030553266 1108.851856060543 1102.069066374044 1100.720818003419 1083.187634291541 332.4523348834582 1094.203620818254 293.3575571708874
462 0.005 2.31 20 1103.889125083965 1059.115382419415 1059.221143723893 1108.863522576489 1102.076100539186 1100.724653735172 1083.201929143552 332.5080974222749 1094.209751965871 293.3575539795638
463 0.005 2.315 20 1103.870905227637 1059.116252200462 1059.221987686043 1108.859665636562 1102.074735741924 1100.724529956986 1083.223993154928 332.5639066079999 1094.207236358559 293.357599184149
464 0.005 2.32 20 1103.883207000604 1059.117089294249 1059.22284239552 1108.860192336835 1102.074510416452 1100.723202997935 1083.200051296127 332.615723410987 1094.20685861878 293.3576149512051
465 0.005 2.325 20 1103.879325818734 1059.117943366166 1059.223734436313 1108.86439095783 1102.078530380893 1100.727953683597 1083.204002651789 332.6694847555829 1094.210953153213 293.3576109587258
466 0.005 2.33 20 1103.87738865302 1059.118634398045 1059.224427924598 1108.856864337083 1102.071750171045 1100.720046275897 1083.216247311298 332.722211689668 1094.203983719402 293.3575559481618
467 0.005 2.335 20 1103.887918185573 1059.119752928852 1059.225459950326 1108.86898482232 1102.082416921481 1100.729687635791 1083.22012668159 332.7737676788873 1094.21318452292 293.3575321378347
468 0.005 2.34 20 1103.867809451001 1059.120120584909 1059.226034506509 1108.850810510354 1102.067348355499 1100.719775397998 1083.176882361319 332.8269600777327 1094.203206477121 293.3574626289821
469 0.005 2.345 20 1103.891171975723 1059.121062106619 1059.226841215167 1108.866822830874 1102.079073975345 1100.725328473195 1083.237103356433 332.877692212143 1094.210257261663 293.3574821142058
470 0.005 2.35 20 1103.870981495739 1059.121819546211 1059.227640778219 1108.857572399081 1102.073270038804 1100.724095664558 1083.19883501046 332.9293489210357 1094.206346393093 293.3574275228846
471 0.005 2.355 20 1103.885429641691 1059.122386874373 1059.228264696796 1108.858371678927 1102.072618185213 1100.722084684293 1083.189725119857 332.9809200462346 1094.207477884664 293.3574587359631
472 0.005 2.36 20 1103.880948047196 1059.12329533311 1059.229106759702 1108.868846325978 1102.081589495974 1100.729055807243 1083.23903656343 333.0314123453338 1094.21105811678 293.3574170227063
473 0.005 2.365 20 1103.881007975062 1059.123898415946 1059.229760532076 1108.854571074575 1102.070558601439 1100.721098855977 1083.190382107293 333.0853318076611 1094.204510650779 293.3574411889575
474 0.005 2.37 20 1103.880408572287 1059.124708592357 1059.230546717732 1108.8675104978 1102.080571794987 1100.72841644998 1083.211638590386 333.1359911550803 1094.212591375697 293.3574162209431
475 0.005 2.375 20 1103.882091185681 1059.125218773205 1059.231107892872 1108.855337967025 1102.070673090104 1100.72012909968 1083.213688220673 333.1883984111362 1094.204042903236 293.3574222486935
476 0.005 2.38 20 1103.879625821161 1059.126020482626 1059.231877864712 1108.863840219599 1102.077977226573 1100.725880996924 1083.21164430776 333.2387664119302 1094.209625122467 293.3574524373989
477 0.005 2.385 20 1103.879639508279 1059.126521987929 1059.23244858211 1108.856476416144 1102.071501315359 1100.723601485286 1083.188177113257 333.2929536728925 1094.206518578323 293.3574684503599
478 0.005 2.39 20 1103.884298308528 1059.12719388426 1059.233064486403 1108.862375736291 1102.076172395027 1100.722873368084 1083.227354310299 333.3429350698774 1094.207798894481 293.3574892401501
479 0.005 2.395 20 1103.884614900078 1059.128009755278 1059.233881581129 1108.866665690067 1102.080149244278 1100.729175678954 1083.213177739562 333.3925262421048 1094.210832550454 293.3574736241154
480 0.005 2.4 20 1103.878160058883 1059.128343051667 1059.234323516117 1108.852585423958 1102.068866556177 1100.7196641458 1083.179292120478 333.4441915309584 1094.2046345162 293.3574687395682
481 0.005 2.405 20 1103.888752338358 1059.129268634442 1059.235099586576 1108.872611557775 1102.0836766556 1100.729818101725 1083.247176362905 333.4929404784386 1094.212471267779 293.3574835892103
482 0.005 2.41 20 1103.880445338494 1059.129715464601 1059.235660344146 1108.852725600491 1102.069572629253 1100.720897181045 1083.188672833643 333.5410311468398 1094.204733349756 293.3574845175557
483 0.005 2.415 20 1103.877095610251 1059.130226401292 1059.23620851517 1108.862889296039 1102.076200631856 1100.725070332425 1083.201235079866 333.5901938121987 1094.208844640273 293.3574750601695
484 0.005 2.42 20 1103.890105898643 1059.130851501408 1059.236762430366 1108.860099747666 1102.074294560435 1100.724027255493 1083.224018571844 333.6401135696191 1094.2074844329 293.3575258586715
485 0.005 2.425 20 1103.874005263358 1059.131430571634 1059.237360843111 1108.860522507088 1102.075258250694 1100.723910086849 1083.20370732071 333.6912288588516 1094.207333590888 293.3575690789032
486 0.005 2.43 20 1103.89317356184 1059.13200956468 1059.237967710169 1108.864794725433 1102.078082033696 1100.728001110368 1083.202184943936 333.7393587058223 1094.211311369653 293.3575601708436
487 0.005 2.435 20 1103.873449337215 1059.132412229759 1059.238388503086 1108.855577583576 1102.071860440696 1100.720037030648 1083.215455782885 333.7902033150631 1094.203996483428 293.3575656391764
488 0.005 2.44 20 1103.894160039726 1059.13329164902 1059.239161005746 1108.870310273923 1102.082570453107 1100.729982346928 1083.221414972158 333.8389593328104 1094.212851073672 293.3575491021277
489 0.005 2.445 20 1103.873775057138 1059.133477345504 1059.239520974772 1108.85074688813 1102.067938371473 1100.719735803388 1083.178550352714 333.8900078375639 1094.203938199915 293.3575897102176
490 0.005 2.45 20 1103.889372250192 1059.13413532633 1059.24008667997 1108.868145435018 1102.079706064145 1100.726182994703 1083.237889598583 333.937209693416 1094.209764925667 293.3575787395574
491 0.005 2.455 20 1103.882631019432 1059.134677702259 1059.240644271275 1108.856464749883 1102.072980959535 1100.723869527231 1083.196108595309 333.9861635354113 1094.206883682353 293.357610318859
492 0.005 2.46 20 1103.878122489456 1059.135005640187 1059.241039707147 1108.859956510255 1102.073328755645 1100.722464396433 1083.192537802038 334.0332162853237 1094.207267116803 293.357556868827
493 0.005 2.465 20 1103.898016692614 1059.135716251504 1059.241653689238 1108.868288132783 1102.081107213157 1100.72909231794 1083.237849139618 334.0825960307413 1094.211636928962 293.3575269448794
494 0.005 2.47 20 1103.868743930458 1059.136027191426 1059.242066402755 1108.854234024356 1102.070679274661 1100.720999531635 1083.189837842715 334.1302622487934 1094.203908568268 293.3575601952459
495 0.005 2.475 20 1103.899014958647 1059.136658218717 1059.242627564674 1108.868181768233 1102.080519669911 1100.728678080858 1083.210226481238 334.1786985078303 1094.212921564445 293.3575572447495
496 0.005 2.48 20 1103.871199907127 1059.13695903023 1059.242989021847 1108.855307467128 1102.071425343362 1100.720599387656 1083.215927769073 334.2241632097296 1094.204078926639 293.3575405978336
497 0.005 2.485 20 1103.894771978693 1059.137579038068 1059.243556440445 1108.865532313441 1102.078508326883 1100.726461996039 1083.213935476319 334.2746726769154 1094.209998726599 293.3575040458793
498 0.005 2.49 20 1103.873336557543 1059.137827644166 1059.243897571702 1108.854118344369 1102.070719532835 1100.723128809497 1083.185803267937 334.3197550981877 1094.206333042635 293.3575555646688
499 0.005 2.495 20 1103.891097298334 1059.138311610892 1059.2443022997 1108.864024681546 1102.07678778254 1100.723366137373 1083.228678191515 334.3675675114864 1094.207985426933 293.3574904948406
500 0.005 2.5 20 1103.887937106584 1059.138959258607 1059.24493350091 1108.865100612178 1102.079604467416 1100.728809991978 1083.213938203319 334.412728908133 1094.210944570022 293.3575013628446
501 0.005 2.505 20 1103.876003410143 1059.13904741664 1059.245166559782 1108.853285009692 1102.068826703839 1100.719616577355 1083.179862684173 334.4594478876066 1094.204194149982 293.3574857283473
502 0.005 2.51 20 1103.899798946761 1059.139829882798 1059.245765618329 1108.872001264561 1102.083800932128 1100.729874802522 1083.245276244078 334.5063992546707 1094.213428534048 293.3575140692752
503 0.005 2.515 20 1103.871756635878 1059.140048030251 1059.246119837617 1108.852994360207 1102.069365132352 1100.720955918073 1083.190042146231 334.5513280740409 1094.203554879204 293.3574877675903
504 0.005 2.52 20 1103.894285919593 1059.140444817051 1059.246513147911 1108.863345327133 1102.076449701197 1100.725050608198 1083.203345783801 334.5992511089382 1094.210055269376 293.3574706834278
505 0.005 2.525 20 1103.877222447717 1059.140838159451 1059.246881153723 1108.859545231637 1102.074314570539 1100.72415593731 1083.223707318406 334.6452774495139 1094.206627131114 293.357479707596
506 0.005 2.53 20 1103.892003907762 1059.141267085403 1059.247287074963 1108.8607615867 1102.075067994905 1100.723711937987 1083.203351837553 334.6924456922047 1094.207762080199 293.3574702925993
507 0.005 2.535 20 1103.880407711773 1059.141662591632 1059.247728987346 1108.863716583655 1102.077899962152 1100.727831839636 1083.203168236704 334.7358473773591 1094.210482717577 293.3574905924185
508 0.005 2.54 20 1103.889139416255 1059.14193892509 1059.247998671099 1108.857386603176 1102.072087864011 1100.720183364364 1083.216842379025 334.783191001992 1094.204767413155 293.3574849659294
509 0.005 2.545 20 1103.887381180013 1059.142636113889 1059.248602986766 1108.868875841014 1102.082506803389 1100.7301661402 1083.221103363186 334.8255690022615 1094.212769468422 293.3575037813703
510 0.005 2.55 20 1103.8797237035 1059.142639704585 1059.24877348234 1108.851212133134 1102.067501660727 1100.719334433415 1083.178160491963 334.8734584725666 1094.203833936741 293.3575099668365
511 0.005 2.555 20 1103.892189365353 1059.14318963047 1059.249209806899 1108.867678918168 1102.080158805493 1100.726368299543 1083.239917232159 334.9180931877466 1094.210120189568 293.3575026930545
512 0.005 2.56 20 1103.880644464082 1059.14354199488 1059.24960235643 1108.856902765584 1102.072685723098 1100.72388158755 1083.196312880494 334.9638820830485 1094.206283386926 293.3574848226546
513 0.005 2.565 20 1103.887941350104 1059.143769884102 1059.249862089388 1108.859140060757 1102.073439102989 1100.722529941538 1083.192247750276 335.0077634058007 1094.207815454349 293.3574744222178
514 0.005 2.57 20 1103.889175772876 1059.144290823823 1059.250321139601 1108.868291624173 1102.080756409307 1100.7288714608 1083.237588438878 335.051473987687 1094.210392176323 293.3574786423952
515 0.005 2.575 20 1103.885241692322 1059.144520300712 1059.25061650468 1108.854647420836 1102.070882811033 1100.721089510012 1083.191488782249 335.0965933539784 1094.205052208993 293.357506978824
516 0.005 2.58 20 1103.8862970912 1059.14498750065 1059.251043985106 1108.867843990278 1102.080644108751 1100.729065106923 1083.211231081541 335.1447865922576 1094.21239332549 293.3574963992556
517 0.005 2.585 20 1103.888789519047 1059.145169145703 1059.251253946968 1108.855489595504 1102.071338696031 1100.720263665318 1083.214490676675 335.187004906783 1094.204535061685 293.3575071130818
518 0.005 2.59 20 1103.881196961118 1059.145621145922 1059.251691301673 1108.864624244238 1102.078761817806 1100.726957880513 1083.21233062136 335.2328882965014 1094.209572684095 293.3574713585323
519 0.005 2.595 20 1103.888485692975 1059.145771393537 1059.251902161453 1108.855268545599 1102.070623413003 1100.722890273434 1083.186239723761 335.2756535464749 1094.206300505078 293.3575204064962
520 0.005 2.6 20 1103.883301047257 1059.146127018749 1059.252182625524 1108.862831219504 1102.076740081427 1100.72308979744 1083.228967065505 335.3171518484337 1094.207799743317 293.3574877408273
521 0.005 2.605 20 1103.893805878396 1059.146609360907 1059.252652356719 1108.865146172292 1102.078900664027 1100.728320757947 1083.211155372615 335.3590409016668 1094.210221274763 293.3574444920876
522 0.005 2.61 20 1103.877173763503 1059.146579099257 1059.252763079364 1108.852327519855 1102.068960733515 1100.719444974918 1083.180040557897 335.4027336728647 1094.204217460317 293.3574668336204
523 0.005 2.615 20 1103.898741107304 1059.147232415404 1059.253234425184 1108.873147923245 1102.08398164766 1100.730191347773 1083.248046131981 335.4462311282584 1094.212784110473 293.3574473070823
524 0.005 2.62 20 1103.88103678413 1059.147382940541 1059.253488802019 1108.852739179987 1102.069823792225 1100.721071311169 1083.189306391844 335.4892480771515 1094.204593018628 293.3574943816847
525 0.005 2.625 20 1103.885652685416 1059.147593951544 1059.253746662372 1108.863647051498 1102.076561384441 1100.725754039715 1083.201701776643 335.5326367785178 1094.209349814027 293.3574994855311
526 0.005 2.63 20 1103.891923548493 1059.147911916714 1059.254004937913 1108.85906173852 1102.074102184748 1100.723719528399 1083.223516831145 335.5768759448394 1094.207138408618 293.3575474210679
527 0.005 2.635 20 1103.880223360894 1059.148234037934 1059.254319817147 1108.861524259174 1102.075500333295 1100.723933915868 1083.206210397564 335.6188573886737 1094.207330297166 293.3575457401344
528 0.005 2.64 20 1103.897222233736 1059.14851347163 1059.254626120942 1108.863332662193 1102.077248621598 1100.727476970834 1083.200506644615 335.6629614179527 1094.211275204261 293.357550186004
529 0.005 2.645 20 1103.875013687935 1059.148618798232 1059.254768569305 1108.856527779009 1102.072338623821 1100.720254701312 1083.216706481577 335.7052387535903 1094.204062506751 293.357576528159
530 0.005 2.65 20 1103.902733918785 1059.149255028729 1059.255266130245 1108.869841203972 1102.08231416621 1100.730092627601 1083.222140850756 335.7495094733318 1094.212983135212 293.3575815565885
531 0.005 2.655 20 1103.871529507725 1059.149168241968 1059.255349698885 1108.850861359392 1102.068128418308 1100.719684406064 1083.178883956299 335.789365675157 1094.203712397908 293.3575613819087
532 0.005 2.66 20 1103.899912206483 1059.149604521485 1059.255676419027 1108.868843165207 1102.080339338349 1100.726970620778 1083.238893579939 335.8342053925256 1094.210553623951 293.357550529043
533 0.005 2.665 20 1103.88009488432 1059.14983799273 1059.255956056983 1108.855470352533 1102.072490521523 1100.72357083688 1083.196271646179 335.8733420602279 1094.206149292631 293.3575490299173
534 0.005 2.67 20 1103.887341046326 1059.149964011829 1059.256111558329 1108.860431271448 1102.073595397702 1100.72261812306 1083.194052869741 335.9133856491183 1094.207670352027 293.35749714467
535 0.005 2.675 20 1103.89721581057 1059.150433468671 1059.256486813621 1108.867580378211 1102.08085412752 1100.729056500939 1083.236988711994 335.955322967561 1094.211452353709 293.3574789204897
536 0.005 2.68 20 1103.877120922329 1059.15048979848 1059.256661777457 1108.855118303276 1102.070900251545 1100.721163821821 1083.191137465067 335.996093694883 1094.204215360161 293.3574841545386
537 0.005 2.685 20 1103.900446910074 1059.150907406449 1059.257003249618 1108.867669133789 1102.080578794049 1100.728901019047 1083.210103067495 336.0371127867724 1094.213420656158 293.357471326166
538 0.005 2.69 20 1103.876958167945 1059.15099025244 1059.25713172582 1108.85623102463 1102.071533547366 1100.72050761481 1083.216546124997 336.0781561346946 1094.204151879176 293.3575143210884
539 0.005 2.695 20 1103.899403492495 1059.151402788362 1059.257493022885 1108.86563029174 1102.079043721822 1100.726950511924 1083.213962616634 336.1181721529377 1094.210695597421 293.357554542023
540 0.005 2.7 20 1103.873504976331 1059.151378216742 1059.257590085075 1108.854003351267 1102.070411458581 1100.722837446835 1083.184654024958 336.1592957946783 1094.205777955492 293.3574899254319
541 0.005 2.705 20 1103.898929970727 1059.151693229669 1059.257779860288 1108.864032832005 1102.076823755099 1100.72330347983 1083.229182082066 336.1996347647678 1094.20794679091 293.3575130093558
542 0.005 2.71 20 1103.884332008093 1059.152098725481 1059.25817644983 1108.864145928325 1102.078909171795 1100.728325068477 1083.211637270621 336.2384497062207 1094.210601501374 293.3575192275723
543 0.005 2.715 20 1103.885649995301 1059.151987484877 1059.258205360734 1108.853791539637 1102.069085756469 1100.719617683359 1083.180349587019 336.2822389766315 1094.204146717535 293.3575196409001
544 0.005 2.72 20 1103.89657726819 1059.152538414601 1059.258588458096 1108.871259960401 1102.083446150435 1100.729837169399 1083.244249099143 336.3222855273921 1094.212920470494 293.3575306500836
545 0.005 2.725 20 1103.88046915497 1059.152592984358 1059.258747002312 1108.853682560709 1102.069725707911 1100.721038562588 1083.189200777834 336.3631901244089 1094.203948262657 293.3575023060968
546 0.005 2.73 20 1103.894145675342 1059.152826117269 1059.258977880095 1108.864262094004 1102.077665867944 1100.726271417895 1083.204815032776 336.4020645672451 1094.21041067655 293.3575366618559
547 0.005 2.735 20 1103.883514981696 1059.152964687315 1059.259125468961 1108.858973443841 1102.073522517964 1100.723501700328 1083.221698974135 336.4418366911319 1094.206132367152 293.3575407313457
548 0.005 2.74 20 1103.893442488989 1059.153255265361 1059.259368602568 1108.861260201751 1102.075767138713 1100.72409465629 1083.203719672722 336.4810321641182 1094.208279011996 293.357523634193
549 0.005 2.745 20 1103.884379249538 1059.153435368281 1059.259597208508 1108.862990707173 1102.076818315706 1100.727085616219 1083.200865678896 336.5225323975607 1094.209743272329 293.3575121457674
550 0.005 2.75 20 1103.892604535666 1059.153507057943 1059.259674550681 1108.857262926688 1102.072239916802 1100.720074174568 1083.217403233142 336.5625258173988 1094.204865030862 293.3575425232179
551 0.005 2.755 20 1103.887574697823 1059.154000589469 1059.260085279665 1108.868951688713 1102.082389771487 1100.730196019028 1083.219594505193 336.6043972320488 1094.212547069654 293.3575419483057
552 0.005 2.76 20 1103.887286897082 1059.153868645841 1059.260079120587 1108.851988584724 1102.068250861304 1100.719876958357 1083.178203718207 336.6421173883805 1094.204000597371 293.3575574601693
553 0.005 2.765 20 1103.889273595717 1059.154220956957 1059.260331953435 1108.867941825473 1102.080523941581 1100.72707270764 1083.239775411164 336.6799249206762 1094.210500691242 293.3575405934142
554 0.005 2.77 20 1103.888714308056 1059.154370004684 1059.260532157274 1108.856521652444 1102.072397617824 1100.723393692582 1083.195479323588 336.7191530697418 1094.205991323179 293.3575410537088
555 0.005 2.775 20 1103.88500427571 1059.154435002609 1059.260618720066 1108.859317664425 1102.073735381801 1100.722630351306 1083.193472027959 336.7572472364739 1094.207979583676 293.3575703772869
556 0.005 2.78 20 1103.896518207204 1059.154800058453 1059.260895656286 1108.867716318411 1102.080197187378 1100.728406831042 1083.237037277734 336.7975688863506 1094.210020638311 293.3575118915026
557 0.005 2.785 20 1103.883658277962 1059.154843078119 1059.26102689555 1108.85463346597 1102.071070476692 1100.721066172388 1083.19321942398 336.8344673044069 1094.204938397904 293.3575387065503
558 0.005 2.79 20 1103.892665557342 1059.155125965356 1059.261282039484 1108.867812721885 1102.080223981407 1100.72869294469 1083.211030388757 336.87446387021 1094.212269068106 293.3575227965178
559 0.005 2.795 20 1103.889102794874 1059.155186129261 1059.261342328577 1108.855452122608 1102.071635370691 1100.720390218935 1083.215087992513 336.9104015631559 1094.204914059743 293.3575772714105
560 0.005 2.8 20 1103.88664886425 1059.155501939431 1059.261636334367 1108.865487358715 1102.079134779955 1100.727531615206 1083.213644709363 336.9515934380053 1094.209736473497 293.3575633676813
561 0.005 2.805 20 1103.890619114429 1059.15545208397 1059.261682290698 1108.854525404722 1102.070425589339 1100.722801702859 1083.185678763638 336.9899089917959 1094.206680180637 293.3575424976204
562 0.005 2.81 20 1103.8847911744 1059.155684093613 1059.261819735883 1108.864254924272 1102.077364039509 1100.723665519944 1083.231246994686 337.0267914620981 1094.208029546907 293.3575759917103
563 0.005 2.815 20 1103.899434495749 1059.156032618862 1059.262128641554 1108.86453750378 1102.078526558221 1100.728324135335 1083.210665157355 337.0650327688809 1094.210635078369 293.3575387115263
564 0.005 2.82 20 1103.873966391164 1059.155836456183 1059.26209300537 1108.852490663014 1102.0691669118 1100.719781001787 1083.181062972117 337.1000272009061 1094.204131355706 293.3575690249203
565 0.005 2.825 20 1103.9069463004 1059.15636649274 1059.262431296585 1108.873139746855 1102.083942899908 1100.730138101263 1083.247750111623 337.1391414456257 1094.213243388668 293.3575470716088
566 0.005 2.83 20 1103.877189106873 1059.156382825122 1059.262544509487 1108.852700942246 1102.070002601718 1100.721072632367 1083.190473189829 337.1748618096008 1094.204069559247 293.3575663527996
567 0.005 2.835 20 1103.893763034248 1059.156502896644 1059.262686167339 1108.864122767772 1102.076830686531 1100.726001446058 1083.202373242941 337.2141233212309 1094.209977009725 293.3575152313782
568 0.005 2.84 20 1103.889237901073 1059.156650226817 1059.262814627469 1108.858613360252 1102.074076130458 1100.723638728458 1083.223311627111 337.2498592335413 1094.206477728452 293.3575532629484
569 0.005 2.845 20 1103.886699077137 1059.156866628734 1059.263006240677 1108.861980889789 1102.075630045731 1100.724086578191 1083.205645825563 337.2856325149912 1094.207681531553 293.3575207916154
570 0.005 2.85 20 1103.896248012009 1059.157039413348 1059.263191471822 1108.862784546161 1102.077203863376 1100.727651086602 1083.199954496721 337.3240979014259 1094.210931736602 293.3575233083408
571 0.005 2.855 20 1103.879538868719 1059.156996459831 1059.26319949251 1108.856620316513 1102.071978068441 1100.719892155936 1083.216009381337 337.3604488267192 1094.203961960728 293.3575116370376
572 0.005 2.86 20 1103.90445187947 1059.157491627109 1059.26357556879 1108.869586711266 1102.082431649327 1100.730033637663 1083.221547068565 337.3962301465292 1094.213244444292 293.3575150351218
573 0.005 2.865 20 1103.871925205999 1059.157284314677 1059.263523282455 1108.851206873781 1102.068011764301 1100.719348591922 1083.179033047908 337.436542200115 1094.203641702138 293.3575067982404
574 0.005 2.87 20 1103.905371454257 1059.157633110264 1059.263733878248 1108.868965215103 1102.080686548914 1100.727219207474 1083.239635740517 337.4716030323802 1094.210758848166 293.3575065072106
575 0.005 2.875 20 1103.87626425535 1059.157688644106 1059.263879266164 1108.855193679222 1102.072244875443 1100.723356711817 1083.195234833282 337.5083919896373 1094.205830323501 293.3574940408279
576 0.005 2.88 20 1103.895551316838 1059.157742432521 1059.263927191496 1108.861041833481 1102.073993504976 1100.722930910145 1083.194542752253 337.5479635154533 1094.208134799079 293.3574816321184
577 0.005 2.885 20 1103.892145636598 1059.15808230719 1059.264173510672 1108.866604057452 1102.080377307116 1100.728773131831 1083.236563217004 337.5816730646948 1094.210761374716 293.3575034800222
578 0.005 2.89 20 1103.884743734097 1059.158052133506 1059.264247640536 1108.855393548086 1102.071028656783 1100.721180483207 1083.191647542953 337.6209272388568 1094.2041396883 293.3574726806634
579 0.005 2.895 20 1103.89706843189 1059.15831439058 1059.264473809113 1108.866925314304 1102.080180499294 1100.728438856689 1083.209874153992 337.6534492556196 1094.212905068668 293.3575053373212
580 0.005 2.9 20 1103.882947583917 1059.158312882288 1059.264489490859 1108.856594754111 1102.071558731914 1100.72044013676 1083.216682526763 337.6902353910696 1094.203862995894 293.3574895509407
581 0.005 2.905 20 1103.898604453067 1059.158653984828 1059.264765512094 1108.865766322709 1102.07959992142 1100.727634029058 1083.214671240727 337.7241865886145 1094.211004122442 293.3575201430386
582 0.005 2.91 20 1103.877508383963 1059.158480302 1059.264745753823 1108.853763860566 1102.06991103071 1100.722458057102 1083.183283621119 337.7620185571549 1094.205215404894 293.3575024651432
583 0.005 2.915 20 1103.901076627722 1059.158729831946 1059.264859082681 1108.864719735084 1102.07762499062 1100.72375315436 1083.231337933367 337.7942866956893 1094.20900898036 293.3575578410261
584 0.005 2.92 20 1103.883838882989 1059.159010088737 1059.265129547901 1108.863276755279 1102.077919913879 1100.727846037567 1083.210967857277 337.828621638479 1094.209529448879 293.3575230737055
585 0.005 2.925 20 1103.890665488794 1059.158818118092 1059.265059261126 1108.853971696221 1102.069254793243 1100.719574121332 1083.181034574498 337.8641940894118 1094.204907772142 293.3575101613629
586 0.005 2.93 20 1103.892971672225 1059.159234585645 1059.265338363845 1108.871367336376 1102.083561675017 1100.729929752144 1083.245316046131 337.9009838157847 1094.212518926283 293.3575041041796
587 0.005 2.935 20 1103.887975939143 1059.15924485458 1059.265408704545 1108.853922775833 1102.069840041198 1100.721185538822 1083.190634242364 337.9339726456786 1094.204197771922 293.3575102118971
588 0.005 2.94 20 1103.889492262114 1059.15937574203 1059.26554260496 1108.863958511801 1102.077588562063 1100.726342276824 1083.205213982171 337.966049741545 1094.210549925446 293.3575312612137
589 0.005 2.945 20 1103.890488259286 1059.159427392766 1059.265606266581 1108.858760984276 1102.07341305301 1100.723461805622 1083.221159652279 338.0029010894496 1094.20581950743 293.3575290069143
590 0.005 2.95 20 1103.890445524093 1059.159637864733 1059.265776441737 1108.861238216839 1102.075897377977 1100.724422704499 1083.205192335957 338.0359887663686 1094.208389112094 293.3575560581993
591 0.005 2.955 20 1103.889696131318 1059.159736673887 1059.265908727169 1108.862619916269 1102.076324464238 1100.726948334311 1083.200010618798 338.0724419255359 1094.209460865967 293.3575807661796
592 0.005 2.96 20 1103.891148443083 1059.159743483892 1059.265916369066 1108.857048846482 1102.072293089266 1100.71995792325 1083.217577999594 338.1044386951191 1094.205218695278 293.357596073993
593 0.005 2.965 20 1103.892455949295 1059.160131271594 1059.266249423072 1108.869432776217 1102.082343346343 1100.730357858408 1083.219953628924 338.1384050876169 1094.212212324977 293.3576310339548
594 0.005 2.97 20 1103.887930527449 1059.159945577152 1059.266173418117 1108.8515018776 1102.068244695891 1100.719913615496 1083.178076102627 338.1728672852871 1094.204880503996 293.3576158028916
595 0.005 2.975 20 1103.890824794499 1059.160252941406 1059.266364709244 1108.869016522622 1102.081215491131 1100.727570994362 1083.24134958592 338.2054728824895 1094.210259256364 293.357666647577
596 0.005 2.98 20 1103.892351355131 1059.160312988114 1059.266486196277 1108.855784091319 1102.072058040302 1100.723232773068 1083.194937848306 338.2391452961733 1094.206258615687 293.3576606246036
597 0.005 2.985 20 1103.881597613866 1059.160285289403 1059.266495743615 1108.859587831882 1102.073891025212 1100.722838128967 1083.194409099159 338.2750591921255 1094.207696170348 293.3576302756515
598 0.005 2.99 20 1103.902399766709 1059.160603673062 1059.266692533324 1108.866673274774 1102.079412861146 1100.727973645756 1083.234791872005 338.3071369410169 1094.209941736533 293.3575923046663
599 0.005 2.995 20 1103.878662311547 1059.160577449314 1059.266756639918 1108.854533165464 1102.071351070176 1100.721209902338 1083.192906859241 338.3431663755296 1094.204609819232 293.3575638659567
600 0.005 3 20 1103.900065264463 1059.16079574936 1059.266955327681 1108.868027290194 1102.080375856586 1100.729011314804 1083.210580914744 338.3776547407592 1094.212552954142 293.3575614652054
601 0.005 3.005 20 1103.884753200782 1059.160778881509 1059.266945577039 1108.854848631923 1102.071411284091 1100.720363304651 1083.213955756884 338.4096288034275 1094.204264367681 293.3575445527434
602 0.005 3.01 20 1103.892875337967 1059.161051166353 1059.267176249025 1108.86620463843 1102.079426512332 1100.727583281692 1083.21369627544 338.4420482222146 1094.210311993609 293.3575006927882
603 0.005 3.015 20 1103.887992583369 1059.160924406035 1059.267164221896 1108.853773457166 1102.07019641077 1100.722567264002 1083.184808558493 338.4783816190889 1094.205912653071 293.3575137684688
604 0.005 3.02 20 1103.889395018792 1059.161071211563 1059.267229491169 1108.864557227836 1102.07709181552 1100.723455732821 1083.230726203181 338.509975487051 1094.208020752062 293.3575013873054
605 0.005 3.025 20 1103.898780929488 1059.16136982531 1059.267477935335 1108.863499289449 1102.078198827462 1100.728087864657 1083.208714371883 338.5445330419765 1094.210472116054 293.3575044174943
606 0.005 3.03 20 1103.875769592971 1059.161122050717 1059.26738081836 1108.853570500783 1102.069496237636 1100.71991909954 1083.181258313611 338.5764577817901 1094.204361841545 293.3575390578762
607 0.005 3.035 20 1103.909479760238 1059.161546889262 1059.267639853607 1108.872126077037 1102.083448983067 1100.729881089952 1083.246185553824 338.6111892268765 1094.212905601092 293.3575354452031
608 0.005 3.04 20 1103.873717064533 1059.161490436399 1059.267678281936 1108.852920103309 1102.070045649034 1100.721060332317 1083.189505315554 338.6411726949572 1094.20416132765 293.3575773364129
609 0.005 3.045 20 1103.900609905539 1059.161595242535 1059.267764108951 1108.864477709484 1102.077333733612 1100.726580248196 1083.202641077361 338.6756770930479 1094.210263459562 293.357549540422
610 0.005 3.05 20 1103.883137593945 1059.161607454294 1059.267795788462 1108.857451771298 1102.073108310384 1100.723063828156 1083.220768525978 338.7072556101303 1094.206145182163 293.3576071076711
611 0.005 3.055 20 1103.894380231155 1059.161774192276 1059.267928661721 1108.862669501856 1102.07603498741 1100.724247300412 1083.207105336031 338.7373755458203 1094.207928807397 293.3576035369748
612 0.005 3.06 20 1103.891571024648 1059.161872578026 1059.268040511321 1108.861867766373 1102.076769517033 1100.727236536437 1083.198807159954 338.7686169949491 1094.210607506775 293.3575945657194
613 0.005 3.065 20 1103.885922549612 1059.161803103735 1059.267996200836 1108.857479709756 1102.072396741542 1100.720095664106 1083.217188496256 338.799225621881 1094.203982954573 293.3576240288623
614 0.005 3.07 20 1103.902071584384 1059.162215245063 1059.268325632782 1108.869257679353 1102.082469734127 1100.730108941212 1083.220409257215 338.8316898749048 1094.213546887769 293.3576198334828
615 0.005 3.075 20 1103.877288690705 1059.16197701688 1059.268228791722 1108.852299497576 1102.068553630522 1100.719997300928 1083.179352219639 338.864195993234 1094.20363189684 293.3576155272544
616 0.005 3.08 20 1103.905058561078 1059.162288979896 1059.268392536046 1108.868477147807 1102.080700278297 1100.727545887804 1083.238717605489 338.8964041072213 1094.211472521723 293.3576582582374
617 0.005 3.085 20 1103.877149584631 1059.162256617612 1059.268465469667 1108.855032004822 1102.071760289475 1100.72286102558 1083.194233124305 338.9306081362927 1094.205247080748 293.3576301056465
618 0.005 3.09 20 1103.898930019368 1059.162242167715 1059.268454743545 1108.861352317936 1102.074493152719 1100.723279943404 1083.195677102384 338.960426160652 1094.208699242653 293.3576312335538
619 0.005 3.095 20 1103.887888382319 1059.162503809513 1059.268619505054 1108.865770108317 1102.079559691504 1100.728339212026 1083.235227528599 338.990354235597 1094.210318066352 293.3575769405412
620 0.005 3.1 20 1103.891353538797 1059.162470911278 1059.268644640062 1108.855820065153 1102.071448874215 1100.721331994157 1083.193154516738 339.0250007392427 1094.204583777205 293.3575865221163
621 0.005 3.105 20 1103.891695704308 1059.16264222516 1059.268817199808 1108.866706547145 1102.080207443933 1100.728757198197 1083.21027025617 339.0543239710891 1094.212629679928 293.3575982316469
622 0.005 3.11 20 1103.889849141174 1059.162622276151 1059.268793184807 1108.85665726663 1102.071700084639 1100.720404846584 1083.216071863576 339.0874667094369 1094.204075219152 293.3576056332336
623 0.005 3.115 20 1103.894360819021 1059.162930353325 1059.26903277453 1108.865835572651 1102.079933626636 1100.727794063077 1083.215331772579 339.1166802446014 1094.210980249298 293.3576083977306
624 0.005 3.12 20 1103.883011354495 1059.162712972097 1059.26896661752 1108.85365287545 1102.069564674289 1100.722051954581 1083.182571500222 339.1512411145953 1094.204969376163 293.3575423117354
625 0.005 3.125 20 1103.898429229383 1059.162885260928 1059.26903429291 1108.864582768078 1102.077662321117 1100.723896834747 1083.231414206386 339.1792436755513 1094.209096119733 293.35757093117
626 0.005 3.13 20 1103.88794451068 1059.163126642957 1059.269254319812 1108.863205852831 1102.077550012454 1100.727419527441 1083.208686336762 339.2099566780997 1094.20938499748 293.3575299113881
627 0.005 3.135 20 1103.890458029889 1059.162927887628 1059.269156109837 1108.854045026629 1102.069739437844 1100.719909146006 1083.182116102936 339.239183352827 1094.205035861723 293.357551442465
628 0.005 3.14 20 1103.894729554669 1059.163263964611 1059.269386609103 1108.871531197263 1102.083166461189 1100.72985304963 1083.244418456743 339.2717273326989 1094.212636292034 293.3575109555323
629 0.005 3.145 20 1103.890394544045 1059.163228785595 1059.269412423442 1108.853705047576 1102.070035563502 1100.721150107135 1083.189378716228 339.2997254603246 1094.20458931669 293.3575477049088
630 0.005 3.15 20 1103.886803606987 1059.163334312231 1059.269501964544 1108.864540826561 1102.078039258166 1100.72677822026 1083.206104264787 339.3284270747426 1094.210312435297 293.3575327100206
631 0.005 3.155 20 1103.895546084114 1059.163340052711 1059.26950641661 1108.857831602102 1102.072646312594 1100.722715403598 1083.219484835964 339.3621360425582 1094.205767782855 293.3575322548424
632 0.005 3.16 20 1103.885124420389 1059.163449360707 1059.269618378955 1108.861403754884 1102.076136291486 1100.724428938972 1083.206059398122 339.3910317980423 1094.208320506347 293.3575649099493
633 0.005 3.165 20 1103.896078721298 1059.163535148739 1059.269703821086 1108.86215844434 1102.075850896679 1100.726662391531 1083.198758371424 339.4197033614355 1094.209468135699 293.3575220681201
634 0.005 3.17 20 1103.88703648498 1059.163518155269 1059.269677744551 1108.857577888839 1102.073107424894 1100.720412750804 1083.21964666937 339.4503289117914 1094.205037582975 293.3575418668289
635 0.005 3.175 20 1103.898227471627 1059.163860363594 1059.269977286292 1108.869581972764 1102.082166143236 1100.730249505744 1083.219187667394 339.4805401868458 1094.212598004247 293.3575308900571
636 0.005 3.18 20 1103.884768656863 1059.163610717367 1059.269859087624 1108.851188075809 1102.068214842355 1100.719677985204 1083.177783057882 339.5096710307818 1094.204409845133 293.3575703819494
637 0.005 3.185 20 1103.895631013188 1059.16389866117 1059.270009668626 1108.869670724794 1102.081252440621 1100.72772506294 1083.241325328354 339.5396850125812 1094.210418501267 293.3575568767924
638 0.005 3.19 20 1103.890958882909 1059.163918011245 1059.270092329233 1108.855003069744 1102.071814481312 1100.722925666463 1083.193388257692 339.5728119169227 1094.206246095756 293.3575721990651
639 0.005 3.195 20 1103.884294048741 1059.163820031513 1059.270059674728 1108.860660771442 1102.074154456564 1100.723043662719 1083.195130930749 339.599699222782 1094.207873599925 293.3575279122437
640 0.005 3.2 20 1103.903826586662 1059.164097559515 1059.270205008813 1108.865798770768 1102.079031828781 1100.727803563468 1083.234103682288 339.6287862455174 1094.210153053493 293.3575480401292
641 0.005 3.205 20 1103.876887922194 1059.164045514622 1059.270226759926 1108.855623807412 1102.071942816845 1100.721445285918 1083.194377305912 339.6568503209145 1094.204637951877 293.3575456626559
642 0.005 3.21 20 1103.905528374416 1059.164232414165 1059.270388518621 1108.867861080439 1102.080364377575 1100.72909583014 1083.210199941341 339.689906397559 1094.212901465383 293.3575658255043
643 0.005 3.215 20 1103.879380102028 1059.164126244293 1059.270321847754 1108.854789955245 1102.071325118914 1100.720116269055 1083.214162476607 339.7159469737547 1094.204192139493 293.357578534378
644 0.005 3.22 20 1103.900190552906 1059.164421169123 1059.270525716089 1108.866916606625 1102.079917065643 1100.727886963439 1083.216014128148 339.7483029079986 1094.210541730355 293.3575718062262
645 0.005 3.225 20 1103.882238099883 1059.164224787645 1059.27045917947 1108.85256954028 1102.069471823645 1100.721919139864 1083.183627494899 339.776121782396 1094.205632775007 293.3575828674517
646 0.005 3.23 20 1103.896146076274 1059.164353355693 1059.270511712599 1108.865762093903 1102.077965798929 1100.724153307933 1083.232935665333 339.806552093849 1094.208281533309 293.3575723550249
647 0.005 3.235 20 1103.894557468583 1059.164596136095 1059.270712322128 1108.86192645584 1102.077089324636 1100.727241356824 1083.208002154978 339.833001779523 1094.209970791159 293.3575676429883
648 0.005 3.24 20 1103.88128045512 1059.16434937259 1059.27058767411 1108.854970420351 1102.070023715038 1100.720123258445 1083.1836569245 339.8635748533648 1094.204399138218 293.3575192049989
649 0.005 3.245 20 1103.908451654898 1059.164755116692 1059.270840516285 1108.87179524904 1102.083565208439 1100.730091148665 1083.246332880032 339.890445920559 1094.213560847937 293.3575424963443
650 0.005 3.25 20 1103.875952601138 1059.164632053276 1059.270837326157 1108.853294274558 1102.070049047922 1100.721248884253 1083.189710435174 339.9200385669078 1094.203675929854 293.3574878492902
651 0.005 3.255 20 1103.902981441819 1059.164763322536 1059.270916165893 1108.864841055404 1102.077832610212 1100.726869851821 1083.204918358745 339.9457950716052 1094.211310680252 293.3575116619414
652 0.005 3.26 20 1103.880429848552 1059.164748164512 1059.270915660737 1108.857316921394 1102.072919763659 1100.722799450348 1083.22094411188 339.9732021123607 1094.205299355819 293.3574701282739
653 0.005 3.265 20 1103.900022415991 1059.164892868288 1059.271032096902 1108.86298586447 1102.076407677622 1100.724548538537 1083.20826803762 340.0040689753508 1094.208816252299 293.3574776242494
654 0.005 3.27 20 1103.884003005798 1059.164894945029 1059.271077653513 1108.85973841837 1102.075115325032 1100.726203014666 1083.195961842372 340.0334348704925 1094.209024067178 293.357516534677
655 0.005 3.275 20 1103.894787595901 1059.164901334686 1059.271042334594 1108.859786631976 1102.073915247871 1100.721220740098 1083.221235828047 340.0601753883488 1094.205413355781 293.3575031549616
656 0.005 3.28 20 1103.896546536388 1059.165271629467 1059.271355058909 1108.868498994089 1102.082067178519 1100.730297891476 1083.220999912578 340.0888698866327 1094.212949493258 293.3575256676675
657 0.005 3.285 20 1103.882892619619 1059.16497729162 1059.271224665627 1108.852164272539 1102.068206871296 1100.719495321806 1083.178410188081 340.1172837824216 1094.203882636184 293.3575538288467
658 0.005 3.29 20 1103.902377721904 1059.165328288321 1059.27140510159 1108.869170242895 1102.081635974376 1100.728271613958 1083.241453849636 340.1428599711247 1094.211307937736 293.3575835393477
659 0.005 3.295 20 1103.881137113967 1059.165266354325 1059.271440359413 1108.854587402051 1102.070876623009 1100.722197816387 1083.194146764907 340.1729879180663 1094.20456573718 293.3575656622648
660 0.005 3.3 20 1103.897623952155 1059.165239094167 1059.271436040631 1108.861061462535 1102.074463063637 1100.722906355147 1083.197368776292 340.2001826307417 1094.208957078258 293.3576362713661
661 0.005 3.305 20 1103.888835354473 1059.165421652682 1059.271547342511 1108.864399695794 1102.0782172615 1100.727387811088 1083.231368445579 340.2248767081417 1094.209038271378 293.3576064411808
662 0.005 3.31 20 1103.893910084222 1059.16542012576 1059.271565222094 1108.856821531981 1102.072292438711 1100.721651938298 1083.196238909443 340.2529620961218 1094.205717696836 293.3576267126496
663 0.005 3.315 20 1103.889641841199 1059.165569884962 1059.271723421621 1108.866805589068 1102.080087681097 1100.728800570161 1083.210614078381 340.282801175814 1094.212162095247 293.3576689504094
664 0.005 3.32 20 1103.894718638951 1059.165506945615 1059.271672211978 1108.856492614619 1102.071785538226 1100.720438782738 1083.215579253871 340.3111269343716 1094.204562008987 293.3577058310044
665 0.005 3.325 20 1103.889574350451 1059.165812928568 1059.271900312106 1108.866382213959 1102.080463635417 1100.728356134735 1083.216009812984 340.3373092723726 1094.211237085077 293.3576669391605
666 0.005 3.33 20 1103.888930374614 1059.165592048753 1059.271800075139 1108.852969076435 1102.068876658403 1100.721331467148 1083.181679955245 340.3643180132236 1094.204612412513 293.3576337169205
667 0.005 3.335 20 1103.893673430052 1059.165742939726 1059.271870453697 1108.865044575768 1102.078255651142 1100.724360440868 1083.23332699116 340.3914365495633 1094.208841886313 293.3576331559977
668 0.005 3.34 20 1103.892558987229 1059.165928098696 1059.272046470511 1108.861866064826 1102.076409092472 1100.726895118017 1083.20622118909 340.4157360965205 1094.209156788159 293.3575481583927
669 0.005 3.345 20 1103.8872745917 1059.165746061304 1059.271942655197 1108.854555631306 1102.070241086577 1100.720199307745 1083.18375794064 340.4453970735286 1094.204971017185 293.3575578722247
670 0.005 3.35 20 1103.898983352687 1059.166069133849 1059.272155177666 1108.871534377072 1102.082784966847 1100.729592142786 1083.244291242274 340.4718078139236 1094.212267361032 293.3575515171632
671 0.005 3.355 20 1103.888984799002 1059.166004248098 1059.27218164202 1108.853711171389 1102.070370816394 1100.72124252439 1083.190021592689 340.5009360442414 1094.204932585726 293.357554445954
672 0.005 3.36 20 1103.889918670858 1059.166103695834 1059.272259127948 1108.865180448721 1102.078048120175 1100.726775334545 1083.206487243049 340.5258072618795 1094.210314029526 293.3575553882271
673 0.005 3.365 20 1103.896026414303 1059.166104234551 1059.272244296093 1108.857367081292 1102.072845855625 1100.722657379793 1083.219226448967 340.5528274571249 1094.205969528995 293.357557379194
674 0.005 3.37 20 1103.884291999234 1059.166190614781 1059.272345526969 1108.862261468487 1102.076463132269 1100.724601524166 1083.207518290137 340.5770309399953 1094.208293456678 293.357559641956
675 0.005 3.375 20 1103.89925596196 1059.166225318023 1059.272389959822 1108.860810225793 1102.075045707943 1100.726125656289 1083.197069946357 340.6068234791762 1094.209300918135 293.3575480935954
676 0.005 3.38 20 1103.88256990145 1059.166207214545 1059.272346315437 1108.8585076353 1102.073795351674 1100.720993873349 1083.221129017448 340.6308159786657 1094.205200164124 293.3575935335581
677 0.005 3.385 20 1103.904353569754 1059.166555303862 1059.272624387325 1108.869223538514 1102.081763364609 1100.730078314656 1083.219570155035 340.6593828702707 1094.212707636229 293.3575585313677
678 0.005 3.39 20 1103.879319695662 1059.166254337988 1059.27249576112 1108.851005081798 1102.068142749384 1100.719342607256 1083.17883047048 340.6822137613447 1094.203959396168 293.3576028574595
679 0.005 3.395 20 1103.902354730936 1059.166579452881 1059.272651742192 1108.870318105562 1102.081539591344 1100.72793347071 1083.243337876092 340.7090647000511 1094.210786682944 293.3575812375806
680 0.005 3.4 20 1103.885952906258 1059.166551097482 1059.2726915278 1108.853758917142 1102.071108980268 1100.722401631846 1083.193261261233 340.7339665857082 1094.205351650709 293.3576049974656
681 0.005 3.405 20 1103.889378091169 1059.166449527016 1059.272654351392 1108.861419754299 1102.074412947606 1100.723377149808 1083.196533260389 340.7626035563885 1094.207946863658 293.3576042913386
682 0.005 3.41 20 1103.901459015826 1059.166692399157 1059.272791976192 1108.86496288499 1102.078622091113 1100.727509106886 1083.233673369321 340.7856565698405 1094.210230479016 293.3576410269724
683 0.005 3.415 20 1103.88037425917 1059.166663989851 1059.272810936601 1108.856510587193 1102.072150542893 1100.721605903823 1083.195970260526 340.8116716875346 1094.204398350642 293.3576595527963
684 0.005 3.42 20 1103.905496406142 1059.166847178746 1059.272966178209 1108.867066904163 1102.079964531943 1100.728699016519 1083.208754920505 340.8366316868359 1094.213049633785 293.3576425107296
685 0.005 3.425 20 1103.878418827323 1059.166699366814 1059.272887588231 1108.855119357121 1102.07134725797 1100.720110456904 1083.214684149455 340.8630231618664 1094.203771135467 293.3576703126411
686 0.005 3.43 20 1103.905173777765 1059.167034747903 1059.273103289044 1108.867585350974 1102.080558857222 1100.728251329764 1083.218017217167 340.888394645173 1094.211331182004 293.3576526479176
687 0.005 3.435 20 1103.876094073197 1059.166786768743 1059.272991484891 1108.851533244979 1102.068698726294 1100.721331040113 1083.181771321941 340.9126335887229 1094.20493426497 293.3576498348249
688 0.005 3.44 20 1103.902781952662 1059.166936567812 1059.27304538834 1108.866001225659 1102.077978817726 1100.7243060778 1083.232895709617 340.9370436999631 1094.208763749743 293.3576319596147
689 0.005 3.445 20 1103.888021753586 1059.167099874453 1059.273214429473 1108.860731920734 1102.076271297366 1100.726680143276 1083.206843977246 340.9639629304781 1094.209116721121 293.3576543691534
690 0.005 3.45 20 1103.888391521977 1059.166912709184 1059.273101243093 1108.856065003676 1102.070484783205 1100.720312962888 1083.185575917442 340.9881990500627 1094.204746962976 293.3576367221279
691 0.005 3.455 20 1103.903227733666 1059.167276308782 1059.27332741821 1108.870556460664 1102.082769206468 1100.72961295609 1083.243563270495 341.0149825381108 1094.213029800198 293.3576240671553
692 0.005 3.46 20 1103.880668457833 1059.167115745691 1059.273306640581 1108.853393380635 1102.069818555106 1100.720967765674 1083.188994352263 341.0398224723348 1094.203299816732 293.3576051845114
693 0.005 3.465 20 1103.901558025925 1059.167279934517 1059.273407178398 1108.865433570311 1102.078636232496 1100.727347552414 1083.206878549586 341.0625698719271 1094.211710372951 293.3576429783784
694 0.005 3.47 20 1103.882317104203 1059.167211719306 1059.273359332675 1108.856302767926 1102.0716404822 1100.721648681364 1083.217907598222 341.0862148887785 1094.204434257058 293.3575917947482
695 0.005 3.475 20 1103.900394000862 1059.167362746286 1059.273479139403 1108.862908447038 1102.076795287574 1100.724909231146 1083.207931032227 341.1125422726514 1094.20920045992 293.357619627136
696 0.005 3.48 20 1103.882549611726 1059.167299595482 1059.273492460913 1108.858904043337 1102.074003142697 1100.725435622004 1083.194108090691 341.1398833088141 1094.208248042542 293.3575826872232
697 0.005 3.485 20 1103.899140971921 1059.167338955427 1059.273451588231 1108.860283828848 1102.074322077529 1100.721338903999 1083.222655271528 341.1627352770702 1094.205823277736 293.3575978354093
698 0.005 3.49 20 1103.890870697804 1059.167666917119 1059.27373003992 1108.867903320128 1102.081746601149 1100.730235253296 1083.218541475368 341.1891462379551 1094.212414411085 293.3575587945137
699 0.005 3.495 20 1103.889232441301 1059.167364643014 1059.273588630167 1108.852356011384 1102.068426338344 1100.719795664103 1083.177735934166 341.2119505793759 1094.203853044135 293.3575716385047
700 0.005 3.5 20 1103.897069450981 1059.167677160072 1059.273750386798 1108.869204406877 1102.081564407653 1100.728247504472 1083.241763906633 341.2367211773755 1094.211590869234 293.3575384172545
701 0.005 3.505 20 1103.886756620762 1059.16763105859 1059.2737702407 1108.854166862562 1102.070522074326 1100.721926388995 1083.192624656222 341.2602556794993 1094.204299403845 293.3575622410651
702 0.005 3.51 20 1103.893771153058 1059.167595033703 1059.273763455618 1108.86126418331 1102.074889426734 1100.723482590707 1083.197977085266 341.2870478706122 1094.209040402841 293.3575304546095
703 0.005 3.515 20 1103.892804145544 1059.167690232197 1059.273828818295 1108.863727065179 1102.077237128029 1100.72673255224 1083.22945340845 341.309520808384 1094.208466478373 293.357529180294
704 0.005 3.52 20 1103.891914379556 1059.167718993316 1059.273852656989 1108.857178247991 1102.072980500315 1100.722099706825 1083.196690278826 341.3303998890339 1094.206242505967 293.3575256467192
705 0.005 3.525 20 1103.893210195575 1059.167863192591 1059.273992080293 1108.867322835124 1102.080070285573 1100.728870637576 1083.210131819186 341.3581995184501 1094.211967083186 293.3575142276297
706 0.005 3.53 20 1103.894219461676 1059.167753538671 1059.273919948002 1108.8557547807 1102.071429945025 1100.720301013428 1083.214550612683 341.3813733653853 1094.205049287617 293.3575616676813
707 0.005 3.535 20 1103.889593413701 1059.168020580259 1059.274125870346 1108.86704626509 1102.080708531503 1100.728580568789 1083.216177910948 341.404266258336 1094.210910545541 293.3575355756224
708 0.005 3.54 20 1103.892013393829 1059.167804690313 1059.273999277794 1108.852554897196 1102.06855903428 1100.721081990376 1083.181712055246 341.4306747917579 1094.205247255905 293.3575295126174
709 0.005 3.545 20 1103.889359751643 1059.167933155597 1059.27404525049 1108.865347504074 1102.07819747 1100.724301978688 1083.2346123072 341.4547608662592 1094.208497529336 293.3575678480839
710 0.005 3.55 20 1103.897792436943 1059.168063373927 1059.274185945173 1108.861045860834 1102.075834523852 1100.72650419808 1083.203230194775 341.4780415770353 1094.209121163792 293.3575527676141
711 0.005 3.555 20 1103.882090560935 1059.167866164074 1059.274062574896 1108.854979248563 1102.070660767723 1100.72054383676 1083.185161264193 341.5022443847047 1094.205099364132 293.3575424801036
712 0.005 3.56 20 1103.905385908085 1059.168212408473 1059.274265541607 1108.871760123734 1102.082848789788 1100.729657408577 1083.244620857524 341.5250902226697 1094.212468139708 293.3575540808678
713 0.005 3.565 20 1103.884031435111 1059.168102055444 1059.274273687657 1108.853224601962 1102.070277847757 1100.721159367994 1083.189641730746 341.5473693527092 1094.204499510863 293.3575460982576
714 0.005 3.57 20 1103.895695691455 1059.168192397705 1059.274347053272 1108.86619399306 1102.07866871504 1100.727415266411 1083.206937699861 341.5700815071986 1094.210841982371 293.3575531142401
715 0.005 3.575 20 1103.892264938945 1059.16816864858 1059.274302253048 1108.856008340875 1102.071873917762 1100.721741425333 1083.217550638419 341.5925071602155 1094.205361339219 293.3575564743313
716 0.005 3.58 20 1103.888749995596 1059.168279789966 1059.274406012675 1108.863386357686 1102.07691564349 1100.724788704461 1083.209076974046 341.6165686778061 1094.208498889775 293.3575522057695
717 0.005 3.585 20 1103.89770756537 1059.168232780015 1059.274417688822 1108.859241023676 1102.074328569342 1100.725835524656 1083.193737049391 341.6408891866345 1094.209252187665 293.357536372637
718 0.005 3.59 20 1103.882983644025 1059.168197853358 1059.274346826668 1108.859142989144 1102.074055927146 1100.721080684655 1083.221465139221 341.6652463428151 1094.205202901282 293.3575241216768
719 0.005 3.595 20 1103.906630146683 1059.168550878038 1059.274604141669 1108.868620952492 1102.081604438441 1100.730073453461 1083.218543626612 341.6888235961698 1094.212524176433 293.3575535079503
720 0.005 3.6 20 1103.875596963013 1059.168226041201 1059.274461763451 1108.851691740809 1102.068418397559 1100.719570023998 1083.179333124286 341.7148946494206 1094.204067642336 293.3575225105911
721 0.005 3.605 20 1103.908930825093 1059.168543419055 1059.27461489545 1108.870954651266 1102.082135562219 1100.72863542064 1083.243550886824 341.7377310179121 1094.211620269847 293.3575441339953
722 0.005 3.61 20 1103.879168209793 1059.168468681927 1059.274614463865 1108.852712589865 1102.070358831772 1100.721913372779 1083.191281904844 341.757283625851 1094.204746844094 293.3575179924068
723 0.005 3.615 20 1103.896289762981 1059.168413124748 1059.27457952307 1108.862085068512 1102.074822855362 1100.723627308771 1083.198528376279 341.7783135642179 1094.208316320731 293.357523609229
724 0.005 3.62 20 1103.895057269763 1059.16855003848 1059.274670558504 1108.863103992445 1102.077552208863 1100.726769851066 1083.230339255759 341.8024508280515 1094.209396808687 293.3575840237365
725 0.005 3.625 20 1103.886331223449 1059.168519249288 1059.274667839348 1108.857690528168 1102.072741645339 1100.722055968324 1083.197544466675 341.8260067387801 1094.205144704311 293.3576172584606
726 0.005 3.63 20 1103.901695909108 1059.168681317286 1059.274794734442 1108.866154539141 1102.079633581264 1100.728730366589 1083.208337960923 341.8488290316513 1094.212753658168 293.3576266861029
727 0.005 3.635 20 1103.883374734477 1059.168556715234 1059.274727154211 1108.856557494645 1102.07178665951 1100.720445466924 1083.217045596214 341.8735141309701 1094.204058526358 293.3576411060803
728 0.005 3.64 20 1103.90491441449 1059.168868830821 1059.274946001724 1108.867561539156 1102.080962812047 1100.728610480493 1083.218824340377 341.8932003884165 1094.212123843341 293.3576778996098
729 0.005 3.645 20 1103.875897412695 1059.168588155481 1059.274801070039 1108.851345518418 1102.068252104745 1100.720935393555 1083.180180082231 341.9186807032419 1094.20409963815 293.3576518010592
730 0.005 3.65 20 1103.90563842751 1059.168753656613 1059.274842280849 1108.866268747982 1102.078322564066 1100.72440590523 1083.234764682682 341.9396948379017 1094.209356706215 293.3576865296552
731 0.005 3.655 20 1103.883040575392 1059.168846818377 1059.274978862807 1108.859854645601 1102.075566182843 1100.726197484034 1083.204154975857 341.9618892497033 1094.20820437797 293.3576512888452
732 0.005 3.66 20 1103.894588669922 1059.16867515452 1059.274856812706 1108.8564732472 1102.070840018254 1100.720721954322 1083.186129725614 341.984059068241 1094.205547384458 293.3576281670456
733 0.005 3.665 20 1103.897079922298 1059.169013298705 1059.275057027758 1108.870501539487 1102.083012425104 1100.72998264787 1083.243983756252 342.0058207772411 1094.212544483342 293.3575944511286
734 0.005 3.67 20 1103.887650227674 1059.168891928442 1059.275044565174 1108.853941678994 1102.069870126044 1100.720969901808 1083.191263293353 342.0267911513424 1094.203671976008 293.3575937706609
735 0.005 3.675 20 1103.897664531314 1059.169025424252 1059.275152942837 1108.86607920973 1102.079340045017 1100.727815119948 1083.209277802869 342.0485153594979 1094.212059083705 293.3575902344359
736 0.005 3.68 20 1103.886893293306 1059.168951064077 1059.27508570556 1108.856018840708 1102.071245860244 1100.721118852783 1083.2165855953 342.0709812349582 1094.20410776138 293.3575855217535
737 0.005 3.685 20 1103.896975749655 1059.169104094056 1059.275193079203 1108.862600882507 1102.076828278888 1100.724983541902 1083.209209516917 342.0954990712256 1094.20913592069 293.3575730255045
738 0.005 3.69 20 1103.886050399114 1059.168996266681 1059.275186713848 1108.858730253553 1102.073443159268 1100.725162458637 1083.193443721293 342.1153680354817 1094.208082313413 293.3575961682018
739 0.005 3.695 20 1103.898734341981 1059.169038337268 1059.275154108769 1108.86034468485 1102.074717993385 1100.721623040977 1083.223418226658 342.1374635404332 1094.206508250863 293.3575884901309
740 0.005 3.7 20 1103.891507100592 1059.169346312706 1059.275402504486 1108.868016654147 1102.081514366361 1100.730210730535 1083.218253900665 342.158046236446 1094.211839522782 293.3576160071921
741 0.005 3.705 20 1103.891260591251 1059.169035884652 1059.275242308051 1108.851938444379 1102.06808876426 1100.719401117941 1083.178201642134 342.1816919758223 1094.204577001231 293.3576171000697
742 0.005 3.71 20 1103.894858367968 1059.169349958773 1059.275419197238 1108.871049122012 1102.083006037335 1100.72920497026 1083.245962478544 342.2011558377329 1094.211753854846 293.3576595515077
743 0.005 3.715 20 1103.891519220398 1059.1693100672 1059.275423839126 1108.853431984486 1102.069891722748 1100.72145096702 1083.191473419181 342.2251123133411 1094.204619724727 293.3576116317412
744 0.005 3.72 20 1103.88763502767 1059.169255339975 1059.275400241071 1108.861087749854 1102.07494715556 1100.723686122691 1083.198758108728 342.2451196313383 1094.208578596231 293.3576721315408
745 0.005 3.725 20 1103.898772257001 1059.169370384515 1059.275474573503 1108.863254828814 1102.076788235254 1100.726227828432 1083.228985261105 342.2644356591354 1094.208253640929 293.3576667347594
746 0.005 3.73 20 1103.887688286462 1059.169385410412 1059.275506411582 1108.857573504411 1102.073200785441 1100.722311613853 1083.199017517387 342.2836097758829 1094.206063304477 293.3576430591019
747 0.005 3.735 20 1103.897679870559 1059.169526757572 1059.275628077582 1108.866826442518 1102.079615061201 1100.728678612529 1083.208466286247 342.3089382732034 1094.211853418653 293.3576405199757
748 0.005 3.74 20 1103.890915419921 1059.169430883151 1059.27556334875 1108.855724929102 1102.07179576919 1100.720418243666 1083.215123539019 342.3290630639084 1094.204773910762 293.3576554651112
749 0.005 3.745 20 1103.894955970016 1059.169705506772 1059.275789311686 1108.86854615797 1102.081404066457 1100.729079403778 1083.219482153418 342.3516195317461 1094.211642093775 293.3576253496453
750 0.005 3.75 20 1103.889670634838 1059.169483132616 1059.275660589771 1108.850949921852 1102.06770809426 1100.720351277154 1083.18079505812 342.371301531958 1094.204648825214 293.3576532840654
751 0.005 3.755 20 1103.891518478164 1059.169634170216 1059.275714981271 1108.86642099529 1102.078515322805 1100.724629807282 1083.235970358704 342.390808909526 1094.208913262985 293.357647017807
752 0.005 3.76 20 1103.898022868107 1059.169714347025 1059.275825699683 1108.859192283233 1102.074604709344 1100.725577269148 1083.200977380457 342.4098143367405 1094.208383940302 293.35760000569
753 0.005 3.765 20 1103.879872749942 1059.169499186492 1059.275695955701 1108.855985283648 1102.071148772153 1100.721091351476 1083.187369639553 342.4314403125766 1094.205683785262 293.357629851435
754 0.005 3.77 20 1103.910443099054 1059.16989444069 1059.275906251549 1108.871551396905 1102.082997700562 1100.729841377233 1083.244492793523 342.4516032059278 1094.212648332094 293.3576087672236
755 0.005 3.775 20 1103.878023764562 1059.169758695448 1059.275894444198 1108.853096588116 1102.070232561303 1100.721119144122 1083.190353412507 342.4756014348833 1094.204112720403 293.3576180229651
756 0.005 3.78 20 1103.902481735913 1059.16985125037 1059.275979839984 1108.866803676668 1102.07912933331 1100.727775413723 1083.207440906175 342.4953340650426 1094.211605399435 293.3576165318079
757 0.005 3.785 20 1103.886171929395 1059.169803705336 1059.275922305611 1108.854941027885 1102.071211133622 1100.720994592227 1083.217067768125 342.5174081131461 1094.204585408986 293.3576243788869
758 0.005 3.79 20 1103.894780912503 1059.169960167994 1059.276037916059 1108.864214782772 1102.077228148028 1100.725006980694 1083.211186723659 342.540421174649 1094.208796992482 293.35762532899
759 0.005 3.795 20 1103.892230081614 1059.169858547525 1059.276025303289 1108.85713926675 1102.072942084651 1100.724998986315 1083.190241281249 342.5603027325807 1094.208262007504 293.3576572269816
760 0.005 3.8 20 1103.888508349292 1059.169825768716 1059.275962962231 1108.860510105779 1102.074596467007 1100.721464634828 1083.223774514022 342.5785937027942 1094.205722082647 293.3576436966153
761 0.005 3.805 20 1103.904836388922 1059.170202556574 1059.276230959915 1108.868032110279 1102.081529571208 1100.729928637281 1083.21800603668 342.6000764570359 1094.212582934704 293.3576613088017
762 0.005 3.81 20 1103.877396588931 1059.169880885949 1059.276083505717 1108.852373416695 1102.068555637145 1100.719478248465 1083.179545652505 342.6194087928531 1094.203713590647 293.3576421555686
763 0.005 3.815 20 1103.910788988982 1059.170195442058 1059.276252262536 1108.871279138846 1102.082723392898 1100.729290111403 1083.244113026835 342.6405299669597 1094.212538405291 293.3576619585251
764 0.005 3.82 20 1103.874962775396 1059.170074686112 1059.276221222854 1108.851558095325 1102.069049136876 1100.720845860215 1083.189417577227 342.6592774847734 1094.203658224508 293.3576780500027
765 0.005 3.825 20 1103.902085617983 1059.170085555335 1059.276202985498 1108.862858682764 1102.075451641718 1100.723997603419 1083.200834470881 342.6802601836466 1094.208897573429 293.3576775189902
766 0.005 3.83 20 1103.886998512107 1059.170134825342 1059.276243346468 1108.860633526801 1102.075556093161 1100.725361733721 1083.226486950604 342.6979243754797 1094.20814278724 293.3576683621731
767 0.005 3.835 20 1103.894044017587 1059.170131737321 1059.276258539442 1108.858879644846 1102.07357359641 1100.72278446767 1083.198521404391 342.7178132998193 1094.205793571178 293.3576460742552
768 0.005 3.84 20 1103.895954597025 1059.170287576251 1059.276379547726 1108.86557783201 1102.079381453508 1100.728432561307 1083.207356114621 342.7360860531829 1094.212032045523 293.3576371696383
769 0.005 3.845 20 1103.888900805849 1059.170175394115 1059.276302825701 1108.856781441693 1102.071722976851 1100.720330625182 1083.217013094512 342.7570169456006 1094.204047416818 293.3576237924719
770 0.005 3.85 20 1103.902330853837 1059.170497960228 1059.276555392714 1108.868604529157 1102.082021304457 1100.729220550277 1083.220293119606 342.7758728990532 1094.212881136687 293.3576084832989
771 0.005 3.855 20 1103.878845028086 1059.17016214416 1059.276374448942 1108.850215267572 1102.066830955197 1100.719454802038 1083.177977917529 342.7963255441787 1094.203050688122 293.3575975684243
772 0.005 3.86 20 1103.904936699585 1059.170381985976 1059.276439515168 1108.866825725848 1102.078912854092 1100.724893739294 1083.237198033816 342.8150975075038 1094.210171160445 293.3575716272043
773 0.005 3.865 20 1103.88360980546 1059.170424215665 1059.276543518872 1108.858597898439 1102.074226859061 1100.725251124319 1083.201133207612 342.8348939656096 1094.20722979827 293.3575787634837
774 0.005 3.87 20 1103.896786201477 1059.170238519142 1059.276423945985 1108.857040493547 1102.071531095567 1100.721356261996 1083.188000671667 342.8562960818161 1094.206778958907 293.3575562083014
775 0.005 3.875 20 1103.894023232832 1059.170555131564 1059.276599361707 1108.870215755765 1102.082719088997 1100.729778525665 1083.24351082365 342.8755246844827 1094.211714277328 293.3575762431265
776 0.005 3.88 20 1103.89237386282 1059.170447245269 1059.276568676222 1108.854060045785 1102.070037799434 1100.72100294341 1083.190979704801 342.8963107028755 1094.204197378537 293.3575975300424
777 0.005 3.885 20 1103.892417052642 1059.170557061777 1059.276674454079 1108.866583611398 1102.079688458098 1100.727726612481 1083.211043282295 342.9132042988955 1094.212193541078 293.3575454486627
778 0.005 3.89 20 1103.892677857915 1059.170470835955 1059.276591778705 1108.855470870614 1102.070773495876 1100.720568413156 1083.215796489411 342.932880904369 1094.203976291005 293.3575449794978
779 0.005 3.895 20 1103.892175952206 1059.170643061728 1059.276709464185 1108.863092988661 1102.077411194721 1100.725399770595 1083.210715274473 342.951075067379 1094.209292781339 293.3575325635539
780 0.005 3.9 20 1103.890555933358 1059.170518670209 1059.276680751369 1108.85773186948 1102.072522746225 1100.724599131324 1083.191316263278 342.9717743143374 1094.207326340453 293.3575419019738
781 0.005 3.905 20 1103.895787398438 1059.170546231185 1059.27665760271 1108.860964838674 1102.075355478699 1100.722063506166 1083.225368562099 342.9894130248769 1094.207053357589 293.3575425986497
782 0.005 3.91 20 1103.895607802942 1059.170848554165 1059.276893924138 1108.868154697769 1102.081285290916 1100.730039905117 1083.217495210369 343.0105390580717 1094.211650287402 293.3575380409376
783 0.005 3.915 20 1103.889456301472 1059.170560953463 1059.276740494007 1108.851796564551 1102.068450147235 1100.71968779938 1083.178722600966 343.0304256098182 1094.204850908699 293.357589576179
784 0.005 3.92 20 1103.897933162923 1059.17087484812 1059.276930143218 1108.872081488705 1102.083362547406 1100.729446211864 1083.247140844851 343.0471314768729 1094.212033416213 293.3575571186109
785 0.005 3.925 20 1103.891626173879 1059.170792855635 1059.276915709602 1108.8525437591 1102.069426198194 1100.72097343183 1083.190523709216 343.0662593531124 1094.204463072818 293.3575805125341
786 0.005 3.93 20 1103.885705119297 1059.170748958643 1059.27688277253 1108.861670712343 1102.075221727491 1100.72391568339 1083.200071036866 343.0868668068575 1094.208580417143 293.3575531545417
787 0.005 3.935 20 1103.902086051961 1059.170846269153 1059.276926321354 1108.862066026308 1102.075856491394 1100.72540606547 1083.227530942566 343.1085063924524 1094.20818757912 293.3575405329203
788 0.005 3.94 20 1103.882770763982 1059.170818313514 1059.276942050715 1108.858132139034 1102.073559088656 1100.722503278765 1083.201452150216 343.1253474545373 1094.206008097924 293.357594880257
789 0.005 3.945 20 1103.903563627006 1059.170983232599 1059.277060225309 1108.86663983322 1102.079506419311 1100.728688584951 1083.207604591656 343.1425265113986 1094.212024203118 293.3575984449996
790 0.005 3.95 20 1103.885051282117 1059.170866546629 1059.276976124083 1108.855311698381 1102.071555759085 1100.720100586094 1083.21538131143 343.1635020013988 1094.204435634612 293.3576178943555
791 0.005 3.955 20 1103.901191862488 1059.171162221526 1059.277213075288 1108.869179148279 1102.081722617172 1100.729339779394 1083.220479546156 343.1789391046093 1094.211900100941 293.3576452252842
792 0.005 3.96 20 1103.884881062078 1059.170878944056 1059.277064488141 1108.850177501126 1102.067244198153 1100.719756480173 1083.179724265535 343.1991129474673 1094.204314758127 293.3577138856372
793 0.005 3.965 20 1103.896282821727 1059.171061317002 1059.277119679321 1108.867182552668 1102.078812067319 1100.725012440518 1083.237183751291 343.2168320262999 1094.209050604477 293.3576961687759
794 0.005 3.97 20 1103.894992226413 1059.171127035708 1059.277215741399 1108.858030351426 1102.073935133534 1100.724863708526 1083.200220329318 343.2371976823763 1094.208007368606 293.3577114258116
795 0.005 3.975 20 1103.883827061407 1059.170914995984 1059.277103530955 1108.857423013704 1102.071843518843 1100.721503762474 1083.189738484258 343.2528926270394 1094.205982341348 293.3577110136013
796 0.005 3.98 20 1103.910146958515 1059.171285396223 1059.277298036187 1108.870586333529 1102.082597124739 1100.729805023302 1083.242962109727 343.271470006369 1094.212619359188 293.3577099765309
797 0.005 3.985 20 1103.876886522617 1059.171146449916 1059.277270377936 1108.85384832149 1102.070456461833 1100.721274991355 1083.190684033227 343.2893386358007 1094.20424867345 293.357706955971
798 0.005 3.99 20 1103.90723708216 1059.171282580411 1059.277378112333 1108.867478495249 1102.079816683691 1100.7281893658 1083.209071293295 343.3125330575756 1094.212561469232 293.3576993375718
799 0.005 3.995 20 1103.880640683988 1059.171163672089 1059.277295170056 1108.854898028625 1102.070927338866 1100.720641652933 1083.216589527547 343.328592860047 1094.204259514231 293.3576832813865
800 0.005 4 20 1103.90144903113 1059.171379030756 1059.277421234695 1108.86483940996 1102.07778628604 1100.725758192685 1083.213264877141 343.3485706091969 1094.2093983198 293.3576491356546
801 0.005 4.005 20 1103.885257577591 1059.171224926275 1059.277374366289 1108.855672473264 1102.071967011555 1100.72413322321 1083.188182295474 343.365771252405 1094.20739143125 293.3576128277431
802 0.005 4.01 20 1103.896163921501 1059.171230681261 1059.277340142534 1108.862479852085 1102.075627837817 1100.722449073336 1083.226707882238 343.3844053444529 1094.206791060015 293.357592261307
803 0.005 4.015 20 1103.899385140948 1059.171564400394 1059.27758732445 1108.866664981691 1102.08074294358 1100.729440730219 1083.21709052879 343.4006716898276 1094.211680492288 293.3575785142082
804 0.005 4.02 20 1103.882469157016 1059.171252082228 1059.277427517719 1108.853149543023 1102.068778737188 1100.71993045077 1083.180155449981 343.4193639237722 1094.204249920688 293.357565978002
805 0.005 4.025 20 1103.908387699292 1059.171589399485 1059.277619094015 1108.871155530973 1102.082969153307 1100.729457724678 1083.24413333372 343.4348733387847 1094.21279781182 293.3575587732795
806 0.005 4.03 20 1103.878098996242 1059.171427305679 1059.277581415542 1108.852407242375 1102.069135791761 1100.720892989231 1083.189236555738 343.4538313877524 1094.20363601728 293.3575960907621
807 0.005 4.035 20 1103.902541560102 1059.171480859908 1059.277581368439 1108.863041339675 1102.07605669402 1100.724562266328 1083.20210687686 343.4714615748341 1094.209826241766 293.3576025673044
808 0.005 4.04 20 1103.884871876381 1059.171486392125 1059.277583086039 1108.86004846501 1102.074733119333 1100.724531428162 1083.224613059053 343.4900356606642 1094.207277997633 293.3575963744989
809 0.005 4.045 20 1103.898640374554 1059.171495979529 1059.277604508088 1108.859668610692 1102.074192496636 1100.723101879114 1083.200282182396 343.508357523517 1094.207113547427 293.3575977460355
810 0.005 4.05 20 1103.889738616801 1059.1715959336 1059.277695908478 1108.864832099992 1102.078738326839 1100.727944721401 1083.206122357184 343.5254512551707 1094.210995644291 293.3576633268865
811 0.005 4.055 20 1103.894709213409 1059.171517134587 1059.277607287303 1108.856734386699 1102.071485310029 1100.719968329783 1083.21683878255 343.5427552988358 1094.204156107928 293.3576491399873
812 0.005 4.06 20 1103.896388510225 1059.171830135734 1059.277860951114 1108.868541697813 1102.082220750667 1100.729529569367 1083.219617326941 343.5587610323405 1094.212683080366 293.3576557261034
813 0.005 4.065 20 1103.885186905262 1059.171480474743 1059.277680608815 1108.850621041624 1102.066959667284 1100.719468885119 1083.178200204804 343.5773027821475 1094.203466612405 293.3576584311367
814 0.005 4.07 20 1103.900267759513 1059.171712669694 1059.277753227397 1108.866616537857 1102.079002482904 1100.725066801733 1083.23804022755 343.5919940702212 1094.209612483213 293.3576818293973
815 0.005 4.075 20 1103.887450610473 1059.171732472284 1059.277828617727 1108.858304516935 1102.073785908002 1100.724609654263 1083.198956537774 343.6120727938675 1094.207139270856 293.3576782578078
816 0.005 4.08 20 1103.894808475404 1059.171564081072 1059.277731345837 1108.857525757761 1102.072269377971 1100.721881091992 1083.189304791706 343.6282336836044 1094.206798010648 293.3576793042026
817 0.005 4.085 20 1103.896605799467 1059.17183975453 1059.277888225489 1108.869850008481 1102.081944552139 1100.729223005634 1083.24161070698 343.6458984597355 1094.211307754416 293.3576650611849
818 0.005 4.09 20 1103.892516094297 1059.171774324668 1059.277875211598 1108.854286413362 1102.070617785565 1100.721264705599 1083.191312934606 343.663030970364 1094.204806042606 293.3576654734542
819 0.005 4.095 20 1103.892250417224 1059.17188876728 1059.277987595676 1108.867545786328 1102.080282325836 1100.728243498123 1083.211228510147 343.6810656520112 1094.212250067469 293.357648356423
820 0.005 4.1 20 1103.895160007049 1059.171745021652 1059.277874627061 1108.854731090937 1102.07024506595 1100.720030865733 1083.214477265241 343.6978721768518 1094.204085936357 293.3576220163627
821 0.005 4.105 20 1103.887749261879 1059.171923385921 1059.277988920469 1108.863874682574 1102.07791615231 1100.725632286124 1083.212163772689 343.7178455529616 1094.209333370833 293.3576637688224
822 0.005 4.11 20 1103.895759401776 1059.171810986746 1059.277940450163 1108.857211353326 1102.072162932109 1100.724260536609 1083.189962727736 343.7346858695655 1094.207228375538 293.3576678783382
823 0.005 4.115 20 1103.889879905573 1059.171806724775 1059.277908827255 1108.860966954331 1102.075533672893 1100.722317708934 1083.225689487883 343.7514695365029 1094.206901832251 293.357636975192
824 0.005 4.12 20 1103.900787603062 1059.172082912716 1059.27812843498 1108.867607060662 1102.080816681141 1100.729577132772 1083.215363397207 343.7678706273334 1094.211346566216 293.3576144863176
825 0.005 4.125 20 1103.884881959629 1059.171808224616 1059.277972183164 1108.851881815213 1102.068548263871 1100.719293268261 1083.179732815243 343.7864915271418 1094.204231835526 293.3576364497912
826 0.005 4.13 20 1103.902995444514 1059.172129904922 1059.278154198127 1108.872778070225 1102.083565653383 1100.729469562114 1083.247780560068 343.8014045666445 1094.212348050672 293.3575991536838
827 0.005 4.135 20 1103.888208190795 1059.171987847555 1059.278126429067 1108.852077418587 1102.069343510244 1100.720822644449 1083.188655578092 343.8175872815694 1094.204501775982 293.3575949034289
828 0.005 4.14 20 1103.890119196086 1059.171976494488 1059.278107521163 1108.863121203835 1102.076028831449 1100.724689014105 1083.201810589608 343.8338567395763 1094.208698241168 293.3575659081379
829 0.005 4.145 20 1103.900344159236 1059.172063781264 1059.278131772371 1108.860579871235 1102.074988217126 1100.724719693098 1083.226310023683 343.8526785939365 1094.208122958044 293.3576138421577
830 0.005 4.15 20 1103.883625851189 1059.172055861927 1059.278169603967 1108.859739506324 1102.074610348616 1100.723431674614 1083.201979760435 343.8686463636304 1094.206517792977 293.3576065545432
831 0.005 4.155 20 1103.90539077328 1059.172149977081 1059.27824819222 1108.86558947018 1102.078978228182 1100.728640400886 1083.204487219821 343.8898738957988 1094.211783302224 293.3575948301755
832 0.005 4.16 20 1103.880343001805 1059.172026153452 1059.278137918943 1108.855468163763 1102.071575075694 1100.719980184411 1083.216048560555 343.9027430992056 1094.204000092199 293.3576281559626
833 0.005 4.165 20 1103.90799367971 1059.172392700604 1059.278398161463 1108.87036116933 1102.082627459701 1100.729929266488 1083.222770193807 343.9164561416524 1094.212963013171 293.3576160023189
834 0.005 4.17 20 1103.878861389272 1059.17204756821 1059.278239585517 1108.850345401673 1102.067759338945 1100.719876566498 1083.178463069966 343.9343892880597 1094.203998463433 293.357650719122
835 0.005 4.175 20 1103.902481124821 1059.172245544427 1059.278295450604 1108.867639989403 1102.079159408487 1100.725633399 1083.237625069822 343.9492839074314 1094.209234624713 293.3576132945068
836 0.005 4.18 20 1103.889334625949 1059.1723049076 1059.278382306095 1108.857034966205 1102.073448390375 1100.724275300767 1083.199017028813 343.9673208221333 1094.20744223497 293.3576488732916
837 0.005 4.185 20 1103.890334786946 1059.172129741871 1059.278292396807 1108.859491446399 1102.072870319079 1100.722176922971 1083.191967086156 343.9819352257141 1094.206644507692 293.3576289803797
838 0.005 4.19 20 1103.905561448929 1059.172414043493 1059.278453733426 1108.868994055912 1102.081864546023 1100.729410869635 1083.240134081677 343.999366856512 1094.212088181293 293.3576683925103
839 0.005 4.195 20 1103.880357331208 1059.172275366357 1059.278403997135 1108.854296369596 1102.070387006876 1100.72087939789 1083.190523741235 344.0161878028035 1094.203606068946 293.3576374223352
840 0.005 4.2 20 1103.907315230902 1059.172460413238 1059.278529887185 1108.868197692164 1102.080737552955 1100.728683536009 1083.21256459627 344.0342379269747 1094.213162326917 293.357623734361
841 0.005 4.205 20 1103.880615019297 1059.172288105698 1059.278432431437 1108.855251194327 1102.071026903512 1100.720336820659 1083.215770964192 344.0500886861727 1094.204153343782 293.3576388751029
842 0.005 4.21 20 1103.903786396808 1059.172492422489 1059.27855162653 1108.864844443258 1102.078227425762 1100.726184153558 1083.211711144418 344.0673299687635 1094.209578949193 293.3576425828265
843 0.005 4.215 20 1103.880481548056 1059.172324203568 1059.278475251161 1108.855311799574 1102.071382525296 1100.723435616513 1083.188581001765 344.0830512600319 1094.20675447964 293.35766166823
844 0.005 4.22 20 1103.902724503704 1059.17237570307 1059.278453824855 1108.863361360584 1102.07615295109 1100.722854389524 1083.228089976247 344.0961512274981 1094.207435545756 293.3576248223238
845 0.005 4.225 20 1103.892749260996 1059.172611849243 1059.278668416437 1108.865892379312 1102.080388810291 1100.729282130946 1083.214151594324 344.110270397039 1094.211644840499 293.3575951533372
846 0.005 4.23 20 1103.888212250897 1059.17232153909 1059.278491447231 1108.853127430821 1102.068807079136 1100.719554920809 1083.179275765684 344.128845803279 1094.203758554929 293.3576058813282
847 0.005 4.235 20 1103.904245169012 1059.172677278222 1059.278686827396 1108.871738689379 1102.083619268302 1100.729731018972 1083.246455930861 344.1428350993199 1094.2132418756 293.3575833021312
848 0.005 4.24 20 1103.883656414586 1059.172512453734 1059.278658404509 1108.853384661221 1102.069604819806 1100.721063053494 1083.190041195105 344.1605114910643 1094.203690286563 293.357573971713
849 0.005 4.245 20 1103.89945510346 1059.17254313228 1059.278661267491 1108.86297453419 1102.076368902118 1100.725066166965 1083.202445087568 344.1763445274515 1094.21007224598 293.3575744320506
850 0.005 4.25 20 1103.88791862022 1059.172542733001 1059.278641097178 1108.859845075002 1102.074133675 1100.723986035468 1083.223850092228 344.1956569265747 1094.206592901329 293.3575642157086
851 0.005 4.255 20 1103.898367582983 1059.172584299762 1059.278678934631 1108.860263797369 1102.074861158726 1100.723534097148 1083.202183227217 344.209109171924 1094.207718603813 293.3575611228918
852 0.005 4.26 20 1103.890202794573 1059.172619955498 1059.278747078587 1108.864902468316 1102.078641221872 1100.728195069741 1083.20501110031 344.2256033682885 1094.211007379487 293.3575506979512
853 0.005 4.265 20 1103.896661076531 1059.172533869011 1059.27863441507 1108.856520231827 1102.071838565863 1100.720096852157 1083.216034870303 344.2441792347761 1094.204566415247 293.3575150108629
854 0.005 4.27 20 1103.892307607067 1059.172833985503 1059.278865013677 1108.868718693969 1102.082200505958 1100.729690832119 1083.220340673872 344.2576530229309 1094.212588410753 293.3575616114396
855 0.005 4.275 20 1103.891207609931 1059.172516345651 1059.27869812389 1108.851614868804 1102.067801832127 1100.719952548299 1083.179225213591 344.2728027339008 1094.20389006524 293.3575244535439
856 0.005 4.28 20 1103.894826814128 1059.172713961296 1059.278768055675 1108.867106233228 1102.079636659095 1100.725825160533 1083.239271357451 344.2871913022179 1094.209908055007 293.357565328251
857 0.005 4.285 20 1103.892654602673 1059.17274658666 1059.278825904442 1108.85747779646 1102.073108772335 1100.724164073688 1083.197085514981 344.3022209787695 1094.206683444592 293.357585826732
858 0.005 4.29 20 1103.890337761421 1059.172586941319 1059.278732554671 1108.858052526596 1102.072809838997 1100.722142403396 1083.190970314712 344.3177724776183 1094.207182754322 293.357613978797
859 0.005 4.295 20 1103.901366144623 1059.172831854988 1059.278884924694 1108.869831672828 1102.081808080933 1100.72937204929 1083.240829990769 344.3334061910949 1094.211048609471 293.3576519877237
860 0.005 4.3 20 1103.889194028074 1059.17275796214 1059.278861114948 1108.854149924004 1102.070660722956 1100.721136149913 1083.192144884921 344.3531069718154 1094.204884783105 293.3576884555691
861 0.005 4.305 20 1103.896242943443 1059.172879769753 1059.278963402122 1108.868239833495 1102.080608782573 1100.728755026897 1083.211886310759 344.3677255845295 1094.212239678701 293.3577247133353
862 0.005 4.31 20 1103.894076568999 1059.172747252181 1059.278867674989 1108.854749345904 1102.070838829046 1100.720135354209 1083.214538025191 344.3851541654206 1094.204604258984 293.3577419595481
863 0.005 4.315 20 1103.8895190585 1059.172911592165 1059.278990795689 1108.864913611073 1102.078398096754 1100.726286154723 1083.213798750385 344.3984246491892 1094.209145034895 293.3577787312827
864 0.005 4.32 20 1103.896260764526 1059.172782835009 1059.278913706409 1108.855768161655 1102.071350811576 1100.723738788908 1083.187305222948 344.412802579873 1094.207192867948 293.3577598806896
865 0.005 4.325 20 1103.887155679896 1059.172795775907 1059.278882329753 1108.862251112815 1102.076303857833 1100.722952333919 1083.227727999414 344.4250078931557 1094.207212346419 293.3577325478506
866 0.005 4.33 20 1103.904986708495 1059.173047358781 1059.279089006841 1108.866340317486 1102.079812414817 1100.728836351067 1083.213845032378 344.441054158554 1094.211016810207 293.3576860597911
867 0.005 4.335 20 1103.879643184267 1059.172764801405 1059.278928356414 1108.852389405369 1102.06900602544 1100.719789129236 1083.180670897292 344.4607655919315 1094.204361695924 293.3576491824846
868 0.005 4.34 20 1103.908667102692 1059.173112340393 1059.27910821574 1108.872478520654 1102.083462843859 1100.729743054736 1083.246430856521 344.474548526956 1094.212546634472 293.3576547064285
869 0.005 4.345 20 1103.882893590474 1059.172949112114 1059.279075980184 1108.852089406576 1102.069472128223 1100.720843449203 1083.188817297351 344.4856839395777 1094.204153972564 293.3576210128718
870 0.005 4.350000000000001 20 1103.89619933794 1059.172939694074 1059.279067509028 1108.864107848874 1102.076560864421 1100.72525082163 1083.203594966354 344.5001297755084 1094.209482628484 293.3575665366333
871 0.005 4.355 20 1103.895142232091 1059.172998434688 1059.279067341516 1108.858934761625 1102.074106728059 1100.72390349028 1083.223519676047 344.5163978795405 1094.206898303265 293.3575979490623
872 0.005 4.36 20 1103.888767988914 1059.17301596604 1059.279108033377 1108.861279636271 1102.075323999897 1100.723882519156 1083.203525830819 344.5300917839251 1094.207290491258 293.3575781644703
873 0.005 4.365 20 1103.902568122538 1059.1730640918 1059.279174716433 1108.863866668799 1102.077838143007 1100.727653302668 1083.202339654785 344.5459944039282 1094.210877096841 293.3575583790715
874 0.005 4.37 20 1103.882859222466 1059.172952551477 1059.279068095953 1108.856856596659 1102.0721057869 1100.720210154695 1083.217540318101 344.565583960971 1094.204399610504 293.3575694189549
875 0.005 4.375 20 1103.908866265009 1059.173317082918 1059.279315201873 1108.869681287549 1102.08254054094 1100.730196041655 1083.221597585694 344.5789410084647 1094.213176411042 293.3576137169049
876 0.005 4.38 20 1103.875635380627 1059.172952266013 1059.279141715495 1108.850917099574 1102.068107233365 1100.719932756478 1083.178438931402 344.592805319294 1094.203630306278 293.3575953105827
877 0.005 4.385 20 1103.908315284287 1059.173156048836 1059.279206486267 1108.868334530458 1102.07991724774 1100.726508175829 1083.238659825762 344.6068109122946 1094.210395910577 293.3576188145854
878 0.005 4.39 20 1103.882211764722 1059.173174843495 1059.27925946783 1108.855996792224 1102.072827276094 1100.723615914991 1083.197368809356 344.6227409603889 1094.206260864057 293.3576329548781
879 0.005 4.395 20 1103.896948390895 1059.173042695555 1059.279169348292 1108.860146746151 1102.073387290027 1100.722393247108 1083.193528181781 344.635830193452 1094.207354900199 293.3576296276562
880 0.005 4.4 20 1103.898766723454 1059.173259525427 1059.279306414201 1108.86751939345 1102.081042496632 1100.729078182633 1083.237927126382 344.6516021895471 1094.211122405418 293.3576345680106
881 0.005 4.405 20 1103.886459267581 1059.173133136069 1059.279254868275 1108.855120097101 1102.070758188956 1100.721095972612 1083.192713636012 344.6659084348757 1094.204236285039 293.3576550482302
882 0.005 4.41 20 1103.90301849691 1059.173323593979 1059.279378208748 1108.867438895023 1102.080612625203 1100.728896922638 1083.212704549532 344.6833200923718 1094.212861524858 293.3576619881518
883 0.005 4.415 20 1103.885211457366 1059.173169926786 1059.279287673601 1108.856303146719 1102.071764045125 1100.720673760051 1083.216370546273 344.6947745261328 1094.204342339182 293.3576822210478
884 0.005 4.42 20 1103.90213841231 1059.173352250418 1059.279417725187 1108.864528269843 1102.078486778257 1100.726925191532 1083.212726223573 344.7127560880895 1094.210166031116 293.3576635677273
885 0.005 4.425 20 1103.881441933054 1059.17317003458 1059.279323679697 1108.854918544742 1102.070709336697 1100.723029352838 1083.187529246868 344.7249369587761 1094.206137071532 293.3577049065808
886 0.005 4.43 20 1103.904760468005 1059.17327574705 1059.279324488504 1108.864181120134 1102.077132563015 1100.723485673164 1083.231041236588 344.737727725437 1094.208519238703 293.3576856066416
887 0.005 4.435 20 1103.888416927496 1059.173445795096 1059.279504710793 1108.864605489478 1102.07915985366 1100.728717264891 1083.212683892657 344.7492992982015 1094.210452424342 293.3576523473005
888 0.005 4.44 20 1103.893187791645 1059.173155169807 1059.279317640691 1108.853193782942 1102.068835937803 1100.71947611534 1083.1798538758 344.7633582734832 1094.20446620556 293.3576728492547
889 0.005 4.445 20 1103.898438132758 1059.173520659652 1059.279511529153 1108.871864167713 1102.083876855167 1100.729883445402 1083.248109933236 344.7769964507816 1094.212829031944 293.3576567931709
890 0.005 4.45 20 1103.890164739081 1059.173396481459 1059.279492667188 1108.853881027363 1102.069912402761 1100.721272588666 1083.190956196284 344.7936161833114 1094.204266578443 293.3576648996461
891 0.005 4.455 20 1103.893662933315 1059.173374688888 1059.279493423594 1108.862645879679 1102.07638956289 1100.725302886138 1083.202815157443 344.8063351846076 1094.209737705504 293.3576776675632
892 0.005 4.46 20 1103.893533753218 1059.173413350552 1059.279485407613 1108.860160838023 1102.074377601828 1100.724064976256 1083.224126812895 344.8258528464505 1094.206578857021 293.3576957299488
893 0.005 4.465 20 1103.895281620014 1059.173497341753 1059.279549855874 1108.860822338569 1102.075416793356 1100.723903109543 1083.205287925811 344.8383263007711 1094.208057370763 293.357679739001
894 0.005 4.47 20 1103.89330732346 1059.173503042689 1059.279610983333 1108.864343790308 1102.077924208036 1100.728100073643 1083.203156816688 344.8527740475605 1094.210659718533 293.3576677597826
895 0.005 4.475000000000001 20 1103.895464865228 1059.173423182111 1059.279521324868 1108.856942866667 1102.072452506309 1100.720350204397 1083.217002727615 344.867104900136 1094.205160527527 293.3576508136889
896 0.005 4.48 20 1103.894843696834 1059.173757554482 1059.279766542843 1108.869575197204 1102.082453844455 1100.730135009816 1083.220908062487 344.8812849530696 1094.212465831027 293.3576673131706
897 0.005 4.485 20 1103.892281297504 1059.173454568097 1059.279607058175 1108.851723623862 1102.06798051974 1100.719859775218 1083.179621271829 344.8934028126923 1094.204896071804 293.3576288616657
898 0.005 4.49 20 1103.892964984551 1059.173624778095 1059.279683255045 1108.868010913668 1102.080283082435 1100.726585178398 1083.239809041391 344.9051497078243 1094.209897880342 293.357585088348
899 0.005 4.495 20 1103.896433288428 1059.173657645183 1059.279726972561 1108.856712135721 1102.07265416842 1100.723665076024 1083.196092759987 344.9201289492083 1094.206789737006 293.3575936602485
900 0.005 4.5 20 1103.885358967539 1059.173521133494 1059.27963933917 1108.859078879756 1102.073572831204 1100.722585702375 1083.193256468389 344.9325905613804 1094.207234746956 293.3575818020957
901 0.005 4.505 20 1103.906109804488 1059.173763612798 1059.279781930976 1108.868425237526 1102.080650285409 1100.728691852396 1083.238415923771 344.947012879087 1094.210850071252 293.3575718864245
902 0.005 4.51 20 1103.883434732613 1059.173646356204 1059.279753372437 1108.854155604809 1102.070898787894 1100.721073905279 1083.191791485904 344.9612297590959 1094.204289067525 293.3575786891294
903 0.005 4.515 20 1103.901644211425 1059.17380682844 1059.279863836424 1108.868307490674 1102.080447804934 1100.728751803604 1083.210282638773 344.9747690838843 1094.212657167358 293.3575822342718
904 0.005 4.52 20 1103.890310966808 1059.173692531158 1059.279781540516 1108.85513007515 1102.071218263042 1100.720484048644 1083.215484356779 344.9873991364386 1094.204478185006 293.3575764714101
905 0.005 4.525 20 1103.894588814129 1059.173863908595 1059.27992658423 1108.866064734293 1102.079126821057 1100.72702253386 1083.214893478746 345.0030319913854 1094.20992690496 293.3575892128181
906 0.005 4.53 20 1103.893023457437 1059.173711691088 1059.279842272215 1108.85437725436 1102.070669632279 1100.723198278328 1083.185485168942 345.0177196427916 1094.206531264975 293.357586882939
907 0.005 4.535 20 1103.890440473437 1059.173756298891 1059.279819156195 1108.863606425235 1102.076886690472 1100.723269268427 1083.229411870335 345.032125337544 1094.207438217214 293.3575650685198
908 0.005 4.54 20 1103.90429447707 1059.173988929662 1059.280018773662 1108.864963466108 1102.079044211763 1100.728401939647 1083.211901338023 345.0456950571477 1094.210962958682 293.3576126381447
909 0.005 4.545 20 1103.87777035335 1059.173658993382 1059.279838895513 1108.852865625947 1102.069064423706 1100.719598448328 1083.181319205785 345.0631366610662 1094.204037863549 293.3576077932547
910 0.005 4.55 20 1103.912705303374 1059.174032332384 1059.280015356599 1108.872426945415 1102.083565503179 1100.729871038707 1083.245562057738 345.0748491711889 1094.213079690506 293.3576353819461
911 0.005 4.555 20 1103.877380420791 1059.173858191394 1059.279966831317 1108.852372756691 1102.069593877015 1100.720892198561 1083.189631411563 345.0886763519613 1094.204022101899 293.3576076845893
912 0.005 4.56 20 1103.902565123001 1059.173873454632 1059.279977651401 1108.864618398577 1102.07721618773 1100.726098708949 1083.20415762197 345.1002122712936 1094.209820564321 293.3576330505271
913 0.005 4.565 20 1103.888678127584 1059.173885533859 1059.279960841052 1108.858072929276 1102.073678130164 1100.7235834577 1083.22250904446 345.1167072894789 1094.206514879619 293.3576249717548
914 0.005 4.57 20 1103.894782424132 1059.173947397262 1059.280006421095 1108.861891369715 1102.075536977783 1100.724040859297 1083.204937595445 345.1290357464895 1094.207424475857 293.357647245085
915 0.005 4.575 20 1103.897459775212 1059.173983427573 1059.280071153419 1108.862753313848 1102.077093640901 1100.727238784078 1083.201420682825 345.1392860568509 1094.210705243133 293.3576178347208
916 0.005 4.58 20 1103.887260391157 1059.173829062605 1059.279951317343 1108.857367008712 1102.072043991111 1100.720047223106 1083.217723326916 345.1563353049224 1094.203991366174 293.3576242688756
917 0.005 4.585 20 1103.905961082387 1059.174208318443 1059.280199994428 1108.868989803133 1102.082349256864 1100.730170565424 1083.220925979614 345.1691142190047 1094.213318828693 293.3576516397291
918 0.005 4.59 20 1103.87843872173 1059.173850808812 1059.28001733835 1108.851546377387 1102.068248917592 1100.719949587452 1083.178555535192 345.183224480724 1094.203432732031 293.3576102665463
919 0.005 4.595 20 1103.908349887231 1059.174050212669 1059.28009573919 1108.868072446048 1102.080187934159 1100.726865275189 1083.238450831878 345.1938316051699 1094.210977898186 293.357610667925
920 0.005 4.600000000000001 20 1103.880373765456 1059.174029432028 1059.28012962199 1108.856096055235 1102.072661985025 1100.723568713127 1083.196754129367 345.207857234011 1094.20569033796 293.3575682550547
921 0.005 4.605 20 1103.901079085162 1059.173943018329 1059.280044885566 1108.860541861739 1102.073808135382 1100.722746295356 1083.193804011425 345.2197681634146 1094.208152881677 293.3576026334618
922 0.005 4.61 20 1103.892791134255 1059.174120784281 1059.28015695017 1108.867109330643 1102.080598336785 1100.728854892358 1083.236911124366 345.2337181316343 1094.210563948223 293.3576042839592
923 0.005 4.615 20 1103.892442629118 1059.173997396331 1059.280108406309 1108.85511363959 1102.070894281399 1100.72112638351 1083.192289555362 345.2457680609252 1094.204503954365 293.3576438226905
924 0.005 4.62 20 1103.896778071856 1059.17417048887 1059.280222779953 1108.867120945159 1102.080483623488 1100.728737960807 1083.212403202744 345.2585295321688 1094.21260296841 293.3576534144142
925 0.005 4.625 20 1103.891031223938 1059.174044290119 1059.280128497829 1108.856572028959 1102.071758172763 1100.720554740102 1083.216866123589 345.2706075822885 1094.204498934254 293.3576665549421
926 0.005 4.63 20 1103.897715365967 1059.174220654329 1059.280273456135 1108.864483215348 1102.078818938254 1100.72725959402 1083.212327263765 345.2861762050201 1094.210071466848 293.3576974188439
927 0.005 4.635 20 1103.885874965486 1059.174004310049 1059.2801630701 1108.855245333852 1102.070586068985 1100.722823083009 1083.186563001316 345.2987229302456 1094.205944223934 293.3577219014602
928 0.005 4.64 20 1103.901697229393 1059.174129046105 1059.280164351263 1108.863626203558 1102.076953153962 1100.723333882337 1083.230648409615 345.3147033862741 1094.208242154976 293.3577110518
929 0.005 4.645 20 1103.891187400033 1059.174305140629 1059.280343911426 1108.864982049053 1102.079107491504 1100.728690748243 1083.211174577008 345.3244649686638 1094.210503726968 293.3577187796561
930 0.005 4.65 20 1103.893113344028 1059.173995186419 1059.280165357015 1108.853051314478 1102.069094612847 1100.719702274265 1083.180000620121 345.3359336351381 1094.204873281262 293.3577052556487
931 0.005 4.655 20 1103.896866048555 1059.174340577778 1059.280343101115 1108.871802114687 1102.083502947459 1100.729798298314 1083.247001348524 345.3473724916608 1094.212302293094 293.3577013770963
932 0.005 4.66 20 1103.893553746453 1059.174238702868 1059.280315884515 1108.854006123792 1102.070150776095 1100.721300775944 1083.190182325189 345.3599912822168 1094.204934798288 293.3576590459207
933 0.005 4.665 20 1103.889014713247 1059.174211056863 1059.280321307985 1108.863338916259 1102.077057813962 1100.726047797993 1083.203292194863 345.3740589088293 1094.20983140301 293.3576576238422
934 0.005 4.67 20 1103.898661896796 1059.174216448316 1059.280292654881 1108.859438334309 1102.073742895461 1100.723571809396 1083.222728082152 345.3860041141419 1094.206641974768 293.3576189011526
935 0.005 4.675 20 1103.889043358566 1059.174305263146 1059.280354244642 1108.860805190249 1102.075726898398 1100.724128517849 1083.204800280813 345.3989644089708 1094.207474037372 293.3576145583044
936 0.005 4.68 20 1103.898833429364 1059.174328264148 1059.280407135124 1108.864125600957 1102.077551317142 1100.7278180823 1083.202184086081 345.4119555739099 1094.210780826481 293.3576000764982
937 0.005 4.685 20 1103.89030296324 1059.174196875372 1059.280304616073 1108.856245551501 1102.072133434543 1100.720026250214 1083.216518796064 345.425096258528 1094.204524609671 293.3576453735062
938 0.005 4.69 20 1103.899357169041 1059.174522593094 1059.280537812162 1108.869924153388 1102.082434614299 1100.730076036805 1083.220482164026 345.4371549134657 1094.212479834602 293.3576490455014
939 0.005 4.695 20 1103.889340930061 1059.174232748456 1059.280376440736 1108.851558284458 1102.068134209725 1100.719743011815 1083.179559782435 345.446834429991 1094.204613958553 293.3576318790662
940 0.005 4.7 20 1103.896445501325 1059.174405662172 1059.280454947905 1108.868726197149 1102.080481489706 1100.726984003149 1083.24001840555 345.4576859332392 1094.210042050046 293.3576178929184
941 0.005 4.705 20 1103.89545499887 1059.174390867769 1059.280486411661 1108.856007751968 1102.072477080744 1100.723411422418 1083.194885715621 345.4698599963805 1094.206918144687 293.3576361765365
942 0.005 4.71 20 1103.885107733294 1059.174263883707 1059.280390872868 1108.859819204987 1102.073726859504 1100.722527096354 1083.193895710683 345.4815782263958 1094.207127528187 293.3576325972836
943 0.005 4.715 20 1103.908630103826 1059.174499443348 1059.280507829469 1108.867953665924 1102.080418268958 1100.728623200314 1083.23798378739 345.4960302042088 1094.21111318159 293.3576630263908
944 0.005 4.72 20 1103.878563609428 1059.174335182775 1059.280459200162 1108.854291108208 1102.070976147876 1100.72100961713 1083.191660641067 345.5081322518776 1094.204086260179 293.357663063606
945 0.005 4.725000000000001 20 1103.907148256361 1059.174501117069 1059.280560833455 1108.868246510989 1102.080420102477 1100.7287738759 1083.209951036147 345.5239496471719 1094.212958468315 293.3576920547516
946 0.005 4.73 20 1103.88376601387 1059.174374391666 1059.280459788515 1108.854840525546 1102.071237204979 1100.720137845078 1083.215581208348 345.5350246359724 1094.203877870601 293.3576889501942
947 0.005 4.735 20 1103.900817468244 1059.174575159767 1059.28061149649 1108.866613846596 1102.079538777427 1100.727427833849 1083.215342038621 345.550104334606 1094.210452093347 293.3576653008849
948 0.005 4.74 20 1103.887796972714 1059.174354817568 1059.280509584444 1108.853836219262 1102.070474888556 1100.722971181048 1083.18461893203 345.5611611541472 1094.206073010718 293.3576847856329
949 0.005 4.745 20 1103.895591675202 1059.174429727527 1059.28048755711 1108.864339677962 1102.077076856049 1100.723366275125 1083.230191823043 345.5723457361999 1094.207872639908 293.3576611523082
950 0.005 4.75 20 1103.900356204296 1059.174654244018 1059.28067285014 1108.863843662954 1102.078475888358 1100.728075005586 1083.211061608802 345.5823491775615 1094.210513515001 293.3576548093199
951 0.005 4.755 20 1103.88187049676 1059.174319406513 1059.280498450793 1108.854024004071 1102.069400258956 1100.71979629609 1083.182006468227 345.5962711722534 1094.204295449911 293.3576496792724
952 0.005 4.76 20 1103.911878199381 1059.174687113058 1059.280683655595 1108.872068917089 1102.083742474782 1100.730199181303 1083.245665069561 345.6070651382488 1094.213448654287 293.3576461733263
953 0.005 4.765 20 1103.877463151805 1059.174523482978 1059.280629975727 1108.852977827113 1102.069817495253 1100.721064095015 1083.189724608135 345.6194407126848 1094.203977954337 293.3576411300376
954 0.005 4.77 20 1103.9052871102 1059.174548768793 1059.280638585129 1108.864745501559 1102.077565024803 1100.726405269216 1083.204543250935 345.6301810803612 1094.210666285204 293.3576446622942
955 0.005 4.775 20 1103.883992348461 1059.174498272894 1059.280598667335 1108.858114323666 1102.073606872125 1100.723483364446 1083.222545692092 345.645730003584 1094.206226193764 293.3576766475847
956 0.005 4.78 20 1103.900677608577 1059.174600546392 1059.280644717089 1108.862253123108 1102.075863182275 1100.724165826305 1083.206492021076 345.6556866856448 1094.207720144567 293.3576632964821
957 0.005 4.785 20 1103.890480992321 1059.174600503078 1059.280683233247 1108.861880112442 1102.076524555614 1100.726784844431 1083.20033853761 345.666812176913 1094.210211943492 293.3576655845648
958 0.005 4.79 20 1103.893524017457 1059.17447058531 1059.280571504559 1108.85771678066 1102.072159257628 1100.719991550258 1083.218593840402 345.6788034777914 1094.204209790241 293.3576383911968
959 0.005 4.795 20 1103.900927446053 1059.174823735066 1059.280825572508 1108.868787046463 1102.082425940186 1100.730335429576 1083.220632457028 345.6944325210863 1094.213126893725 293.3576431129698
960 0.005 4.8 20 1103.883327050618 1059.174485891995 1059.280639108661 1108.851944699351 1102.068141653561 1100.71971390197 1083.178529168435 345.7024287414549 1094.203580292958 293.3576528055511
961 0.005 4.805 20 1103.90502885709 1059.174704488602 1059.280727876995 1108.867881836637 1102.080402372743 1100.727128715191 1083.23873416857 345.711934159855 1094.210994356912 293.3576445769478
962 0.005 4.81 20 1103.883870989466 1059.174645747018 1059.280754465147 1108.856294582989 1102.072390527867 1100.723362793505 1083.196851423366 345.7256687691628 1094.205637443911 293.3576581472192
963 0.005 4.815 20 1103.900086092519 1059.174579796221 1059.280680462772 1108.860231427354 1102.073864024648 1100.722714268252 1083.194128962841 345.737264603035 1094.208555481803 293.35766728177
964 0.005 4.82 20 1103.892337677289 1059.174748847266 1059.28077444751 1108.866801199627 1102.080042392214 1100.728666552661 1083.235957161328 345.7497148751389 1094.210199178913 293.3576632794791
965 0.005 4.825 20 1103.894667381782 1059.17462472227 1059.280724763685 1108.855118039291 1102.070999990696 1100.720982351701 1083.192512241955 345.7597648226817 1094.20499999874 293.3576485363239
966 0.005 4.83 20 1103.892621348392 1059.174759686056 1059.280831917451 1108.867299899325 1102.080452201767 1100.728751317722 1083.211953127277 345.7741359371615 1094.212447027413 293.3576819475563
967 0.005 4.835 20 1103.895664967354 1059.174657399008 1059.28072333937 1108.855969186273 1102.071259029896 1100.720176271082 1083.215011803074 345.7833138567051 1094.204491937388 293.3576546006021
968 0.005 4.84 20 1103.891656957379 1059.17482292663 1059.280857730173 1108.86462980336 1102.079061774155 1100.727332208887 1083.213253095196 345.7952153945205 1094.209966992984 293.3576428088701
969 0.005 4.845 20 1103.891306726514 1059.174592206963 1059.280743856128 1108.854682074929 1102.070074156651 1100.722245780509 1083.185641166304 345.8079213723927 1094.205809468275 293.3576374792781
970 0.005 4.850000000000001 20 1103.896733247386 1059.174717756109 1059.28075204563 1108.86373881618 1102.077304845165 1100.723581784963 1083.231664515619 345.8213017767764 1094.208068496652 293.3576525655902
971 0.005 4.855 20 1103.895528944385 1059.174895962012 1059.28091650872 1108.864600708641 1102.078522766835 1100.728360699519 1083.210581094841 345.8324702153719 1094.210365607375 293.357636012548
972 0.005 4.86 20 1103.889633880871 1059.174588949523 1059.280745056782 1108.852904370837 1102.069214202545 1100.719690655937 1083.180205194774 345.8434364673897 1094.20470186953 293.3576271715095
973 0.005 4.865 20 1103.900854378959 1059.17490516754 1059.280917789457 1108.872488302485 1102.083537726125 1100.729931841992 1083.246828742995 345.8554239696405 1094.21248333973 293.357583992007
974 0.005 4.87 20 1103.891887437493 1059.174821285484 1059.28089439971 1108.853403400663 1102.070105535931 1100.721111109025 1083.190025832934 345.8640452091033 1094.204835386214 293.3576349084663
975 0.005 4.875 20 1103.889864266706 1059.174801423658 1059.280900209585 1108.864039565784 1102.077308194491 1100.726325124519 1083.203335634733 345.8780329129045 1094.209626390758 293.3575851381853
976 0.005 4.88 20 1103.899668284505 1059.174757745117 1059.28084565264 1108.858422417376 1102.073189878421 1100.723146028223 1083.221114155402 345.887047301504 1094.206645416551 293.3575841800472
977 0.005 4.885 20 1103.885786120595 1059.174842103952 1059.280899725706 1108.861595172257 1102.076032916564 1100.724289473108 1083.207077410671 345.897109354508 1094.207808781155 293.3575652258089
978 0.005 4.89 20 1103.902857240247 1059.174868685134 1059.280930392743 1108.862947784715 1102.0767736717 1100.727269222285 1083.199806363084 345.9096805983221 1094.210627474608 293.3575422382661
979 0.005 4.895 20 1103.884551030631 1059.174736371001 1059.280828001473 1108.856657424926 1102.072664644384 1100.720295329988 1083.217911786601 345.9196079011375 1094.204327685628 293.357553536575
980 0.005 4.9 20 1103.905431599731 1059.175057311106 1059.281064401882 1108.869863661987 1102.082241917803 1100.730223451927 1083.221184969298 345.9330679931487 1094.212880654365 293.3575401515363
981 0.005 4.905 20 1103.883868675254 1059.174784195895 1059.280914219211 1108.851478487613 1102.068483696854 1100.719887146662 1083.180256614732 345.9418178089166 1094.20443476852 293.3575947657119
982 0.005 4.91 20 1103.901479113024 1059.174981304644 1059.280998868972 1108.869171023951 1102.080695806974 1100.727346201928 1083.239821284119 345.9521046756562 1094.210234068523 293.3575682942661
983 0.005 4.915 20 1103.890591656481 1059.174919239186 1059.281013539671 1108.854706163819 1102.071715791629 1100.722764961775 1083.193844947254 345.9664893920198 1094.206040079664 293.3576085538236
984 0.005 4.92 20 1103.889950634922 1059.17481836559 1059.280938337698 1108.861309394253 1102.074455715807 1100.723106710171 1083.196047427231 345.9788360586793 1094.207697802519 293.3575838474241
985 0.005 4.925 20 1103.905481111734 1059.175042199275 1059.281043984835 1108.865957062028 1102.079448864729 1100.728319654072 1083.234504406732 345.9880698568741 1094.21105707415 293.3575723462466
986 0.005 4.93 20 1103.880196945051 1059.174894672671 1059.281000247401 1108.855323405444 1102.071529989167 1100.72122885729 1083.192541733532 345.9976638570236 1094.20419125287 293.3575556541656
987 0.005 4.935 20 1103.908175912373 1059.175023079394 1059.281092643641 1108.86749807356 1102.080206648248 1100.728803606884 1083.20981481132 346.0095106799293 1094.213009690465 293.3575673204075
988 0.005 4.94 20 1103.881104341341 1059.174925826208 1059.281004028254 1108.85593893488 1102.071887824245 1100.720423457417 1083.217144616974 346.018672822521 1094.204247619272 293.3575921987864
989 0.005 4.945 20 1103.906039393977 1059.175163001523 1059.281160679785 1108.866808439682 1102.079867204431 1100.727846615619 1083.217087195889 346.0332711087287 1094.210734311799 293.3576342860433
990 0.005 4.95 20 1103.880368377251 1059.174870103009 1059.281025552234 1108.852377233056 1102.06940415847 1100.722033208956 1083.18272517087 346.0440386130599 1094.20552687283 293.3576583577444
991 0.005 4.955 20 1103.902685104465 1059.174984452357 1059.281023569331 1108.86564090094 1102.077786820864 1100.724030780942 1083.231842688042 346.0561346178173 1094.208443640908 293.35765738635
992 0.005 4.96 20 1103.893412734209 1059.175179781736 1059.28119012807 1108.862225847961 1102.077484286319 1100.727478840899 1083.20843059664 346.0689920506336 1094.210019918136 293.3576754318227
993 0.005 4.965 20 1103.887336574484 1059.174880419898 1059.281024500759 1108.854744037611 1102.069804990714 1100.719956589483 1083.182567842077 346.0775827540676 1094.204266631125 293.3576979646795
994 0.005 4.97 20 1103.907306010977 1059.175197612229 1059.281202099594 1108.871073766129 1102.083005777798 1100.729630037257 1083.24409139241 346.0880829507944 1094.213255269443 293.3577312443397
995 0.005 4.975000000000001 20 1103.881702982504 1059.175069144483 1059.281163296582 1108.853878224778 1102.069943111285 1100.721045730963 1083.190327427655 346.1008296222635 1094.203550545303 293.3577242491904
996 0.005 4.98 20 1103.904247639689 1059.175149328946 1059.281204517453 1108.864913334313 1102.078070812944 1100.72679730221 1083.206108653806 346.1086409749809 1094.211394232062 293.35776277105
997 0.005 4.985 20 1103.883913023302 1059.175037478586 1059.281136415922 1108.85710306701 1102.072528731534 1100.722610965808 1083.219339482296 346.1229055441814 1094.204961968934 293.3577217167389
998 0.005 4.99 20 1103.902036089607 1059.175135958746 1059.281186990491 1108.862332558934 1102.076282556614 1100.724571255224 1083.205955857294 346.1320517717635 1094.208735944737 293.3577467146969
999 0.005 4.995 20 1103.886169778569 1059.175126450658 1059.281206411588 1108.861073464401 1102.07579282875 1100.726489675656 1083.198709735914 346.1424954719313 1094.209219834094 293.3576505827021
1000 0.005 5 20 1103.899293343615 1059.175054443047 1059.281112429092 1108.858739328851 1102.073122311119 1100.720540504615 1083.21984355217 346.1527761012788 1094.205244763147 293.3576612368687
1001 0.005 5.005 20 1103.894089774117 1059.17533121966 1059.2813473067 1108.868001253258 1102.081891862631 1100.730122089939 1083.218645836068 346.1625793651912 1094.21234269622 293.357643848359
1002 0.005 5.01 20 1103.889865660457 1059.175043864203 1059.281176307246 1108.852540075736 1102.068459343575 1100.7199206833 1083.179264263862 346.1761742622181 1094.203863935272 293.3575967715321
1003 0.005 5.015 20 1103.900452178432 1059.17530059812 1059.281291688481 1108.868783075814 1102.081256764964 1100.727680026142 1083.241885734803 346.1849574718748 1094.211172111159 293.3576198484071
1004 0.005 5.02 20 1103.887846110274 1059.175205422126 1059.281297983883 1108.85531365733 1102.071565986998 1100.722757061556 1083.193141772432 346.1981458221012 1094.20505288994 293.3575548748374
1005 0.005 5.025 20 1103.896367269911 1059.175115873497 1059.281228582804 1108.860393744912 1102.074289391375 1100.723037316933 1083.195392087475 346.2062440457633 1094.208664619058 293.3576092219111
1006 0.005 5.03 20 1103.895426760253 1059.1752940313 1059.281315002401 1108.866061521718 1102.079005946155 1100.727752835006 1083.234912203268 346.2142423160698 1094.209244700563 293.3576069391818
1007 0.005 5.035 20 1103.893722390246 1059.175220357658 1059.281290499412 1108.855670652536 1102.071758520373 1100.721367005215 1083.195058893477 346.2289280045392 1094.205387905762 293.3576266776618
1008 0.005 5.04 20 1103.893757029424 1059.175296825634 1059.281383798163 1108.86712788524 1102.080080914462 1100.728663858331 1083.209860149933 346.2393056360721 1094.211972491588 293.3576486861045
1009 0.005 5.045 20 1103.896852222331 1059.175202121657 1059.281276717716 1108.855997717824 1102.071682909032 1100.720429983388 1083.2156012619 346.2461210796462 1094.205091335016 293.3576472950247
1010 0.005 5.05 20 1103.890208731285 1059.175410563654 1059.28142731725 1108.86599411917 1102.07991453045 1100.727951144893 1083.216842827326 346.256420499123 1094.210384925865 293.357633520901
1011 0.005 5.055 20 1103.894614805598 1059.175167125549 1059.281298990155 1108.853515466012 1102.069476601942 1100.72210481762 1083.18390806015 346.2668840781023 1094.205548297204 293.3576617340002
1012 0.005 5.06 20 1103.891217411159 1059.175229478063 1059.281285694877 1108.864155722844 1102.077455984537 1100.723744457681 1083.231970698344 346.2783168291627 1094.208401720363 293.3576776329024
1013 0.005 5.065 20 1103.900104508969 1059.175425847889 1059.281431471179 1108.863114121522 1102.077264202361 1100.727350438293 1083.20932686554 346.2869742575445 1094.209567531644 293.3577024094426
1014 0.005 5.07 20 1103.884806405349 1059.175143735271 1059.281268355737 1108.853691959718 1102.069785162957 1100.719865955838 1083.183592687848 346.2971562478274 1094.204681655896 293.3576960006147
1015 0.005 5.075 20 1103.906042637582 1059.175457764795 1059.281454422882 1108.872267538543 1102.083413493842 1100.729996214847 1083.246291786917 346.3094754946127 1094.212751275354 293.3576993381257
1016 0.005 5.08 20 1103.886973259544 1059.175334758425 1059.281412827685 1108.852603315016 1102.069915454492 1100.721058741302 1083.189920211557 346.3176293094518 1094.204079913694 293.3576995097729
1017 0.005 5.085 20 1103.894469851114 1059.175360394548 1059.281430352503 1108.864805234133 1102.077584898215 1100.726588168291 1083.204805643242 346.3281987376221 1094.210254856186 293.3576943068322
1018 0.005 5.09 20 1103.897252994817 1059.175352937484 1059.281406174352 1108.857826815858 1102.07325905999 1100.723046671965 1083.221940005823 346.338501020726 1094.206313561042 293.3576959162445
1019 0.005 5.095 20 1103.888430492823 1059.175399056833 1059.281462244775 1108.862363924881 1102.076096947892 1100.724206179191 1083.208208268519 346.3503452388497 1094.207945798542 293.3576747937512
1020 0.005 5.100000000000001 20 1103.901730502076 1059.175407672449 1059.281472961379 1108.861081393571 1102.075612936999 1100.726508811436 1083.197140627969 346.3588169200452 1094.210200276083 293.3576838941516
1021 0.005 5.105 20 1103.883503307365 1059.175302786118 1059.281371284908 1108.858345206842 1102.073524146993 1100.720993294177 1083.220305713757 346.3700308606362 1094.204685590846 293.3577070319501
1022 0.005 5.11 20 1103.909386085476 1059.175632285854 1059.281617394869 1108.869460707115 1102.082035033006 1100.730203679791 1083.221639198724 346.3815680379144 1094.213128887231 293.357669025488
1023 0.005 5.115 20 1103.877475761398 1059.175293221649 1059.281435584797 1108.851021040783 1102.068170285345 1100.719586058404 1083.178274722214 346.3917659907196 1094.203889699828 293.3576603702064
1024 0.005 5.12 20 1103.907649241576 1059.1755570834 1059.281539147927 1108.869483586232 1102.081062553817 1100.727825854455 1083.239901477559 346.4049619615288 1094.210894557817 293.3576451713619
1025 0.005 5.125 20 1103.884123472975 1059.175493075574 1059.281559681667 1108.853964058798 1102.071391082037 1100.722511791146 1083.193514717209 346.4136783920138 1094.205022416991 293.3576721090433
1026 0.005 5.13 20 1103.896000359473 1059.175397403673 1059.28150017427 1108.861862722991 1102.074654371447 1100.723305475477 1083.197150165617 346.4228301772255 1094.208315618381 293.3576467973297
1027 0.005 5.135 20 1103.899918620687 1059.175596490643 1059.281595251834 1108.864689123875 1102.078837389603 1100.727963885275 1083.232474894762 346.4308052361462 1094.210038089886 293.3576547214501
1028 0.005 5.14 20 1103.885504612876 1059.175485343584 1059.281555272086 1108.85666145183 1102.072132929685 1100.721586501073 1083.195506067724 346.4455067166034 1094.204754593841 293.3576511242799
1029 0.005 5.145 20 1103.905474872238 1059.17562830107 1059.281676309132 1108.866822148173 1102.080056469177 1100.728840752778 1083.210571602365 346.4534986289184 1094.212815079805 293.3577073579814
1030 0.005 5.15 20 1103.883302132963 1059.175487174501 1059.281571485251 1108.856095973114 1102.071600218148 1100.720405499865 1083.215680004641 346.461952177578 1094.204226637712 293.3576774369266
1031 0.005 5.155 20 1103.905945246806 1059.175760077903 1059.281743417826 1108.866418674618 1102.080102837722 1100.728328175538 1083.215703498512 346.4711327876838 1094.21122072534 293.3576553637952
1032 0.005 5.16 20 1103.877905561248 1059.17545280776 1059.281591053473 1108.852089097918 1102.068817072543 1100.721405490355 1083.182842720612 346.4809828174614 1094.204718995098 293.3576698585649
1033 0.005 5.165 20 1103.906902170308 1059.175582198882 1059.28160638749 1108.865991634068 1102.07815908502 1100.724203908833 1083.233749991693 346.4927314809614 1094.208753506412 293.357639069017
1034 0.005 5.17 20 1103.88606042382 1059.175716818854 1059.281735012935 1108.860539818554 1102.07632720206 1100.726835316935 1083.205349078609 346.5000542257924 1094.208990924875 293.3576767508099
1035 0.005 5.175 20 1103.894118651414 1059.175478696698 1059.281578554944 1108.855828819018 1102.07045554477 1100.72049620096 1083.18453323622 346.5109172289123 1094.204997008544 293.3576679728013
1036 0.005 5.18 20 1103.901058698858 1059.175786243738 1059.2817690273 1108.870617395537 1102.082913738635 1100.729717718785 1083.244524342891 346.5193039641508 1094.212751708271 293.3577205052067
1037 0.005 5.185 20 1103.887674406276 1059.175659416196 1059.281740187943 1108.854319196196 1102.070211610544 1100.721177345083 1083.191307457554 346.5298710436588 1094.204163102707 293.3577054250806
1038 0.005 5.19 20 1103.89983934384 1059.175762634143 1059.281798946678 1108.865023777528 1102.078495417865 1100.72726327744 1083.206576554478 346.5386584879441 1094.211206792164 293.3576778976063
1039 0.005 5.195 20 1103.88837602463 1059.175657857469 1059.281726837557 1108.857425063614 1102.072371009743 1100.722225330875 1083.219564767991 346.5491333514748 1094.205200430409 293.3576880857588
1040 0.005 5.2 20 1103.90001711923 1059.175766253161 1059.281806694409 1108.862648911169 1102.076751313143 1100.724722639023 1083.208720755013 346.5569204517869 1094.209028423934 293.3577094253155
1041 0.005 5.205 20 1103.887350448243 1059.175701993703 1059.281793181413 1108.859928391402 1102.074590165561 1100.725819014909 1083.19547753108 346.5696698886499 1094.208659987046 293.3576908113476
1042 0.005 5.21 20 1103.900097644424 1059.175679952546 1059.281717348007 1108.859599344504 1102.074258953104 1100.7211980867 1083.222049067315 346.5772444689572 1094.20600064365 293.3576913410543
1043 0.005 5.215 20 1103.892816422589 1059.175941714745 1059.28194718792 1108.868238241258 1102.081633090954 1100.730041396707 1083.219871743548 346.5887331582522 1094.212160132277 293.3576685204691
1044 0.005 5.22 20 1103.893338763585 1059.175647619041 1059.281776600065 1108.852347052332 1102.068346697642 1100.719646789363 1083.179867334069 346.5962382041024 1094.204627845537 293.3576673719689
1045 0.005 5.225000000000001 20 1103.895526588596 1059.175920513529 1059.281898554327 1108.869383783642 1102.081712783041 1100.728189590168 1083.242598408931 346.6061697870476 1094.211231692741 293.3576740548077
1046 0.005 5.23 20 1103.892673779675 1059.175830230052 1059.281882405304 1108.854307871762 1102.070734816082 1100.722137980239 1083.192711829092 346.6160612407396 1094.204935112797 293.3576282084935
1047 0.005 5.235 20 1103.890775320292 1059.175726544096 1059.281825222467 1108.860751617013 1102.074726853977 1100.723613296431 1083.19764707791 346.6255532646827 1094.208515354248 293.3576439314814
1048 0.005 5.24 20 1103.900236949291 1059.175899445518 1059.281904676639 1108.865024917051 1102.078084003152 1100.727221776624 1083.232946064422 346.6369376783985 1094.209304105299 293.3576226453125
1049 0.005 5.245 20 1103.889831352908 1059.175859136109 1059.281897205957 1108.85647529107 1102.072532099135 1100.721811595284 1083.197352506493 346.6443280495098 1094.205317550912 293.3576620445455
1050 0.005 5.25 20 1103.897739937443 1059.175931830104 1059.281990091592 1108.866911867764 1102.079531375088 1100.728400496717 1083.208784978836 346.6578714822753 1094.211969471051 293.3576305693398
1051 0.005 5.255 20 1103.89409945313 1059.17583353081 1059.281905122615 1108.855850565445 1102.071849364092 1100.720474183672 1083.216533295422 346.6651544784845 1094.204691976241 293.3576541767227
1052 0.005 5.26 20 1103.894438533401 1059.176111598279 1059.282096609981 1108.867636220101 1102.080703882726 1100.728350725429 1083.219100113458 346.676445286635 1094.211087226538 293.3576041580056
1053 0.005 5.265 20 1103.892867058559 1059.175847063719 1059.281953233063 1108.851975145735 1102.068645437765 1100.721314770904 1083.180940385123 346.6845396252651 1094.205248307188 293.3576297029032
1054 0.005 5.27 20 1103.891240037268 1059.175917095891 1059.281961091089 1108.865457046913 1102.078127840115 1100.724455934464 1083.233930221305 346.6947528882421 1094.208712278035 293.357582540608
1055 0.005 5.275 20 1103.901597092093 1059.17607248745 1059.282082140054 1108.86124782815 1102.075959446608 1100.726453666298 1083.206237878884 346.7025042673179 1094.208887925958 293.3576093796924
1056 0.005 5.28 20 1103.881320192196 1059.175836525999 1059.281936349133 1108.85533636474 1102.070757863409 1100.720720231691 1083.18650352328 346.7095696751136 1094.205486502149 293.3576343648076
1057 0.005 5.285 20 1103.91097566323 1059.176165024358 1059.282123212113 1108.871660356009 1102.083033071504 1100.729919807328 1083.244764841251 346.7228141012733 1094.212337768878 293.357672219534
1058 0.005 5.29 20 1103.880908517523 1059.175995973808 1059.282078762677 1108.852423634227 1102.069814786579 1100.721050025929 1083.189420377118 346.7298068069824 1094.204195023485 293.3577250294823
1059 0.005 5.295 20 1103.901493545781 1059.176103374998 1059.282135388701 1108.866293162304 1102.078533099348 1100.72698292061 1083.208474098847 346.7419174281576 1094.210687953333 293.3577179473959
1060 0.005 5.3 20 1103.890858133806 1059.176052985318 1059.282085988522 1108.856059908456 1102.07218813144 1100.721944374735 1083.219340399526 346.7497562298695 1094.205215572848 293.3577763606084
1061 0.005 5.305 20 1103.89365033668 1059.176116194452 1059.282157323827 1108.863320548689 1102.07669278309 1100.724918299339 1083.209580753587 346.7585174157701 1094.208413556079 293.357771637959
1062 0.005 5.31 20 1103.896844114682 1059.176070645001 1059.282146884448 1108.858774898664 1102.073952522692 1100.725390686298 1083.193989738188 346.7668328153141 1094.209066210932 293.3577931429817
1063 0.005 5.315 20 1103.888664856683 1059.176040184654 1059.282077963923 1108.860507937972 1102.074597819115 1100.721583996142 1083.223991505558 346.7777938948678 1094.205416664864 293.3578207000677
1064 0.005 5.32 20 1103.90796763695 1059.176368989657 1059.282333995411 1108.86855182607 1102.081845743407 1100.730335396569 1083.219111838232 346.7854093678116 1094.212900413235 293.3578057960137
1065 0.005 5.325 20 1103.877121148515 1059.17598982962 1059.28214571483 1108.851465540626 1102.068277306017 1100.719600415005 1083.177962987705 346.7938901781872 1094.203891312466 293.3577772385406
1066 0.005 5.33 20 1103.91179909305 1059.176323473989 1059.2822834555 1108.870720012144 1102.082147512315 1100.728676870312 1083.243637642711 346.8035841965114 1094.211946684383 293.357708894834
1067 0.005 5.335 20 1103.878469643267 1059.176213259292 1059.282266024039 1108.85305552062 1102.070427533142 1100.721849267303 1083.193531437656 346.8099483130999 1094.204274319291 293.3576950662369
1068 0.005 5.34 20 1103.901745349989 1059.176142972813 1059.282217408489 1108.861951449008 1102.074727520795 1100.723504093694 1083.198794034168 346.8201896337338 1094.20879945026 293.3576955531825
1069 0.005 5.345 20 1103.892476976607 1059.176261518507 1059.282278292874 1108.863041946585 1102.077663149384 1100.727043855818 1083.22996298936 346.8274803693922 1094.209043680709 293.3576791991711
1070 0.005 5.350000000000001 20 1103.892667803723 1059.176228320529 1059.282260299897 1108.857951235281 1102.072727032953 1100.722019665652 1083.198835678288 346.8406327593228 1094.205485484546 293.3576545386185
1071 0.005 5.355 20 1103.90034971253 1059.17637653932 1059.282393390211 1108.866412406098 1102.079988057357 1100.728810102468 1083.210101626062 346.8482097712807 1094.212530686605 293.3576734780901
1072 0.005 5.36 20 1103.888313027463 1059.176215659017 1059.282295175616 1108.856565220501 1102.071642222603 1100.720353142036 1083.215622100807 346.8599483138543 1094.204339880577 293.3576250255421
1073 0.005 5.365 20 1103.903473661669 1059.176515279452 1059.282491136805 1108.866891259959 1102.08069065384 1100.728664226057 1083.217162160166 346.8654672005519 1094.211636367957 293.3576527740983
1074 0.005 5.37 20 1103.881301724136 1059.176221293887 1059.282338569745 1108.852339376485 1102.068501036444 1100.721055591225 1083.18233691988 346.8746056187999 1094.204551782985 293.3576024493904
1075 0.005 5.375 20 1103.906598245521 1059.176378427097 1059.282382088007 1108.866141980366 1102.078548175648 1100.724536565889 1083.235442649898 346.8823940847152 1094.209352226718 293.3576526069521
1076 0.005 5.38 20 1103.88571806974 1059.176450113237 1059.282490308979 1108.860387773327 1102.075810218057 1100.726555165903 1083.203977731415 346.8882846121135 1094.208555200605 293.3576435813175
1077 0.005 5.385 20 1103.897010096066 1059.176252181138 1059.282338212184 1108.856072579958 1102.070751819314 1100.720739049297 1083.185499238316 346.8981739258089 1094.205942335843 293.3576036361954
1078 0.005 5.39 20 1103.896534681915 1059.17655131668 1059.282518637193 1108.870779092076 1102.082879279527 1100.729637290628 1083.24495428288 346.9065824385715 1094.212331447724 293.3576434217205
1079 0.005 5.395 20 1103.893218357758 1059.176426525001 1059.28249378499 1108.854329052806 1102.070254158726 1100.721237163063 1083.190253872302 346.9146847092621 1094.20452793691 293.3576491391373
1080 0.005 5.4 20 1103.893969812681 1059.176517109696 1059.282553715072 1108.865150965595 1102.078701235296 1100.727316206734 1083.206994847429 346.9241272722748 1094.211021192902 293.3576589027992
1081 0.005 5.405 20 1103.893510637904 1059.176439741302 1059.282476336828 1108.85675250814 1102.071872637458 1100.721706097521 1083.218398518459 346.9339857865273 1094.204755362456 293.3576764353951
1082 0.005 5.41 20 1103.895081461512 1059.17655287447 1059.282572250534 1108.862652753489 1102.077021180565 1100.724980964732 1083.208935105526 346.9464864334136 1094.208868997818 293.35770019828
1083 0.005 5.415 20 1103.892071566026 1059.176458515029 1059.282551957839 1108.859860342152 1102.074324367407 1100.725855699971 1083.194521523865 346.9534009205986 1094.208703841498 293.3577076070335
1084 0.005 5.42 20 1103.896267539135 1059.17643524132 1059.282468928253 1108.858950364471 1102.073784280104 1100.720949807577 1083.220913285567 346.9627675954146 1094.205784073397 293.3577184615347
1085 0.005 5.425 20 1103.896687966767 1059.176712994094 1059.282698502752 1108.868855963826 1102.081691232448 1100.730061396481 1083.219247732288 346.9744283385936 1094.212254379576 293.3576817405782
1086 0.005 5.43 20 1103.892276398363 1059.176410170511 1059.282543186221 1108.852216090536 1102.068554359843 1100.719611731805 1083.1798925619 346.9804383328684 1094.204399783141 293.3577285049075
1087 0.005 5.435 20 1103.896345244513 1059.176673501455 1059.282664074979 1108.870022300432 1102.081889808195 1100.72841846 1083.243450797172 346.9891405651057 1094.211132312696 293.3576895573945
1088 0.005 5.44 20 1103.894256510004 1059.176591117527 1059.282637386986 1108.853797556228 1102.070591211137 1100.722041015681 1083.19097424318 346.9959453040772 1094.205140869045 293.3577231001876
1089 0.005 5.445 20 1103.886774392945 1059.176478374964 1059.282572858142 1108.861048689478 1102.074761887497 1100.723362604176 1083.19816131092 347.0048559588884 1094.208370799677 293.3576837271183
1090 0.005 5.45 20 1103.90462061302 1059.176610759919 1059.282628386262 1108.864095666817 1102.077472494651 1100.72687372294 1083.231145651445 347.0124371313638 1094.208883294926 293.3577183309044
1091 0.005 5.455 20 1103.884109603046 1059.176568691174 1059.282614845989 1108.856805474612 1102.07283434143 1100.721995013918 1083.197110835673 347.0193021369205 1094.205583142533 293.3576840716731
1092 0.005 5.46 20 1103.903893223092 1059.1766762867 1059.282705506668 1108.867236544346 1102.079840599334 1100.728923890999 1083.208220983383 347.0306957832282 1094.212014040706 293.357664888542
1093 0.005 5.465 20 1103.888450284245 1059.176531775171 1059.28260984242 1108.855198068091 1102.07144610627 1100.720032781171 1083.215793642766 347.0402797083386 1094.2045311287 293.3577054848018
1094 0.005 5.47 20 1103.899946197683 1059.176808374812 1059.282803277285 1108.86848139736 1102.081224505235 1100.72874890009 1083.218881015037 347.0489408525027 1094.211274289614 293.3576789185151
1095 0.005 5.475000000000001 20 1103.889077394878 1059.176546750024 1059.28265313103 1108.851530901849 1102.068485709266 1100.720953375083 1083.180396041126 347.05762263682 1094.204993481743 293.3576660450675
1096 0.005 5.48 20 1103.895016280485 1059.176618769073 1059.282654044052 1108.865871363824 1102.07806817732 1100.724313164212 1083.233931132171 347.0686610162759 1094.208330230946 293.3576493388484
1097 0.005 5.485 20 1103.899731687492 1059.176731934009 1059.282769793564 1108.860447387137 1102.075729221182 1100.726080123287 1083.204251026915 347.0745428546986 1094.209203003669 293.3576794028615
1098 0.005 5.49 20 1103.882303196105 1059.176500832728 1059.282616480813 1108.855998939237 1102.070938187893 1100.720633583446 1083.186631686432 347.0829567025817 1094.204653815109 293.3576369508183
1099 0.005 5.495 20 1103.912192705583 1059.176813907573 1059.282776289154 1108.871109043249 1102.082843538981 1100.729724328471 1083.243678581518 347.0916245919457 1094.212907087935 293.3576526344359
1100 0.005 5.5 20 1103.877199252925 1059.176608678328 1059.282714231939 1108.852877967428 1102.069939792162 1100.720999936061 1083.189063954732 347.1001044319954 1094.203733943725 293.3576270756996
1101 0.005 5.505 20 1103.90754065263 1059.176730083011 1059.282771807416 1108.866912482488 1102.079109893499 1100.727567954642 1083.208555143259 347.1058559586858 1094.211749755371 293.3576250351472
1102 0.005 5.51 20 1103.884154010765 1059.176640903191 1059.282689373556 1108.855542111691 1102.071810516719 1100.72176865822 1083.218070075552 347.1149106711154 1094.204570702204 293.3576121017209
1103 0.005 5.515 20 1103.899722517173 1059.176737274409 1059.282761044934 1108.863454660132 1102.076778383696 1100.724918701343 1083.208736746985 347.1241509332074 1094.208744613381 293.3576419080877
1104 0.005 5.52 20 1103.891217241212 1059.176639302484 1059.282740103776 1108.858361882101 1102.073944625482 1100.725421270947 1083.193692891625 347.1310265041822 1094.208248467047 293.3576303287258
1105 0.005 5.525 20 1103.893513563938 1059.176610757421 1059.282656666951 1108.860502668544 1102.07443843019 1100.721513197972 1083.223493507847 347.1414796836992 1094.205627229704 293.3576394823625
1106 0.005 5.53 20 1103.903906515971 1059.176939261719 1059.282902769781 1108.868167429995 1102.081809801072 1100.730229124002 1083.21895334309 347.1492302654898 1094.212967966976 293.3576595379261
1107 0.005 5.535 20 1103.881382463948 1059.176553856559 1059.282711245931 1108.852319938736 1102.068466245092 1100.719821623497 1083.178080885603 347.1578690147323 1094.203646659688 293.357654136604
1108 0.005 5.54 20 1103.909944885889 1059.176844804382 1059.282838210012 1108.870072557303 1102.081920953692 1100.728487274715 1083.243171433485 347.1636529947112 1094.212150948184 293.357662238936
1109 0.005 5.545 20 1103.87975820143 1059.176742619165 1059.282810972434 1108.853574825467 1102.070441787805 1100.721823858663 1083.193000258923 347.1728677063196 1094.203980259822 293.3576416191865
1110 0.005 5.55 20 1103.903183730417 1059.176676052867 1059.282751004363 1108.86188145054 1102.074868729078 1100.723410957651 1083.198236144142 347.1785129594089 1094.20916399026 293.357627076666
1111 0.005 5.555 20 1103.888354704043 1059.176730584143 1059.282782961955 1108.862646372525 1102.077128248726 1100.726583041617 1083.229732788329 347.1867470808652 1094.20822917117 293.3576606705981
1112 0.005 5.56 20 1103.897599421641 1059.176716866363 1059.282761502217 1108.858049711827 1102.073051834085 1100.722161874425 1083.197333153856 347.1933671014539 1094.206148246728 293.3576603821165
1113 0.005 5.565 20 1103.894109439405 1059.176831726425 1059.282861691131 1108.866327647127 1102.07997383326 1100.728810778517 1083.210101356761 347.2021689668356 1094.212280919313 293.3576876311951
1114 0.005 5.57 20 1103.894153759968 1059.176680444246 1059.282751535266 1108.856521765013 1102.071693418997 1100.720425290062 1083.215513790368 347.211019950207 1094.204541782552 293.3576690302183
1115 0.005 5.575 20 1103.897787296023 1059.176918416213 1059.282926544117 1108.866596210862 1102.080657281172 1100.72855156497 1083.217119419981 347.2193149454457 1094.211312395001 293.3576531148926
1116 0.005 5.58 20 1103.8859417108 1059.176627805314 1059.282752291162 1108.852035903632 1102.067929424049 1100.720346325527 1083.182026643095 347.2247961244357 1094.204308938498 293.3576316983343
1117 0.005 5.585 20 1103.902264632138 1059.176769857033 1059.282775988741 1108.86561423478 1102.078372910059 1100.724469843797 1083.23498645273 347.2346974000639 1094.209154508542 293.3576543525685
1118 0.005 5.59 20 1103.889636383481 1059.176809301029 1059.282869303872 1108.86078292634 1102.07570267503 1100.726358646086 1083.203546761416 347.2426321023487 1094.208585021042 293.3576146593067
1119 0.005 5.595 20 1103.894932478908 1059.176602693211 1059.282712856714 1108.855613825764 1102.070800923575 1100.720686937485 1083.185563415401 347.2510543614204 1094.2057548491 293.3576025828116
1120 0.005 5.600000000000001 20 1103.898448738927 1059.176911499274 1059.282883775136 1108.871421932731 1102.082977427533 1100.729829571839 1083.24527064707 347.2575540007384 1094.212570729007 293.3576053699917
1121 0.005 5.605 20 1103.893768918948 1059.176778759039 1059.282849264065 1108.853814827008 1102.070206935265 1100.721195501464 1083.189934314792 347.2662985518845 1094.20458443965 293.3576283954725
1122 0.005 5.61 20 1103.891270301108 1059.176815065146 1059.282888981591 1108.865636782371 1102.078795952794 1100.727439659105 1083.207313886584 347.2742757815842 1094.211212612835 293.3576263834643
1123 0.005 5.615 20 1103.897803175656 1059.176756758862 1059.282796338631 1108.856479867919 1102.071685912241 1100.721608614343 1083.217838112644 347.2865284792184 1094.204791117709 293.3576619967885
1124 0.005 5.62 20 1103.889087276675 1059.176844746559 1059.282864324377 1108.862469308572 1102.076859691902 1100.724878160456 1083.209546501328 347.2928557231891 1094.208708073487 293.3576780196691
1125 0.005 5.625 20 1103.89792297744 1059.176741243712 1059.282834754751 1108.859840327619 1102.074350117291 1100.725885636259 1083.194109789012 347.2999175061374 1094.208783396759 293.3576632636046
1126 0.005 5.63 20 1103.890939798024 1059.176702072377 1059.282753629542 1108.859201979616 1102.074361437409 1100.72133573084 1083.222227642638 347.307444666362 1094.205753759489 293.3576834995614
1127 0.005 5.635 20 1103.901688078584 1059.177004604865 1059.282977530057 1108.868950613564 1102.08161904312 1100.730132252843 1083.219252391174 347.3156227084147 1094.212178186447 293.3577006764089
1128 0.005 5.64 20 1103.887941785743 1059.176688347618 1059.282815399164 1108.851733209687 1102.068330846315 1100.719582425437 1083.17961357866 347.3248772664503 1094.2046552861 293.3577177149647
1129 0.005 5.645 20 1103.900760179735 1059.176921312199 1059.282931096628 1108.870760727152 1102.082170349997 1100.728721595565 1083.243458612185 347.3310280527684 1094.211128559685 293.3577452525631
1130 0.005 5.65 20 1103.892270437685 1059.176854653195 1059.282906959686 1108.853451480503 1102.070573939173 1100.72207280496 1083.192060326098 347.340982501586 1094.205513235642 293.357708495434
1131 0.005 5.655 20 1103.888668969342 1059.176747825704 1059.282836070717 1108.861478272567 1102.074744337113 1100.723430157491 1083.198250742548 347.3483168150302 1094.207846522401 293.3577233767898
1132 0.005 5.66 20 1103.905378131462 1059.176878754657 1059.282899978657 1108.863979443302 1102.077713688471 1100.726916933342 1083.23155438341 347.3565073023358 1094.20959073266 293.3576818428509
1133 0.005 5.665 20 1103.881553916084 1059.176798013547 1059.282868692164 1108.85709231967 1102.072729895776 1100.722019502633 1083.197536280498 347.3632910297577 1094.205268811959 293.3576548819823
1134 0.005 5.67 20 1103.907907028245 1059.176936594365 1059.282954978071 1108.866973296666 1102.079683767104 1100.728707601912 1083.207856159921 347.3709339564032 1094.212434243444 293.3576229557527
1135 0.005 5.675 20 1103.882376975548 1059.176772847498 1059.282843068681 1108.855026241557 1102.071183999077 1100.719957003924 1083.215709589309 347.3767826832134 1094.204233791274 293.3576247775051
1136 0.005 5.68 20 1103.906150423711 1059.177052909921 1059.283042678791 1108.868758169847 1102.081383793753 1100.728821021933 1083.219113041615 347.383497882873 1094.211566204624 293.3576313094833
1137 0.005 5.685 20 1103.882656867408 1059.176777323615 1059.282885569025 1108.850836878619 1102.068253989349 1100.720857070235 1083.18014491093 347.391037177466 1094.204657560146 293.3576508962395
1138 0.005 5.69 20 1103.900690346976 1059.176887839868 1059.28289330529 1108.866423509614 1102.078300391647 1100.724544845385 1083.234609899031 347.3993105305473 1094.208651988638 293.3576139795858
1139 0.005 5.695 20 1103.895160142416 1059.176984216414 1059.28301064847 1108.859878822033 1102.075457294099 1100.726143541305 1083.205121967886 347.40897720617 1094.20901906155 293.3576312377128
1140 0.005 5.7 20 1103.886595975742 1059.17672279214 1059.282847032274 1108.856390737321 1102.070788008311 1100.720643849374 1083.187030695047 347.4170605139186 1094.204999113142 293.3576472651696
1141 0.005 5.705 20 1103.90985003941 1059.177073754341 1059.283023192404 1108.870859565866 1102.083041335145 1100.730115730675 1083.243329414933 347.4231813888113 1094.213036035784 293.357631440606
1142 0.005 5.71 20 1103.879621427724 1059.176890253983 1059.282970369125 1108.853301988951 1102.069920398209 1100.720999877767 1083.18911427178 347.4325208519372 1094.203765092159 293.3576496013407
1143 0.005 5.715 20 1103.9078544097 1059.177003266472 1059.283045653751 1108.866805158508 1102.079360651625 1100.727722667044 1083.209526880863 347.4364820193937 1094.211949354351 293.3576610295294
1144 0.005 5.72 20 1103.881612787142 1059.176896700506 1059.282950418998 1108.855430407935 1102.071448349959 1100.721383561771 1083.217602877721 347.4438083688354 1094.204484251087 293.3576661317544
1145 0.005 5.725000000000001 20 1103.903527064452 1059.177023758411 1059.2830195052 1108.863404559573 1102.07679428762 1100.724827550909 1083.209065264376 347.4513106079634 1094.208732898017 293.3576733849237
1146 0.005 5.73 20 1103.8850183734 1059.176897483737 1059.282989662495 1108.857904444253 1102.073431384498 1100.724892596868 1083.193007667089 347.4603824639152 1094.208179549318 293.3577040654163
1147 0.005 5.735 20 1103.899624321693 1059.176879350257 1059.282914005948 1108.860759819612 1102.074613324884 1100.721584177476 1083.223718525946 347.4669759055294 1094.205622639984 293.3576721433338
1148 0.005 5.74 20 1103.897724391652 1059.177207398125 1059.283159756665 1108.867807962814 1102.081737931075 1100.730144537388 1083.218858461144 347.4766497219992 1094.212491607675 293.3576806441269
1149 0.005 5.745 20 1103.887001426634 1059.176854963422 1059.282975345518 1108.852535557234 1102.068414465034 1100.719806534198 1083.178499904858 347.48316869871 1094.203629947384 293.3577107319958
1150 0.005 5.75 20 1103.905521254053 1059.177135212665 1059.283120153717 1108.86998855655 1102.082147124233 1100.728650040739 1083.243511247058 347.4926590645587 1094.212012862407 293.3576962462237
1151 0.005 5.755 20 1103.883653077565 1059.177023790057 1059.283087760993 1108.853683438037 1102.070149771238 1100.721534100293 1083.192116853444 347.498512031788 1094.203909804361 293.3577049367589
1152 0.005 5.76 20 1103.900544452461 1059.176990441779 1059.28304391463 1108.861619347351 1102.075070903318 1100.723691031704 1083.198878056581 347.5080900707886 1094.209221651506 293.3576654049346
1153 0.005 5.765 20 1103.890727084345 1059.177029698713 1059.283071892897 1108.862793533172 1102.076758710543 1100.726344865256 1083.228591614937 347.5116305238001 1094.2080310633 293.3576751875817
1154 0.005 5.77 20 1103.89756819955 1059.176991865721 1059.283050281682 1108.857765300282 1102.073070022366 1100.722198166846 1083.197586689038 347.5181171190726 1094.206367028648 293.3576300810153
1155 0.005 5.775 20 1103.892389869502 1059.177127489702 1059.283152871763 1108.866659685083 1102.080004891473 1100.728946539499 1083.210098396022 347.524434798777 1094.21203662347 293.357657587543
1156 0.005 5.78 20 1103.897637172928 1059.176999440215 1059.283041704905 1108.856293695651 1102.071556839708 1100.720277918276 1083.215639641871 347.5313529485163 1094.204808818795 293.3576541688458
1157 0.005 5.785 20 1103.892332945114 1059.177215504758 1059.283223621982 1108.866793442343 1102.080870237805 1100.728808333276 1083.217374710633 347.5405372705054 1094.210986088811 293.3576694644649
1158 0.005 5.79 20 1103.891797545275 1059.176945585679 1059.283054386181 1108.852124158373 1102.068085038188 1100.720789512495 1083.181300822282 347.5470314084415 1094.204519663615 293.3576870620304
1159 0.005 5.795 20 1103.896447416732 1059.177102913843 1059.283088125038 1108.86568484341 1102.078543115915 1100.724510692921 1083.236258610895 347.5533494215579 1094.209114587861 293.3576480767099
1160 0.005 5.8 20 1103.894640459478 1059.177155718673 1059.28318116945 1108.860189907056 1102.075127461746 1100.726066247696 1083.203288788243 347.5618302207428 1094.208134414787 293.3576549524705
1161 0.005 5.805 20 1103.890568239598 1059.176908888407 1059.28302746429 1108.855467126178 1102.070806442078 1100.72072312021 1083.186500617082 347.5674005840416 1094.205734789186 293.3576612655157
1162 0.005 5.81 20 1103.902712243346 1059.177238950185 1059.283199424263 1108.871805604546 1102.08307499635 1100.729899241002 1083.24542256383 347.5763858209523 1094.21248538575 293.3576844634472
1163 0.005 5.815 20 1103.890947732521 1059.17712080501 1059.28316566487 1108.853500855862 1102.070212965546 1100.721212568687 1083.191367592015 347.583297659777 1094.204750288698 293.3576768722354
1164 0.005 5.82 20 1103.894459882311 1059.177156525901 1059.283220886455 1108.866376823048 1102.079002480998 1100.727658432677 1083.208127845894 347.5918621639709 1094.211244959293 293.3576494233321
1165 0.005 5.825 20 1103.897242472784 1059.177089154375 1059.283135955674 1108.855853595974 1102.071618395137 1100.721422707061 1083.217403347563 347.5991254531212 1094.205276154682 293.3576497151552
1166 0.005 5.83 20 1103.888149637279 1059.177207883937 1059.28321284673 1108.86311315379 1102.077006964574 1100.725054990028 1083.211290010448 347.6037425492114 1094.208399958547 293.3576624076287
1167 0.005 5.835 20 1103.900148458717 1059.177110840679 1059.283178132923 1108.858547148764 1102.073428765291 1100.725526119595 1083.193019554682 347.6092422597469 1094.20886976861 293.3576413028628
1168 0.005 5.84 20 1103.886140211605 1059.177036562032 1059.283094169381 1108.859603427643 1102.074505791379 1100.721436500117 1083.222935711073 347.6160653377601 1094.205793865759 293.3576626703689
1169 0.005 5.845 20 1103.90707606957 1059.177373534882 1059.283321784935 1108.868730887855 1102.081458355349 1100.729976927333 1083.218991044573 347.6285219498392 1094.212197896475 293.3576341917759
1170 0.005 5.850000000000001 20 1103.881774972308 1059.177060222747 1059.283161651269 1108.851627039155 1102.068506447095 1100.719648633463 1083.180323903109 347.6322417105141 1094.20428124104 293.3576508340273
1171 0.005 5.855 20 1103.907441002043 1059.177341064521 1059.283314113404 1108.871815208724 1102.082821501867 1100.729032520561 1083.245195376247 347.6379484120452 1094.212005392358 293.3576203113885
1172 0.005 5.86 20 1103.886107697569 1059.177223535537 1059.283282066388 1108.851987057934 1102.069609963493 1100.721369836122 1083.189505172379 347.6475487369287 1094.20429825175 293.3576202147256
1173 0.005 5.865 20 1103.893877560239 1059.177163488366 1059.283223719799 1108.8625940299 1102.075189562663 1100.723749787379 1083.200094252624 347.65401367971 1094.208484125436 293.3576400948419
1174 0.005 5.87 20 1103.900522843996 1059.177256387617 1059.283261854768 1108.861765554191 1102.076162974749 1100.725901647697 1083.228266101098 347.6604398463074 1094.208742354726 293.3576272967425
1175 0.005 5.875 20 1103.885499074198 1059.177182137001 1059.28324935455 1108.858259224139 1102.073292070957 1100.722424826048 1083.198427367653 347.6696136422538 1094.205532271 293.3576040988474
1176 0.005 5.88 20 1103.906768647747 1059.177324562383 1059.283339336868 1108.866225809861 1102.079589303809 1100.728549162628 1083.207137019805 347.681050165433 1094.212318435046 293.3576001133867
1177 0.005 5.885 20 1103.881549197991 1059.17715505277 1059.283212532547 1108.855302761204 1102.070972842162 1100.71984060234 1083.21534202859 347.6859236651799 1094.203871643168 293.3576179249212
1178 0.005 5.89 20 1103.909494382895 1059.177455645921 1059.283424687233 1108.869152394826 1102.081847402566 1100.729003560785 1083.220257695765 347.6936756790708 1094.212450981229 293.3576178174487
1179 0.005 5.895 20 1103.876783415308 1059.177106166233 1059.283237235439 1108.850010485131 1102.067453478816 1100.720149041374 1083.179330705065 347.6980852495099 1094.203653374239 293.3576503341312
1180 0.005 5.9 20 1103.907079244765 1059.177293727533 1059.283267808307 1108.867187599139 1102.078763112969 1100.724951245379 1083.236393223394 347.7059612182492 1094.209508477828 293.3576377155854
1181 0.005 5.905 20 1103.887819667417 1059.177346816482 1059.283361084891 1108.858553160646 1102.074544392869 1100.725319413668 1083.203328555636 347.7111423102852 1094.207937202499 293.3576465313888
1182 0.005 5.91 20 1103.892966700455 1059.177109451146 1059.283218083954 1108.856891243764 1102.071174291847 1100.72098375182 1083.18827521701 347.7205527244893 1094.205364260046 293.3576260792266
1183 0.005 5.915 20 1103.904911371231 1059.177456746865 1059.283404675657 1108.870711978986 1102.083235373439 1100.730244793739 1083.243424306759 347.7253564928349 1094.21293953377 293.3576659843998
1184 0.005 5.92 20 1103.884400081339 1059.177291850971 1059.283348109599 1108.853803720444 1102.069917002189 1100.720968551178 1083.190748271607 347.7303250731928 1094.203671537602 293.3576136597612
1185 0.005 5.925 20 1103.90478053707 1059.177411723694 1059.283439022139 1108.866576857366 1102.079494901732 1100.727763080673 1083.210060213588 347.7351059201133 1094.212293715559 293.3576019080413
1186 0.005 5.93 20 1103.884939986838 1059.177273523147 1059.283340072691 1108.855829993157 1102.071182500151 1100.720900805811 1083.217630182688 347.7426063980756 1094.204103009964 293.3576177431486
1187 0.005 5.935 20 1103.902873761811 1059.177437592119 1059.283423859114 1108.863195416572 1102.077014483653 1100.725065638591 1083.210564653314 347.7508336923245 1094.209362087625 293.35760174788
1188 0.005 5.94 20 1103.884247701713 1059.177289784575 1059.283374421053 1108.857660296949 1102.07297009016 1100.724819431774 1083.192074734638 347.7568925305789 1094.207658055784 293.3576305495105
1189 0.005 5.945 20 1103.903031225187 1059.17727959035 1059.283312472861 1108.861309203824 1102.075122193077 1100.721902269117 1083.225379987906 347.7627078300127 1094.206633768298 293.3576234934011
1190 0.005 5.95 20 1103.892977421243 1059.177579100967 1059.283541435479 1108.867825831544 1102.081648009116 1100.730234778133 1083.219534837734 347.7711068091427 1094.212188034295 293.3576660274817
1191 0.005 5.955 20 1103.892179617327 1059.177264926161 1059.28335639142 1108.852172904313 1102.06809733401 1100.719105837577 1083.178450757407 347.7774766354693 1094.204040936604 293.3576877080758
1192 0.005 5.96 20 1103.899940816867 1059.17755211025 1059.283515444172 1108.870580347052 1102.082785953401 1100.729145583645 1083.244946592654 347.7851599572163 1094.212011808849 293.3577243329081
1193 0.005 5.965 20 1103.889191736799 1059.177418060651 1059.28347723957 1108.853285775668 1102.069594658777 1100.721115483391 1083.192139392099 347.7931421286455 1094.204003952078 293.3577332185036
1194 0.005 5.97 20 1103.895470987352 1059.177401926582 1059.283444332073 1108.861410919905 1102.075113418195 1100.723665516231 1083.199976495418 347.8014721886852 1094.208940620073 293.3577428150737
1195 0.005 5.975000000000001 20 1103.895152621054 1059.177459525788 1059.283469646892 1108.862663824321 1102.076338148539 1100.725995772076 1083.228057768414 347.8058520386865 1094.208314272081 293.3577435906123
1196 0.005 5.98 20 1103.894907240615 1059.177426963501 1059.28347018891 1108.857998745013 1102.073369956785 1100.72253985464 1083.199684014418 347.8127532049101 1094.206365869046 293.3577635716027
1197 0.005 5.985 20 1103.895579721099 1059.177537173943 1059.283568089486 1108.866692401696 1102.079606964023 1100.728592102569 1083.209460381225 347.8180780130702 1094.211871018383 293.3577359711605
1198 0.005 5.99 20 1103.896991039904 1059.177459366914 1059.283481216919 1108.856510952552 1102.072126903023 1100.720557192348 1083.216715773752 347.8254282204297 1094.205067930633 293.3577261772718
1199 0.005 5.995 20 1103.89357093716 1059.177709313955 1059.283690210922 1108.868004313555 1102.081404872815 1100.72918522381 1083.21880189755 347.8309055098471 1094.211712769647 293.3576863083032
1200 0.005 6 20 1103.89302295297 1059.177391288421 1059.283508081903 1108.850894865796 1102.067265452918 1100.719978153336 1083.180128494698 347.8363658476289 1094.204419801909 293.357654973226
1201 0.005 6.005 20 1103.892728175284 1059.177568721628 1059.283549314014 1108.866563574203 1102.078971988789 1100.724984266441 1083.237517019538 347.8422109958295 1094.20929712674 293.3576149644036
1202 0.005 6.01 20 1103.898944876198 1059.177630631515 1059.28362755516 1108.859140911698 1102.074346905406 1100.725470428553 1083.200785880214 347.8514317890866 1094.208182106113 293.3576041020909
1203 0.005 6.015000000000001 20 1103.885283434569 1059.177389897084 1059.283492753514 1108.856066821065 1102.071419252161 1100.72133384855 1083.188698557543 347.8560981912184 1094.206080531796 293.3576399708421
1204 0.005 6.02 20 1103.908000713701 1059.177715119401 1059.283663274733 1108.871266806173 1102.08268246817 1100.729802101725 1083.244020490078 347.8635480166314 1094.211932637364 293.3576243937629
1205 0.005 6.025 20 1103.886061779725 1059.177612277203 1059.283636833043 1108.853664329136 1102.070396383245 1100.721150422623 1083.192384921813 347.8715077508652 1094.204715560534 293.3576441493413
1206 0.005 6.03 20 1103.899813380056 1059.177693104047 1059.283720069038 1108.867254978455 1102.079604811508 1100.728173349365 1083.20884854741 347.8770773194981 1094.211690529029 293.3576228923651
1207 0.005 6.035 20 1103.892949789583 1059.177568772271 1059.283623996764 1108.854621478626 1102.070622408281 1100.720378458642 1083.215517636682 347.8825008538835 1094.204860206939 293.3576552862573
1208 0.005 6.04 20 1103.892506028931 1059.177725885799 1059.283721060335 1108.864274023501 1102.077493664655 1100.72533356484 1083.212442298274 347.8884419132992 1094.208525744631 293.3576456801832
1209 0.005 6.045 20 1103.897486123029 1059.177606289596 1059.28366508896 1108.856987288225 1102.072576828852 1100.724686610391 1083.189384488667 347.8982520635916 1094.208580393272 293.357664921551
1210 0.005 6.05 20 1103.887865190839 1059.177550235279 1059.283597702866 1108.860883034196 1102.075087395101 1100.721958211166 1083.225453035906 347.9072748673538 1094.205812780226 293.3576897841667
1211 0.005 6.055 20 1103.908277828949 1059.177851287 1059.283814115835 1108.867847195752 1102.081040077569 1100.729679526237 1083.217302836175 347.9118493997347 1094.212115386836 293.3577610135449
1212 0.005 6.06 20 1103.877874939272 1059.17754593063 1059.283642763704 1108.852116032642 1102.068672526771 1100.71962928468 1083.1803398499 347.9169919388697 1094.20400153875 293.3577503492398
1213 0.005 6.065 20 1103.912674438538 1059.177864454255 1059.283801788937 1108.871990698222 1102.082942708376 1100.729226956758 1083.245173494369 347.9213756572543 1094.21249084071 293.3577499534078
1214 0.005 6.07 20 1103.879345560073 1059.17767557194 1059.28374724083 1108.851277861592 1102.068970360988 1100.720717631344 1083.188710287176 347.927446943819 1094.20385455572 293.3577503363077
1215 0.005 6.075 20 1103.900411501719 1059.177671698851 1059.283711561583 1108.863129076997 1102.07559292718 1100.724089081105 1083.201592729545 347.9323774406827 1094.2087256462 293.3577197457621
1216 0.005 6.08 20 1103.894078782841 1059.177736849257 1059.283731579875 1108.860561048881 1102.075464041583 1100.725183735801 1083.226591195138 347.9410093237951 1094.208191153691 293.3577385607728
1217 0.005 6.085 20 1103.890992360463 1059.177686833609 1059.283732443484 1108.858936817733 1102.073671325956 1100.72284400591 1083.199404097051 347.9505723927815 1094.205691961844 293.3577607170287
1218 0.005 6.09 20 1103.90284592092 1059.177802646572 1059.283826936572 1108.865601072545 1102.079278023449 1100.72846251973 1083.207040583405 347.9555998116749 1094.211975803688 293.3577959674556
1219 0.005 6.095 20 1103.885902401648 1059.177671861701 1059.283714239333 1108.85640532261 1102.071440254538 1100.720087495208 1083.216558953654 347.9631260115174 1094.203808980745 293.3577558677861
1220 0.005 6.100000000000001 20 1103.908100255844 1059.17799416062 1059.283944012875 1108.868972522508 1102.08212670953 1100.729353793963 1083.21988711671 347.9671746848088 1094.213163153145 293.357770586571
1221 0.005 6.105 20 1103.877352334884 1059.177596769678 1059.283741970937 1108.849916897326 1102.066983947038 1100.719660845156 1083.17821654371 347.9757135987803 1094.203009181174 293.3577286592286
1222 0.005 6.11 20 1103.908566676181 1059.177783505493 1059.283766346519 1108.86699765616 1102.078718588156 1100.724702747744 1083.237111348987 347.9804264434899 1094.209921731503 293.3577317720104
1223 0.005 6.115 20 1103.883167067391 1059.177820394275 1059.283833618696 1108.857878457332 1102.073980693219 1100.724959739531 1083.201895077101 347.9858787244072 1094.20738372462 293.3576903206788
1224 0.005 6.12 20 1103.898741455514 1059.177626364954 1059.283707208529 1108.857563188897 1102.071735230002 1100.721619803137 1083.189370237053 347.9904262800355 1094.206251270668 293.3576841707442
1225 0.005 6.125 20 1103.897570791003 1059.1778772806 1059.283853343126 1108.869458548832 1102.082280980474 1100.72947093911 1083.241860449594 347.9975416506436 1094.211982095806 293.3577068575255
1226 0.005 6.13 20 1103.890600570238 1059.177765231457 1059.28380283554 1108.854195121032 1102.070131824542 1100.721059449495 1083.190765901791 348.0041262714329 1094.203794014 293.3576850889932
1227 0.005 6.135 20 1103.899847757298 1059.177899670343 1059.283902983389 1108.867088106988 1102.080110912154 1100.728062043612 1083.211396572405 348.0116971166014 1094.212555604862 293.3576775922512
1228 0.005 6.140000000000001 20 1103.889015470239 1059.177723158621 1059.283788664789 1108.854973372491 1102.070384870853 1100.720188765908 1083.215696124234 348.0146983712145 1094.203729781461 293.357661649167
1229 0.005 6.145 20 1103.899314956886 1059.177887574227 1059.283884623867 1108.863380823966 1102.077496347998 1100.725439253249 1083.210837627196 348.0228089215334 1094.209310718625 293.3576767069903
1230 0.005 6.15 20 1103.887602296325 1059.17775487066 1059.283827627384 1108.857632728694 1102.072557610742 1100.724512300002 1083.191305872823 348.0273398984079 1094.207213666163 293.3576513993972
1231 0.005 6.155 20 1103.901501726809 1059.177761011236 1059.283779318279 1108.861104651623 1102.075196655966 1100.721947141054 1083.225369870495 348.0319669433879 1094.207067153164 293.3576663230623
1232 0.005 6.16 20 1103.893527766293 1059.177996281566 1059.283989985756 1108.867445625208 1102.08111545746 1100.729859685473 1083.216560741907 348.0368140917695 1094.211650120409 293.3576445651555
1233 0.005 6.165 20 1103.893597723921 1059.177707134277 1059.283803867197 1108.852372883634 1102.068614108075 1100.719790934388 1083.178874565943 348.0448370002144 1094.204390897736 293.3576727396387
1234 0.005 6.17 20 1103.897006072752 1059.177992800774 1059.283950480599 1108.871082206242 1102.082749922016 1100.728854476807 1083.245625027526 348.0489056079929 1094.212169668195 293.3576668782198
1235 0.005 6.175 20 1103.893470588858 1059.177848192824 1059.283905580947 1108.852921124772 1102.069402675328 1100.720952726569 1083.190917982556 348.0579153548231 1094.203975151826 293.3576491478442
1236 0.005 6.18 20 1103.88953976357 1059.177791226127 1059.28385649296 1108.861656363869 1102.075473423555 1100.724210824379 1083.20040813804 348.0638042903084 1094.20908187331 293.3576662270132
1237 0.005 6.185 20 1103.900610091016 1059.177880747294 1059.283875377199 1108.862197207583 1102.075928451356 1100.725537949794 1083.228017107187 348.0710902897511 1094.207825529264 293.3576936556665
1238 0.005 6.19 20 1103.889926587648 1059.177864913615 1059.283890484824 1108.858417969645 1102.073906974157 1100.722916247255 1083.201372582589 348.0754330350935 1094.206763112735 293.357683886125
1239 0.005 6.195 20 1103.900198761802 1059.177925665733 1059.283969439819 1108.866345466606 1102.079307565544 1100.728572109494 1083.207956389731 348.0850917127013 1094.211821930441 293.3576856283559
1240 0.005 6.2 20 1103.8924697283 1059.177830428354 1059.283865229494 1108.855834725089 1102.071686301534 1100.720137321418 1083.216573465572 348.0895977478862 1094.204700287888 293.3577103156733
1241 0.005 6.205 20 1103.898441723782 1059.178115985387 1059.284081624842 1108.869465628547 1102.082042192618 1100.729470552301 1083.22069635541 348.0968756331172 1094.212109161957 293.3576837918498
1242 0.005 6.21 20 1103.890933794028 1059.177794817209 1059.283912766678 1108.850603155098 1102.067365176987 1100.719838068123 1083.179331802177 348.1001094407317 1094.204436910393 293.3577213496012
1243 0.005 6.215 20 1103.894457194838 1059.177931091084 1059.283940787364 1108.866949607331 1102.078905180121 1100.725184821963 1083.236976438187 348.104128783397 1094.209001569463 293.3576779158428
1244 0.005 6.22 20 1103.898659916793 1059.177988896836 1059.283998438447 1108.857849036159 1102.07363052934 1100.724581761993 1083.198674198858 348.1116628911753 1094.20788420175 293.3576524121639
1245 0.005 6.225000000000001 20 1103.883838073479 1059.177774956268 1059.283870838641 1108.857812903267 1102.072461100997 1100.721923118877 1083.190313979619 348.1155987145439 1094.206171569346 293.3576643784767
1246 0.005 6.23 20 1103.911474808411 1059.178043446575 1059.28401275974 1108.870055865366 1102.081862156553 1100.729331532936 1083.241805992917 348.1203696184174 1094.212204726091 293.3576202165311
1247 0.005 6.235 20 1103.87962933901 1059.177905982222 1059.283959358406 1108.853478896279 1102.070458621287 1100.72116099185 1083.190449210943 348.1289498433752 1094.203967316927 293.3576204862829
1248 0.005 6.24 20 1103.906594891465 1059.178042946749 1059.28404702085 1108.868246757434 1102.080241325635 1100.728462112896 1083.210183844954 348.1360752202892 1094.212539274618 293.3576379408573
1249 0.005 6.245 20 1103.88661359097 1059.177890890507 1059.283946966223 1108.854299476523 1102.07057302618 1100.720233933112 1083.216069260236 348.14071873875 1094.203963828396 293.3576211598908
1250 0.005 6.25 20 1103.898308013354 1059.178034564444 1059.284045233293 1108.865024204923 1102.078026770673 1100.725965165112 1083.212323205237 348.149960384024 1094.209373410012 293.3576179613455
1251 0.005 6.255 20 1103.89243868566 1059.177901772026 1059.283973053529 1108.85593959222 1102.071931068454 1100.724010133602 1083.188294868542 348.1550721620816 1094.207482415208 293.3576190130674
1252 0.005 6.26 20 1103.892804386903 1059.177873693576 1059.283908293124 1108.862249780109 1102.075763013728 1100.722548916247 1083.226676705193 348.1621339023113 1094.206551990452 293.3575613941038
1253 0.005 6.265000000000001 20 1103.905328093856 1059.17814489367 1059.284125502463 1108.866752616206 1102.080656068328 1100.729473429767 1083.216082866539 348.1668576752342 1094.211936993595 293.3576032341106
1254 0.005 6.27 20 1103.880028362935 1059.177813159621 1059.283936140953 1108.852618718765 1102.068708171871 1100.719649057282 1083.179511460211 348.1758224214513 1094.203777131864 293.3575540676304
1255 0.005 6.275 20 1103.913207312952 1059.178148348571 1059.284093751924 1108.871816438465 1102.083209672808 1100.729519142104 1083.245270891518 348.1797179573106 1094.213212299665 293.3575934098716
1256 0.005 6.28 20 1103.877391352629 1059.177945218935 1059.284030781694 1108.852148667715 1102.069295821203 1100.721100214067 1083.189871560006 348.1812879593789 1094.203607411204 293.3575920133939
1257 0.005 6.285 20 1103.904871916102 1059.17792987412 1059.28399034024 1108.863385063663 1102.075966090158 1100.724449330297 1083.202441222272 348.1898812911576 1094.209586905828 293.3576048502038
1258 0.005 6.29 20 1103.887193939778 1059.177948789584 1059.283969497557 1108.859615617294 1102.074754904891 1100.724563313344 1083.224518202729 348.194431533599 1094.207092534198 293.357664881306
1259 0.005 6.295 20 1103.897918283698 1059.177946513785 1059.283971157799 1108.860079729135 1102.074304770523 1100.723119270106 1083.201018433944 348.2000952477042 1094.206861829736 293.3577211908025
1260 0.005 6.3 20 1103.896307865593 1059.178010823719 1059.284052660234 1108.865010263631 1102.079086283753 1100.728384537003 1083.206400276328 348.2067875351469 1094.211221965895 293.3577661654506
1261 0.005 6.305 20 1103.891472019695 1059.177891894011 1059.283937270321 1108.856699118162 1102.071630881008 1100.719987924625 1083.21700858326 348.2118313895782 1094.204227765999 293.3577581602031
1262 0.005 6.31 20 1103.903198535345 1059.178219043443 1059.284164487375 1108.868510501311 1102.082109144865 1100.729534274762 1083.219862025657 348.2203182209919 1094.212549790501 293.3577813440347
1263 0.005 6.315 20 1103.881984748561 1059.177830511036 1059.283963905046 1108.850793655346 1102.067165974245 1100.719616202834 1083.178552695369 348.224491448769 1094.203563414196 293.3578099019939
1264 0.005 6.32 20 1103.9064659081 1059.178011948321 1059.284009466757 1108.866915050742 1102.079049893485 1100.725138582947 1083.238787918771 348.2277945328922 1094.209949526004 293.357790647638
1265 0.005 6.325 20 1103.885005408761 1059.178029186521 1059.284060371247 1108.857874832556 1102.073634966543 1100.724424054758 1083.199100487135 348.2319840429043 1094.20681824508 293.3577197368148
1266 0.005 6.33 20 1103.899395172863 1059.177853145635 1059.283930283975 1108.857899073888 1102.072229587174 1100.721730896922 1083.189702322204 348.2369770318551 1094.207114738774 293.357712510557
1267 0.005 6.335 20 1103.895371502318 1059.178071795571 1059.284065263384 1108.869496332423 1102.082071563638 1100.729327036318 1083.241732705185 348.2413229186932 1094.211198034468 293.3576526098686
1268 0.005 6.34 20 1103.894844806048 1059.177968558685 1059.284014864937 1108.854546513939 1102.070496399058 1100.721064713045 1083.191513036415 348.2479283697166 1094.20453910105 293.3576506697012
1269 0.005 6.345 20 1103.893795730716 1059.178084609809 1059.284096353844 1108.866851818577 1102.080009755224 1100.72806688809 1083.210778245818 348.2531754098977 1094.212151463794 293.3576210491898
1270 0.005 6.350000000000001 20 1103.894835454227 1059.177926958082 1059.283974250205 1108.855182240359 1102.070521434164 1100.720235670731 1083.215036626035 348.2615198207175 1094.204008895193 293.3576378138347
1271 0.005 6.355 20 1103.893700766439 1059.17806021786 1059.284070901267 1108.863596127947 1102.077755003567 1100.725619264064 1083.213270735233 348.2668515727684 1094.209431667456 293.357635754325
1272 0.005 6.36 20 1103.892198984228 1059.177916558691 1059.283990105077 1108.856892204101 1102.071884145406 1100.724086045034 1083.189411900558 348.274833577941 1094.207080076046 293.3576399098678
1273 0.005 6.365 20 1103.897275073653 1059.177941152372 1059.28394779791 1108.861431636888 1102.075852721763 1100.722556548992 1083.226706327654 348.2782181757698 1094.207154035661 293.3576407977831
1274 0.005 6.37 20 1103.897237299359 1059.178141426484 1059.284137051598 1108.867287239204 1102.080529700651 1100.729340883854 1083.216126275985 348.2839728679063 1094.211102806247 293.357631365519
1275 0.005 6.375 20 1103.891290330438 1059.177852704792 1059.283959099039 1108.852365394587 1102.068628320448 1100.719648312142 1083.18085384392 348.2884308245578 1094.204631936459 293.35764311663
1276 0.005 6.38 20 1103.900280333181 1059.178182309108 1059.284124921284 1108.872359395086 1102.08361222492 1100.729628201836 1083.247303473247 348.2967417784288 1094.212200044381 293.3576797332644
1277 0.005 6.385 20 1103.892792741688 1059.178024324812 1059.284071507411 1108.852317194377 1102.069254109218 1100.720881721368 1083.18922726582 348.3028382857759 1094.204597729552 293.3576506485181
1278 0.005 6.390000000000001 20 1103.888728486736 1059.177954599062 1059.284033316093 1108.862614120674 1102.076011935297 1100.72477869502 1083.202556070706 348.3095997270966 1094.208931348334 293.3576909745181
1279 0.005 6.395 20 1103.903282851946 1059.178054633056 1059.284044656139 1108.861250110481 1102.075239949381 1100.724799371847 1083.22702569193 348.3126915245776 1094.207907049054 293.3577046556796
1280 0.005 6.4 20 1103.885231149968 1059.17804933409 1059.284059980374 1108.859328082564 1102.074524624504 1100.7234828267 1083.202999868718 348.3202587712149 1094.206705464286 293.3577144473333
1281 0.005 6.405 20 1103.905259318871 1059.17811062173 1059.284134879108 1108.86579847863 1102.078916396545 1100.728429903941 1083.204946747582 348.3238098316664 1094.211592000599 293.3577444171353
1282 0.005 6.41 20 1103.886617330472 1059.177988959798 1059.284032266182 1108.85593289045 1102.071909664931 1100.72033939934 1083.217464348052 348.3323042302016 1094.204246393364 293.357727498619
1283 0.005 6.415 20 1103.904769245444 1059.17834672475 1059.284274155134 1108.870328678217 1102.082601335497 1100.729981880686 1083.223053263711 348.3352783471504 1094.212660624029 293.357753102676
1284 0.005 6.42 20 1103.885643439402 1059.178011967307 1059.284105186732 1108.850198463447 1102.067632778222 1100.7199399051 1083.178383264677 348.3388024156315 1094.204123160217 293.3577490697818
1285 0.005 6.425 20 1103.899678604063 1059.178147897488 1059.284152512498 1108.868094075984 1102.079561251238 1100.725683600205 1083.238835960475 348.3419708785314 1094.20965509316 293.3577305551138
1286 0.005 6.43 20 1103.895299916366 1059.178217406905 1059.284223145549 1108.857245084848 1102.073448347051 1100.724237023378 1083.199235294602 348.3502210848367 1094.207222789297 293.357787177357
1287 0.005 6.435 20 1103.887612245073 1059.178049209965 1059.284117338012 1108.859106057443 1102.072810367058 1100.722054038143 1083.192173120099 348.3555088768453 1094.206858967575 293.3577957159025
1288 0.005 6.44 20 1103.910037994878 1059.178302289391 1059.284261024736 1108.869017205242 1102.081612931728 1100.729299873297 1083.2396277901 348.3607525575318 1094.211887567619 293.3577488484239
1289 0.005 6.445 20 1103.879017697627 1059.17813212714 1059.284201621522 1108.85404927391 1102.070673717146 1100.721185636163 1083.190365965446 348.3657385674424 1094.204191541998 293.3577395659097
1290 0.005 6.45 20 1103.909937145937 1059.178321671049 1059.28430290617 1108.868505723056 1102.080661021091 1100.728559615153 1083.212692981271 348.3699513495362 1094.212760669738 293.3577325728637
1291 0.005 6.455 20 1103.88163130128 1059.178161093556 1059.284198152643 1108.854774328778 1102.071021610091 1100.720508228013 1083.215894277651 348.3766188316075 1094.204104895833 293.3577435378813
1292 0.005 6.46 20 1103.90390854576 1059.178312734731 1059.284306917501 1108.864929190597 1102.077998686485 1100.726128142732 1083.212531684991 348.3820465826401 1094.209627432517 293.3577292904121
1293 0.005 6.465 20 1103.885683440102 1059.178152309582 1059.284225805653 1108.855220911885 1102.071444101344 1100.723459957778 1083.188265124887 348.3902237566359 1094.206706238574 293.3577510940776
1294 0.005 6.47 20 1103.899470669278 1059.178191822273 1059.284186345491 1108.863315723775 1102.076197910817 1100.722844118704 1083.22843193311 348.3949683035901 1094.207228779879 293.357715012294
1295 0.005 6.475000000000001 20 1103.899806631051 1059.178436089068 1059.284401613334 1108.866055603124 1102.080437890954 1100.729411967689 1083.214686088722 348.401306030576 1094.211789267137 293.3577285215151
1296 0.005 6.48 20 1103.884590876072 1059.178069042838 1059.284200115812 1108.85306066977 1102.068728965606 1100.719456519982 1083.17917852189 348.4065474197399 1094.203808671701 293.3576699859265
1297 0.005 6.485 20 1103.910215092358 1059.178446079786 1059.284378300204 1108.87192080925 1102.08361767065 1100.729712676679 1083.246373841603 348.4126185300324 1094.213166834993 293.3576862655287
1298 0.005 6.49 20 1103.880951954241 1059.178267360282 1059.28432415522 1108.853203721031 1102.069612527067 1100.7210473917 1083.191090679028 348.4150664857546 1094.203742217855 293.3576684611064
1299 0.005 6.495 20 1103.904056336171 1059.178242496005 1059.284301033947 1108.863009298495 1102.076130552496 1100.724857660857 1083.202387933885 348.4213984044164 1094.210072838867 293.3576974753822
1300 0.005 6.5 20 1103.886619981385 1059.178236539391 1059.284272215402 1108.859810507161 1102.07448372566 1100.724248240341 1083.22486454061 348.4251686618544 1094.206908166779 293.3576642396892
1301 0.005 6.505 20 1103.900953423669 1059.178274688975 1059.284276097586 1108.860376459515 1102.074632178772 1100.723467510373 1083.202782012541 348.4305551847809 1094.207412302907 293.3576182069794
1302 0.005 6.51 20 1103.891007947369 1059.17831326223 1059.284345189003 1108.864599108261 1102.078846206555 1100.728378735519 1083.206012973017 348.432163087592 1094.211150610762 293.3576385521475
1303 0.005 6.515000000000001 20 1103.897148573816 1059.178185730803 1059.284229934512 1108.8568730062 1102.071877707035 1100.720086990992 1083.216467302191 348.4388133836308 1094.204449658016 293.3576433050342
1304 0.005 6.52 20 1103.897132783135 1059.178513005611 1059.2844581557 1108.86851071667 1102.082222001746 1100.729855803571 1083.22024616145 348.4467268462082 1094.212657227378 293.3576503021838
1305 0.005 6.525 20 1103.887883032213 1059.178167009449 1059.284265001923 1108.851278182672 1102.067467614491 1100.719713723802 1083.179312932126 348.4516407031511 1094.203738318088 293.3576829317632
1306 0.005 6.53 20 1103.901973124748 1059.178355226742 1059.284338480167 1108.867393341493 1102.079820201193 1100.725932802344 1083.239964078448 348.459938845175 1094.210034698116 293.3576552957345
1307 0.005 6.535 20 1103.889299427894 1059.178350580775 1059.284382728791 1108.857752666609 1102.073277268193 1100.724296395354 1083.198297698095 348.4642927888082 1094.206800675714 293.3576736066
1308 0.005 6.54 20 1103.896222424793 1059.178207644542 1059.284268837765 1108.857962370203 1102.072527533649 1100.721826167591 1083.190868080021 348.4694738131812 1094.207258173381 293.3576543364963
1309 0.005 6.545 20 1103.898559691492 1059.178438703869 1059.284409167795 1108.869626048191 1102.081756352869 1100.729134002704 1083.241725574212 348.4712956071025 1094.210878153529 293.3576672210156
1310 0.005 6.55 20 1103.894131081019 1059.17831460288 1059.284365679662 1108.854405846138 1102.070628045481 1100.721177728886 1083.192694644683 348.4756610241992 1094.204832210122 293.3576370473574
1311 0.005 6.555 20 1103.893872906136 1059.178435865659 1059.284449945748 1108.867359316265 1102.080167230577 1100.728406962109 1083.210938679116 348.4818736774445 1094.212242017888 293.3576572207293
1312 0.005 6.56 20 1103.897319454443 1059.17830827669 1059.284332780377 1108.855394914212 1102.071021247884 1100.720426928407 1083.21524172218 348.4864055041613 1094.204384684694 293.3576671657259
1313 0.005 6.565 20 1103.889684604576 1059.178440839057 1059.284444320809 1108.864235427587 1102.078163551276 1100.726121365705 1083.214049923931 348.4930468118935 1094.20956347982 293.3576789721298
1314 0.005 6.57 20 1103.896988871949 1059.178283292203 1059.284355348166 1108.856203504265 1102.071385908239 1100.723534167744 1083.18795693237 348.4986568451531 1094.206756266369 293.3576804108133
1315 0.005 6.575 20 1103.891247750779 1059.178307687433 1059.284306420117 1108.861566058678 1102.075867536326 1100.722563451184 1083.226759788224 348.5048142835971 1094.207174068941 293.3576998668282
1316 0.005 6.58 20 1103.902493236563 1059.178545288657 1059.284504811558 1108.866826866488 1102.080186737681 1100.729089878786 1083.214509895666 348.5086777036412 1094.210847009617 293.3576686949635
1317 0.005 6.585 20 1103.886464196832 1059.178227746826 1059.28433726678 1108.852458943271 1102.06888110523 1100.71955027135 1083.180842791434 348.5152619938553 1094.204428039189 293.3576552241802
1318 0.005 6.59 20 1103.905286510793 1059.178569576623 1059.284508204591 1108.872809712586 1102.083688122036 1100.729746084732 1083.247477478968 348.5180969134919 1094.21260309765 293.3576558879676
1319 0.005 6.595 20 1103.889082714144 1059.178424233569 1059.284457546256 1108.852108085814 1102.069383768372 1100.720908369738 1083.1888354242 348.5263283261895 1094.204392839029 293.3576459114341
1320 0.005 6.600000000000001 20 1103.892817716179 1059.178370925146 1059.284435869794 1108.863572207332 1102.076324600931 1100.725084757904 1083.203292324517 348.5298088587234 1094.208952044308 293.3576258900948
1321 0.005 6.605 20 1103.900814142725 1059.178406362125 1059.284422853997 1108.859688147744 1102.074291776509 1100.724111541289 1083.22431343416 348.5336231014388 1094.207746335505 293.3575903154625
1322 0.005 6.61 20 1103.885925670117 1059.178424372522 1059.284440068902 1108.860194037507 1102.0747800763 1100.723513041644 1083.203629945002 348.5385232072028 1094.206551639402 293.3576478978752
1323 0.005 6.615 20 1103.906094503425 1059.178474733801 1059.284490397087 1108.864614754694 1102.078132292917 1100.728044614457 1083.203241594998 348.5423692785025 1094.211449868093 293.3576641374745
1324 0.005 6.62 20 1103.882451560828 1059.178307712201 1059.284370228821 1108.856165164379 1102.071914497458 1100.72019395998 1083.217127961128 348.5466812335875 1094.204254915352 293.3576698987239
1325 0.005 6.625 20 1103.909857712158 1059.178684033318 1059.284611160074 1108.870247276231 1102.082682160396 1100.730169503382 1083.22244577787 348.5540530752243 1094.212922363723 293.3576719345029
1326 0.005 6.63 20 1103.879730445306 1059.178338352018 1059.284429636064 1108.850625187394 1102.068162191186 1100.720048567354 1083.178543558722 348.5559813936121 1094.203903616384 293.357713079627
1327 0.005 6.635 20 1103.905341704322 1059.178494196478 1059.28448011536 1108.868077530559 1102.079594498466 1100.726164800518 1083.238210906386 348.5623399438479 1094.209749565568 293.3577026770685
1328 0.005 6.640000000000001 20 1103.88924943949 1059.178493302716 1059.284525110004 1108.8562416362 1102.07292831033 1100.723717318671 1083.197930614757 348.5663949016419 1094.206809972142 293.3577770125093
1329 0.005 6.645 20 1103.893052920715 1059.17836012631 1059.28442272183 1108.860105453582 1102.073422927031 1100.722585292427 1083.193300067127 348.5715577672271 1094.206943057467 293.3577731456261
1330 0.005 6.65 20 1103.905431979204 1059.178593432367 1059.284549419589 1108.867955255937 1102.081123441485 1100.729012029891 1083.238078562912 348.5749618603391 1094.211569993276 293.3577723155162
1331 0.005 6.655 20 1103.882860998063 1059.178406838827 1059.284486777019 1108.85466120217 1102.070711942481 1100.721048810756 1083.191075569008 348.5826048179591 1094.203784309002 293.3577661869309
1332 0.005 6.66 20 1103.908538009738 1059.178599284609 1059.284596189881 1108.8681905787 1102.080874802045 1100.728896493362 1083.212869579665 348.5861479823023 1094.213220252646 293.3577397140932
1333 0.005 6.665 20 1103.882418624688 1059.178440714955 1059.284479119861 1108.85531722062 1102.07131386605 1100.720360304553 1083.216156569683 348.5910636106356 1094.203919636549 293.357685997464
1334 0.005 6.67 20 1103.905517728933 1059.178600961511 1059.284590379282 1108.864944345203 1102.078423210359 1100.726662501651 1083.212064132702 348.5943450696789 1094.210231008622 293.3576506464837
1335 0.005 6.675 20 1103.881314809349 1059.178370904528 1059.284480361496 1108.854834275846 1102.07089295669 1100.722948063178 1083.187708397737 348.6006196080334 1094.206267617868 293.3576411889942
1336 0.005 6.68 20 1103.904873573395 1059.17845663512 1059.284443782492 1108.863629206269 1102.076201882328 1100.722752366751 1083.229412350526 348.609353469088 1094.207549244868 293.357686487901
1337 0.005 6.685 20 1103.892317885903 1059.17864858532 1059.284616876902 1108.864766879994 1102.079580787521 1100.728949646254 1083.2126271989 348.6118065963808 1094.211086562168 293.3576833220102
1338 0.005 6.69 20 1103.890837661084 1059.178300670938 1059.284420090883 1108.853352070322 1102.068929802198 1100.71968422138 1083.179947312919 348.6195455168972 1094.204076055895 293.3576830851188
1339 0.005 6.695 20 1103.904735111441 1059.17864827901 1059.284592348027 1108.87164082281 1102.08351262495 1100.729559833555 1083.247384561751 348.6208232293868 1094.212811060999 293.3576999090149
1340 0.005 6.7 20 1103.885996051712 1059.178508979802 1059.284548000953 1108.853660708939 1102.069832800585 1100.721185138974 1083.190419923631 348.6269837453673 1094.203912782586 293.357708051828
1341 0.005 6.705 20 1103.900351481209 1059.178496299781 1059.284541211991 1108.862963889638 1102.076399078827 1100.725136865439 1083.202710888449 348.6300338917255 1094.209922140344 293.3577197219855
1342 0.005 6.71 20 1103.889901001363 1059.178448938826 1059.284500292337 1108.859803887161 1102.074164552892 1100.724013584005 1083.223898097854 348.6366901883741 1094.206316480246 293.3577086039382
1343 0.005 6.715 20 1103.900175814707 1059.178537876892 1059.284539290362 1108.860871673075 1102.07521137663 1100.723767294203 1083.204352909716 348.6393407248939 1094.20827473686 293.3577339762051
1344 0.005 6.72 20 1103.891190242643 1059.178553044556 1059.284585271461 1108.864210382142 1102.078130250786 1100.728173833224 1083.203528671507 348.6434361964745 1094.210547949027 293.3577255529653
1345 0.005 6.725000000000001 20 1103.898365997443 1059.178401681964 1059.28445691968 1108.856638270628 1102.071940420901 1100.720044583399 1083.215982278702 348.6459845894162 1094.204841432316 293.3577198400436
1346 0.005 6.73 20 1103.894008603975 1059.17870810827 1059.284679965345 1108.869197920387 1102.082548348464 1100.729962562917 1083.220733982101 348.6497537692738 1094.212386499358 293.3577325365122
1347 0.005 6.735 20 1103.893424959361 1059.178411587049 1059.284496477502 1108.852046086924 1102.067967082015 1100.719761573931 1083.17972469914 348.6542428540883 1094.20442017047 293.3577012562735
1348 0.005 6.74 20 1103.895840482131 1059.178574121366 1059.28455743538 1108.867422851504 1102.080054981451 1100.726399212738 1083.239806851687 348.6610632412036 1094.209911541319 293.3577206087476
1349 0.005 6.745 20 1103.8944936226 1059.17853735214 1059.284580774921 1108.857001227999 1102.07272475619 1100.723823737221 1083.197261500429 348.6663384672848 1094.206599725509 293.3577018086659
1350 0.005 6.75 20 1103.891322002909 1059.178404274742 1059.284471892528 1108.858536266087 1102.073110694565 1100.722232124029 1083.192606455213 348.6709038590085 1094.207166257501 293.357727142893
1351 0.005 6.755 20 1103.903171572383 1059.178644467773 1059.284600152437 1108.869340946053 1102.081441371548 1100.72919766679 1083.240690442062 348.6752724980341 1094.211150178888 293.357693428155
1352 0.005 6.76 20 1103.889787641675 1059.178499637463 1059.284555017834 1108.854101955567 1102.070775771514 1100.721166772838 1083.19193329658 348.6849405799258 1094.204609371772 293.3577339470105
1353 0.005 6.765000000000001 20 1103.898226947624 1059.178596955761 1059.284635657219 1108.868255704306 1102.080527834993 1100.728847142268 1083.210899340724 348.6895773228199 1094.212639312394 293.3577165444478
1354 0.005 6.77 20 1103.895659102141 1059.178506112673 1059.284534041093 1108.855512322204 1102.071246386927 1100.720463704222 1083.216199681483 348.6967621685874 1094.204769918064 293.3577319566944
1355 0.005 6.775 20 1103.891712265986 1059.178657710191 1059.284651765251 1108.865200540152 1102.078620280904 1100.726661238212 1083.215703436646 348.6998316520207 1094.209334835087 293.357724783816
1356 0.005 6.78 20 1103.897147814201 1059.178444544493 1059.284542298461 1108.855117749412 1102.070869947427 1100.723301002646 1083.186536619883 348.707334553361 1094.207215840372 293.3576801906495
1357 0.005 6.785 20 1103.889127606544 1059.17848976912 1059.284501794846 1108.863013404661 1102.076894260395 1100.723278145297 1083.229218400332 348.708118861798 1094.207283665891 293.3577297532023
1358 0.005 6.79 20 1103.906539922737 1059.178742522927 1059.284686242614 1108.866040370423 1102.079485818756 1100.728723268235 1083.214234553826 348.7119426745772 1094.211128175046 293.3577389770506
1359 0.005 6.795 20 1103.880248505306 1059.178394208221 1059.284505362842 1108.852391993679 1102.068866618914 1100.719604197049 1083.181190627918 348.717065128001 1094.204088409807 293.3577572195973
1360 0.005 6.8 20 1103.911192112595 1059.178723403973 1059.284670429126 1108.872772519371 1102.083605783726 1100.729692312332 1083.24656032632 348.7200285078674 1094.213019613426 293.3577301132069
1361 0.005 6.805 20 1103.883422944202 1059.178593923123 1059.28462490703 1108.852174851072 1102.069559469734 1100.721100731125 1083.189849934105 348.7281792224022 1094.20385112834 293.3577481295599
1362 0.005 6.81 20 1103.898584450599 1059.178578382916 1059.284614077502 1108.864346545502 1102.07678760861 1100.725590170102 1083.204629339036 348.7310605012049 1094.209882325858 293.3577374634818
1363 0.005 6.815 20 1103.895995043184 1059.17857966471 1059.284603652321 1108.8588883459 1102.074226404865 1100.723909503654 1083.223800722031 348.7350287329067 1094.20686514469 293.3577720235252
1364 0.005 6.82 20 1103.890989067717 1059.178618503664 1059.284632358344 1108.861594866536 1102.075474949116 1100.724085531513 1083.205275157598 348.7394935311765 1094.207363961038 293.3577331245517
1365 0.005 6.825 20 1103.903087638139 1059.178676271787 1059.284684577218 1108.863322917708 1102.077372148504 1100.727584288668 1083.202084356973 348.746468637601 1094.211192876409 293.3577530444636
1366 0.005 6.83 20 1103.885191317021 1059.178532881501 1059.284580430201 1108.857442327984 1102.07245528508 1100.720281149359 1083.21879044243 348.7479108841947 1094.204078083267 293.3577482699632
1367 0.005 6.835 20 1103.910102489873 1059.178860707695 1059.284809858172 1108.869491645289 1102.08246380634 1100.730340543428 1083.222056420494 348.7561551444747 1094.213439327783 293.3577153806785
1368 0.005 6.84 20 1103.876941312907 1059.178510972965 1059.284612653112 1108.850867802995 1102.068006067296 1100.719852732509 1083.17857833907 348.7572781058722 1094.203913513677 293.3577257475124
1369 0.005 6.845 20 1103.910420742306 1059.178726099805 1059.28468060965 1108.868879797617 1102.080527011627 1100.727107089663 1083.23984344663 348.7647772600394 1094.210518633683 293.3576817997352
1370 0.005 6.850000000000001 20 1103.88303063525 1059.178677258983 1059.284713702719 1108.855760649892 1102.072573657337 1100.7235971346 1083.198116014033 348.7667024560422 1094.206504246356 293.3577048970787
1371 0.005 6.855 20 1103.899248894861 1059.178564446101 1059.284618522029 1108.860381367297 1102.073612553828 1100.72268728883 1083.194032537798 348.7734308704376 1094.207606034265 293.3576607153818
1372 0.005 6.86 20 1103.898762056662 1059.178799512723 1059.284741794298 1108.867013683317 1102.080671641018 1100.728819433654 1083.237472756441 348.7745884177032 1094.210756250285 293.3576927226415
1373 0.005 6.865 20 1103.888757653422 1059.178656828188 1059.284693907791 1108.855230073322 1102.070901465773 1100.721144999424 1083.193699569819 348.7838259070089 1094.204216337924 293.3576478482598
1374 0.005 6.87 20 1103.903339249365 1059.17879890663 1059.284802765977 1108.866962814797 1102.080294132024 1100.728766038474 1083.212054178686 348.7851392327183 1094.212885883327 293.357676343622
1375 0.005 6.875 20 1103.886655734522 1059.178659419769 1059.284688888859 1108.856040131974 1102.071525446095 1100.720446402342 1083.215080226148 348.7920431975829 1094.203824536175 293.3576406322815
1376 0.005 6.88 20 1103.903440357083 1059.17885800993 1059.284821643027 1108.864985477286 1102.078983765501 1100.727276551597 1083.213289280679 348.7921691324191 1094.210512224831 293.3576565524933
1377 0.005 6.885 20 1103.882929478164 1059.178602456898 1059.284707081534 1108.85462699598 1102.07040632427 1100.722669962638 1083.186798100823 348.7982117078209 1094.205616660538 293.3576331797142
1378 0.005 6.890000000000001 20 1103.906210017835 1059.178707834623 1059.284694833334 1108.864405312437 1102.077242450049 1100.723614104871 1083.230768490175 348.7998258876488 1094.208877404689 293.3576450957511
1379 0.005 6.895 20 1103.889265926989 1059.178885485283 1059.284851555079 1108.864252543993 1102.078832779032 1100.728427538926 1083.211554890893 348.8079118600433 1094.210291877695 293.3576057474607
1380 0.005 6.9 20 1103.894901384489 1059.178580628985 1059.284666017691 1108.853371062736 1102.069047475228 1100.719608031906 1083.181118571822 348.8099254605874 1094.204424553765 293.3576454750421
1381 0.005 6.905 20 1103.898951219894 1059.178894106605 1059.284839774586 1108.871687889538 1102.083767777109 1100.730014064818 1083.247954531899 348.8174207595803 1094.212783610831 293.3576483947812
1382 0.005 6.91 20 1103.891979459339 1059.178789228401 1059.284799477142 1108.853861241038 1102.06992623498 1100.721203208628 1083.191253112786 348.8212342078712 1094.204379737634 293.3576464375853
1383 0.005 6.915 20 1103.8943422176 1059.178773141429 1059.284795493733 1108.862849932768 1102.076706058106 1100.725878926205 1083.202436688237 348.8250345480544 1094.210084525501 293.3576283543268
1384 0.005 6.92 20 1103.895419680999 1059.178750614326 1059.284772258533 1108.859851396818 1102.074111486818 1100.723826004415 1083.22391181363 348.8273039663787 1094.206443485178 293.3576570031631
1385 0.005 6.925 20 1103.896276747613 1059.178834526737 1059.284828500806 1108.861136096814 1102.075630956295 1100.724105038242 1083.206309819925 348.8338836144792 1094.208178811281 293.3576220267042
1386 0.005 6.93 20 1103.894710200056 1059.178850635006 1059.284866161675 1108.863966936266 1102.07767610539 1100.727951121752 1083.201978397347 348.8366879641883 1094.210466031271 293.357624765393
1387 0.005 6.935 20 1103.895945828157 1059.178737470198 1059.284759121229 1108.856518713487 1102.072205580719 1100.720125740918 1083.216549805398 348.8441286520592 1094.204920038518 293.3576228284518
1388 0.005 6.94 20 1103.896843383861 1059.179035367756 1059.285000776679 1108.869668063884 1102.082469020773 1100.730144946947 1083.221589661834 348.8465225131246 1094.21236080245 293.3576545887881
1389 0.005 6.945 20 1103.893563407846 1059.17876516257 1059.284839355194 1108.852053906624 1102.068441078628 1100.720122525408 1083.179524401193 348.8476551818229 1094.204794617661 293.3576650638212
1390 0.005 6.95 20 1103.893981114404 1059.178935112179 1059.284901088169 1108.86778084998 1102.080185446893 1100.726742259616 1083.238819184099 348.8529687722853 1094.209858772096 293.3577048268131
1391 0.005 6.955 20 1103.897761166928 1059.178909145722 1059.284929615378 1108.856623838286 1102.072587935118 1100.723527258236 1083.196106318437 348.8569704856993 1094.206567553446 293.3577438027953
1392 0.005 6.96 20 1103.886472590377 1059.178760999181 1059.284833472954 1108.859413490059 1102.073616751366 1100.722427259502 1083.194379054872 348.8651496724094 1094.207330248279 293.357744509831
1393 0.005 6.965 20 1103.907648640349 1059.179017451678 1059.284950086961 1108.868240976997 1102.080647727646 1100.728787211326 1083.238079470703 348.869143063132 1094.210760683948 293.357760730838
1394 0.005 6.97 20 1103.88370894167 1059.178868821033 1059.284901677465 1108.853904650059 1102.070946038756 1100.721044169506 1083.191336665444 348.8762463929916 1094.204264471002 293.3578195225811
1395 0.005 6.975000000000001 20 1103.903643534165 1059.178968818505 1059.284992173917 1108.868279434268 1102.080439126611 1100.728630812951 1083.210835402078 348.8802703140444 1094.212410827685 293.3578057849288
1396 0.005 6.98 20 1103.891097920267 1059.178880115819 1059.284901833561 1108.855397061913 1102.071442321401 1100.72037282471 1083.21640524323 348.8843172404744 1094.204668845006 293.3577977789076
1397 0.005 6.985 20 1103.896363220468 1059.179055509227 1059.285028989182 1108.866126537484 1102.07921652378 1100.727204187098 1083.214787300088 348.8869451348635 1094.209716080358 293.3577669482431
1398 0.005 6.99 20 1103.893797254604 1059.178842609703 1059.284927442983 1108.854153055813 1102.070475418271 1100.722952382919 1083.185003844674 348.894784502331 1094.206681082056 293.3577329346739
1399 0.005 6.995 20 1103.892711719137 1059.178868188588 1059.28489248241 1108.864132241242 1102.077114804338 1100.723504966058 1083.230421021694 348.8965005381351 1094.207356270312 293.3577299592707
1400 0.005 7 20 1103.905036294834 1059.179119392791 1059.285066581394 1108.864550774494 1102.078729670963 1100.728248694946 1083.212465979081 348.9031129893972 1094.211074799785 293.3576842104677
1401 0.005 7.005 20 1103.87894685465 1059.178762447729 1059.284865883614 1108.852701302383 1102.068841305925 1100.719190141893 1083.181054033585 348.9046118941633 1094.203684114281 293.3577025460199
1402 0.005 7.01 20 1103.914146188818 1059.179078772549 1059.285029410204 1108.872402410559 1102.08359384593 1100.729865698384 1083.245778566933 348.9096067091674 1094.213364916321 293.3576512835232
1403 0.005 7.015000000000001 20 1103.878558034766 1059.178915373669 1059.284966617655 1108.852661385149 1102.069678719627 1100.721015644635 1083.191357873386 348.911448676234 1094.203832743908 293.3576843551104
1404 0.005 7.02 20 1103.905011178634 1059.178964299829 1059.284971967467 1108.865050351008 1102.077411255789 1100.72615961333 1083.205549339646 348.9143737359688 1094.210650921417 293.3576457409209
1405 0.005 7.025 20 1103.889137507323 1059.178919792145 1059.284939413958 1108.858015005715 1102.073694328506 1100.723648063792 1083.22200546413 348.9216547152953 1094.206179432059 293.3576873219187
1406 0.005 7.03 20 1103.897066668371 1059.178943949158 1059.284965777968 1108.8620833395 1102.075696397387 1100.72401255712 1083.205890751633 348.924845577579 1094.207887718929 293.3576793831096
1407 0.005 7.035 20 1103.89717882682 1059.178994080805 1059.285008059609 1108.862183993248 1102.076719842606 1100.727074820126 1083.201188051568 348.9304360094142 1094.210148586338 293.3577085183174
1408 0.005 7.04 20 1103.890001350575 1059.178862003933 1059.284892080868 1108.85813287534 1102.072590135024 1100.720261456278 1083.21904889547 348.9343971847938 1094.204671320838 293.3577352775454
1409 0.005 7.045 20 1103.90691919977 1059.179173034037 1059.285129420048 1108.869046591013 1102.082413776545 1100.730378972554 1083.220729654435 348.9360972768822 1094.213194929976 293.3577336331016
1410 0.005 7.05 20 1103.880441171155 1059.178820119177 1059.284935077638 1108.851623034636 1102.068147734063 1100.719911508085 1083.178946994939 348.9388860321638 1094.203981388507 293.3577199734906
1411 0.005 7.055 20 1103.910222870702 1059.17908282962 1059.285027183174 1108.869090575888 1102.081107587648 1100.727500423966 1083.240850161216 348.9442147274512 1094.211191961287 293.3577427036637
1412 0.005 7.06 20 1103.881554965161 1059.179007866574 1059.285043219818 1108.855452544614 1102.072136496652 1100.723287318612 1083.196197357348 348.9470021109651 1094.205743780167 293.357733274288
1413 0.005 7.065 20 1103.902287631956 1059.178879316124 1059.284945931964 1108.860418667917 1102.073818288825 1100.722717296326 1083.194789436824 348.9511932995882 1094.207901195974 293.3577558367583
1414 0.005 7.07 20 1103.893303766395 1059.179093464272 1059.285050727068 1108.86666781551 1102.080223001211 1100.728529544042 1083.23723086069 348.9534578883943 1094.21038391995 293.3577470110085
1415 0.005 7.075 20 1103.894675199295 1059.178991370033 1059.285001359262 1108.855558350376 1102.071127731546 1100.721078595018 1083.194535671884 348.9602962147596 1094.204560564418 293.3577502380357
1416 0.005 7.08 20 1103.897212128684 1059.17910108557 1059.285110367488 1108.866847835996 1102.080424873626 1100.728960283837 1083.211463079309 348.9632967979081 1094.212719302964 293.3577500920599
1417 0.005 7.085 20 1103.892779046262 1059.178966498625 1059.284998305792 1108.856401675815 1102.071661065196 1100.720555795058 1083.215472659414 348.9704770501745 1094.204412085016 293.3577418587427
1418 0.005 7.09 20 1103.898683827251 1059.179187170194 1059.285140393132 1108.864989450377 1102.079249319214 1100.727501507853 1083.214720224793 348.9740116943265 1094.210421627667 293.3577532561671
1419 0.005 7.095 20 1103.887460554266 1059.178947756612 1059.285030303083 1108.854880823729 1102.070400600849 1100.722904184143 1083.186538992871 348.9801007642042 1094.205801411155 293.3577434178006
1420 0.005 7.100000000000001 20 1103.902976164549 1059.179036051707 1059.285031757019 1108.864140321264 1102.077475397541 1100.723770574712 1083.231058356039 348.9810074291055 1094.208718309715 293.3577397343959
1421 0.005 7.105 20 1103.892299562726 1059.179219436934 1059.285189809909 1108.864418225106 1102.078542422575 1100.728413458077 1083.210360825987 348.9869054381829 1094.209994528869 293.3577231351771
1422 0.005 7.11 20 1103.894444041455 1059.178943284492 1059.285014430583 1108.853488763493 1102.0694176093 1100.719907611911 1083.181389149587 348.9914254540112 1094.20513057394 293.357719120017
1423 0.005 7.115 20 1103.898663392799 1059.179236146864 1059.28518910045 1108.871952719069 1102.083563741842 1100.729911944166 1083.246799896719 348.9966212303767 1094.212609542803 293.357728919035
1424 0.005 7.12 20 1103.894274765986 1059.179103526641 1059.285139061405 1108.853708958377 1102.070158063814 1100.721111641751 1083.189559753396 348.9988574846485 1094.204475754855 293.3577050744201
1425 0.005 7.125 20 1103.889597307371 1059.179101256333 1059.285128643989 1108.86325610487 1102.0771016316 1100.726202821688 1083.202932296117 349.0051384175829 1094.209778690305 293.357703185529
1426 0.005 7.13 20 1103.899973375664 1059.179088199408 1059.285086745982 1108.858888205702 1102.073380391031 1100.723252304928 1083.222535278504 349.0094395311415 1094.206368809747 293.3577195479255
1427 0.005 7.135 20 1103.889959015226 1059.179130068998 1059.285140758067 1108.861109029884 1102.075816661039 1100.724125642794 1083.206112207557 349.0127142607986 1094.208033486357 293.357718115385
1428 0.005 7.140000000000001 20 1103.899890892923 1059.179149602407 1059.285166379728 1108.863312982768 1102.076956678041 1100.727463483209 1083.200410544472 349.0139370500875 1094.210481806181 293.3576884451028
1429 0.005 7.145 20 1103.890967090311 1059.179041984498 1059.285055865551 1108.856485295552 1102.072410384626 1100.720203003613 1083.21732309237 349.0169371214243 1094.204577830565 293.3576966118315
1430 0.005 7.15 20 1103.901666660085 1059.179339348716 1059.285294371037 1108.869988710132 1102.082388683074 1100.730222366529 1083.222529313413 349.0211046021835 1094.212812147739 293.3576650198988
1431 0.005 7.155 20 1103.889739963739 1059.179032028179 1059.285126595576 1108.851425103931 1102.0684305992 1100.720052749623 1083.179830735244 349.0253158529401 1094.204373230839 293.3576943336071
1432 0.005 7.16 20 1103.897527572958 1059.179214546278 1059.285184986359 1108.868351342971 1102.080207494475 1100.726975727817 1083.238401577662 349.0308833352396 1094.21013003508 293.3576996802691
1433 0.005 7.165 20 1103.895889451281 1059.179189873872 1059.285204785189 1108.855617492709 1102.072233000541 1100.723273545644 1083.195258581037 349.0377874273335 1094.206244625826 293.3577463997262
1434 0.005 7.17 20 1103.887623003101 1059.179035151519 1059.285118739422 1108.860581242581 1102.074091988709 1100.722864208162 1083.195488104803 349.0400085139984 1094.207914588903 293.3577298474748
1435 0.005 7.175 20 1103.908863960753 1059.179255927773 1059.285210611398 1108.867226734196 1102.080105337385 1100.728770719591 1083.235900414154 349.0441630959752 1094.210852660738 293.3577403588698
1436 0.005 7.18 20 1103.87947222964 1059.17910229553 1059.285139648439 1108.854312056186 1102.071140202709 1100.721068810644 1083.192164888765 349.046450602583 1094.204268079439 293.3577353254624
1437 0.005 7.185 20 1103.908899712024 1059.17923133518 1059.285234463158 1108.868096300866 1102.080391130435 1100.728643795944 1083.211192402049 349.0527825954506 1094.212570701471 293.3577444123762
1438 0.005 7.19 20 1103.884863534764 1059.179085051158 1059.285129100239 1108.855438301464 1102.07181698775 1100.720661138167 1083.216163326641 349.0529202275296 1094.204399443619 293.3577339786814
1439 0.005 7.195 20 1103.902165548076 1059.179299632627 1059.285261589651 1108.866046991158 1102.079254910212 1100.727578701084 1083.213920643554 349.0597122741877 1094.210182559158 293.3577277174947
1440 0.005 7.2 20 1103.887710753538 1059.179061277305 1059.285136197189 1108.853322037817 1102.070043081249 1100.722441328156 1083.184188992479 349.0607291958548 1094.205816674817 293.3577359044645
1441 0.005 7.205 20 1103.898301623178 1059.179103605311 1059.285118114016 1108.865152658245 1102.077326976545 1100.72356957665 1083.232025709445 349.0617485472619 1094.20812352899 293.357695423375
1442 0.005 7.21 20 1103.900135128812 1059.17930636456 1059.285277139252 1108.863097233619 1102.078073423543 1100.727981610137 1083.209141089541 349.0644428557899 1094.210481210749 293.3576866873358
1443 0.005 7.215 20 1103.883194176633 1059.178982804975 1059.285078805203 1108.853857031551 1102.069374954132 1100.719788975221 1083.18120879164 349.0677823501859 1094.204056766517 293.3576663810185
1444 0.005 7.22 20 1103.912497161971 1059.179313993412 1059.285254366624 1108.871778742572 1102.083375634184 1100.729927584031 1083.245411423936 349.070467693234 1094.213290917731 293.3576478565366
1445 0.005 7.225000000000001 20 1103.879630579264 1059.179140415118 1059.285208794038 1108.853728188561 1102.070246604419 1100.721159036006 1083.190615793784 349.0754653851361 1094.203989176329 293.3576500372906
1446 0.005 7.23 20 1103.906557975229 1059.179207161716 1059.285219060818 1108.864871903371 1102.077751822217 1100.726605626546 1083.205191495247 349.078996758965 1094.210596631859 293.357625901486
1447 0.005 7.235 20 1103.883818867389 1059.17911300962 1059.285141383409 1108.857113377202 1102.072810793372 1100.722741240873 1083.219985503393 349.0869797471095 1094.205641193631 293.3576188161098
1448 0.005 7.24 20 1103.902586574612 1059.179175532185 1059.285185189869 1108.862627617927 1102.076216596995 1100.724424121647 1083.206330983178 349.0901213042318 1094.208222972635 293.3576430183599
1449 0.005 7.245 20 1103.89029296678 1059.179153803214 1059.285195900101 1108.861257946377 1102.076257444065 1100.726994975479 1083.199190942157 349.0934626021011 1094.210109234072 293.357630313207
1450 0.005 7.25 20 1103.895652437443 1059.179052245925 1059.285068998029 1108.858086223607 1102.0725056323 1100.720086389706 1083.21851504347 349.0999505071636 1094.20432178211 293.3576006030888
1451 0.005 7.255 20 1103.900930825397 1059.179345779988 1059.285300048705 1108.868456534596 1102.082108466323 1100.730094776404 1083.218970960813 349.1024887162507 1094.213056401773 293.3576060978402
1452 0.005 7.26 20 1103.885723394941 1059.178989702766 1059.285114507774 1108.852506289642 1102.068358607424 1100.719677418169 1083.179814441975 349.1070294323493 1094.203597486445 293.3575774901873
1453 0.005 7.265000000000001 20 1103.906464137211 1059.179262104991 1059.285212164321 1108.868879519971 1102.081160430599 1100.727630401968 1083.241345150197 349.1086100488115 1094.211099053356 293.3575999586527
1454 0.005 7.27 20 1103.884283818442 1059.179155003038 1059.285194354563 1108.855114341355 1102.071566036648 1100.722848128644 1083.193591952672 349.1126879739932 1094.205261836227 293.3575995584205
1455 0.005 7.275 20 1103.900988826579 1059.179033520185 1059.285106889187 1108.860445928218 1102.074204815285 1100.723086273875 1083.195498272378 349.1152353975579 1094.208483335225 293.3576018616824
1456 0.005 7.28 20 1103.8934441062 1059.179194913155 1059.285189193302 1108.866192785278 1102.079503653558 1100.728134658018 1083.235764809566 349.1193393690158 1094.209745525187 293.3576636743558
1457 0.005 7.285 20 1103.896706247581 1059.179124235486 1059.285139211049 1108.856054740967 1102.071719310336 1100.721380958875 1083.195468554493 349.1213351559936 1094.205328576626 293.3576721063935
1458 0.005 7.29 20 1103.892941268618 1059.179208678382 1059.285225417884 1108.866679951296 1102.080141331693 1100.728842348767 1083.210225173858 349.1256400954064 1094.212320661149 293.3577100477547
1459 0.005 7.295 20 1103.897776945432 1059.179069334953 1059.285111318318 1108.856354671659 1102.071657220832 1100.720427143505 1083.21584306536 349.1267045665518 1094.204498771603 293.3577291694359
1460 0.005 7.3 20 1103.893378840228 1059.179301278877 1059.285263425503 1108.865718191013 1102.079924708502 1100.727932926272 1083.217288842296 349.1326779838751 1094.210635298885 293.3577573497142
1461 0.005 7.305 20 1103.891931918097 1059.179049224824 1059.285119612511 1108.853602020493 1102.06940150309 1100.722037262247 1083.183654772514 349.1363963862263 1094.205247040739 293.3577926376394
1462 0.005 7.31 20 1103.897701656667 1059.179126799706 1059.28512349039 1108.864360411927 1102.077802762782 1100.724012046061 1083.232387140542 349.141147495095 1094.208641280238 293.3578033862319
1463 0.005 7.315 20 1103.896253720122 1059.179267342502 1059.285258971132 1108.863239903478 1102.077321778745 1100.727436111047 1083.209603751386 349.1436682245608 1094.209361359057 293.3577690907965
1464 0.005 7.32 20 1103.891357727203 1059.179032792943 1059.285097991778 1108.854149185292 1102.069956168964 1100.720025863255 1083.183945717303 349.1480427615173 1094.205291728455 293.3577658149122
1465 0.005 7.325 20 1103.902336021283 1059.179327501678 1059.285270949481 1108.872317001735 1102.083563705784 1100.730089422934 1083.245848395048 349.1511325148354 1094.212543237528 293.3577251619633
1466 0.005 7.33 20 1103.892260629649 1059.179165452777 1059.285218184901 1108.853020214325 1102.069973649765 1100.721001646394 1083.189691259371 349.1581335069695 1094.204442194864 293.3576959580508
1467 0.005 7.335 20 1103.892210798563 1059.179203722852 1059.285235887016 1108.864839582448 1102.077933287715 1100.726821427809 1083.20625393854 349.1610039559972 1094.210302265295 293.3576963634064
1468 0.005 7.34 20 1103.900372721731 1059.179193443774 1059.285188157709 1108.858202460506 1102.073342002739 1100.723212249741 1083.22176634798 349.1668729280383 1094.206381998228 293.3576747221347
1469 0.005 7.345 20 1103.887126566167 1059.179229699776 1059.285239361553 1108.861797719538 1102.076163122011 1100.724576414525 1083.207597318213 349.1682087216031 1094.208264665177 293.3576553298061
1470 0.005 7.350000000000001 20 1103.903028175956 1059.179210753866 1059.285243716253 1108.861465548245 1102.075485572758 1100.726409561856 1083.198572532759 349.1735761583689 1094.209661912152 293.3576743430393
1471 0.005 7.355 20 1103.88630300282 1059.179144172054 1059.285148958134 1108.858069583541 1102.073421488723 1100.720752142625 1083.221057908095 349.1753898848521 1094.204851470716 293.3576679086898
1472 0.005 7.36 20 1103.907110218943 1059.179459999003 1059.285383130592 1108.869624812381 1102.082042430483 1100.730078218684 1083.221480418729 349.1792194590953 1094.212809993317 293.3576746321981
1473 0.005 7.365 20 1103.883645917433 1059.179102677477 1059.285207403848 1108.850980691696 1102.068286207629 1100.719606930968 1083.178565667667 349.1854410516854 1094.204069218714 293.3576518291428
1474 0.005 7.37 20 1103.903863057557 1059.179338441358 1059.285297752986 1108.86972893963 1102.081190857538 1100.727793101348 1083.241164052288 349.1847077124752 1094.210877054954 293.3576971783198
1475 0.005 7.375 20 1103.890755132622 1059.179307812114 1059.285307907997 1108.854498396685 1102.071594168852 1100.722701680029 1083.195101827002 349.1910238304491 1094.205298145362 293.3576615881645
1476 0.005 7.38 20 1103.892051557244 1059.179174872897 1059.285235316297 1108.861600864621 1102.07458512187 1100.723382248956 1083.197066857127 349.191277691888 1094.208211087368 293.3576895527379
1477 0.005 7.385 20 1103.905182168944 1059.179332878024 1059.285313291796 1108.865099258966 1102.078898830624 1100.727841441807 1083.232804624104 349.1970033500054 1094.210388483608 293.3577060194689
1478 0.005 7.390000000000001 20 1103.882476351206 1059.179240252727 1059.285268446867 1108.856098947861 1102.072041221584 1100.721660904561 1083.195016625313 349.1992660033125 1094.204407939548 293.3577216274914
1479 0.005 7.395 20 1103.909298113039 1059.179395975623 1059.285375602639 1108.867455536264 1102.080198072616 1100.72879770654 1083.211041482505 349.2048314585447 1094.212992293939 293.3577084984869
1480 0.005 7.4 20 1103.881300622439 1059.179199136681 1059.285252893295 1108.855137408518 1102.071240421053 1100.720149719116 1083.214696591446 349.2057716967869 1094.203708927577 293.3577397366234
1481 0.005 7.405 20 1103.907165923492 1059.179438126495 1059.285399247601 1108.866662018287 1102.07991885853 1100.728110429458 1083.215026657664 349.211344620478 1094.211049282969 293.3577013164484
1482 0.005 7.41 20 1103.880536247254 1059.179177557671 1059.285251959736 1108.852300692037 1102.069289907866 1100.721643571563 1083.183216827434 349.2135322987061 1094.204789651405 293.3577410319231
1483 0.005 7.415 20 1103.90478970958 1059.179277811041 1059.285252619295 1108.865877959138 1102.077744089712 1100.723885101139 1083.23342871968 349.2195140974854 1094.208725401131 293.3577068039381
1484 0.005 7.42 20 1103.892345152546 1059.179384570742 1059.285377553984 1108.860986930582 1102.076734675801 1100.727104367442 1083.206005148343 349.2195107600166 1094.209151978191 293.3577563357942
1485 0.005 7.425 20 1103.889689232095 1059.179120223236 1059.285197505005 1108.85538007065 1102.070135141542 1100.720184922232 1083.183913440573 349.2247823257126 1094.204733554819 293.3577056821934
1486 0.005 7.43 20 1103.907688330816 1059.179457887074 1059.285378181335 1108.871051941482 1102.083066144837 1100.7297763862 1083.245307358137 349.2261469495407 1094.212871580786 293.3577614596744
1487 0.005 7.435 20 1103.883679802997 1059.179272853542 1059.285331866173 1108.854106630595 1102.070186723787 1100.721160557237 1083.190862929414 349.2274482540449 1094.204127622451 293.3577021718311
1488 0.005 7.44 20 1103.904902018642 1059.179349049063 1059.285367712117 1108.865090659278 1102.078346397936 1100.727187054772 1083.205702048072 349.2303249151073 1094.211228841366 293.3577072155855
1489 0.005 7.445 20 1103.885395509489 1059.179266759511 1059.285288032343 1108.857123940166 1102.072525862645 1100.722339374479 1083.220059839603 349.2344393189763 1094.205009974366 293.3576701389049
1490 0.005 7.45 20 1103.903686570643 1059.179369503351 1059.285353809584 1108.862981052914 1102.076722512744 1100.724637328847 1083.208580964764 349.2384485976542 1094.208898474784 293.3577152935742
1491 0.005 7.455 20 1103.886281237021 1059.179259900181 1059.285330477138 1108.860029483555 1102.075106440389 1100.726276245808 1083.196357328443 349.2428497382389 1094.209274232284 293.3576649966842
1492 0.005 7.46 20 1103.901238389117 1059.179232589666 1059.285233166345 1108.859706469115 1102.074039501955 1100.721043971279 1083.221890480085 349.2487493636027 1094.205441453749 293.3576865985774
1493 0.005 7.465 20 1103.894439023613 1059.179514662897 1059.285452598229 1108.867827521777 1102.0816393748 1100.729990811414 1083.219852459989 349.2532936482683 1094.212145926528 293.3576920081925
1494 0.005 7.47 20 1103.891911678922 1059.179193602884 1059.28528556746 1108.852736459748 1102.06848705706 1100.719785516319 1083.180626965345 349.2548470386665 1094.20426003705 293.3576474250294
1495 0.005 7.475000000000001 20 1103.900965163566 1059.179437852304 1059.28539521018 1108.869038652307 1102.081510696622 1100.727971037596 1083.242085664629 349.2584516775547 1094.211312847783 293.3576723978117
1496 0.005 7.48 20 1103.888993396987 1059.179355502104 1059.285371750054 1108.854622474743 1102.071011853702 1100.722479318733 1083.193039695037 349.262100581436 1094.204881579382 293.357628228243
1497 0.005 7.485 20 1103.896986691048 1059.17926859873 1059.285308130149 1108.860672169309 1102.074617293713 1100.723443573732 1083.197474839662 349.2675493905433 1094.208641337787 293.3576473581711
1498 0.005 7.49 20 1103.896330341078 1059.179374014742 1059.285372670744 1108.865224501439 1102.078435601477 1100.727445379281 1083.233339057946 349.2754065078106 1094.209075401011 293.357660186475
1499 0.005 7.495 20 1103.894842703506 1059.179326079507 1059.285338789277 1108.856369801447 1102.072106679397 1100.721487748762 1083.196747606059 349.2773138284502 1094.205583173976 293.3576737226151
1500 0.005 7.5 20 1103.894837506356 1059.17940996778 1059.285418317458 1108.866795330797 1102.079678961188 1100.728427325451 1083.209235098055 349.2802519668489 1094.21193303032 293.3576516605921
1501 0.005 7.505 20 1103.8977962661 1059.179279149902 1059.285313212881 1108.855996758494 1102.071440793305 1100.720253504103 1083.216255013841 349.28200271829 1094.204769978866 293.3576623292094
1502 0.005 7.51 20 1103.892059478506 1059.179492671432 1059.285469803068 1108.866703209434 1102.080305470174 1100.728105362522 1083.218692034861 349.2860127888745 1094.210759292584 293.3576348196368
1503 0.005 7.515000000000001 20 1103.895026708407 1059.179249442662 1059.285312170928 1108.852874479194 1102.068958021758 1100.721580836826 1083.182085141598 349.2890016095943 1094.205330942107 293.3576401083957
1504 0.005 7.52 20 1103.892190596057 1059.179325403968 1059.285308095836 1108.864734604455 1102.078029239044 1100.72421974945 1083.233311890535 349.2914444193537 1094.208574499036 293.3576855977777
1505 0.005 7.525 20 1103.901370984649 1059.179459089109 1059.285440866166 1108.862539827654 1102.076709277024 1100.727035341929 1083.208492565425 349.2942574040387 1094.20931840124 293.3576743359912
1506 0.005 7.53 20 1103.885505546518 1059.179213765932 1059.285282350313 1108.854286434415 1102.070200511746 1100.720235742628 1083.184975530083 349.3002559817631 1094.20511985541 293.3576582571981
1507 0.005 7.535 20 1103.907430094858 1059.179535170739 1059.285454099733 1108.872095995039 1102.083290249193 1100.729995564813 1083.245220402012 349.3036813078004 1094.212534057312 293.3577008631297
1508 0.005 7.54 20 1103.887442289504 1059.17937600685 1059.285410857673 1108.852645746611 1102.069930303308 1100.721098943443 1083.189594906966 349.3076510711434 1094.204228834904 293.3577045223896
1509 0.005 7.545 20 1103.897185215709 1059.179400079811 1059.285438053144 1108.865862049534 1102.078313844644 1100.726966662214 1083.207543736318 349.3094729204189 1094.21072750739 293.3576930398722
1510 0.005 7.55 20 1103.896666640586 1059.179386556821 1059.285381940693 1108.85690724617 1102.072714228521 1100.722608768611 1083.219897227443 349.3144021825004 1094.205668056617 293.3576982307223
1511 0.005 7.555 20 1103.890345925455 1059.179444022823 1059.285435433871 1108.862807337768 1102.076504407638 1100.724723362505 1083.209065291921 349.3159831902785 1094.208370835944 293.3577171727155
1512 0.005 7.56 20 1103.901544016069 1059.179382134285 1059.285429195694 1108.859936220915 1102.074636289769 1100.72583483869 1083.19562053922 349.3197644957364 1094.209148769429 293.3577044594075
1513 0.005 7.565 20 1103.886037726629 1059.179317576358 1059.285337840498 1108.85960422121 1102.074247991706 1100.721339029876 1083.222987464518 349.3209835847835 1094.20548110482 293.3577150202585
1514 0.005 7.57 20 1103.909796065415 1059.179655074412 1059.285568381233 1108.869010941672 1102.081886764337 1100.730279705469 1083.219533788285 349.3277932392123 1094.21252350546 293.357706445683
1515 0.005 7.575 20 1103.878026495263 1059.179273273618 1059.285373102383 1108.850979812772 1102.068200377824 1100.719629983774 1083.17782038312 349.3294742184635 1094.204063730584 293.357735300763
1516 0.005 7.58 20 1103.91046381257 1059.179536966503 1059.285488021226 1108.870618908199 1102.081855351822 1100.728414787735 1083.243092217314 349.330778219751 1094.211437848444 293.357685949305
1517 0.005 7.585 20 1103.883642261644 1059.179468228084 1059.285478111972 1108.853191121931 1102.070709299077 1100.722030725008 1083.192777966783 349.3332954938661 1094.204515583142 293.3576596581555
1518 0.005 7.59 20 1103.897897459339 1059.179381234446 1059.285411859915 1108.862059639124 1102.074826154776 1100.723577116681 1083.198187068969 349.3368356734387 1094.208447073546 293.3576377802229
1519 0.005 7.595 20 1103.899142457567 1059.179485810384 1059.285473490264 1108.863298932273 1102.077599436604 1100.726959202585 1083.230200537242 349.3373870544328 1094.209510417165 293.357645065063
1520 0.005 7.600000000000001 20 1103.888238584107 1059.179407703078 1059.285438608672 1108.857797114973 1102.072742314683 1100.722015803467 1083.197696555444 349.3402314090937 1094.204917694189 293.3576284049434
1521 0.005 7.605 20 1103.906116938411 1059.179586721632 1059.28555843409 1108.866922606905 1102.080141141644 1100.729021801787 1083.210112776607 349.3448304242222 1094.21315471407 293.3576331672152
1522 0.005 7.61 20 1103.884418156248 1059.179400022374 1059.285439899274 1108.855911516632 1102.071637497983 1100.720391182149 1083.214855287812 349.3501505885802 1094.203676465036 293.3576582383706
1523 0.005 7.615 20 1103.907817489298 1059.179652844074 1059.285619198302 1108.867305943274 1102.080711981901 1100.728658607511 1083.21678265547 349.3546058052485 1094.212256139372 293.3576972373079
1524 0.005 7.62 20 1103.878724720448 1059.17936800971 1059.285454279894 1108.851814951207 1102.068485947325 1100.720958911349 1083.181953175904 349.3587029028456 1094.203995987098 293.3576753345047
1525 0.005 7.625 20 1103.90826905747 1059.179504517023 1059.28546013107 1108.866202927492 1102.078238809836 1100.72431323014 1083.234854075438 349.3623092133919 1094.209332285441 293.3577181645252
1526 0.005 7.63 20 1103.885811122688 1059.179545568008 1059.285555472301 1108.859737867701 1102.07567241598 1100.726234411469 1083.203083929851 349.365482068631 1094.208297635961 293.3577205537331
1527 0.005 7.635 20 1103.896475393268 1059.179320872672 1059.285392787678 1108.856529548175 1102.070868283906 1100.720638837043 1083.186321000612 349.3680104817209 1094.2054931676 293.3577329837109
1528 0.005 7.640000000000001 20 1103.901328124617 1059.179655589763 1059.285571737117 1108.870760681864 1102.083045687343 1100.729843750015 1083.24507214148 349.3725040391442 1094.212723444483 293.3577333937757
1529 0.005 7.645 20 1103.889100941943 1059.17948969614 1059.285522607907 1108.854116979387 1102.070227028076 1100.721193057457 1083.189322943596 349.3750650656279 1094.204182214383 293.3577304740932
1530 0.005 7.65 20 1103.900487587877 1059.179544625412 1059.285573918928 1108.865311061217 1102.078779236181 1100.727652735626 1083.206545484088 349.3789626726769 1094.211438171845 293.3577222796273
1531 0.005 7.655 20 1103.889004488654 1059.179434926828 1059.285464980119 1108.85645315336 1102.071452952983 1100.72138055955 1083.218554923969 349.381557685854 1094.204445677869 293.3576904463794
1532 0.005 7.66 20 1103.900948467077 1059.17956795736 1059.285540013242 1108.863101014734 1102.07704476351 1100.72487898619 1083.209976161132 349.384121807969 1094.209266924922 293.3576726083551
1533 0.005 7.665 20 1103.888112653594 1059.179423251434 1059.285497814967 1108.859087480311 1102.073999496232 1100.725689820841 1083.193280178129 349.3903668377217 1094.208298227785 293.3576736928545
1534 0.005 7.67 20 1103.900897121957 1059.179381381289 1059.285401812261 1108.859605132663 1102.074229230382 1100.721251544615 1083.22222287584 349.391202651426 1094.206309609128 293.3576920871268
1535 0.005 7.675 20 1103.8938336119 1059.179683428785 1059.285626592726 1108.86826931887 1102.081586380882 1100.729923674247 1083.219953399894 349.3968547196588 1094.212089223987 293.3576354683332
1536 0.005 7.68 20 1103.894333071969 1059.179363303377 1059.28544401059 1108.85255293564 1102.068506110978 1100.71978237617 1083.179213762191 349.3997271362658 1094.204463975061 293.3576843746534
1537 0.005 7.685 20 1103.896464657136 1059.179578806562 1059.285552642225 1108.869670194372 1102.081978417011 1100.728602434572 1083.243089420258 349.4020157647169 1094.211316548393 293.3576695673572
1538 0.005 7.69 20 1103.893643340841 1059.179497252756 1059.285515353861 1108.853778938273 1102.070283907386 1100.721754143978 1083.19205890305 349.4083197770292 1094.204416180266 293.357680039435
1539 0.005 7.695 20 1103.891207227287 1059.179412593729 1059.285445866036 1108.86112905664 1102.074935426801 1100.723542144377 1083.198912353303 349.4099950369917 1094.208611387401 293.3577167386738
1540 0.005 7.7 20 1103.900662727553 1059.179500678803 1059.28548942025 1108.863820930012 1102.077377285145 1100.726763809452 1083.230942547442 349.4140340706864 1094.208711336253 293.3577238189666
1541 0.005 7.705 20 1103.890400866128 1059.179425842982 1059.285456639091 1108.856795968207 1102.07265135817 1100.721903500773 1083.198150162262 349.414461072432 1094.205661089537 293.3577336569576
1542 0.005 7.71 20 1103.899571854311 1059.179542100577 1059.285541881302 1108.867174113614 1102.079753228095 1100.728684854452 1083.209180865548 349.416788268528 1094.21225134837 293.357713491093
1543 0.005 7.715 20 1103.894818916487 1059.179444143061 1059.285458098672 1108.856185041673 1102.072003063865 1100.720380923828 1083.217262731631 349.4178635483251 1094.204684709903 293.3576997679985
1544 0.005 7.72 20 1103.896390508201 1059.179666068482 1059.285643638712 1108.86802718028 1102.081118067776 1100.728803557637 1083.218765573968 349.4188055241825 1094.211353491851 293.3577342343749
1545 0.005 7.725000000000001 20 1103.892965961407 1059.179392170141 1059.285474005274 1108.851428733052 1102.068229550882 1100.720868286684 1083.179834667562 349.4231425901758 1094.205116947088 293.357701180599
1546 0.005 7.73 20 1103.893080548259 1059.179508180036 1059.285482674793 1108.86618807109 1102.078721891499 1100.724847884829 1083.235996623491 349.426363028667 1094.208597294424 293.3577145657246
1547 0.005 7.735 20 1103.901767665378 1059.179604960611 1059.285586950624 1108.860460127695 1102.075444661701 1100.726169902829 1083.20438407063 349.4303016396025 1094.209028138955 293.3577354760533
1548 0.005 7.74 20 1103.882081554893 1059.179330975862 1059.28542538767 1108.855605386848 1102.070983480871 1100.720882622921 1083.186416780146 349.4317811459746 1094.205022352797 293.3576847086624
1549 0.005 7.745 20 1103.912007318728 1059.179667674985 1059.285584376292 1108.871342958796 1102.082773647049 1100.729886719262 1083.243358844578 349.436454672442 1094.212634413887 293.3577000099363
1550 0.005 7.75 20 1103.881404132858 1059.179510343172 1059.285538171698 1108.8528553537 1102.070005025908 1100.720988026628 1083.190052733149 349.4375091781694 1094.203868703137 293.3576907889735
1551 0.005 7.755 20 1103.904423756416 1059.17958697878 1059.285601047066 1108.867328829292 1102.079433855584 1100.727714252741 1083.209846894504 349.4440529723834 1094.21168056203 293.3576713739146
1552 0.005 7.76 20 1103.889798244735 1059.179488388178 1059.28550803134 1108.855028145311 1102.071348946106 1100.721308831493 1083.21680395768 349.4497949090401 1094.204629029284 293.357699929938
1553 0.005 7.765000000000001 20 1103.895384567903 1059.179591082603 1059.285571211916 1108.863634609686 1102.076944056565 1100.725036335258 1083.209280289451 349.4533070765912 1094.208403615244 293.3577075807593
1554 0.005 7.77 20 1103.896596338926 1059.179503294196 1059.285547723479 1108.858081011737 1102.073399097379 1100.72488736016 1083.192925702908 349.4564846429242 1094.208595448518 293.3577023734056
1555 0.005 7.775 20 1103.890144435706 1059.179423241507 1059.285456826323 1108.860540376134 1102.074550402199 1100.72151230891 1083.223774811383 349.4574189454195 1094.205343694608 293.3577130576773
1556 0.005 7.78 20 1103.907923170496 1059.179755032931 1059.285681658312 1108.868187442469 1102.081679237392 1100.730166651579 1083.217641060505 349.4618202938768 1094.212942843493 293.3577125650109
1557 0.005 7.785 20 1103.878467772092 1059.179385761053 1059.285482986375 1108.85168813502 1102.068374460686 1100.719600589651 1083.178573539563 349.4622883258248 1094.203421512321 293.3577260937388
1558 0.005 7.79 20 1103.913596585701 1059.179676166772 1059.285620252732 1108.871558617376 1102.082712233173 1100.728942301236 1083.245281503521 349.4657290948486 1094.212674988653 293.3577055614425
1559 0.005 7.795 20 1103.878398084542 1059.17954227154 1059.285581711121 1108.852517159822 1102.06998964943 1100.721361497451 1083.191176745697 349.4668881534881 1094.204024961404 293.3577360358527
1560 0.005 7.8 20 1103.903302001176 1059.179501573751 1059.285520065457 1108.862403651852 1102.075090253452 1100.723758114107 1083.198744753543 349.4733594433591 1094.208588687868 293.3577050570593
1561 0.005 7.805000000000001 20 1103.8914542711 1059.179554052739 1059.285545823421 1108.861800676856 1102.076501545722 1100.725873333394 1083.228310303545 349.4734704391544 1094.208301707787 293.3577171800893
1562 0.005 7.81 20 1103.894762629203 1059.179493233765 1059.285523537558 1108.858411564735 1102.073196529909 1100.722310308738 1083.198699021829 349.4806498678169 1094.205282393796 293.3577090665609
1563 0.005 7.815 20 1103.900120151776 1059.1796395141 1059.285627062909 1108.866109609138 1102.079920089858 1100.729050960202 1083.208878707135 349.482314145513 1094.212664396808 293.3577484782712
1564 0.005 7.82 20 1103.889241942467 1059.17946563314 1059.285495481604 1108.856081660281 1102.071441666972 1100.720253761156 1083.214663780508 349.4859917616743 1094.203828883556 293.3576971915706
1565 0.005 7.825 20 1103.904442464701 1059.179732057768 1059.28569414245 1108.867531306119 1102.081195896844 1100.728818183798 1083.218129693329 349.4869088344324 1094.212159898477 293.3577403029591
1566 0.005 7.83 20 1103.881869824547 1059.179399412109 1059.285509540502 1108.851602127457 1102.067882429679 1100.720503048205 1083.181464880286 349.4869408204763 1094.203568612429 293.35769094205
1567 0.005 7.835 20 1103.906907475901 1059.179563431661 1059.285523800305 1108.865949119781 1102.078197908194 1100.724387090405 1083.234888536371 349.4902034342944 1094.209839488163 293.3576692488102
1568 0.005 7.84 20 1103.885700941649 1059.179583831414 1059.285596669127 1108.859258240025 1102.074933151355 1100.72571421452 1083.201589135348 349.4918679648334 1094.207614022313 293.3576706298335
1569 0.005 7.845 20 1103.898671931858 1059.1793379864 1059.285429438849 1108.856755182629 1102.071130963031 1100.720866759762 1083.187169759373 349.4947652184661 1094.206210257799 293.3576636793626
1570 0.005 7.850000000000001 20 1103.89689135026 1059.17964441835 1059.285585385928 1108.87061151697 1102.082789009 1100.729710995527 1083.244719022283 349.4998289300104 1094.212344420139 293.3576685986995
1571 0.005 7.855 20 1103.894140786339 1059.179510907254 1059.285527591227 1108.85412739576 1102.07014841608 1100.721105662257 1083.19033410359 349.5022993538256 1094.20441353634 293.3576487343307
1572 0.005 7.86 20 1103.894476820854 1059.179550854932 1059.28557859864 1108.865567410028 1102.079055565526 1100.727769950917 1083.20716165319 349.5066643923316 1094.211413634751 293.3576304413811
1573 0.005 7.865 20 1103.894567748619 1059.179440565197 1059.285472211154 1108.856212411548 1102.071326594683 1100.721164940301 1083.218326539052 349.5095999649179 1094.204425440237 293.3576364610799
1574 0.005 7.87 20 1103.895443043848 1059.179585438007 1059.285552730208 1108.862973045907 1102.077120223393 1100.7249035176 1083.211420844557 349.5121371716411 1094.208797932147 293.357612863327
1575 0.005 7.875 20 1103.892328730335 1059.179429768981 1059.285490076451 1108.858464579992 1102.073218123098 1100.725164526186 1083.191713726436 349.5154316613418 1094.208206695668 293.3576053389781
1576 0.005 7.88 20 1103.897436995722 1059.179381741468 1059.285409668376 1108.859742778551 1102.074617968386 1100.721346573835 1083.223420957251 349.517718871118 1094.205931643145 293.3576495697487
1577 0.005 7.885 20 1103.897729303327 1059.179673932361 1059.285626166106 1108.868684254228 1102.081523038022 1100.730029819126 1083.220148887469 349.5184849439973 1094.212155653822 293.3576125131116
1578 0.005 7.890000000000001 20 1103.892328251961 1059.179378120582 1059.285450281522 1108.852008989189 1102.068492305456 1100.719742857199 1083.179556658833 349.5235595046282 1094.204538768648 293.357640288909
1579 0.005 7.895 20 1103.898378818029 1059.179621085424 1059.285583639312 1108.870915997225 1102.082562756324 1100.729119097958 1083.243824271313 349.5253022933292 1094.211884177729 293.3576269695315
1580 0.005 7.9 20 1103.894138018778 1059.179483410638 1059.285528109923 1108.852712726802 1102.069599134362 1100.721366514397 1083.190168283013 349.5293497588739 1094.204461000296 293.3576323148121
1581 0.005 7.905 20 1103.888273742146 1059.179435127245 1059.28547144357 1108.861894532158 1102.075296205149 1100.723783139995 1083.200844634585 349.53123354492 1094.208819674096 293.357640736254
1582 0.005 7.91 20 1103.903771869897 1059.179510061636 1059.285482317804 1108.861946974398 1102.075820689433 1100.725659356416 1083.227645196784 349.5350397196775 1094.20821592292 293.3576697694927
1583 0.005 7.915 20 1103.884857448419 1059.179427234094 1059.285464008379 1108.857344875273 1102.073317686926 1100.722458650286 1083.197942205452 349.5367630868075 1094.205615662771 293.3576712877168
1584 0.005 7.92 20 1103.905136790345 1059.17954689258 1059.285546104698 1108.867047233716 1102.079678156518 1100.728590106917 1083.208477790056 349.5440129566498 1094.211937736892 293.357649056732
1585 0.005 7.925 20 1103.888387079414 1059.179434328436 1059.285442563546 1108.855252332516 1102.071481911441 1100.720058490074 1083.21623830754 349.5453236367836 1094.204350553577 293.3576716214287
1586 0.005 7.930000000000001 20 1103.901867309684 1059.17969324038 1059.285645583943 1108.868991857405 1102.081674369477 1100.729132657546 1083.219347053752 349.5496541380303 1094.211929317069 293.3576547177025
1587 0.005 7.935 20 1103.887981594851 1059.179352177026 1059.285457286997 1108.850086102432 1102.067206341394 1100.719859504068 1083.178837721191 349.5515441238193 1094.204302042646 293.3577188837563
1588 0.005 7.94 20 1103.897063182487 1059.179495118677 1059.285468327075 1108.866738062216 1102.078478308592 1100.724590940924 1083.236947491886 349.556256697738 1094.208388944097 293.3577165449518
1589 0.005 7.945 20 1103.898302965729 1059.179563878556 1059.285548888517 1108.858634921934 1102.074423580855 1100.725379733546 1083.20080545553 349.556672763656 1094.208766238596 293.3577796860857
1590 0.005 7.95 20 1103.884347791151 1059.179289748548 1059.285392191361 1108.856686051698 1102.071363022998 1100.721220569416 1083.187775098653 349.5590060444532 1094.205311435062 293.3577670676915
1591 0.005 7.955 20 1103.912218111132 1059.179588317979 1059.285529889549 1108.870477135542 1102.082294497101 1100.729451690037 1083.24260942111 349.5616897430888 1094.212460233126 293.3578030270598
1592 0.005 7.96 20 1103.878494132359 1059.179440356454 1059.28547387977 1108.853486874367 1102.070150586225 1100.720999387114 1083.191164479576 349.5652833997497 1094.203981249179 293.3577818536543
1593 0.005 7.965 20 1103.909159143259 1059.179557963974 1059.285550186301 1108.867563241589 1102.079681655916 1100.727867258403 1083.210000265818 349.5664652908545 1094.212166874536 293.3578027658297
1594 0.005 7.97 20 1103.882724520839 1059.179370655625 1059.285421973132 1108.853882551616 1102.070460345027 1100.720409584229 1083.215033249044 349.5671411377706 1094.203875649709 293.3578259201961
1595 0.005 7.975000000000001 20 1103.901942680653 1059.179530268899 1059.285499275879 1108.864342751633 1102.077401512689 1100.725240038562 1083.211080449941 349.5706076203927 1094.209155630544 293.357787059318
1596 0.005 7.98 20 1103.889578086355 1059.179397383461 1059.285442173331 1108.85677879974 1102.072645605521 1100.724534360663 1083.191205103956 349.575299190683 1094.20759018953 293.3577526994731
1597 0.005 7.985 20 1103.895866120687 1059.179335920752 1059.285361755659 1108.861104639119 1102.074764844771 1100.721682005021 1083.2246426172 349.5808597382144 1094.206095976496 293.3577132313668
1598 0.005 7.99 20 1103.902723565017 1059.179619291701 1059.285572887066 1108.867040325417 1102.081156895443 1100.729839349293 1083.216179881609 349.5820422001547 1094.211966603279 293.3577095586845
1599 0.005 7.995 20 1103.882998669855 1059.179279682856 1059.28537471911 1108.852652806487 1102.068533748537 1100.719895804695 1083.179027073804 349.5873971227549 1094.203892213868 293.3576281694758
1600 0.005 8 20 1103.911473584684 1059.179601122553 1059.285530243579 1108.871419243823 1102.082977848233 1100.729095117354 1083.245889233095 349.5881466448258 1094.212769762418 293.3576467041168
1601 0.005 8.005000000000001 20 1103.879689975516 1059.179407552848 1059.285473215696 1108.852428928096 1102.069430595052 1100.72104026383 1083.190044668314 349.5901545599962 1094.203613440694 293.3576359056356
1602 0.005 8.01 20 1103.904081591652 1059.179381410497 1059.28541396854 1108.86234251202 1102.075323618366 1100.723884500655 1083.199699110746 349.592173432161 1094.209326429166 293.357624869296
1603 0.005 8.015000000000001 20 1103.887782136872 1059.179411977622 1059.285410255249 1108.861133590541 1102.07562243996 1100.725233386032 1083.227694353477 349.594531202689 1094.207604199371 293.357612235996
1604 0.005 8.02 20 1103.89976010435 1059.179382212713 1059.285398850541 1108.858970292499 1102.073590769556 1100.722622225516 1083.199738139678 349.5931165044039 1094.206292158984 293.3576030748849
1605 0.005 8.025 20 1103.893438576626 1059.179451565185 1059.28547294698 1108.865574164298 1102.079489481218 1100.728503359617 1083.20739932842 349.59628815646 1094.212058558297 293.3576050839707
1606 0.005 8.029999999999999 20 1103.894886868589 1059.179325980644 1059.285341398236 1108.856006565261 1102.071244959913 1100.719930041939 1083.215390101369 349.5993583901185 1094.203790479011 293.3576430406226
1607 0.005 8.035 20 1103.899474326864 1059.179620874851 1059.285559164781 1108.868378049053 1102.081951672242 1100.729143244097 1083.220591607749 349.6038073861127 1094.21250022214 293.3576871994804
1608 0.005 8.040000000000001 20 1103.886617358791 1059.179267427102 1059.285375878488 1108.851224372918 1102.067457639734 1100.720030510412 1083.180054816441 349.6115112382261 1094.203639842091 293.3576686785531
1609 0.005 8.045 20 1103.902545022335 1059.179432914111 1059.285401099409 1108.865925312611 1102.078528942894 1100.724828303754 1083.235281380951 349.6112667202 1094.209424530439 293.3577181601897
1610 0.005 8.050000000000001 20 1103.889550162008 1059.179465210824 1059.285468285883 1108.85937077236 1102.074443801635 1100.725274985796 1083.201422237398 349.6143130107903 1094.207699763468 293.3576834468216
1611 0.005 8.055 20 1103.896686044713 1059.179261337975 1059.285335242189 1108.856715058185 1102.071568060158 1100.721185339718 1083.188279553046 349.6150123934688 1094.206188155175 293.3577489593351
1612 0.005 8.06 20 1103.898698845545 1059.179514609071 1059.285480349439 1108.870695675729 1102.082644262275 1100.729765056999 1083.243006967918 349.6168186183671 1094.212047325212 293.3577197949551
1613 0.005 8.065 20 1103.893982005278 1059.179395531195 1059.285419846356 1108.853642926976 1102.070180004929 1100.721054090744 1083.189379869018 349.6210521540858 1094.204491541405 293.3577245509994
1614 0.005 8.07 20 1103.8929250157 1059.179458647076 1059.285475421419 1108.866667430652 1102.07966494382 1100.72782200105 1083.209402035063 349.621140360398 1094.211517467167 293.3577601912232
1615 0.005 8.074999999999999 20 1103.898016465911 1059.179321886362 1059.285359983703 1108.85552412941 1102.070569946814 1100.720348702037 1083.217184771728 349.6256123158444 1094.204478866177 293.3577247843379
1616 0.005 8.08 20 1103.889664174136 1059.179440606748 1059.285432152255 1108.863136406932 1102.077390759822 1100.725317236364 1083.211219667538 349.6277014934304 1094.208712085994 293.3577576981818
1617 0.005 8.085000000000001 20 1103.897083679432 1059.179313593285 1059.28535906623 1108.857596083877 1102.072442789942 1100.724494062702 1083.190204023781 349.6289754500684 1094.207840114025 293.357711049186
1618 0.005 8.09 20 1103.891978012688 1059.179276144126 1059.28528834824 1108.860036318831 1102.074955760515 1100.721678891562 1083.224951878329 349.629983991071 1094.205910720709 293.3577312589047
1619 0.005 8.095000000000001 20 1103.902619046057 1059.179544591113 1059.285505455193 1108.868422749197 1102.081367134178 1100.729970757075 1083.218161665966 349.6318875856821 1094.212112126045 293.357696655112
1620 0.005 8.1 20 1103.887805436622 1059.179255539482 1059.285331477268 1108.851926541646 1102.068718756628 1100.719775976632 1083.178886140607 349.6371122342898 1094.204236725195 293.3577067007436
1621 0.005 8.105 20 1103.902474478678 1059.179508778309 1059.28545847406 1108.871366927817 1102.082534339274 1100.729122410117 1083.243748125965 349.6392494274599 1094.211986804999 293.3576740369727
1622 0.005 8.109999999999999 20 1103.891121355192 1059.1793607419 1059.285410919838 1108.852207637544 1102.069369112545 1100.721001409686 1083.190133594691 349.6424274849006 1094.204261757575 293.3576809298937
1623 0.005 8.115 20 1103.891062971463 1059.17930607357 1059.285358693545 1108.862595696034 1102.075459775461 1100.723937998408 1083.201528519583 349.6452087957362 1094.208805803226 293.3576390975649
1624 0.005 8.120000000000001 20 1103.902817517465 1059.179370704031 1059.28535242642 1108.860992334851 1102.075341396217 1100.725216244152 1083.225474259041 349.6495094050592 1094.208329882243 293.3576556232484
1625 0.005 8.125 20 1103.883647586338 1059.179297271666 1059.285331559485 1108.858219387418 1102.073543326444 1100.722595154305 1083.199464560999 349.6548228667241 1094.206047144536 293.3576741739823
1626 0.005 8.130000000000001 20 1103.90825334424 1059.179398858605 1059.285408199364 1108.866523911427 1102.079415184194 1100.728591431556 1083.207923199637 349.6558118507797 1094.211771536465 293.3576782634933
1627 0.005 8.135 20 1103.883004123118 1059.17927700904 1059.285295662657 1108.855709154157 1102.071667365123 1100.720197489936 1083.216732607836 349.6579438891726 1094.204535005209 293.3576683009404
1628 0.005 8.140000000000001 20 1103.907678680793 1059.179578014342 1059.285505175309 1108.869167672786 1102.08185133061 1100.729401994909 1083.219072030761 349.6586378390589 1094.212018785422 293.3576658594865
1629 0.005 8.145 20 1103.881578189826 1059.179201709561 1059.285310003214 1108.849573756138 1102.066947160134 1100.719498449079 1083.178557995035 349.6595264439583 1094.203768776627 293.3576465946671
1630 0.005 8.15 20 1103.903157460428 1059.179359672787 1059.285333992822 1108.867442407422 1102.078825640588 1100.724886796605 1083.238252093517 349.6637551332652 1094.209223621254 293.3576674545791
1631 0.005 8.154999999999999 20 1103.892740651079 1059.179425133949 1059.28540653506 1108.857716624878 1102.074084181186 1100.724993515061 1083.199554796029 349.6657089187409 1094.207982179421 293.3576816484444
1632 0.005 8.16 20 1103.889231012336 1059.179177691997 1059.285257675078 1108.85765091241 1102.071720663062 1100.721479857493 1083.189011258787 349.6722677367162 1094.205729551687 293.3576784304068
1633 0.005 8.165000000000001 20 1103.909101128772 1059.179460612715 1059.285413095295 1108.869899155344 1102.082324864266 1100.729526841744 1083.242245402094 349.6717734512621 1094.21223745634 293.3577201511939
1634 0.005 8.17 20 1103.881669793173 1059.179331867388 1059.285367578768 1108.854352883931 1102.070459928106 1100.721128362104 1083.191578763553 349.6740635397658 1094.20402334441 293.3576939128376
1635 0.005 8.175000000000001 20 1103.908820844075 1059.17947411954 1059.285453229739 1108.867489633965 1102.080128421669 1100.728221937697 1083.210496038705 349.680234535823 1094.212761540057 293.3577372935769
1636 0.005 8.18 20 1103.881003434058 1059.179266276949 1059.285318935523 1108.854035299679 1102.070211247453 1100.720069210875 1083.21497123844 349.6828866186836 1094.203660441862 293.3577135406097
1637 0.005 8.185 20 1103.905147673571 1059.179421641366 1059.285398807882 1108.864407106351 1102.077679794267 1100.725533122033 1083.212055887648 349.6877130970196 1094.209298119184 293.357754954783
1638 0.005 8.19 20 1103.883644692912 1059.179277547177 1059.285325882077 1108.856354165801 1102.072250653231 1100.724190865366 1083.190588556013 349.6878709955204 1094.207422944117 293.3577420442936
1639 0.005 8.195 20 1103.901658146636 1059.179261548445 1059.285253204637 1108.861388879656 1102.074814942486 1100.721806909529 1083.224998519468 349.6928620027759 1094.206309773741 293.3577135835392
1640 0.005 8.199999999999999 20 1103.896462302435 1059.17949980921 1059.285462268263 1108.866660266366 1102.080923104193 1100.72952726422 1083.216536315864 349.6929500725619 1094.211897890152 293.357767704893
1641 0.005 8.205 20 1103.888664962709 1059.179197427497 1059.285277751673 1108.852935730702 1102.068637874141 1100.719687804254 1083.180311284097 349.6925587968497 1094.203679726236 293.3577030810225
1642 0.005 8.210000000000001 20 1103.906882135869 1059.179540986598 1059.285448235079 1108.871500707796 1102.083306311868 1100.72942211615 1083.246457785001 349.6941320616909 1094.213227657061 293.3576976090005
1643 0.005 8.215 20 1103.883591938287 1059.179336554879 1059.285386546872 1108.85252307481 1102.069131907376 1100.72078097698 1083.189127530465 349.697519548318 1094.203468496695 293.3577014140055
1644 0.005 8.220000000000001 20 1103.901538717864 1059.179315740234 1059.285351976553 1108.862547113868 1102.075845027877 1100.724364307794 1083.201386773981 349.6993799751649 1094.209619346547 293.3577066241767
1645 0.005 8.225 20 1103.890251898679 1059.179370112668 1059.285356453155 1108.861153274225 1102.075210153946 1100.72490509184 1083.227142950435 349.7039198196872 1094.207273344173 293.3576789916193
1646 0.005 8.23 20 1103.899141771523 1059.179369534162 1059.285362391923 1108.858802696582 1102.073842483907 1100.722874340511 1083.199879274173 349.7072679163399 1094.206730837057 293.3577145278115
1647 0.005 8.234999999999999 20 1103.892126376332 1059.179407353444 1059.285435077865 1108.865611141538 1102.079291526218 1100.728564066063 1083.206806255421 349.708146416363 1094.211387955671 293.3576560939071
1648 0.005 8.24 20 1103.898197684119 1059.179303371587 1059.285314530028 1108.856253178511 1102.071469636226 1100.720085598482 1083.216161208029 349.7125986693188 1094.204576022061 293.3576755970873
1649 0.005 8.245000000000001 20 1103.894533850476 1059.17961671855 1059.285538123397 1108.868891186751 1102.082332824941 1100.729454637713 1083.221651555102 349.7134882459007 1094.212394710932 293.3576618583572
1650 0.005 8.25 20 1103.89178524374 1059.179280505388 1059.285358196089 1108.851004217146 1102.067291760517 1100.719859807884 1083.1788162845 349.7189698508537 1094.203762788902 293.3576757263178
1651 0.005 8.255000000000001 20 1103.89648190292 1059.179406387252 1059.285386580994 1108.865935018142 1102.078702094372 1100.724997750376 1083.236524126827 349.7206732740234 1094.209312218644 293.3576664095808
1652 0.005 8.26 20 1103.894698978503 1059.179481122989 1059.285461263817 1108.858921761321 1102.07401124449 1100.724894283095 1083.201576337929 349.7249527839152 1094.207473122899 293.3576135578629
1653 0.005 8.265000000000001 20 1103.892263562104 1059.179302324287 1059.28534506554 1108.857127316839 1102.072047564126 1100.721609618261 1083.18978852699 349.7285446288899 1094.206603814255 293.3576162295795
1654 0.005 8.27 20 1103.902629629972 1059.179539839427 1059.285494345328 1108.870497466607 1102.08233968532 1100.729772715904 1083.242444507026 349.728136818627 1094.211821906011 293.3576459594792
1655 0.005 8.275 20 1103.890816074755 1059.179421327711 1059.285447521326 1108.85343141045 1102.070287084613 1100.721090552151 1083.189942479084 349.7332576829179 1094.204648690273 293.3576842550253
1656 0.005 8.279999999999999 20 1103.89684164322 1059.179545914634 1059.285533531669 1108.867888236177 1102.080154588655 1100.728115309607 1083.211489724043 349.7335164075334 1094.211692155081 293.3577211028004
1657 0.005 8.285 20 1103.896478884841 1059.179423710077 1059.285436396498 1108.854729026246 1102.070568195366 1100.720255776231 1083.215914325687 349.7369595375482 1094.204606751894 293.3577546295771
1658 0.005 8.290000000000001 20 1103.889570290274 1059.179517403489 1059.285520512544 1108.863855594244 1102.077633021684 1100.725523090312 1083.211329799402 349.7387594923683 1094.208676796125 293.3577912786104
1659 0.005 8.295 20 1103.89932403504 1059.179413258462 1059.285450620431 1108.857111983607 1102.072166617192 1100.724119078799 1083.18998435154 349.7408179957891 1094.207931768273 293.357794194035
1660 0.005 8.300000000000001 20 1103.887987272515 1059.179390427581 1059.285384915262 1108.861093145733 1102.07547936765 1100.722287022996 1083.226238064444 349.7420438671895 1094.206384110371 293.3577994568884
1661 0.005 8.305 20 1103.907543020221 1059.17965933885 1059.285603028339 1108.867908711489 1102.08102519251 1100.729692080499 1083.217222265943 349.7439147675393 1094.212090899608 293.3578371446942
1662 0.005 8.31 20 1103.881080829273 1059.179317672722 1059.285410513945 1108.851390376867 1102.068406721066 1100.719158405615 1083.178750590285 349.7459982791246 1094.203498467172 293.357826748747
1663 0.005 8.315 20 1103.908705982723 1059.179643606748 1059.285559729553 1108.872001716338 1102.082925938033 1100.729183859836 1083.245555516604 349.7451151247963 1094.21229246939 293.3577781605453
1664 0.005 8.32 20 1103.886124867907 1059.179501244126 1059.285526353274 1108.852304483333 1102.069613809432 1100.721134584077 1083.190359315534 349.7495715897383 1094.204324256527 293.3577686477255
1665 0.005 8.324999999999999 20 1103.895761884711 1059.179431732706 1059.285486189406 1108.863160977004 1102.07579919395 1100.724490863634 1083.201949004546 349.7549426366127 1094.208836556246 293.3577205792089
1666 0.005 8.33 20 1103.898894458602 1059.179505277754 1059.285488819594 1108.860126713983 1102.07495329351 1100.724758717473 1083.225013560714 349.7552547302505 1094.207886273583 293.3577095241747
1667 0.005 8.335000000000001 20 1103.888178659996 1059.17948017108 1059.285489700031 1108.85994303399 1102.074389508828 1100.72314953269 1083.201246682784 349.7559699097733 1094.206435487399 293.3576428232799
1668 0.005 8.34 20 1103.906522328382 1059.179571271548 1059.285576429327 1108.865538181016 1102.079099231785 1100.728490029097 1083.206832658389 349.7619890595101 1094.211987361125 293.3576805409741
1669 0.005 8.345000000000001 20 1103.883393485977 1059.179414418412 1059.2854576805 1108.856450539385 1102.072033787935 1100.720404182753 1083.216981548821 349.7651109716168 1094.204192635197 293.3576907092805
1670 0.005 8.35 20 1103.909923888442 1059.179742142572 1059.28566688342 1108.869127409395 1102.081995144342 1100.729764001419 1083.219233168641 349.7698796750196 1094.212974190601 293.3576601015484
1671 0.005 8.355 20 1103.877194736466 1059.179368139992 1059.28546849281 1108.850140669225 1102.067220456393 1100.719740125616 1083.179138064358 349.7710690585533 1094.203776033375 293.3576705901926
1672 0.005 8.359999999999999 20 1103.908899676787 1059.179534960077 1059.285505886778 1108.867789510826 1102.079152371248 1100.725343725964 1083.23876659903 349.7724611571861 1094.209609619706 293.3576545967922
1673 0.005 8.365 20 1103.885888909102 1059.179560826693 1059.285559524737 1108.8571142881 1102.073693588359 1100.724560779 1083.198632862069 349.772409522832 1094.207483134516 293.3576643085837
1674 0.005 8.370000000000001 20 1103.895424146684 1059.179369016786 1059.28542158492 1108.858129041841 1102.072087429705 1100.72163344663 1083.189850291568 349.7759645679334 1094.206030479965 293.3576965295018
1675 0.005 8.375 20 1103.90349891103 1059.179640455794 1059.285582439776 1108.869370185246 1102.082140157084 1100.729361643279 1083.241929290022 349.7774299432539 1094.211980667181 293.3576915284257
1676 0.005 8.380000000000001 20 1103.886646767696 1059.17949096802 1059.285536810039 1108.854933095878 1102.070604559705 1100.721196244551 1083.191907145499 349.7810747479536 1094.203830018715 293.3577154158798
1677 0.005 8.385 20 1103.904902382191 1059.179641634059 1059.285624380469 1108.866900968359 1102.079821181769 1100.727951233155 1083.209839730203 349.7829970177583 1094.212752578421 293.3577379090736
1678 0.005 8.390000000000001 20 1103.884958343203 1059.179451427708 1059.285491721902 1108.854825453424 1102.070271244551 1100.719948623256 1083.216248296151 349.7868642319467 1094.203334776325 293.3577515512885
1679 0.005 8.395 20 1103.904289875191 1059.179604702793 1059.285590376174 1108.86426810211 1102.077777175501 1100.725546529796 1083.21315975286 349.7874157066441 1094.210127213362 293.3577611202491
1680 0.005 8.4 20 1103.883322105072 1059.17942845066 1059.285500036354 1108.856201249986 1102.071945122238 1100.724111198902 1083.189184210077 349.7932290827937 1094.206881504394 293.3577539490342
1681 0.005 8.404999999999999 20 1103.904191611085 1059.179455954316 1059.285437894801 1108.862038673651 1102.075783293974 1100.72247721914 1083.226487941842 349.791322393839 1094.207170848406 293.3577838891187
1682 0.005 8.41 20 1103.892182402358 1059.179681125249 1059.285639712933 1108.866708807859 1102.080708690127 1100.729308266652 1083.217215091634 349.7941662874318 1094.211424601569 293.3577773749824
1683 0.005 8.415000000000001 20 1103.894139289817 1059.17937802545 1059.285462621526 1108.853123024127 1102.068755237849 1100.719612709786 1083.180823853766 349.7967987227595 1094.204093995478 293.3577653494157
1684 0.005 8.42 20 1103.900966964455 1059.179727207198 1059.285637819764 1108.871783720329 1102.083758260183 1100.729630645538 1083.247540150888 349.8009913741013 1094.212872780833 293.3577762797253
1685 0.005 8.425000000000001 20 1103.889498149179 1059.179558081577 1059.285576534506 1108.852555165337 1102.069048701801 1100.720868846592 1083.189276910032 349.8020761470812 1094.20362981357 293.3578211730505
1686 0.005 8.43 20 1103.896113854606 1059.179507739269 1059.285547874972 1108.862210872634 1102.075808285083 1100.724373469171 1083.201870570523 349.805887898758 1094.209566271894 293.3577766414627
1687 0.005 8.435 20 1103.895452047213 1059.179566653205 1059.285558736884 1108.861592727536 1102.075372572065 1100.724935917088 1083.227539088261 349.8058575409676 1094.207254529722 293.3577844307907
1688 0.005 8.44 20 1103.896003436869 1059.179596142646 1059.285575775004 1108.859030212393 1102.074148232642 1100.723058685717 1083.201875473738 349.8114855669925 1094.207010044659 293.3577574402254
1689 0.005 8.445 20 1103.895237090523 1059.179626803661 1059.285643109903 1108.865477863432 1102.078741340592 1100.728152009357 1083.205901247178 349.8129195068263 1094.21108293996 293.3577714390876
1690 0.005 8.449999999999999 20 1103.896896891658 1059.179511146196 1059.285538276177 1108.856171337248 1102.071864846127 1100.720232099282 1083.216861685444 349.8143580020908 1094.204665780325 293.3577367224268
1691 0.005 8.455 20 1103.895837039989 1059.179837942164 1059.285762336161 1108.869557732163 1102.082343227236 1100.729444938206 1083.223527909538 349.8141606644169 1094.212169552673 293.357737664059
1692 0.005 8.460000000000001 20 1103.89290171179 1059.179508229575 1059.285573298917 1108.850485765224 1102.067148002285 1100.719655506755 1083.178691534639 349.8198468904669 1094.204231534848 293.357717697251
1693 0.005 8.465 20 1103.893392097792 1059.179637747272 1059.285616895278 1108.86690940843 1102.079373433881 1100.725514718415 1083.237771341009 349.820657416473 1094.209272477316 293.3577114777196
1694 0.005 8.470000000000001 20 1103.899493115775 1059.179706018813 1059.285685972438 1108.858565541788 1102.073764277715 1100.724627027835 1083.200495026861 349.8246739718286 1094.207716331976 293.3576993043132
1695 0.005 8.475 20 1103.886567754053 1059.17954128835 1059.285574819481 1108.857751066672 1102.072484215344 1100.721950464053 1083.190996505233 349.825159179811 1094.206600403188 293.3576869112866
1696 0.005 8.48 20 1103.908055541131 1059.179798815088 1059.2857227968 1108.86998791474 1102.081798274655 1100.729378870284 1083.240962091399 349.8293994324041 1094.211831220614 293.357639894878
1697 0.005 8.484999999999999 20 1103.885404282084 1059.179641559721 1059.285676904003 1108.853400639115 1102.070434413228 1100.721161211907 1083.190364734075 349.8304908831405 1094.204011509 293.357669274617
1698 0.005 8.49 20 1103.902435038808 1059.17980246385 1059.285777681949 1108.868623182458 1102.080500277786 1100.728417073194 1083.211974376397 349.8314352718016 1094.212451693919 293.3576333653114
1699 0.005 8.495000000000001 20 1103.892482246815 1059.179683674186 1059.28568140384 1108.854636970198 1102.070626050921 1100.720270569726 1083.21582562783 349.8343258891752 1094.204302290858 293.3576347231987
1700 0.005 8.5 20 1103.893840121515 1059.179793012996 1059.285783618795 1108.864634358454 1102.077953001989 1100.725983052701 1083.211758437513 349.8370075117241 1094.209139584374 293.3576345650883
1701 0.005 8.505000000000001 20 1103.897000677912 1059.179661763395 1059.285713797135 1108.856183607292 1102.07181822893 1100.723837099802 1083.188921797664 349.8403282408339 1094.20765411938 293.3576056159936
1702 0.005 8.51 20 1103.890197150699 1059.179681379325 1059.285664786232 1108.862374301116 1102.075951368709 1100.722651553168 1083.227626398495 349.8408089692392 1094.206807900264 293.3576253848621
1703 0.005 8.515000000000001 20 1103.907828200505 1059.179944355302 1059.285872897134 1108.866953448465 1102.080582080382 1100.729517317552 1083.215435861239 349.846519269751 1094.212083310263 293.3576360319612
1704 0.005 8.52 20 1103.878516786137 1059.179575770881 1059.285682776678 1108.85230288637 1102.06888292858 1100.719857376079 1083.179383697387 349.8492682512354 1094.204154902234 293.3576520524247
1705 0.005 8.525 20 1103.913761574139 1059.179936118932 1059.285844785771 1108.872283930561 1102.083204755395 1100.729430426555 1083.245571168225 349.8514160396278 1094.212865144362 293.357625264792
1706 0.005 8.529999999999999 20 1103.879899116224 1059.179782885959 1059.285800160244 1108.852332190534 1102.069628487469 1100.721057821333 1083.190584597875 349.8509258119471 1094.203957682391 293.3576654779338
1707 0.005 8.535 20 1103.901973393528 1059.179740911678 1059.285771808584 1108.863409539759 1102.075848320793 1100.724331963377 1083.202515456602 349.8541896553225 1094.209053175955 293.3576156354576
1708 0.005 8.540000000000001 20 1103.892509184535 1059.179752252647 1059.285755621726 1108.859132988567 1102.074403160785 1100.724201159788 1083.224251828911 349.8537999864707 1094.207176882648 293.3576498254261
1709 0.005 8.545 20 1103.89359558563 1059.179768176759 1059.285762145588 1108.860512485978 1102.074595028846 1100.72335281065 1083.201920080965 349.8589046583829 1094.206699325754 293.3576356762604
1710 0.005 8.550000000000001 20 1103.901779940768 1059.179851021604 1059.285841828637 1108.864609974233 1102.078457125243 1100.727682870241 1083.205604620674 349.8595516423283 1094.21152988855 293.3576776456446
1711 0.005 8.555 20 1103.886812175114 1059.179659686244 1059.285708813819 1108.856337166975 1102.071524456429 1100.719839641148 1083.216238981827 349.8618943595627 1094.203606340583 293.3576331787937
1712 0.005 8.56 20 1103.90833507762 1059.180005699483 1059.285934715952 1108.869087331014 1102.08223646553 1100.729750723624 1083.219969170985 349.862929822764 1094.213479153295 293.3576604110337
1713 0.005 8.565 20 1103.878931653629 1059.179643674543 1059.285735930982 1108.850907922117 1102.067563728069 1100.719923024875 1083.178935114099 349.8633148054734 1094.203405746283 293.3576420805505
1714 0.005 8.57 20 1103.909752068689 1059.179823980277 1059.285784158113 1108.867557985171 1102.079353106289 1100.725538047865 1083.239073047587 349.8666619454875 1094.210319581064 293.3576597569995
1715 0.005 8.575000000000001 20 1103.882768691191 1059.179806500936 1059.285829763433 1108.857160024436 1102.07351340182 1100.724383504243 1083.198552184692 349.8731209645547 1094.206772886352 293.357648114965
1716 0.005 8.58 20 1103.900327748639 1059.179659915999 1059.285697876608 1108.858457846532 1102.072317029584 1100.721756624957 1083.190479910558 349.8752302889657 1094.207054480215 293.3576529294392
1717 0.005 8.585000000000001 20 1103.896682670585 1059.179900101704 1059.285833210205 1108.868708821755 1102.081768586621 1100.729212968979 1083.241148497782 349.8796845980535 1094.211028096187 293.3576391251584
1718 0.005 8.59 20 1103.892736637447 1059.179756593247 1059.285789618371 1108.854984822345 1102.07053879675 1100.721090430824 1083.192349410424 349.8807586665027 1094.204331230815 293.3576519503548
1719 0.005 8.595000000000001 20 1103.899372420658 1059.17989695526 1059.285884047278 1108.867043224947 1102.080318309264 1100.728563123818 1083.210574844538 349.8826394945742 1094.212418826111 293.3576537626651
1720 0.005 8.6 20 1103.889978751848 1059.1797379016 1059.285753716593 1108.854929203133 1102.070380545022 1100.7199099901 1083.215101696393 349.8837886062362 1094.203752824801 293.3576651678359
1721 0.005 8.605 20 1103.899884997018 1059.179897726044 1059.285865980774 1108.864035610757 1102.07796561079 1100.725698645145 1083.212790160481 349.8872127237056 1094.20948527326 293.35770179616
1722 0.005 8.609999999999999 20 1103.887747953312 1059.17969190737 1059.285776381005 1108.85667153325 1102.071831910135 1100.723954175214 1083.189109121535 349.8890243215951 1094.206904699415 293.3577274337622
1723 0.005 8.615 20 1103.901787089596 1059.179734172559 1059.285719175521 1108.861522060584 1102.075562556285 1100.722404793453 1083.225571306975 349.8927365013222 1094.207305754562 293.3577190452254
1724 0.005 8.620000000000001 20 1103.893747998017 1059.179958345334 1059.285910992779 1108.866745185335 1102.080429027027 1100.7291843717 1083.215642276752 349.891771844766 1094.210988205481 293.3577343235546
1725 0.005 8.625 20 1103.89442550519 1059.17964275086 1059.285733845774 1108.85273343567 1102.06877802976 1100.719585808939 1083.180426312884 349.8986103876888 1094.204137175451 293.3577226894311
1726 0.005 8.630000000000001 20 1103.898262575045 1059.179945021554 1059.285884087256 1108.87189992145 1102.083446786461 1100.729413759984 1083.246899350098 349.8968151878858 1094.212772090758 293.3577752126188
1727 0.005 8.635 20 1103.893501404582 1059.179800318915 1059.285814404603 1108.852587790484 1102.069199771051 1100.720805084394 1083.188472784065 349.9028328781317 1094.203962805677 293.3577773720463
1728 0.005 8.640000000000001 20 1103.890194262751 1059.179743259139 1059.285778920166 1108.862323918587 1102.076021779057 1100.724634791871 1083.202313473454 349.9012566632438 1094.209218630106 293.3577856889447
1729 0.005 8.645 20 1103.900704391699 1059.179776787962 1059.285773506944 1108.861048935373 1102.074863731854 1100.724617517762 1083.226692415363 349.9047358162005 1094.20734742224 293.3577293286319
1730 0.005 8.65 20 1103.890212322544 1059.179807599137 1059.285795259215 1108.859268609215 1102.074500480576 1100.723322735793 1083.201546753449 349.9044442259959 1094.207054451728 293.3577515963215
1731 0.005 8.654999999999999 20 1103.900620667707 1059.179861086878 1059.285858230701 1108.865822434145 1102.078939190013 1100.728535681361 1083.205099938192 349.9042074527875 1094.211136562961 293.3577065001791
1732 0.005 8.66 20 1103.892516512098 1059.17971872551 1059.285750303254 1108.855857434509 1102.071749195665 1100.720225359152 1083.216444452175 349.9057536050839 1094.204883248903 293.3576690402793
1733 0.005 8.665000000000001 20 1103.900153831474 1059.18003538081 1059.28597677014 1108.870275977205 1102.082654256699 1100.729809728693 1083.222946342302 349.9101611005049 1094.212277947332 293.3576739006089
1734 0.005 8.67 20 1103.890655450775 1059.179722659421 1059.285791012635 1108.850474204227 1102.06746694425 1100.71971918916 1083.178245742092 349.9109081742411 1094.204603283321 293.3576687925754
1735 0.005 8.675000000000001 20 1103.895527465818 1059.179848714346 1059.285825301558 1108.867165368041 1102.079224032432 1100.725551586083 1083.237924799683 349.9130173869167 1094.208924250358 293.3576806582176
1736 0.005 8.68 20 1103.898934553429 1059.179863430167 1059.285873717333 1108.857580537867 1102.073401704544 1100.724323148932 1083.200132949693 349.9137244563694 1094.207551473419 293.3576563521493
1737 0.005 8.685 20 1103.884990545513 1059.179693999354 1059.285751565453 1108.858451647458 1102.072689792421 1100.722087407026 1083.191952082489 349.9178550898163 1094.206784321832 293.357689061594
1738 0.005 8.69 20 1103.911491743425 1059.179966600449 1059.285885102543 1108.869698571856 1102.081884810203 1100.729504689462 1083.240390043652 349.9195477346626 1094.211926774742 293.3576885576925
1739 0.005 8.695 20 1103.879686846964 1059.179778958354 1059.285825077888 1108.853484775219 1102.070546668202 1100.721131758741 1083.190528626871 349.9254167492282 1094.204077291778 293.3577187940118
1740 0.005 8.700000000000001 20 1103.908236031565 1059.179939106923 1059.285924056775 1108.86875102555 1102.080571110712 1100.728461000145 1083.212718143532 349.9268608183597 1094.212625495928 293.3577291159878
1741 0.005 8.705 20 1103.886318908455 1059.179815449649 1059.285818972063 1108.854492213416 1102.070839812354 1100.720196445223 1083.215623003947 349.929573377013 1094.204322233543 293.3577429691182
1742 0.005 8.710000000000001 20 1103.899338148849 1059.179948138978 1059.285919038071 1108.86490727441 1102.078006986852 1100.726026361905 1083.212160994337 349.9285703765913 1094.209052813823 293.3577270607053
1743 0.005 8.715 20 1103.891887219272 1059.179765049195 1059.28583829911 1108.855371678542 1102.071365345214 1100.723295660466 1083.18837034033 349.9323429954985 1094.207216315926 293.357751679419
1744 0.005 8.720000000000001 20 1103.894440894638 1059.179783634974 1059.285779969072 1108.86297288038 1102.076059642155 1100.722722510032 1083.228131237903 349.9367143000037 1094.206689786675 293.3577338288778
1745 0.005 8.725 20 1103.904900281681 1059.180057854514 1059.285985937822 1108.866426990366 1102.080494599808 1100.72944183421 1083.214770058912 349.9380738632385 1094.212322893225 293.357778947139
1746 0.005 8.73 20 1103.88095421704 1059.179673980594 1059.285786343369 1108.852656452571 1102.068719661573 1100.719629914537 1083.179423247662 349.9393352960194 1094.203569624643 293.3577526752946
1747 0.005 8.734999999999999 20 1103.914023528378 1059.180017680453 1059.285951786399 1108.872350291583 1102.083642741155 1100.729659602982 1083.246576403468 349.9391628225017 1094.213502316109 293.3577600495156
1748 0.005 8.74 20 1103.878404291758 1059.179861791971 1059.285892295684 1108.852793762036 1102.069662144033 1100.721122744705 1083.191446445315 349.9426623472783 1094.203802086695 293.3577064348579
1749 0.005 8.745000000000001 20 1103.905550014915 1059.179842901043 1059.285859426624 1108.863381085369 1102.076081499172 1100.724933045678 1083.202716930759 349.9439861873342 1094.209950284518 293.3577353649245
1750 0.005 8.75 20 1103.887281660427 1059.179820480597 1059.2858405221 1108.85959195529 1102.074794211185 1100.724598546469 1083.224975984486 349.9441199485745 1094.207112423237 293.3577374968231
1751 0.005 8.755000000000001 20 1103.899640439859 1059.179865728022 1059.285851534257 1108.860696189439 1102.074686609815 1100.723612155195 1083.202928934877 349.9488851935175 1094.207457694369 293.3576919271593
1752 0.005 8.76 20 1103.895478004056 1059.179934381486 1059.285919776449 1108.86433065313 1102.078649392881 1100.728278914886 1083.205589896121 349.9496164735614 1094.211390286752 293.3577400165463
1753 0.005 8.765000000000001 20 1103.892805680068 1059.17977916102 1059.285803490691 1108.856918063473 1102.071877223332 1100.720073526707 1083.216458814932 349.9556047799027 1094.204024598277 293.3577070939418
1754 0.005 8.77 20 1103.903284812322 1059.18007624375 1059.286023509742 1108.868672902185 1102.082173805665 1100.729685595846 1083.220345524216 349.9562191570178 1094.212796734168 293.3577215826364
1755 0.005 8.775 20 1103.883462410426 1059.179733702201 1059.28582290915 1108.851582661724 1102.067677375613 1100.720078983474 1083.179578235267 349.9565848824404 1094.20373319217 293.3577017685768
1756 0.005 8.779999999999999 20 1103.907291319998 1059.179947834685 1059.285890016671 1108.867843721904 1102.079963737544 1100.726048612692 1083.23975839903 349.9596485730693 1094.210481111214 293.3577035792601
1757 0.005 8.785 20 1103.885612427575 1059.179899260149 1059.285928690115 1108.857348891476 1102.073231782299 1100.724289301932 1083.198481448967 349.9599993292832 1094.206649781655 293.3576956818146
1758 0.005 8.790000000000001 20 1103.900133689404 1059.179753123562 1059.285806191903 1108.858412917269 1102.07259261507 1100.722001813447 1083.191280301142 349.9620148062257 1094.207456955981 293.3577166115645
1759 0.005 8.795 20 1103.895843039836 1059.180014763776 1059.285946577372 1108.869358535266 1102.082003674335 1100.729382972528 1083.241731239838 349.9630213058934 1094.211143081415 293.3577060693905
1760 0.005 8.800000000000001 20 1103.895757026672 1059.179885082682 1059.28589858297 1108.854870355365 1102.070594571648 1100.72111715587 1083.192769831631 349.9678580980089 1094.204800957983 293.3576960289793
1761 0.005 8.805 20 1103.894196495021 1059.179973508104 1059.285981991469 1108.867133608157 1102.080391051152 1100.728639032365 1083.211333235068 349.9668140885535 1094.212362024904 293.3576931429599
1762 0.005 8.81 20 1103.896105582937 1059.179869258147 1059.285867394452 1108.855593953543 1102.07096182815 1100.720393288077 1083.215381326158 349.9697668975759 1094.204176282025 293.3577391248254
1763 0.005 8.815 20 1103.893921479012 1059.180027880536 1059.285977886499 1108.864004525433 1102.07806826413 1100.726024930279 1083.214718622416 349.9699627942832 1094.209699832238 293.3577318750283
1764 0.005 8.82 20 1103.892950785657 1059.179823800947 1059.285890879177 1108.856295624043 1102.071453143071 1100.723774509315 1083.18845519912 349.9750824752209 1094.206612969335 293.3577289523766
1765 0.005 8.825000000000001 20 1103.897641775354 1059.179867665786 1059.285853579027 1108.862055511841 1102.076100301236 1100.722862713681 1083.227359519941 349.9748467062713 1094.207711693844 293.3577225032287
1766 0.005 8.83 20 1103.897637987338 1059.180097578801 1059.28603526787 1108.866703830707 1102.080123489192 1100.729010926342 1083.215298887991 349.9792587915664 1094.210630683985 293.3576919294749
1767 0.005 8.835000000000001 20 1103.891430768462 1059.17979627922 1059.285867576757 1108.852493501229 1102.068835283257 1100.719662671921 1083.180767258238 349.9811100249728 1094.204690626176 293.3577251352703
1768 0.005 8.84 20 1103.901746914227 1059.180102375435 1059.286041206843 1108.872755183462 1102.08393420417 1100.729889854072 1083.248152276945 349.984305420494 1094.21263040826 293.3577280771329
1769 0.005 8.845000000000001 20 1103.892857835824 1059.179983402851 1059.285988570098 1108.85238135083 1102.069350740405 1100.720954344773 1083.189193385869 349.9851844111457 1094.204318265086 293.3577051556953
1770 0.005 8.85 20 1103.889674375588 1059.179930028195 1059.28595166962 1108.862836410119 1102.076008387274 1100.72473884692 1083.2032206573 349.9886795872291 1094.209252869241 293.35770193991
1771 0.005 8.855 20 1103.903186223458 1059.179960316259 1059.285947098905 1108.860668876475 1102.074791309125 1100.724419453369 1083.225755871801 349.9885253259814 1094.207421503191 293.3576988506338
1772 0.005 8.859999999999999 20 1103.885991501937 1059.179966212101 1059.285964340549 1108.859886769951 1102.074789993377 1100.723583602085 1083.204232406087 349.9902197386579 1094.207274557011 293.3576812187868
1773 0.005 8.865 20 1103.905250096861 1059.180052990511 1059.286024175262 1108.865005763317 1102.078339138583 1100.728238714259 1083.203674416123 349.9890669981384 1094.210966735085 293.3576574375906
1774 0.005 8.870000000000001 20 1103.886526646997 1059.179918265934 1059.285922503905 1108.856084596253 1102.072034290243 1100.720293621092 1083.217080872824 349.9929528363689 1094.204778423401 293.3576809571567
1775 0.005 8.875 20 1103.906027639578 1059.180233053682 1059.286159684231 1108.87035593662 1102.082597932135 1100.730076592477 1083.223703037327 349.9933791289238 1094.21267670499 293.3576510770685
1776 0.005 8.880000000000001 20 1103.885542458933 1059.179933620153 1059.285993221835 1108.850516936038 1102.067963865697 1100.719941013143 1083.179229198414 349.9966074367054 1094.204190828847 293.3576767490014
1777 0.005 8.885 20 1103.900586884786 1059.180095999329 1059.286042874964 1108.868129747948 1102.079732205334 1100.726232451195 1083.238078292401 349.9978514278536 1094.209620206763 293.3576751112583
1778 0.005 8.890000000000001 20 1103.89473428159 1059.180098893277 1059.286096768488 1108.856537674037 1102.072890785011 1100.723690926137 1083.19814507433 350.0024521045373 1094.207140767278 293.3577040670172
1779 0.005 8.895 20 1103.889178388342 1059.179936730447 1059.28599431306 1108.85977161904 1102.073282673285 1100.722425511675 1083.193690226517 350.0030138328503 1094.206867349647 293.357689608701
1780 0.005 8.9 20 1103.909422127423 1059.180215374718 1059.286125700316 1108.868376635698 1102.08132442026 1100.729357614661 1083.238521972271 350.0044362500101 1094.211740963289 293.3576982136812
1781 0.005 8.904999999999999 20 1103.879861608848 1059.180035019714 1059.286062047557 1108.854107902679 1102.070581386976 1100.720974853698 1083.191885607803 350.0063932897358 1094.203920553544 293.3576629038341
1782 0.005 8.91 20 1103.910453660938 1059.18017887548 1059.286162228335 1108.868428249565 1102.080781593463 1100.728836595167 1083.212974184197 350.0054689112833 1094.212976917235 293.3577097794464
1783 0.005 8.915000000000001 20 1103.882387183263 1059.180055493501 1059.286062145314 1108.855381876019 1102.071430076815 1100.720454867378 1083.217120501728 350.0098004014067 1094.204432706824 293.3576636134171
1784 0.005 8.92 20 1103.905065481311 1059.180237597544 1059.286172113596 1108.865255946591 1102.078329571406 1100.726356317316 1083.213781330689 350.0096565034922 1094.209592037439 293.35769929033
1785 0.005 8.925000000000001 20 1103.884815545477 1059.180018764269 1059.286078538854 1108.85444032122 1102.070843729269 1100.723085408635 1083.187707478073 350.0148142898296 1094.206474650684 293.3577139431652
1786 0.005 8.93 20 1103.901732045044 1059.180075868389 1059.286055038817 1108.864330474322 1102.076776527718 1100.723308781161 1083.230510900037 350.0141640230906 1094.207812262794 293.3577203417918
1787 0.005 8.935 20 1103.898254004272 1059.180326168002 1059.286246061585 1108.864884697439 1102.079558267608 1100.728927549838 1083.213121867064 350.0186510354548 1094.21109270218 293.3577417636163
1788 0.005 8.94 20 1103.88587260477 1059.179966298436 1059.286045458008 1108.853088396597 1102.06873604042 1100.719515925979 1083.179618314827 350.0188632368017 1094.203841946869 293.357755569124
1789 0.005 8.945 20 1103.910402864633 1059.180304644419 1059.286231110158 1108.872030828387 1102.083753742132 1100.72971864607 1083.246664065208 350.0219527860863 1094.21333626602 293.3577749745123
1790 0.005 8.950000000000001 20 1103.88186649909 1059.180153107066 1059.286180584194 1108.853337476014 1102.069687457746 1100.721033348826 1083.191346364507 350.0230095461966 1094.203516368444 293.3577744201943
1791 0.005 8.955 20 1103.904808079029 1059.180184279051 1059.28617619908 1108.863543240141 1102.076655781245 1100.725540214531 1083.204010909355 350.0219958871841 1094.210626344548 293.3577945531077
1792 0.005 8.960000000000001 20 1103.886498125173 1059.180136217455 1059.286143455725 1108.858949992231 1102.073977599647 1100.723832945652 1083.22302116673 350.0229721849712 1094.206117616039 293.3577706757107
1793 0.005 8.965 20 1103.902485561383 1059.180179629649 1059.286170943221 1108.861381851447 1102.07545361763 1100.724012326017 1083.203702313206 350.0250918636235 1094.208421727471 293.3578147323858
1794 0.005 8.970000000000001 20 1103.890112216707 1059.180234596842 1059.28622493005 1108.863730100128 1102.078054339898 1100.728014371001 1083.203613549479 350.0247551264665 1094.210514543891 293.3577830298322
1795 0.005 8.975 20 1103.898422903744 1059.180120649048 1059.286109706827 1108.857240759588 1102.072152530465 1100.720080470041 1083.217153595265 350.0290167290347 1094.204652061127 293.3577754447598
1796 0.005 8.98 20 1103.897087664261 1059.18039998872 1059.286340710213 1108.868650252955 1102.082385595426 1100.730056581206 1083.220001709393 350.0293900842398 1094.212524891142 293.3577464714414
1797 0.005 8.984999999999999 20 1103.889747608307 1059.180085573589 1059.286159950091 1108.852077104531 1102.068030671601 1100.719815270767 1083.179821523458 350.0340821250892 1094.203883115165 293.3577309229801
1798 0.005 8.99 20 1103.901565373709 1059.180311855634 1059.286237559815 1108.867455354633 1102.080094057953 1100.726475470812 1083.240124924677 350.0343057477142 1094.210031727964 293.3577060946478
1799 0.005 8.995000000000001 20 1103.889556261813 1059.180258576978 1059.286267840508 1108.856733893946 1102.072616199225 1100.723748231933 1083.195811847066 350.0381302279463 1094.206423689565 293.3576563516351
1800 0.005 9 20 1103.897339686405 1059.180122399692 1059.286174593624 1108.859224959429 1102.073552124593 1100.722474535484 1083.193322387256 350.0385865553964 1094.20744208465 293.3576448606015
1801 0.005 9.005000000000001 20 1103.897944325346 1059.180350926122 1059.286287879617 1108.868116577567 1102.080596711515 1100.728789871018 1083.238631554495 350.0431628618988 1094.210562045854 293.3576401436507
1802 0.005 9.01 20 1103.894240853384 1059.18023633832 1059.286239796057 1108.854629939813 1102.070920957473 1100.721037423154 1083.191736116478 350.0449802826577 1094.204818331966 293.3576439105306
1803 0.005 9.015000000000001 20 1103.894969725977 1059.180314845673 1059.286329286113 1108.867695099484 1102.080397195262 1100.728668503139 1083.210509877128 350.0490595034694 1094.212573466213 293.3576736584467
1804 0.005 9.02 20 1103.897686362582 1059.180188413119 1059.286205448304 1108.855594703629 1102.07114608217 1100.720150972015 1083.215673004205 350.0490580786503 1094.204306691752 293.3576704078606
1805 0.005 9.025 20 1103.890711266401 1059.180382495362 1059.286331896298 1108.8653699977 1102.07930514198 1100.727126822739 1083.215361398432 350.0514491819775 1094.21003609366 293.3577063592932
1806 0.005 9.029999999999999 20 1103.89673950534 1059.180168729264 1059.286219722397 1108.854973152348 1102.070592508969 1100.723156462891 1083.185665277374 350.0526712399936 1094.206376549252 293.3577316291731
1807 0.005 9.035 20 1103.892677966815 1059.180181315919 1059.286183901381 1108.86324956824 1102.07704100763 1100.723355979392 1083.229934391151 350.05612197168 1094.207925969303 293.3577320202267
1808 0.005 9.040000000000001 20 1103.902362823358 1059.180410583659 1059.286351125459 1108.865345252653 1102.078827062365 1100.728173751553 1083.212586562188 350.0561301785806 1094.210349032706 293.3577447865061
1809 0.005 9.045 20 1103.886205592788 1059.180109721261 1059.286172919901 1108.852733541505 1102.069207907902 1100.719713507132 1083.181347445052 350.0585921028915 1094.204255716286 293.3577666792756
1810 0.005 9.050000000000001 20 1103.906496040548 1059.180399624565 1059.286339952032 1108.872727313514 1102.083733699874 1100.730127056655 1083.246232728662 350.0595221180661 1094.213077494243 293.357788285426
1811 0.005 9.055 20 1103.889331471358 1059.180244663118 1059.286281013892 1108.852625313884 1102.069685714428 1100.720986222111 1083.189992391146 350.0644295043725 1094.204249547771 293.3578090004801
1812 0.005 9.06 20 1103.894467502534 1059.180248077481 1059.286267026341 1108.864423108747 1102.07720181075 1100.726165197618 1083.204971776823 350.0635420412128 1094.209935594663 293.3578214181996
1813 0.005 9.065 20 1103.900049268371 1059.180244757898 1059.286237057922 1108.858848869686 1102.073871591355 1100.723735089963 1083.222663587268 350.0640199625877 1094.207130252319 293.3578162675082
1814 0.005 9.07 20 1103.887906919726 1059.180238524913 1059.286259139193 1108.861271607318 1102.075612601077 1100.724043893676 1083.205346388396 350.0671977690107 1094.207382311658 293.3577823436777
1815 0.005 9.075000000000001 20 1103.905048693697 1059.180283024273 1059.286283546442 1108.863145843398 1102.076939954271 1100.727226850316 1083.201701540176 350.0675578623407 1094.210626543258 293.3578093866313
1816 0.005 9.08 20 1103.883344215138 1059.180149061387 1059.286160958842 1108.856740629436 1102.07213244323 1100.720047078872 1083.218338254108 350.0716046940224 1094.20444490777 293.3577937808475
1817 0.005 9.085000000000001 20 1103.910592684115 1059.180465068529 1059.286388552971 1108.86992884769 1102.082511314625 1100.730403890447 1083.222495356075 350.0731889962811 1094.212844301301 293.3578092460543
1818 0.005 9.09 20 1103.8793219692 1059.180091101173 1059.286188986801 1108.850533664307 1102.067972306648 1100.719535906451 1083.178353217124 350.0776856552965 1094.204027076046 293.3577720160805
1819 0.005 9.095000000000001 20 1103.907199031004 1059.180315345044 1059.286252410632 1108.868947067372 1102.080494843015 1100.727149536647 1083.240052187757 350.0765178590194 1094.210139655624 293.3577874232689
1820 0.005 9.1 20 1103.888421246548 1059.180285852919 1059.286280614605 1108.855742145751 1102.072549485786 1100.72337126727 1083.198277340043 350.0778048975643 1094.206459086551 293.3577459259716
1821 0.005 9.105 20 1103.894604760098 1059.180114405564 1059.286179787919 1108.860398356482 1102.07354676019 1100.722452706372 1083.194203608874 350.079668392467 1094.207354764807 293.3576973917813
1822 0.005 9.109999999999999 20 1103.904402642263 1059.180357865793 1059.286294255553 1108.8670782438 1102.080544532405 1100.728761623517 1083.237137275765 350.0792735676197 1094.211189221747 293.3577028083204
1823 0.005 9.115 20 1103.8842633557 1059.180212058528 1059.286232574154 1108.855022681755 1102.070960190171 1100.72126860917 1083.192423909267 350.0793230569888 1094.203834635 293.3576599508179
1824 0.005 9.120000000000001 20 1103.908319416315 1059.180363567082 1059.286342787939 1108.867708199619 1102.080634256435 1100.728958033286 1083.212465838606 350.081050746135 1094.213277546964 293.3576935904478
1825 0.005 9.125 20 1103.883705251287 1059.180192435412 1059.286229907338 1108.855924424283 1102.071810572663 1100.720609051367 1083.216467419297 350.0822378153439 1094.203893489081 293.3576494106562
1826 0.005 9.130000000000001 20 1103.906264130443 1059.180401987157 1059.286346669814 1108.865267210388 1102.078823112451 1100.727202985784 1083.213476810673 350.0857685069304 1094.210737562939 293.3576698682206
1827 0.005 9.135 20 1103.881166919658 1059.180168351489 1059.286231374461 1108.854252344482 1102.070580480866 1100.722945174698 1083.186902183304 350.0875825020278 1094.205893566856 293.3576630187123
1828 0.005 9.140000000000001 20 1103.906933206603 1059.18024861635 1059.286222962005 1108.864818546464 1102.077361397075 1100.723599345176 1083.231798352496 350.0929986519654 1094.208430199748 293.3576438664563
1829 0.005 9.145 20 1103.891374238317 1059.180427297709 1059.286380205851 1108.863962269804 1102.078874921698 1100.728425916128 1083.21227702731 350.0962449914385 1094.210339638326 293.35765044668
1830 0.005 9.15 20 1103.892220693761 1059.180122455996 1059.286182654532 1108.85360779759 1102.06906899409 1100.719758091934 1083.180556579967 350.0998820395475 1094.204267728824 293.3576721840632
1831 0.005 9.154999999999999 20 1103.904669392639 1059.18046200095 1059.286374706064 1108.871790129611 1102.08379471501 1100.729985872128 1083.247677121209 350.0985209769826 1094.213108962329 293.3576824268982
1832 0.005 9.16 20 1103.887574538186 1059.180294362479 1059.28632708078 1108.853944822468 1102.06994309952 1100.721115941441 1083.191832994002 350.0986192050751 1094.203932256269 293.3576526923679
1833 0.005 9.165000000000001 20 1103.900490572883 1059.180333564135 1059.286332585217 1108.863447010483 1102.077093099989 1100.726105935641 1083.203167696744 350.1005770635952 1094.210399735356 293.3576915047526
1834 0.005 9.17 20 1103.890282424672 1059.18028505941 1059.286284673178 1108.859234849516 1102.073788947094 1100.723509579388 1083.222806877505 350.1064227134841 1094.206194179327 293.3577214026203
1835 0.005 9.175000000000001 20 1103.900972480228 1059.180349271534 1059.28633775187 1108.861657767602 1102.075861153519 1100.724235217702 1083.206438130264 350.1085116449676 1094.208481512606 293.3577021792868
1836 0.005 9.18 20 1103.891210410972 1059.180351325396 1059.286370375434 1108.863281899173 1102.077370245901 1100.727759156642 1083.20215202516 350.1094884432496 1094.210467000637 293.3577091184498
1837 0.005 9.185 20 1103.898863145798 1059.180247041512 1059.286243176932 1108.856861305548 1102.07209775273 1100.719924853294 1083.21637423621 350.1097489190355 1094.204713829942 293.3577201714251
1838 0.005 9.19 20 1103.8945521859 1059.180531761538 1059.286470092053 1108.869224790492 1102.082484676327 1100.730100284456 1083.221192561108 350.1135726949165 1094.21268402723 293.357704648862
1839 0.005 9.195 20 1103.894462262842 1059.180220686038 1059.286298161299 1108.852441765619 1102.068457277791 1100.719946023017 1083.180035178816 350.1125244925759 1094.204465385477 293.3577274195802
1840 0.005 9.200000000000001 20 1103.896340990516 1059.180440136753 1059.286376924326 1108.868202445486 1102.080805683804 1100.727335352963 1083.240439030461 350.1116761532406 1094.210486018419 293.3577025874919
1841 0.005 9.205 20 1103.89478346078 1059.180394608348 1059.286382862346 1108.856253943872 1102.072171141883 1100.723231690525 1083.195742672099 350.1156530639534 1094.206130511983 293.3576820598925
1842 0.005 9.210000000000001 20 1103.892231462077 1059.180257285611 1059.286303814065 1108.859742793794 1102.074092949227 1100.722997260167 1083.195103322386 350.11478598359 1094.207969787139 293.3576614787324
1843 0.005 9.215 20 1103.902853228634 1059.180461254432 1059.286410491881 1108.867862407423 1102.080444782565 1100.72877852395 1083.237400566037 350.1171827457678 1094.210572413252 293.3576679180679
1844 0.005 9.220000000000001 20 1103.890129948838 1059.180360952555 1059.286360261372 1108.85455469905 1102.071126152302 1100.721080467368 1083.192773016834 350.1188556068442 1094.204747537913 293.357675662334
1845 0.005 9.225 20 1103.89892132492 1059.180448739317 1059.286446909881 1108.867903580697 1102.080233021155 1100.728559574603 1083.210628193858 350.1217898423587 1094.212474740774 293.3576749937344
1846 0.005 9.23 20 1103.896216677428 1059.180335163979 1059.286356863353 1108.856102742392 1102.07176691171 1100.720523568712 1083.217490895859 350.124160424042 1094.204762483536 293.357672300097
1847 0.005 9.234999999999999 20 1103.893362577694 1059.180538455034 1059.286495638927 1108.866135076975 1102.079537138174 1100.727547391473 1083.216053843245 350.128225028762 1094.210329709709 293.3576880419063
1848 0.005 9.24 20 1103.895558484692 1059.180300145461 1059.28635327554 1108.853344612949 1102.069585279211 1100.721968477775 1083.183387074527 350.1301161690179 1094.205847764802 293.3576648266924
1849 0.005 9.245000000000001 20 1103.891259817301 1059.18033791779 1059.286332992904 1108.864520575909 1102.077676781173 1100.723861182506 1083.232259743357 350.1344573646531 1094.208325158092 293.3576538562614
1850 0.005 9.25 20 1103.905215209194 1059.180526697579 1059.286481109051 1108.864006068129 1102.07802196038 1100.727993872346 1083.21065816779 350.1340823726169 1094.210246639439 293.3576487407829
1851 0.005 9.255000000000001 20 1103.880414720527 1059.18021804538 1059.286284381675 1108.85282193444 1102.069170366178 1100.719375755445 1083.181625010375 350.1378201965418 1094.20428294644 293.3576338592886
1852 0.005 9.26 20 1103.911987470419 1059.180543482824 1059.286451942113 1108.872610691794 1102.083566268666 1100.729990905103 1083.24637681227 350.1381992331759 1094.212753210517 293.3576524342546
1853 0.005 9.265000000000001 20 1103.883666542196 1059.18037990238 1059.286413599962 1108.852659102889 1102.069819327775 1100.721072277673 1083.190082545002 350.1410991703159 1094.204306820926 293.3576517147126
1854 0.005 9.27 20 1103.900559436397 1059.180428407614 1059.28642870601 1108.865292839969 1102.077808657142 1100.726573378162 1083.206185374298 350.1400510490988 1094.2100571343 293.3577066999044
1855 0.005 9.275 20 1103.894272338133 1059.180397218123 1059.286379034339 1108.857388141696 1102.072988202334 1100.723030472271 1083.220240048351 350.1384830800652 1094.206468507697 293.357710669338
1856 0.005 9.279999999999999 20 1103.892510966038 1059.18041720704 1059.286416301142 1108.862178850199 1102.075912870403 1100.724288765537 1083.205738995317 350.1380890191804 1094.20752133674 293.3577192972685
1857 0.005 9.285 20 1103.901890908946 1059.180425565492 1059.286443583192 1108.86193846221 1102.076284530212 1100.726815410951 1083.200168872932 350.1390936909618 1094.210549634613 293.3577719122556
1858 0.005 9.290000000000001 20 1103.886182725018 1059.18031866774 1059.286323645674 1108.857632153657 1102.072506332546 1100.720209541823 1083.219013293436 350.1406957648005 1094.204147054819 293.3577482159033
1859 0.005 9.295 20 1103.910008257248 1059.18064505096 1059.286555947054 1108.869167303408 1102.082308050029 1100.730287974931 1083.219969695846 350.1460318462014 1094.213295604547 293.3578074443333
1860 0.005 9.300000000000001 20 1103.877899546926 1059.180259112846 1059.286363557746 1108.851363592329 1102.06842071487 1100.719959447486 1083.178841549606 350.1510435232011 1094.203605909022 293.3578087184574
1861 0.005 9.305 20 1103.911411031659 1059.180506312934 1059.286441710875 1108.869334510792 1102.080983038035 1100.727463949357 1083.24086348582 350.1505706349882 1094.211073434355 293.3578602158242
1862 0.005 9.31 20 1103.882093400978 1059.180458813199 1059.286453160488 1108.855110255594 1102.072206614647 1100.723295374909 1083.196046415685 350.1582772312887 1094.205744391745 293.3577983822933
1863 0.005 9.315 20 1103.901058404063 1059.180334048858 1059.286367034902 1108.860980840185 1102.074013310904 1100.722967010026 1083.195343136814 350.1574042050958 1094.208138483518 293.3578076557894
1864 0.005 9.32 20 1103.897919724445 1059.180509714058 1059.286470314437 1108.866346083491 1102.080103079968 1100.72855283189 1083.236550765901 350.1584684384564 1094.210281256164 293.3577423362578
1865 0.005 9.325000000000001 20 1103.890539456498 1059.180409330404 1059.286414590234 1108.85586902646 1102.071254092712 1100.721160010766 1083.195027733012 350.159031695891 1094.204562071448 293.3577395794712
1866 0.005 9.33 20 1103.902945187423 1059.180549273055 1059.286519839745 1108.866926251479 1102.080270754406 1100.72864764198 1083.211135156409 350.1600989196403 1094.212742427282 293.3577278313798
1867 0.005 9.335000000000001 20 1103.888175283972 1059.180355113368 1059.286396300504 1108.85642795601 1102.071736755183 1100.720531498949 1083.216014531455 350.1596190811742 1094.204366058544 293.3576495358392
1868 0.005 9.34 20 1103.903748304205 1059.18056882222 1059.28652653869 1108.865289561669 1102.079310664547 1100.727615998817 1083.214557883995 350.1613462808609 1094.210618119714 293.3576638143487
1869 0.005 9.345000000000001 20 1103.883546737766 1059.180336368152 1059.286399413233 1108.854338020792 1102.070236587254 1100.722719502107 1083.185889623458 350.1623003702226 1094.205720799089 293.3576555185971
1870 0.005 9.35 20 1103.906611598612 1059.180432451086 1059.286397210147 1108.864638625338 1102.077616288177 1100.723847398019 1083.231738637108 350.1658058172968 1094.20874806401 293.3576576681144
1871 0.005 9.355 20 1103.88926149245 1059.180553254452 1059.28653696002 1108.863522694486 1102.078232846856 1100.72821697336 1083.210084036207 350.1665137460374 1094.209908517677 293.357644448723
1872 0.005 9.359999999999999 20 1103.895890036851 1059.180283069386 1059.286340650668 1108.853847617001 1102.069318092501 1100.719862569056 1083.181649563427 350.1706172501897 1094.205110551394 293.3576868135386
1873 0.005 9.365 20 1103.899090129892 1059.180608654647 1059.286517410553 1108.871857154379 1102.083851727711 1100.730097754491 1083.247495912859 350.1709308134679 1094.212721124559 293.3576811334885
1874 0.005 9.370000000000001 20 1103.893161851472 1059.180453755188 1059.286473713685 1108.853967915679 1102.070118030541 1100.72130490213 1083.190370673571 350.1762282598583 1094.204252842424 293.3576901371772
1875 0.005 9.375 20 1103.894090231065 1059.18043814973 1059.286463577382 1108.863058888145 1102.076985081612 1100.726037179616 1083.202849769672 350.1778283072672 1094.210134552263 293.3576800355382
1876 0.005 9.380000000000001 20 1103.895707336269 1059.180433577412 1059.286416455107 1108.859243260246 1102.073801450484 1100.723550099947 1083.22321058671 350.1812704703884 1094.205955439849 293.3577244157155
1877 0.005 9.385 20 1103.896419060444 1059.180503712546 1059.286472094688 1108.86158234027 1102.07596764177 1100.724167690686 1083.207881403653 350.1797329757537 1094.20845571004 293.3577417234975
1878 0.005 9.390000000000001 20 1103.894691789178 1059.180443013741 1059.28648022056 1108.862936982803 1102.076810538031 1100.727322774245 1083.200015355452 350.1837589465756 1094.209986970223 293.3577396052421
1879 0.005 9.395 20 1103.896482608215 1059.18037641033 1059.28637416161 1108.857292088812 1102.072877513961 1100.720470728816 1083.21839863549 350.183212172036 1094.205139576699 293.3577503933312
1880 0.005 9.4 20 1103.897512909985 1059.180681836891 1059.286605754677 1108.86967548885 1102.082346174007 1100.729966398237 1083.221557145819 350.1854647576089 1094.212340850643 293.3577736321159
1881 0.005 9.404999999999999 20 1103.893723254354 1059.180366311878 1059.286439522131 1108.852039371127 1102.068490812276 1100.719853092558 1083.179560652329 350.1842366294491 1094.204795953068 293.3577769661866
1882 0.005 9.41 20 1103.894991278384 1059.180534018945 1059.28650330921 1108.868201487133 1102.080556781446 1100.727339202781 1083.239250595358 350.1862038155995 1094.210176085016 293.3577539632848
1883 0.005 9.415000000000001 20 1103.89716393443 1059.1805135801 1059.28649998731 1108.855668359279 1102.0719279043 1100.722979642565 1083.194800949488 350.1861634530504 1094.206030780885 293.3577864354335
1884 0.005 9.42 20 1103.887585269598 1059.180387381123 1059.286421410324 1108.86046919927 1102.074462041651 1100.723170016574 1083.196106127278 350.188557174059 1094.208001100815 293.3577618831545
1885 0.005 9.425000000000001 20 1103.907193912055 1059.180551618953 1059.286507033838 1108.866642840358 1102.079411585928 1100.728137391697 1083.234888938078 350.1881239920693 1094.210331106696 293.3577848167672
1886 0.005 9.43 20 1103.883849075037 1059.180437799041 1059.28645193279 1108.854473373072 1102.071351375735 1100.72113755333 1083.192109425243 350.1907438105777 1094.204553156764 293.3577616107075
1887 0.005 9.435 20 1103.90446315872 1059.180554220392 1059.286532782306 1108.867973568741 1102.080286599575 1100.728729345498 1083.210289460676 350.1917331087364 1094.212340327308 293.3577400432852
1888 0.005 9.44 20 1103.891218688142 1059.180427374086 1059.286443343612 1108.855759470064 1102.071684402239 1100.720447684931 1083.216574344456 350.1917715678289 1094.204821841409 293.3577229367752
1889 0.005 9.445 20 1103.898260929647 1059.180603644994 1059.286576969866 1108.866763271 1102.07978622233 1100.727784540712 1083.216944962558 350.1942033406199 1094.210337735214 293.3577406583326
1890 0.005 9.450000000000001 20 1103.892052295131 1059.180382465674 1059.286437210013 1108.852785148913 1102.069565747939 1100.722228328579 1083.182950371412 350.196828666548 1094.205793697316 293.3577539324585
1891 0.005 9.455 20 1103.894488025431 1059.180435489385 1059.286415034386 1108.865093752407 1102.077732048318 1100.723973920149 1083.232014731263 350.2002405777223 1094.208183727853 293.3577099277358
1892 0.005 9.460000000000001 20 1103.903785385155 1059.180599600758 1059.286564730037 1108.862995432027 1102.077604729449 1100.727731469187 1083.210521543912 350.2001327414102 1094.210338955367 293.3577012102806
1893 0.005 9.465 20 1103.88067097735 1059.180283430274 1059.286370585066 1108.853859237862 1102.069491154575 1100.719650099134 1083.182415981474 350.2030832948682 1094.204322419373 293.3576665330456
1894 0.005 9.470000000000001 20 1103.913893625517 1059.18062483056 1059.286527367308 1108.871848956158 1102.083246399373 1100.729815609206 1083.244811086627 350.2038168359722 1094.212990534195 293.3576928394932
1895 0.005 9.475 20 1103.87894540491 1059.18044965853 1059.286478032774 1108.852984074809 1102.06991698979 1100.721134921335 1083.191473716214 350.2035762051055 1094.204322269875 293.3576334453215
1896 0.005 9.48 20 1103.906261215798 1059.180490180295 1059.286497079139 1108.865405977918 1102.077912587121 1100.726654264756 1083.206970634741 350.2072611994242 1094.210532751716 293.3576453639536
1897 0.005 9.484999999999999 20 1103.887582343525 1059.180453807109 1059.286440544781 1108.8569332858 1102.072992043822 1100.72292670846 1083.220665526306 350.2076171086243 1094.205809254543 293.3577023774866
1898 0.005 9.49 20 1103.898660983616 1059.18050796399 1059.2864773143 1108.862668027443 1102.076058312402 1100.724364047534 1083.207559770188 350.2074604036742 1094.207986520818 293.3576249521652
1899 0.005 9.495000000000001 20 1103.895988913363 1059.180481264628 1059.286504334604 1108.860997354672 1102.075771730447 1100.7263598763 1083.199470935097 350.2101662437308 1094.209914404526 293.3576271674534
1900 0.005 9.5 20 1103.89132818214 1059.180384639102 1059.286395293856 1108.858535508597 1102.072991738528 1100.720460914904 1083.22014777827 350.2122160562867 1094.204379590645 293.3576286203453
1901 0.005 9.505000000000001 20 1103.906432738025 1059.180732441776 1059.286636727664 1108.868802107246 1102.082253966618 1100.730372726305 1083.219793398885 350.2172887995885 1094.213289069308 293.3576015658081
1902 0.005 9.51 20 1103.881334887275 1059.180351622379 1059.286443150323 1108.851809522375 1102.068199262263 1100.719706262061 1083.178610585044 350.217678156765 1094.203653205381 293.3576181125746
1903 0.005 9.515000000000001 20 1103.910243181977 1059.180575829246 1059.286528677032 1108.868921587056 1102.080990008366 1100.727585298299 1083.240634186509 350.2155969698829 1094.21115550794 293.3576181019769
1904 0.005 9.52 20 1103.881800664333 1059.180526855674 1059.286533746718 1108.855291813703 1102.071985751421 1100.72302273481 1083.195032652167 350.2173216621384 1094.205618291499 293.357633126642
1905 0.005 9.525 20 1103.902989569683 1059.180421031112 1059.286441049348 1108.860828087553 1102.074119739821 1100.722913858468 1083.195125436559 350.2172313123002 1094.20833348273 293.3576266441588
1906 0.005 9.529999999999999 20 1103.892342280629 1059.180554607627 1059.28652396424 1108.86556897908 1102.07934651479 1100.727967657516 1083.235233739575 350.2210567153607 1094.209655368739 293.3576401895361
1907 0.005 9.535 20 1103.896126070636 1059.180468043129 1059.286475579304 1108.856143292652 1102.071529787118 1100.721174750133 1083.194393141268 350.2227779216106 1094.204921630439 293.3576355117814
1908 0.005 9.540000000000001 20 1103.896572951915 1059.180613142951 1059.286578720944 1108.866793031725 1102.080336063952 1100.728813148085 1083.210976826217 350.2255868295483 1094.2123149868 293.3576630618899
1909 0.005 9.545 20 1103.89376752815 1059.180446936567 1059.286457872342 1108.856221326502 1102.071420614769 1100.720343762835 1083.215113579068 350.2257820956743 1094.204392563004 293.357652207871
1910 0.005 9.550000000000001 20 1103.898738942877 1059.180630688977 1059.28660114546 1108.865422935382 1102.079698223551 1100.727821540306 1083.214574290046 350.2290263890935 1094.210579769174 293.3577129002038
1911 0.005 9.555 20 1103.887752194569 1059.180402099003 1059.28646821746 1108.85422646773 1102.069898953436 1100.722325940641 1083.185046410891 350.230109335401 1094.205370233966 293.3576994042525
1912 0.005 9.56 20 1103.902794784185 1059.180496530946 1059.286456298477 1108.864237986409 1102.077262525763 1100.723491136609 1083.23154641891 350.2336636937277 1094.208636414482 293.3576864819311
1913 0.005 9.565 20 1103.892182363108 1059.180598503799 1059.286587358805 1108.863356921878 1102.077738667937 1100.727682108767 1083.208588354657 350.2361241408766 1094.209612254057 293.3577042599413
1914 0.005 9.57 20 1103.894939147689 1059.180321818696 1059.286403010681 1108.854055234678 1102.06981711349 1100.719907924952 1083.182455878259 350.2357506586649 1094.205025713394 293.3576949245733
1915 0.005 9.575000000000001 20 1103.899058666651 1059.18064109812 1059.286562946561 1108.871717055251 1102.083203616378 1100.729647709886 1083.246401265484 350.2359132388044 1094.212621564576 293.3576807641002
1916 0.005 9.58 20 1103.894607265298 1059.180489559349 1059.286505350475 1108.853666358356 1102.070134858099 1100.721155524323 1083.189871690957 350.2363296667408 1094.204363619094 293.3576488567296
1917 0.005 9.585000000000001 20 1103.89072498198 1059.180459408646 1059.286503318933 1108.864072917953 1102.077711715463 1100.726701966715 1083.203827329633 350.235578036691 1094.210420027579 293.3576646596611
1918 0.005 9.59 20 1103.900216164294 1059.180449151871 1059.286439580236 1108.858463999074 1102.073124880273 1100.723060297911 1083.221558267939 350.236093720239 1094.205834423901 293.3576267532369
1919 0.005 9.595000000000001 20 1103.890395575791 1059.180526025584 1059.286496544583 1108.86190415278 1102.076438201962 1100.724551612427 1083.207392656514 350.2394532103557 1094.208529918509 293.3576560616391
1920 0.005 9.6 20 1103.899639911301 1059.180465694883 1059.28649412734 1108.861935098859 1102.07593537395 1100.726627037176 1083.198049261759 350.2406698951579 1094.209368981005 293.3576396111843
1921 0.005 9.605 20 1103.891343201724 1059.180351456563 1059.286375443289 1108.857289206946 1102.07300112023 1100.720467453986 1083.218480533505 350.2425404630862 1094.205113040552 293.3576836148307
1922 0.005 9.609999999999999 20 1103.902034557322 1059.180674630411 1059.286601523703 1108.869599230306 1102.082121473878 1100.730232844879 1083.22052162619 350.2440808278186 1094.212368575195 293.3576925945461
1923 0.005 9.615 20 1103.890102668018 1059.180364790167 1059.286432141931 1108.852005524062 1102.068668463368 1100.719915560317 1083.179606413519 350.2470745186623 1094.204920754263 293.357735884135
1924 0.005 9.620000000000001 20 1103.899279806954 1059.180521692904 1059.286502766687 1108.869212708229 1102.080884906786 1100.727631411116 1083.240283199306 350.2475494029643 1094.210340812666 293.3577453941278
1925 0.005 9.625 20 1103.894811081437 1059.18047512728 1059.286489759197 1108.854590084558 1102.071473273325 1100.722706248823 1083.193895507985 350.2501902013415 1094.20584744455 293.3577447207541
1926 0.005 9.630000000000001 20 1103.888457207514 1059.180354772061 1059.286397098105 1108.861087394821 1102.074452789822 1100.723067125213 1083.196638619051 350.2534148772153 1094.207762510204 293.3577234673866
1927 0.005 9.635 20 1103.907966595109 1059.180508396129 1059.286466970334 1108.865707086283 1102.078929499045 1100.727861393773 1083.233793332189 350.2534843909357 1094.210617848484 293.357771576608
1928 0.005 9.640000000000001 20 1103.880762765085 1059.180355324664 1059.286403899406 1108.855478136559 1102.071790516318 1100.721446209858 1083.193655126999 350.2550417634223 1094.204390418511 293.3577641471973
1929 0.005 9.645 20 1103.909323398335 1059.18051492019 1059.286490873202 1108.867756038343 1102.080066205833 1100.728584568738 1083.209760859793 350.2553488290479 1094.212749382042 293.3577690018259
1930 0.005 9.65 20 1103.884570397059 1059.180359286227 1059.286376553169 1108.855365675394 1102.071382429127 1100.720228127686 1083.216653799552 350.2542209341626 1094.204083006466 293.3577147148398
1931 0.005 9.654999999999999 20 1103.904328819175 1059.1805547882 1059.286522551862 1108.867081445558 1102.079987853641 1100.7278597285 1083.21674363078 350.2562625128064 1094.210863206778 293.3577025665422
1932 0.005 9.66 20 1103.886435857645 1059.180303430458 1059.286379091516 1108.85259378212 1102.069638143623 1100.722226047655 1083.182637363555 350.2592700863804 1094.205376460502 293.357682924908
1933 0.005 9.665000000000001 20 1103.899341085937 1059.180376332934 1059.286351748787 1108.865311020826 1102.077438020565 1100.723705856936 1083.231925367876 350.2594345995003 1094.208467117249 293.3576883709019
1934 0.005 9.67 20 1103.899491100158 1059.18054155045 1059.286505282636 1108.862546657309 1102.077569022282 1100.727562131987 1083.208926358507 350.2599024896942 1094.210099213392 293.3576759239596
1935 0.005 9.675000000000001 20 1103.884940382467 1059.180203792788 1059.286311547752 1108.854702645413 1102.069726101372 1100.719677850087 1083.182858555142 350.2611937198454 1094.204464513347 293.3576767322375
1936 0.005 9.68 20 1103.911714812198 1059.180551961942 1059.286470640126 1108.87116509068 1102.083045563689 1100.729692566752 1083.244474346021 350.2623238163504 1094.212922737519 293.3576941313484
1937 0.005 9.685 20 1103.880106512943 1059.180367271874 1059.286406461681 1108.853529189225 1102.069949957636 1100.72103398754 1083.19024492838 350.2656808410564 1094.203954869182 293.3576849490623
1938 0.005 9.69 20 1103.907522162082 1059.180403581855 1059.286424714414 1108.865455851841 1102.078218350396 1100.726843371137 1083.206374552374 350.2665951432941 1094.211151170811 293.3576971414231
1939 0.005 9.695 20 1103.883797257366 1059.180314435695 1059.286342404485 1108.856935901958 1102.072686800842 1100.722760920876 1083.220202414036 350.2704758239084 1094.205342365141 293.3576859113774
1940 0.005 9.700000000000001 20 1103.90326630608 1059.180410641884 1059.286378601221 1108.862601455713 1102.076241803582 1100.724650121664 1083.206503503368 350.2733937264424 1094.208442112349 293.3577206869475
1941 0.005 9.705 20 1103.889763079475 1059.180365811101 1059.286390589914 1108.861003614834 1102.075880333931 1100.726591358422 1083.199324921345 350.273043561011 1094.209685073464 293.357724082141
1942 0.005 9.710000000000001 20 1103.897224006115 1059.180248247641 1059.286272616483 1108.858534377298 1102.07284255455 1100.720339547084 1083.219742625512 350.2766858962407 1094.204537292465 293.3577163713884
1943 0.005 9.715 20 1103.900587214764 1059.180578635222 1059.286504777737 1108.868551752975 1102.082247882196 1100.73035971497 1083.219528165706 350.2754976646046 1094.213153251391 293.3577540658941
1944 0.005 9.720000000000001 20 1103.88629249318 1059.180218744284 1059.286302595132 1108.852150022935 1102.068280468684 1100.719826256654 1083.178785371126 350.2800891355042 1094.203561634379 293.3576937742748
1945 0.005 9.725 20 1103.905832109001 1059.180437942055 1059.286393941302 1108.868443912273 1102.080952934465 1100.727510926242 1083.240864868434 350.2795335767147 1094.211118718979 293.3577579106086
1946 0.005 9.73 20 1103.885316655184 1059.180346818951 1059.286382802844 1108.855450141411 1102.071780328665 1100.722893540174 1083.195042525929 350.2841597650347 1094.205019820181 293.3577178817621
1947 0.005 9.734999999999999 20 1103.900910307172 1059.180263236515 1059.286292159138 1108.860471414923 1102.074099959621 1100.722953966115 1083.194996673673 350.2827248426634 1094.208622448785 293.3577610669161
1948 0.005 9.74 20 1103.893748565584 1059.18038827591 1059.286361203251 1108.865769428479 1102.079040449496 1100.727751845941 1083.234319045021 350.2841123926526 1094.209491688901 293.3577357200844
1949 0.005 9.745000000000001 20 1103.896713440425 1059.180275729428 1059.286308409955 1108.855803937025 1102.071686351887 1100.72133651568 1083.194411006823 350.2835439624097 1094.20501091958 293.3577383079913
1950 0.005 9.75 20 1103.893734774741 1059.18040618888 1059.286401002227 1108.867289351119 1102.080480750899 1100.728976123947 1083.21096668571 350.2862806471041 1094.212530079337 293.3577144040753
1951 0.005 9.755000000000001 20 1103.8975814803 1059.180262921153 1059.286267023717 1108.855798734954 1102.071252240881 1100.720209891795 1083.214727849141 350.2838113887653 1094.204220456055 293.3577213205796
1952 0.005 9.76 20 1103.892849886163 1059.180433479625 1059.286407960143 1108.865415513084 1102.079625067363 1100.727776337013 1083.215212869688 350.2832214100068 1094.210779727543 293.3576774793057
1953 0.005 9.765000000000001 20 1103.89366419171 1059.18019172898 1059.286268408123 1108.854248210244 1102.069871920611 1100.722352803347 1083.184554178513 350.2857691091356 1094.205297233018 293.3576981977113
1954 0.005 9.77 20 1103.896765905345 1059.18029133739 1059.28625565479 1108.86402020047 1102.077440884926 1100.723695971359 1083.231471518665 350.2870256570718 1094.208628052199 293.3577070959853
1955 0.005 9.775 20 1103.896926897857 1059.180413284111 1059.286382651757 1108.863277472745 1102.077538935477 1100.727605498343 1083.208127211482 350.2913167886103 1094.2093384265 293.3577308796655
1956 0.005 9.779999999999999 20 1103.890819691582 1059.180118734463 1059.286208684741 1108.853941879313 1102.069936634184 1100.719948230785 1083.182838493063 350.2921891555908 1094.205090728822 293.3577251383013
1957 0.005 9.785 20 1103.90290680054 1059.180436934665 1059.286370607407 1108.872140015212 1102.083328694 1100.729897414505 1083.246575929116 350.295365143253 1094.212310059161 293.3576902622523
1958 0.005 9.790000000000001 20 1103.892162192315 1059.180312631219 1059.286323473624 1108.8532289246 1102.07022745428 1100.721215697408 1083.188762886548 350.297029721544 1094.204834777521 293.3576911746302
1959 0.005 9.795 20 1103.892752233684 1059.180294384956 1059.286332550438 1108.864685953984 1102.077766558314 1100.726678663709 1083.204481991871 350.2957775067973 1094.21000569626 293.3576988145969
1960 0.005 9.800000000000001 20 1103.900225007793 1059.180237488421 1059.286258089425 1108.857700177276 1102.072788794382 1100.722756214108 1083.221193775235 350.2952415448343 1094.206184387542 293.3576899795962
1961 0.005 9.805 20 1103.887586231603 1059.180314583406 1059.286302418468 1108.862220865727 1102.076493019244 1100.724688636488 1083.207312262487 350.2991736054402 1094.2080613394 293.3577095925312
1962 0.005 9.81 20 1103.902990691688 1059.18026559976 1059.286283663883 1108.861185439397 1102.075426260191 1100.726468012265 1083.19667178857 350.3013668743726 1094.209816615811 293.3577330432065
1963 0.005 9.815 20 1103.885707938752 1059.180130483237 1059.28616611238 1108.857844834112 1102.073450922167 1100.720855337421 1083.220102944257 350.302540801647 1094.204877263486 293.3577175314746
1964 0.005 9.82 20 1103.907967213055 1059.180466001117 1059.286392843346 1108.869659627909 1102.082022625824 1100.730185528597 1083.221702950194 350.3078714606552 1094.212933275029 293.3577072992924
1965 0.005 9.825000000000001 20 1103.883032249442 1059.180136678236 1059.286207551861 1108.85101813034 1102.06826715531 1100.719634121022 1083.178620161062 350.3051924659246 1094.204185697437 293.3577448553414
1966 0.005 9.83 20 1103.904825745986 1059.180331018941 1059.286292013519 1108.869684839008 1102.08117651876 1100.727845221532 1083.240838775307 350.3053346425631 1094.21062885506 293.357722744696
1967 0.005 9.835000000000001 20 1103.890245429445 1059.180244588186 1059.286274530414 1108.854109646007 1102.071283220684 1100.722595051602 1083.194586738545 350.3044286962891 1094.205514067772 293.3577068978573
1968 0.005 9.84 20 1103.892788294687 1059.180147014085 1059.286187900962 1108.861734811806 1102.074557169499 1100.723263827121 1083.197725238026 350.3097958310672 1094.208281314702 293.357718058821
1969 0.005 9.845000000000001 20 1103.904650856973 1059.180304489523 1059.286255855082 1108.864658086989 1102.078630011 1100.72777460582 1083.232704181539 350.3102956120886 1094.210184125246 293.3577076148869
1970 0.005 9.85 20 1103.883637122825 1059.180158919118 1059.286203189843 1108.856528249739 1102.072088731181 1100.721582616534 1083.196131642622 350.3137422893514 1094.204680098404 293.3576798781668
1971 0.005 9.855 20 1103.909004016513 1059.180311288588 1059.2862971717 1108.867155181879 1102.080075213617 1100.728829141199 1083.210758024047 350.3125023345391 1094.212960346846 293.3576789424856
1972 0.005 9.859999999999999 20 1103.882397677997 1059.180178705831 1059.286188656029 1108.856101723437 1102.072057789292 1100.720567192211 1083.216865421829 350.3150994788573 1094.204034757277 293.3577062380782
1973 0.005 9.865 20 1103.908166213557 1059.180414759946 1059.286351899459 1108.867101448899 1102.080276899594 1100.728355122557 1083.216501427369 350.3153901864834 1094.211451774784 293.357700771637
1974 0.005 9.870000000000001 20 1103.879931904136 1059.180099830141 1059.286191720684 1108.851861044692 1102.068957378905 1100.721450352631 1083.18229947489 350.3155469773122 1094.204858815335 293.3576823141936
1975 0.005 9.875 20 1103.905664759556 1059.180242098478 1059.28619003609 1108.866013652166 1102.077886767757 1100.723986162758 1083.23362983684 350.3183989932417 1094.208544031919 293.3576503949859
1976 0.005 9.880000000000001 20 1103.892131088186 1059.180369128334 1059.286319677851 1108.861120833856 1102.076754281193 1100.72706012852 1083.206443626033 350.3178071813979 1094.209643825553 293.3576716566608
1977 0.005 9.885 20 1103.890674533217 1059.180064576315 1059.286144940582 1108.855390023282 1102.070063083801 1100.7199512508 1083.183848850949 350.318321189795 1094.204448595734 293.3576326324247
1978 0.005 9.890000000000001 20 1103.906854463091 1059.180387871543 1059.286313842619 1108.870735470171 1102.082927196862 1100.729720075019 1083.244502170283 350.3226835878359 1094.212805477554 293.3576652251294
1979 0.005 9.895 20 1103.884460577388 1059.180248602204 1059.286266047937 1108.854242407234 1102.07010488171 1100.721070560711 1083.191235465307 350.3239938428831 1094.20404191194 293.3576882526759
1980 0.005 9.9 20 1103.904599942033 1059.18031520947 1059.286308134405 1108.864928661929 1102.078243792704 1100.727022502595 1083.206299181512 350.3260948380241 1094.211130454569 293.3576458571413
1981 0.005 9.904999999999999 20 1103.886075342407 1059.180178379251 1059.286217158485 1108.857060713789 1102.072319077283 1100.722381082701 1083.218796306777 350.3311554628233 1094.205206065694 293.3576693033078
1982 0.005 9.91 20 1103.903162121719 1059.180302641322 1059.286271244507 1108.862552729936 1102.07650891362 1100.72464315029 1083.20742460945 350.3311285701249 1094.208858380945 293.3577099937791
1983 0.005 9.915000000000001 20 1103.887179513737 1059.180239296282 1059.286262166731 1108.860499868749 1102.075284639197 1100.726246109875 1083.197480889902 350.3335796831237 1094.209149498085 293.3576839753213
1984 0.005 9.92 20 1103.901171909338 1059.180159380983 1059.28616097436 1108.85912224704 1102.07360176047 1100.720782167372 1083.221147431862 350.3334066310921 1094.205203221043 293.3576803763943
1985 0.005 9.925000000000001 20 1103.894285672039 1059.180426386896 1059.286374799616 1108.867950102332 1102.081749812828 1100.72999506527 1083.218659438801 350.3344482035861 1094.212435433701 293.3576727226002
1986 0.005 9.93 20 1103.892319443612 1059.180133501605 1059.286191118858 1108.852498140285 1102.06836946048 1100.719714371491 1083.179289982068 350.3346845922039 1094.203931129432 293.357668113122
1987 0.005 9.935 20 1103.900494646608 1059.180369431414 1059.286298043371 1108.869052854305 1102.081452931703 1100.727894556521 1083.243086198273 350.33726304373 1094.211173621427 293.357721102789
1988 0.005 9.94 20 1103.889873963474 1059.180249408854 1059.286278936205 1108.854683188987 1102.071110136071 1100.722416517644 1083.192525242608 350.3379539901533 1094.204720514211 293.3577200164228
1989 0.005 9.945 20 1103.896582307445 1059.180180811797 1059.286209230992 1108.860697556161 1102.074682830866 1100.723533036512 1083.196633900887 350.3368241507201 1094.208895540791 293.3577684635367
1990 0.005 9.950000000000001 20 1103.896976236509 1059.180314006933 1059.286269602913 1108.865134579672 1102.078222462429 1100.727272953488 1083.233461519176 350.3362349987061 1094.208872699115 293.3577505258166
1991 0.005 9.955 20 1103.894516308926 1059.18024014966 1059.286247416077 1108.856238767268 1102.072216474455 1100.721595539495 1083.19588290556 350.3386360770569 1094.205861609077 293.3577917313598
1992 0.005 9.960000000000001 20 1103.895973726026 1059.180311960954 1059.28632870333 1108.867228806593 1102.080116227335 1100.729022662344 1083.20925976992 350.3397471001106 1094.212061720996 293.357760494761
1993 0.005 9.965 20 1103.897234451702 1059.180210523839 1059.286212989648 1108.855588565727 1102.07161299556 1100.720269199743 1083.215056146013 350.3418068023252 1094.204771743342 293.357769323116
1994 0.005 9.970000000000001 20 1103.892465411627 1059.180418246863 1059.286371817353 1108.866817210924 1102.080501418206 1100.72838631912 1083.217373808804 350.3444374886272 1094.210675383995 293.3577606284706
1995 0.005 9.975 20 1103.895586864667 1059.180139738553 1059.286218389527 1108.853032095236 1102.069094756236 1100.721521000225 1083.182466395578 350.3464206658031 1094.205485539692 293.3577785619266
1996 0.005 9.98 20 1103.892036796413 1059.180220759161 1059.286202636524 1108.864799100674 1102.077884476323 1100.724313680641 1083.23314615521 350.3480306187296 1094.208555395522 293.3577504028813
1997 0.005 9.984999999999999 20 1103.901484724645 1059.180370664225 1059.286320111512 1108.861959664297 1102.07638802942 1100.726716772297 1083.206619283838 350.349504360795 1094.209193302966 293.3577679028688
1998 0.005 9.99 20 1103.8855740472 1059.180096915627 1059.286162978771 1108.854903540975 1102.070652296248 1100.720538768129 1083.185414480006 350.3484497849711 1094.205166574436 293.3577236324437
1999 0.005 9.995000000000001 20 1103.908395093009 1059.180385455699 1059.286322525639 1108.87193042884 1102.082965733684 1100.729722506293 1083.245430726623 350.3546307202918 1094.212655556164 293.3576812214522
2000 0.005 10 20 1103.886679828393 1059.180254825811 1059.286268621197 1108.85265324248 1102.070002312732 1100.721118864725 1083.188685571751 350.3530760205824 1094.204219591333 293.3576880222255
2001 0.005 10.005 20 1103.898049865563 1059.180277465848 1059.286289760949 1108.86591314705 1102.078417549112 1100.727284951539 1083.206218249631 350.3558787113658 1094.210960621933 293.357633044344
2002 0.005 10.01 20 1103.895955013168 1059.180201999478 1059.286219330345 1108.856329046343 1102.072197860387 1100.722068236459 1083.219686653117 350.3549844302559 1094.205155104851 293.3576694938711
2003 0.005 10.015 20 1103.891222885791 1059.180283341132 1059.286276337579 1108.863149859035 1102.076782899818 1100.724934684985 1083.208645007398 350.3576353141612 1094.208563469017 293.3576161722868
2004 0.005 10.02 20 1103.901008444032 1059.180235603291 1059.286252121191 1108.8595145611 1102.074436577551 1100.725772880309 1083.194134457465 350.3574320429597 1094.209164078907 293.3576916558379
2005 0.005 10.025 20 1103.886031496594 1059.180133556574 1059.286149553966 1108.859276116523 1102.074224761361 1100.721365984996 1083.222340367605 350.355290035324 1094.205038518994 293.357695293168
2006 0.005 10.03 20 1103.910359182349 1059.180446417789 1059.286379709964 1108.869222915903 1102.081933805571 1100.730089144633 1083.220447172213 350.3564776624933 1094.21305203546 293.3576708330604
[truncated: 157,652 more chars]
