# Supplementary material for: Thermocouple Sensor Response in Hot Airstream
Source: Sensors (Basel). 2025 Jul 26;25(15):4634. doi: 10.3390/s25154634 (PMC12349096; doi:10.3390/s25154634)
Supplement: Supplementary file 1 [file sensors-25-04634-s001.zip › report-file-t_11R75.out]

"report-file-t"
"Time Step" "delta-time etc.."
("TimeStep" "delta-time" "flow-time" "iters-per-timestep" "t_1" "t_sensor" "t0" "t1" "t2" "t3" "ty_1" "ty_10" "ty1" "ty10")
0 0.005 0 0 293 293 293 293 293 293 293 293 293 293
1 0.005 0.005 20 560.7252665669548 296.3866514617762 294.8438193416598 1062.377449300527 1071.354197324604 1077.615382473426 1040.269885131638 563.2517876222582 1050.15686821811 387.1021573619605
2 0.005 0.01 20 688.1932442335808 302.7724965501415 299.4015633031103 1105.119308666209 1102.07611282811 1100.082435669787 1106.073951003667 358.1514030780784 1104.617532676311 369.6740928489141
3 0.005 0.015 20 790.6915162252019 310.9150326850069 306.2740952491046 1103.438057759977 1101.101569215924 1100.201466788888 1100.41282666708 362.5832019450186 1099.352350745309 317.1195767966894
4 0.005 0.02 20 862.5184397695693 320.0830985249943 314.6747546262418 1102.888124133928 1100.762866188767 1100.120208070268 1095.976979501962 308.2677618524463 1098.203355179858 309.3944817752978
5 0.005 0.025 20 908.5075487261304 329.7324414918422 323.908840466737 1102.650350103703 1100.637702644592 1100.089058523075 1093.578884351999 296.4065702439113 1097.684296859074 314.7475791590549
6 0.005 0.03 20 928.9096775242408 339.6872051503125 333.577077284786 1102.578864085891 1100.60148379109 1100.079739608754 1092.352431131485 293.926020194815 1097.618746873054 318.5913092511976
7 0.005 0.035 20 935.800818677057 349.7734757046108 343.4550974960773 1102.572097456175 1100.607393591018 1100.087060890929 1092.035280591313 293.4146380945072 1097.645141838306 320.2805387517831
8 0.005 0.04 20 936.4185922190189 359.9004924758339 353.4180005274802 1102.595601031458 1100.629724411117 1100.093591928259 1092.200996048848 293.3355482226069 1097.713144392291 320.8929873763402
9 0.005 0.045 20 936.0173148928235 370.0066999051589 363.3948249612384 1102.615642714632 1100.644210503342 1100.103396545538 1092.542534528151 293.383652034474 1097.754088524646 320.6863667548647
10 0.005 0.05 20 935.1551450568963 380.0608128749604 373.3470381237959 1102.63168517083 1100.654831554067 1100.107079494549 1092.882271334467 293.4561300021942 1097.773269203528 319.596883812703
11 0.005 0.055 20 935.8188097105143 390.0403486724717 383.2514563649204 1102.646718111019 1100.665122736947 1100.111727758605 1093.144585670022 293.5809125967309 1097.782592683669 317.782222924827
12 0.005 0.06 20 935.8074855509927 399.9300382086661 393.0907210492303 1102.65411149276 1100.667855663992 1100.110309967988 1093.288794048099 293.7347867477022 1097.786095598143 315.4913236580641
13 0.005 0.065 20 936.5974262406484 409.7224330588204 402.8540589751171 1102.664595481035 1100.674289835659 1100.113195358731 1093.392628757662 293.8904299067954 1097.79208892785 312.9043286607352
14 0.005 0.07000000000000001 20 936.5154446341419 419.4082290941943 412.531278853926 1102.666523642648 1100.671688323042 1100.111377189548 1093.469680923655 294.0341849285714 1097.789420334525 310.1825341338347
15 0.005 0.075 20 937.2045074388993 428.9863158987008 422.1159608241165 1102.673105309487 1100.675806128174 1100.113322838712 1093.53836272743 294.1527066498919 1097.789231797444 307.4571814856595
16 0.005 0.08 20 938.2050498489372 438.4611030375894 431.6060256420732 1102.683435111467 1100.685013369217 1100.119377618287 1093.600858023162 294.2305488401954 1097.792823073075 304.9112646088245
17 0.005 0.08500000000000001 20 939.4974190916315 447.8369524654458 441.00067629475 1102.686646287214 1100.685016397581 1100.11630915937 1093.660619884433 294.2635188830432 1097.790642634588 302.6740463061499
18 0.005 0.09 20 940.6047907637032 457.110891837665 450.2988331485499 1102.696477710318 1100.693545518409 1100.121621003806 1093.725396421315 294.2558239255465 1097.793526987462 300.8298037048818
19 0.005 0.095 20 941.5606705784165 466.2804902936513 459.4988421355771 1102.699348278486 1100.690505233959 1100.120293669015 1093.779264586422 294.2395639499083 1097.795482528117 299.385254703613
20 0.005 0.1 20 942.5553786059307 475.3406353854734 468.5989764828657 1102.704608037672 1100.692585869001 1100.116746777909 1093.839335247917 294.232441574043 1097.794088942555 298.2939351202023
21 0.005 0.105 20 943.4902499868268 484.2881169762747 477.5999897095003 1102.717951923866 1100.706828379398 1100.126787111499 1093.89796896953 294.236812127593 1097.797791631746 297.4884545677562
22 0.005 0.11 20 944.4780345576589 493.1201539623478 486.4950656722486 1102.723302058055 1100.707768939335 1100.129667188878 1093.951644266858 294.2519310291214 1097.800509192858 296.903871011576
23 0.005 0.115 20 945.2120260323749 501.8356669035484 495.2791106245573 1102.725055365969 1100.705726257526 1100.125939062452 1093.995302530048 294.2740607166864 1097.803544819784 296.4868287633515
24 0.005 0.12 20 945.8854856668746 510.43232974767 503.9488248992939 1102.730588143094 1100.707899660459 1100.126561100523 1094.045313200303 294.2980781943802 1097.804789961769 296.201132486415
25 0.005 0.125 20 946.1658578600352 518.9085599322568 512.5023293897067 1102.747242895767 1100.721084638789 1100.132700524674 1094.09848633973 294.3193422595604 1097.81441066911 296.00654116485
26 0.005 0.13 20 946.3714032326773 527.2617001751081 520.9382408659931 1102.7465385284 1100.719117194716 1100.13045238635 1094.13657294488 294.3356380355711 1097.816513022644 295.8847379883439
27 0.005 0.135 20 947.0564850878703 535.492699299968 529.2563713726603 1102.751173218788 1100.719056427955 1100.126771099214 1094.184255544825 294.347890047228 1097.821451694834 295.8151285138204
28 0.005 0.14 20 948.0575785622722 543.6038729775011 537.4572422631927 1102.754044447243 1100.71994982728 1100.129403940147 1094.229663272045 294.3591994555652 1097.822219385182 295.7789928387065
29 0.005 0.145 20 949.282248963649 551.5964321475888 545.5414343237125 1102.759367519347 1100.72470123506 1100.131167287957 1094.274920339492 294.3736676966489 1097.82258693482 295.7627310560315
30 0.005 0.15 20 950.6305006811798 559.4716460414287 553.5096490895473 1102.772304141273 1100.73437167708 1100.137294935367 1094.32485915751 294.3942923291987 1097.83016745333 295.7550536810007
31 0.005 0.155 20 952.0015436869559 567.2301277146063 561.362250401612 1102.775230173113 1100.735646413644 1100.139365719676 1094.361660074672 294.4214808983298 1097.831952214396 295.7531129867718
32 0.005 0.16 20 953.4284993778742 574.8720536911601 569.0994699713928 1102.775111860482 1100.734881627869 1100.137316912672 1094.395223217416 294.4519092867633 1097.832218605728 295.75200243607
33 0.005 0.165 20 954.8585766573705 582.3979730926707 576.7215522497108 1102.781719685365 1100.74029528656 1100.137213502097 1094.438586396072 294.4807009563647 1097.834399784075 295.7489095397005
34 0.005 0.17 20 956.2145202725138 589.8085263677597 584.228766441242 1102.783338731493 1100.739570830291 1100.135640631441 1094.47614564929 294.504220753802 1097.833380453541 295.7416117992228
35 0.005 0.175 20 957.5596439804349 597.1046491892236 591.6217233423154 1102.78716663916 1100.742405659028 1100.137202424618 1094.507081018244 294.5217248476309 1097.836360168963 295.7289277330538
36 0.005 0.18 20 958.9243908305359 604.2869884613553 598.9010185299834 1102.791743868774 1100.744876658815 1100.13896380406 1094.54284174481 294.5344833991193 1097.839463255817 295.7107028858451
37 0.005 0.185 20 960.298776168978 611.3562840246893 606.0672765198798 1102.790919871874 1100.741110127493 1100.137330335295 1094.57055034658 294.5443097898915 1097.839069275785 295.6869371836606
38 0.005 0.19 20 961.6689208423425 618.3133168699923 613.1212045089216 1102.797669384021 1100.746916234516 1100.139338846711 1094.603151544386 294.5527847294791 1097.843644041792 295.6583317729381
39 0.005 0.195 20 963.0561481247089 625.1590996183762 620.0635846790778 1102.802008434316 1100.750305325982 1100.141480074411 1094.636099461938 294.561038431249 1097.845482164674 295.626208834067
40 0.005 0.2 20 964.4350520078075 631.8949096126765 626.8954187142626 1102.809181353409 1100.756661313418 1100.142810725936 1094.664435972537 294.569588987402 1097.849303967971 295.5912900641954
41 0.005 0.205 20 965.7983338088249 638.5217742583238 633.6177544319327 1102.81057752437 1100.755873819079 1100.143528944766 1094.691377300283 294.5786310741292 1097.851795538896 295.5545994637762
42 0.005 0.21 20 967.1632361229492 645.0408788846578 640.231662506877 1102.810416273875 1100.753207805387 1100.139839095822 1094.716358793233 294.5881584701394 1097.850906905511 295.517376744401
43 0.005 0.215 20 968.5376609218115 651.4533367877425 646.7381566796322 1102.815965519116 1100.757767218695 1100.144316998877 1094.74628127721 294.5979872924041 1097.854328625981 295.4810653310492
44 0.005 0.22 20 969.8711608282625 657.7600111941964 653.1381289313088 1102.81876777611 1100.759517953741 1100.145704274338 1094.771769896397 294.6080489917006 1097.853850339044 295.4466789344019
45 0.005 0.225 20 971.1410397311437 663.9617759324689 659.4325409271909 1102.821795705446 1100.759765027261 1100.143526843187 1094.799131347063 294.6182145209298 1097.85850013355 295.4152934599404
46 0.005 0.23 20 972.4932874718731 670.0597837760695 665.6223036915769 1102.823212968577 1100.759782095078 1100.144554984302 1094.819563779924 294.6284687159375 1097.860263444826 295.3871634677203
47 0.005 0.235 20 973.8257034286735 676.0551279694366 671.707806091146 1102.82760149269 1100.763551572875 1100.148399069333 1094.846418414259 294.6388941871836 1097.859917754523 295.362351213272
48 0.005 0.24 20 975.1440447659118 681.9490981146463 677.6896329684923 1102.832241568592 1100.76656765687 1100.148344552154 1094.870367206136 294.6495200173819 1097.8670901389 295.3405995389503
49 0.005 0.245 20 976.4480447124968 687.743150349494 683.5699573211627 1102.836285272011 1100.769697352923 1100.151288810778 1094.893478182056 294.6605656388198 1097.866809169901 295.3207735912421
50 0.005 0.25 20 977.7166094563968 693.4387943963262 689.3505083764907 1102.833396837901 1100.765461956374 1100.148903356004 1094.910911531693 294.6721095152724 1097.866087123216 295.3023524216072
51 0.005 0.255 20 978.9832446733179 699.037540737841 695.0327571983345 1102.836555161321 1100.765666886302 1100.147001656541 1094.932906605838 294.6844387692443 1097.867396693886 295.2840183182049
52 0.005 0.26 20 980.2319467127568 704.5408460314057 700.6182560376594 1102.839766900976 1100.767425315509 1100.14773864109 1094.951250131873 294.6976594313491 1097.872643142863 295.2645960066992
53 0.005 0.265 20 981.4699581710812 709.9500434999663 706.1084431692624 1102.840188407174 1100.76753645253 1100.146886003664 1094.971917087649 294.7119591701036 1097.869337981747 295.2432998355892
54 0.005 0.27 20 982.6909493798544 715.2666059813888 711.50469996537 1102.84886263689 1100.776419596058 1100.151527697304 1094.99441724377 294.7274511978977 1097.873439477551 295.2196918778573
55 0.005 0.275 20 983.8979033698359 720.4920177194192 716.8085351023586 1102.851370634294 1100.777147151553 1100.152140498694 1095.013617497862 294.7441188260662 1097.873191746551 295.1937793245856
56 0.005 0.28 20 985.1114686245336 725.6276563699839 722.0213305181113 1102.847149127547 1100.771245722354 1100.148683815644 1095.027441123063 294.7620057513506 1097.870187376469 295.1644251535731
57 0.005 0.285 20 986.4336759634973 730.675301911002 727.1446988009091 1102.855282308935 1100.778209604383 1100.149482765044 1095.046533065336 294.7809814777534 1097.877180888904 295.1302331678731
58 0.005 0.29 20 987.689298780167 735.6362612861914 732.1800984840766 1102.859904322815 1100.782612146988 1100.152742379458 1095.067043069177 294.8010126146887 1097.880714903603 295.0902836115146
59 0.005 0.295 20 988.8758978633587 740.5115348646984 737.1287875577602 1102.858322853791 1100.779226711294 1100.152212845747 1095.082273049154 294.8219734952717 1097.87664779412 295.043611061353
60 0.005 0.3 20 990.0439404569231 745.3026261613738 741.9921194885488 1102.861708671583 1100.781881591719 1100.151099818483 1095.097180051098 294.8438363620685 1097.880277245912 294.9898072755547
61 0.005 0.305 20 991.2118885234828 750.0111567757416 746.7716217642911 1102.869028838238 1100.789810395126 1100.155969356478 1095.117329590131 294.8665122369121 1097.882844639531 294.9294786675751
62 0.005 0.31 20 992.3697811907311 754.6383165752696 751.4684931877083 1102.867975185746 1100.785964747091 1100.155671112451 1095.133916386844 294.890004235 1097.880965858349 294.8634447526408
63 0.005 0.315 20 993.497468951748 759.1852442620041 756.083924951975 1102.867157562991 1100.784034683342 1100.152239958229 1095.146777754638 294.9143348713314 1097.882808429069 294.7926425721398
64 0.005 0.32 20 994.6048183244317 763.6531228702768 760.6191136830538 1102.867608087177 1100.782148756301 1100.153252088142 1095.16025446781 294.9395693885725 1097.883632309314 294.7184423012749
65 0.005 0.325 20 995.7047648924779 768.0432594358491 765.075389504286 1102.873585123516 1100.787676226844 1100.155682125437 1095.179540644584 294.9657045914255 1097.886363853978 294.6426535130551
66 0.005 0.33 20 996.7826537316405 772.3568450108054 769.453965401535 1102.872218619853 1100.785311775946 1100.15551815723 1095.188884707124 294.9927678959421 1097.884890165058 294.5642726447483
67 0.005 0.335 20 997.8551202433679 776.5951553997716 773.7561134629191 1102.873845519292 1100.785820488086 1100.154253464008 1095.204766417292 295.0208525373143 1097.887230490019 294.4882191471648
68 0.005 0.34 20 998.9252129981127 780.7594882826128 777.9831389410404 1102.880454053213 1100.792880263084 1100.158680866564 1095.221783140315 295.049964359027 1097.889607971187 294.4159091887056
69 0.005 0.345 20 999.9844193755004 784.8509472561803 782.1362163512259 1102.880205382398 1100.789713142716 1100.156937132766 1095.232241306882 295.0800978938825 1097.892268863369 294.3458453175685
70 0.005 0.35 20 1001.035370716837 788.8708829563146 786.2166354413379 1102.881778588416 1100.790576488605 1100.15760812707 1095.243269493049 295.1113323164715 1097.893088558816 294.277307010348
71 0.005 0.355 20 1002.081275951094 792.8205545716428 790.2256460611493 1102.88443975699 1100.793941449941 1100.159504676943 1095.260205384897 295.1437806764439 1097.891577378446 294.2103055035392
72 0.005 0.36 20 1003.116065725868 796.7010935770412 794.1644499256182 1102.88362878988 1100.79099019435 1100.15675662171 1095.269995757601 295.1774795764629 1097.8926698541 294.1446345037613
73 0.005 0.365 20 1004.13848949153 800.5136640112064 798.0342306613519 1102.885239686711 1100.791321497153 1100.155822493079 1095.283663825011 295.2123813081541 1097.892488185047 294.0777907289487
74 0.005 0.37 20 1005.15155802297 804.2594912745835 801.8362194344307 1102.891738704598 1100.798914569628 1100.160633543153 1095.298710835863 295.2484946132498 1097.895477918898 294.0102833781359
75 0.005 0.375 20 1006.151682216548 807.9395840096671 805.5714764258717 1102.891177739211 1100.796398451359 1100.16002665281 1095.309534526939 295.2857560469209 1097.89569100763 293.9416581064422
76 0.005 0.38 20 1007.150516711701 811.5550454187181 809.2410984085022 1102.896116847571 1100.801561927918 1100.162216801859 1095.322761688534 295.3241194359414 1097.899395444251 293.8731514003109
77 0.005 0.385 20 1008.130045269607 815.1069070426189 812.8461561066413 1102.893133209016 1100.797094085085 1100.160259442468 1095.331525026811 295.3635075158021 1097.896861481451 293.8065049115036
78 0.005 0.39 20 1009.101100902904 818.5963500271283 816.3878250028029 1102.8951056971 1100.798013799933 1100.161035276056 1095.341027730321 295.4038034981247 1097.897364233204 293.7420759881491
79 0.005 0.395 20 1010.073043853171 822.0245160755929 819.8671511856335 1102.895210768899 1100.796971360974 1100.158273283366 1095.352268291234 295.4449245545111 1097.898070548843 293.6802647280123
80 0.005 0.4 20 1011.026218996494 825.3923162222455 823.285202304424 1102.899275351645 1100.799450001837 1100.159998863766 1095.364850041667 295.4868257810809 1097.901354774596 293.6213392221163
81 0.005 0.405 20 1011.982443572916 828.7008420267504 826.6430356028731 1102.905775455343 1100.802198527557 1100.162092652613 1095.375818436389 295.5293692147691 1097.90287088846 293.566043561561
82 0.005 0.41 20 1012.918337816459 831.9509751935296 829.9415995359789 1102.902255221409 1100.795856749218 1100.157699389709 1095.382299911192 295.5725374659215 1097.898836028349 293.5150209781564
83 0.005 0.415 20 1013.832030845393 835.1439443388008 833.1820629555135 1102.912341407795 1100.805613107925 1100.164290592469 1095.398330949879 295.6162072192163 1097.903385118709 293.468817656876
84 0.005 0.42 20 1014.736236941827 838.280624539599 836.3653950382259 1102.910402663139 1100.802536872636 1100.160918774816 1095.404249173621 295.6603985088793 1097.901542501843 293.4279058175055
85 0.005 0.425 20 1015.629886860307 841.3620314814411 839.4926221452577 1102.913262664184 1100.804314627614 1100.160673499831 1095.415847668784 295.7049933383676 1097.904269638035 293.3918322896853
86 0.005 0.43 20 1016.511034454502 844.3891869519694 842.5647353998476 1102.915207457519 1100.806495116071 1100.161894371162 1095.426393771856 295.7500294874187 1097.904514859085 293.3602918400263
87 0.005 0.435 20 1017.380772770881 847.3629828218503 845.5826383410822 1102.916473712397 1100.807553861474 1100.163053281093 1095.436023965688 295.7954462385213 1097.903957110597 293.3330577479892
88 0.005 0.44 20 1018.232467058574 850.2843594593684 848.5472886049149 1102.913416827544 1100.801814933621 1100.157672586585 1095.441032678609 295.8412047223463 1097.905995836032 293.3110603217925
89 0.005 0.445 20 1019.075171663438 853.1541604945812 851.4595642710636 1102.914239989815 1100.803073565432 1100.158385607853 1095.450726284768 295.8873165021309 1097.903290102466 293.295069935835
90 0.005 0.45 20 1019.907667116799 855.973399345903 854.3204890712854 1102.918334401018 1100.806755640409 1100.161521388955 1095.461856960234 295.9336538001151 1097.906871476343 293.287889536996
91 0.005 0.455 20 1020.724624317363 858.7428944217105 857.1309215956558 1102.920029366491 1100.807887016987 1100.162813397395 1095.467675191414 295.9802591110533 1097.910079752841 293.289936995157
92 0.005 0.46 20 1021.523359195771 861.4635257822598 859.8917248833263 1102.921428636158 1100.809052192455 1100.161264392366 1095.476706528336 296.0270239148487 1097.910070388297 293.2992836794208
93 0.005 0.465 20 1022.311681078662 864.1361163619077 862.6037408370992 1102.92136395183 1100.807595905263 1100.161121868143 1095.485059253311 296.073997496489 1097.910847800333 293.305767006073
94 0.005 0.47 20 1023.089193120108 866.7615552066825 865.2678638941342 1102.922563101409 1100.808903667091 1100.161212128166 1095.492208624388 296.1211845196685 1097.910438417954 293.3160394644445
95 0.005 0.475 20 1023.860883469276 869.3406136214821 867.8848884625088 1102.926257010061 1100.811739472996 1100.16418456812 1095.503008998855 296.1685275615873 1097.913388660159 293.3485136588886
96 0.005 0.48 20 1024.613684889207 871.8740981311287 870.4556472020137 1102.925087411576 1100.810323880643 1100.161905810975 1095.509541437093 296.2160729935396 1097.910569492312 293.3861792075671
97 0.005 0.485 20 1025.36281635508 874.3628634037804 872.9808493920015 1102.930155771189 1100.814990304532 1100.164012162244 1095.518966416624 296.2638308763588 1097.915557689623 293.4108026163473
98 0.005 0.49 20 1026.096309871851 876.8075649629332 875.4611988912645 1102.926434484571 1100.809533744843 1100.160638680409 1095.522352998759 296.3118918060183 1097.913254360602 293.4378354922155
99 0.005 0.495 20 1026.816819417992 879.2090055225693 877.8976057174049 1102.925804478372 1100.809385372384 1100.161451217061 1095.529819441273 296.3601745937757 1097.911525042058 293.4682983374859
100 0.005 0.5 20 1027.531773214714 881.5680510196649 880.2909432537372 1102.92900975722 1100.812335634727 1100.164186910668 1095.538689272245 296.4088900927419 1097.914106252262 293.5013082105397
101 0.005 0.505 20 1028.22937515388 883.8853580765424 882.6419388957048 1102.927546106294 1100.809770204536 1100.161936791046 1095.54298573356 296.4580629644386 1097.911121644103 293.5377752734643
102 0.005 0.51 20 1028.915062376459 886.1619030726337 884.9514892067117 1102.93704665418 1100.820587665249 1100.166056824337 1095.554547717063 296.5077212261348 1097.916799794597 293.5829712783864
103 0.005 0.515 20 1029.5525899149 888.3982368970635 887.2202479078305 1102.93193529781 1100.812997417713 1100.161646151758 1095.558481984854 296.5580287138602 1097.915983611868 293.6406905652384
104 0.005 0.52 20 1030.211289500619 890.5951087840696 889.4489230074347 1102.934617787083 1100.815918197913 1100.163633528499 1095.565442895606 296.6091192271685 1097.916588118946 293.7084085639889
105 0.005 0.525 20 1030.872521439402 892.7532610139672 891.6382771379042 1102.939295608081 1100.822005985742 1100.167683285802 1095.573798196241 296.6611579519197 1097.917480753942 293.7868077168982
106 0.005 0.53 20 1031.522339823399 894.8732757386966 893.7889185662491 1102.935367846861 1100.815392362214 1100.165187471653 1095.575736660205 296.7140769643788 1097.917836484527 293.8746465911943
107 0.005 0.535 20 1032.163128884571 896.9558321544636 895.9015274412851 1102.932487915513 1100.812107284513 1100.162584315316 1095.581058170028 296.7679674648092 1097.915798493493 293.9743479962503
108 0.005 0.54 20 1032.798848375126 899.0016761609245 897.9768227737242 1102.936190649099 1100.815656924693 1100.163701346316 1095.58791278752 296.8228562523985 1097.916555212091 294.0874631468845
109 0.005 0.545 20 1033.42723330301 901.0114895121077 900.0155303978703 1102.942089247015 1100.821913017766 1100.167849998497 1095.598388618998 296.8789310984657 1097.920526795274 294.2063185709691
110 0.005 0.55 20 1034.042503645989 902.985772011653 902.0182044055551 1102.937901518102 1100.816581304242 1100.164926799897 1095.598156458168 296.93629543457 1097.917470758511 294.3231229558154
111 0.005 0.555 20 1034.651206230485 904.9252117882621 903.9855086813639 1102.939161134239 1100.816886914163 1100.164157350735 1095.601842690806 296.9949909631435 1097.918992802651 294.3923428224687
112 0.005 0.5600000000000001 20 1035.255586071468 906.8305017470349 905.9181304506504 1102.943830810504 1100.822239113983 1100.166999722129 1095.609311453534 297.0551633443367 1097.922564594949 294.4621862961606
113 0.005 0.5650000000000001 20 1035.847687925091 908.7021852509951 907.8166567145787 1102.943957191748 1100.821461715578 1100.165513546997 1095.61577366438 297.1167956558419 1097.920972871769 294.5324607371817
114 0.005 0.5700000000000001 20 1036.431875488644 910.5408093940337 909.6816392588535 1102.943212558455 1100.819189857756 1100.168303744611 1095.617095213136 297.1801602935249 1097.923075730307 294.5959584635709
115 0.005 0.5750000000000001 20 1037.007875764281 912.3470454837081 911.5137266437118 1102.94325090909 1100.819205861269 1100.167612179572 1095.623983189285 297.2449400855462 1097.922232546186 294.6528010873083
116 0.005 0.58 20 1037.57577035223 914.1215247856743 913.3135736785796 1102.944103138115 1100.820759927744 1100.168438544289 1095.628259169065 297.3113225220986 1097.920320023029 294.7076352069654
117 0.005 0.585 20 1038.175721714561 915.8648694561098 915.0817815184949 1102.941248716583 1100.817041433349 1100.165096921137 1095.633136695162 297.3792794344774 1097.917660926463 294.7608188823658
118 0.005 0.59 20 1038.740132483813 917.5776415007207 916.8189418648942 1102.945064445092 1100.820800384695 1100.16610592009 1095.638550665335 297.4490061408096 1097.919993897778 294.8149138766122
119 0.005 0.595 20 1039.285004348119 919.2601842388341 918.525496552797 1102.943711956037 1100.817896299881 1100.16439167991 1095.643265067162 297.5204808158223 1097.920190434165 294.895023862321
120 0.005 0.6 20 1039.81966755514 920.9130703153895 920.2019775838963 1102.94865208876 1100.824085043234 1100.167348257494 1095.649459981563 297.5934759771901 1097.923466653487 294.9692360949117
121 0.005 0.605 20 1040.345129248702 922.5367968607112 921.8488920374813 1102.945962563829 1100.819943876978 1100.166023225179 1095.651315885844 297.6681078087427 1097.921959136779 294.9788791021912
122 0.005 0.61 20 1040.862868225432 924.1319346748326 923.4667629585565 1102.947310072359 1100.820425306771 1100.164105935297 1095.656587301306 297.7444526081786 1097.922761873542 294.9029912364833
123 0.005 0.615 20 1041.368749926288 925.6989189587355 925.0560679669054 1102.945218737398 1100.818241379856 1100.161939693796 1095.659841501907 297.8223518775903 1097.921428299998 294.887964699309
124 0.005 0.62 20 1041.870984971428 927.2383707012714 926.6173928288022 1102.951305787803 1100.825476231098 1100.167745767404 1095.66804241976 297.9014474440683 1097.923527661364 294.8928913832389
125 0.005 0.625 20 1042.362970530625 928.7507179699385 928.1512200815123 1102.949530495127 1100.822012874238 1100.165382572648 1095.669168983141 297.9819579688712 1097.923472220961 294.9010551914817
126 0.005 0.63 20 1042.845938841984 930.2363979939789 929.6579926239426 1102.94933226822 1100.822172078828 1100.165668377342 1095.673268719975 298.0640396738185 1097.924244120973 294.9094664074917
127 0.005 0.635 20 1043.325035297913 931.6959864898566 931.1382560682696 1102.954154460815 1100.827105644167 1100.167992004642 1095.680991482121 298.1474695162423 1097.926638725532 294.9180487203496
128 0.005 0.64 20 1043.791697333323 933.1298513766534 932.5924366258038 1102.951444694071 1100.823170466697 1100.166101645319 1095.680308442949 298.2320401431106 1097.925106740764 294.9188499340428
129 0.005 0.645 20 1044.252531481591 934.5384888299218 934.021014216262 1102.953249643512 1100.825209050795 1100.166470552222 1095.686713783623 298.3180482179239 1097.925760102293 294.916711880458
130 0.005 0.65 20 1044.705368662029 935.9223337997831 935.4244275054599 1102.952939215312 1100.823830361427 1100.166022387834 1095.690474106378 298.4052772068104 1097.925097117261 294.920485978429
131 0.005 0.655 20 1045.155622336612 937.2818986502281 936.8031901059387 1102.958293508997 1100.830348924718 1100.169520965372 1095.696858531368 298.4937421286392 1097.929697310035 294.9293125230926
132 0.005 0.66 20 1045.589290638325 938.6174900556 938.1576543291504 1102.953899133561 1100.8247129612 1100.168055461605 1095.696621199854 298.583165103713 1097.926837119073 294.9430785680609
133 0.005 0.665 20 1046.020209128331 939.9295739646763 939.4882585938528 1102.953296239726 1100.82249012818 1100.165082828708 1095.699949225773 298.6739854319605 1097.926063213351 294.9609063962967
134 0.005 0.67 20 1046.443151815091 941.2186004540093 940.7954623598015 1102.95410940293 1100.824420036064 1100.167132245889 1095.704261503013 298.7656951671335 1097.926531848701 294.9814923306002
135 0.005 0.675 20 1046.866970603395 942.4850115792076 942.0797011372058 1102.959703639759 1100.83078099864 1100.172011493247 1095.711273598076 298.8587033948855 1097.92831669159 295.0039864093181
136 0.005 0.68 20 1047.277110301453 943.7290977654096 943.3413115798334 1102.954123675737 1100.823322847414 1100.166314463552 1095.709311578357 298.9525598803762 1097.926447636103 295.0273328431355
137 0.005 0.6850000000000001 20 1047.689125085926 944.9513920628428 944.5807769860185 1102.961869262838 1100.833238498479 1100.171005713891 1095.718194782525 299.04737718415 1097.930066983886 295.0504676770199
138 0.005 0.6900000000000001 20 1048.086107488864 946.1521590658778 945.7984267104777 1102.958286049678 1100.827528242569 1100.169280241588 1095.717540775918 299.1433887262241 1097.930176335167 295.0706786864753
139 0.005 0.6950000000000001 20 1048.481336442913 947.3318990177949 946.9947102645507 1102.961528565592 1100.831327749752 1100.170864994241 1095.722617892679 299.2405737404813 1097.931812114454 295.0904157589531
140 0.005 0.7000000000000001 20 1048.87244790712 948.4909460853509 948.1699923740981 1102.964339257354 1100.83427794 1100.170462579398 1095.727315318719 299.3388013094294 1097.934280068354 295.1124225237362
141 0.005 0.705 20 1049.252143897434 949.6296441577221 949.324634565672 1102.963281164205 1100.832579291685 1100.169907597331 1095.7314210297 299.4375722197556 1097.933590432219 295.1390423538674
142 0.005 0.71 20 1049.626118706155 950.7483329055303 950.4589802666164 1102.962816780823 1100.832382842974 1100.171914424807 1095.732781938465 299.5373791579394 1097.929524155349 295.1690503975161
143 0.005 0.715 20 1049.99198147705 951.8473555786086 951.5733770739756 1102.958768098278 1100.82702517857 1100.168513531077 1095.734120189529 299.6383716566115 1097.928986224097 295.2015215667823
144 0.005 0.72 20 1050.360250674088 952.927148011693 952.6682431698636 1102.964351950094 1100.833428734868 1100.1708011362 1095.739334818863 299.740253535084 1097.932603835385 295.2346282068182
145 0.005 0.725 20 1050.715055646429 953.9879349549966 953.7438500200066 1102.960105095193 1100.82761752139 1100.168115347557 1095.739581687141 299.8424782958352 1097.928838997645 295.2666111658721
146 0.005 0.73 20 1051.0716334798 955.0301387298473 954.8005833445396 1102.964555153569 1100.832794337469 1100.169892987179 1095.743223838797 299.9461792928397 1097.932774528063 295.2964419320909
147 0.005 0.735 20 1051.418178601972 956.0540721147405 955.8387914503943 1102.964255645375 1100.831957379906 1100.172020260903 1095.746169223733 300.0509051318318 1097.932964090392 295.3238105105009
148 0.005 0.74 20 1051.753137441162 957.059952395196 956.8587176484119 1102.957054945763 1100.82432638984 1100.167612592849 1095.744361836181 300.15596291444 1097.926884359166 295.348874814827
149 0.005 0.745 20 1052.094075384541 958.048292638577 957.8607975631381 1102.964865000272 1100.83295943589 1100.172503469769 1095.752370143457 300.261818134926 1097.931054654132 295.3718182158154
150 0.005 0.75 20 1052.423314168952 959.0192846704746 958.8452989438765 1102.963046776633 1100.830453429053 1100.171624793712 1095.751644763743 300.368621896054 1097.930036092875 295.3928345779618
151 0.005 0.755 20 1052.750433364095 959.9732584788263 959.8125436399687 1102.964123194652 1100.830598352332 1100.17048001855 1095.755574674324 300.4764360187455 1097.931707485228 295.4123615942522
152 0.005 0.76 20 1053.069998273241 960.9105450158327 960.7628527609642 1102.96607430205 1100.832902125028 1100.17185220077 1095.760468399535 300.5850409955165 1097.931375019937 295.4308783032491
153 0.005 0.765 20 1053.383633077486 961.8313790474616 961.6964836217954 1102.964319322563 1100.831253279149 1100.171803292961 1095.759186282067 300.6941872791591 1097.930622792072 295.4494186113299
154 0.005 0.77 20 1053.694276807171 962.7360645917136 962.6137354935987 1102.965781275564 1100.831430379362 1100.170917349909 1095.761117714363 300.8040607595249 1097.933083892743 295.469341691237
155 0.005 0.775 20 1053.995566887564 963.6249059671953 963.5149117505916 1102.964131675463 1100.830212245041 1100.170262236703 1095.763868096962 300.914883124272 1097.930724952338 295.483786335456
156 0.005 0.78 20 1054.296384465388 964.4982185455686 964.4003199847659 1102.968730724212 1100.835531734217 1100.1740764609 1095.76835161825 301.0265261182856 1097.932347633176 295.4833260269463
157 0.005 0.785 20 1054.590505262564 965.3562742497711 965.2702583315726 1102.970445791484 1100.836844599925 1100.174112509034 1095.772037471055 301.1386225227047 1097.933441320466 295.4824997424922
158 0.005 0.79 20 1054.877068188689 966.1992702418734 966.1249396539019 1102.967181843416 1100.833054688698 1100.172980980003 1095.768705699912 301.2513624752014 1097.932313167061 295.4840749839044
159 0.005 0.795 20 1055.15957794927 967.027493451397 966.9646368275452 1102.967054217157 1100.832634615498 1100.17118039646 1095.772040314813 301.365009339068 1097.93333744087 295.4886059129691
160 0.005 0.8 20 1055.43990383456 967.8412307709012 967.7896242014903 1102.968921230108 1100.834334493094 1100.172701273602 1095.77574824935 301.4796572689478 1097.932804151157 295.4952470707519
161 0.005 0.805 20 1055.711601555063 968.6407014661385 968.6001592656706 1102.96629436981 1100.831666693815 1100.171039608573 1095.776435139967 301.5948900736603 1097.932121700088 295.5029987757256
162 0.005 0.8100000000000001 20 1055.984558306241 969.4262188445662 969.3965224475927 1102.970686240611 1100.835880069618 1100.174401810286 1095.779303092367 301.7103614668604 1097.93455010186 295.5112491381539
163 0.005 0.8150000000000001 20 1056.246926634345 970.1979674414895 970.1789401199013 1102.967889793676 1100.832605769951 1100.171727505181 1095.780767827534 301.826863523461 1097.931223499347 295.5193925112683
164 0.005 0.8200000000000001 20 1056.505648475774 970.9562093753862 970.9476542830143 1102.968590461787 1100.83316706277 1100.170565352066 1095.78196053082 301.9440535411721 1097.934008351245 295.5267893656984
165 0.005 0.8250000000000001 20 1056.76374577613 971.7011973946323 971.702922232931 1102.969380402346 1100.834156853618 1100.170933575288 1095.784878206433 302.0614866621191 1097.932935888199 295.533794840824
166 0.005 0.8300000000000001 20 1057.017745413834 972.433136015257 972.4449702753569 1102.968988910809 1100.83268144495 1100.171459669823 1095.785852355046 302.1799502082035 1097.934286395343 295.5410312133932
167 0.005 0.835 20 1057.266259624202 973.1523123341764 973.1740502973129 1102.971182963731 1100.835712773541 1100.172470171334 1095.791212811455 302.2987382332622 1097.933602294635 295.5481015132763
168 0.005 0.84 20 1057.510670611709 973.8589061695802 973.8903780046373 1102.969777038652 1100.834157087593 1100.172759030883 1095.788125459496 302.4182213692097 1097.933368654236 295.5549534088096
169 0.005 0.845 20 1057.751551134522 974.5531414856248 974.5941702786463 1102.9701508578 1100.833330037112 1100.170212625326 1095.791520885439 302.5384223480333 1097.934997221696 295.561945410944
170 0.005 0.85 20 1057.987471091731 975.2352339950261 975.2856457899372 1102.969558157793 1100.831602203179 1100.168474475355 1095.793986845531 302.6592529238171 1097.935738503715 295.5690815607289
171 0.005 0.855 20 1058.215400574561 975.9053622258217 975.9650027824962 1102.965623376084 1100.828390278011 1100.167188258638 1095.793141161771 302.7806280476511 1097.932537881838 295.5761358355268
172 0.005 0.86 20 1058.449528737279 976.5638979515538 976.6325614074558 1102.973429656507 1100.837528122397 1100.172397746435 1095.797783037029 302.9020927964803 1097.938094222028 295.5830598755814
173 0.005 0.865 20 1058.673642958539 977.2109395691368 977.2884690967647 1102.97262660549 1100.836186391732 1100.171336529289 1095.799291738975 303.024440999974 1097.936912541378 295.5900907922994
174 0.005 0.87 20 1058.894914330024 977.8466034549115 977.9328767612764 1102.972302248422 1100.835759413837 1100.170011391174 1095.798833564195 303.1479138048745 1097.936063269025 295.5974131840852
175 0.005 0.875 20 1059.112009306114 978.4711806600396 978.5660295483959 1102.972935512199 1100.836639895732 1100.171516603286 1095.804408086294 303.271450628917 1097.937104956897 295.6044767948002
176 0.005 0.88 20 1059.324489829452 979.08483537297 979.1881072682128 1102.970219104464 1100.832845608368 1100.171109868659 1095.802150976259 303.394925904923 1097.933666418331 295.6107543588545
177 0.005 0.885 20 1059.536638824312 979.6877864061991 979.7993068363097 1102.972198223405 1100.833556933543 1100.168716001571 1095.807824965479 303.5194909668742 1097.936170869228 295.6156320116594
178 0.005 0.89 20 1059.742812677475 980.2802281738221 980.3998575700876 1102.97219073986 1100.834636519766 1100.168877665707 1095.805634325028 303.6451158527862 1097.937220954097 295.6194913147269
179 0.005 0.895 20 1059.940991768187 980.8622680688949 980.9898811358893 1102.967271527764 1100.829224970449 1100.169139939155 1095.805370685561 303.7705079635253 1097.934218398922 295.6230580297602
180 0.005 0.9 20 1060.14786742583 981.4342700572014 981.5696713597737 1102.976960266583 1100.840048285799 1100.175186869518 1095.813161755744 303.8956155094401 1097.936975251559 295.6266392917559
181 0.005 0.905 20 1060.342085528666 981.9962588994753 982.1393420418109 1102.972437143678 1100.834894570956 1100.173142811593 1095.810772566251 304.0221209733141 1097.934724565711 295.6301034641028
182 0.005 0.91 20 1060.537436223102 982.5484715234571 982.6990880763426 1102.975242937284 1100.837696987028 1100.174751667368 1095.813501450243 304.149264910339 1097.937731894819 295.633388380184
183 0.005 0.915 20 1060.726309469348 983.0910460365291 983.2490708398979 1102.972945091215 1100.835183854366 1100.173276730166 1095.814602063966 304.2769665602714 1097.934772491298 295.6363811681849
184 0.005 0.92 20 1060.914461081128 983.6241575672726 983.789452019691 1102.974337158018 1100.836170563261 1100.172299675656 1095.815520740079 304.4041995249277 1097.937217405921 295.639174862296
185 0.005 0.925 20 1061.098685861665 984.1480108522392 984.3204375696823 1102.974390872668 1100.835739548109 1100.172228219966 1095.817368618921 304.5323854664767 1097.936991073499 295.6416560816764
186 0.005 0.93 20 1061.279798908925 984.662751454 984.8421852597469 1102.976375493686 1100.838505577353 1100.173582413986 1095.819716492361 304.6612401382484 1097.936218379451 295.6435816851743
187 0.005 0.9350000000000001 20 1061.456306178389 985.1685181401932 985.3548422856159 1102.97408470643 1100.83552169953 1100.173231819726 1095.819493169615 304.790423681116 1097.936074912795 295.6449506984607
188 0.005 0.9400000000000001 20 1061.630668851802 985.6654590962164 985.858548898358 1102.974695672445 1100.835683786675 1100.173307408428 1095.82051133831 304.9192299455183 1097.937062132127 295.6461074682736
189 0.005 0.9450000000000001 20 1061.803319899921 986.1537657978889 986.353495112037 1102.975758258135 1100.837127749945 1100.173324754957 1095.823062162909 305.0495727236923 1097.938078918375 295.6469261355851
190 0.005 0.9500000000000001 20 1061.97161035306 986.6336076247024 986.8398461729978 1102.977050330202 1100.838716077913 1100.173912948621 1095.826976748441 305.1796240495224 1097.937573237494 295.6474888075489
191 0.005 0.9550000000000001 20 1062.136461092348 987.1050649157388 987.3177180771256 1102.97454721763 1100.836014251933 1100.173490864474 1095.82386162797 305.3097422095323 1097.937956234703 295.6478491743442
192 0.005 0.96 20 1062.301607607205 987.5683351879535 987.7872828804354 1102.976291502703 1100.837750269935 1100.174244597961 1095.826102145721 305.4409597323641 1097.939351298674 295.6479809076434
193 0.005 0.965 20 1062.46142574887 988.023521709954 988.2486585433707 1102.974534805209 1100.835496277034 1100.172380975615 1095.827635699251 305.5725502045085 1097.936098634447 295.647824830944
194 0.005 0.97 20 1062.621392001284 988.4708295845932 988.7020281344165 1102.978164773245 1100.839596679403 1100.174255352312 1095.829984779403 305.7038868629962 1097.940495122696 295.6474771879439
195 0.005 0.975 20 1062.775040783573 988.9103390914524 989.1475049192734 1102.976295740569 1100.837092548511 1100.174273466955 1095.831338474329 305.8350553221829 1097.938789587485 295.6470295829381
196 0.005 0.98 20 1062.923568484918 989.3421510330953 989.58518501097 1102.97167690562 1100.832486793635 1100.172363812528 1095.828373915212 305.9679589733709 1097.935338594638 295.6462705370529
197 0.005 0.985 20 1063.076670633798 989.7664890529962 990.0152576110244 1102.974925590944 1100.835460465147 1100.170255081602 1095.830608890702 306.1004838376579 1097.938223762211 295.6453662651919
198 0.005 0.99 20 1063.226701014721 990.1835023402051 990.4378943748231 1102.978407953522 1100.839012076406 1100.173692502612 1095.835687745928 306.2327770354038 1097.940158379656 295.6443107331295
199 0.005 0.995 20 1063.370323584952 990.5932590810215 990.8531906280265 1102.976400507127 1100.836375339785 1100.172361488709 1095.834560192544 306.3659184738672 1097.940062037821 295.6430980884161
200 0.005 1 20 1063.513396449617 990.9959001772851 991.2612688623997 1102.977415780625 1100.838116934474 1100.174449165105 1095.835701006407 306.4999862601333 1097.940558745923 295.6417592933261
201 0.005 1.005 20 1063.654797352414 991.3915559191643 991.662257559203 1102.978738561244 1100.839209359658 1100.175214348574 1095.837638812848 306.6337402655851 1097.94191496949 295.6403887326643
202 0.005 1.01 20 1063.790991411087 991.7803378863528 992.0562816384397 1102.976044215464 1100.836356743906 1100.17182846181 1095.836481964683 306.7675294824253 1097.937672239524 295.6393350855487
203 0.005 1.015 20 1063.926187621728 992.1623501257245 992.443445215329 1102.975424892404 1100.834172728408 1100.168834885247 1095.837702068703 306.9015996466769 1097.937954073471 295.6387745037093
204 0.005 1.02 20 1064.061028164437 992.5377489897581 992.8239028333901 1102.977932613275 1100.83798466024 1100.17079307002 1095.837934720261 307.0364911111121 1097.938696920111 295.6382985775979
205 0.005 1.025 20 1064.195423187991 992.9067196075548 993.1978222706931 1102.983334105208 1100.845670096623 1100.17583513285 1095.842929109351 307.171807773683 1097.940969315461 295.6375137743174
206 0.005 1.03 20 1064.32088753061 993.2692286756995 993.5652205547361 1102.977483079476 1100.836269309836 1100.169830646673 1095.840331766135 307.3063637586528 1097.941658295846 295.6363467524517
207 0.005 1.035 20 1064.446223654039 993.6254343491818 993.9262252940667 1102.977893460515 1100.83775309193 1100.171727459785 1095.841948622292 307.4418387895246 1097.941005903856 295.6347587043895
208 0.005 1.04 20 1064.573618086618 993.9755283983341 994.2810101686091 1102.981537959253 1100.842325595399 1100.173940264597 1095.84553409707 307.577851301673 1097.942582692258 295.6328693669443
209 0.005 1.045 20 1064.692757327077 994.319517553371 994.6296328081946 1102.976248206499 1100.834960516934 1100.169878660144 1095.84309376366 307.7135529014751 1097.939943776222 295.6308175018737
210 0.005 1.05 20 1064.812425934878 994.6575517576889 994.972206735556 1102.976293456176 1100.834874414918 1100.169179148665 1095.844407187125 307.8494897979259 1097.940453291197 295.6287105937144
211 0.005 1.055 20 1064.931695376218 994.9897464722397 995.3088578752238 1102.978138375638 1100.837278521583 1100.172619184133 1095.844862984702 307.9862627280167 1097.940341974509 295.6265179860101
212 0.005 1.06 20 1065.045854439715 995.3161553023798 995.6396523857555 1102.976967717089 1100.836540529505 1100.170133658284 1095.845984019624 308.1228051241874 1097.938739630636 295.6243765358611
213 0.005 1.065 20 1065.159737568024 995.6369289520237 995.9647227594661 1102.977228172277 1100.83698525224 1100.172129945362 1095.848718621941 308.2593819848926 1097.938322257349 295.6222145525339
214 0.005 1.07 20 1065.272745618233 995.9521320973192 996.2841505318112 1102.977207268566 1100.836593244257 1100.171878573953 1095.847186453965 308.396945571112 1097.938217007962 295.6200720374097
215 0.005 1.075 20 1065.384799887729 996.2619222491577 996.598082135341 1102.979703142787 1100.838999254088 1100.17379839551 1095.849131027387 308.5341829295955 1097.941959255775 295.6179273749323
216 0.005 1.08 20 1065.493926596287 996.5663613239344 996.9065944681491 1102.979280122668 1100.837885586793 1100.17256534214 1095.849128561715 308.6713079467095 1097.941709460671 295.615893587483
217 0.005 1.085 20 1065.597384308442 996.8654947150692 997.2097390947018 1102.977472355298 1100.836831089375 1100.170057918589 1095.850304066818 308.8081751742379 1097.939158137536 295.6139677984129
218 0.005 1.09 20 1065.699840659024 997.1594270935331 997.5076133641661 1102.975143333658 1100.83451542441 1100.171110941471 1095.849192988765 308.9459274467926 1097.936320077392 295.6120793025373
219 0.005 1.095 20 1065.807258538433 997.4483267063843 997.8003587827318 1102.979543207496 1100.838644190098 1100.172162180391 1095.851683637868 309.0847377432121 1097.939773006357 295.6101482199122
220 0.005 1.1 20 1065.909349787687 997.7322333492574 998.088051517024 1102.979448829235 1100.838044074478 1100.172394064046 1095.850683924969 309.2233261233696 1097.941786302298 295.6082702936673
221 0.005 1.105 20 1066.007825016934 998.0112263524555 998.3707730096038 1102.979633950735 1100.838735805212 1100.171893550728 1095.853926784285 309.3606185255664 1097.941195142961 295.6064611130446
222 0.005 1.11 20 1066.110220475389 998.2854722243653 998.6486586200105 1102.985011117838 1100.846278683124 1100.176113943851 1095.85641619256 309.4988238183621 1097.941830409718 295.6046901111039
223 0.005 1.115 20 1066.202416780049 998.5549306166014 998.9217158877512 1102.97997547256 1100.839470171283 1100.172958865444 1095.854680282478 309.6376974693363 1097.940425400472 295.6029535119569
224 0.005 1.12 20 1066.297700968431 998.8197215564144 999.1900379526257 1102.980713521204 1100.839878688673 1100.171915908849 1095.854827016103 309.7765477518313 1097.941491834092 295.6012405019076
225 0.005 1.125 20 1066.386650954178 999.0798980149624 999.4536921681964 1102.975819802033 1100.83401205113 1100.169167399657 1095.854938822788 309.9154278963282 1097.935922892288 295.5996342108816
226 0.005 1.13 20 1066.479313384063 999.335605684069 999.7127989675856 1102.977445363336 1100.836537106657 1100.171593974844 1095.855202036898 310.0546630080796 1097.939034727232 295.5979862978346
227 0.005 1.135 20 1066.57334613008 999.5869408174598 999.9674624566005 1102.980255392045 1100.837838611413 1100.171097108981 1095.858834289216 310.1935376504076 1097.942067942375 295.5964028408382
228 0.005 1.14 20 1066.659965465551 999.8339284416969 1000.217735630715 1102.978571126538 1100.837034699429 1100.170673723887 1095.857774409991 310.3323642857446 1097.940868794773 295.5949673202871
229 0.005 1.145 20 1066.752955644904 1000.076755397444 1000.463762605683 1102.987232877772 1100.847939200931 1100.17757887505 1095.863340571593 310.4720003766377 1097.944651655327 295.5935461806075
230 0.005 1.15 20 1066.834749379073 1000.315329718958 1000.705515510998 1102.98063467133 1100.838387031916 1100.171791029701 1095.858675007933 310.6106052342747 1097.943677374018 295.5921752247243
231 0.005 1.155 20 1066.920436068423 1000.549789823099 1000.943088914192 1102.983223866602 1100.841375705665 1100.174328165661 1095.861770993695 310.7499424744529 1097.944394294059 295.5908469511806
232 0.005 1.16 20 1066.999814764845 1000.780196684443 1001.176554518032 1102.980190200043 1100.838461408697 1100.171784707694 1095.861626177735 310.8901274256855 1097.940434104978 295.5895581471939
233 0.005 1.165 20 1067.08102145293 1001.00664549221 1001.406003353621 1102.981485305334 1100.841006475681 1100.175358398718 1095.862434449382 311.0304601498282 1097.938544786787 295.5882596437746
234 0.005 1.17 20 1067.162676120289 1001.229217845833 1001.631513751412 1102.983065552632 1100.842352028168 1100.174646275093 1095.863898488877 311.1694874358042 1097.941264263473 295.5871438493446
235 0.005 1.175 20 1067.239139466559 1001.447925350566 1001.853123443366 1102.980064996874 1100.838813089847 1100.173690607915 1095.862048497671 311.3089617833804 1097.941764313346 295.5860585794633
236 0.005 1.18 20 1067.315525387867 1001.662846821266 1002.070898058758 1102.978931156346 1100.83650859495 1100.172050597752 1095.861623751922 311.4486240367918 1097.940655064027 295.5850524217527
237 0.005 1.185 20 1067.396017831572 1001.87416014751 1002.284982991869 1102.985433651221 1100.84542144751 1100.176263266574 1095.866960447046 311.5885656478065 1097.943127846226 295.5840943678896
238 0.005 1.19 20 1067.468178068429 1002.081814130927 1002.495381528714 1102.982645977575 1100.84169637452 1100.17643116846 1095.865871555015 311.7283606923417 1097.941132499271 295.5832302310882
239 0.005 1.195 20 1067.539833814144 1002.285865661504 1002.702133510004 1102.980738394768 1100.839290593694 1100.174833655534 1095.864475248706 311.8685433278106 1097.940930350905 295.5823884225657
240 0.005 1.2 20 1067.609097741096 1002.486340932239 1002.905273440369 1102.976598783449 1100.834520293155 1100.171142752672 1095.86220029631 312.008043445856 1097.937669780902 295.581669373218
241 0.005 1.205 20 1067.680752472713 1002.683422403159 1003.10494221032 1102.97936215228 1100.837636885297 1100.174886978649 1095.8662351822 312.1477056068739 1097.940112539259 295.5809925411324
242 0.005 1.21 20 1067.755051188924 1002.877154956499 1003.301208195483 1102.984138572879 1100.842476086457 1100.176309516461 1095.867131707949 312.2888062046554 1097.945029147841 295.5803292876692
243 0.005 1.215 20 1067.821453801393 1003.067527989015 1003.494092916867 1102.981126411493 1100.839155872316 1100.173604957147 1095.866600151607 312.428836064017 1097.941735164736 295.5797718839225
244 0.005 1.22 20 1067.884103980468 1003.254580381883 1003.683628755045 1102.976219618752 1100.833972598863 1100.171285073024 1095.864457548318 312.5680570747923 1097.937003494861 295.5792244114688
245 0.005 1.225 20 1067.956686215659 1003.438527367096 1003.869960102414 1102.986156989949 1100.845053238746 1100.178045095395 1095.872500432366 312.7071214110777 1097.943193247329 295.5788291041711
246 0.005 1.23 20 1068.019920391715 1003.619280175099 1004.053092911387 1102.98168808129 1100.839930156738 1100.175687167049 1095.867852635452 312.8472940824286 1097.939390268966 295.5784459964807
247 0.005 1.235 20 1068.085294115588 1003.796930496329 1004.233074772092 1102.983236119675 1100.840821306503 1100.174769469159 1095.870171096385 312.9877309397008 1097.941980915727 295.5781107170951
248 0.005 1.24 20 1068.147539564464 1003.971550389533 1004.409980908957 1102.983624095188 1100.842013252671 1100.175605390229 1095.870483236737 313.1277233411082 1097.942959989331 295.5778322829174
249 0.005 1.245 20 1068.209589914188 1004.143179017267 1004.583859366151 1102.982835885843 1100.84035465618 1100.174996591832 1095.870239923104 313.2679932272827 1097.942141827489 295.5775360604892
250 0.005 1.25 20 1068.270109762963 1004.311847207964 1004.754740323422 1102.983450573347 1100.840937232661 1100.17452456367 1095.871580008308 313.4072927935966 1097.942543208307 295.5773262129198
251 0.005 1.255 20 1068.330071641416 1004.477673989297 1004.922727312632 1102.985572840461 1100.843813528123 1100.177189501336 1095.874768943169 313.5466373911293 1097.943405179849 295.5772113990955
252 0.005 1.26 20 1068.387472455131 1004.640635377811 1005.087824923336 1102.983133659479 1100.841390430162 1100.176363132102 1095.870699131327 313.6872566736919 1097.941906169181 295.5770328789033
253 0.005 1.265 20 1068.446281030175 1004.800803055791 1005.250086454587 1102.984150727036 1100.841272513044 1100.174305266921 1095.873174695738 313.8269481632621 1097.943717382505 295.5769870647626
254 0.005 1.27 20 1068.503836825757 1004.958239907173 1005.409574930792 1102.984875215556 1100.841926355406 1100.175240975434 1095.874122751159 313.9660842118697 1097.943829325791 295.5769760134133
255 0.005 1.275 20 1068.560537038764 1005.113030079455 1005.56637686597 1102.986871469945 1100.846021667319 1100.176215744467 1095.875391994915 314.1063744944943 1097.944860647138 295.576859434755
256 0.005 1.28 20 1068.612513731931 1005.265127568465 1005.720470738417 1102.983039953734 1100.840084696883 1100.174909154979 1095.870847270586 314.2457305375943 1097.944827361179 295.5768722622542
257 0.005 1.285 20 1068.660298756282 1005.414544040269 1005.871861398496 1102.976646915462 1100.83384784298 1100.170933264053 1095.870744936671 314.3845881386486 1097.937650406241 295.576957657232
258 0.005 1.29 20 1068.719708708257 1005.561496029622 1006.020705470999 1102.984851772511 1100.843113452385 1100.175339587949 1095.875071428322 314.5240932471085 1097.943922316083 295.5770514201027
259 0.005 1.295 20 1068.76940113894 1005.705886511863 1006.16698086023 1102.981004855313 1100.838076784554 1100.173783497055 1095.871798058692 314.6638094885366 1097.942297680242 295.5771500012832
260 0.005 1.3 20 1068.822890742697 1005.84782330519 1006.310759641425 1102.983291672102 1100.840455490977 1100.175391756813 1095.871879521511 314.8027660063696 1097.944445438327 295.5773259182895
261 0.005 1.305 20 1068.873471423494 1005.987344385681 1006.452090664153 1102.98455242874 1100.841679036708 1100.175869518103 1095.875714808341 314.9423867042512 1097.943958106876 295.5775183372305
262 0.005 1.31 20 1068.920940112255 1006.124453827474 1006.590986126373 1102.982367016354 1100.839725017274 1100.172678476947 1095.87380809996 315.0819964629617 1097.942367373057 295.5776615932622
263 0.005 1.315 20 1068.970271800132 1006.259263951023 1006.727534405764 1102.984935012783 1100.842785933399 1100.175504254605 1095.876544260095 315.2195624826795 1097.943924535628 295.5779225757807
264 0.005 1.32 20 1069.017780715121 1006.39176409019 1006.861755306737 1102.983609080103 1100.841115172644 1100.174108105233 1095.875501456198 315.3594244012306 1097.943336476258 295.5781622822667
265 0.005 1.325 20 1069.064724660851 1006.522011953096 1006.993689719423 1102.982022839431 1100.838052950898 1100.170297384882 1095.875393055177 315.4988616825602 1097.943132235398 295.5783733620083
266 0.005 1.33 20 1069.109780587185 1006.650026644633 1007.123363074687 1102.981975600449 1100.838082157441 1100.170620068062 1095.877030259821 315.6357516811979 1097.941019474579 295.5787271428763
267 0.005 1.335 20 1069.157548779581 1006.775891497972 1007.2508447271 1102.985663724514 1100.843292950246 1100.175004657058 1095.878067298396 315.775092601043 1097.944465960683 295.5790557495325
268 0.005 1.34 20 1069.200090908312 1006.899600979169 1007.376157041906 1102.982796824947 1100.840102040845 1100.17338565003 1095.87552860493 315.9144449608131 1097.942825091382 295.5793772887915
269 0.005 1.345 20 1069.243562320969 1007.021192820586 1007.499319694933 1102.984173631334 1100.841704336178 1100.172863634318 1095.877914352688 316.0515284424463 1097.943860433427 295.579752328488
270 0.005 1.35 20 1069.288013852538 1007.140746440463 1007.620406393769 1102.985547863464 1100.843065228769 1100.173702199159 1095.879631148726 316.1893336879451 1097.944251412151 295.580122905594
271 0.005 1.355 20 1069.330734077393 1007.258270433962 1007.739442197269 1102.985880160008 1100.843144517411 1100.173156129397 1095.880079394516 316.3279239206938 1097.94363115589 295.5805641358666
272 0.005 1.36 20 1069.371389251342 1007.373799037243 1007.856458927296 1102.986318213595 1100.84454896744 1100.175948368617 1095.879675396145 316.4659737699547 1097.942694588211 295.580946735208
273 0.005 1.365 20 1069.41254166904 1007.487362472554 1007.971484177997 1102.985823192764 1100.843304434889 1100.173583059734 1095.881600164411 316.6041848194452 1097.944367667724 295.5813632688926
274 0.005 1.37 20 1069.451522748745 1007.59894968871 1008.084517491313 1102.982858386569 1100.839250378737 1100.172806317319 1095.876850344265 316.7416052235166 1097.943943555716 295.5817797724347
275 0.005 1.375 20 1069.48779154281 1007.708603160659 1008.195594635947 1102.980156763365 1100.837094736965 1100.170515151621 1095.878696270991 316.8784672380013 1097.939968742236 295.5822256504181
276 0.005 1.38 20 1069.531618133357 1007.81647396043 1008.304830179804 1102.986876439157 1100.844993097214 1100.175171759116 1095.883237025342 317.0163240795786 1097.944455760992 295.5826674826795
277 0.005 1.385 20 1069.571058180873 1007.922530443951 1008.412237597686 1102.987969110871 1100.84665044087 1100.175245161967 1095.882849054296 317.1538760756474 1097.944455108569 295.5831061936782
278 0.005 1.39 20 1069.607358599434 1008.02675244874 1008.517805215564 1102.985479142139 1100.842341332318 1100.174905656795 1095.880438023479 317.2909231701129 1097.945962465272 295.5835817534872
279 0.005 1.395 20 1069.645808715013 1008.129240480692 1008.621599199409 1102.988272419559 1100.846632317561 1100.17602557811 1095.884683695378 317.4287764250242 1097.943151471256 295.5840006613904
280 0.005 1.4 20 1069.678999093548 1008.229950462787 1008.723608764142 1102.984618903678 1100.842147853243 1100.175063640445 1095.880260321433 317.5640755294665 1097.942011786 295.5844990638842
281 0.005 1.405 20 1069.715639703697 1008.328938583041 1008.82386558347 1102.983834300382 1100.840772245945 1100.17135759197 1095.882121822886 317.7004421125113 1097.941948055052 295.5850319371368
282 0.005 1.41 20 1069.752833222412 1008.426292573287 1008.922454942542 1102.988191663969 1100.846768938921 1100.1775317587 1095.882733537668 317.8382359525261 1097.945576226111 295.5854675634062
283 0.005 1.415 20 1069.785172595369 1008.521981614676 1009.019368100847 1102.985944757382 1100.843402668028 1100.175125372059 1095.884110667378 317.9741825691131 1097.943270167802 295.5859268194442
284 0.005 1.42 20 1069.816000589562 1008.615979868253 1009.114587717785 1102.98124276214 1100.838341515084 1100.171323890711 1095.879521961078 318.1096239219649 1097.941775759688 295.5864124137629
285 0.005 1.425 20 1069.848513706997 1008.708381172001 1009.208172990459 1102.980392667009 1100.837246435707 1100.172291969373 1095.881005818058 318.2452478013568 1097.940780445994 295.5868890432581
286 0.005 1.43 20 1069.885671281368 1008.799263418793 1009.300200396617 1102.984182875708 1100.84072670618 1100.172989242643 1095.881259931391 318.3819108348603 1097.944177067588 295.5873151174691
287 0.005 1.435 20 1069.916860249559 1008.888610575857 1009.390680608696 1102.983572973316 1100.839154302305 1100.170998278783 1095.883850385429 318.5173283145408 1097.94418154405 295.5877385081816
288 0.005 1.44 20 1069.946482806283 1008.976398020186 1009.479601736567 1102.981605202946 1100.838376009219 1100.171601433538 1095.880155985731 318.6523058524562 1097.940695139777 295.5881918457551
289 0.005 1.445 20 1069.983948906173 1009.062807492321 1009.567083854885 1102.989482353516 1100.84831423038 1100.175995634535 1095.886040367901 318.7869398779484 1097.944186792518 295.5886761471708
290 0.005 1.45 20 1070.011533074071 1009.147698312717 1009.653059987644 1102.983368693875 1100.839207939478 1100.171662860515 1095.881809746003 318.9220111537805 1097.94349137992 295.5891260794473
291 0.005 1.455 20 1070.040596643679 1009.231135948978 1009.737566564345 1102.98389540763 1100.84078906291 1100.172215011174 1095.881999325171 319.0569300033654 1097.943637193281 295.5895590363929
292 0.005 1.46 20 1070.070032986574 1009.313203935774 1009.820672069816 1102.984300852794 1100.841532453892 1100.174006180656 1095.884155026105 319.1914740634606 1097.944243614457 295.5899657378005
293 0.005 1.465 20 1070.101954573571 1009.393911500054 1009.902391181079 1102.987178860523 1100.844302528269 1100.175203878317 1095.884817220507 319.3268046189789 1097.946009297096 295.5903512194963
294 0.005 1.47 20 1070.131500033994 1009.473266187869 1009.982742200045 1102.988361065381 1100.846484764108 1100.174998084604 1095.887007355192 319.461159223657 1097.944907420694 295.590740350922
295 0.005 1.475 20 1070.157316042928 1009.551231962917 1010.061703259972 1102.985051187759 1100.842063756885 1100.172235200087 1095.884997671177 319.5933846803409 1097.942241346757 295.5911754986364
296 0.005 1.48 20 1070.186627342383 1009.627926692463 1010.139360657217 1102.987346659294 1100.843334525347 1100.17392873427 1095.887053134172 319.7278857094511 1097.946079403749 295.5915193048392
297 0.005 1.485 20 1070.212249880023 1009.703281932053 1010.215674223423 1102.983305364221 1100.838492436145 1100.1701283727 1095.88359193949 319.8618979608655 1097.94425473269 295.5918734233995
298 0.005 1.49 20 1070.238211950979 1009.777365153824 1010.290697010067 1102.985090677002 1100.842295082591 1100.172916356041 1095.884311800786 319.9939362631469 1097.944217625848 295.5922459725807
299 0.005 1.495 20 1070.267207877738 1009.850244032354 1010.364483211571 1102.987586277336 1100.844709127067 1100.175493719036 1095.887153867769 320.127188621098 1097.946085534053 295.5926418567077
300 0.005 1.5 20 1070.293018772956 1009.921905289157 1010.437041650947 1102.987826990926 1100.84514437244 1100.175781363442 1095.886700793066 320.2613318177079 1097.946364436336 295.5929811087403
301 0.005 1.505 20 1070.318758153934 1009.992355095936 1010.508375505845 1102.987768360634 1100.844828197064 1100.17572555112 1095.887642353897 320.393762948061 1097.946974794622 295.5932859831803
302 0.005 1.51 20 1070.341970327448 1010.061592228683 1010.578494534781 1102.985514140924 1100.842625026356 1100.173853372113 1095.885451123179 320.525597617589 1097.944231160078 295.5936156018247
303 0.005 1.515 20 1070.364986710037 1010.129636649613 1010.647402977062 1102.984194746462 1100.840904454671 1100.172133337499 1095.885863992171 320.6573883636406 1097.94303056443 295.5938821589635
304 0.005 1.52 20 1070.390317998237 1010.196565668063 1010.715166275567 1102.985770298294 1100.842385612084 1100.173532246902 1095.886885335636 320.7885818773007 1097.943501490983 295.5942088122872
305 0.005 1.525 20 1070.414101070279 1010.262377618683 1010.781800452053 1102.986641468263 1100.844252421283 1100.176052732238 1095.887849337159 320.9205964257196 1097.942205250563 295.5944971647307
306 0.005 1.53 20 1070.433670165484 1010.327001333356 1010.847255495175 1102.980813269869 1100.837242820117 1100.171556878914 1095.883527410139 321.05312533135 1097.940921313585 295.5947658719714
307 0.005 1.535 20 1070.459284152953 1010.390583072178 1010.911625389853 1102.983338274239 1100.839757919754 1100.171668653017 1095.886232708606 321.1838999129978 1097.941291553301 295.5950696610217
308 0.005 1.54 20 1070.482120876427 1010.453085263892 1010.974910170696 1102.983877295134 1100.840079410156 1100.173175897127 1095.885704426033 321.3143036193363 1097.943780385579 295.595357810621
309 0.005 1.545 20 1070.506304773136 1010.514601609321 1011.037179943199 1102.986924188705 1100.84383484713 1100.176016468936 1095.889563854267 321.4449662037165 1097.945310694601 295.5956191602334
310 0.005 1.55 20 1070.529202146595 1010.575086790667 1011.098417565802 1102.987396216192 1100.844456135574 1100.176358332968 1095.887821114216 321.5755835795402 1097.946139406199 295.5958591291485
311 0.005 1.555 20 1070.551534653248 1010.634566390833 1011.158634965397 1102.988236911602 1100.844948843007 1100.176739651601 1095.888369950424 321.7070070763857 1097.947746871448 295.5960568874617
312 0.005 1.56 20 1070.571286423444 1010.69304202304 1011.217841709455 1102.987330322813 1100.843909195978 1100.176485748817 1095.88860374328 321.8372479016534 1097.946674457974 295.5962565930442
313 0.005 1.565 20 1070.591932991373 1010.750532250759 1011.276047910101 1102.986921174785 1100.843580763575 1100.175823543755 1095.888411438856 321.966466599163 1097.945962071479 295.5964860266533
314 0.005 1.57 20 1070.612671979815 1010.807083641625 1011.333300066669 1102.987384812792 1100.844747719708 1100.176458355446 1095.890108922774 322.0954110377545 1097.944231430307 295.5966796434049
315 0.005 1.575 20 1070.632677522598 1010.86268283599 1011.3895847621 1102.987935400268 1100.844951003102 1100.177715252948 1095.891215571981 322.2238021901725 1097.943289686606 295.5969243038665
316 0.005 1.58 20 1070.651726837976 1010.917323390187 1011.444908281093 1102.984980512385 1100.840168352325 1100.173482351801 1095.886821564392 322.3542927008007 1097.946380671281 295.5970964477023
317 0.005 1.585 20 1070.673432621577 1010.971096334495 1011.499337232865 1102.989451627059 1100.846101201497 1100.178461548879 1095.891135513317 322.4830446342443 1097.947570514776 295.5972881786043
318 0.005 1.59 20 1070.689887250076 1011.023918589536 1011.552826965045 1102.984531436067 1100.840201886558 1100.173940441015 1095.886115153578 322.6115261127826 1097.946107005204 295.5973830161099
319 0.005 1.595 20 1070.709134698894 1011.075856031892 1011.605407732667 1102.986072412792 1100.842323800033 1100.174405731437 1095.888317589465 322.7390100898193 1097.945578888285 295.597572140339
320 0.005 1.6 20 1070.725258327969 1011.126931699623 1011.657114797488 1102.984798940321 1100.841123475697 1100.174321450883 1095.888351344384 322.8668366114489 1097.943074424765 295.5977561189173
321 0.005 1.605 20 1070.748056552921 1011.177196842372 1011.707983016312 1102.989429751301 1100.845946981979 1100.177788039426 1095.891360379051 322.9955001804078 1097.947524169423 295.5979278228505
322 0.005 1.61 20 1070.762411207312 1011.226568151772 1011.757974763407 1102.984765234676 1100.84062462588 1100.173173072551 1095.887552054576 323.1233176867029 1097.944804821474 295.5980698742163
323 0.005 1.615 20 1070.782446381108 1011.275187750012 1011.807174451783 1102.988826353551 1100.845508683341 1100.176076647767 1095.893124452854 323.2486967129449 1097.945337025087 295.5982413698135
324 0.005 1.62 20 1070.798622381588 1011.322967905958 1011.855543801547 1102.986283272127 1100.843155077534 1100.175842221481 1095.888660564686 323.3758935765604 1097.942644555971 295.598368502023
325 0.005 1.625 20 1070.818672681505 1011.370012892749 1011.903144450774 1102.991212734419 1100.849177685462 1100.177889243918 1095.89446244927 323.5030021421082 1097.943250094091 295.5985366716394
326 0.005 1.63 20 1070.831347804062 1011.416208036516 1011.949919682709 1102.985410443439 1100.842317849839 1100.175748263175 1095.888451387162 323.6299590533636 1097.941703853095 295.5986602716911
327 0.005 1.635 20 1070.851480639599 1011.461676098622 1011.995933348329 1102.989779553192 1100.846444722692 1100.17610320073 1095.892087911064 323.7555272409653 1097.946268766606 295.5987748342102
328 0.005 1.64 20 1070.866407463444 1011.506380900543 1012.041183215318 1102.988360629023 1100.845008481509 1100.175769277043 1095.891399755417 323.8822288630585 1097.945544958495 295.5988711255897
329 0.005 1.645 20 1070.881288314386 1011.55034060154 1012.085681829289 1102.987436841601 1100.843958127948 1100.175460578886 1095.891923831307 324.0077658049431 1097.944838920855 295.5989988777336
330 0.005 1.65 20 1070.897961535197 1011.593581831808 1012.129446746551 1102.988588263829 1100.845446096289 1100.175975226411 1095.891431971344 324.1326000989326 1097.946898708604 295.5991233941822
331 0.005 1.655 20 1070.913241652989 1011.636106018868 1012.172486002503 1102.98856603303 1100.845261226929 1100.175859928752 1095.892568876618 324.2575142238036 1097.947170599102 295.5992513544755
332 0.005 1.66 20 1070.927571774356 1011.677898209497 1012.214794075948 1102.986535182687 1100.843107517291 1100.172441713947 1095.891211824861 324.3824790064978 1097.944610753618 295.5993564594273
333 0.005 1.665 20 1070.940645881329 1011.718970682405 1012.25637527328 1102.984692043393 1100.840328771588 1100.172155065713 1095.890004442611 324.5065288151522 1097.944083135729 295.5994516418334
334 0.005 1.67 20 1070.957347986378 1011.759419309088 1012.297300992374 1102.988027444588 1100.844874598484 1100.174590218097 1095.892178042611 324.6295070967984 1097.94626163743 295.5995681173791
335 0.005 1.675 20 1070.9719490567 1011.799195356044 1012.3375568873 1102.987623732323 1100.843980387804 1100.175754290175 1095.892274258346 324.7537861247725 1097.945736467181 295.5997341150695
336 0.005 1.68 20 1070.984102397802 1011.83826473869 1012.377107154489 1102.983734419514 1100.838319000545 1100.17093177636 1095.889356646089 324.8790044568833 1097.944959161536 295.599777199495
337 0.005 1.685 20 1070.996793731404 1011.876675625105 1012.415988886436 1102.984330756927 1100.840569917715 1100.171843042534 1095.889786427359 325.0014172001312 1097.943666719085 295.59986600069
338 0.005 1.69 20 1071.011514205167 1011.914489864901 1012.454252004235 1102.986104057969 1100.842832091455 1100.173481722761 1095.890986119801 325.1231069851067 1097.944656962273 295.5999907380634
339 0.005 1.695 20 1071.029356160114 1011.951748298135 1012.491937868801 1102.991664477929 1100.849808175794 1100.177985413357 1095.894415729852 325.2467212012816 1097.945844673051 295.6001323531924
340 0.005 1.7 20 1071.039629317709 1011.988333107323 1012.528971802374 1102.985748399785 1100.841627345482 1100.173891286645 1095.889542658039 325.3694466429843 1097.945524311434 295.6002415909688
341 0.005 1.705 20 1071.051305995288 1012.024309589876 1012.565384242263 1102.986759014554 1100.843481143237 1100.173450711518 1095.89125051865 325.4910244739382 1097.945330580524 295.6003031469439
342 0.005 1.71 20 1071.064072224507 1012.059701492235 1012.601200962021 1102.986174126159 1100.842665564618 1100.17465152273 1095.891654721577 325.6131026168316 1097.945171195135 295.6004382913592
343 0.005 1.715 20 1071.078810848087 1012.094535507077 1012.636441113903 1102.988124699443 1100.844381296228 1100.17369018104 1095.893729814421 325.7360520929816 1097.944939658245 295.600507439687
344 0.005 1.72 20 1071.089577776172 1012.128780042984 1012.671098578188 1102.987761334437 1100.844940792697 1100.176081966987 1095.892273366688 325.8567000495719 1097.943200048931 295.6005421258374
345 0.005 1.725 20 1071.101306799228 1012.162448562271 1012.70517308992 1102.985149861494 1100.841155196395 1100.171821896706 1095.892425163025 325.9765593059371 1097.94278626599 295.6006802478645
346 0.005 1.73 20 1071.116076285341 1012.195601741433 1012.738711978659 1102.988906281893 1100.845673964611 1100.176086598619 1095.892811518727 326.0985167842675 1097.946696380988 295.6007862470801
347 0.005 1.735 20 1071.128262298455 1012.22818874875 1012.771689077919 1102.986603192324 1100.84066429324 1100.17140230897 1095.892224733027 326.219197865019 1097.948654490287 295.6008846069077
348 0.005 1.74 20 1071.137426043189 1012.260209973827 1012.804102155525 1102.985570037902 1100.841450297258 1100.173280012568 1095.891488954111 326.3375940109546 1097.945532426417 295.60102818564
349 0.005 1.745 20 1071.150209664019 1012.291764680918 1012.836013974231 1102.989614571093 1100.846619397308 1100.176947555477 1095.895517598393 326.4577264734363 1097.944976028697 295.6010878790025
350 0.005 1.75 20 1071.160664666431 1012.322783905989 1012.867401681052 1102.988232839414 1100.84531867235 1100.174562657135 1095.892613005823 326.5780501102744 1097.942870030656 295.6011671738472
351 0.005 1.755 20 1071.170904797566 1012.353278049941 1012.898261799219 1102.986203763115 1100.842397485769 1100.173758109455 1095.893623229375 326.6983793238426 1097.940910816768 295.601252599935
352 0.005 1.76 20 1071.181520812674 1012.383277662235 1012.928617899655 1102.985757440966 1100.841568916876 1100.173167839689 1095.893388944171 326.8174856326839 1097.940709177383 295.6013534170751
353 0.005 1.765 20 1071.191578531367 1012.412793339342 1012.958482931815 1102.985140092228 1100.84103182219 1100.174446402565 1095.89302785489 326.935531856288 1097.940418787434 295.6014656701208
354 0.005 1.77 20 1071.203037858895 1012.441815158736 1012.987846759922 1102.986665861639 1100.842749146899 1100.174658099635 1095.893065975423 327.0532076392244 1097.94393546451 295.6015813646666
355 0.005 1.775 20 1071.214138638432 1012.470364045141 1013.016730950873 1102.986767091964 1100.842566052806 1100.174447269841 1095.893526049669 327.1711869376434 1097.945138539486 295.6016891568943
356 0.005 1.78 20 1071.225375132473 1012.498493549183 1013.045176510192 1102.989337712402 1100.845929735111 1100.175981941916 1095.895792083141 327.2886353215039 1097.945113079016 295.6017575845943
357 0.005 1.785 20 1071.233814511554 1012.526138900518 1013.073151686262 1102.986813050816 1100.843364314129 1100.17587722975 1095.892771149237 327.4065283569298 1097.943076199908 295.601828619322
358 0.005 1.79 20 1071.242685112763 1012.553321026095 1013.100657906875 1102.985103565918 1100.840847328413 1100.173484727609 1095.892124222071 327.5242646091797 1097.944161964798 295.601951129821
359 0.005 1.795 20 1071.254070296161 1012.580066799101 1013.12771573137 1102.987790968571 1100.843581823402 1100.175414588192 1095.893289053028 327.6418137826575 1097.944709932538 295.6020169859087
360 0.005 1.8 20 1071.260710315609 1012.606368264799 1013.15432984748 1102.985548109262 1100.841957646867 1100.175239742489 1095.893212340234 327.7575708588132 1097.941499791128 295.6021339828769
361 0.005 1.805 20 1071.27230638116 1012.632253904366 1013.180513579925 1102.986396211619 1100.842666348446 1100.176227300517 1095.893038806509 327.8747011363167 1097.942873692738 295.6021957175655
362 0.005 1.81 20 1071.284233634319 1012.657749696096 1013.206293296524 1102.989548975991 1100.845548496918 1100.177103859381 1095.895308823445 327.9899718152352 1097.947741523462 295.6023008367241
363 0.005 1.815 20 1071.291647477431 1012.682840970583 1013.231670416901 1102.989281280263 1100.845944375528 1100.177551809566 1095.897339282054 328.1062445737898 1097.944349872716 295.602359862869
364 0.005 1.82 20 1071.298548768448 1012.707480423547 1013.256607154476 1102.985727268459 1100.842408736507 1100.175292667551 1095.892766752471 328.2210229339574 1097.941921985535 295.6024848488418
365 0.005 1.825 20 1071.309966889997 1012.731764009978 1013.281159149687 1102.989436535858 1100.845776045201 1100.17822290275 1095.895885484402 328.3366965809046 1097.945581431193 295.6025820128993
366 0.005 1.83 20 1071.317988981031 1012.755643498154 1013.305313838169 1102.988680287004 1100.844497166937 1100.177318199988 1095.895221583211 328.4525628956931 1097.947388365512 295.6026410768478
367 0.005 1.835 20 1071.32663252752 1012.779150595382 1013.329088594549 1102.989202139858 1100.845547230311 1100.177727948088 1095.896101961589 328.5664074010749 1097.945766707636 295.6027475166395
368 0.005 1.84 20 1071.328616853798 1012.802180120597 1013.352410275199 1102.98137602874 1100.837363066239 1100.172911032345 1095.891349213251 328.6804324236973 1097.940154757765 295.6028122170184
369 0.005 1.845 20 1071.342488392712 1012.824928110552 1013.375397572485 1102.988532664412 1100.845348414056 1100.176052670823 1095.896172338244 328.7932131947467 1097.944995952773 295.6029306395895
370 0.005 1.85 20 1071.350506535343 1012.847273452101 1013.398005169781 1102.985338513063 1100.84030959629 1100.173640870767 1095.891543768893 328.9069139556566 1097.946149667709 295.6030161075343
371 0.005 1.855 20 1071.35673992641 1012.869234201283 1013.420223590277 1102.984296284835 1100.839140162851 1100.172862283914 1095.893346606687 329.0212487926626 1097.943303693312 295.6030704841244
372 0.005 1.86 20 1071.36338866165 1012.890849565214 1013.44208465983 1102.985384897746 1100.841278203207 1100.176640073067 1095.894134106172 329.1350041136654 1097.943307265871 295.6031178777435
373 0.005 1.865 20 1071.370828301709 1012.91211054927 1013.463588969227 1102.984185471131 1100.840964084915 1100.17383380873 1095.8931559531 329.2481580950118 1097.942055884073 295.6031749055143
374 0.005 1.87 20 1071.381398181118 1012.933073686751 1013.484778690509 1102.987498271008 1100.843702714739 1100.176684436634 1095.894254866046 329.3600270769705 1097.946027263714 295.6033022356565
375 0.005 1.875 20 1071.389725868992 1012.953720127505 1013.505650244504 1102.98886553617 1100.844960345102 1100.176056445475 1095.896426039064 329.4721726737411 1097.947267769325 295.6033624117536
376 0.005 1.88 20 1071.395399791264 1012.973998985026 1013.526169144166 1102.985766615867 1100.841144596324 1100.174828094833 1095.89257580405 329.5826412292561 1097.945387685094 295.6034679838602
377 0.005 1.885 20 1071.403341794808 1012.993974320366 1013.546365269366 1102.98789015778 1100.844530446064 1100.177073333131 1095.89599546921 329.6948757305977 1097.943845888049 295.6035660799771
378 0.005 1.89 20 1071.41079756829 1013.013617388665 1013.566232179032 1102.987422243425 1100.843493410151 1100.175991812639 1095.892736700621 329.8081746606476 1097.947384531943 295.6035966612947
379 0.005 1.895 20 1071.421276280792 1013.033014865577 1013.585829985994 1102.993252573298 1100.851289398745 1100.180978868802 1095.899173823483 329.9189591872491 1097.946756239988 295.603652284904
380 0.005 1.9 20 1071.424256650269 1013.052032991288 1013.605077832155 1102.985960906006 1100.841396536495 1100.174378806654 1095.892612464119 330.0278213048729 1097.945769483182 295.603765392168
381 0.005 1.905 20 1071.429880642729 1013.070735655747 1013.623993470532 1102.985103094153 1100.840002654643 1100.173380934546 1095.894275543749 330.1380577390127 1097.944499870631 295.603834366747
382 0.005 1.91 20 1071.437557517124 1013.089150272185 1013.642613999241 1102.985873981356 1100.840760393414 1100.17348677106 1095.892564720021 330.2497733293956 1097.947647265195 295.6038612771331
383 0.005 1.915 20 1071.438742441749 1013.107202700629 1013.660886574183 1102.98118123979 1100.836953080658 1100.172335257626 1095.891661751275 330.3591006500138 1097.940613632139 295.6039474391227
384 0.005 1.92 20 1071.450501268946 1013.125039853353 1013.678903295858 1102.987258794284 1100.843686015075 1100.175578940061 1095.894722342883 330.4681507335084 1097.944484182994 295.6040441615003
385 0.005 1.925 20 1071.45741625192 1013.142600238438 1013.696649122781 1102.987516158367 1100.843933297318 1100.176571578313 1095.893363843514 330.5775229997208 1097.946326924688 295.6040972366571
386 0.005 1.93 20 1071.463158435456 1013.159887285242 1013.714124116968 1102.987998644918 1100.844103238724 1100.176599763133 1095.896336796939 330.6869725594558 1097.945227812377 295.6042086126908
387 0.005 1.935 20 1071.469420108238 1013.176887000517 1013.731315455486 1102.987006285109 1100.843742722506 1100.174443811912 1095.894536877632 330.7964509086878 1097.945236534819 295.6042599714512
388 0.005 1.94 20 1071.474577922376 1013.193616932451 1013.748233018284 1102.987016316078 1100.843091084133 1100.176712479689 1095.894486315989 330.9044880592789 1097.945118247335 295.6043075291371
389 0.005 1.945 20 1071.481901307285 1013.210098335271 1013.764888149576 1102.988656566107 1100.845273734893 1100.177311304632 1095.896019190162 331.0124244189088 1097.947503632493 295.6043528494783
390 0.005 1.95 20 1071.487757123133 1013.226313237647 1013.781279880971 1102.988110817447 1100.844304474376 1100.176666373653 1095.895111033605 331.120246554155 1097.947054587566 295.6044193896249
391 0.005 1.955 20 1071.487786300345 1013.242186787084 1013.797350839265 1102.981640880418 1100.837365568139 1100.17261608586 1095.893329419632 331.2278378557726 1097.940096219262 295.6044640026272
392 0.005 1.96 20 1071.499858987905 1013.257920436841 1013.813229170339 1102.989899838955 1100.847472058409 1100.177774617176 1095.897216274219 331.3333342927722 1097.944475889864 295.6045415812391
393 0.005 1.965 20 1071.503487822529 1013.273382093376 1013.828860180559 1102.986838410838 1100.84313743765 1100.176015676028 1095.894461360285 331.4400223837164 1097.943795565639 295.604604058466
394 0.005 1.97 20 1071.507701142931 1013.2885810247 1013.844231691141 1102.984886185045 1100.840921091205 1100.17453443122 1095.892976485195 331.547879566412 1097.943979237788 295.6046790568959
395 0.005 1.975 20 1071.511546446088 1013.303497407753 1013.859319160297 1102.983289198688 1100.839097097474 1100.173591980561 1095.894099834533 331.6545581058978 1097.941966706973 295.6047279041811
396 0.005 1.98 20 1071.521631683374 1013.318246639092 1013.874208026161 1102.98916175943 1100.844990154363 1100.175845825858 1095.896162665483 331.7598233026948 1097.948131066871 295.6047659935084
397 0.005 1.985 20 1071.525160373746 1013.332756650061 1013.88887387221 1102.988780839145 1100.845886743202 1100.179051688201 1095.897150645868 331.8662029745041 1097.944523874964 295.6047743607954
398 0.005 1.99 20 1071.532307825333 1013.347057645064 1013.903317564768 1102.989218211667 1100.845866197921 1100.174508726267 1095.897138365249 331.9720938840024 1097.948353414014 295.6048280246587
399 0.005 1.995 20 1071.534930026034 1013.36109213633 1013.917513726513 1102.984700177453 1100.839530589745 1100.171934835959 1095.893550174031 332.0762309667855 1097.945246980722 295.6049232610667
400 0.005 2 20 1071.538370741524 1013.374873306012 1013.931449220199 1102.983744009774 1100.838255326445 1100.170083026963 1095.893792894261 332.1809780781788 1097.94183220374 295.6049650432639
401 0.005 2.005 20 1071.547568431364 1013.388532394891 1013.945231654429 1102.991365775333 1100.848584962413 1100.177590001017 1095.898672873582 332.2859529768471 1097.947390646812 295.6049882018229
402 0.005 2.01 20 1071.550098790079 1013.40194807067 1013.958797978403 1102.986223048897 1100.841680673544 1100.173938994049 1095.893407766501 332.3903162388365 1097.945838948222 295.6050200534843
403 0.005 2.015 20 1071.55267026993 1013.415118430386 1013.972119780439 1102.984665591154 1100.840583325297 1100.172207706414 1095.894496036398 332.4944878511471 1097.943269684079 295.6050878170559
404 0.005 2.02 20 1071.557640216411 1013.428083779382 1013.985219448654 1102.985174002708 1100.841289519756 1100.173562004289 1095.894486915979 332.5981021421157 1097.943789592956 295.6051358811318
405 0.005 2.025 20 1071.566102739336 1013.440914382076 1013.998163851464 1102.990622893891 1100.847418973837 1100.176399935364 1095.89897011677 332.7027159093345 1097.946759776693 295.6051576609786
406 0.005 2.03 20 1071.56778459103 1013.453496452216 1014.010888482538 1102.985415826852 1100.840818706953 1100.173931101983 1095.893784969674 332.8044268605696 1097.943136851835 295.6052135270098
407 0.005 2.035 20 1071.57272766234 1013.465872983053 1014.023396757406 1102.986937520143 1100.842985724671 1100.173103485428 1095.895312207311 332.9065879204675 1097.945656828574 295.6052765340592
408 0.005 2.04 20 1071.578346549866 1013.478071555459 1014.035718391994 1102.987806405164 1100.843950456979 1100.173913719997 1095.895968378635 333.0098609537536 1097.945079534629 295.6053101172398
409 0.005 2.045 20 1071.581209324026 1013.490086293507 1014.04785095286 1102.987867611077 1100.844397961848 1100.176074456873 1095.894911704526 333.1125195716299 1097.944601063455 295.6053416218813
410 0.005 2.05 20 1071.58395958557 1013.501915128462 1014.059794314317 1102.986088413902 1100.842345900251 1100.171922415486 1095.894393364911 333.2143504815482 1097.94646658599 295.6053943346478
411 0.005 2.055 20 1071.589814739512 1013.513601192063 1014.071586840617 1102.989835647844 1100.845885617991 1100.177818439206 1095.898339194963 333.3170111818471 1097.946997955895 295.6054074296687
412 0.005 2.06 20 1071.591929384186 1013.525067060248 1014.083173194022 1102.986841461822 1100.842057814759 1100.175499803909 1095.894565556074 333.4176605751329 1097.947015558766 295.6053899336528
413 0.005 2.065 20 1071.592585241675 1013.536306373878 1014.09454017714 1102.982412384707 1100.837790332059 1100.171439034795 1095.894073497575 333.5179162115876 1097.940762930472 295.6054602337298
414 0.005 2.07 20 1071.600726514412 1013.547449383832 1014.105774315913 1102.988756655564 1100.844790667265 1100.17576907168 1095.897511417749 333.6196254407353 1097.945737218142 295.6055049253268
415 0.005 2.075 20 1071.604204198139 1013.558427720482 1014.11685677496 1102.989697075036 1100.846902485296 1100.178993395563 1095.898192321061 333.7195713083978 1097.944239578955 295.6055310896114
416 0.005 2.08 20 1071.608716166009 1013.569243286766 1014.12777868813 1102.989097400298 1100.845549848865 1100.176787788374 1095.89776133645 333.8204606917322 1097.947541729437 295.6055789305489
417 0.005 2.085 20 1071.612355767598 1013.57986545585 1014.138515823553 1102.988446214992 1100.845302171221 1100.175032150258 1095.895078235724 333.9196389449766 1097.946890956362 295.6056567482916
418 0.005 2.09 20 1071.615703673469 1013.590327248946 1014.149084400474 1102.987837393996 1100.843612417525 1100.175590766863 1095.896070811316 334.019802090743 1097.945633178058 295.6056251885598
419 0.005 2.095 20 1071.618835455734 1013.600640974607 1014.159499303197 1102.988136760631 1100.845040096141 1100.178196823813 1095.897439103436 334.1190909347684 1097.94431595997 295.6056344103262
420 0.005 2.1 20 1071.622047274253 1013.610777377222 1014.169739408229 1102.986738371673 1100.84288746586 1100.174523088261 1095.896154117535 334.2186940565556 1097.944370685221 295.60570267427
421 0.005 2.105 20 1071.627351751568 1013.620775065719 1014.179832949074 1102.987759298954 1100.842298346797 1100.17444687651 1095.895742336939 334.3166606514301 1097.948256934745 295.605783058969
422 0.005 2.11 20 1071.626392473691 1013.630554405829 1014.189728980604 1102.983006443519 1100.838368258224 1100.17311932557 1095.893927673312 334.4147297618294 1097.942325212041 295.6058239357332
423 0.005 2.115 20 1071.632923054764 1013.640263674133 1014.199516830079 1102.988585478344 1100.845616329798 1100.177586478848 1095.898798546178 334.5134385360872 1097.94409790679 295.6058267134478
424 0.005 2.12 20 1071.635644616442 1013.649792222374 1014.209145565089 1102.985967848414 1100.841879419261 1100.175711279994 1095.893177669387 334.6124263487827 1097.945075072281 295.6057869633877
425 0.005 2.125 20 1071.639366627252 1013.659190839584 1014.218636370154 1102.987165517557 1100.843349972856 1100.176898054343 1095.896451335662 334.7099637099758 1097.943918775618 295.6058429115759
426 0.005 2.13 20 1071.644183502691 1013.668449609789 1014.227982734359 1102.988008847938 1100.843777205263 1100.176092434187 1095.89570961415 334.8083016793524 1097.947297469721 295.6058544068079
427 0.005 2.135 20 1071.649576095055 1013.677625617125 1014.237234847201 1102.991573264547 1100.849040546917 1100.177617371167 1095.899740812344 334.9056431362628 1097.945783348299 295.6058768248662
428 0.005 2.14 20 1071.650603353168 1013.686621277477 1014.246323834835 1102.988882532992 1100.845396065443 1100.177527648168 1095.897875007655 335.000282552247 1097.94399289116 295.6059560893493
429 0.005 2.145 20 1071.653236183998 1013.695457577735 1014.255255498907 1102.98755585499 1100.843718086714 1100.173617158189 1095.895246748073 335.0973174493798 1097.94688584607 295.605970390875
430 0.005 2.15 20 1071.65588856875 1013.704165975306 1014.264047762832 1102.987461389253 1100.843834395834 1100.173396576182 1095.895437886832 335.1935981353544 1097.944107064262 295.6060411541429
431 0.005 2.155 20 1071.65711119642 1013.712709381612 1014.272682861284 1102.984704918896 1100.839661790136 1100.171660278545 1095.895196428775 335.2912016650586 1097.942969540226 295.6059827348017
432 0.005 2.16 20 1071.660592564956 1013.721142921861 1014.281196460445 1102.985485863047 1100.841549105627 1100.172164229808 1095.894387934632 335.3851318992463 1097.94208059055 295.6060275544878
433 0.005 2.165 20 1071.666287656091 1013.729483382405 1014.289606723081 1102.98767456939 1100.843778080014 1100.173458489725 1095.896306207829 335.4807647326433 1097.946227731255 295.6060886073868
434 0.005 2.17 20 1071.66821293157 1013.73768708228 1014.297890019137 1102.986730930792 1100.842632308094 1100.174571830857 1095.894928889323 335.577690915339 1097.944734911112 295.6060468900777
435 0.005 2.175 20 1071.669499878398 1013.745732052494 1014.306019565194 1102.985566882798 1100.841561102778 1100.172694888284 1095.895814248871 335.6704622449227 1097.94481958893 295.6061063260583
436 0.005 2.18 20 1071.674893891707 1013.753702607049 1014.31405538095 1102.988258917883 1100.844507552014 1100.173855489756 1095.896793325641 335.7651792366331 1097.946044584204 295.6061337976314
437 0.005 2.185 20 1071.677133327561 1013.761554291964 1014.321978868802 1102.987748549385 1100.843823028157 1100.175210281803 1095.895742750101 335.8606140394922 1097.945967953673 295.6061344420817
438 0.005 2.19 20 1071.680351223293 1013.769295089004 1014.329789256421 1102.988225235537 1100.843905377271 1100.174257168848 1095.897279979839 335.9541105652789 1097.94668820203 295.6062170261295
439 0.005 2.195 20 1071.683639190824 1013.77693160799 1014.337495264745 1102.988879895861 1100.845325881691 1100.175325868918 1095.89796796495 336.0494958805534 1097.945842425088 295.6062493570726
440 0.005 2.2 20 1071.685258228468 1013.784419607581 1014.34506002018 1102.987471906726 1100.843439478872 1100.173115277482 1095.895968955155 336.1433269561326 1097.946369062126 295.6062177486631
441 0.005 2.205 20 1071.688242381615 1013.791796121194 1014.352508897181 1102.987911775443 1100.844066019877 1100.173982329057 1095.896586493288 336.2337710274768 1097.946124154509 295.6063043879681
442 0.005 2.21 20 1071.689837016351 1013.799065337712 1014.359847968521 1102.985612287143 1100.841497345953 1100.172374762813 1095.895058730462 336.3281312490402 1097.944427844519 295.606296491177
443 0.005 2.215 20 1071.690552194761 1013.80619598491 1014.367054259669 1102.984321163378 1100.839244670453 1100.172186897776 1095.896109683299 336.4218992706668 1097.941824342474 295.6062423849444
444 0.005 2.22 20 1071.695893309967 1013.813276164377 1014.37418710209 1102.988358327166 1100.844858732571 1100.176234904082 1095.897958479842 336.5130257820255 1097.94539076182 295.6062948833153
445 0.005 2.225 20 1071.698383303626 1013.820254804997 1014.381225178398 1102.988394944271 1100.845148288374 1100.177783295025 1095.89814894296 336.6056186517246 1097.943717993481 295.6063445183908
446 0.005 2.23 20 1071.701104259662 1013.827142572522 1014.388171902019 1102.988907936152 1100.846024675731 1100.177103495694 1095.898273575305 336.6982552270624 1097.944772203664 295.6063800591642
447 0.005 2.235 20 1071.703749700889 1013.833929224021 1014.395019041161 1102.988760109291 1100.84543255572 1100.177669219311 1095.898364425412 336.7887407243428 1097.943529056952 295.6064291979278
448 0.005 2.24 20 1071.699409357865 1013.840504246616 1014.401682989902 1102.980826767456 1100.836553955772 1100.171787723348 1095.892396559143 336.8809603167588 1097.939885406125 295.6064650435664
449 0.005 2.245 20 1071.708981486225 1013.847110689469 1014.408323296646 1102.989567709971 1100.846704024225 1100.177358021795 1095.899548829746 336.9717342019988 1097.944154579359 295.6064859624894
450 0.005 2.25 20 1071.710246885037 1013.853569278547 1014.41484322588 1102.986185943244 1100.840840255542 1100.173494250904 1095.895002577921 337.0616015020541 1097.946231324981 295.6065128298061
451 0.005 2.255 20 1071.712106888704 1013.859935355759 1014.421266083997 1102.986659516113 1100.841421376599 1100.17396011642 1095.89768613171 337.1528384565327 1097.946086675311 295.6065245681469
452 0.005 2.26 20 1071.713871055968 1013.866194669743 1014.427586356083 1102.986179822005 1100.841375251716 1100.173624545783 1095.895103748126 337.2444837691104 1097.945202903265 295.6064988596675
453 0.005 2.265 20 1071.717286431774 1013.872408710923 1014.433846679754 1102.988974072631 1100.845821518073 1100.176292161288 1095.898817329522 337.3326849181419 1097.946613939838 295.6065247723141
454 0.005 2.27 20 1071.71728215653 1013.878483929509 1014.439986362064 1102.984742692428 1100.840207221484 1100.17438983104 1095.893960053875 337.422179393243 1097.943559359745 295.606589548306
455 0.005 2.275 20 1071.719775891786 1013.884470396944 1014.446027230514 1102.986226996986 1100.842142683093 1100.17447556652 1095.896771909197 337.5121520337731 1097.944499021316 295.6065946170043
456 0.005 2.28 20 1071.725277517367 1013.890437402269 1014.452029085748 1102.99024174892 1100.847257371905 1100.177095214938 1095.899296800013 337.6016830258118 1097.944834653021 295.6066498809051
457 0.005 2.285 20 1071.725090848999 1013.896281153844 1014.457930781839 1102.986836733489 1100.843582783383 1100.17590533523 1095.896847827259 337.6908887426184 1097.94563428262 295.6066824712
458 0.005 2.29 20 1071.729693552062 1013.902089652526 1014.46377707461 1102.99104872294 1100.848403590928 1100.178430020925 1095.899874410645 337.7810703740635 1097.94592831903 295.60664909285
459 0.005 2.295 20 1071.729124931751 1013.907779071772 1014.469526256311 1102.986564267222 1100.842227345018 1100.175138616176 1095.895764287059 337.8677839417401 1097.945639357365 295.6067006284993
460 0.005 2.3 20 1071.732640568625 1013.913374539925 1014.475171651826 1102.987927608581 1100.843360984562 1100.176602564404 1095.894035610457 337.9552737899322 1097.948304982024 295.6067517318914
461 0.005 2.305 20 1071.731938917617 1013.918893749401 1014.480744686511 1102.985445414645 1100.841613854179 1100.175374350053 1095.896431050408 338.0449582715529 1097.943104301688 295.6067579512726
462 0.005 2.31 20 1071.734398543736 1013.924312216308 1014.486210421072 1102.985823649621 1100.841032881032 1100.17391055456 1095.895156930843 338.1322732420696 1097.945744326145 295.606764773724
463 0.005 2.315 20 1071.736822215884 1013.929679711679 1014.491620219492 1102.986903450198 1100.842884349347 1100.176097973201 1095.896318185355 338.2186527964489 1097.946775451024 295.6068190207511
464 0.005 2.32 20 1071.733933816967 1013.934886074925 1014.496890815553 1102.980830579193 1100.836160039681 1100.171632608996 1095.892837930308 338.307052146119 1097.939812261837 295.6068095150007
465 0.005 2.325 20 1071.739075580505 1013.940082868616 1014.50211759164 1102.985659262393 1100.841366643139 1100.174130771397 1095.89681289819 338.3931609945889 1097.942233354727 295.6068324365178
466 0.005 2.33 20 1071.743059673519 1013.945254999986 1014.507314379126 1102.989887406894 1100.846776334978 1100.179632787279 1095.900197521016 338.4800479572392 1097.944597378302 295.6068605050925
467 0.005 2.335 20 1071.744268782561 1013.950331161906 1014.512434795859 1102.987106114355 1100.843550299111 1100.176330609512 1095.896708738756 338.5660299169558 1097.945314909926 295.6068710622195
468 0.005 2.34 20 1071.746047314182 1013.95531466935 1014.517462872915 1102.985634765702 1100.840247909713 1100.17384765795 1095.896129962866 338.6524510084386 1097.945794315626 295.6068861321542
469 0.005 2.345 20 1071.748247047932 1013.96023803919 1014.52242704878 1102.986248870372 1100.841173489505 1100.174232760342 1095.895935491587 338.7391578350863 1097.946249017232 295.6068753609653
470 0.005 2.35 20 1071.747630263255 1013.965055747899 1014.527295673589 1102.98463619881 1100.839935523051 1100.173511220759 1095.894902954477 338.8238106003558 1097.943976765608 295.6069325140342
471 0.005 2.355 20 1071.751879209738 1013.969874623866 1014.532135628086 1102.9899207908 1100.846954638105 1100.178870053034 1095.900695934648 338.9088400418137 1097.943784734623 295.6069698026515
472 0.005 2.36 20 1071.754188714011 1013.974624662665 1014.53692329789 1102.989038669187 1100.845806376432 1100.177139754994 1095.897710094 338.994695103557 1097.944846744381 295.6069718576588
473 0.005 2.365 20 1071.757059607087 1013.97932712198 1014.541657339816 1102.99055042687 1100.848110214823 1100.177967759626 1095.900163983767 339.0810656337134 1097.945479929315 295.6069531479868
474 0.005 2.37 20 1071.757598818936 1013.983956236451 1014.546323369224 1102.990149096849 1100.84741235642 1100.178992422946 1095.899771383506 339.1635842005807 1097.944555231396 295.607005073628
475 0.005 2.375 20 1071.758734237312 1013.988501678443 1014.550909088423 1102.987499963353 1100.843477348632 1100.17671611134 1095.896697179667 339.248203509745 1097.945425912964 295.6070366511393
476 0.005 2.38 20 1071.758477585803 1013.992979309595 1014.555426729938 1102.987033676578 1100.843759962653 1100.177949736783 1095.897419459964 339.3322663337872 1097.943727406086 295.6070844580196
477 0.005 2.385 20 1071.759878288476 1013.997359522589 1014.559848519652 1102.986171153474 1100.84209000193 1100.174333130629 1095.896109920073 339.4162421903526 1097.945236367205 295.6070961881343
478 0.005 2.39 20 1071.761047220791 1014.001669032136 1014.564197899533 1102.985298280112 1100.841124520568 1100.174425746973 1095.895036856308 339.4992160835874 1097.943365834386 295.6071313327623
479 0.005 2.395 20 1071.766972676351 1014.006003370233 1014.568547428907 1102.990930050374 1100.848415911789 1100.177677281848 1095.899696214283 339.5845788046191 1097.94530038889 295.6071044501294
480 0.005 2.4 20 1071.768035057043 1014.010262758206 1014.57283949193 1102.989976550213 1100.846598473417 1100.177548748809 1095.898316278552 339.6662057828228 1097.948363888946 295.6071464814701
481 0.005 2.405 20 1071.76281353848 1014.014363748805 1014.576998804684 1102.982009472138 1100.837496849658 1100.172963437388 1095.894637508963 339.750384156417 1097.94114367075 295.6071289129637
482 0.005 2.41 20 1071.769581146232 1014.018500990676 1014.581142900911 1102.989041518294 1100.84531428502 1100.176680366821 1095.899183122483 339.8321515620198 1097.946809340913 295.6072025271704
483 0.005 2.415 20 1071.769097916379 1014.022522810636 1014.585207226252 1102.985007039142 1100.840887265747 1100.172538539758 1095.893836546183 339.9138301750637 1097.945904612315 295.6072400827788
484 0.005 2.42 20 1071.77571425189 1014.026590492412 1014.589281391832 1102.99265004664 1100.850292233333 1100.176591436076 1095.899523511166 339.9975674326338 1097.94697611296 295.6072296661716
485 0.005 2.425 20 1071.774221906302 1014.030542812104 1014.593273188026 1102.986997185726 1100.841405637276 1100.172183073516 1095.895788071025 340.0781409781745 1097.948562816127 295.6072495184024
486 0.005 2.43 20 1071.773500092997 1014.034410816511 1014.597180275019 1102.985782422329 1100.841134990331 1100.172745916866 1095.89540614321 340.1597360319425 1097.944326950657 295.6072724414309
487 0.005 2.435 20 1071.775314487661 1014.03824119167 1014.601037785432 1102.986134766958 1100.841848699254 1100.172926695681 1095.896196894768 340.2419008572653 1097.944154953027 295.6072741908208
488 0.005 2.44 20 1071.779832711301 1014.042055877094 1014.604866973806 1102.989832558416 1100.846347425633 1100.174901879147 1095.898109850978 340.3232641352206 1097.947198601462 295.607336035766
489 0.005 2.445 20 1071.780917504576 1014.045834559998 1014.608668419636 1102.990445887711 1100.846867018724 1100.177762041423 1095.900753075458 340.4047785006363 1097.947038511965 295.6073493906035
490 0.005 2.45 20 1071.779750058011 1014.049509016804 1014.612380868803 1102.985416362834 1100.839510874205 1100.172148289882 1095.89578064433 340.4848394454224 1097.946341901678 295.6072956773368
491 0.005 2.455 20 1071.781542230284 1014.053139417248 1014.616039801135 1102.987636828706 1100.843884510323 1100.173741034468 1095.897091352221 340.5634550781562 1097.945947797137 295.6073345503061
492 0.005 2.46 20 1071.78476712773 1014.056773676475 1014.619685633674 1102.990114346941 1100.846877947663 1100.17557398033 1095.899340041655 340.6444175249321 1097.946657023916 295.60736303075
493 0.005 2.465 20 1071.783647130643 1014.060304059083 1014.623253436873 1102.984685496874 1100.839011512207 1100.171486189463 1095.895965044425 340.7255346498281 1097.944897397479 295.6073873128686
494 0.005 2.47 20 1071.785396697064 1014.063794384446 1014.626762135072 1102.986744963068 1100.841056498603 1100.171749605277 1095.898176509345 340.8046916284708 1097.945345854007 295.6074182707404
495 0.005 2.475 20 1071.787906343868 1014.067283392239 1014.630268054891 1102.990089985514 1100.846791489251 1100.178525433182 1095.899860335027 340.8850543290257 1097.944876195768 295.6074050400708
496 0.005 2.48 20 1071.788735665195 1014.070709853481 1014.633719795775 1102.989038876287 1100.845046592918 1100.17703878849 1095.89824402031 340.9638109190409 1097.947198312639 295.6074648883514
497 0.005 2.485 20 1071.789838014176 1014.074079200495 1014.637115639398 1102.988278899374 1100.843944715359 1100.176793825983 1095.899765963272 341.0431126910223 1097.945155916247 295.6074702459416
498 0.005 2.49 20 1071.790427129015 1014.077393433571 1014.640453903539 1102.98665818872 1100.841291967066 1100.173329048105 1095.897109100938 341.1216306171081 1097.947189558783 295.6074861996573
499 0.005 2.495 20 1071.787308226594 1014.080597677528 1014.643699573093 1102.982595762181 1100.83800592341 1100.172771826118 1095.894584603809 341.1991135693476 1097.942057599544 295.6075058057252
500 0.005 2.5 20 1071.79239241076 1014.08384990442 1014.646950304647 1102.989295085514 1100.845389505183 1100.177338681134 1095.899837426437 341.2771745303008 1097.945428205731 295.6075173436666
501 0.005 2.505 20 1071.791844074041 1014.087023941787 1014.650150728637 1102.985695569614 1100.841654725209 1100.175185001148 1095.896414951517 341.3561228418952 1097.94300756423 295.6075430732317
502 0.005 2.51 20 1071.794949570918 1014.090159524934 1014.653308373999 1102.985890600715 1100.84031160092 1100.17311030227 1095.895518590662 341.4357618387572 1097.946150866559 295.6074890945418
503 0.005 2.515 20 1071.795904272094 1014.093252924733 1014.656423399898 1102.987642017196 1100.843127137019 1100.175619743808 1095.897284243689 341.5110800228644 1097.946105206601 295.6075549028279
504 0.005 2.52 20 1071.797399832079 1014.09635630508 1014.659531647576 1102.989968951903 1100.846331417555 1100.177456020175 1095.900809849849 341.5883122200266 1097.944549064489 295.6075763817743
505 0.005 2.525 20 1071.798774721748 1014.099430260692 1014.662618541095 1102.990197715172 1100.84652285719 1100.177315921157 1095.901346174113 341.6657190245598 1097.943538815631 295.6076324108078
506 0.005 2.53 20 1071.798624489023 1014.102429457824 1014.665646708018 1102.987191977267 1100.84359591754 1100.177124304976 1095.896322802642 341.7427648484219 1097.943607660933 295.6076532054369
507 0.005 2.535 20 1071.798591861357 1014.10536979363 1014.668613692943 1102.984980134917 1100.840642046028 1100.174344727981 1095.895877474189 341.8199196390658 1097.943241731907 295.6076737233119
508 0.005 2.54 20 1071.801012860755 1014.108272656476 1014.671531104363 1102.985850987294 1100.840389669684 1100.173023969499 1095.896913550254 341.8961592010625 1097.94702189289 295.6076923680065
509 0.005 2.545 20 1071.800264513291 1014.111111615474 1014.674395495039 1102.985435161653 1100.841215938983 1100.174061384611 1095.896227663347 341.9729572745562 1097.944046824595 295.607624542307
510 0.005 2.55 20 1071.802524506302 1014.113950454958 1014.677243282164 1102.987416730582 1100.843495966704 1100.175522304366 1095.897638391058 342.0483400698793 1097.944267638488 295.6076634615895
511 0.005 2.555 20 1071.804738608128 1014.116773664229 1014.680076731517 1102.989752614987 1100.846810388274 1100.178694493427 1095.899390105076 342.1239628752176 1097.944414643286 295.6076882766106
512 0.005 2.56 20 1071.806192422464 1014.119543849496 1014.682865577334 1102.987718594311 1100.842495147031 1100.175028123459 1095.897290771329 342.2004878862929 1097.947627723521 295.607706138842
513 0.005 2.565 20 1071.805351090847 1014.122250099906 1014.685598589143 1102.986658198563 1100.842773363635 1100.174505921304 1095.896530432999 342.2750014330057 1097.945878762357 295.607759229121
514 0.005 2.57 20 1071.81050401807 1014.12500324788 1014.688348494478 1102.991812590619 1100.849471727184 1100.178156204757 1095.900349935698 342.349211423473 1097.94731342717 295.607772123463
515 0.005 2.575 20 1071.806648928174 1014.127656295025 1014.691030364908 1102.98577538482 1100.842113604968 1100.175415982561 1095.898117349565 342.424658252064 1097.942520275966 295.6077962124682
516 0.005 2.58 20 1071.811951583337 1014.1303299858 1014.693705968559 1102.991062995732 1100.847766584442 1100.176698854024 1095.900155113205 342.5013227451899 1097.94834887606 295.607719074073
517 0.005 2.585 20 1071.81018432131 1014.132935381773 1014.696335190094 1102.98783705143 1100.843224029546 1100.177146653466 1095.896510279114 342.5739270696617 1097.948037412681 295.6078026502274
518 0.005 2.59 20 1071.810375234101 1014.135498777979 1014.698920520591 1102.987201657244 1100.843475787367 1100.176757832998 1095.896780626395 342.6474786285235 1097.947014541779 295.6078679296376
519 0.005 2.595 20 1071.813215458141 1014.138031801628 1014.701465276858 1102.986812434055 1100.841158339362 1100.171625211094 1095.897186076902 342.7237094828889 1097.94726127223 295.6078239305102
520 0.005 2.6 20 1071.811003485693 1014.140496838198 1014.703954620488 1102.985139982905 1100.840567688085 1100.173284187487 1095.895607975838 342.7958142742602 1097.943603175911 295.6078313599813
521 0.005 2.605 20 1071.813654042019 1014.142981395935 1014.706439933737 1102.988476885094 1100.844512051318 1100.176221873588 1095.899651362809 342.8689019811914 1097.944884308257 295.6078413199353
522 0.005 2.61 20 1071.812541862025 1014.145403455769 1014.708883198677 1102.985040877204 1100.841084716329 1100.17489482992 1095.895415701537 342.9427259941792 1097.942724469782 295.6078607219571
523 0.005 2.615 20 1071.814871171151 1014.147797074958 1014.711287749602 1102.987324357042 1100.843030702087 1100.174470223653 1095.897154485704 343.0162516074865 1097.94618246699 295.6078520285341
524 0.005 2.62 20 1071.81872829987 1014.150226585824 1014.713714622697 1102.991537674166 1100.848972473883 1100.177737125113 1095.899700463092 343.0891577856333 1097.947015025549 295.6078838664802
525 0.005 2.625 20 1071.817355653539 1014.152604525266 1014.716107118084 1102.988732716746 1100.845469443534 1100.17810670292 1095.899384891488 343.161201534353 1097.943855455895 295.6079101134302
526 0.005 2.63 20 1071.818536367059 1014.154922904231 1014.718442860166 1102.98647801973 1100.840997496229 1100.172063777484 1095.896241169117 343.2343208006279 1097.946714313068 295.6079077273729
527 0.005 2.635 20 1071.815071684958 1014.157164182609 1014.720710606177 1102.984033167716 1100.840048794226 1100.174017132962 1095.896037920929 343.3059608612995 1097.941494566405 295.6079299966899
528 0.005 2.64 20 1071.819037224292 1014.159443717387 1014.722984799121 1102.988353258533 1100.844110847193 1100.176588760159 1095.899846130484 343.3778647359318 1097.945290418291 295.6079544286258
529 0.005 2.645 20 1071.81504984788 1014.161605912667 1014.725179457088 1102.98125054715 1100.836926739436 1100.171745740085 1095.893850392561 343.4501530716308 1097.9405633719 295.6080006406517
530 0.005 2.65 20 1071.821648386218 1014.163837062137 1014.727400121726 1102.988902296549 1100.84477342027 1100.176536794998 1095.899358260123 343.5227714407956 1097.945871623974 295.6079913132757
531 0.005 2.655 20 1071.820267927187 1014.166014124518 1014.729589066111 1102.986742982207 1100.843074699794 1100.1763579584 1095.898709063166 343.5930442768143 1097.94302741298 295.6080094253101
532 0.005 2.66 20 1071.82428397505 1014.168199987696 1014.731778044397 1102.989778769765 1100.845639040997 1100.176838546877 1095.898520276295 343.665824689368 1097.949098916583 295.6079673969616
533 0.005 2.665 20 1071.824882216841 1014.170375177054 1014.733958992997 1102.990236307731 1100.84751734772 1100.177189175235 1095.900197120588 343.7359359867353 1097.946251141897 295.6079839155228
534 0.005 2.67 20 1071.823332388718 1014.172480587628 1014.736087693973 1102.98642117419 1100.842111406816 1100.175809093954 1095.896091582942 343.8059590404607 1097.944805076824 295.6079921573063
535 0.005 2.675 20 1071.823577832662 1014.174551510029 1014.738174540664 1102.986444613228 1100.843028762019 1100.174829657504 1095.897471621108 343.8767574731731 1097.943928924189 295.6080498180278
536 0.005 2.68 20 1071.826214836899 1014.176630638994 1014.740252191205 1102.988677741311 1100.844867382637 1100.176037423194 1095.899100807913 343.9480390741609 1097.945557604319 295.6080271854737
537 0.005 2.685 20 1071.826230382792 1014.178670922316 1014.742302880577 1102.987321671046 1100.842577598116 1100.175454116859 1095.897630028761 344.016695206988 1097.947084817426 295.6080906129839
538 0.005 2.69 20 1071.821829713931 1014.180606347828 1014.744271637871 1102.981242987886 1100.836794732704 1100.171808313798 1095.893498795661 344.0885077791029 1097.941167451038 295.6080929647191
539 0.005 2.695 20 1071.829819448801 1014.182644086548 1014.746286963053 1102.991846029549 1100.849262963212 1100.180118441747 1095.901618532511 344.1571863254474 1097.946968992936 295.6080993987233
540 0.005 2.7 20 1071.827841502299 1014.184613947078 1014.748271525328 1102.987271840867 1100.843526951479 1100.176757199008 1095.896413182786 344.2250413733508 1097.945593421224 295.6080936498989
541 0.005 2.705 20 1071.831685317429 1014.186605908392 1014.750259984138 1102.990989567316 1100.847825589966 1100.177143191924 1095.900385070877 344.2955538978811 1097.946941221028 295.6081415029099
542 0.005 2.71 20 1071.832783137337 1014.188581122402 1014.752240929905 1102.991373375794 1100.848586884912 1100.177214390365 1095.900086542727 344.3655615996618 1097.947567264126 295.608142514457
543 0.005 2.715 20 1071.833897636035 1014.190542776172 1014.754205606604 1102.992296380691 1100.849468847623 1100.177340455671 1095.900933513268 344.4338414334897 1097.948550232973 295.6081237900855
544 0.005 2.72 20 1071.831560781411 1014.192424290597 1014.75611380877 1102.986739077226 1100.841778928084 1100.174770258956 1095.895465625375 344.5030521070124 1097.946592099349 295.6081040869911
545 0.005 2.725 20 1071.830035969689 1014.194254382854 1014.757960508271 1102.986021914566 1100.841718164112 1100.174410882434 1095.897315958114 344.5705980706995 1097.943788652468 295.608148412332
546 0.005 2.73 20 1071.835075518981 1014.196143718502 1014.759840079049 1102.991177095999 1100.848523938111 1100.177609156131 1095.900068908004 344.6385021843161 1097.946715678826 295.6081754425154
547 0.005 2.735 20 1071.832334411596 1014.197957771776 1014.761669886632 1102.986049997997 1100.841446711595 1100.174811726117 1095.895865401211 344.7072320174936 1097.945867173075 295.6082072306319
548 0.005 2.74 20 1071.829783800928 1014.199697024261 1014.76343245536 1102.983133275254 1100.838868410126 1100.173314894693 1095.894718105041 344.7743027982976 1097.942094733512 295.6082262629419
549 0.005 2.745 20 1071.837646975689 1014.201535515354 1014.765245456215 1102.993318606395 1100.850606708181 1100.181227974337 1095.90245069094 344.8422589789035 1097.947855174679 295.6082359665363
550 0.005 2.75 20 1071.833137657436 1014.203270694301 1014.767004166869 1102.984995979382 1100.840314717731 1100.174865629873 1095.894758182311 344.9098977268007 1097.944000425638 295.6082354808885
551 0.005 2.755 20 1071.833333892945 1014.204981604683 1014.768724856663 1102.986070151378 1100.842200904523 1100.174685590243 1095.897851852052 344.976598691433 1097.944000921991 295.6082419044754
552 0.005 2.76 20 1071.838116784057 1014.206742936988 1014.770475094905 1102.990695850378 1100.848320399974 1100.177577936544 1095.900069294549 345.0440510487743 1097.944766147313 295.6082772591886
553 0.005 2.765 20 1071.837995502728 1014.208464018458 1014.772202431466 1102.989111649193 1100.845221090751 1100.176828361026 1095.898634959706 345.1108024795624 1097.947339358909 295.6082854997653
554 0.005 2.77 20 1071.836260481745 1014.210123665762 1014.773881146645 1102.985850264661 1100.84157063265 1100.174526689897 1095.895928434872 345.1786109158538 1097.945224690915 295.6082654730316
555 0.005 2.775 20 1071.836443311262 1014.211754248264 1014.775521380159 1102.985417274029 1100.840660305925 1100.173580741786 1095.897012113586 345.2456203702855 1097.944240670905 295.6082588931711
556 0.005 2.78 20 1071.83819312405 1014.213391768403 1014.777159618449 1102.986801743662 1100.841942629765 1100.174830182461 1095.897497947006 345.3098361438466 1097.947018710344 295.6083474388925
557 0.005 2.785 20 1071.834525704538 1014.214950057428 1014.778738441506 1102.982316139539 1100.837993666944 1100.172832330008 1095.896104615929 345.3761403120026 1097.940631306208 295.6083068788145
558 0.005 2.79 20 1071.839381657332 1014.216572871301 1014.78034806431 1102.988318373315 1100.844922113878 1100.176545606869 1095.89958508272 345.4421540460851 1097.944917008392 295.6083244957376
559 0.005 2.795 20 1071.841342099929 1014.21817077181 1014.781945446227 1102.987856873668 1100.8429919554 1100.175372442008 1095.896923647448 345.5079900232836 1097.946893959184 295.6083499577398
560 0.005 2.8 20 1071.83932834059 1014.219720275962 1014.783509886595 1102.986620058187 1100.842605943643 1100.175077938369 1095.897292692675 345.5741362503447 1097.945416644414 295.6083380948888
561 0.005 2.805 20 1071.84229594445 1014.221292533293 1014.785075936735 1102.989054739324 1100.844923403125 1100.176138265514 1095.898507438199 345.6388194101622 1097.946139414178 295.6083996468798
562 0.005 2.81 20 1071.839650512209 1014.222806867739 1014.786606067635 1102.985559708781 1100.841758025993 1100.175872469996 1095.897659847067 345.7052334441786 1097.943047086634 295.6083787633
563 0.005 2.815 20 1071.843538847792 1014.224345628618 1014.788136373847 1102.9881967259 1100.843568587866 1100.174878900231 1095.897510889484 345.7705146341957 1097.947626218969 295.6083817834367
564 0.005 2.82 20 1071.840345478942 1014.225814715463 1014.789622829243 1102.984964626956 1100.84057772291 1100.171922913581 1095.896588147865 345.8334021086231 1097.943468935651 295.6083961058623
565 0.005 2.825 20 1071.839942325863 1014.227271063936 1014.791083316646 1102.983980084743 1100.839300490934 1100.172357827401 1095.897431868073 345.8971439458541 1097.941413041754 295.6084252854649
566 0.005 2.83 20 1071.844208401973 1014.228755461298 1014.792558015984 1102.98836760786 1100.844156345657 1100.17565920539 1095.897770465389 345.964165765544 1097.946405192436 295.6084014212295
567 0.005 2.835 20 1071.840849600044 1014.230164290139 1014.793985209365 1102.983390151158 1100.838691828945 1100.171114205769 1095.896081232908 346.028901757851 1097.942251402766 295.6083744146352
568 0.005 2.84 20 1071.843308726712 1014.231592355719 1014.795409587186 1102.98585757208 1100.841768005353 1100.172595743787 1095.896937356142 346.0890672702511 1097.943016052085 295.6084403461422
569 0.005 2.845 20 1071.84240601536 1014.232981900859 1014.796804848711 1102.98425303826 1100.839527512027 1100.171135228074 1095.896930044871 346.1533950978059 1097.942247429837 295.608454142385
570 0.005 2.85 20 1071.848972515795 1014.23445684065 1014.798260194453 1102.992479205056 1100.850649577573 1100.178057594691 1095.899670795151 346.2169552916679 1097.945638143601 295.6085019373423
571 0.005 2.855 20 1071.845539358982 1014.235859358011 1014.79967705156 1102.98617469886 1100.842449213064 1100.174423882329 1095.897143244749 346.280605763543 1097.944111743639 295.6084839936877
572 0.005 2.86 20 1071.845658232434 1014.237221033237 1014.801050004109 1102.985697433053 1100.841187979919 1100.172690212083 1095.896252484488 346.3449530997043 1097.943860176886 295.6084808525757
573 0.005 2.865 20 1071.842154428362 1014.238520659868 1014.802366606612 1102.981227844891 1100.836162958406 1100.16989599656 1095.896088407207 346.4080095750332 1097.940379383151 295.6085052895671
574 0.005 2.87 20 1071.848734934069 1014.239905048073 1014.803727286293 1102.98978402411 1100.846555223418 1100.176139345375 1095.899352420354 346.4702636495959 1097.944530502302 295.6085372976216
575 0.005 2.875 20 1071.847228489212 1014.241248044591 1014.805077073767 1102.986308215565 1100.842317484131 1100.17537904499 1095.897633459031 346.5328550307838 1097.942139858137 295.608517965132
576 0.005 2.88 20 1071.849793034461 1014.242582185409 1014.806413109943 1102.987851840509 1100.843249778385 1100.176257846227 1095.896385314375 346.5952906999657 1097.94531980819 295.6085497934363
577 0.005 2.885 20 1071.85038346719 1014.243931573384 1014.807759688051 1102.989132105979 1100.845469292272 1100.177352702297 1095.90116380384 346.6588853760156 1097.943102547239 295.6085348690796
578 0.005 2.89 20 1071.84987067316 1014.245256228547 1014.809087440392 1102.988894068292 1100.84519780917 1100.176895506325 1095.899589003918 346.7208176135806 1097.944785501621 295.6085604949319
579 0.005 2.895 20 1071.85058859393 1014.246551331949 1014.810390112569 1102.988270537544 1100.843738528194 1100.174986061449 1095.899505087022 346.7831434929636 1097.945663815259 295.6085160006003
580 0.005 2.9 20 1071.847958120732 1014.247799208443 1014.81165189917 1102.984288641519 1100.839779129909 1100.172141372675 1095.896843535937 346.8425053675452 1097.942799373608 295.6085537758457
581 0.005 2.905 20 1071.850810328083 1014.2490510505 1014.812901617875 1102.987605384232 1100.843302639689 1100.17438662362 1095.898282591983 346.9053734022046 1097.943596719197 295.6085635537774
582 0.005 2.91 20 1071.850148861869 1014.250303699724 1014.814155076775 1102.986825824524 1100.842629817971 1100.175679246572 1095.898909020331 346.9672428095478 1097.942891886584 295.6085612870615
583 0.005 2.915 20 1071.852022440336 1014.251549667117 1014.815400023306 1102.9875611029 1100.843748375623 1100.176942261429 1095.897543511647 347.0284619844806 1097.943643362193 295.6085381714637
584 0.005 2.92 20 1071.853066438421 1014.252787780712 1014.816637298368 1102.988776167952 1100.844781498156 1100.177226123924 1095.899035693047 347.0883589093208 1097.943996296132 295.6086408635452
585 0.005 2.925 20 1071.852139690684 1014.253997651102 1014.817855621312 1102.986065946522 1100.841380881523 1100.174373316046 1095.898339272816 347.1512619098064 1097.9456957484 295.6085909562839
586 0.005 2.93 20 1071.853817377148 1014.2551964062 1014.819055305729 1102.988569831447 1100.844134220072 1100.175614797319 1095.897779531316 347.2106201973764 1097.945629676171 295.6085595933728
587 0.005 2.935 20 1071.855773258247 1014.256435062071 1014.82028213516 1102.991441157222 1100.847547191177 1100.177213502757 1095.902029828055 347.2692026645192 1097.946783486732 295.6086536233573
588 0.005 2.94 20 1071.853823218351 1014.2576240278 1014.821483180725 1102.987243244552 1100.843411449649 1100.177098342258 1095.896957455449 347.3317097992343 1097.943613080127 295.6086307581321
589 0.005 2.945 20 1071.856372681259 1014.258845392658 1014.822692645792 1102.991269270904 1100.847689376499 1100.176848083445 1095.901985122354 347.3919264758026 1097.945374201154 295.6086959072469
590 0.005 2.95 20 1071.854159919084 1014.260008711047 1014.823868214852 1102.986554183793 1100.842443548548 1100.174232430204 1095.897376976297 347.451493479287 1097.941942753491 295.6087250233908
591 0.005 2.955 20 1071.855191792801 1014.261145981621 1014.825012455859 1102.987434303131 1100.842699674423 1100.174161194928 1095.898921710176 347.5115081205294 1097.94346395099 295.6086918502812
592 0.005 2.96 20 1071.857048111964 1014.262326076826 1014.826178043898 1102.991033703205 1100.847476088667 1100.178221433057 1095.900511455887 347.5712186939452 1097.945818849418 295.6087282313733
593 0.005 2.965 20 1071.856887118734 1014.263468326279 1014.827327835804 1102.988843985976 1100.844515508828 1100.176967703311 1095.900827282568 347.6315172849644 1097.946251573307 295.6087163334742
594 0.005 2.97 20 1071.856302261254 1014.264584238548 1014.828450775726 1102.987156868998 1100.842525823165 1100.175524523537 1095.898226906801 347.6912988870333 1097.945831708749 295.6087202833776
595 0.005 2.975 20 1071.858433385433 1014.265711677767 1014.829573717408 1102.989066400546 1100.844484796439 1100.175487007453 1095.900608303617 347.7492156932098 1097.945926162643 295.6086967120128
596 0.005 2.98 20 1071.856418245193 1014.266813966065 1014.83068215742 1102.986513881411 1100.842554656977 1100.174402232441 1095.897467825017 347.8077897681738 1097.942145779874 295.6086623221798
597 0.005 2.985 20 1071.857656321571 1014.267887000464 1014.831759303047 1102.987981074712 1100.843520477953 1100.175108153082 1095.898087054508 347.8655960645154 1097.944773469489 295.6087431770621
598 0.005 2.99 20 1071.857985365913 1014.268959330062 1014.83283130992 1102.987673481193 1100.843180880914 1100.173756128858 1095.898183923037 347.9257212539733 1097.943442092011 295.6087377968165
599 0.005 2.995 20 1071.858236941289 1014.270012000746 1014.83388793528 1102.987712523363 1100.843451515299 1100.174660782991 1095.899169821808 347.9849784757863 1097.943994322422 295.6087535033678
600 0.005 3 20 1071.858299849784 1014.271068521001 1014.834941577129 1102.987739850501 1100.843716697427 1100.175587788884 1095.899127905448 348.0416729739285 1097.944679023979 295.6087962556205
601 0.005 3.005 20 1071.858608841344 1014.272118560433 1014.835992407623 1102.986613916678 1100.842297522847 1100.174168636868 1095.898308682197 348.1003091504014 1097.942938343326 295.608766655607
602 0.005 3.01 20 1071.859445799158 1014.273140554356 1014.837017387477 1102.987458925662 1100.842752795329 1100.174051950893 1095.898160277304 348.1573275161298 1097.945476314036 295.6087959141263
603 0.005 3.015 20 1071.859573579861 1014.274172087477 1014.838044636055 1102.987934081432 1100.84398787589 1100.174312064457 1095.899307267354 348.2141664576041 1097.943823548656 295.6088013502031
604 0.005 3.02 20 1071.861692177609 1014.275209869827 1014.839075783442 1102.98928017745 1100.845267055036 1100.175786279019 1095.899056475427 348.2730086999704 1097.945954561661 295.6088435719007
605 0.005 3.025 20 1071.860885520987 1014.276228018079 1014.840096162053 1102.987647852417 1100.843342715066 1100.174761570188 1095.898836056121 348.3322253446777 1097.944772348703 295.6088360755067
606 0.005 3.03 20 1071.861459893366 1014.277226312938 1014.841098380917 1102.987692987667 1100.843328621924 1100.172879372293 1095.898466269594 348.3883712681715 1097.944614030794 295.6088359612182
607 0.005 3.035 20 1071.861065946087 1014.27820804789 1014.842084253918 1102.987605446019 1100.843246477167 1100.172869979349 1095.897739384687 348.444170509502 1097.945299491325 295.6088269611087
608 0.005 3.04 20 1071.862004407639 1014.279206909469 1014.843079954901 1102.98882128007 1100.845017469567 1100.175731625468 1095.898472044942 348.5003843524759 1097.945490015017 295.6088936504319
609 0.005 3.045 20 1071.863814581185 1014.280190981016 1014.844062206665 1102.987464204472 1100.840898588549 1100.170856749741 1095.898712544593 348.5591283249 1097.948898407182 295.6088748282474
610 0.005 3.05 20 1071.858850066299 1014.281107006744 1014.84499720105 1102.983556082509 1100.838970511061 1100.171531343281 1095.896172792858 348.6141400467459 1097.942355478648 295.6088999029814
611 0.005 3.055 20 1071.863596921189 1014.282102084715 1014.845968799492 1102.990592007309 1100.846993118173 1100.178160043877 1095.902334781827 348.669922610758 1097.944827843716 295.6089162591927
612 0.005 3.06 20 1071.862031161634 1014.283049925924 1014.84692530454 1102.986759065173 1100.842924553692 1100.176874134845 1095.896914294771 348.7269857297911 1097.942850691037 295.6089146967574
613 0.005 3.065 20 1071.862582624581 1014.283966174828 1014.847845679202 1102.987012666198 1100.842839840917 1100.174803088252 1095.898143635978 348.7836357526021 1097.945175374624 295.6089585528831
614 0.005 3.07 20 1071.864295906042 1014.28492561035 1014.848791899002 1102.989790432588 1100.845939699185 1100.177068625725 1095.901790837536 348.8403469426232 1097.944492912596 295.6089400855788
615 0.005 3.075 20 1071.862567224385 1014.285844544218 1014.849717606158 1102.986702885314 1100.842977293826 1100.1765722896 1095.897846319705 348.8947079895503 1097.94236642167 295.608928377655
616 0.005 3.08 20 1071.863610980207 1014.286732653674 1014.850615447156 1102.986617489729 1100.842375228462 1100.174536417774 1095.897469238501 348.9499725932365 1097.94528705945 295.6089652242654
617 0.005 3.085 20 1071.862745062017 1014.287617280631 1014.851500137484 1102.985809612996 1100.841691903643 1100.173961409766 1095.897695081218 349.0060839239187 1097.94367741438 295.6089609413141
618 0.005 3.09 20 1071.86416895072 1014.288491827837 1014.852377389301 1102.986793652806 1100.843162548109 1100.17496888091 1095.896466933657 349.0618736180566 1097.944746833175 295.6089849794226
619 0.005 3.095 20 1071.867572368186 1014.289421908811 1014.853288707453 1102.99058592059 1100.846879330986 1100.176404210514 1095.900718241705 349.1168872981859 1097.948012413714 295.6089644065254
620 0.005 3.1 20 1071.86539732608 1014.290304192781 1014.854179648162 1102.987542592067 1100.842889562319 1100.174527081388 1095.898201842529 349.1706288362683 1097.946477495183 295.6090064021865
621 0.005 3.105 20 1071.866506726164 1014.291214004316 1014.855081251446 1102.990095422378 1100.846749623071 1100.17947601326 1095.902075853852 349.226036877528 1097.945877632414 295.6090307796221
622 0.005 3.11 20 1071.866569024447 1014.292103070185 1014.8559711834 1102.988944396957 1100.845382338512 1100.177752918207 1095.899112173045 349.280523677169 1097.945671886521 295.6089985308062
623 0.005 3.115 20 1071.866589209681 1014.292957303204 1014.856831666224 1102.987159930586 1100.842279289333 1100.175838030975 1095.896223303914 349.3354025110287 1097.945992515358 295.6090122911728
624 0.005 3.12 20 1071.862516656956 1014.293754143144 1014.857645619099 1102.98303114595 1100.838834250586 1100.173209550113 1095.896645389365 349.389682630566 1097.941093059235 295.6090414234279
625 0.005 3.125 20 1071.863850391223 1014.294570237227 1014.85845363238 1102.985071632478 1100.840807586035 1100.176171144689 1095.898400919127 349.4434212623058 1097.943276585797 295.6090520208411
626 0.005 3.13 20 1071.871135658215 1014.295467418439 1014.859324156579 1102.993304672391 1100.851121575315 1100.180309789009 1095.901083771532 349.4992578031422 1097.948413411248 295.6090048461331
627 0.005 3.135 20 1071.868890123852 1014.296317230207 1014.86017944454 1102.988244215475 1100.843377572339 1100.175907901329 1095.897743093604 349.5517689439961 1097.94742335691 295.6090534162535
628 0.005 3.14 20 1071.866760632072 1014.297128465725 1014.861002723079 1102.986287140019 1100.841936660848 1100.175043413994 1095.897356318411 349.6046175014525 1097.944500016524 295.6091130711929
629 0.005 3.145 20 1071.867204583311 1014.297932864076 1014.861807682374 1102.986246474655 1100.841833633692 1100.174733552629 1095.897254444064 349.6607167832068 1097.944915883809 295.6090781065266
630 0.005 3.15 20 1071.865542097747 1014.298709651561 1014.862589914871 1102.984949808022 1100.841371321065 1100.175493430673 1095.895767337578 349.7138180959222 1097.943792271677 295.6090700136059
631 0.005 3.155 20 1071.867044580062 1014.299476419564 1014.863354534979 1102.985785201114 1100.841063365464 1100.174207695468 1095.897324212709 349.7657846289738 1097.944896539073 295.6090390382895
632 0.005 3.16 20 1071.871340118416 1014.30031549682 1014.864173131953 1102.991523572611 1100.847647845341 1100.178681082368 1095.901226932019 349.8177032021956 1097.947112395791 295.6091093110122
633 0.005 3.165 20 1071.86844804398 1014.301092829464 1014.864961632219 1102.985544200457 1100.840535128974 1100.174094445832 1095.896204400585 349.8721498340845 1097.94522100162 295.6090774560582
634 0.005 3.17 20 1071.868496392233 1014.301858912553 1014.865730440806 1102.98675372593 1100.842619106487 1100.174005763966 1095.897550416516 349.9241256613292 1097.944092384668 295.6090833128349
635 0.005 3.175 20 1071.87142134397 1014.302677889349 1014.866533712742 1102.990084049044 1100.847256432827 1100.17770496238 1095.901146753906 349.9766850530288 1097.94496297613 295.6091114797867
636 0.005 3.18 20 1071.87065743377 1014.303474134462 1014.867329824101 1102.989505953768 1100.846227401028 1100.178567379407 1095.900457572757 350.0293686947214 1097.944228178681 295.6091248616272
637 0.005 3.185 20 1071.873642799247 1014.304298827681 1014.868140737957 1102.992099120535 1100.848471533312 1100.179187109017 1095.903083895279 350.0825822813446 1097.94776242153 295.6091472241623
638 0.005 3.19 20 1071.868985806494 1014.305044186288 1014.868902947949 1102.985470632827 1100.841262325156 1100.17528510042 1095.89562037835 350.1346767883805 1097.944179216247 295.6091082793581
639 0.005 3.195 20 1071.871004905889 1014.305796039429 1014.86965711209 1102.987202049861 1100.842278333835 1100.176146065994 1095.895987750984 350.1855777353586 1097.946918533085 295.6091506830502
640 0.005 3.2 20 1071.871196807353 1014.306533864633 1014.870394932124 1102.986480821601 1100.841216181903 1100.174307143374 1095.896423803364 350.2385920061214 1097.946782192751 295.6091884723697
641 0.005 3.205 20 1071.868778266806 1014.307230287323 1014.871099040596 1102.984080077475 1100.838966368883 1100.172140597579 1095.896493169127 350.2904996196841 1097.942680664043 295.6091843879458
642 0.005 3.21 20 1071.87361645122 1014.308010529862 1014.871856726511 1102.990899826567 1100.847584297079 1100.177065609233 1095.900409158447 350.3412572334341 1097.94806517146 295.6091619200488
643 0.005 3.215 20 1071.870711768402 1014.308736945655 1014.872591019678 1102.986307963638 1100.842633422688 1100.176243923815 1095.895965037867 350.3928971085336 1097.943917197872 295.6091562157505
644 0.005 3.22 20 1071.868438600519 1014.309406782651 1014.873272520604 1102.983303931117 1100.839096231438 1100.172525985935 1095.896537130104 350.4443120483612 1097.942068541681 295.6091537000574
645 0.005 3.225 20 1071.872551864057 1014.310152063944 1014.873996344515 1102.990093726763 1100.846939013364 1100.179645970987 1095.901315249113 350.4953971315973 1097.944820113887 295.6091820727426
646 0.005 3.23 20 1071.871385164501 1014.310850075019 1014.874698957835 1102.985670655597 1100.840982048567 1100.175730478854 1095.895812763633 350.5459378595353 1097.945043753349 295.6091847850365
647 0.005 3.235 20 1071.87090786071 1014.31153799649 1014.875387914656 1102.984987050307 1100.840418836945 1100.174191480128 1095.89573053181 350.596581879557 1097.943758578528 295.609228128213
648 0.005 3.24 20 1071.873371098837 1014.312237055574 1014.876078613953 1102.986712861026 1100.841452522686 1100.173897082622 1095.898445464416 350.6476902099101 1097.945487406879 295.6092525345447
649 0.005 3.245 20 1071.87130703781 1014.312911862038 1014.876758567118 1102.98547530639 1100.841057188111 1100.174675376519 1095.896757893493 350.6994722463694 1097.943022941409 295.6092045877002
650 0.005 3.25 20 1071.874652302779 1014.313632731044 1014.877464823365 1102.989522717565 1100.845897129534 1100.176989277795 1095.898925962472 350.749830085443 1097.947767733045 295.6092081620404
651 0.005 3.255 20 1071.874416988094 1014.314333100062 1014.878166682915 1102.988397753159 1100.844540502502 1100.175969971284 1095.898557387513 350.7997892552835 1097.946269690865 295.6091963675545
652 0.005 3.26 20 1071.874601596139 1014.315033324708 1014.878864150148 1102.988394580528 1100.844416058487 1100.175941052897 1095.899359484343 350.8498949507872 1097.946705760486 295.6092155110173
653 0.005 3.265 20 1071.875755910688 1014.315740123583 1014.879567557358 1102.989348918162 1100.845464335441 1100.176569764258 1095.89904319294 350.899751954763 1097.947285041784 295.6092247392155
654 0.005 3.27 20 1071.875406001296 1014.316435334027 1014.880262521057 1102.988623072619 1100.84449637118 1100.175927504006 1095.89979568069 350.9494012275217 1097.946765013028 295.6092479868952
655 0.005 3.275 20 1071.875860139083 1014.317125673095 1014.880951598658 1102.988908497211 1100.844869387485 1100.176874564042 1095.899112542692 350.9994616782357 1097.946696567066 295.6092470097705
656 0.005 3.28 20 1071.875927405014 1014.317808291901 1014.88163096064 1102.989092753956 1100.844692917183 1100.176704630374 1095.90074236799 351.0493900845993 1097.946131045828 295.6092573003896
657 0.005 3.285 20 1071.876141821015 1014.318486561603 1014.882311171665 1102.989011254293 1100.844533471379 1100.177679047585 1095.900217149489 351.0983688216018 1097.947136757783 295.6092475210146
658 0.005 3.29 20 1071.875099076317 1014.319122416745 1014.882953866946 1102.986056336678 1100.841691053056 1100.173084777998 1095.896248959969 351.1475607766631 1097.946160829555 295.6092820129358
659 0.005 3.295 20 1071.875281748081 1014.319762212416 1014.883589349512 1102.985549782275 1100.840125671735 1100.17185503864 1095.896778633238 351.1973756479676 1097.945762318995 295.6092741581049
660 0.005 3.3 20 1071.875290533581 1014.320392382422 1014.884216833073 1102.986992560926 1100.842644475872 1100.172779276666 1095.897804949893 351.2449710032814 1097.945172118861 295.6093094166075
661 0.005 3.305 20 1071.876069529098 1014.321047427213 1014.884862815095 1102.988174591016 1100.843801875954 1100.174648669441 1095.899669519298 351.2939420452556 1097.945544541652 295.6093193020531
662 0.005 3.31 20 1071.875587335265 1014.321680963715 1014.885497581165 1102.98624071268 1100.841360743385 1100.174333389999 1095.896780400784 351.3435584296497 1097.944861715436 295.6093240373497
663 0.005 3.315 20 1071.877037888406 1014.322312798206 1014.886122058743 1102.987609305079 1100.842344088767 1100.172645368061 1095.898542657014 351.3912413957228 1097.946117995251 295.6093522828682
664 0.005 3.32 20 1071.876004859103 1014.322933340356 1014.88674502984 1102.98555606708 1100.840995203461 1100.171973986485 1095.897248916802 351.4415510026815 1097.943970895162 295.6093192944009
665 0.005 3.325 20 1071.874718547123 1014.323512453369 1014.887332279894 1102.983967846832 1100.838077880214 1100.170631370453 1095.896713331627 351.4883031718326 1097.942840489069 295.6093573733316
666 0.005 3.33 20 1071.878938610998 1014.32417530634 1014.887971944491 1102.990243431319 1100.846591200869 1100.175222151542 1095.900562593872 351.5361089331912 1097.947004193632 295.6093455163224
667 0.005 3.335 20 1071.875052484819 1014.324751084971 1014.88856506844 1102.984164100855 1100.839464187555 1100.170606512701 1095.895831504411 351.5846378009456 1097.943094872616 295.6093783262306
668 0.005 3.34 20 1071.879261125782 1014.325405945912 1014.889200188436 1102.989784658858 1100.846214380306 1100.175255988072 1095.900939662962 351.633466480764 1097.945712751265 295.6093680025669
669 0.005 3.345 20 1071.877872183673 1014.326015374594 1014.889813088598 1102.986533296856 1100.841390209535 1100.171820742247 1095.897411913927 351.6799104697456 1097.945949118328 295.6094105053548
670 0.005 3.35 20 1071.874637155949 1014.326567886013 1014.890378398397 1102.983102719852 1100.838162805255 1100.170539691802 1095.896218113131 351.728996328966 1097.942565657873 295.6093831105269
671 0.005 3.355 20 1071.878908639595 1014.327191501006 1014.890982863861 1102.989000942873 1100.845023961772 1100.174698417383 1095.899353033099 351.7761294775909 1097.945391270073 295.6093689470197
672 0.005 3.36 20 1071.87972927654 1014.327828673718 1014.891609928316 1102.989967093831 1100.846176823113 1100.176961153426 1095.901647071903 351.8227948954228 1097.943279743737 295.6093884057983
673 0.005 3.365 20 1071.879814588172 1014.328443950894 1014.892226644934 1102.989282376144 1100.845772971215 1100.175386862779 1095.898160921086 351.871368726055 1097.945964966327 295.6093504661266
674 0.005 3.37 20 1071.87773616749 1014.329028883285 1014.892815300986 1102.9862455054 1100.841462553288 1100.173095966571 1095.898817493112 351.9185353302575 1097.944663935666 295.6093710756082
675 0.005 3.375 20 1071.879201007237 1014.329625564257 1014.89341063352 1102.987737414351 1100.843466819405 1100.174892955834 1095.898768937999 351.9648358646467 1097.945800484732 295.6094112954559
676 0.005 3.38 20 1071.880527968036 1014.330233490781 1014.894010047878 1102.989282241676 1100.8451775604 1100.176081772112 1095.900254018391 352.0119666064009 1097.946843682699 295.6094390259368
677 0.005 3.385 20 1071.880819062325 1014.330844912624 1014.894618293579 1102.990174017904 1100.84658441789 1100.177152420102 1095.90167308179 352.0583624007473 1097.945773776012 295.6094460178521
678 0.005 3.39 20 1071.879463169498 1014.331410827356 1014.895191024807 1102.985558733907 1100.839988569699 1100.170346786846 1095.896586635463 352.1044740315479 1097.944874608958 295.6094260916374
679 0.005 3.395 20 1071.880489757465 1014.331965385533 1014.895749320693 1102.987664130869 1100.842436188429 1100.174431765165 1095.898029946418 352.1504807134383 1097.946407482122 295.6094573294517
680 0.005 3.4 20 1071.880603228567 1014.332555001392 1014.896327193578 1102.989252589491 1100.845370597986 1100.175496505651 1095.900474158364 352.1973843931899 1097.944269728471 295.6094770832692
681 0.005 3.405 20 1071.881746345827 1014.333134750469 1014.896899458121 1102.989928779659 1100.845601674364 1100.176113718399 1095.900175765457 352.2443904915276 1097.946874623615 295.6094978513203
682 0.005 3.41 20 1071.879400692446 1014.333671944947 1014.897443722416 1102.986689477916 1100.842340631413 1100.17359631738 1095.898465261251 352.2913341754071 1097.942470568051 295.6094958832099
683 0.005 3.415 20 1071.880961804791 1014.334260646453 1014.898022056907 1102.989705753004 1100.845868470634 1100.177375781767 1095.901720217103 352.3362984249929 1097.944231340286 295.6094418195934
684 0.005 3.42 20 1071.878577621109 1014.334793947049 1014.898564203062 1102.985756194079 1100.841686899175 1100.174664458009 1095.897735889838 352.3802623434753 1097.941118502988 295.6094914025145
685 0.005 3.425 20 1071.882215954409 1014.33535755887 1014.899119877424 1102.988094668925 1100.843886746334 1100.176137175413 1095.898161932985 352.4286893058992 1097.945024493053 295.6094744128034
686 0.005 3.43 20 1071.881353875227 1014.335895576 1014.899658131108 1102.987830326474 1100.843157990345 1100.174600355276 1095.898982541107 352.473113486357 1097.945354810896 295.6095109365247
687 0.005 3.435 20 1071.882625655016 1014.336477682474 1014.900226532462 1102.990288710741 1100.846686054595 1100.176376145271 1095.901578784316 352.5170396727653 1097.945027847384 295.6095312175672
688 0.005 3.44 20 1071.88066764003 1014.337022432186 1014.900778088381 1102.986513106848 1100.842579339077 1100.1759763569 1095.897846169588 352.5630637844272 1097.942129815681 295.6095328457405
689 0.005 3.445 20 1071.882163269177 1014.337551449327 1014.901307512926 1102.987946940662 1100.843413952208 1100.175003871359 1095.898697435661 352.6087340832823 1097.944969769394 295.6095443032489
690 0.005 3.45 20 1071.882708732011 1014.338122574248 1014.901864286007 1102.990007199534 1100.846417353647 1100.177419465827 1095.902258789057 352.6535727686381 1097.944625037321 295.6095287498563
691 0.005 3.455 20 1071.881230269868 1014.338657574831 1014.902405724388 1102.986574823045 1100.84301185313 1100.176448508135 1095.897880566601 352.6985485112011 1097.943225980791 295.6095351343876
692 0.005 3.46 20 1071.882675970022 1014.33917826088 1014.902926122245 1102.987812265364 1100.843059250184 1100.175128447707 1095.898144995299 352.7435571769173 1097.946017247787 295.6095300966335
693 0.005 3.465 20 1071.884137023202 1014.33974423489 1014.903479664974 1102.99055553883 1100.846948512299 1100.177894772865 1095.902315904784 352.7885351994703 1097.945369385828 295.6095671439631
694 0.005 3.47 20 1071.883058863227 1014.3402657864 1014.904003087155 1102.988107135718 1100.844452301575 1100.177351530145 1095.898753692559 352.8330949927121 1097.944515211114 295.6095964480199
695 0.005 3.475 20 1071.883573172817 1014.340786898039 1014.904523814415 1102.988358635509 1100.844318415322 1100.176002285908 1095.900020039069 352.8763559558444 1097.944100065416 295.609630512073
696 0.005 3.48 20 1071.885086642205 1014.341334457403 1014.905062304059 1102.990110465645 1100.846249325517 1100.176664972165 1095.901185320801 352.9234084807587 1097.945212624827 295.6095785173962
697 0.005 3.485 20 1071.883802949949 1014.341863694154 1014.905588156676 1102.989770525494 1100.846262666066 1100.176242302662 1095.901394684145 352.967572900328 1097.944693887176 295.6095374697047
698 0.005 3.49 20 1071.882232496118 1014.342373892896 1014.906106211664 1102.986132752439 1100.842108696669 1100.17487190646 1095.898403969817 353.0084577378552 1097.941712579664 295.609590911683
699 0.005 3.495 20 1071.884327900317 1014.342867924159 1014.906602099911 1102.988206772768 1100.843413161754 1100.174477193674 1095.89863459828 353.0530264229685 1097.945096666565 295.6095984524949
700 0.005 3.5 20 1071.886147780377 1014.34342625485 1014.907139304197 1102.992070300621 1100.848486220516 1100.178544038562 1095.902559352856 353.098014924031 1097.946685698545 295.6096218132528
701 0.005 3.505 20 1071.883680263284 1014.343908145858 1014.90763840359 1102.987321858615 1100.843224648238 1100.174989565298 1095.898496948989 353.1428436237877 1097.943925269512 295.6096331139715
702 0.005 3.51 20 1071.885223089308 1014.344434948971 1014.908152419435 1102.989918684925 1100.846197387065 1100.176406656014 1095.902000942664 353.1860978833458 1097.944374806562 295.6096200161312
703 0.005 3.515 20 1071.884679908527 1014.344948037623 1014.908664851863 1102.989069542154 1100.845740618822 1100.176673740678 1095.900614585971 353.2289694730785 1097.94285396898 295.6096268017899
704 0.005 3.52 20 1071.883931028069 1014.345438239276 1014.909158869173 1102.986703348554 1100.842534229708 1100.174826915988 1095.897618549422 353.2736904559987 1097.942060012659 295.6095861311252
705 0.005 3.525 20 1071.884520049007 1014.345905750802 1014.909631639619 1102.987442483398 1100.842735235638 1100.174814207936 1095.898553660426 353.3155977122581 1097.943912720415 295.6095973895816
706 0.005 3.53 20 1071.883870586311 1014.34637568829 1014.910095719168 1102.987092189277 1100.842704158214 1100.174661778578 1095.899541891999 353.3582954876931 1097.943246655697 295.6096390835143
707 0.005 3.535 20 1071.88344696561 1014.346819220326 1014.910541360011 1102.984692041175 1100.839141623219 1100.171990877965 1095.896860484595 353.4023796775235 1097.944840868974 295.6096767166695
708 0.005 3.54 20 1071.882502399541 1014.347237293355 1014.910962998724 1102.98468793789 1100.840482993437 1100.172326355896 1095.896452805731 353.445405239733 1097.9431838551 295.6096421825705
709 0.005 3.545 20 1071.882196475621 1014.34766265852 1014.91138572931 1102.984457004566 1100.839957043253 1100.173140071371 1095.897556770912 353.4863961425255 1097.943065474952 295.6096547153668
710 0.005 3.55 20 1071.884137969438 1014.348104293602 1014.911815964249 1102.986016787879 1100.841233633767 1100.172895990947 1095.898116793506 353.5311207647173 1097.944985847692 295.6096343855929
711 0.005 3.555 20 1071.889490044795 1014.348621856913 1014.912312790172 1102.992923504068 1100.850836847853 1100.17780192606 1095.900439703161 353.5742835014254 1097.946864458103 295.6096529980166
712 0.005 3.56 20 1071.884814603012 1014.349077302025 1014.912776474762 1102.986659193981 1100.842617392881 1100.174700818585 1095.898130063145 353.6143238934723 1097.94340455891 295.6096749163402
713 0.005 3.565 20 1071.884755449448 1014.349522113825 1014.913228087268 1102.986681170179 1100.842594101275 1100.172934006122 1095.897490399687 353.655912067548 1097.945427448827 295.6097048871886
714 0.005 3.57 20 1071.889486212605 1014.350037228063 1014.913721600495 1102.99214409417 1100.849729425454 1100.177365530917 1095.901330300519 353.6990467988116 1097.946630188199 295.6097204504937
715 0.005 3.575 20 1071.886651384798 1014.350488003029 1014.914179635184 1102.98756997133 1100.843586006314 1100.172980275676 1095.898351017262 353.74196537624 1097.945936474316 295.6097348072357
716 0.005 3.58 20 1071.886748519581 1014.350936855815 1014.914629081438 1102.988224109114 1100.844184919054 1100.17377512965 1095.898473714847 353.7852027791138 1097.947294487605 295.6096321105499
717 0.005 3.585 20 1071.885531376582 1014.351366297529 1014.915060860724 1102.984785458283 1100.839244972492 1100.17138074835 1095.897035958898 353.8248227148415 1097.945025379986 295.6097094360384
718 0.005 3.59 20 1071.884851969146 1014.351760752093 1014.915460416392 1102.984226154451 1100.83922258829 1100.170709902594 1095.897262877805 353.8656354069733 1097.942556402032 295.6097434342682
719 0.005 3.595 20 1071.888787216809 1014.352233859 1014.915910315006 1102.990905100419 1100.847759008574 1100.176688403832 1095.901253762147 353.908280452489 1097.94651955077 295.6097249434185
720 0.005 3.6 20 1071.888082965359 1014.35270405772 1014.91637555496 1102.989596074881 1100.846178535547 1100.176866418975 1095.900569264475 353.95018483651 1097.944576774293 295.6097168158853
721 0.005 3.605 20 1071.890583826178 1014.353202041453 1014.916862305768 1102.992872932923 1100.850150189803 1100.178389315707 1095.902003375603 353.9929856381438 1097.946093270602 295.6097128123513
722 0.005 3.61 20 1071.886082041331 1014.353625568787 1014.917300938862 1102.985598707282 1100.841148089884 1100.172843983688 1095.897637328344 354.0333928205237 1097.942829382327 295.6097315483363
723 0.005 3.615 20 1071.888152200792 1014.35404569737 1014.917722330681 1102.988388755451 1100.843509942834 1100.175303401606 1095.898633208416 354.0727819035969 1097.946497913051 295.6097288277078
724 0.005 3.62 20 1071.886929407805 1014.354471544183 1014.918146184775 1102.987142278781 1100.842833204104 1100.175294270991 1095.898858059712 354.1149151057693 1097.946034273614 295.6097505028972
725 0.005 3.625 20 1071.887952543127 1014.354885006202 1014.918559077764 1102.987675721081 1100.843044728169 1100.175197600124 1095.897533816307 354.1577905112027 1097.945338125198 295.6096900817855
726 0.005 3.63 20 1071.889342560945 1014.355318325983 1014.918986637713 1102.988223647038 1100.843430763365 1100.176116101289 1095.897639191488 354.1971920814558 1097.945950329487 295.6097369766601
727 0.005 3.635 20 1071.889501983665 1014.35577918029 1014.919434815843 1102.990259747153 1100.846586533657 1100.176814228951 1095.901751689818 354.237404654413 1097.944102825513 295.6098098856778
728 0.005 3.64 20 1071.888062579472 1014.356208110277 1014.919868915203 1102.98763756751 1100.843940474205 1100.177108370114 1095.898663256951 354.2777721809316 1097.943575681008 295.6098305591611
729 0.005 3.645 20 1071.887636725013 1014.356609796582 1014.920273564539 1102.98674394986 1100.842659846775 1100.174455576582 1095.898245415205 354.3185257267694 1097.942864039264 295.6098429650971
730 0.005 3.65 20 1071.889650475882 1014.357062271258 1014.920709163158 1102.990585583615 1100.847063872606 1100.177058902292 1095.901862564334 354.3607667512082 1097.945063652954 295.6097600840251
731 0.005 3.655 20 1071.887302104356 1014.357462235361 1014.921118009075 1102.986280078245 1100.842466490291 1100.17479476285 1095.897847205685 354.3987053475302 1097.941221044721 295.6097665302415
732 0.005 3.66 20 1071.888294142304 1014.357865013873 1014.921519363338 1102.987395854702 1100.843222105897 1100.175012950958 1095.89943867347 354.4403195950719 1097.944536635459 295.6097876738579
733 0.005 3.665 20 1071.889167855381 1014.358280084521 1014.92192856834 1102.988023890326 1100.843573461198 1100.176459047034 1095.899669018404 354.48009945557 1097.945869606915 295.6098412989774
734 0.005 3.67 20 1071.888199380234 1014.358680869322 1014.922328499633 1102.987331744852 1100.843327149764 1100.174402405897 1095.899861085149 354.5199101345008 1097.942961870722 295.6098334348541
735 0.005 3.675 20 1071.888310559165 1014.359081889097 1014.922725018401 1102.987226869501 1100.843275600543 1100.174071660088 1095.899029854633 354.5589386667868 1097.942938149347 295.6098239859829
736 0.005 3.68 20 1071.890672491845 1014.35953625983 1014.923163487239 1102.991733319896 1100.849190762173 1100.180003261462 1095.902503758704 354.598968662257 1097.943427834342 295.6098412509529
737 0.005 3.685 20 1071.889281901815 1014.359941462445 1014.923577319781 1102.987334909327 1100.843754483481 1100.175081408103 1095.898112336437 354.6381741400909 1097.945240122039 295.6098548042389
738 0.005 3.69 20 1071.888900863852 1014.360327773619 1014.923967624422 1102.986252239499 1100.841797554541 1100.173278362656 1095.8992232389 354.6787254406267 1097.943278715948 295.6097907750217
739 0.005 3.695 20 1071.889061133427 1014.360702102879 1014.924342302836 1102.987301276555 1100.843142097112 1100.174233123989 1095.898667988452 354.7185586236657 1097.944063907548 295.6098067946867
740 0.005 3.7 20 1071.89141740667 1014.361136430286 1014.924758306723 1102.990695321329 1100.846727454456 1100.176727452502 1095.902602232762 354.7568849448559 1097.946256356105 295.6098526879333
741 0.005 3.705 20 1071.892086814005 1014.361580777815 1014.925192488133 1102.991541947748 1100.848494259008 1100.176746436683 1095.901615321029 354.7957524756243 1097.944625259613 295.6098630972504
742 0.005 3.71 20 1071.889465809865 1014.361976558052 1014.925600143921 1102.987228040148 1100.843104296835 1100.174485222898 1095.899860475347 354.835939313631 1097.942218620975 295.6098848949206
743 0.005 3.715 20 1071.89162013741 1014.362381933715 1014.925999155347 1102.988974469155 1100.844982215526 1100.175248299666 1095.899420105392 354.8750822976357 1097.944421498129 295.6099201080224
744 0.005 3.72 20 1071.891264016448 1014.36277851929 1014.926394540668 1102.988586519064 1100.844476602475 1100.175380510589 1095.899518101376 354.9148748153321 1097.945155778009 295.6098868849857
745 0.005 3.725 20 1071.889208953663 1014.363156238703 1014.926778664101 1102.985904355909 1100.841679537665 1100.174630258614 1095.897621197147 354.9530519804101 1097.941659265071 295.6098477073124
746 0.005 3.73 20 1071.891359069203 1014.363532341577 1014.927153089629 1102.988310826193 1100.843845449313 1100.175157559557 1095.899273867851 354.9890811564663 1097.945226323438 295.609883027825
747 0.005 3.735 20 1071.889016399705 1014.363899027335 1014.92752081041 1102.986029906318 1100.841880704218 1100.174080291688 1095.897952009572 355.0284982351084 1097.943284664388 295.6099127381275
748 0.005 3.74 20 1071.890492996648 1014.364277324452 1014.927890895172 1102.987616046114 1100.843878865974 1100.175610123555 1095.899692986368 355.0683798939396 1097.943141700739 295.609924603194
749 0.005 3.745 20 1071.890074708554 1014.364649002702 1014.928259231684 1102.987113559759 1100.843009060639 1100.174349211398 1095.898698021006 355.1077863820632 1097.942853654653 295.609888822062
750 0.005 3.75 20 1071.892191096996 1014.365064900804 1014.928658955161 1102.990244461895 1100.846599492674 1100.176499536329 1095.902800667717 355.1444298190368 1097.944092648107 295.6099133944171
751 0.005 3.755 20 1071.891967958761 1014.365441781719 1014.929041767384 1102.98744414506 1100.842720254994 1100.175643196703 1095.896912974616 355.1814266525692 1097.94553041319 295.6100021836929
752 0.005 3.76 20 1071.891896482619 1014.36580671555 1014.929409891162 1102.987832123313 1100.843094703833 1100.174312523184 1095.899385418503 355.2203285906868 1097.944879208856 295.6099675595984
753 0.005 3.765 20 1071.891646976622 1014.366184013052 1014.929782713691 1102.987525654638 1100.843132938833 1100.17520712078 1095.900046727026 355.2582748618593 1097.943371432554 295.6099704967904
754 0.005 3.77 20 1071.891255883772 1014.366564998532 1014.930161441441 1102.987460499796 1100.843403671696 1100.174045525941 1095.899509357933 355.2968730515839 1097.944090373399 295.6099416980067
755 0.005 3.775 20 1071.893076952468 1014.366991932886 1014.930574730822 1102.991350409124 1100.848577450815 1100.17999914697 1095.901797682715 355.3341921792357 1097.942628980856 295.6099883823672
756 0.005 3.78 20 1071.892605383775 1014.367385365228 1014.930967732037 1102.989602606221 1100.846172660433 1100.178158958605 1095.901453651181 355.3712794375051 1097.942949480827 295.610014635665
757 0.005 3.785 20 1071.890886117966 1014.36775076404 1014.931342995132 1102.986109989679 1100.842039453219 1100.17571353454 1095.89728711878 355.4098647889998 1097.941984278077 295.6099582566349
758 0.005 3.79 20 1071.891156715736 1014.368090494406 1014.931686192976 1102.98610068874 1100.841486077536 1100.174366003536 1095.899005621248 355.44690156753 1097.942839863811 295.6099651159596
759 0.005 3.795 20 1071.894459785005 1014.368489176494 1014.932067377682 1102.990794028298 1100.84724028391 1100.175998470005 1095.901089727766 355.4854314560121 1097.944396390702 295.6099822854696
760 0.005 3.8 20 1071.892059317059 1014.368856461695 1014.932442353335 1102.986697392937 1100.842599567459 1100.174967368044 1095.898541084285 355.5232062990602 1097.94151868755 295.6099700122816
761 0.005 3.805 20 1071.892494188851 1014.369200442995 1014.932786923402 1102.987268102271 1100.842788668113 1100.174263975497 1095.898350603081 355.5580934065901 1097.944717360951 295.6099903368781
762 0.005 3.81 20 1071.89290260505 1014.369552635417 1014.933141159969 1102.987946097647 1100.843307679401 1100.174676205583 1095.899183113175 355.595972299008 1097.944954208756 295.6099479930083
763 0.005 3.815 20 1071.891097953718 1014.369887212777 1014.933473842171 1102.986410849543 1100.841796097739 1100.174111003584 1095.899015078491 355.6326148957191 1097.944971929202 295.6099617536946
764 0.005 3.82 20 1071.891810700309 1014.370235739384 1014.933822831706 1102.985909511325 1100.841770888858 1100.174231690681 1095.897102495703 355.6701792689647 1097.943207263871 295.6099428192226
765 0.005 3.825 20 1071.891452417445 1014.370547455354 1014.934135011803 1102.985707129476 1100.840965058683 1100.172838696086 1095.896488462892 355.7056961812939 1097.94385921915 295.6099597691602
766 0.005 3.83 20 1071.892737626131 1014.370884955975 1014.934465853803 1102.986771482306 1100.842347798958 1100.175706539176 1095.89755854488 355.7430572305536 1097.944141559342 295.6100315505612
767 0.005 3.835 20 1071.893040729249 1014.371216375031 1014.934793166294 1102.987674042817 1100.843877720895 1100.172572030044 1095.897506309284 355.7795055166127 1097.943980188095 295.6100792967627
768 0.005 3.84 20 1071.888684763731 1014.371489372281 1014.935079995873 1102.982793932458 1100.838429464608 1100.172582748977 1095.896482435853 355.8167702362969 1097.941535539214 295.6100322080032
769 0.005 3.845 20 1071.892407196109 1014.371809762234 1014.935384688549 1102.986244373675 1100.841318376079 1100.171610620558 1095.898176654418 355.8527901249506 1097.943912177018 295.61001333334
770 0.005 3.85 20 1071.895992243512 1014.372168498145 1014.935730802307 1102.989972537238 1100.84640104206 1100.174133243514 1095.898580678814 355.8908123484198 1097.946799700739 295.6100002337453
771 0.005 3.855 20 1071.893713559324 1014.372508736693 1014.936075192154 1102.985858242572 1100.84006679252 1100.171587337316 1095.897663513163 355.92643284735 1097.947269940787 295.6099941813372
772 0.005 3.86 20 1071.890276181907 1014.37278782457 1014.936369369458 1102.983385452488 1100.839235979174 1100.173112492478 1095.896405619047 355.9607226431476 1097.941401305301 295.6100256630272
773 0.005 3.865 20 1071.897556316647 1014.373172278998 1014.936723591026 1102.992063027021 1100.849635246742 1100.176702510682 1095.900931248681 355.9965255883731 1097.947280021629 295.6100583195961
774 0.005 3.87 20 1071.893827647034 1014.373496890606 1014.937055372952 1102.98649027389 1100.841823484169 1100.173092186091 1095.898569823817 356.033523240283 1097.945167332724 295.6100913211828
775 0.005 3.875 20 1071.894799004846 1014.373815836839 1014.937371051391 1102.986314858283 1100.840993472007 1100.171590424905 1095.896987369703 356.0699184290603 1097.945978098892 295.6101214728727
776 0.005 3.88 20 1071.894093734067 1014.374134423418 1014.937692014842 1102.986876789411 1100.842591050846 1100.172499183393 1095.897919182384 356.1051818404701 1097.943291755059 295.6101131192879
777 0.005 3.885 20 1071.895410817177 1014.374485423337 1014.938031165235 1102.989369832964 1100.845978898035 1100.175298817844 1095.900113605483 356.1412934469678 1097.945340256608 295.6100419391348
778 0.005 3.89 20 1071.894877144276 1014.374808871529 1014.938355745491 1102.986964904223 1100.841691284144 1100.173691784394 1095.897849512068 356.1757972132041 1097.947269669275 295.6100685154752
779 0.005 3.895 20 1071.895226074478 1014.375136982793 1014.938679038666 1102.987615399033 1100.841928555168 1100.172045359311 1095.899913434147 356.210969625962 1097.946314474462 295.610109413503
780 0.005 3.9 20 1071.893570045862 1014.375450828653 1014.938999791848 1102.985994329527 1100.842139822488 1100.175621454295 1095.896910801029 356.248046484928 1097.943445116911 295.6100591246949
781 0.005 3.905 20 1071.892901894898 1014.375744352962 1014.939298328476 1102.985259891101 1100.840345420253 1100.173334451276 1095.896723765117 356.2815187494784 1097.943523481463 295.6100984959376
782 0.005 3.91 20 1071.898565408118 1014.376132104426 1014.93965873524 1102.99370503839 1100.850904314551 1100.1812703203 1095.903324068089 356.3159504671411 1097.947867126712 295.6101281722432
783 0.005 3.915 20 1071.893667070922 1014.376450014116 1014.939991011004 1102.985851295739 1100.841699204295 1100.175391479037 1095.896740867672 356.3526817094181 1097.943704154684 295.6101053433259
784 0.005 3.92 20 1071.891802012809 1014.376717251605 1014.940269690343 1102.984034012911 1100.839464694002 1100.173053179609 1095.897283985925 356.3869217822835 1097.941976538053 295.6101116264086
785 0.005 3.925 20 1071.896823761849 1014.377076953473 1014.940606526183 1102.991237796556 1100.848256202873 1100.180100324751 1095.90181866352 356.4212158631946 1097.945531536835 295.6100943677995
786 0.005 3.93 20 1071.894572014034 1014.377400220768 1014.940933819682 1102.986928790322 1100.84321567007 1100.177096943958 1095.897816731125 356.4569658019572 1097.943947744972 295.6100952146743
787 0.005 3.935 20 1071.894841191437 1014.377708944215 1014.941239607063 1102.986675949538 1100.842859702522 1100.175570203667 1095.897837943469 356.4911864893437 1097.944574825179 295.6101559643403
788 0.005 3.94 20 1071.895806872171 1014.378003044203 1014.941531891298 1102.98738311204 1100.84304434867 1100.174726969403 1095.898309323602 356.5269240442638 1097.945961222362 295.6101292233768
789 0.005 3.945 20 1071.894707311914 1014.378301911116 1014.941829672286 1102.987247491688 1100.842606815098 1100.176124694445 1095.898822834881 356.5605148372551 1097.943976661675 295.6101720268865
790 0.005 3.95 20 1071.897868189355 1014.378644832687 1014.942161018883 1102.989721381822 1100.845408447034 1100.176420207642 1095.899616672214 356.596495935237 1097.948919284793 295.6101490175486
791 0.005 3.955 20 1071.898121046571 1014.379000039137 1014.942508286818 1102.991256266046 1100.847561702713 1100.179252200144 1095.902390086076 356.631371793784 1097.947215933048 295.6101369637758
792 0.005 3.96 20 1071.897535387341 1014.379359388003 1014.94286173371 1102.991545382196 1100.848411157891 1100.179810335913 1095.902875307035 356.6641517111166 1097.944991763988 295.6101015935956
793 0.005 3.965 20 1071.894950934253 1014.379658486594 1014.943175463389 1102.98589170228 1100.840973095897 1100.175119377142 1095.896874649619 356.6971903941279 1097.944956886757 295.6100914584666
794 0.005 3.97 20 1071.892902382932 1014.379915081415 1014.943443518192 1102.983495978021 1100.838672023663 1100.17285828621 1095.897136528661 356.7314360528732 1097.942162866239 295.6101354767407
795 0.005 3.975 20 1071.893386607347 1014.380185481109 1014.943709995492 1102.984663954346 1100.840771993621 1100.174925844464 1095.896829246568 356.7657236449015 1097.9433933874 295.6101503992289
796 0.005 3.98 20 1071.892295941692 1014.380428804869 1014.94395745316 1102.982467070743 1100.838007667374 1100.172859608248 1095.896233839821 356.8007865007725 1097.941203679756 295.6101138564886
797 0.005 3.985 20 1071.897357942133 1014.380752478105 1014.9442520014 1102.989471255899 1100.845472836813 1100.176700451129 1095.900045906282 356.8330642999916 1097.947042610358 295.6101448113776
798 0.005 3.99 20 1071.896925417423 1014.381051840168 1014.944549171429 1102.987424603264 1100.842452533938 1100.175460878931 1095.898320911664 356.8664155864914 1097.946310168323 295.610181821728
799 0.005 3.995 20 1071.895571153075 1014.381341226233 1014.944843906184 1102.986238257244 1100.841634912766 1100.175485511992 1095.897206083481 356.9005792877175 1097.944364944177 295.6102054626953
800 0.005 4 20 1071.895708754375 1014.38161001242 1014.945116716447 1102.985909226929 1100.841118187221 1100.173705326914 1095.897871637904 356.9360148853199 1097.943341637884 295.6101472976782
801 0.005 4.005 20 1071.898069631221 1014.381911560854 1014.94540873367 1102.988657452626 1100.843929517185 1100.176954734154 1095.898027775608 356.967460673968 1097.947615081184 295.6101982031463
802 0.005 4.01 20 1071.900291947963 1014.38227217171 1014.945751574823 1102.992333060241 1100.848619804922 1100.179637127444 1095.903696811935 357.0024104784808 1097.948433265115 295.6101954243874
803 0.005 4.015 20 1071.895976101224 1014.382573198786 1014.946065789902 1102.986315490316 1100.842115534173 1100.176047786458 1095.896213838748 357.0363601747231 1097.945342977035 295.6101710030821
804 0.005 4.02 20 1071.895237009982 1014.382860492197 1014.946354527617 1102.98638262454 1100.842099048992 1100.176509232309 1095.898894698308 357.0668503506586 1097.945280791154 295.6102289066476
805 0.005 4.025 20 1071.89428066508 1014.383121307839 1014.946622888495 1102.984139498565 1100.839876828863 1100.174746137846 1095.896241424803 357.102418637639 1097.943174195484 295.6102097557565
806 0.005 4.03 20 1071.898822547059 1014.383437285451 1014.946918587016 1102.989883375449 1100.845893446745 1100.177252515517 1095.900221318494 357.135599765315 1097.948025309194 295.6102195125404
807 0.005 4.035 20 1071.897490735637 1014.383732644263 1014.947215816543 1102.987113744346 1100.843165249666 1100.175136266234 1095.897414997617 357.1676840700733 1097.945229155613 295.6102212974135
808 0.005 4.04 20 1071.893046849458 1014.383960436193 1014.947462402904 1102.982040537168 1100.83756726016 1100.172451452061 1095.896009778847 357.2005478289263 1097.941094464275 295.6101624671817
809 0.005 4.045 20 1071.897878725753 1014.384272060517 1014.947751242729 1102.98890363602 1100.845805706068 1100.176641778339 1095.900109783675 357.2313668896012 1097.94577241618 295.6101916372534
810 0.005 4.05 20 1071.898595963224 1014.38457338652 1014.948048486437 1102.987591759658 1100.842608718244 1100.176066473075 1095.897238869562 357.2641243461572 1097.946503633664 295.6102369176114
811 0.005 4.055 20 1071.895412863289 1014.384819233738 1014.948305068631 1102.985065516467 1100.841033234391 1100.174818085107 1095.89682035541 357.2980660641994 1097.94409289912 295.6102263098783
812 0.005 4.06 20 1071.901573831958 1014.385154364812 1014.948613065416 1102.991714840248 1100.848798328427 1100.177944341845 1095.90162559159 357.3305178732458 1097.947960757483 295.6102847841403
813 0.005 4.065 20 1071.897223274636 1014.385432628382 1014.948905415289 1102.986447779826 1100.841994874277 1100.174612226342 1095.897875960501 357.3623747255285 1097.945966063103 295.6103004215541
814 0.005 4.07 20 1071.897990342386 1014.385719589163 1014.949188732829 1102.987322521087 1100.842867098771 1100.175101365364 1095.897863108837 357.3964393757756 1097.945775627991 295.6102595059814
815 0.005 4.075 20 1071.895988962203 1014.385970640088 1014.949447678448 1102.984563879992 1100.839906917635 1100.173335177742 1095.897334190907 357.4274406967423 1097.942955100254 295.6102724800438
816 0.005 4.08 20 1071.898965857862 1014.386270771407 1014.949731528782 1102.988532162542 1100.844235969394 1100.176121374979 1095.89965681017 357.4590112432728 1097.947098325134 295.6102754446305
817 0.005 4.085 20 1071.896541412283 1014.386545271253 1014.950011187746 1102.985504749195 1100.841138714014 1100.175643205329 1095.896170384239 357.491506000414 1097.943999289231 295.6102605032884
818 0.005 4.09 20 1071.894700414919 1014.386773447469 1014.950249050269 1102.983140209216 1100.839047664425 1100.173213757813 1095.896951361668 357.5233631498907 1097.941324728667 295.6102811631874
819 0.005 4.095 20 1071.898966464138 1014.387071433688 1014.950526242436 1102.988779927941 1100.845237423942 1100.176545825443 1095.900054393611 357.5557420849146 1097.946525491909 295.6102878025106
820 0.005 4.1 20 1071.897413603833 1014.387351414814 1014.950806171995 1102.98620782848 1100.842444334902 1100.175593868215 1095.89793272892 357.5879031136153 1097.943420390482 295.6102809505089
821 0.005 4.105 20 1071.899209433262 1014.387624451585 1014.951077105718 1102.988244346923 1100.844293420135 1100.174818248118 1095.89764410268 357.6193657948787 1097.946686003116 295.6102606317602
822 0.005 4.11 20 1071.899832896318 1014.387929145195 1014.95137314036 1102.989323829882 1100.845131238298 1100.176655574227 1095.90038875621 357.6506106604572 1097.946141150866 295.6103194020411
823 0.005 4.115 20 1071.899570417071 1014.388201784296 1014.951654038922 1102.986618463066 1100.84153191951 1100.174967199 1095.896236509528 357.6836119122711 1097.947063327642 295.610283869282
824 0.005 4.12 20 1071.899035065891 1014.388475074041 1014.951928334229 1102.98685868548 1100.841903547223 1100.175900341736 1095.896456833302 357.7143646621581 1097.946278025464 295.6103329110541
825 0.005 4.125 20 1071.901235065244 1014.38877980372 1014.952224986072 1102.989863901625 1100.84640960376 1100.176879775723 1095.898780190562 357.7460075737659 1097.949136074827 295.6103596665832
826 0.005 4.13 20 1071.89937459879 1014.389050231732 1014.952499156057 1102.986299747296 1100.841352447664 1100.174933902516 1095.896854252053 357.7791585540646 1097.946251775985 295.6102972177789
827 0.005 4.135 20 1071.900132037933 1014.389339216764 1014.952783122423 1102.988488141656 1100.843823444036 1100.176444106514 1095.898299619229 357.8078301213081 1097.946309266297 295.6103574189889
828 0.005 4.14 20 1071.903550006897 1014.389684781625 1014.953110755803 1102.993440859325 1100.851041412131 1100.180664722342 1095.903287452858 357.840841937639 1097.946727433157 295.6103214380922
829 0.005 4.145 20 1071.899949280926 1014.389958959116 1014.953399029013 1102.986601474986 1100.841727573344 1100.174767140227 1095.896707717695 357.8712324611241 1097.94653808578 295.6103333663481
830 0.005 4.15 20 1071.898029925846 1014.39020357119 1014.953650143774 1102.985860604933 1100.841406733171 1100.17402911526 1095.898043639041 357.9008131944511 1097.943569744239 295.6103496568376
831 0.005 4.155 20 1071.899764489369 1014.390464706142 1014.953906636041 1102.987720408754 1100.842966247037 1100.175977794583 1095.898861824253 357.9326807013136 1097.944362875042 295.6103896368246
832 0.005 4.16 20 1071.903112891598 1014.390796395329 1014.954214214918 1102.993041754861 1100.850690795705 1100.179811047037 1095.902707116637 357.9659365413661 1097.94751903267 295.6103062742986
833 0.005 4.165 20 1071.899136581592 1014.391065547263 1014.954497309013 1102.986291610465 1100.842321403161 1100.17515021191 1095.896898102436 357.9940921938816 1097.943692279112 295.6103369816524
834 0.005 4.17 20 1071.900877712597 1014.391342876949 1014.954771049837 1102.988432671 1100.843840288745 1100.176747488749 1095.8988551275 358.0247056730286 1097.946854264294 295.6103861318066
835 0.005 4.175 20 1071.898024912859 1014.391570196003 1014.955010575822 1102.985490425562 1100.841280115629 1100.174710852291 1095.896657606135 358.0578481106591 1097.944335071977 295.6103324352589
836 0.005 4.18 20 1071.900250008933 1014.391835018011 1014.955263945243 1102.988215982569 1100.843769329756 1100.176972163805 1095.89969874235 358.0861849832878 1097.945444997951 295.6104039533473
837 0.005 4.185 20 1071.901202665646 1014.392114175968 1014.955536382153 1102.988689712304 1100.844680769573 1100.176906775389 1095.89949747331 358.117705980257 1097.947502039091 295.6103763426196
838 0.005 4.19 20 1071.900148104718 1014.392376612243 1014.955797881736 1102.987322125341 1100.84308609803 1100.175605919647 1095.898573529328 358.1490090312263 1097.945077652553 295.6103702952051
839 0.005 4.195 20 1071.899343477119 1014.392622862328 1014.956049186101 1102.986277619663 1100.841846719434 1100.176211042593 1095.896639244146 358.1791166557982 1097.945179302015 295.6103504034826
840 0.005 4.2 20 1071.898967243142 1014.392858464157 1014.956285560927 1102.985775811395 1100.841448193393 1100.174959314218 1095.89743456062 358.2071418333263 1097.944281271891 295.610427472755
841 0.005 4.205 20 1071.896040740863 1014.39304215151 1014.956482612024 1102.981920640338 1100.837193795843 1100.172548224764 1095.895408571853 358.2388349777769 1097.941390387859 295.6103717599187
842 0.005 4.21 20 1071.901950975866 1014.393320280316 1014.956731531174 1102.989410824797 1100.845411142612 1100.177114740258 1095.900296147615 358.2682256358636 1097.946021288643 295.6103777694382
843 0.005 4.215 20 1071.900299654595 1014.393561390605 1014.956975198791 1102.98565119558 1100.841234378123 1100.175194543081 1095.896402543103 358.2980847503527 1097.944861535774 295.6103954990593
844 0.005 4.22 20 1071.899342950673 1014.393786243685 1014.957201442161 1102.98607752926 1100.84191128776 1100.174746968357 1095.897964149537 358.3285819774974 1097.944955544016 295.6103775229807
845 0.005 4.225 20 1071.902769032679 1014.394084999187 1014.957478227437 1102.991580317859 1100.848716149998 1100.180077797351 1095.902796028549 358.358485193937 1097.945247284632 295.6103990656576
846 0.005 4.23 20 1071.901292842518 1014.394343254927 1014.95774195224 1102.987692191361 1100.843619716671 1100.176250508718 1095.896424818211 358.38788673959 1097.947258084959 295.6104006495651
847 0.005 4.235 20 1071.901714159961 1014.394607211281 1014.958003620272 1102.988721456136 1100.844839058715 1100.177157303408 1095.899792993151 358.4177125433737 1097.945498542601 295.610426096322
848 0.005 4.24 20 1071.902320303146 1014.39486487227 1014.958259762055 1102.988933034799 1100.84500710413 1100.173962538801 1095.89824614838 358.4494456969259 1097.946616469165 295.6103862674955
849 0.005 4.245 20 1071.900703281595 1014.395112588491 1014.958510679449 1102.986834366865 1100.842794570344 1100.173031227318 1095.898031704342 358.4782268382831 1097.94407299029 295.6103758162002
850 0.005 4.25 20 1071.903625942388 1014.395397370702 1014.958782648767 1102.989982827331 1100.84619554741 1100.175531717481 1095.899030782167 358.5058310394309 1097.947835184563 295.6104330384004
851 0.005 4.255 20 1071.901723553243 1014.395653276016 1014.959041143178 1102.986825133247 1100.842346308437 1100.174685674878 1095.897658222482 358.5372406953426 1097.944936451567 295.6103930319821
852 0.005 4.26 20 1071.898549928251 1014.395855878832 1014.959254683525 1102.984048017079 1100.839764734667 1100.171806278992 1095.896466090153 358.5645398851368 1097.943049870739 295.6104281836996
853 0.005 4.265 20 1071.897440191391 1014.396042918555 1014.959445883366 1102.983128540029 1100.838999677145 1100.173048510785 1095.896817167559 358.5933248728963 1097.940810706671 295.6104545991071
854 0.005 4.27 20 1071.902997281858 1014.396303611202 1014.959684423367 1102.988885626388 1100.844880360432 1100.175475096781 1095.898616725917 358.6246917627424 1097.946096489601 295.6104338879082
855 0.005 4.275 20 1071.901774810186 1014.396544630201 1014.959922768501 1102.985851015935 1100.840571263386 1100.171409801529 1095.897817077292 358.6543321130814 1097.944575998353 295.6104247299309
856 0.005 4.28 20 1071.902013485284 1014.39678494301 1014.960159688167 1102.986179922486 1100.840511679725 1100.171527380829 1095.898856648476 358.6821247859973 1097.946668105742 295.6104348470243
857 0.005 4.285 20 1071.901849800223 1014.397044982234 1014.960416282012 1102.987298666439 1100.843669178582 1100.174959445971 1095.898738117638 358.7117544798084 1097.944473278931 295.6104176166582
858 0.005 4.29 20 1071.901271661019 1014.397279628414 1014.960654119387 1102.98695751356 1100.842811118815 1100.173287004373 1095.897405048863 358.7394028389675 1097.94574397062 295.6104374511049
859 0.005 4.295 20 1071.902452542816 1014.397540187876 1014.960909215478 1102.988034373149 1100.843870248399 1100.175775794599 1095.899884465659 358.7684442346185 1097.946271822927 295.6105066328988
860 0.005 4.3 20 1071.901169738631 1014.397773080404 1014.961145219703 1102.985708133807 1100.841406863662 1100.1740895704 1095.897885318976 358.7995231728497 1097.944095821152 295.6105153203019
861 0.005 4.305 20 1071.902525164971 1014.398007726585 1014.961375924068 1102.987850058364 1100.843761414754 1100.173299755771 1095.899011518234 358.8276028706551 1097.946067774626 295.6104912923169
862 0.005 4.31 20 1071.904173766959 1014.398290673382 1014.961647263786 1102.990073192467 1100.846773102099 1100.175320471491 1095.900696016524 358.8532896416549 1097.945664153199 295.6105362128273
863 0.005 4.315 20 1071.901612641909 1014.398524265225 1014.961888363726 1102.986323001555 1100.842186194804 1100.172311854057 1095.898846562305 358.8826032886025 1097.941846340814 295.6105512482159
864 0.005 4.32 20 1071.900694411444 1014.398722768567 1014.962099234189 1102.984221014641 1100.838784429027 1100.171697979076 1095.895571338096 358.914500318903 1097.944378149044 295.6104782478624
865 0.005 4.325 20 1071.901576814114 1014.39896808685 1014.962335115108 1102.987433341929 1100.843432526444 1100.176567034576 1095.900481311355 358.9415559964312 1097.943084636445 295.6105275230245
866 0.005 4.33 20 1071.902158968476 1014.399200154317 1014.962566479369 1102.986627871526 1100.842352521646 1100.176454664615 1095.896314273669 358.9689268651141 1097.945753486801 295.6105164549822
867 0.005 4.335 20 1071.902009604337 1014.399432363218 1014.962795707409 1102.986568247688 1100.84227546312 1100.175058107062 1095.898256477215 358.996051712105 1097.94445300192 295.6105743779727
868 0.005 4.34 20 1071.902284141428 1014.399643117456 1014.963009329427 1102.985953545475 1100.840857938407 1100.173237010989 1095.896684934122 359.0268354614501 1097.945187159258 295.6105115865266
869 0.005 4.345 20 1071.903554963166 1014.399901781939 1014.963254445288 1102.988982494676 1100.845400945826 1100.17600137052 1095.900367414807 359.052848890209 1097.945961271473 295.6105161108047
870 0.005 4.350000000000001 20 1071.902794318616 1014.400122335849 1014.963482528957 1102.985570911482 1100.840093138449 1100.174021037061 1095.896309228724 359.0807362616284 1097.945412863335 295.6105383297049
871 0.005 4.355 20 1071.903949033655 1014.40035806818 1014.963708994346 1102.988166148619 1100.842796797859 1100.175009565251 1095.900568421489 359.1096643412914 1097.945580134321 295.6105586098618
872 0.005 4.36 20 1071.90368791945 1014.400586783281 1014.963935397489 1102.98762987547 1100.842162426396 1100.174786193617 1095.899728500994 359.1388234916622 1097.94536511445 295.6105159818083
873 0.005 4.365 20 1071.901968698129 1014.400802696417 1014.964158504138 1102.986094490193 1100.84197811072 1100.174275856962 1095.89777721762 359.1664509212385 1097.942891944521 295.6105365227873
874 0.005 4.37 20 1071.904771544236 1014.401066542149 1014.964411288616 1102.989948970231 1100.847221066257 1100.1777860944 1095.900640549249 359.1939895679379 1097.945009082346 295.6104885686027
875 0.005 4.375 20 1071.903628838422 1014.401305182626 1014.964650528427 1102.987956632939 1100.844245078258 1100.176710342526 1095.898458642901 359.2191200816277 1097.945326719034 295.6105396102828
876 0.005 4.38 20 1071.903767725478 1014.401534501912 1014.964880274416 1102.987428779618 1100.843380953565 1100.174934785193 1095.898091990083 359.2480019705723 1097.945009625845 295.6105960608236
877 0.005 4.385 20 1071.898862761057 1014.401699030899 1014.965063890193 1102.982384848075 1100.837997770879 1100.173163435808 1095.896298233863 359.2786150268828 1097.940366853241 295.6105200176107
878 0.005 4.39 20 1071.899758928374 1014.401875130728 1014.965238699848 1102.983667035835 1100.839690807665 1100.174820702457 1095.895921348174 359.3025618751711 1097.941636881004 295.610552343318
879 0.005 4.395 20 1071.90599278259 1014.402134343348 1014.965470645315 1102.990664414318 1100.846771552064 1100.177497448213 1095.900442014072 359.3317203335762 1097.947599043016 295.6105639095572
880 0.005 4.4 20 1071.90529079639 1014.402380198189 1014.965713618733 1102.989508045167 1100.845676286793 1100.177031231723 1095.899410048117 359.3606453454978 1097.947621031526 295.6105725867328
881 0.005 4.405 20 1071.905473812645 1014.402634061865 1014.965963238253 1102.989600088223 1100.845626609114 1100.176842046217 1095.900642475917 359.3872704240598 1097.947976149377 295.6105723497183
882 0.005 4.41 20 1071.905995966508 1014.402900680476 1014.966225919753 1102.99090566555 1100.847489743455 1100.178927346197 1095.902463468627 359.4139784408153 1097.945866308451 295.6105882356923
883 0.005 4.415 20 1071.904894126594 1014.403149082236 1014.966478805982 1102.988772126627 1100.844651274861 1100.177419018678 1095.900619125593 359.4409897998742 1097.945685338774 295.6105469845747
884 0.005 4.42 20 1071.903914752652 1014.403369011909 1014.966704406523 1102.987166883444 1100.843070707177 1100.175094395729 1095.897658097212 359.4678325639082 1097.94511921003 295.6105918576036
885 0.005 4.425 20 1071.899520160971 1014.403516515207 1014.966871074655 1102.981991815909 1100.837354810604 1100.172389196068 1095.895371367305 359.4959970761155 1097.940777922196 295.610543384912
886 0.005 4.43 20 1071.904351663136 1014.403750582722 1014.967082359349 1102.98898896127 1100.84540158509 1100.177048800399 1095.899872544565 359.5202706577977 1097.944198411675 295.6105803669084
887 0.005 4.435 20 1071.903654639116 1014.403973662895 1014.967300232783 1102.987461715791 1100.844185498375 1100.177551655041 1095.89802388724 359.5472097845807 1097.943930366171 295.610615628567
888 0.005 4.44 20 1071.90320842165 1014.404169032841 1014.967500802029 1102.98607681497 1100.842040745176 1100.174701189507 1095.897305646892 359.5758637983709 1097.943611391805 295.6106652621593
889 0.005 4.445 20 1071.906694362165 1014.404427710844 1014.967740336875 1102.990310601608 1100.847370175997 1100.176211297563 1095.901142988042 359.6046163046233 1097.946071143424 295.6106371168274
890 0.005 4.45 20 1071.904290599581 1014.404647101079 1014.967967170834 1102.986756772873 1100.842338592468 1100.175133642995 1095.897877326489 359.6289373012505 1097.944630460924 295.6106271118566
891 0.005 4.455 20 1071.905512245482 1014.404870437205 1014.968184360307 1102.98769403702 1100.843357939313 1100.172203627426 1095.89956379807 359.654626565692 1097.945378577883 295.6106900177648
892 0.005 4.46 20 1071.90617370478 1014.405101934597 1014.968413653543 1102.98819241121 1100.844040693877 1100.173519617469 1095.89816887851 359.6838834655996 1097.947067246563 295.6106432777585
893 0.005 4.465 20 1071.904910918506 1014.405327054549 1014.968639697064 1102.988087416983 1100.844166272796 1100.176095292446 1095.899174839693 359.7106982825375 1097.945924930815 295.6106425664537
894 0.005 4.47 20 1071.905526597315 1014.40555629457 1014.968869317776 1102.988639618097 1100.844246415241 1100.177327207022 1095.899809487561 359.7362044878302 1097.944123419836 295.610633260149
895 0.005 4.475000000000001 20 1071.907300355522 1014.40581637145 1014.969116840117 1102.990967879078 1100.848211804801 1100.177235133987 1095.901582511214 359.761987784575 1097.9471091584 295.6106210564511
896 0.005 4.48 20 1071.903939986337 1014.406019357955 1014.969334398007 1102.98658162941 1100.842557185493 1100.177021129045 1095.898261927276 359.7879330909055 1097.944722529318 295.610650934046
897 0.005 4.485 20 1071.907639103553 1014.40627708611 1014.969576251503 1102.990544874883 1100.847354396623 1100.176510311933 1095.901656574086 359.8158575684322 1097.946538384936 295.6106181330831
898 0.005 4.49 20 1071.906322577056 1014.406507506724 1014.969810383139 1102.988651975581 1100.845073347021 1100.174833955248 1095.898976863526 359.8403359184697 1097.944364389735 295.6106610620577
899 0.005 4.495 20 1071.906814124786 1014.406758833721 1014.970054173485 1102.989903200546 1100.846681485059 1100.176591387475 1095.901611685884 359.8673519209904 1097.945154004706 295.610639266659
900 0.005 4.5 20 1071.905836058545 1014.406970076879 1014.970273151498 1102.98682373286 1100.841611244861 1100.174858971676 1095.896788138613 359.8925922714103 1097.946793435585 295.6106669371209
901 0.005 4.505 20 1071.908521009337 1014.407218835186 1014.970510039673 1102.991003222296 1100.846931515234 1100.177194246551 1095.900651857926 359.9185756452031 1097.94897612172 295.6107000324211
902 0.005 4.51 20 1071.904779966479 1014.407418708838 1014.970722420579 1102.986455316563 1100.841910400456 1100.17564566751 1095.896658149025 359.9457561380125 1097.945616928871 295.610644035784
903 0.005 4.515 20 1071.904022216493 1014.407595251077 1014.970903680166 1102.985678545064 1100.840777373508 1100.173895983113 1095.897859226329 359.9707337299206 1097.944033618207 295.6106299008586
904 0.005 4.52 20 1071.906360383663 1014.407816437631 1014.971111842877 1102.988854570032 1100.844378807833 1100.175678641506 1095.89944447004 359.9962519324154 1097.94607480084 295.6106648567828
905 0.005 4.525 20 1071.903816502811 1014.408001795821 1014.971304373609 1102.985182816003 1100.840418755737 1100.174403461849 1095.896042760965 360.0222241312556 1097.944183548311 295.6106552358784
906 0.005 4.53 20 1071.903989439087 1014.408184187959 1014.971485897287 1102.984514828684 1100.838985623406 1100.172668718225 1095.897102874324 360.0474465011997 1097.945407160023 295.6106795374693
907 0.005 4.535 20 1071.908594767608 1014.408423039606 1014.971705319774 1102.99091816274 1100.847080089096 1100.176936112887 1095.90019254645 360.0739253536523 1097.949525762743 295.6106767154702
908 0.005 4.54 20 1071.905848246499 1014.408630442806 1014.971919447503 1102.9874958984 1100.844087752844 1100.17631916393 1095.897779124429 360.0998642592157 1097.945301672384 295.6106590858506
909 0.005 4.545 20 1071.905976071273 1014.408831372736 1014.972118581208 1102.987568670212 1100.843287958219 1100.175781597381 1095.898510801353 360.1261466495278 1097.945933840958 295.6106666192769
910 0.005 4.55 20 1071.909440555293 1014.409093123284 1014.972364918911 1102.993302984462 1100.850909447523 1100.181181409871 1095.902732129192 360.1515312666718 1097.946398709048 295.6106680005689
911 0.005 4.555 20 1071.906851012883 1014.409299153547 1014.972581491801 1102.98709494051 1100.842082470505 1100.174330647588 1095.89760280784 360.1743045194962 1097.947029580845 295.610720438038
912 0.005 4.56 20 1071.903072328262 1014.409442106872 1014.972742438734 1102.98288270237 1100.837852506484 1100.171577152014 1095.895714803391 360.199484869279 1097.941556094327 295.6107310274331
913 0.005 4.565 20 1071.908330570417 1014.409686715073 1014.972959103054 1102.990497298934 1100.847179657036 1100.176561885564 1095.901539112182 360.2264971885285 1097.94545703989 295.6107124126949
914 0.005 4.57 20 1071.907987950944 1014.409914118158 1014.973184204027 1102.989490300266 1100.84555975547 1100.176487947953 1095.899364081266 360.2513562289545 1097.946343907328 295.6107268246767
915 0.005 4.575 20 1071.905190062025 1014.410106035805 1014.973382762623 1102.986280014818 1100.841898539543 1100.176360554345 1095.89914493204 360.2778361827343 1097.944082288748 295.6107259324017
916 0.005 4.58 20 1071.907195916058 1014.410314693859 1014.973586623492 1102.988261515105 1100.843935429562 1100.176161821401 1095.899383883605 360.302865700899 1097.946124372625 295.6107510500079
917 0.005 4.585 20 1071.90816014115 1014.410538811023 1014.973801371731 1102.989477079742 1100.844673323068 1100.176475693618 1095.901487696584 360.3272194377382 1097.947157780783 295.6107569387705
918 0.005 4.59 20 1071.906283419961 1014.410734770562 1014.974005963495 1102.987088902641 1100.842785100539 1100.175881082162 1095.898164050767 360.351759243121 1097.945423900536 295.6107656413627
919 0.005 4.595 20 1071.910079222953 1014.410978620543 1014.974235089596 1102.992091926621 1100.848223464142 1100.178979077353 1095.903426102432 360.3773782823034 1097.947885023787 295.6107462200042
920 0.005 4.600000000000001 20 1071.906679589054 1014.411183277693 1014.974449672532 1102.987479765147 1100.843283422221 1100.176333440881 1095.898690696284 360.4020281675586 1097.944759336816 295.6107145820625
921 0.005 4.605 20 1071.908130815483 1014.411402162735 1014.97466177016 1102.989300971609 1100.844941882123 1100.177022643839 1095.900300880238 360.4261141215954 1097.947071113303 295.6107392266382
922 0.005 4.61 20 1071.906961747249 1014.411593490292 1014.974859078195 1102.987450990698 1100.843037876683 1100.175725132992 1095.897895284617 360.4516803513998 1097.946132828759 295.6107503644893
923 0.005 4.615 20 1071.907917965729 1014.411808801659 1014.975068690527 1102.989215908787 1100.845097912596 1100.177004159243 1095.900151741112 360.4757661489174 1097.94668774244 295.6107478968564
924 0.005 4.62 20 1071.909005939792 1014.412028044033 1014.975284067978 1102.989767881967 1100.845849848204 1100.176952439176 1095.899347787465 360.5006837356527 1097.948348983325 295.6107356941556
925 0.005 4.625 20 1071.908042458254 1014.412237367265 1014.975492908647 1102.989119576523 1100.84496919467 1100.176809829697 1095.900180879124 360.524953751398 1097.946442697025 295.6107646053426
926 0.005 4.63 20 1071.908455125876 1014.412442954 1014.975699251919 1102.989403973766 1100.84552534187 1100.177632674883 1095.900760215352 360.5490614472449 1097.946157523957 295.6107444604863
927 0.005 4.635 20 1071.906638339796 1014.412604875524 1014.975872339905 1102.985882554716 1100.840916242221 1100.173238214776 1095.897055314491 360.5743076170743 1097.946016782689 295.6107864627942
928 0.005 4.64 20 1071.909445477911 1014.412837083912 1014.97608890956 1102.99169285407 1100.848977843413 1100.180309126889 1095.901907293113 360.5978621867609 1097.94576978662 295.6107582203207
929 0.005 4.645 20 1071.907941828302 1014.413029345578 1014.976286030727 1102.987151065518 1100.842127767761 1100.175227271077 1095.897158932188 360.6208096087328 1097.946848017979 295.6107667436563
930 0.005 4.65 20 1071.903206684854 1014.413155267337 1014.976430079773 1102.983028347071 1100.838486301498 1100.173015314054 1095.895606093399 360.645839355902 1097.941605144754 295.6107976994007
931 0.005 4.655 20 1071.911335425804 1014.413398625325 1014.976640898211 1102.992391188886 1100.84950549428 1100.178327557773 1095.901544397168 360.6707593845063 1097.949319795361 295.610801226222
932 0.005 4.66 20 1071.908054206852 1014.41358767978 1014.976837612664 1102.987511022146 1100.841939533668 1100.175366939961 1095.897685638678 360.6944779054782 1097.948369072672 295.6108296904554
933 0.005 4.665 20 1071.906818608089 1014.413754741455 1014.97701017467 1102.986496393279 1100.842151225485 1100.173960573183 1095.898302753415 360.7183156692191 1097.944888756106 295.6108313656483
934 0.005 4.67 20 1071.908669357448 1014.413937458741 1014.977188461843 1102.987938898966 1100.842937924151 1100.175190314079 1095.897660331299 360.7427775019412 1097.947476063205 295.6108586151785
935 0.005 4.675 20 1071.90620947583 1014.414083040458 1014.977339180251 1102.985806533233 1100.841182035263 1100.174449621384 1095.898174930114 360.7683853942518 1097.943473848567 295.6108190018527
936 0.005 4.68 20 1071.908825071008 1014.4142808384 1014.977520711279 1102.989640649129 1100.846086531633 1100.176549445803 1095.900260212944 360.791763378488 1097.946130681707 295.6107754395875
937 0.005 4.685 20 1071.907091207114 1014.414451454164 1014.977695828907 1102.986748133874 1100.84278190585 1100.175529262355 1095.898453651327 360.8130140900132 1097.94387618908 295.6107940236122
938 0.005 4.69 20 1071.90879150178 1014.414611826116 1014.977857406852 1102.988361423823 1100.844179323455 1100.174712287632 1095.898137685003 360.8381731499064 1097.946894545325 295.6108098282748
939 0.005 4.695 20 1071.906797225756 1014.414758257296 1014.978007161035 1102.985224764856 1100.840458080142 1100.174567362345 1095.89710176483 360.8622164784315 1097.94452529834 295.6108464479962
940 0.005 4.7 20 1071.908242957873 1014.414928701442 1014.978168193467 1102.987353943417 1100.842301177147 1100.174968328189 1095.898282470112 360.8872464681507 1097.945966152878 295.6108036879805
941 0.005 4.705 20 1071.903643603276 1014.415031526455 1014.978285108754 1102.982831235485 1100.838537529844 1100.172908832506 1095.896629126291 360.9101542562787 1097.941261075564 295.6107671146889
942 0.005 4.71 20 1071.909357050127 1014.415232905923 1014.978457251874 1102.990865721791 1100.847326418713 1100.177899850243 1095.902121991884 360.9323169021278 1097.944960033091 295.6108105525149
943 0.005 4.715 20 1071.907148245228 1014.415401461461 1014.978629508556 1102.986535455788 1100.8425621203 1100.17598035729 1095.898448321866 360.9555372670346 1097.94269518707 295.610826370786
944 0.005 4.72 20 1071.908878966957 1014.415570875212 1014.978796437783 1102.9881618074 1100.84364543481 1100.175235898849 1095.89826666106 360.9802433698959 1097.945956984656 295.6108274220783
945 0.005 4.725000000000001 20 1071.907636746375 1014.41574576142 1014.978966128253 1102.987507820028 1100.843481936819 1100.174224836763 1095.899856688372 361.0038565245379 1097.943881250832 295.610860459443
946 0.005 4.73 20 1071.908858187879 1014.415919736528 1014.97913949595 1102.987095158151 1100.8424116894 1100.175521811227 1095.897004458576 361.0268736958972 1097.94552840921 295.6108930705263
947 0.005 4.735 20 1071.909857942061 1014.416117979492 1014.97932874317 1102.988928914504 1100.844215168602 1100.175423107572 1095.901462906515 361.0494521676935 1097.945877002893 295.6109100501426
948 0.005 4.74 20 1071.908430312536 1014.416292561027 1014.979505315738 1102.986902944117 1100.843256189597 1100.174552772187 1095.897571547457 361.0732121612088 1097.942459474375 295.610843883434
949 0.005 4.745 20 1071.909466189973 1014.416451164201 1014.979665712776 1102.988060393696 1100.843439349742 1100.175461946571 1095.898758600363 361.0956235116549 1097.944749552551 295.6108921096791
950 0.005 4.75 20 1071.910146665993 1014.416657792322 1014.979857703514 1102.990435728402 1100.846727137815 1100.17624784802 1095.901431367382 361.1192382214334 1097.945784272677 295.6108775562987
951 0.005 4.755 20 1071.908842085285 1014.416843565532 1014.98004497518 1102.988036600776 1100.844277661135 1100.176059562664 1095.899191975426 361.1420307001595 1097.943476394873 295.6108930679309
952 0.005 4.76 20 1071.908907544136 1014.417038878454 1014.98023944692 1102.988393089028 1100.844881649327 1100.176540441267 1095.899708112811 361.1657575733093 1097.943148192866 295.6109261909789
953 0.005 4.765 20 1071.908872589947 1014.41721061538 1014.980410744619 1102.987764956316 1100.843657391135 1100.174940768737 1095.899039155311 361.1891327776856 1097.945819028965 295.6109190076604
954 0.005 4.77 20 1071.908364708264 1014.417352667634 1014.980558774229 1102.984496156482 1100.839060985461 1100.170675084825 1095.896137694118 361.21268413261 1097.944526329367 295.6108596026385
955 0.005 4.775 20 1071.908911021832 1014.417517922469 1014.980716803892 1102.986947239729 1100.842078294048 1100.172153708309 1095.89985285433 361.2325434007878 1097.944240767479 295.6108913952744
956 0.005 4.78 20 1071.910535939206 1014.41770836593 1014.98089992611 1102.989220112746 1100.845318981349 1100.175738898621 1095.899483282226 361.2572991929575 1097.945884973614 295.6108956293412
957 0.005 4.785 20 1071.910224237447 1014.417888355423 1014.981079196124 1102.988518151622 1100.844602856801 1100.174906913919 1095.899163149531 361.2816669749895 1097.946073537205 295.6108924760369
958 0.005 4.79 20 1071.908827162711 1014.418045394154 1014.981242185213 1102.986279042088 1100.842113870616 1100.174288669579 1095.896117785968 361.3035592002872 1097.944559439308 295.6108854531857
959 0.005 4.795 20 1071.907798180636 1014.418175868547 1014.981378778511 1102.984868035409 1100.839510659195 1100.171929052657 1095.898128828774 361.3244371535968 1097.944163518131 295.6109006561683
960 0.005 4.8 20 1071.912888340544 1014.418385832011 1014.981568507253 1102.991748542277 1100.848451578991 1100.176096265677 1095.900571910506 361.3474375709188 1097.948989755961 295.6109131271066
961 0.005 4.805 20 1071.909971999882 1014.418556753057 1014.98174791024 1102.986766949438 1100.842036446682 1100.17387153581 1095.897874204754 361.3713779336127 1097.94611520198 295.6108802768029
962 0.005 4.81 20 1071.907657879114 1014.418696875299 1014.981899394429 1102.985317890591 1100.84123246653 1100.172878979914 1095.89623294913 361.3924520192025 1097.94318160428 295.6108902758366
963 0.005 4.815 20 1071.905928812085 1014.418804843958 1014.982014818063 1102.98315628089 1100.838506163032 1100.169929182706 1095.89689640053 361.4161140052749 1097.941919318235 295.6108350818764
964 0.005 4.82 20 1071.910394616059 1014.41899184115 1014.982180889145 1102.989278471422 1100.84590652519 1100.174596751421 1095.899806748272 361.4372142167268 1097.945757662545 295.6108662762782
965 0.005 4.825 20 1071.911656271886 1014.419195144297 1014.982374508521 1102.989692207386 1100.845985105572 1100.174407802392 1095.901623143186 361.4588520826458 1097.944478847826 295.610921696738
966 0.005 4.83 20 1071.909948618518 1014.419367956463 1014.982548241 1102.988923372967 1100.845558331622 1100.176332879333 1095.899376507174 361.4837359296905 1097.943721081308 295.6108506162735
967 0.005 4.835 20 1071.911913319871 1014.4195666772 1014.982738627363 1102.99068745492 1100.847046571504 1100.176157857157 1095.900465521568 361.5049881620895 1097.946811913868 295.6108781535002
968 0.005 4.84 20 1071.910944787459 1014.4197502455 1014.982925104781 1102.989054765549 1100.845101794749 1100.175530372684 1095.899370528407 361.5272408428024 1097.946809695393 295.6108990262248
969 0.005 4.845 20 1071.913441220103 1014.419976394857 1014.983139387925 1102.992150297866 1100.849546699985 1100.176290972181 1095.902375324818 361.5492729810637 1097.947142516213 295.6109117339159
970 0.005 4.850000000000001 20 1071.912609794593 1014.420179818327 1014.983346596331 1102.990587141606 1100.847277832897 1100.175957801122 1095.900100746986 361.5695098262384 1097.947423219797 295.6109493944933
971 0.005 4.855 20 1071.905541803379 1014.420276179147 1014.983470107761 1102.98221499161 1100.837168082399 1100.170876095786 1095.896448797771 361.5930492561823 1097.942549381378 295.6109109171319
972 0.005 4.86 20 1071.910926691641 1014.42046612748 1014.983636171013 1102.990606886154 1100.847301425821 1100.177533382466 1095.900285540159 361.6142673151926 1097.946619165162 295.6109396370098
973 0.005 4.865 20 1071.909279090316 1014.420622439136 1014.98379600175 1102.986673871711 1100.842548868454 1100.175033526716 1095.897952033383 361.6357792749979 1097.9426183205 295.6109255110325
974 0.005 4.87 20 1071.909218096536 1014.420773049955 1014.983945611784 1102.986449363822 1100.841953185262 1100.173360363269 1095.899288718553 361.6579680950704 1097.94317604832 295.6109139003288
975 0.005 4.875 20 1071.908882230917 1014.420922709569 1014.984094705218 1102.986202109378 1100.841680166535 1100.174362502982 1095.898111289571 361.6814505558588 1097.944054490498 295.6109042597857
976 0.005 4.88 20 1071.91204955833 1014.421099909064 1014.984262799542 1102.989568010106 1100.845179176635 1100.175962393541 1095.899782668391 361.7019737666695 1097.947584076044 295.6109070865364
977 0.005 4.885 20 1071.912175159947 1014.421298218461 1014.984453175329 1102.99041527549 1100.846447350401 1100.176428086798 1095.90158583145 361.7235604238568 1097.947266404027 295.610938216405
978 0.005 4.89 20 1071.90840188404 1014.421436214792 1014.984608683456 1102.985379661886 1100.841096146403 1100.172590956674 1095.897682386413 361.7466303653083 1097.942666823413 295.6109499892771
979 0.005 4.895 20 1071.912371930125 1014.421636332352 1014.984793746276 1102.991125051887 1100.848398638666 1100.1764024338 1095.900250594184 361.7677525496352 1097.945855162779 295.6108944234831
980 0.005 4.9 20 1071.909720308423 1014.4217898899 1014.984956508699 1102.98632337262 1100.842179695858 1100.173951461983 1095.898014461856 361.7867596365429 1097.941660854503 295.6109409998801
981 0.005 4.905 20 1071.911050202227 1014.421937435022 1014.985102934013 1102.987859725269 1100.843166342991 1100.174054192397 1095.899787300964 361.8093193320069 1097.944233575431 295.6109474465127
982 0.005 4.91 20 1071.911559670473 1014.422119500114 1014.985270912248 1102.990018369239 1100.846341120447 1100.176361989264 1095.901647816261 361.8318651728105 1097.94477428383 295.6109420859856
983 0.005 4.915 20 1071.912145515539 1014.422290491385 1014.985440391991 1102.988960135462 1100.845279975281 1100.174860352173 1095.899485435878 361.8523715783227 1097.945636440142 295.6109696128629
984 0.005 4.92 20 1071.911435308036 1014.422448311747 1014.985602096574 1102.988592174469 1100.844550351106 1100.176625142875 1095.898912385538 361.8750233959385 1097.943554324102 295.6109421691789
985 0.005 4.925 20 1071.912719772272 1014.422633123468 1014.985779587974 1102.990337437627 1100.846122707752 1100.177950404747 1095.901608753519 361.8977350368081 1097.946609541324 295.6109196815929
986 0.005 4.93 20 1071.913316144812 1014.42282535544 1014.98596836487 1102.990671875461 1100.846654899422 1100.176958803792 1095.901224935414 361.9181687877476 1097.9467062722 295.6109484070736
987 0.005 4.935 20 1071.909015243738 1014.422957698708 1014.986115852876 1102.985101962485 1100.841464671644 1100.17510302043 1095.897487813825 361.9370993438591 1097.943585001217 295.6110024567205
988 0.005 4.94 20 1071.910028161747 1014.423113544334 1014.986268198389 1102.9870829094 1100.843597044081 1100.176419151899 1095.898706812215 361.9593629761362 1097.942928008287 295.6109682218824
989 0.005 4.945 20 1071.910665511831 1014.423255045802 1014.986409402624 1102.987056527603 1100.84245780108 1100.176134701115 1095.896555465577 361.9807916890423 1097.946220740815 295.6109937108798
990 0.005 4.95 20 1071.912179472715 1014.423435299248 1014.986581563043 1102.990011830949 1100.846202673079 1100.178685570468 1095.900867592951 362.0015262578181 1097.946451118971 295.6110505573805
991 0.005 4.955 20 1071.913045182001 1014.423610524383 1014.986749913068 1102.99043142505 1100.846947032837 1100.177283489862 1095.901009168799 362.0234635378417 1097.945835078847 295.6109871077979
992 0.005 4.96 20 1071.910457143117 1014.423742837955 1014.986892553773 1102.986770905843 1100.842239777802 1100.172901207751 1095.897466750278 362.0438623939821 1097.944763871513 295.6109958055013
993 0.005 4.965 20 1071.910537037417 1014.423858224895 1014.987011190263 1102.985464773444 1100.839843326302 1100.170749386472 1095.898374902613 362.0637249649136 1097.94409065985 295.6110447777685
994 0.005 4.97 20 1071.912572399279 1014.42403252603 1014.987169291338 1102.989398333101 1100.845663725582 1100.17488017509 1095.900320829022 362.0840009788548 1097.9469008473 295.6110283851287
995 0.005 4.975000000000001 20 1071.912105620287 1014.424199287421 1014.987335017624 1102.989014788135 1100.844955587039 1100.1758976602 1095.899818849598 362.105166802147 1097.947066277059 295.6110674276044
996 0.005 4.98 20 1071.911880093479 1014.424356672586 1014.987494155473 1102.988206412938 1100.843780507995 1100.175611828078 1095.899022925502 362.1281225411722 1097.946207388653 295.6110408422735
997 0.005 4.985 20 1071.911940931664 1014.424520240049 1014.9876539835 1102.988784332725 1100.844521170461 1100.175626132785 1095.900209762839 362.1488050968009 1097.946461872895 295.6110351915464
998 0.005 4.99 20 1071.91268815276 1014.424688253013 1014.987821724781 1102.989065421694 1100.845071745725 1100.176157407481 1095.899762438026 362.1685352988808 1097.945958935647 295.6110420225895
999 0.005 4.995 20 1071.91285540765 1014.424853646038 1014.987984342728 1102.989034578206 1100.844975545494 1100.176041074291 1095.900184207854 362.1887695509731 1097.946965699276 295.6110428800237
1000 0.005 5 20 1071.916168112453 1014.42506881286 1014.988186105722 1102.993854968635 1100.851429996356 1100.178729632579 1095.902980758643 362.2097895331713 1097.947129505206 295.611040284489
1001 0.005 5.005 20 1071.912169615927 1014.425210805341 1014.988341983825 1102.986263845772 1100.840462951042 1100.171095615753 1095.898034042805 362.2290802486069 1097.946910468311 295.6110541440586
1002 0.005 5.01 20 1071.911947840343 1014.425337651268 1014.988477525187 1102.987232435366 1100.842355141989 1100.173248948892 1095.898031757408 362.2492737837307 1097.945466997227 295.6110566108602
1003 0.005 5.015 20 1071.909618298936 1014.425460477981 1014.988602700278 1102.985561438172 1100.841861273339 1100.172735424871 1095.898324539529 362.2708016006561 1097.941744678406 295.6110363863199
1004 0.005 5.02 20 1071.913102652043 1014.425631691412 1014.98875860062 1102.990905457184 1100.848256503155 1100.17815826477 1095.900025514532 362.2926060598357 1097.945671633346 295.6110202647259
1005 0.005 5.025 20 1071.914479300228 1014.425821081681 1014.988939331007 1102.990788313181 1100.847565762005 1100.175686346726 1095.901955132023 362.3122473516106 1097.946406808703 295.6110166176584
1006 0.005 5.03 20 1071.912589907134 1014.425950431984 1014.989079918179 1102.986160171057 1100.840818913202 1100.172557812517 1095.896769501191 362.3301746537078 1097.946251330126 295.611078605087
1007 0.005 5.035 20 1071.90917820154 1014.42603971703 1014.989181643143 1102.983932748502 1100.83980650918 1100.172001849193 1095.896612718177 362.350792665147 1097.942164279216 295.6111099064082
1008 0.005 5.04 20 1071.912780931068 1014.426208043054 1014.989328638493 1102.990090303508 1100.846861441041 1100.176401863851 1095.901205163428 362.3721261368975 1097.94660356154 295.6110943909344
1009 0.005 5.045 20 1071.911866591142 1014.426345886618 1014.98946817014 1102.986188055904 1100.840702502934 1100.171405748897 1095.897713648977 362.3923783215817 1097.94555854996 295.6110817235568
1010 0.005 5.05 20 1071.911261989457 1014.426470122577 1014.989597186137 1102.986369705106 1100.841587081774 1100.17242435605 1095.897298725507 362.41197065631 1097.944719407113 295.6110801396634
1011 0.005 5.055 20 1071.911158193174 1014.426596981399 1014.989723681733 1102.985261075301 1100.840151122573 1100.172012391878 1095.898011857128 362.4324764330834 1097.944222321924 295.6110988613015
1012 0.005 5.06 20 1071.911542650495 1014.426710104967 1014.989840109093 1102.986538956905 1100.8421126328 1100.1728453762 1095.897137779254 362.4533415877578 1097.94619922397 295.6110810891112
1013 0.005 5.065 20 1071.912892805793 1014.426884960335 1014.989995249925 1102.990790009789 1100.847686615017 1100.178178979785 1095.901899721105 362.4712455552054 1097.944886502947 295.6110835542668
1014 0.005 5.07 20 1071.913200954275 1014.427049697041 1014.990156738941 1102.989024496192 1100.845292565417 1100.177137576122 1095.900592048586 362.4918125889146 1097.942375523792 295.6111056015744
1015 0.005 5.075 20 1071.912414619819 1014.427197869906 1014.990305135373 1102.987825150642 1100.843759870735 1100.174933482876 1095.898823086414 362.5137533968802 1097.945297357197 295.6110553424085
1016 0.005 5.08 20 1071.913157397549 1014.427327103729 1014.990439504285 1102.988411536153 1100.843819608232 1100.175229202758 1095.898443510497 362.532897908121 1097.945965775599 295.6110158950762
1017 0.005 5.085 20 1071.912775779753 1014.427501156651 1014.990603363346 1102.989917710581 1100.846048144528 1100.176834661325 1095.902590605801 362.5502179447275 1097.944911029105 295.6110781334235
1018 0.005 5.09 20 1071.913284179127 1014.427667870893 1014.990768675814 1102.989216692535 1100.845695188273 1100.177514414074 1095.900698735221 362.5704946262816 1097.943693413511 295.6111195234433
1019 0.005 5.095 20 1071.912738108769 1014.427815885148 1014.990917693575 1102.988396615175 1100.844912558247 1100.175474636899 1095.899784436506 362.5918272769584 1097.944214707769 295.6110892207067
1020 0.005 5.100000000000001 20 1071.912518645805 1014.42795910809 1014.991061211646 1102.988071605626 1100.844474781937 1100.17526377587 1095.899458323328 362.6121144249037 1097.941966844264 295.6110710372966
1021 0.005 5.105 20 1071.912963614782 1014.428095732917 1014.991199100737 1102.988272361586 1100.844327328399 1100.174280448538 1095.900212384142 362.6306379065221 1097.942498498958 295.6111074145422
1022 0.005 5.11 20 1071.910870673359 1014.428196865097 1014.991310042145 1102.986118901491 1100.841663552027 1100.175646030622 1095.898135088156 362.6497374734291 1097.943874179436 295.6110937059432
1023 0.005 5.115 20 1071.913233381206 1014.428359737433 1014.991453931992 1102.989922420426 1100.846033313027 1100.177039257395 1095.902475968991 362.6686971014151 1097.944732802881 295.611077349828
1024 0.005 5.12 20 1071.914272704876 1014.428516549393 1014.99160927391 1102.990014395055 1100.846634409646 1100.17764098361 1095.900225382625 362.6881366540235 1097.946888993901 295.6111079868575
1025 0.005 5.125 20 1071.912833346749 1014.428639343148 1014.991740721226 1102.987393780424 1100.842740827457 1100.175053012765 1095.899167838205 362.7099751495115 1097.945859326256 295.6110866018416
1026 0.005 5.13 20 1071.913517066114 1014.428811584929 1014.991898982161 1102.990122720294 1100.846345019412 1100.177187210192 1095.902761576902 362.7273073596971 1097.944719157352 295.6111320449462
1027 0.005 5.135 20 1071.912254139526 1014.428956683651 1014.992049151845 1102.987130295352 1100.843270629202 1100.176675041678 1095.898794333616 362.7457546680416 1097.942814163638 295.6111407262407
1028 0.005 5.14 20 1071.913247222447 1014.429082685272 1014.992178037604 1102.987622582665 1100.84298597878 1100.175064916078 1095.898677446861 362.7661817833604 1097.945067741114 295.6111526622507
1029 0.005 5.145 20 1071.913571648668 1014.429229863161 1014.992320631507 1102.988048851566 1100.843895636881 1100.176100187677 1095.898489351891 362.7859295248662 1097.944521599701 295.6111555084454
1030 0.005 5.15 20 1071.912585916003 1014.429350435243 1014.992446037466 1102.986829137042 1100.84208508999 1100.174472595021 1095.898602307314 362.804685253428 1097.943929766623 295.6111753452575
1031 0.005 5.155 20 1071.911626980944 1014.429450156241 1014.992551042515 1102.98623428405 1100.84202747333 1100.173708243248 1095.897490412448 362.8242049160423 1097.944653910828 295.6111696534077
1032 0.005 5.16 20 1071.912278148785 1014.429575917315 1014.992669860162 1102.987674387828 1100.843422301361 1100.175315030347 1095.899404391079 362.8435598290299 1097.94487854356 295.6111589561097
1033 0.005 5.165 20 1071.912424516634 1014.429704998815 1014.992795426271 1102.987305150009 1100.843021373124 1100.174928765417 1095.899744644397 362.8629915589257 1097.94343754995 295.6110943360043
1034 0.005 5.17 20 1071.914582690367 1014.429882590796 1014.992957366502 1102.991074009718 1100.847471562153 1100.177917006724 1095.902349771993 362.8813051849543 1097.943490744793 295.6111396790685
1035 0.005 5.175 20 1071.912957580051 1014.430015942999 1014.993099802147 1102.986722799238 1100.842478491943 1100.175640968871 1095.898288205138 362.8996582272409 1097.943300306236 295.6111657469676
1036 0.005 5.18 20 1071.913275833156 1014.430133797349 1014.993220893855 1102.987390758577 1100.842831730992 1100.174868866151 1095.898510201317 362.9184082306921 1097.944619011713 295.6111505624527
1037 0.005 5.185 20 1071.914645217201 1014.430308595279 1014.993379581352 1102.99057243469 1100.847034065698 1100.177568947927 1095.903102773077 362.9383093014895 1097.94493639929 295.6111394141539
1038 0.005 5.19 20 1071.913125027627 1014.430449221664 1014.993525362201 1102.987702772772 1100.843957883548 1100.177039661098 1095.898623658523 362.9562712149304 1097.94346171955 295.6111531165859
1039 0.005 5.195 20 1071.913505008218 1014.430579279076 1014.993658682308 1102.987722494683 1100.84338242389 1100.175104371655 1095.900101296005 362.9750907504965 1097.943067958915 295.6112044728172
1040 0.005 5.2 20 1071.914141500248 1014.430743074304 1014.993810130303 1102.989800031486 1100.846045979014 1100.176839590786 1095.901999856022 362.9959915125039 1097.944373153458 295.6111317791479
1041 0.005 5.205 20 1071.914459146737 1014.430902142305 1014.993967562146 1102.989784358797 1100.845985973892 1100.177475633863 1095.901105444574 363.0125023318886 1097.945378968567 295.6111424490909
1042 0.005 5.21 20 1071.914825097991 1014.43105191524 1014.99411818077 1102.989561067331 1100.845855694374 1100.176607311589 1095.899845821518 363.0331719314493 1097.945837822065 295.6111250894305
1043 0.005 5.215 20 1071.913922557925 1014.43117544769 1014.994250458639 1102.987170235711 1100.842437572447 1100.172958276723 1095.899633505569 363.052540167048 1097.944519507617 295.6111057422499
1044 0.005 5.22 20 1071.914503319614 1014.431313741701 1014.994384721596 1102.988304399156 1100.84427672037 1100.174006403345 1095.899485125812 363.067860659245 1097.945832377033 295.6111989153852
1045 0.005 5.225000000000001 20 1071.913503919786 1014.431436729003 1014.994511606187 1102.986587588591 1100.842458149796 1100.172614529719 1095.898909976575 363.0879175438673 1097.943594531901 295.6111584761196
1046 0.005 5.23 20 1071.914384219029 1014.431590563396 1014.994656513502 1102.988950155034 1100.845527602249 1100.175205479246 1095.900234114541 363.1050602385242 1097.94540946402 295.6111608699435
1047 0.005 5.235 20 1071.914867524712 1014.431726140538 1014.994793899583 1102.987564373675 1100.842729910616 1100.174694485268 1095.898271121634 363.123280447887 1097.946884919304 295.6111770701616
1048 0.005 5.24 20 1071.916494792138 1014.431903319848 1014.994958346173 1102.991956219103 1100.84927582995 1100.177815096913 1095.901022665092 363.1431323500911 1097.948169015747 295.6112166927938
1049 0.005 5.245 20 1071.913561723025 1014.432021722047 1014.995090660955 1102.985464606629 1100.839669069363 1100.171987581372 1095.897456400283 363.1627962609888 1097.945048607529 295.611171779743
1050 0.005 5.25 20 1071.914188696966 1014.432129443418 1014.99520074458 1102.98745028516 1100.842638298017 1100.174019657083 1095.898403694758 363.1792631802725 1097.945421231981 295.6111688026865
1051 0.005 5.255 20 1071.915156748482 1014.432285519023 1014.995344284556 1102.99011014242 1100.846255636381 1100.175814019144 1095.901872917624 363.1972124357299 1097.944950688619 295.611182097531
1052 0.005 5.26 20 1071.913894767254 1014.432415011199 1014.995477322643 1102.987739772007 1100.843865915732 1100.17633099412 1095.89784163499 363.2165429043092 1097.943791254377 295.6111710117005
1053 0.005 5.265 20 1071.913780459613 1014.432539968019 1014.995603679741 1102.987051725185 1100.842545451863 1100.174522533934 1095.899541452919 363.2345889024703 1097.946237293681 295.6112246527845
1054 0.005 5.27 20 1071.913549940951 1014.43264617302 1014.995713065926 1102.986675399511 1100.842149502944 1100.174693651307 1095.897473109759 363.2540718057128 1097.942707551935 295.6112026261593
1055 0.005 5.275 20 1071.914306377351 1014.432758381265 1014.995823835992 1102.988306272526 1100.843722771857 1100.174903005959 1095.899881449566 363.2724324054865 1097.94521235979 295.6111423177827
1056 0.005 5.28 20 1071.915976814589 1014.432923284492 1014.995971426714 1102.99126614041 1100.847605463034 1100.177339754892 1095.901637867354 363.2884933280628 1097.946525013275 295.611202555648
1057 0.005 5.285 20 1071.914328893689 1014.433049980363 1014.996106020408 1102.988142037628 1100.84433299865 1100.175566826368 1095.899585347911 363.3073474482156 1097.944179803625 295.6111936613152
1058 0.005 5.29 20 1071.915144141756 1014.433166382408 1014.9962257959 1102.988396248601 1100.843848195225 1100.174647292505 1095.899394105432 363.3266232398468 1097.945531843804 295.6111351853246
1059 0.005 5.295 20 1071.913362331136 1014.433273881456 1014.99633720597 1102.986875033793 1100.842836825467 1100.174370648762 1095.899117727006 363.3428072860393 1097.944077852116 295.6111888386743
1060 0.005 5.3 20 1071.913123943476 1014.433379283179 1014.996442276792 1102.986070687924 1100.841822388972 1100.173824191911 1095.898569384137 363.3622798270986 1097.94107415899 295.6111884828289
1061 0.005 5.305 20 1071.913979715125 1014.433496339609 1014.996554480914 1102.986623514404 1100.842369421935 1100.174869008794 1095.899134955249 363.3804857234828 1097.942015805407 295.6111761208744
1062 0.005 5.31 20 1071.915540933722 1014.433629073625 1014.996680266738 1102.988573579798 1100.843924407462 1100.175432085146 1095.90011399024 363.3955777304951 1097.945526685652 295.6112290194298
1063 0.005 5.315 20 1071.915035258088 1014.433765070893 1014.996813113567 1102.988323571981 1100.844434903757 1100.174900168967 1095.900888458787 363.414670555661 1097.944260016756 295.6112374409466
1064 0.005 5.32 20 1071.915171232251 1014.433905128802 1014.996949826826 1102.988941272132 1100.845013625866 1100.175518943832 1095.899301818865 363.4343811067432 1097.946274335695 295.6111999208394
1065 0.005 5.325 20 1071.916416559492 1014.434060489787 1014.997100107301 1102.99025181759 1100.846386501549 1100.176279822007 1095.901026801708 363.4515551453591 1097.946950723936 295.611198203023
1066 0.005 5.33 20 1071.91472846724 1014.434179612195 1014.997224417051 1102.987146224767 1100.842605221824 1100.172490894024 1095.899123807464 363.4689043605447 1097.944448629733 295.6111971642952
1067 0.005 5.335 20 1071.916058653549 1014.434330058068 1014.997370118953 1102.989768274383 1100.846144177423 1100.17635436293 1095.900082041166 363.4865162725392 1097.945377740702 295.6112106934433
1068 0.005 5.34 20 1071.913682393434 1014.434427186917 1014.997479905609 1102.986828168278 1100.843331318183 1100.173902587474 1095.897052797936 363.5026415408912 1097.943096740614 295.6112184965034
1069 0.005 5.345 20 1071.915891732996 1014.434573308742 1014.997614905326 1102.989121793879 1100.845086972003 1100.174554056653 1095.90046174308 363.5210708966871 1097.946054815977 295.61117992372
1070 0.005 5.350000000000001 20 1071.913749459439 1014.43469040336 1014.997737772229 1102.985975296627 1100.841689941221 1100.174949192903 1095.897817469315 363.5385661837353 1097.943117651839 295.6111911910663
1071 0.005 5.355 20 1071.914184385563 1014.434796183664 1014.997842066688 1102.986695139049 1100.842609329296 1100.174139321301 1095.898134012123 363.5559693699095 1097.945047511309 295.611264719897
1072 0.005 5.36 20 1071.912697139975 1014.434876242204 1014.99793052698 1102.985158614557 1100.840813642112 1100.172152137109 1095.896506323763 363.5747512733463 1097.944061132727 295.6112018498455
1073 0.005 5.365 20 1071.912842060937 1014.434978315774 1014.998026723253 1102.985602555263 1100.841626282775 1100.174516615608 1095.899131617319 363.5903011830503 1097.942369071477 295.6112189585127
1074 0.005 5.37 20 1071.91648484589 1014.435121874961 1014.998156743065 1102.989421257947 1100.845525618116 1100.176116554277 1095.899493472611 363.6088708834147 1097.947067392834 295.6112434182867
1075 0.005 5.375 20 1071.909968225637 1014.435169862441 1014.998228061327 1102.981265420076 1100.836565481981 1100.170748016997 1095.895706601415 363.6269661436002 1097.940538054574 295.6112205314418
1076 0.005 5.38 20 1071.915768097722 1014.435317884704 1014.998353660572 1102.989358057485 1100.846146543809 1100.17512885989 1095.900398253085 363.6429834523324 1097.943339048114 295.6112458557985
1077 0.005 5.385 20 1071.914488397695 1014.435442915154 1014.99847878403 1102.986723472798 1100.842537961547 1100.174786764366 1095.898615085593 363.6588028522498 1097.942209868337 295.6112597913365
1078 0.005 5.39 20 1071.91556929384 1014.435553874845 1014.998590616654 1102.98765603039 1100.843117122892 1100.174282631318 1095.898775542111 363.6770355562541 1097.944247911239 295.6112649111733
1079 0.005 5.395 20 1071.914723484071 1014.435675313175 1014.998708684753 1102.987667996114 1100.843323406738 1100.174730061492 1095.899768449523 363.6951973267533 1097.944822457107 295.6112525867812
1080 0.005 5.4 20 1071.91394862188 1014.43578552266 1014.998821786606 1102.986413807365 1100.842220997604 1100.173670292384 1095.898410744914 363.713429709297 1097.942250022428 295.6112405026706
1081 0.005 5.405 20 1071.914608075205 1014.435887194488 1014.998928213191 1102.986557755083 1100.8414064393 1100.173872595069 1095.898654575936 363.73088324187 1097.944999886298 295.6112100248689
1082 0.005 5.41 20 1071.917893034926 1014.436064517326 1014.999081756986 1102.991879316741 1100.848966719042 1100.177130219537 1095.902411127169 363.7451865310755 1097.945634798085 295.6112990851474
1083 0.005 5.415 20 1071.915160069301 1014.436189823511 1014.999217181364 1102.986812949319 1100.842830250018 1100.175501744654 1095.898660233849 363.7627960035346 1097.942688502302 295.6112788333171
1084 0.005 5.42 20 1071.916045592803 1014.436311290696 1014.999338347417 1102.987903789863 1100.843146365233 1100.174018874948 1095.898140227692 363.780419726656 1097.944812688628 295.6113048282612
1085 0.005 5.425 20 1071.915396166342 1014.436423767241 1014.999453025351 1102.987712627395 1100.843447635802 1100.174382131381 1095.899589070128 363.7992223769534 1097.944672806779 295.6112512432456
1086 0.005 5.43 20 1071.91651139665 1014.436560610902 1014.999582838199 1102.988838377046 1100.844927946149 1100.17576517807 1095.900844213783 363.8147831442865 1097.943531397753 295.6113185456099
1087 0.005 5.435 20 1071.917125541065 1014.436713254306 1014.999729504724 1102.989780317305 1100.845673186148 1100.176303858588 1095.901578268744 363.8321851959586 1097.944997784334 295.6112999164612
1088 0.005 5.44 20 1071.91527992524 1014.436836329276 1014.999858877087 1102.987356610512 1100.843349049064 1100.1739440547 1095.899025925035 363.8491194510634 1097.944379372913 295.611266519829
1089 0.005 5.445 20 1071.917236026048 1014.436990966863 1015.000005223579 1102.989775124177 1100.845390968879 1100.176159260174 1095.901069639759 363.8635378245533 1097.946555318381 295.6113079289698
1090 0.005 5.45 20 1071.916881331139 1014.437139697627 1015.000153551691 1102.98930689491 1100.84552295361 1100.175871146117 1095.899203097277 363.881858390094 1097.946703814289 295.6113118101267
1091 0.005 5.455 20 1071.914064879262 1014.437232773729 1015.000259478504 1102.984776020564 1100.839625011227 1100.171164443139 1095.898510908005 363.8993199054269 1097.944301938949 295.6113179806222
1092 0.005 5.46 20 1071.914966115171 1014.437326946994 1015.000358007553 1102.985753336306 1100.840872978034 1100.173167652608 1095.896835584382 363.9154675721496 1097.945128527853 295.6112744050457
1093 0.005 5.465 20 1071.915401470904 1014.437447096351 1015.000473171674 1102.987420864662 1100.843142321649 1100.174952144692 1095.899714164279 363.9307455812066 1097.945564727212 295.611339870448
1094 0.005 5.47 20 1071.915253573129 1014.437557141309 1015.000582963724 1102.987129957783 1100.843535287211 1100.17625020694 1095.89905378851 363.9479745323508 1097.944267376953 295.6113853289502
1095 0.005 5.475000000000001 20 1071.916236124494 1014.437681875995 1015.000703785709 1102.987956729998 1100.844127249931 1100.176261101796 1095.898612080688 363.9664382811435 1097.94728100365 295.6113567081917
1096 0.005 5.48 20 1071.91668061803 1014.437806513361 1015.000824935076 1102.988613875586 1100.84450179731 1100.176219629882 1095.898945040884 363.9824731979091 1097.947333458247 295.6113215929589
1097 0.005 5.485 20 1071.917886861442 1014.43793972024 1015.00095861091 1102.988689452171 1100.843919599514 1100.176207960967 1095.898055048449 363.9986366515905 1097.948694178763 295.6113192716483
1098 0.005 5.49 20 1071.913600431906 1014.438020413636 1015.001051993088 1102.985720022437 1100.841466849448 1100.174724238489 1095.898219245191 364.0132391602493 1097.944390087553 295.6113522458604
1099 0.005 5.495 20 1071.917507832216 1014.438158124014 1015.001176686967 1102.98985311965 1100.845737688481 1100.17743941315 1095.899864736077 364.0302236966969 1097.947912853763 295.6113656425974
1100 0.005 5.5 20 1071.917504578755 1014.438287657653 1015.001303941559 1102.989033421888 1100.844814233227 1100.176416516798 1095.899300901129 364.049727365368 1097.946714790895 295.6113350392072
1101 0.005 5.505 20 1071.911366301832 1014.438329937385 1015.001371043427 1102.981809596718 1100.837206604745 1100.172118049545 1095.896240566143 364.0657473055479 1097.940114999108 295.6113370562909
1102 0.005 5.51 20 1071.918064592191 1014.438479105052 1015.001492850678 1102.991300746038 1100.847787546756 1100.178320293254 1095.901491317751 364.0793082196182 1097.9469136497 295.6113538830156
1103 0.005 5.515 20 1071.915652521012 1014.438595780392 1015.001613067582 1102.986903093054 1100.842832721887 1100.175835237231 1095.898939991682 364.0951055370257 1097.943364446408 295.6113652788922
1104 0.005 5.52 20 1071.915588597978 1014.438677686355 1015.00169768031 1102.986351835388 1100.841818804507 1100.174577690936 1095.898613166627 364.1132167630862 1097.943978391103 295.6113561873383
1105 0.005 5.525 20 1071.916514533765 1014.438782150002 1015.001794418222 1102.987659557101 1100.843248983433 1100.174718656724 1095.900023365782 364.1315039639921 1097.943880022863 295.6112883935498
1106 0.005 5.53 20 1071.915964074616 1014.43888363453 1015.001892049789 1102.988002264269 1100.843864806281 1100.174296271694 1095.8996712706 364.1459551788782 1097.944019653016 295.6113262718485
1107 0.005 5.535 20 1071.916919683931 1014.439003708473 1015.002008825752 1102.988565779275 1100.844539456802 1100.175221911117 1095.900633669561 364.1610875262074 1097.943433056475 295.6113740192345
1108 0.005 5.54 20 1071.918786205959 1014.439164035878 1015.002153159322 1102.99187642245 1100.848965669424 1100.177955493778 1095.902499309937 364.1781970770747 1097.944700023935 295.6113614266151
1109 0.005 5.545 20 1071.917082737721 1014.439301859861 1015.002294448038 1102.989908305893 1100.846254121588 1100.178064317723 1095.902775630347 364.1929047163223 1097.942938811232 295.6114041663995
1110 0.005 5.55 20 1071.915420231151 1014.43939994935 1015.002403977469 1102.986010574696 1100.841651400146 1100.175485302854 1095.897907694314 364.209296407852 1097.941841084308 295.6113584725046
1111 0.005 5.555 20 1071.917094408622 1014.439497864125 1015.002501221328 1102.988138422489 1100.843451421219 1100.175297578064 1095.899467521765 364.2249523356936 1097.945159636592 295.6113795694093
1112 0.005 5.56 20 1071.91798476953 1014.43964148666 1015.002628400875 1102.990528854429 1100.846568856714 1100.177401719533 1095.902422356904 364.2418173803671 1097.945673393851 295.611360905826
1113 0.005 5.565 20 1071.91616393176 1014.439764533579 1015.002756107717 1102.987872333589 1100.844216678784 1100.1770541713 1095.899852286667 364.2584222662992 1097.942685967507 295.6113774527294
1114 0.005 5.57 20 1071.918073144567 1014.439892036852 1015.002879642075 1102.989652977572 1100.845816184461 1100.177258877619 1095.899567676048 364.2740493881408 1097.946976038643 295.6113836460335
1115 0.005 5.575 20 1071.918143571265 1014.440023576071 1015.003010201576 1102.9895245466 1100.845610230276 1100.176938733715 1095.900432396578 364.2909621626212 1097.946954928665 295.6113986886018
1116 0.005 5.58 20 1071.916214788228 1014.440124751437 1015.00311893546 1102.987384611983 1100.843347844999 1100.175731429696 1095.899157434056 364.3063779904866 1097.94439894784 295.6114060106357
1117 0.005 5.585 20 1071.915262381568 1014.440185807465 1015.003192345694 1102.98527669194 1100.840642048916 1100.172987506662 1095.897113520591 364.32147931897 1097.944131647211 295.6114200426398
1118 0.005 5.59 20 1071.920660896318 1014.440342445375 1015.003323157801 1102.992106781483 1100.848863186977 1100.175620868323 1095.901532087024 364.3374499034445 1097.94830294188 295.6114095417935
1119 0.005 5.595 20 1071.917485314467 1014.440447207995 1015.003435527152 1102.986613688988 1100.841182879023 1100.171654337097 1095.898230627644 364.3522875746039 1097.946261990935 295.6114262557429
1120 0.005 5.600000000000001 20 1071.916472727469 1014.440544977722 1015.003536032101 1102.985865082699 1100.840138988428 1100.171785599982 1095.89869165924 364.3682534652421 1097.947374801675 295.611428196679
1121 0.005 5.605 20 1071.91767862162 1014.440662333466 1015.003647663987 1102.988181071357 1100.843517527959 1100.175311281534 1095.899670684213 364.3858428299321 1097.947271679644 295.6113977266525
1122 0.005 5.61 20 1071.917948538698 1014.4407780612 1015.003760450369 1102.988852945792 1100.844681825152 1100.175583825081 1095.89878498508 364.4016667635155 1097.947370654205 295.6114025565157
1123 0.005 5.615 20 1071.918087793757 1014.440896589691 1015.003881315651 1102.986775646486 1100.840532478194 1100.171365690792 1095.899264877738 364.4159840655018 1097.946466611474 295.611415187146
1124 0.005 5.62 20 1071.915638903134 1014.440984904738 1015.003977182475 1102.986644905152 1100.842393858786 1100.172921182751 1095.898149557639 364.4297396047806 1097.944043680651 295.6114690209104
1125 0.005 5.625 20 1071.921104642279 1014.441148314681 1015.004118178348 1102.992853401197 1100.849802947553 1100.177225908443 1095.902479286135 364.4456930981219 1097.947926226214 295.611454469218
1126 0.005 5.63 20 1071.915744971854 1014.441257499753 1015.004241313885 1102.985959059217 1100.841837598369 1100.173445166117 1095.897164835709 364.4621974637785 1097.942928551833 295.6114429253653
1127 0.005 5.635 20 1071.917280825096 1014.441357389659 1015.004344677359 1102.988218930787 1100.844116994439 1100.173870928469 1095.898392383998 364.477961793087 1097.946254786667 295.6114090198225
1128 0.005 5.64 20 1071.918047889332 1014.441484765135 1015.00446429562 1102.988953237291 1100.844699624908 1100.175163314162 1095.89896923811 364.4929906502159 1097.94587045294 295.6114367303056
1129 0.005 5.645 20 1071.918741707552 1014.441621998422 1015.004596864704 1102.989652862954 1100.845491177331 1100.176025600276 1095.900765986596 364.5105982396939 1097.946310726713 295.6114174103378
1130 0.005 5.65 20 1071.91594017075 1014.44171373478 1015.004700248687 1102.986001164534 1100.841393587053 1100.172900908062 1095.897440982283 364.5254562656978 1097.944521466852 295.6113798209353
1131 0.005 5.655 20 1071.917266520717 1014.441809211082 1015.004792392804 1102.987320553771 1100.843053889462 1100.173095665195 1095.898750903902 364.5380258883771 1097.944749001617 295.6114585161528
1132 0.005 5.66 20 1071.914682138289 1014.441858099693 1015.004851512791 1102.984613187416 1100.840214888827 1100.171788970722 1095.896399149856 364.5547193555098 1097.942775359376 295.6114372907599
1133 0.005 5.665 20 1071.920757905624 1014.442009427349 1015.004975973294 1102.991892282904 1100.848715687316 1100.175928768938 1095.902215185523 364.5687084360869 1097.947109562621 295.6114676843945
1134 0.005 5.67 20 1071.916041839136 1014.442087161538 1015.005064450008 1102.98524564399 1100.840539823697 1100.171261335708 1095.898160888812 364.5847411961439 1097.944585281457 295.6114855929869
1135 0.005 5.675 20 1071.918165542112 1014.442206090656 1015.005176622761 1102.98833021472 1100.843688355247 1100.174334519426 1095.900134757758 364.6030183724734 1097.945435457316 295.6114241768441
1136 0.005 5.68 20 1071.915814431307 1014.442294836162 1015.00527493287 1102.985854338547 1100.841732226202 1100.172398913217 1095.89743453573 364.6169029158851 1097.942008239381 295.6114315966316
1137 0.005 5.685 20 1071.919038497572 1014.442414451446 1015.00538312519 1102.988748985645 1100.844153037218 1100.173799965008 1095.900199607957 364.6308115287774 1097.945419382698 295.6114366995475
1138 0.005 5.69 20 1071.91892648184 1014.442531405219 1015.005497491161 1102.989365870493 1100.845395059292 1100.175804978872 1095.900180681485 364.646983427942 1097.946773119925 295.611410312987
1139 0.005 5.695 20 1071.916216577868 1014.44261341149 1015.005590245273 1102.985903408077 1100.842017842484 1100.175206843042 1095.897477471704 364.6599476706463 1097.943833286762 295.6114400711072
1140 0.005 5.7 20 1071.917273539339 1014.442699120027 1015.005673481125 1102.986152684016 1100.840924355977 1100.173992829689 1095.898407743529 364.6752622789848 1097.946227771833 295.6114262265763
1141 0.005 5.705 20 1071.918578868319 1014.442824185816 1015.005787298687 1102.990248084321 1100.846879882817 1100.178693136887 1095.902043836494 364.6926792828426 1097.944808986379 295.6113896813413
1142 0.005 5.71 20 1071.91642614931 1014.442906394661 1015.005877613905 1102.986128520694 1100.841767670847 1100.17523331769 1095.896726970629 364.7061547348207 1097.944591690116 295.611413504644
1143 0.005 5.715 20 1071.91427162211 1014.442954496251 1015.00594115479 1102.983551030413 1100.838875393958 1100.173380185272 1095.897000114592 364.7199620589956 1097.9416835918 295.6114704121161
1144 0.005 5.72 20 1071.917916962085 1014.443041924901 1015.006015466525 1102.988368875623 1100.843788891375 1100.176412386902 1095.899487291817 364.7349806663525 1097.946355284422 295.6115112358056
1145 0.005 5.725000000000001 20 1071.919794366634 1014.443162025321 1015.006122644365 1102.989947688288 1100.846592420397 1100.174850714726 1095.900676943681 364.7526156669468 1097.947370483571 295.6114054368421
1146 0.005 5.73 20 1071.916730373106 1014.443236404933 1015.00620383821 1102.985352124156 1100.840233412129 1100.171482421317 1095.896362041905 364.7655727165694 1097.944768680082 295.6114232446957
1147 0.005 5.735 20 1071.914235619408 1014.443269292701 1015.006250857426 1102.982954637112 1100.838295046892 1100.1709512955 1095.896635953007 364.7793127140774 1097.941475714442 295.611466396821
1148 0.005 5.74 20 1071.917872200872 1014.443373274042 1015.006337125013 1102.988227887738 1100.844035649917 1100.175044943227 1095.898843437433 364.7953169721189 1097.943461040182 295.611474103057
1149 0.005 5.745 20 1071.91601802727 1014.443455481245 1015.006420108302 1102.985579597409 1100.841442192474 1100.174100710617 1095.897255672069 364.8108567087738 1097.942497206373 295.6114443936802
1150 0.005 5.75 20 1071.920169836285 1014.443570317703 1015.006521650749 1102.989894485919 1100.845838125999 1100.175898644417 1095.89862865099 364.8251194620863 1097.948932503182 295.6114618493716
1151 0.005 5.755 20 1071.918633949419 1014.443678972957 1015.006630019717 1102.988670320965 1100.844160634907 1100.17513766109 1095.899232819429 364.8412424623679 1097.947283579687 295.6114408520225
1152 0.005 5.76 20 1071.922433860502 1014.443838340835 1015.006775964383 1102.992672010893 1100.849056576914 1100.175687784405 1095.901823418557 364.8557309709278 1097.948174506081 295.6114555989769
1153 0.005 5.765 20 1071.917564964612 1014.443935177087 1015.006888154133 1102.986402291575 1100.841900605178 1100.172922259149 1095.897918336194 364.8688621859702 1097.945520276663 295.6114994873363
1154 0.005 5.77 20 1071.918208424279 1014.444015775355 1015.006975508269 1102.987521046084 1100.843218034975 1100.17422041181 1095.897003687917 364.8830693048889 1097.945380596683 295.6115067292216
1155 0.005 5.775 20 1071.919764437341 1014.444142951265 1015.007090315956 1102.989556485503 1100.845733066929 1100.174755768656 1095.901312959903 364.9002074565029 1097.945743931517 295.6114148500955
1156 0.005 5.78 20 1071.918292171956 1014.444257120926 1015.007203563113 1102.988454123298 1100.844746772645 1100.175638314513 1095.899213009454 364.9130269451189 1097.944758753922 295.6114446646102
1157 0.005 5.785 20 1071.918829418655 1014.444373350123 1015.007318204296 1102.988029648052 1100.844218170011 1100.173518912618 1095.898653263059 364.9276527776082 1097.946040823253 295.6114858446603
1158 0.005 5.79 20 1071.91635175137 1014.444431187354 1015.007391853082 1102.984760896302 1100.839668554538 1100.172774504367 1095.897561066333 364.9439773956457 1097.943189430552 295.6114363613963
1159 0.005 5.795 20 1071.920198259424 1014.444573408107 1015.007513888685 1102.990878980297 1100.847675578451 1100.177374163552 1095.902061896181 364.955721653391 1097.946731331806 295.6114327031763
1160 0.005 5.8 20 1071.91852816062 1014.444672237013 1015.007618307565 1102.987661663103 1100.842938742079 1100.175120858844 1095.899857655718 364.9697887325514 1097.945790833756 295.6114823462955
1161 0.005 5.805 20 1071.919927424541 1014.444786726883 1015.007726034652 1102.989370317305 1100.845092393797 1100.177055792893 1095.900175909652 364.9862246164629 1097.947846843512 295.6115138890234
1162 0.005 5.81 20 1071.919225438628 1014.444889921976 1015.007829762787 1102.988585443966 1100.84411965171 1100.176498954932 1095.899742583159 365.0011836267123 1097.946476632509 295.6114978604856
1163 0.005 5.815 20 1071.917122046284 1014.444957639904 1015.007908155718 1102.986040195918 1100.841452320918 1100.17456660484 1095.898377996196 365.0143793466588 1097.943567219777 295.611461062183
1164 0.005 5.82 20 1071.920444479975 1014.445093906457 1015.008028651848 1102.991939534716 1100.849398889076 1100.180074724388 1095.902096903088 365.0283093559365 1097.945883832 295.6114254480665
1165 0.005 5.825 20 1071.918023897226 1014.445189878766 1015.008129518765 1102.98738466313 1100.843707136176 1100.176206358701 1095.898476561344 365.0410166076469 1097.942947694886 295.6114568122343
1166 0.005 5.83 20 1071.918888401781 1014.445272044194 1015.008215762424 1102.988064894564 1100.843429346795 1100.175466515135 1095.899304691243 365.0562662860164 1097.944652164582 295.6114739877608
1167 0.005 5.835 20 1071.919601791496 1014.445386746684 1015.008319570374 1102.989664797104 1100.845994732401 1100.176506705285 1095.900576797619 365.07110662945 1097.944881544112 295.6115050502968
1168 0.005 5.84 20 1071.918213619913 1014.445475489437 1015.008411436684 1102.987459026928 1100.843004297463 1100.175649901071 1095.900405071822 365.0867710760244 1097.944333723221 295.61151114066
1169 0.005 5.845 20 1071.918203038242 1014.44555649905 1015.008494794523 1102.987233991103 1100.842794849692 1100.175215947967 1095.899270602055 365.1008022568788 1097.942342788506 295.6115103201093
1170 0.005 5.850000000000001 20 1071.918562329937 1014.44564833773 1015.008583718594 1102.987470116207 1100.843168948928 1100.176248710894 1095.899557329144 365.1142975192397 1097.942300179641 295.6115014185852
1171 0.005 5.855 20 1071.917209116926 1014.445720698567 1015.008657910598 1102.986257827572 1100.842032909095 1100.175319971598 1095.898916325506 365.1280813373219 1097.940528665325 295.6115020870982
1172 0.005 5.86 20 1071.920528946982 1014.44583392843 1015.008756583487 1102.989121006188 1100.8448722165 1100.174949137072 1095.900625776467 365.1426624284598 1097.943665157836 295.611479626487
1173 0.005 5.865 20 1071.92000311536 1014.445940292321 1015.008861536837 1102.989454110131 1100.845418448817 1100.175812828194 1095.900166345931 365.1549095667256 1097.947655181166 295.6115416895279
1174 0.005 5.87 20 1071.920762594845 1014.446067440841 1015.008982838916 1102.990215990649 1100.845979789288 1100.17640661231 1095.901259228253 365.1705098003623 1097.947077981132 295.6115337547344
1175 0.005 5.875 20 1071.919227970523 1014.44617481684 1015.009096051633 1102.98832815485 1100.844176382715 1100.174977277484 1095.899417826058 365.1855560734342 1097.944613129456 295.6114982750699
1176 0.005 5.88 20 1071.919793364919 1014.446286447593 1015.009205943718 1102.989159229801 1100.84487741301 1100.175513686544 1095.900603415166 365.1986003183403 1097.945883100652 295.6114950163937
1177 0.005 5.885 20 1071.919307249344 1014.446381563958 1015.009303109905 1102.987762038881 1100.84274363343 1100.172192900806 1095.899342082966 365.2123881785985 1097.945310320505 295.6114904204292
1178 0.005 5.89 20 1071.917874086365 1014.446463493656 1015.00939159098 1102.986678732817 1100.842107893418 1100.173708675129 1095.898330444395 365.2266370370606 1097.945005797098 295.6115066432266
1179 0.005 5.895 20 1071.919428417935 1014.446540895578 1015.009467394626 1102.987029388446 1100.841064466343 1100.171326066142 1095.899281203591 365.2398784538345 1097.944856383163 295.611461527305
1180 0.005 5.9 20 1071.921106126914 1014.446663823161 1015.009578964797 1102.990491616751 1100.846826065798 1100.176090168485 1095.900327882866 365.2533198503024 1097.947194245841 295.6114795125496
1181 0.005 5.905 20 1071.920407435177 1014.446774853148 1015.009691059431 1102.989769040495 1100.846022293826 1100.175920906144 1095.899685483556 365.2681999149017 1097.947279874117 295.6114939691531
1182 0.005 5.91 20 1071.91853219782 1014.446861931967 1015.009787288666 1102.986893109413 1100.84263205516 1100.174291969281 1095.89923683424 365.281693473666 1097.945412989147 295.6114884705845
1183 0.005 5.915 20 1071.919754743737 1014.446952425373 1015.009877478046 1102.987759267344 1100.843914736414 1100.172961535602 1095.897859039609 365.2953033587217 1097.945935743302 295.6115121312924
1184 0.005 5.92 20 1071.91706790384 1014.447017424647 1015.009954847654 1102.984473702201 1100.83986133355 1100.174292852348 1095.897028874673 365.3085464319693 1097.944036604983 295.6114937761853
1185 0.005 5.925 20 1071.918049871746 1014.447080720979 1015.010018406358 1102.986703776273 1100.842846058469 1100.17496226913 1095.897457396487 365.3209011017919 1097.945959376368 295.6115563656077
1186 0.005 5.93 20 1071.919052529996 1014.447153801114 1015.010085603649 1102.987623407854 1100.843731217571 1100.174856648338 1095.897959373706 365.3354295907489 1097.947465267121 295.6115788772901
1187 0.005 5.935 20 1071.921687540878 1014.44727511687 1015.010191646241 1102.990769487715 1100.847838885424 1100.177353560629 1095.90143189904 365.3505146820092 1097.947716469105 295.6115960837286
1188 0.005 5.94 20 1071.916685562083 1014.447335417094 1015.010266861698 1102.984258431808 1100.840378890491 1100.17461420511 1095.89733213103 365.3640853909265 1097.942951033958 295.6115558908982
1189 0.005 5.945 20 1071.920191958431 1014.447413505693 1015.010340944899 1102.987894866756 1100.843248636662 1100.176133891796 1095.89568499914 365.3775317160602 1097.948317380039 295.6114986623799
1190 0.005 5.95 20 1071.914749561309 1014.447427999025 1015.010371791289 1102.982238535719 1100.83791613857 1100.172740561986 1095.89629701242 365.3905859740815 1097.941408349347 295.6115447943453
1191 0.005 5.955 20 1071.919028364892 1014.447523199849 1015.010447063877 1102.988532081301 1100.845012310187 1100.176944787041 1095.900080927623 365.4045669636367 1097.944749525315 295.6115459426248
1192 0.005 5.96 20 1071.918908913101 1014.447614142735 1015.010533355503 1102.987617634567 1100.843546101917 1100.175825790542 1095.898717308433 365.4174529681521 1097.946246877995 295.6115449088646
1193 0.005 5.965 20 1071.918159607518 1014.4476741465 1015.010600136762 1102.985709670968 1100.840811032292 1100.173629168074 1095.89703322329 365.4311410056083 1097.944478416447 295.6115262911778
1194 0.005 5.97 20 1071.918983131442 1014.447750658849 1015.010672833986 1102.987114665962 1100.842629153915 1100.173693720923 1095.897945171989 365.444609623427 1097.946551597968 295.6115500832262
1195 0.005 5.975000000000001 20 1071.92001160361 1014.447842970258 1015.010758831001 1102.988953478019 1100.844481110725 1100.176159009116 1095.900657973026 365.4586518305945 1097.946874759667 295.6115657884446
1196 0.005 5.98 20 1071.92096797231 1014.447969482336 1015.010875297814 1102.99000438781 1100.846432484098 1100.176833823348 1095.901879001848 365.4715301018575 1097.946734570355 295.6115274552829
1197 0.005 5.985 20 1071.919956308712 1014.448081126832 1015.010991259277 1102.988673388722 1100.845593157409 1100.177557928703 1095.899224316651 365.4826865800146 1097.945381039644 295.6116009008822
1198 0.005 5.99 20 1071.919190769785 1014.448162975605 1015.011078234265 1102.986791987315 1100.842643967606 1100.175743455924 1095.899050815449 365.4981186903046 1097.944163957786 295.6115940262286
1199 0.005 5.995 20 1071.920168381554 1014.448249192862 1015.011160969638 1102.987482508478 1100.843069864549 1100.176558864327 1095.897375636151 365.5123636373156 1097.946697760051 295.6115621161554
1200 0.005 6 20 1071.91924903842 1014.448353849332 1015.011260028938 1102.987897359248 1100.844470716757 1100.177887081781 1095.900827096853 365.523066287926 1097.943591420137 295.6116292097373
1201 0.005 6.005 20 1071.920610036954 1014.4484516325 1015.01135271275 1102.988827387925 1100.844478144822 1100.176856745094 1095.898781058687 365.5366947787363 1097.948339057806 295.6116389068951
1202 0.005 6.01 20 1071.920440054155 1014.448556320421 1015.011453723286 1102.988981253815 1100.844683833096 1100.176886308584 1095.900038851602 365.5520236505234 1097.947088925374 295.6115998490402
1203 0.005 6.015000000000001 20 1071.921293035352 1014.448666757122 1015.011562079998 1102.989837965725 1100.845677931657 1100.17699789564 1095.899940356198 365.5651142133194 1097.947794442852 295.6115856632834
1204 0.005 6.02 20 1071.915166802558 1014.448693971105 1015.011612833826 1102.982999430489 1100.838289860252 1100.173488506329 1095.897304777249 365.5776690739602 1097.941660329136 295.6115902283473
1205 0.005 6.025 20 1071.919766747116 1014.448771390916 1015.01167844964 1102.987516067253 1100.843072838667 1100.175082033572 1095.898211811085 365.5881369697244 1097.946335197161 295.6116331730203
1206 0.005 6.03 20 1071.917287550998 1014.448823787711 1015.011735771855 1102.985388913422 1100.841113021707 1100.174442281768 1095.898273459788 365.6028628802223 1097.94361391086 295.6116342553721
1207 0.005 6.035 20 1071.922081366533 1014.448955282166 1015.011846145771 1102.991244096998 1100.848941929446 1100.17802006132 1095.900850354353 365.6160538683358 1097.946098471325 295.6116599115093
1208 0.005 6.04 20 1071.922310140263 1014.449087339148 1015.011971745493 1102.991080415224 1100.848351710979 1100.177144777271 1095.9017903364 365.6290456321465 1097.946386989312 295.6116489989976
1209 0.005 6.045 20 1071.92050455583 1014.449193565608 1015.012085848556 1102.989347049198 1100.845678020084 1100.177701101542 1095.900560675356 365.643351282888 1097.945431643584 295.6116389563832
1210 0.005 6.05 20 1071.918881347918 1014.44925398611 1015.012156893858 1102.985359447844 1100.839757023486 1100.173159229704 1095.897367474628 365.6577843364623 1097.94616979505 295.6116142521063
1211 0.005 6.055 20 1071.913999279647 1014.449251137086 1015.012174900184 1102.981033072859 1100.836081000894 1100.1717478802 1095.895021734188 365.6693787527696 1097.940866253029 295.6115794257726
1212 0.005 6.06 20 1071.919988220089 1014.449348860339 1015.012246060231 1102.988861949442 1100.844854820921 1100.17603083464 1095.900919616068 365.6804937284417 1097.945090136469 295.6116044358765
1213 0.005 6.065 20 1071.91880437601 1014.449416260701 1015.012315283032 1102.986196764005 1100.841145538511 1100.173993532871 1095.89763324872 365.6940838093826 1097.944484035519 295.611633089669
1214 0.005 6.07 20 1071.920697016676 1014.449522620142 1015.012411641586 1102.989585022291 1100.846166967771 1100.178492795679 1095.901287423979 365.7085949200585 1097.945109192312 295.6116404522406
1215 0.005 6.075 20 1071.921128798391 1014.449625023714 1015.012507971079 1102.98911626119 1100.844788880204 1100.17500269789 1095.900101069031 365.7204858249031 1097.946438187497 295.6116448873212
1216 0.005 6.08 20 1071.921650668664 1014.449718154223 1015.012603822368 1102.988140769899 1100.842132219698 1100.174445656145 1095.898829593749 365.7331101173758 1097.948854734719 295.6116329088267
1217 0.005 6.085 20 1071.917603080538 1014.449759390302 1015.012662260838 1102.984186930502 1100.839204093021 1100.1728850432 1095.896904330644 365.7447068822133 1097.943615613625 295.6116500206197
1218 0.005 6.09 20 1071.920444466198 1014.44986425945 1015.012751091222 1102.988693707518 1100.844606813641 1100.175833726812 1095.900957355825 365.757381847752 1097.945220522186 295.6116562601487
1219 0.005 6.095 20 1071.91785763949 1014.449909312461 1015.012807834308 1102.984500204192 1100.839595321689 1100.172966499336 1095.895787243193 365.7710086976495 1097.944710196603 295.6116698644721
1220 0.005 6.100000000000001 20 1071.91915266467 1014.44996336855 1015.012862472931 1102.985917266643 1100.841111769209 1100.173497572509 1095.897779826008 365.7857596854473 1097.944518489781 295.6116001718827
1221 0.005 6.105 20 1071.917479913004 1014.450012647672 1015.012914479651 1102.985353255361 1100.841673577995 1100.174878094414 1095.897600226005 365.795715439915 1097.942931176713 295.6116145859804
1222 0.005 6.11 20 1071.921079442353 1014.450108259182 1015.012995195317 1102.989012379495 1100.844916744865 1100.177248135982 1095.899650418886 365.8092454168166 1097.948167029493 295.6116276204584
1223 0.005 6.115 20 1071.921458735809 1014.450215836486 1015.013095781215 1102.989982373968 1100.846201958658 1100.178167797736 1095.901693198043 365.8239060892464 1097.946684120801 295.6116080637959
1224 0.005 6.12 20 1071.920502869603 1014.450308402523 1015.013193233163 1102.988239163038 1100.84446372301 1100.176644093457 1095.898837030864 365.8348871119495 1097.947244585118 295.6115981090057
1225 0.005 6.125 20 1071.919500452796 1014.450362663008 1015.013255185618 1102.986624586932 1100.841999248142 1100.174417204466 1095.897398750462 365.845979369472 1097.946293004675 295.6115854947447
1226 0.005 6.13 20 1071.915244301924 1014.450378354451 1015.013287088549 1102.982533795312 1100.83822782963 1100.173787962103 1095.896566923138 365.8597084529344 1097.941455798016 295.6116249220748
1227 0.005 6.135 20 1071.922409534281 1014.450499367573 1015.013378273998 1102.991570843351 1100.84907045629 1100.177914313398 1095.900712682692 365.8731805108152 1097.945611329838 295.6115960692553
1228 0.005 6.140000000000001 20 1071.921447204304 1014.450620895769 1015.013492905915 1102.990782613611 1100.847759006944 1100.179773823101 1095.903055492518 365.8847108661126 1097.94417710809 295.6116266482694
1229 0.005 6.145 20 1071.919678229364 1014.450692037394 1015.013573176538 1102.986295789542 1100.841916097492 1100.175305774693 1095.896175529312 365.8978062778455 1097.944809878974 295.611605808747
1230 0.005 6.15 20 1071.921862124194 1014.450800276501 1015.01367357139 1102.989714875131 1100.845519607035 1100.177108226292 1095.899984441427 365.9096781215201 1097.94732794589 295.6116465257197
1231 0.005 6.155 20 1071.923098352474 1014.450933830728 1015.013797933401 1102.991651062626 1100.848065799174 1100.179793822202 1095.90299703639 365.923977422037 1097.948113154338 295.6116316113959
1232 0.005 6.16 20 1071.919419270472 1014.451004432183 1015.013885044134 1102.986077456916 1100.841317479886 1100.17524586844 1095.897246744793 365.9352124729235 1097.946057665557 295.6116130453205
1233 0.005 6.165 20 1071.919491570251 1014.451057753763 1015.013943574357 1102.986978564716 1100.842780684507 1100.174374122765 1095.897421151647 365.9456035884423 1097.945211296468 295.6116120015255
1234 0.005 6.17 20 1071.919410860646 1014.45112276365 1015.014006311517 1102.986843257255 1100.842130726783 1100.175800964442 1095.899121125605 365.959263121216 1097.943898014958 295.6116656966401
1235 0.005 6.175 20 1071.919248968064 1014.451168019279 1015.014055425112 1102.985277876718 1100.840204918057 1100.172526529158 1095.896266220125 365.9742136257274 1097.945324821148 295.6116336060646
1236 0.005 6.18 20 1071.917937256099 1014.451199429672 1015.014091597786 1102.984573361327 1100.839892931533 1100.173795375039 1095.897534842093 365.9842376879851 1097.942787446043 295.6116889484711
1237 0.005 6.185 20 1071.919987294958 1014.451271425253 1015.01415102984 1102.987188193982 1100.842615195049 1100.17465274067 1095.898461406488 365.9968669345459 1097.944756593112 295.6116545845895
1238 0.005 6.19 20 1071.919323947005 1014.451345495499 1015.014221962864 1102.987138788039 1100.843035609233 1100.176924625653 1095.899540384813 366.0087849185688 1097.945699836528 295.611631866838
1239 0.005 6.195 20 1071.922161029448 1014.451460147729 1015.014322886783 1102.989871518519 1100.846551633473 1100.17660039897 1095.901031029237 366.0217733660659 1097.946769961044 295.6116044508183
1240 0.005 6.2 20 1071.921187005286 1014.451546968353 1015.014413743766 1102.987672105557 1100.84241168651 1100.17540994465 1095.898452550947 366.0323389821094 1097.948173668473 295.6116402032747
1241 0.005 6.205 20 1071.920822834192 1014.451626957728 1015.014496362253 1102.987139719473 1100.842059336878 1100.174949132951 1095.897631235558 366.0441303071755 1097.946160552485 295.6116878354429
1242 0.005 6.21 20 1071.918937120008 1014.451680106883 1015.014556044275 1102.985829201097 1100.841592108508 1100.173426907507 1095.898114448406 366.0579442007204 1097.943304928289 295.6116523693284
1243 0.005 6.215 20 1071.921631077966 1014.451776051033 1015.014641462371 1102.989089057626 1100.844926971534 1100.176165742259 1095.900112553746 366.070120945069 1097.946593951784 295.6116415683164
1244 0.005 6.22 20 1071.919261507482 1014.451847907455 1015.014717614609 1102.986381227683 1100.842465421153 1100.176908464472 1095.897459919303 366.0815251392489 1097.943880078977 295.6116458402207
1245 0.005 6.225000000000001 20 1071.916103138778 1014.451859260807 1015.0147456299 1102.982674622118 1100.838222653848 1100.173293718653 1095.895853080928 366.0937967508165 1097.940864856757 295.6116707227039
1246 0.005 6.23 20 1071.918351626782 1014.451913921741 1015.014789889532 1102.985370402758 1100.84132478528 1100.175697450927 1095.89845242494 366.1064019493362 1097.942891060258 295.6116694514379
1247 0.005 6.235 20 1071.92160872852 1014.451997700883 1015.01486276165 1102.987589095432 1100.842654384551 1100.175791596932 1095.897287793242 366.1188837266504 1097.946938861321 295.6116398605954
1248 0.005 6.24 20 1071.916851426833 1014.452029082597 1015.014905242838 1102.983863411347 1100.839558022063 1100.173506588314 1095.898054717621 366.1293449949351 1097.94203052493 295.6116787766139
1249 0.005 6.245 20 1071.920975409322 1014.452132850038 1015.014989369794 1102.989954591455 1100.84677607269 1100.179587793413 1095.901830025915 366.1412656167734 1097.945159782764 295.6116930151233
1250 0.005 6.25 20 1071.919182406972 1014.452204824968 1015.015065154603 1102.985831497235 1100.841582374208 1100.175276896624 1095.897593272741 366.1543203124473 1097.943191901427 295.6116819420486
1251 0.005 6.255 20 1071.919965504623 1014.452258757093 1015.015122181576 1102.986800105828 1100.842295989447 1100.174472752386 1095.897600825845 366.166831339019 1097.944717963039 295.611647683358
1252 0.005 6.26 20 1071.920331735016 1014.452313945368 1015.015177880291 1102.986861186944 1100.842728629266 1100.174953399315 1095.897593700285 366.1778807091421 1097.944644729362 295.6116869341012
1253 0.005 6.265000000000001 20 1071.923042216221 1014.452441506669 1015.015287093951 1102.991098052518 1100.84844184578 1100.177465868646 1095.90105726137 366.1909675440908 1097.945766666747 295.6116483798087
1254 0.005 6.27 20 1071.920287882172 1014.452510472315 1015.015368602133 1102.987258383258 1100.843799675015 1100.175815190535 1095.898003505497 366.2017069639088 1097.944842188308 295.6116735622701
1255 0.005 6.275 20 1071.919737870838 1014.452574800333 1015.01543682672 1102.986419238857 1100.842364367863 1100.174190159736 1095.897522685606 366.2146658377908 1097.944353310984 295.6116204216952
1256 0.005 6.28 20 1071.925072820618 1014.452719263114 1015.015557625542 1102.992443642119 1100.849192986499 1100.176840554396 1095.902238156394 366.2257485369893 1097.949995953853 295.6116382805986
1257 0.005 6.285 20 1071.92184696649 1014.452826493085 1015.015671468235 1102.989198307719 1100.845714468313 1100.177341801337 1095.899471150829 366.2366578864414 1097.947797103464 295.6116975846331
1258 0.005 6.29 20 1071.919926729072 1014.4529033983 1015.015755100741 1102.986679487235 1100.842826417033 1100.176577889521 1095.897855235391 366.2488207111442 1097.944427506616 295.6116957952706
1259 0.005 6.295 20 1071.9192747787 1014.452959945084 1015.015817027626 1102.986255859594 1100.84233078074 1100.173985041841 1095.898156336764 366.2605370649053 1097.943694171585 295.6117082708965
1260 0.005 6.3 20 1071.923734361404 1014.453089222292 1015.015925473041 1102.991126221121 1100.847945532687 1100.176657871063 1095.901999929057 366.2719168810954 1097.946155702223 295.6117082282495
1261 0.005 6.305 20 1071.920707411528 1014.453175920653 1015.016020659156 1102.987676561476 1100.844120284255 1100.175753613088 1095.899773299136 366.2835956251692 1097.944518442472 295.6117238728663
1262 0.005 6.31 20 1071.923948291445 1014.453300118496 1015.016133531586 1102.990727273759 1100.84714425387 1100.176633031125 1095.901958871212 366.2974703058867 1097.948636576439 295.6116792934354
1263 0.005 6.315 20 1071.920604676783 1014.45338600605 1015.016228393833 1102.987571161348 1100.843749801262 1100.176646180979 1095.899770008672 366.3075205599325 1097.944840966077 295.611752466256
1264 0.005 6.32 20 1071.919411934319 1014.453451287252 1015.016299743961 1102.985972285559 1100.842118044068 1100.175259937346 1095.898721708665 366.3204410295535 1097.944938701905 295.6116921762127
1265 0.005 6.325 20 1071.920912353614 1014.453530018067 1015.016376096943 1102.987558241873 1100.843554331125 1100.177115250724 1095.897161979668 366.3310016625961 1097.946434584747 295.6116856728242
1266 0.005 6.33 20 1071.922612107126 1014.453632603493 1015.016470409505 1102.98916122822 1100.844880413556 1100.176869859244 1095.900454439388 366.3413918719792 1097.946085097463 295.611751222696
1267 0.005 6.335 20 1071.922373955646 1014.45373090872 1015.016566630099 1102.988737773551 1100.844666546989 1100.176776107157 1095.899534217837 366.3552478713765 1097.945904635151 295.6117192276571
1268 0.005 6.34 20 1071.919580960802 1014.4537836522 1015.016631720942 1102.986010784035 1100.841533251612 1100.174079937361 1095.898406416961 366.3670468015579 1097.944317545011 295.6116894801751
1269 0.005 6.345 20 1071.922940730166 1014.453894325061 1015.016729092083 1102.98991539596 1100.84649465952 1100.176817303574 1095.900274491241 366.3762784470657 1097.947878171821 295.6117103653059
1270 0.005 6.350000000000001 20 1071.922472563399 1014.454001429585 1015.016834312715 1102.990241865455 1100.84687701691 1100.17862221837 1095.901191293341 366.3870656490155 1097.945943295156 295.6117219415244
1271 0.005 6.355 20 1071.922238877966 1014.454110913071 1015.016943640638 1102.989744050818 1100.846944351683 1100.177801448686 1095.90092640408 366.401036929223 1097.945913061426 295.6117098507188
1272 0.005 6.36 20 1071.920850924371 1014.454183533249 1015.017022988897 1102.985916051088 1100.840985821499 1100.174578295941 1095.898082647788 366.4126174765354 1097.945007132712 295.6117150095359
1273 0.005 6.365 20 1071.920856718049 1014.454253093449 1015.017095963414 1102.987115848565 1100.843282521965 1100.174280936248 1095.897823248762 366.422574700455 1097.945190499604 295.6117040382905
1274 0.005 6.37 20 1071.922271351539 1014.454362620354 1015.017196942236 1102.989133541936 1100.845693876242 1100.176789790268 1095.9007949744 366.4338256624835 1097.945805748677 295.6117132639616
1275 0.005 6.375 20 1071.924667924359 1014.454501603801 1015.017324665718 1102.991879589688 1100.849169759376 1100.177370252488 1095.901066375426 366.4455335318086 1097.947949320663 295.6117260369621
1276 0.005 6.38 20 1071.924090273392 1014.454633813157 1015.01745971432 1102.991298991168 1100.848279806557 1100.177821435112 1095.901532630898 366.4584084637443 1097.94801432185 295.61173870171
1277 0.005 6.385 20 1071.922608404692 1014.454751214749 1015.017581980689 1102.990190485212 1100.846758964847 1100.178752434086 1095.901548600468 366.4691055342373 1097.945172539484 295.611715658649
1278 0.005 6.390000000000001 20 1071.922314143565 1014.454847495075 1015.017683441696 1102.988219374324 1100.843869470274 1100.176493194088 1095.897792875636 366.4800605335258 1097.947799318155 295.6117199244512
1279 0.005 6.395 20 1071.919816575243 1014.454889669145 1015.017737941777 1102.985111534203 1100.840490334069 1100.173373484314 1095.898027233202 366.4913730229083 1097.942843287766 295.611730742083
1280 0.005 6.4 20 1071.92387888994 1014.455014407292 1015.017845148624 1102.990834216917 1100.848158427557 1100.177285707372 1095.901875971005 366.5023361872381 1097.947243736165 295.6117730055167
1281 0.005 6.405 20 1071.920943204716 1014.455074164871 1015.017915639918 1102.985642413991 1100.840658766307 1100.174661190559 1095.897871357286 366.5137503812085 1097.944344519618 295.6117895754318
1282 0.005 6.41 20 1071.919008398808 1014.455105339885 1015.017956038899 1102.984295290796 1100.839220691645 1100.173135272679 1095.898226519567 366.5249665445095 1097.943213238402 295.6117616880294
1283 0.005 6.415 20 1071.918496337371 1014.455128343972 1015.017983206827 1102.984523481407 1100.840446451541 1100.174711573605 1095.897561520748 366.5363079401972 1097.943079319284 295.6117304741231
1284 0.005 6.42 20 1071.924120265112 1014.45525593657 1015.018083561423 1102.992115384862 1100.849665506221 1100.17938265148 1095.901883779078 366.548363506449 1097.94686651056 295.6116794381539
1285 0.005 6.425 20 1071.919788541984 1014.455308507515 1015.018150124206 1102.985144255126 1100.840951962551 1100.175083906812 1095.89714698994 366.5584878472537 1097.942016699074 295.6116953929382
1286 0.005 6.43 20 1071.92105259843 1014.455362072144 1015.018201359365 1102.985620331292 1100.840218541284 1100.173409019681 1095.898333295917 366.5690919750091 1097.946088428253 295.6117230170995
1287 0.005 6.435 20 1071.922598291545 1014.455429943339 1015.018266746806 1102.988313954451 1100.843819593599 1100.176280458041 1095.897341853675 366.5814172033496 1097.948450016801 295.6117042343556
1288 0.005 6.44 20 1071.920156821629 1014.455476550511 1015.018321013784 1102.985909779536 1100.841575938051 1100.175194194279 1095.897299500349 366.5935330286504 1097.945377353857 295.6116856205305
1289 0.005 6.445 20 1071.924383864053 1014.455578128484 1015.01840653015 1102.990498786545 1100.846405085258 1100.176372616627 1095.900387540265 366.6037162038004 1097.949356479921 295.6117181040693
1290 0.005 6.45 20 1071.922258672985 1014.455661500433 1015.018493917961 1102.988391371935 1100.844153427697 1100.176669432195 1095.90030508282 366.6129427543937 1097.946008546133 295.6117848336644
1291 0.005 6.455 20 1071.924693505755 1014.455762236326 1015.018586716574 1102.990278170408 1100.84656256267 1100.175564504354 1095.899481364519 366.6257203131013 1097.946968738946 295.6117171158218
1292 0.005 6.46 20 1071.922152014054 1014.455845190025 1015.018671529182 1102.988510807824 1100.844295089378 1100.175189147844 1095.898973608027 366.63722667688 1097.946161069333 295.6117225788013
1293 0.005 6.465 20 1071.919076029903 1014.455858821478 1015.018705857583 1102.982980315938 1100.837678642866 1100.170442570934 1095.895995901094 366.6481706937519 1097.941496195336 295.6117088713205
1294 0.005 6.47 20 1071.923873829596 1014.455971937725 1015.0187943734 1102.991057105371 1100.848632086419 1100.177151716915 1095.900866799072 366.6573555336156 1097.945009133317 295.6117507612407
1295 0.005 6.475000000000001 20 1071.924437488508 1014.4560867738 1015.018902041553 1102.991030284033 1100.847435364195 1100.177384953741 1095.901366398732 366.6671391401403 1097.946748093422 295.6117601465982
1296 0.005 6.48 20 1071.924348724089 1014.456195891146 1015.019009127004 1102.990344436157 1100.846986521141 1100.176259857213 1095.900238706738 366.6806103696177 1097.946857187338 295.611738370174
1297 0.005 6.485 20 1071.919028633135 1014.456211520791 1015.019049560079 1102.983389700532 1100.838703162421 1100.170660650588 1095.896559792516 366.6920936526842 1097.942489740225 295.6117187831553
1298 0.005 6.49 20 1071.921864206189 1014.456283171595 1015.019108907295 1102.987650638515 1100.843715271445 1100.173592164115 1095.899791360339 366.7002645794384 1097.945152781979 295.6117829266283
1299 0.005 6.495 20 1071.922971401907 1014.456369384268 1015.019188766687 1102.988697583917 1100.844780414842 1100.175815689365 1095.899591958718 366.7116061276253 1097.94573763567 295.6118155752233
1300 0.005 6.5 20 1071.921697785331 1014.456432333314 1015.019254492318 1102.986908534553 1100.842782431467 1100.173922674683 1095.898641577451 366.724841101932 1097.944909114297 295.6117766275032
1301 0.005 6.505 20 1071.920437291946 1014.456464862216 1015.019296976542 1102.985599026785 1100.841338826414 1100.172500093911 1095.897028041393 366.7349823695462 1097.944582204641 295.6117048512899
1302 0.005 6.51 20 1071.918163311997 1014.456491896581 1015.019327683625 1102.983561966918 1100.839425050496 1100.172936337691 1095.898158644578 366.7428414610504 1097.941963063898 295.6117522221025
1303 0.005 6.515000000000001 20 1071.918689905432 1014.456494394338 1015.019334263133 1102.983084248616 1100.838511618976 1100.170548004292 1095.895854751038 366.7561395255642 1097.943416329746 295.6116912107749
1304 0.005 6.52 20 1071.922971102679 1014.456592894563 1015.019404190354 1102.990633599997 1100.847427160604 1100.177506805544 1095.902236616331 366.7657233819743 1097.945347879172 295.6117198089243
1305 0.005 6.525 20 1071.92233301568 1014.456665445524 1015.019479395238 1102.987444387891 1100.843615707108 1100.175542866337 1095.898268663595 366.7763096305289 1097.943429262918 295.6117585654196
1306 0.005 6.53 20 1071.923136327751 1014.456733524934 1015.019546964547 1102.988720656372 1100.844199231734 1100.174930325723 1095.900161622173 366.7872372876491 1097.945722416664 295.6117778578317
1307 0.005 6.535 20 1071.923251539511 1014.456826079239 1015.019634679138 1102.988855819077 1100.844772974905 1100.176012876134 1095.900171569542 366.7982740305374 1097.943753118148 295.6118182112294
1308 0.005 6.54 20 1071.92357596018 1014.45691857234 1015.019722962867 1102.989221191044 1100.845415726364 1100.175729076667 1095.901144476621 366.8111490063154 1097.944964634042 295.6117877505375
1309 0.005 6.545 20 1071.924087784142 1014.457020823128 1015.019822725146 1102.990312098361 1100.846559857939 1100.176452865113 1095.900776642783 366.8212618324856 1097.946181355743 295.6117864837078
1310 0.005 6.55 20 1071.923257263377 1014.457111513691 1015.019916101109 1102.988987633897 1100.844689024013 1100.17530352711 1095.900374229293 366.8311435591853 1097.946168592074 295.6117755220695
1311 0.005 6.555 20 1071.922302031161 1014.457176684008 1015.01999091098 1102.986704769773 1100.841630516537 1100.173939394932 1095.897015688377 366.8415055868708 1097.945417353469 295.6117753430914
1312 0.005 6.56 20 1071.924547648917 1014.457283923693 1015.020087061939 1102.990435026958 1100.846609446907 1100.175766585319 1095.900594148717 366.8509429293572 1097.947953475493 295.6118399763336
1313 0.005 6.565 20 1071.917480375182 1014.457274852837 1015.020110415455 1102.981471913823 1100.836861355875 1100.171394389336 1095.894938977764 366.8632800848304 1097.941367532964 295.6118245284059
1314 0.005 6.57 20 1071.924839483331 1014.457382455827 1015.02018921882 1102.990982895905 1100.848478172642 1100.17655535047 1095.900779919804 366.8726463714222 1097.944794061608 295.6118209662789
1315 0.005 6.575 20 1071.921384129748 1014.457437499258 1015.020251298241 1102.985925045656 1100.841436799597 1100.174239454984 1095.897165607178 366.8821358877677 1097.942905877535 295.6118191029724
1316 0.005 6.58 20 1071.924177132219 1014.457549428043 1015.020350948091 1102.990966813206 1100.848233352202 1100.178911020099 1095.90145770306 366.8939087098453 1097.945801151746 295.6118551279332
1317 0.005 6.585 20 1071.921966367551 1014.457612738223 1015.020428770753 1102.986207441181 1100.841773175876 1100.175836715567 1095.896568298035 366.9052941339078 1097.945847602193 295.6118302292107
1318 0.005 6.59 20 1071.920163463852 1014.457640712807 1015.0204640353 1102.985500707152 1100.841589198727 1100.174370987514 1095.89839091774 366.9142357597597 1097.943919713325 295.6118095528453
1319 0.005 6.595 20 1071.924985496223 1014.457747239087 1015.020551839275 1102.991084657225 1100.848648038099 1100.178103178042 1095.900991454123 366.9245889377405 1097.946716173906 295.6118375124577
1320 0.005 6.600000000000001 20 1071.923331561626 1014.457836218165 1015.020639521304 1102.989727976159 1100.846697235126 1100.178671778209 1095.901651080022 366.9353078530036 1097.944345193425 295.6118346774496
1321 0.005 6.605 20 1071.922895426667 1014.457902670473 1015.020712152022 1102.987096989029 1100.841961748543 1100.175268445477 1095.898943626689 366.9466933276574 1097.946305374393 295.6118282443801
1322 0.005 6.61 20 1071.920676053684 1014.457931611339 1015.020752434398 1102.985285573991 1100.840736984789 1100.173543432666 1095.89763393564 366.955844022616 1097.94565289156 295.6118514334124
1323 0.005 6.615 20 1071.923239286053 1014.458020592118 1015.02082326828 1102.989850330586 1100.846020780746 1100.177363803778 1095.902120391361 366.9653001065377 1097.945538579952 295.6118341560182
1324 0.005 6.62 20 1071.923667925492 1014.458106732483 1015.020906063094 1102.989507985272 1100.846061446298 1100.177270146954 1095.900502279425 366.9765892111647 1097.945965502636 295.6118312406802
1325 0.005 6.625 20 1071.921855683716 1014.458158986282 1015.020969701687 1102.986643922679 1100.842406400256 1100.175700503788 1095.899001657994 366.9889311275211 1097.943067780603 295.6118075320111
1326 0.005 6.63 20 1071.923475348592 1014.458247599104 1015.02105001799 1102.987632709523 1100.843187286168 1100.174284497693 1095.900625358273 366.9990298302995 1097.944393909617 295.6117910480419
1327 0.005 6.635 20 1071.922831635472 1014.458296331833 1015.021103784274 1102.987746681044 1100.843033087365 1100.174522947408 1095.899054943392 367.0065095807072 1097.944577052931 295.6118313330973
1328 0.005 6.640000000000001 20 1071.921580981141 1014.458353844297 1015.021159599436 1102.98689041877 1100.842759689533 1100.173462638895 1095.898908329465 367.0164742182386 1097.943300919901 295.6118377319229
1329 0.005 6.645 20 1071.923112309144 1014.458427598632 1015.02123065599 1102.988165394065 1100.844512145238 1100.177465450126 1095.898279816867 367.02861000739 1097.944311770759 295.6118313667168
1330 0.005 6.65 20 1071.923943960358 1014.458524732579 1015.02131942472 1102.989607822377 1100.845139919847 1100.177784196433 1095.901669816343 367.0381304490824 1097.945195824574 295.6118995244364
1331 0.005 6.655 20 1071.921145590659 1014.458570344045 1015.021378298493 1102.985814458533 1100.841080920399 1100.175294822859 1095.897957764577 367.0492106297111 1097.942827867066 295.6118547675835
1332 0.005 6.66 20 1071.9221571706 1014.458639476991 1015.02144295798 1102.987426196536 1100.843538359361 1100.176587252598 1095.900162433141 367.0592188119694 1097.942813541798 295.6118626348791
1333 0.005 6.665 20 1071.923393159468 1014.458694436301 1015.021501292742 1102.987823895083 1100.843210152462 1100.175246621563 1095.899411066849 367.0694294744566 1097.944797332613 295.6118308262317
1334 0.005 6.67 20 1071.923088108002 1014.45877641774 1015.021572810771 1102.989000338599 1100.844982378109 1100.176427422696 1095.902175500286 367.0775918104682 1097.944178682001 295.6118776307787
1335 0.005 6.675 20 1071.923123381526 1014.458856328846 1015.021653472073 1102.988353247836 1100.844947554923 1100.177231989144 1095.900119601295 367.0885813315764 1097.94355838302 295.6118405692618
1336 0.005 6.68 20 1071.924114822052 1014.458939761561 1015.021732778917 1102.989314978128 1100.845272502859 1100.177268534661 1095.89997753228 367.0999694372664 1097.947237303267 295.611832871509
1337 0.005 6.685 20 1071.923908656967 1014.459016422364 1015.021812606304 1102.988666403595 1100.844443455884 1100.176826446902 1095.899449846149 367.1104922209927 1097.946963655859 295.6118214351519
1338 0.005 6.69 20 1071.922138918276 1014.459069289458 1015.021871700631 1102.986578283658 1100.842284480868 1100.174795922313 1095.898707437151 367.1199247661659 1097.944515250018 295.6118386635536
1339 0.005 6.695 20 1071.918132789667 1014.459056304639 1015.021880243193 1102.982034923535 1100.837560050639 1100.172966372136 1095.8958548279 367.1294336785943 1097.940526062227 295.6117801639869
1340 0.005 6.7 20 1071.92288116727 1014.459130761171 1015.021931882942 1102.988483363183 1100.844647139675 1100.17647662504 1095.90100388813 367.1368736970457 1097.94376990685 295.6118405114595
1341 0.005 6.705 20 1071.924079839435 1014.459200842212 1015.021997440216 1102.988571610839 1100.844828925548 1100.176590792963 1095.899149536863 367.1484586795846 1097.945367666133 295.6118571250292
1342 0.005 6.71 20 1071.922770785784 1014.459259280007 1015.022057320604 1102.987136838327 1100.842984418834 1100.175424445608 1095.899012092824 367.1616415982556 1097.945072041003 295.6118265384558
1343 0.005 6.715 20 1071.922617878509 1014.459299135496 1015.022105019199 1102.986439480477 1100.841907602666 1100.174418423812 1095.897252774899 367.1710274306055 1097.945889091732 295.6118067436404
1344 0.005 6.72 20 1071.918407313335 1014.459281716085 1015.02210366062 1102.981850249729 1100.837343515485 1100.172159802921 1095.896247170652 367.1790529087326 1097.941612070533 295.6118266257437
1345 0.005 6.725000000000001 20 1071.922977086252 1014.459340050582 1015.022143036552 1102.988278084921 1100.84454065449 1100.175433733133 1095.899813182111 367.1875615843153 1097.944301176633 295.6118585566791
1346 0.005 6.73 20 1071.923278869855 1014.459404551739 1015.022198333112 1102.987893928887 1100.844035260488 1100.175777232868 1095.898436221706 367.1980332132397 1097.944868122406 295.6118341576753
1347 0.005 6.735 20 1071.922706928684 1014.459446407885 1015.022244056386 1102.987907399334 1100.84407329028 1100.173837215144 1095.898400781531 367.2089402008245 1097.946219094216 295.6118459386301
1348 0.005 6.74 20 1071.926523840022 1014.459560976868 1015.022339876962 1102.991914458025 1100.849373018968 1100.177026965704 1095.901216671402 367.2184574089424 1097.946637336343 295.6118676634238
1349 0.005 6.745 20 1071.924646061337 1014.459636409895 1015.022417546679 1102.988823645673 1100.843945905638 1100.173205813993 1095.901000843189 367.2287019061838 1097.947287606962 295.6118947285946
1350 0.005 6.75 20 1071.92313836035 1014.459699147699 1015.022487486143 1102.987474264377 1100.843617759458 1100.173642167901 1095.89832040801 367.2399231850796 1097.946081110342 295.6118047651943
1351 0.005 6.755 20 1071.921311928482 1014.459742511426 1015.022534976983 1102.985404042997 1100.840727249382 1100.173079936718 1095.899154828158 367.2476858899864 1097.945641111439 295.6118174605854
1352 0.005 6.76 20 1071.925068607293 1014.459808348747 1015.022591780951 1102.987519568781 1100.841589928888 1100.171595763374 1095.897887096128 367.2576742058121 1097.949271074379 295.6118492017702
1353 0.005 6.765000000000001 20 1071.920596854952 1014.459821482829 1015.022619869349 1102.983931986468 1100.839449721407 1100.170652265214 1095.897272745729 367.2667207025798 1097.94301356429 295.6118963092836
1354 0.005 6.77 20 1071.92379499261 1014.459903707302 1015.022685533963 1102.989058293338 1100.84586404778 1100.175426046973 1095.900433208338 367.2763346587327 1097.945561082636 295.6118861422769
1355 0.005 6.775 20 1071.92358919942 1014.459961999966 1015.022745407861 1102.98794256811 1100.844453955578 1100.173940051085 1095.898003473085 367.2873358300584 1097.944865671662 295.6118778338579
1356 0.005 6.78 20 1071.922703546036 1014.460009918228 1015.022794955555 1102.986468881852 1100.841912537108 1100.172347910036 1095.898452806444 367.2984986158901 1097.94440887437 295.6118517887721
1357 0.005 6.785 20 1071.924698820466 1014.460121170021 1015.022897615817 1102.990621203106 1100.847445094058 1100.179659815055 1095.902523193356 367.3079236811575 1097.94525005348 295.6118117150583
1358 0.005 6.79 20 1071.924083825858 1014.460197643594 1015.022975262983 1102.988629249872 1100.844450560686 1100.176064118849 1095.900165289817 367.3156417587888 1097.946878656165 295.6118412743208
1359 0.005 6.795 20 1071.924978665213 1014.460300759215 1015.023073554989 1102.990974038954 1100.847848560109 1100.179868667328 1095.902083577538 367.3235625649606 1097.946217092062 295.6118757917203
1360 0.005 6.8 20 1071.923836844727 1014.460361388639 1015.023140895845 1102.987059508765 1100.842074921888 1100.175270951633 1095.897599218924 367.3342399699022 1097.947041847583 295.6118614620767
1361 0.005 6.805 20 1071.919904114534 1014.460361721261 1015.023161680624 1102.983572973015 1100.839234552826 1100.173537542775 1095.895919587233 367.3444967732902 1097.941765466621 295.6118725198966
1362 0.005 6.81 20 1071.924293138074 1014.460432318489 1015.023214988808 1102.988808629656 1100.843912708735 1100.177120144768 1095.900614497013 367.3542881877265 1097.946160171284 295.6119112911271
1363 0.005 6.815 20 1071.92553678068 1014.460527651282 1015.023303337509 1102.990065939178 1100.846348840287 1100.177178263426 1095.900004389532 367.3656218094887 1097.94809479345 295.61188857078
1364 0.005 6.82 20 1071.926950591615 1014.460645474428 1015.023408819554 1102.992611891641 1100.849176950342 1100.179684366149 1095.90481014172 367.3750148686128 1097.947814236175 295.61189263795
1365 0.005 6.825 20 1071.923976936089 1014.46069957277 1015.023479959012 1102.986801117448 1100.841466482844 1100.174802991653 1095.897275238442 367.3836970412494 1097.947111175521 295.6118579063819
1366 0.005 6.83 20 1071.923447774517 1014.460743934874 1015.023528572798 1102.987120222695 1100.842922477568 1100.174366711718 1095.898444441441 367.3914976291635 1097.946040936326 295.6118741039604
1367 0.005 6.835 20 1071.926596203096 1014.460844587518 1015.023615668609 1102.99098384337 1100.847858515533 1100.177600038743 1095.901364214444 367.4015778520562 1097.948072933085 295.6118940850245
1368 0.005 6.84 20 1071.921896982022 1014.460870928828 1015.023658326336 1102.98523206893 1100.840495067308 1100.173506936186 1095.897779942852 367.4115321726284 1097.943892378153 295.6119521110863
1369 0.005 6.845 20 1071.926541358851 1014.460983799557 1015.023751896253 1102.991660006467 1100.849056453804 1100.17776423293 1095.901469921193 367.4217874279251 1097.945832713227 295.611936621171
1370 0.005 6.850000000000001 20 1071.923870096336 1014.461058276355 1015.02382992396 1102.989256947821 1100.846044347611 1100.178744966797 1095.901115379175 367.4304394662342 1097.943624350919 295.6119266779087
1371 0.005 6.855 20 1071.923232966931 1014.461104174173 1015.023884417453 1102.986166306444 1100.841261286531 1100.175060886734 1095.896529450672 367.4406288138683 1097.945210494044 295.611901420355
1372 0.005 6.86 20 1071.924030527909 1014.461155078555 1015.023936104242 1102.987504686709 1100.843566535903 1100.175584934781 1095.897288129897 367.4498870209192 1097.94633067072 295.611917986562
1373 0.005 6.865 20 1071.922386672514 1014.4611726068 1015.023963869308 1102.985613606259 1100.84150394318 1100.17231459673 1095.895796273956 367.4600666711385 1097.946154892934 295.6118930119601
1374 0.005 6.87 20 1071.921364416968 1014.461200869313 1015.023988980637 1102.985311629357 1100.841056027394 1100.173730728523 1095.89818704371 367.4686412235644 1097.943661731703 295.6118866320417
1375 0.005 6.875 20 1071.923540274713 1014.461241787828 1015.024024051717 1102.985747917497 1100.840136774563 1100.172185514151 1095.897115581551 367.4784618078569 1097.946205364622 295.6118894433627
1376 0.005 6.88 20 1071.923677656085 1014.46130269098 1015.024079716799 1102.987216614361 1100.842778986832 1100.173777798042 1095.898758838447 367.4860980396726 1097.945309080286 295.6119379555793
1377 0.005 6.885 20 1071.926346489947 1014.461408915934 1015.02417123545 1102.991141776023 1100.84746133939 1100.17756996738 1095.90263499319 367.4966418545392 1097.946202181814 295.6119112525924
1378 0.005 6.890000000000001 20 1071.922016790716 1014.461451236851 1015.024227975829 1102.98511330717 1100.841006026713 1100.173963573206 1095.897649241576 367.5057244807604 1097.941556501419 295.6118856880836
1379 0.005 6.895 20 1071.923013382297 1014.46148837958 1015.024264661606 1102.986272403218 1100.841287527102 1100.172371414916 1095.897942770664 367.5133360764769 1097.94381618149 295.6118923091821
1380 0.005 6.9 20 1071.926917981902 1014.461584657831 1015.02434450615 1102.991034895911 1100.847101739259 1100.176077795295 1095.899661707025 367.5235254990189 1097.948981560924 295.6119373821093
1381 0.005 6.905 20 1071.92747152489 1014.461700710648 1015.02445302153 1102.992428368406 1100.850007067577 1100.17805507876 1095.901662298372 367.5352495497474 1097.947043733388 295.6118935242208
1382 0.005 6.91 20 1071.922962826234 1014.461753647445 1015.02451877002 1102.986213014504 1100.841877242945 1100.173703761512 1095.89772199794 367.5408323517185 1097.943951083392 295.6119194542256
1383 0.005 6.915 20 1071.924909972293 1014.461810770953 1015.02457743607 1102.988672132405 1100.843960142717 1100.175720854113 1095.899722174151 367.5501329190873 1097.945734962842 295.6119416056989
1384 0.005 6.92 20 1071.926441069813 1014.461921404752 1015.024670305049 1102.9919177786 1100.848721609788 1100.177664193126 1095.902769866991 367.5608098421285 1097.946588144763 295.6119741348509
1385 0.005 6.925 20 1071.923541919662 1014.461966383191 1015.024731433928 1102.987730670749 1100.843558144946 1100.175193781164 1095.899774266099 367.5714623052024 1097.944676346422 295.6119583783962
1386 0.005 6.93 20 1071.923253313024 1014.462025289238 1015.024790395961 1102.987563317645 1100.843222238628 1100.174890310956 1095.900073958906 367.5796671743063 1097.943514882755 295.6119462434492
1387 0.005 6.935 20 1071.922195699772 1014.462062617739 1015.024832801916 1102.985850523166 1100.841582079017 1100.175277587809 1095.899447339346 367.5878711945093 1097.943922095732 295.6119224274192
1388 0.005 6.94 20 1071.926262964831 1014.462159267112 1015.024913257281 1102.990529094854 1100.84706469316 1100.17711044671 1095.900910351595 367.5981314363772 1097.946714688316 295.611871784802
1389 0.005 6.945 20 1071.923665405355 1014.462223859795 1015.024987090603 1102.987103826041 1100.843180020144 1100.176685998256 1095.899155922712 367.6057428708435 1097.945694350613 295.6119727774657
1390 0.005 6.95 20 1071.922650444266 1014.46226557888 1015.025035340429 1102.985561964342 1100.841235558445 1100.175195645555 1095.896550559263 367.6162935498396 1097.944669376514 295.6119219846994
1391 0.005 6.955 20 1071.920613075535 1014.462269750591 1015.025047775585 1102.983694420194 1100.839118297919 1100.172314690276 1095.896703174238 367.6230835548031 1097.942321184358 295.6119349726465
1392 0.005 6.96 20 1071.924953507318 1014.462342272372 1015.025103398393 1102.988688562009 1100.844446996982 1100.176025386166 1095.899938194305 367.6327790240842 1097.946438053478 295.6119457897022
1393 0.005 6.965 20 1071.923451138072 1014.462384264297 1015.02514814592 1102.986313384446 1100.841306050599 1100.174317844467 1095.898401087986 367.6428563085772 1097.945077739743 295.6119663060761
1394 0.005 6.97 20 1071.925215239634 1014.462442216216 1015.025202418426 1102.988366047113 1100.84403836741 1100.176087065519 1095.89804225103 367.6525924595899 1097.948116188191 295.6119901805825
1395 0.005 6.975000000000001 20 1071.925249541284 1014.462512339721 1015.025268010097 1102.988749807639 1100.844311607977 1100.177089025873 1095.900149994979 367.6622548707273 1097.946212881453 295.6119523267783
1396 0.005 6.98 20 1071.925491614552 1014.462582074695 1015.025336853019 1102.9889546772 1100.844485694677 1100.176455321869 1095.899082864393 367.6704191248121 1097.946922798443 295.6119392702965
1397 0.005 6.985 20 1071.928487956926 1014.462708664536 1015.025449241886 1102.992970027631 1100.850458367856 1100.179180883914 1095.903446809544 367.6789820861172 1097.946552855513 295.6119527473746
1398 0.005 6.99 20 1071.923492420706 1014.462748251343 1015.02550774238 1102.986054136988 1100.841100982527 1100.175663428574 1095.896737416193 367.6868582262844 1097.945174269559 295.6119803455931
1399 0.005 6.995 20 1071.923896044449 1014.462798456594 1015.025559126443 1102.986659402328 1100.841979310458 1100.175473134954 1095.897143666589 367.6959652293008 1097.946780474985 295.6120042250319
1400 0.005 7 20 1071.922637129247 1014.462819781085 1015.02558807585 1102.985188107509 1100.840660368251 1100.172557672698 1095.897414831328 367.7064686738734 1097.944107485395 295.6119722182838
1401 0.005 7.005 20 1071.92096917363 1014.462840009748 1015.025610458956 1102.984718518993 1100.840669629838 1100.175460856941 1095.897589807324 367.7148429188416 1097.943874781712 295.6119401465747
1402 0.005 7.01 20 1071.923334366882 1014.462877755589 1015.025643211406 1102.986070634479 1100.841546977268 1100.176049868133 1095.896500102056 367.7243301389348 1097.944957575693 295.6119248401361
1403 0.005 7.015000000000001 20 1071.923493752001 1014.462902281148 1015.025666247999 1102.986734959231 1100.842760947946 1100.174078838054 1095.898688946805 367.7326394669934 1097.944460343601 295.6119270605345
1404 0.005 7.02 20 1071.92553099189 1014.462970113774 1015.025721317293 1102.989174495257 1100.845425464163 1100.176120432897 1095.900320729577 367.7400993293035 1097.946799393913 295.611922898214
1405 0.005 7.025 20 1071.925509992657 1014.463026992447 1015.025781244382 1102.987670421886 1100.842613599008 1100.175487714142 1095.897776328018 367.7486396932375 1097.947815077786 295.6119655680992
1406 0.005 7.03 20 1071.925676652312 1014.463094944247 1015.025842288503 1102.988962538447 1100.84375654381 1100.175606400662 1095.901308474735 367.7584227206436 1097.946715980855 295.6119682722531
1407 0.005 7.035 20 1071.926097844565 1014.463187019277 1015.025928359516 1102.98969230009 1100.845226185629 1100.176421196603 1095.901224537918 367.7682761564909 1097.948307432311 295.6119606307353
1408 0.005 7.04 20 1071.923095848856 1014.463239038247 1015.025990996399 1102.986910112046 1100.842820237076 1100.177534673411 1095.899829163201 367.7757769942916 1097.944093865841 295.6119972019815
1409 0.005 7.045 20 1071.922707541378 1014.463273371873 1015.026029232852 1102.985468099698 1100.841148412524 1100.174178137105 1095.898239698846 367.7858382706327 1097.942872033975 295.6119634049257
1410 0.005 7.05 20 1071.918726887956 1014.463243277199 1015.026017928892 1102.981145794756 1100.836635406007 1100.172137363758 1095.895125087815 367.7943617452806 1097.939854082088 295.611911249107
1411 0.005 7.055 20 1071.923802357875 1014.463300198449 1015.026050256508 1102.988125989922 1100.844614447945 1100.17667518276 1095.900576257954 367.8002549445775 1097.943841505291 295.6119217322063
1412 0.005 7.06 20 1071.92309913559 1014.463342856735 1015.026092383812 1102.986051418377 1100.841965648788 1100.175793035669 1095.89665867829 367.8100020430007 1097.943407125053 295.6119543783374
1413 0.005 7.065 20 1071.923669863859 1014.463382462884 1015.026131178835 1102.987039728372 1100.843060049763 1100.174427187455 1095.898882271626 367.8198789881865 1097.945362077878 295.6119536658776
1414 0.005 7.07 20 1071.92538448092 1014.463466283772 1015.026205448077 1102.988918235282 1100.845551813367 1100.176343743431 1095.900063167508 367.828638668891 1097.946763561127 295.6119536136124
1415 0.005 7.075 20 1071.922951694126 1014.463503786018 1015.026251038907 1102.984919681544 1100.840229852244 1100.174399382157 1095.896619601693 367.8365382784117 1097.943587957009 295.6119540263895
1416 0.005 7.08 20 1071.920807491574 1014.463500963621 1015.026261462639 1102.983088826041 1100.838547825776 1100.173339252673 1095.895999482917 367.8452483047295 1097.941117369601 295.6119625355171
1417 0.005 7.085 20 1071.925391169396 1014.463560413069 1015.02630241257 1102.988927198892 1100.844647410814 1100.176243161118 1095.900151185624 367.8541732087282 1097.946847697187 295.6119951034831
1418 0.005 7.09 20 1071.925975348759 1014.463628475682 1015.026366914764 1102.98905207935 1100.844855170334 1100.177529516958 1095.898867327751 367.8645349893097 1097.949147974989 295.6119830411225
1419 0.005 7.095 20 1071.926951038036 1014.463738385434 1015.026464855892 1102.991828051095 1100.84928054289 1100.179417597564 1095.903208754583 367.8732459282335 1097.945911679481 295.6119331782641
1420 0.005 7.100000000000001 20 1071.92287676196 1014.463785674157 1015.026526586395 1102.985708424204 1100.841703671904 1100.175681181513 1095.897664436844 367.8783942611358 1097.942869202448 295.6119597675834
1421 0.005 7.105 20 1071.925203590032 1014.463855929842 1015.026593243974 1102.988277030989 1100.843799919397 1100.176755252817 1095.899833918001 367.8874501674086 1097.945603441034 295.6119907847143
1422 0.005 7.11 20 1071.926638921821 1014.463951819078 1015.026678542527 1102.990258144865 1100.847231554786 1100.176790613245 1095.901431643454 367.8990223698543 1097.945364794663 295.61197626944
1423 0.005 7.115 20 1071.923204389241 1014.463999507162 1015.026739919596 1102.985509259524 1100.84112109723 1100.174711695354 1095.898175226521 367.9064672527976 1097.942365402892 295.6119694885591
1424 0.005 7.12 20 1071.924245277934 1014.46403347576 1015.026776908231 1102.986771423564 1100.84225735876 1100.174530551575 1095.897524449977 367.9135267662888 1097.945722039801 295.6119753157902
1425 0.005 7.125 20 1071.926346085311 1014.464123049134 1015.026854076629 1102.989782784939 1100.846086495743 1100.176804987076 1095.900967024033 367.922610788953 1097.946624966683 295.6119751639422
1426 0.005 7.13 20 1071.924767033248 1014.46418728795 1015.026921999855 1102.98788443703 1100.84413384507 1100.176342988468 1095.897868093822 367.9318881973891 1097.94606145796 295.6119571297067
1427 0.005 7.135 20 1071.921955722407 1014.464199130848 1015.026947517933 1102.984640342215 1100.840343057336 1100.174112312273 1095.897338730571 367.9401706696445 1097.942873552092 295.6119343251846
1428 0.005 7.140000000000001 20 1071.927521016261 1014.464302919787 1015.027028198186 1102.991709716802 1100.84905867289 1100.177859641446 1095.901231132666 367.9474961778619 1097.946329437335 295.6119579547997
1429 0.005 7.145 20 1071.925854550648 1014.464383450076 1015.027109905697 1102.989905436512 1100.846693310521 1100.178672304776 1095.901285220814 367.9560221298132 1097.944512549874 295.6119872852813
1430 0.005 7.15 20 1071.92665921851 1014.464477106068 1015.027197854415 1102.989725958725 1100.84647689031 1100.17515441307 1095.900570429601 367.9659221870372 1097.947246697546 295.6119916568369
1431 0.005 7.155 20 1071.925487237836 1014.464543167062 1015.02726711524 1102.98709457276 1100.841542090115 1100.172289194563 1095.898886709909 367.9734879717283 1097.947546414978 295.6120407572764
1432 0.005 7.16 20 1071.922626036212 1014.464557977967 1015.02729830104 1102.984387978026 1100.839544430091 1100.170868967082 1095.896475709392 367.9827210616322 1097.942631106916 295.6119710183207
1433 0.005 7.165 20 1071.925299840573 1014.464632786678 1015.027358677728 1102.988603882407 1100.844378166904 1100.17462231433 1095.900540797085 367.9897035259513 1097.94589161385 295.6119560731674
1434 0.005 7.17 20 1071.925059043394 1014.464686857763 1015.027416121801 1102.987699894138 1100.844396941185 1100.174867573156 1095.898606748463 367.9982242336113 1097.94427774748 295.6120081194491
1435 0.005 7.175 20 1071.927379897278 1014.464780753174 1015.027497381589 1102.990688407889 1100.847186620561 1100.175687535162 1095.901012128227 368.0091500115844 1097.94769917052 295.6119754086387
1436 0.005 7.18 20 1071.926605865993 1014.464842493947 1015.027563361974 1102.987280134877 1100.840902832204 1100.17130845977 1095.898622232444 368.0162288080575 1097.94922263605 295.6119761639211
1437 0.005 7.185 20 1071.921106601132 1014.464833156271 1015.02757808837 1102.982459610649 1100.837596648228 1100.170422249634 1095.896697517418 368.0221656619071 1097.942489920002 295.6120090419403
1438 0.005 7.19 20 1071.926226034195 1014.464908791102 1015.027633347557 1102.989079958669 1100.845514713741 1100.174962408254 1095.900409159344 368.0304091537135 1097.947206293297 295.6120145190487
1439 0.005 7.195 20 1071.928588356819 1014.465024443508 1015.027732093252 1102.992069527975 1100.849766289542 1100.176676247031 1095.901239531483 368.0401091847141 1097.947444764873 295.6119961893491
1440 0.005 7.2 20 1071.924599034548 1014.465072948239 1015.027793905266 1102.986569211164 1100.84231285966 1100.173010527299 1095.898554800913 368.0500073458366 1097.946005146532 295.6119976887884
1441 0.005 7.205 20 1071.926838328142 1014.465147164856 1015.027865902839 1102.988232009091 1100.844163540916 1100.173411546398 1095.900132321302 368.0583072470487 1097.945932506143 295.612001673349
1442 0.005 7.21 20 1071.920001255964 1014.465124274524 1015.027868097962 1102.981297771619 1100.836080099675 1100.170522805242 1095.896513018882 368.0659364407579 1097.940599959852 295.6119767199535
1443 0.005 7.215 20 1071.926041016092 1014.465201345248 1015.027921261072 1102.989677922254 1100.84598215195 1100.17582302043 1095.900617302411 368.0711225094016 1097.945115196605 295.6120184327588
1444 0.005 7.22 20 1071.924098951068 1014.465256108728 1015.027976854131 1102.986850182897 1100.843314411215 1100.174806101156 1095.898313984903 368.0791712803239 1097.94264690645 295.6120140617932
1445 0.005 7.225000000000001 20 1071.924902297843 1014.465294622042 1015.02801952647 1102.986842747375 1100.84204775461 1100.173085173652 1095.898311860587 368.0892793601578 1097.943361144831 295.6120418808508
1446 0.005 7.23 20 1071.927227928196 1014.46538858372 1015.028099445546 1102.990559790322 1100.847084842695 1100.175874529958 1095.900659504407 368.1002909899737 1097.946836797235 295.6119346129117
1447 0.005 7.235 20 1071.923380523412 1014.465427883389 1015.02815277126 1102.985462204149 1100.841054130845 1100.173336885059 1095.896967188503 368.1049306698899 1097.942944875162 295.6119709787247
1448 0.005 7.24 20 1071.927869529716 1014.465512722495 1015.028225847169 1102.990766208529 1100.846933186472 1100.175070042615 1095.901412318347 368.1125593777635 1097.946905982817 295.6120216501484
1449 0.005 7.245 20 1071.925426426404 1014.465558222968 1015.028279070522 1102.986965881011 1100.841382951709 1100.172091480561 1095.898841348574 368.1238025806778 1097.945334448868 295.6119904517494
1450 0.005 7.25 20 1071.923511581266 1014.465578450452 1015.028310905497 1102.985919424386 1100.841010543007 1100.173926543276 1095.898111033694 368.1317461954452 1097.944633232793 295.6119744327971
1451 0.005 7.255 20 1071.922835856042 1014.46560024795 1015.028336386025 1102.985838149304 1100.841466931802 1100.176467358297 1095.899085468338 368.1371680129506 1097.943656304446 295.6120001655427
1452 0.005 7.26 20 1071.924111331206 1014.465635071005 1015.028367338398 1102.985923153503 1100.841587495846 1100.175329017836 1095.897465135686 368.1461770616934 1097.946219538076 295.6120122734893
1453 0.005 7.265000000000001 20 1071.924945908078 1014.46567975399 1015.028407539968 1102.987026986185 1100.842933440507 1100.176375810859 1095.89790842957 368.1552111718019 1097.944953787443 295.6119965644921
1454 0.005 7.27 20 1071.928129755788 1014.465783385553 1015.028494118714 1102.991888956679 1100.84906120734 1100.178720212916 1095.903051258863 368.163636859779 1097.946728072335 295.6119642022367
1455 0.005 7.275 20 1071.924736591134 1014.465822046145 1015.02854590959 1102.986173771924 1100.841684456758 1100.175533406529 1095.896047107535 368.1690148333688 1097.945760708859 295.6120241168137
1456 0.005 7.28 20 1071.925087810682 1014.465877554998 1015.028600521052 1102.987976361612 1100.84409458236 1100.176411860381 1095.899588874085 368.1774607499075 1097.943902007328 295.612030566734
1457 0.005 7.285 20 1071.926161763688 1014.465926338647 1015.028647621459 1102.987568005066 1100.842648277852 1100.174046815108 1095.896583345201 368.188487748383 1097.947319739168 295.6119980850431
1458 0.005 7.29 20 1071.92405300639 1014.465953290478 1015.028676838374 1102.985242488971 1100.839407337067 1100.17025605581 1095.898585904681 368.1951790773628 1097.943471624762 295.6120082874921
1459 0.005 7.295 20 1071.923972458476 1014.465971628505 1015.028700601066 1102.98554141403 1100.840228789236 1100.171415377751 1095.897055365196 368.2020487141265 1097.943698130692 295.611969574783
1460 0.005 7.3 20 1071.927334638872 1014.466066005959 1015.028774886372 1102.990506604144 1100.846672037956 1100.17483359431 1095.901231473652 368.2096992403366 1097.947671528964 295.612012740287
1461 0.005 7.305 20 1071.927017019397 1014.466133173071 1015.028845325191 1102.989327652212 1100.845438366717 1100.175480877614 1095.898440267105 368.2180744068118 1097.94827846807 295.6120466299794
1462 0.005 7.31 20 1071.927565786683 1014.466191654602 1015.028902343864 1102.987169391477 1100.840685369334 1100.171005294814 1095.899350961293 368.2280380060279 1097.948382550601 295.6120392442836
1463 0.005 7.315 20 1071.921684805958 1014.466188394639 1015.02892054511 1102.983521539981 1100.838820568717 1100.172439500463 1095.89663390434 368.2331192409201 1097.9427369514 295.6120658025125
1464 0.005 7.32 20 1071.926009865242 1014.466261667474 1015.028975062446 1102.98826137358 1100.843957282054 1100.174162696114 1095.900827233746 368.2402065941012 1097.945068869628 295.6120718949625
1465 0.005 7.325 20 1071.925673490244 1014.466310504758 1015.02902444467 1102.986894471305 1100.841834484923 1100.174487828297 1095.897712795007 368.2503286582536 1097.945670314158 295.6120465818591
1466 0.005 7.33 20 1071.924829944961 1014.466351166128 1015.029066233005 1102.987495810538 1100.8434738424 1100.173321767205 1095.898992143321 368.2583337586538 1097.946363245959 295.6120370261042
1467 0.005 7.335 20 1071.92625568549 1014.4664082858 1015.029121070556 1102.98719900258 1100.843204773547 1100.172862863488 1095.89838458 368.2652528376925 1097.946033671199 295.6120874118377
1468 0.005 7.34 20 1071.922867568143 1014.466417232758 1015.029142384326 1102.983368930898 1100.839194840587 1100.174375798981 1095.89675429642 368.274657477129 1097.943375271353 295.6120630581407
1469 0.005 7.345 20 1071.923429327031 1014.466423696469 1015.029148941025 1102.984617211709 1100.840013237472 1100.173358271653 1095.896900661548 368.2820273945122 1097.942904334375 295.6120268243978
1470 0.005 7.350000000000001 20 1071.928125764376 1014.466516781729 1015.029218815092 1102.990950429157 1100.847992906693 1100.177348903374 1095.902012516884 368.2885662054235 1097.947244647801 295.6120777451824
1471 0.005 7.355 20 1071.927530960255 1014.466594459832 1015.029295093039 1102.989599652711 1100.845425902387 1100.176420422231 1095.900616101044 368.2968791602709 1097.947993552529 295.6121339353095
1472 0.005 7.36 20 1071.927043259334 1014.466678940601 1015.0293791126 1102.990380360009 1100.84690909246 1100.178627835047 1095.901282270987 368.304415969343 1097.945992702867 295.6121066010159
1473 0.005 7.365 20 1071.92481057895 1014.46672425264 1015.029435637104 1102.986410666213 1100.842326850568 1100.175913760014 1095.896934964552 368.3132201896742 1097.946235995893 295.6120821472088
1474 0.005 7.37 20 1071.926431456051 1014.466787489384 1015.029495768714 1102.988653441225 1100.844117162242 1100.176167482627 1095.898981411528 368.3216753678678 1097.947330206369 295.6120470070989
1475 0.005 7.375 20 1071.920001833728 1014.466754073667 1015.029488361978 1102.981199531029 1100.836555999402 1100.17187223855 1095.895715802241 368.329206619294 1097.940144098976 295.6120080783845
1476 0.005 7.38 20 1071.926787105569 1014.46682820992 1015.029533247846 1102.99014478505 1100.84627948551 1100.177964568893 1095.901859574571 368.3343872820437 1097.945448733444 295.6120772748853
1477 0.005 7.385 20 1071.925012902077 1014.466871097617 1015.0295778519 1102.987059355263 1100.84353966281 1100.176778175693 1095.897604068751 368.3421313959822 1097.943862812037 295.6120663376812
1478 0.005 7.390000000000001 20 1071.925476769157 1014.466889676726 1015.029604161851 1102.98669337862 1100.84209220136 1100.174074931276 1095.897334399833 368.3508360984821 1097.944546979968 295.6120907516753
1479 0.005 7.395 20 1071.924755942627 1014.466938434736 1015.02964897489 1102.986522175477 1100.842114058929 1100.173275439843 1095.899029861046 368.360188806825 1097.942729741831 295.6120310497532
1480 0.005 7.4 20 1071.927287903549 1014.467012780542 1015.029709083555 1102.990270197351 1100.846034587363 1100.176562371197 1095.90223682114 368.3671310472753 1097.947224383305 295.6120745301196
1481 0.005 7.405 20 1071.924264257886 1014.467056989324 1015.02976285167 1102.986681555126 1100.842914249395 1100.176767317824 1095.897319880545 368.3747469263772 1097.942224550148 295.612048090761
1482 0.005 7.41 20 1071.924841029039 1014.467078649079 1015.029790097898 1102.986952238642 1100.842045000171 1100.175242427485 1095.89853008682 368.3808307053292 1097.943662594311 295.6120689616164
1483 0.005 7.415 20 1071.924619405067 1014.46710819107 1015.029822183063 1102.986644628393 1100.842240448399 1100.175740658207 1095.898528632433 368.3894041404395 1097.944346944483 295.612036874456
1484 0.005 7.42 20 1071.926512627984 1014.467155049071 1015.029864654013 1102.987995029128 1100.843314705262 1100.175045886037 1095.899722962964 368.3980120809879 1097.944696168954 295.6119970934669
1485 0.005 7.425 20 1071.924437780813 1014.467188167804 1015.02989868534 1102.9866160087 1100.842463960324 1100.174069708179 1095.899054463648 368.4036930794582 1097.94242415901 295.6120419543511
1486 0.005 7.43 20 1071.926877716638 1014.467236386398 1015.029941487039 1102.988358767067 1100.843564146121 1100.174747366444 1095.900126000908 368.4116830963794 1097.945320795584 295.6120799493744
1487 0.005 7.435 20 1071.924166136952 1014.467258463468 1015.029967199393 1102.985372637599 1100.840979018973 1100.172997577651 1095.898620821933 368.4193222650099 1097.943516108588 295.6120936303771
1488 0.005 7.44 20 1071.927240487285 1014.467334595147 1015.030027099529 1102.990031441249 1100.846360108203 1100.176586488179 1095.902095300101 368.4281992632716 1097.943445852447 295.6120673943749
1489 0.005 7.445 20 1071.923820366488 1014.467371395595 1015.03007850265 1102.985596674106 1100.84159827341 1100.175034696641 1095.898320074586 368.4357777887755 1097.939977010627 295.6120332305363
1490 0.005 7.45 20 1071.924738692264 1014.467399156577 1015.03010579228 1102.986874227508 1100.842526896361 1100.175871254425 1095.898507940484 368.4426431292271 1097.944215072412 295.6120596602951
1491 0.005 7.455 20 1071.925002058703 1014.467444850559 1015.030151448241 1102.986857293819 1100.842778711993 1100.176333385632 1095.898388071885 368.4504590310716 1097.941365333808 295.612091495606
1492 0.005 7.46 20 1071.925924836834 1014.467501747492 1015.030206402649 1102.986761522055 1100.841959003285 1100.175347433671 1095.898486159191 368.4581605583541 1097.943030214701 295.6120734759661
1493 0.005 7.465 20 1071.924855872081 1014.467539169465 1015.030247612215 1102.986044815763 1100.841638031118 1100.174098494235 1095.898462599213 368.4642605915744 1097.942899406762 295.6120763191406
1494 0.005 7.47 20 1071.926986834275 1014.467612867971 1015.030312028838 1102.989118175288 1100.845123419197 1100.176091784647 1095.900106450041 368.4721348366734 1097.945743861566 295.6120626703233
1495 0.005 7.475000000000001 20 1071.925513595573 1014.467655055548 1015.030357308249 1102.986341159818 1100.842027620107 1100.17440034653 1095.898071311479 368.4806376949909 1097.942406135303 295.612024183478
1496 0.005 7.48 20 1071.926544248669 1014.467712667222 1015.03041426452 1102.98809364793 1100.843441146697 1100.174075507836 1095.899406922223 368.4853716445652 1097.945662626567 295.6120734065934
1497 0.005 7.485 20 1071.925163826169 1014.467760786626 1015.030465243746 1102.985909431336 1100.841328309978 1100.173641684553 1095.897694472755 368.4933766838371 1097.943812772153 295.6121194456337
1498 0.005 7.49 20 1071.926786332893 1014.467796300215 1015.030501094466 1102.988127714937 1100.84358647006 1100.175301604525 1095.899537523879 368.5027783495622 1097.945586765569 295.6120919105738
1499 0.005 7.495 20 1071.926889732449 1014.467886760095 1015.030578803948 1102.990476965517 1100.846658332546 1100.177813787289 1095.902173325308 368.5092832691798 1097.945840745281 295.6120983695345
1500 0.005 7.5 20 1071.925325301537 1014.467933053062 1015.030633685866 1102.986777843647 1100.843043884368 1100.176283087615 1095.898496948299 368.5167537333265 1097.942793180299 295.6120876504913
1501 0.005 7.505 20 1071.9263721318 1014.46797214121 1015.030676473717 1102.987867269948 1100.84327466605 1100.175399695755 1095.89879736745 368.5245292132253 1097.946038563247 295.6120617481138
1502 0.005 7.51 20 1071.925222923931 1014.468029835036 1015.030732369409 1102.987644497215 1100.843451263362 1100.175528129512 1095.900783040151 368.5317094711203 1097.943468912423 295.6120624601507
1503 0.005 7.515000000000001 20 1071.924732528095 1014.46807771624 1015.030779300615 1102.986926636978 1100.842644409377 1100.174811927298 1095.899559815932 368.5392818965361 1097.944067390971 295.6120625283446
1504 0.005 7.52 20 1071.926370309531 1014.468144842994 1015.030841462037 1102.988384714405 1100.844252073057 1100.176993321766 1095.900792900885 368.5464554080437 1097.944127755036 295.6121128441331
1505 0.005 7.525 20 1071.927214485771 1014.468217739705 1015.030911494101 1102.988837043001 1100.844676635754 1100.176708027216 1095.89897754906 368.5549826434505 1097.94595627324 295.6120931085498
1506 0.005 7.53 20 1071.92618626483 1014.468267762716 1015.030968219239 1102.986554511618 1100.841818623888 1100.174061964941 1095.897751246076 368.5605093492186 1097.943717246545 295.6120749681055
1507 0.005 7.535 20 1071.925897498655 1014.46828651334 1015.03099248808 1102.987096133251 1100.842620470457 1100.173935553385 1095.898558816139 368.567410402589 1097.943730262017 295.6120693943267
1508 0.005 7.54 20 1071.924758885257 1014.468318933665 1015.031023496679 1102.986741956997 1100.842610340008 1100.173559778616 1095.899473835961 368.5750698696269 1097.942712492895 295.6120605132535
1509 0.005 7.545 20 1071.925513797822 1014.468355046552 1015.031059119732 1102.986447904575 1100.842508493199 1100.176206963632 1095.897461381418 368.5835198000458 1097.943584767129 295.6120758813082
1510 0.005 7.55 20 1071.926277772128 1014.468387772079 1015.031089885823 1102.987589850978 1100.843026864337 1100.174837469883 1095.899413071855 368.5897257128759 1097.944280984467 295.612101742851
1511 0.005 7.555 20 1071.927198589254 1014.468450316355 1015.031143727749 1102.989405266418 1100.845205844542 1100.178001749086 1095.900409342143 368.5965190778648 1097.945051739611 295.6121264360578
1512 0.005 7.56 20 1071.928135716308 1014.468538710154 1015.031221497012 1102.990934434697 1100.847303723915 1100.177180286094 1095.902901608167 368.6059300262107 1097.946231981113 295.6120833341951
1513 0.005 7.565 20 1071.924945543955 1014.468577443133 1015.031271950351 1102.986328410396 1100.842460002967 1100.175533219386 1095.897848682852 368.6103230745301 1097.942796900456 295.6121206417644
1514 0.005 7.57 20 1071.926879283181 1014.468611338684 1015.031308244664 1102.988048745531 1100.843430364622 1100.174792630773 1095.899433230688 368.6176121110474 1097.944730301159 295.6121123479521
1515 0.005 7.575 20 1071.927177355007 1014.468686057766 1015.031369701242 1102.990093056698 1100.846308261338 1100.176268621553 1095.901838688757 368.626267504506 1097.945002975849 295.6120911106065
1516 0.005 7.58 20 1071.925603903863 1014.468742082658 1015.031432136165 1102.987419878132 1100.843526375607 1100.176386129833 1095.900044512912 368.6332553935774 1097.941685584386 295.6120995251533
1517 0.005 7.585 20 1071.925521319362 1014.4687738627 1015.031468417528 1102.986578241856 1100.842436428848 1100.175450546763 1095.89847768376 368.6404380030098 1097.943450904974 295.6121261869123
1518 0.005 7.59 20 1071.928203822875 1014.468852670648 1015.031534608453 1102.990367793067 1100.846477640397 1100.178325294284 1095.901834744369 368.6492419368819 1097.945482107943 295.6121205854623
1519 0.005 7.595 20 1071.926248294337 1014.468901624798 1015.031587911936 1102.988155797657 1100.843847443115 1100.176803063959 1095.900198665747 368.655395254266 1097.944185946621 295.6121259304001
1520 0.005 7.600000000000001 20 1071.927559569931 1014.46896742931 1015.031651699427 1102.989228286144 1100.844879795403 1100.177461499204 1095.901215028948 368.662579429132 1097.946068627582 295.6121303690454
1521 0.005 7.605 20 1071.925761959939 1014.469005182946 1015.031694831965 1102.987472602628 1100.843254457825 1100.175869852245 1095.899740872204 368.6701835896041 1097.943626468975 295.6120997770495
1522 0.005 7.61 20 1071.927597747565 1014.469091024204 1015.031771245545 1102.990366373697 1100.847003569694 1100.178181342648 1095.903898073343 368.6766483516136 1097.942434279013 295.6121178907867
1523 0.005 7.615 20 1071.927143805535 1014.469154454961 1015.031832906295 1102.989162933628 1100.845335255163 1100.176092730714 1095.90119327755 368.6829363404305 1097.94352526638 295.6121394110698
1524 0.005 7.62 20 1071.924921083014 1014.469188893724 1015.031877970846 1102.986550606038 1100.842355937873 1100.175182404408 1095.899389226226 368.6915165368484 1097.941758792923 295.6120925799516
1525 0.005 7.625 20 1071.926772314748 1014.469233872473 1015.03192149183 1102.987777367055 1100.843594645551 1100.176933404777 1095.898606220224 368.6989590297065 1097.944448940922 295.6120476106111
1526 0.005 7.63 20 1071.925781446676 1014.469270174017 1015.031960473343 1102.987629437273 1100.843361828249 1100.176212464759 1095.900215142047 368.7034241257079 1097.944792204881 295.6121548833344
1527 0.005 7.635 20 1071.925250779417 1014.469292144747 1015.031985773894 1102.986402161804 1100.842113631333 1100.175932490824 1095.89842125436 368.7121826680009 1097.94282301273 295.6121296705218
1528 0.005 7.640000000000001 20 1071.924496476636 1014.469290050866 1015.031990743985 1102.985171634342 1100.840609935032 1100.173693820626 1095.898380198298 368.7194797385864 1097.941768856224 295.6121144290959
1529 0.005 7.645 20 1071.927067922332 1014.469359756397 1015.032040102805 1102.989737784559 1100.845619330091 1100.176398933651 1095.902365188586 368.7251641693682 1097.944995709634 295.6120986662944
1530 0.005 7.65 20 1071.924591924466 1014.469392049853 1015.032083266945 1102.986124850998 1100.842389363557 1100.174717701977 1095.898424386392 368.7316713939341 1097.941241065977 295.6121224821174
1531 0.005 7.655 20 1071.926235408906 1014.469443698921 1015.032133315081 1102.986907135258 1100.843060523877 1100.175904343539 1095.89777393297 368.7408362203711 1097.943331468532 295.6120743678697
1532 0.005 7.66 20 1071.92698223664 1014.469504050061 1015.03219070389 1102.987680595038 1100.843154850687 1100.176440486696 1095.898305564451 368.7461614342741 1097.944096706515 295.6121446006293
1533 0.005 7.665 20 1071.928197701641 1014.469585307674 1015.032264454813 1102.990087717495 1100.846424785148 1100.176829570308 1095.901130750311 368.7525964657863 1097.945379771262 295.6121694709024
1534 0.005 7.67 20 1071.92942183796 1014.469678653311 1015.032351416721 1102.990802055782 1100.847038122617 1100.17654292167 1095.901717691488 368.7615487868453 1097.947200106083 295.6121374576464
1535 0.005 7.675 20 1071.92767707881 1014.46973674855 1015.032415039234 1102.98881173847 1100.844843660928 1100.175607734409 1095.899359113518 368.7682510245202 1097.946656788782 295.612131972731
1536 0.005 7.68 20 1071.927761013493 1014.469808248027 1015.032487850895 1102.988758119908 1100.844451216919 1100.175859932558 1095.900179051647 368.774615109873 1097.947134966768 295.6121305365427
1537 0.005 7.685 20 1071.927990599506 1014.469878874867 1015.032559889629 1102.989260004799 1100.845401924901 1100.175975693084 1095.899368715566 368.7817211726977 1097.94743369302 295.6121222621226
1538 0.005 7.69 20 1071.927518066581 1014.469936757807 1015.032621684458 1102.988121510988 1100.84410709319 1100.174884607759 1095.899375790902 368.7883676090134 1097.946187889083 295.6121376208717
1539 0.005 7.695 20 1071.926706569075 1014.469973690779 1015.032665249149 1102.987083712147 1100.843495588379 1100.17306301764 1095.897512656312 368.7950998102701 1097.944858277397 295.6121318319574
1540 0.005 7.7 20 1071.927188791794 1014.470017702456 1015.03270828269 1102.987639173584 1100.843224120802 1100.172430193323 1095.898980893 368.8019721022347 1097.944914496652 295.6121547926493
1541 0.005 7.705 20 1071.923870665155 1014.470024884286 1015.032726202492 1102.984547908978 1100.840269054702 1100.172924152942 1095.898470733547 368.80899972881 1097.943282765688 295.6121310523009
1542 0.005 7.71 20 1071.92371160876 1014.470018720137 1015.032722996704 1102.98362100354 1100.83900684046 1100.170569813699 1095.897601360057 368.8158663070679 1097.942724067055 295.6120907467857
1543 0.005 7.715 20 1071.926521182344 1014.470064447552 1015.032756028314 1102.987666324326 1100.84377333585 1100.173634554696 1095.899912644089 368.8207036664812 1097.944448845957 295.6121575576929
1544 0.005 7.72 20 1071.927497609825 1014.470121620725 1015.032806116019 1102.987647789067 1100.843667369435 1100.173736630918 1095.898001445584 368.8286304952517 1097.947088186452 295.6121703891486
1545 0.005 7.725000000000001 20 1071.928899029666 1014.470194748928 1015.032873065678 1102.989991019653 1100.846071677625 1100.174368895382 1095.900663293534 368.8363522245488 1097.947237605277 295.6121901377295
1546 0.005 7.73 20 1071.925833983356 1014.47022398667 1015.03291486712 1102.986889080873 1100.842423912522 1100.173145060796 1095.89919618288 368.8439431684819 1097.944726060526 295.6121298013992
1547 0.005 7.735 20 1071.926091548125 1014.470260405091 1015.032949954594 1102.986178919509 1100.841348743259 1100.172322052071 1095.898382991656 368.8484144056488 1097.943528689945 295.6122021936492
1548 0.005 7.74 20 1071.929408694084 1014.470351611451 1015.033027130514 1102.99105952733 1100.848347109828 1100.17594702835 1095.90127173779 368.8566198489881 1097.945727425615 295.6121904725224
1549 0.005 7.745 20 1071.926670302786 1014.470397685011 1015.033079613831 1102.98713437835 1100.843050061482 1100.17249984856 1095.899842668506 368.8629395157528 1097.943594434034 295.6121838775858
1550 0.005 7.75 20 1071.924108371994 1014.470425687945 1015.033118171774 1102.985541939179 1100.841168146692 1100.176355759316 1095.899580900861 368.870775091615 1097.943608507864 295.6121313007106
1551 0.005 7.755 20 1071.926555570338 1014.470464598666 1015.033154711064 1102.987212500569 1100.843059471105 1100.175555357246 1095.897235280976 368.8770676443847 1097.946096102548 295.6121468731349
1552 0.005 7.76 20 1071.925170665633 1014.47047661776 1015.033174813026 1102.985720531534 1100.841210642902 1100.17375066813 1095.897803822277 368.8841029869309 1097.943917693041 295.6121289321767
1553 0.005 7.765000000000001 20 1071.926868027727 1014.470532228938 1015.033220647876 1102.98861746582 1100.844822055714 1100.177004583749 1095.899204555596 368.8881594791939 1097.94581880697 295.6121895450667
1554 0.005 7.77 20 1071.927609213946 1014.470586381698 1015.033272172644 1102.988322401203 1100.844324301176 1100.176169932447 1095.89905693009 368.8968352068837 1097.946028641715 295.6121929509338
1555 0.005 7.775 20 1071.929829428666 1014.470683754911 1015.033361126559 1102.99223558285 1100.850026297158 1100.180043137079 1095.901954273846 368.9045554264501 1097.946669396794 295.6121456775822
1556 0.005 7.78 20 1071.926405642593 1014.470733832181 1015.033420809364 1102.986983815702 1100.843068689361 1100.17615739613 1095.898314227258 368.9078085915987 1097.943828500265 295.6121916121544
1557 0.005 7.785 20 1071.927173979431 1014.470767652524 1015.033459473406 1102.98777987622 1100.843060738662 1100.175055713037 1095.898795632039 368.9142564355753 1097.945480452065 295.6122119249907
1558 0.005 7.79 20 1071.926379276204 1014.470815678229 1015.033503230992 1102.987559440227 1100.843472946462 1100.175973562982 1095.901075932287 368.9225145899591 1097.943445544009 295.6122056671539
1559 0.005 7.795 20 1071.929062251864 1014.470872609557 1015.033554933447 1102.988617780642 1100.843823461648 1100.176273300208 1095.897452808705 368.9315134743788 1097.947508089867 295.6121709739876
1560 0.005 7.8 20 1071.928755433584 1014.47095320334 1015.033626435705 1102.990383243331 1100.846642996482 1100.177612986348 1095.903176085327 368.9364503719358 1097.945240129698 295.6122176990039
1561 0.005 7.805000000000001 20 1071.926460109169 1014.470994024175 1015.033679168178 1102.986606504612 1100.842592145635 1100.176356758653 1095.897917267831 368.9434627077343 1097.942249539063 295.6121836001187
1562 0.005 7.81 20 1071.927476941439 1014.471028090054 1015.033713689074 1102.988168175415 1100.843626931083 1100.175611444297 1095.900165476995 368.9487240528977 1097.945186731189 295.6121663135166
1563 0.005 7.815 20 1071.92798055148 1014.471103580816 1015.033777343693 1102.989912885004 1100.846059907407 1100.176973458817 1095.902320084551 368.955456126651 1097.945060248722 295.6122107991688
1564 0.005 7.82 20 1071.926639769697 1014.471153945573 1015.033831971772 1102.987092934655 1100.843023185108 1100.17634099475 1095.899124106179 368.9624036968453 1097.942931260246 295.6122069017226
1565 0.005 7.825 20 1071.927540484641 1014.471181761969 1015.033867036408 1102.987510934638 1100.842673720229 1100.175322637076 1095.898899666669 368.9685863771062 1097.944816150327 295.6122137748497
1566 0.005 7.83 20 1071.927488328375 1014.471239901287 1015.03391623675 1102.988920802977 1100.84472481271 1100.177122058844 1095.901249352504 368.9755218797176 1097.946404003746 295.6122223386586
1567 0.005 7.835 20 1071.927104969333 1014.47128886027 1015.033967045978 1102.987337546003 1100.843412477297 1100.175481696212 1095.89898241284 368.9836502678745 1097.943363366745 295.6121897884587
1568 0.005 7.84 20 1071.927890408307 1014.471329807776 1015.034007465475 1102.988361923786 1100.843824339053 1100.175264363551 1095.899895078546 368.9881733393227 1097.945601002435 295.612207982409
1569 0.005 7.845 20 1071.926814350436 1014.471359645162 1015.034043400154 1102.986649372665 1100.842123072501 1100.175022678608 1095.898816489628 368.9940513297115 1097.94387163985 295.6122226424807
1570 0.005 7.850000000000001 20 1071.928950108034 1014.471444818752 1015.034110253149 1102.990830196915 1100.846995700629 1100.177226782488 1095.903688610994 369.0019717883303 1097.944685753745 295.6122075887935
1571 0.005 7.855 20 1071.927307539948 1014.471485749753 1015.034157456708 1102.988398211446 1100.84474313479 1100.177046394083 1095.899636713974 369.0076508474413 1097.943727135293 295.6122297575502
1572 0.005 7.86 20 1071.92709018187 1014.471523367523 1015.034196172678 1102.988087032062 1100.843574704973 1100.176497681062 1095.900840118813 369.015335446728 1097.943394566405 295.6121868788086
1573 0.005 7.865 20 1071.925847262833 1014.47150893213 1015.034196440857 1102.985208413268 1100.840468068646 1100.172400540608 1095.897230039202 369.0220899093352 1097.944022825403 295.6121687175813
1574 0.005 7.87 20 1071.926988767893 1014.471538249122 1015.034215120466 1102.986737794091 1100.842044125601 1100.174016811976 1095.899691848351 369.0267334950958 1097.945430624947 295.6122541994435
1575 0.005 7.875 20 1071.927447966574 1014.471554177521 1015.034232304807 1102.987883305917 1100.843657605873 1100.174998359146 1095.897974222811 369.0348463495538 1097.944727003912 295.6121996110502
1576 0.005 7.88 20 1071.926189001421 1014.471585822188 1015.034260460167 1102.987102701941 1100.84274155317 1100.175494024839 1095.900836457281 369.0419164328091 1097.943160693467 295.6121542044928
1577 0.005 7.885 20 1071.925749550322 1014.471598041406 1015.034276850897 1102.986241289341 1100.842566355955 1100.175311407237 1095.89815070787 369.047957399127 1097.941613686763 295.6121193567547
1578 0.005 7.890000000000001 20 1071.927617453508 1014.471643714941 1015.034312256088 1102.988623821685 1100.844346821864 1100.177199393958 1095.900828836515 369.0540629883956 1097.945105581401 295.6121645826611
1579 0.005 7.895 20 1071.928457083757 1014.471695145405 1015.034360865296 1102.989070718226 1100.845008013219 1100.177842980909 1095.900146048326 369.0606991362346 1097.944994997129 295.6122103451347
1580 0.005 7.9 20 1071.928993509421 1014.471776097678 1015.034430152035 1102.990788944986 1100.846768935711 1100.177928834013 1095.904119829054 369.0667454790205 1097.945427502698 295.6122187076571
1581 0.005 7.905 20 1071.926519549606 1014.471805912363 1015.034473382401 1102.987004349008 1100.843565616578 1100.175526083093 1095.899385842252 369.0720884134825 1097.941929804564 295.612230037873
1582 0.005 7.91 20 1071.928186078172 1014.471852087106 1015.034516317512 1102.988109835078 1100.844067844776 1100.176532802611 1095.89873622888 369.0788455960609 1097.945919569135 295.6122229438975
1583 0.005 7.915 20 1071.927688270718 1014.471882135632 1015.034551470721 1102.987330927663 1100.842792785769 1100.177047686268 1095.89745620898 369.0849819278321 1097.944158901868 295.6122572041938
1584 0.005 7.92 20 1071.929167443262 1014.47195160853 1015.034608954647 1102.990638178775 1100.846337646079 1100.178326210494 1095.902673338546 369.0921341699761 1097.944606675184 295.6122488739446
1585 0.005 7.925 20 1071.92562411037 1014.47196583088 1015.034637863221 1102.985946367982 1100.842259783601 1100.175331579027 1095.898756831286 369.0996826786841 1097.940010707064 295.6121673650596
1586 0.005 7.930000000000001 20 1071.928174202395 1014.47201970594 1015.034680634433 1102.989623072453 1100.845586406746 1100.177875720244 1095.901184602879 369.1051411191111 1097.945697031606 295.6121603488763
1587 0.005 7.935 20 1071.924993982469 1014.472017513785 1015.034695233447 1102.983969436924 1100.839005733847 1100.173434442602 1095.897124463264 369.1119345139959 1097.942700982235 295.6121605400206
1588 0.005 7.94 20 1071.922222693122 1014.47196996302 1015.034661556389 1102.981807236624 1100.837149207004 1100.172129827402 1095.896218260101 369.1166395184945 1097.941066676761 295.6121695976017
1589 0.005 7.945 20 1071.927119895048 1014.472010096932 1015.034678638638 1102.988248459129 1100.844076796527 1100.176397960449 1095.900959458039 369.1217996799019 1097.944344071083 295.6121915797024
1590 0.005 7.95 20 1071.930184294678 1014.472096444243 1015.034745551415 1102.991307017077 1100.848519167945 1100.177513634503 1095.90239110269 369.129395111418 1097.946717181931 295.6122167175614
1591 0.005 7.955 20 1071.925771820816 1014.472114727206 1015.034780925005 1102.986243841654 1100.842187096456 1100.176163643747 1095.89888280538 369.1370055685447 1097.944226054741 295.612199479811
1592 0.005 7.96 20 1071.929739629259 1014.472178856141 1015.034832845506 1102.990699052095 1100.846275814882 1100.178141615756 1095.901819454644 369.144098918429 1097.948932440783 295.6121878166719
1593 0.005 7.965 20 1071.926906699977 1014.472208779093 1015.034870216484 1102.986612159141 1100.842737615794 1100.173757954431 1095.897680350955 369.1486691399894 1097.945033996409 295.6121728556677
1594 0.005 7.97 20 1071.92612848366 1014.47224184994 1015.034902141267 1102.986549850228 1100.842618447486 1100.174870279891 1095.898170092153 369.154617476359 1097.942834385858 295.6121407676668
1595 0.005 7.975000000000001 20 1071.925457616376 1014.472239453393 1015.034906598565 1102.985605128656 1100.841416070088 1100.17182217483 1095.897330540095 369.1600622475354 1097.943485809584 295.612187921764
1596 0.005 7.98 20 1071.930586029975 1014.472332762106 1015.034977393913 1102.991867476652 1100.849539340805 1100.176540689565 1095.901497851835 369.1660544882087 1097.945271824585 295.612224357041
1597 0.005 7.985 20 1071.927886857477 1014.472359109125 1015.035012793644 1102.98720416532 1100.84316012439 1100.172353969036 1095.898375982197 369.172633286202 1097.945437941848 295.612244565233
1598 0.005 7.99 20 1071.928099995274 1014.472400747566 1015.035051951035 1102.98814108031 1100.843969168879 1100.175071327538 1095.899295803212 369.1812727577461 1097.946147976702 295.6122180410549
1599 0.005 7.995 20 1071.929893904366 1014.472482305918 1015.035124245278 1102.991036711603 1100.848187995822 1100.177062989999 1095.902073303249 369.1871595311252 1097.94475804374 295.6121795073174
1600 0.005 8 20 1071.927360883873 1014.472508438641 1015.035160984768 1102.985881425505 1100.840809512795 1100.172552889943 1095.897740139597 369.1894975825285 1097.94528943726 295.6122341520339
1601 0.005 8.005000000000001 20 1071.927658044071 1014.472543243833 1015.035193955571 1102.986970879859 1100.841521890949 1100.172281311866 1095.899659009076 369.1960685714232 1097.944642027348 295.6122593697024
1602 0.005 8.01 20 1071.922198463345 1014.472510863983 1015.035182858678 1102.981525348505 1100.837024227222 1100.171000737316 1095.896018486181 369.2053456672182 1097.94048207573 295.6122305394617
1603 0.005 8.015000000000001 20 1071.929550981963 1014.472586466649 1015.035230941482 1102.991040920298 1100.848546561175 1100.176582125773 1095.900906537337 369.2107759371485 1097.945116762259 295.6122224331663
1604 0.005 8.02 20 1071.930430013467 1014.472671713434 1015.035307468882 1102.991259872481 1100.848198918308 1100.175515855189 1095.901925260911 369.2147186792502 1097.945966389582 295.6122350334703
1605 0.005 8.025 20 1071.928563589194 1014.472721868558 1015.035367948846 1102.987377785531 1100.842489184851 1100.174530372363 1095.898165769452 369.2224096067833 1097.945629911926 295.6122152873096
1606 0.005 8.029999999999999 20 1071.930886069554 1014.472812787 1015.035446553054 1102.992216889881 1100.848813885871 1100.177217465365 1095.903795146804 369.2289748502423 1097.948450100522 295.6122559736641
1607 0.005 8.035 20 1071.928437737723 1014.47283977347 1015.035485740792 1102.986089417211 1100.840140554421 1100.171139568882 1095.89725910641 369.2357451161429 1097.946354935806 295.6122018165375
1608 0.005 8.040000000000001 20 1071.925795527869 1014.472851691219 1015.035506341943 1102.985269514364 1100.84036111492 1100.171904317161 1095.898495194803 369.2399265675256 1097.942014947806 295.6122116870284
1609 0.005 8.045 20 1071.928148093261 1014.472893775709 1015.035539470469 1102.987879906925 1100.843789088041 1100.174223762808 1095.900239124015 369.2464800458041 1097.945523750905 295.6122596372062
1610 0.005 8.050000000000001 20 1071.927853659674 1014.472920948527 1015.035565966643 1102.986305954416 1100.840774019291 1100.171318600418 1095.897758906024 369.2545517269704 1097.94588079143 295.6122161936717
1611 0.005 8.055 20 1071.926497680282 1014.472929012794 1015.035582980298 1102.98639557263 1100.842343358447 1100.173384411521 1095.897197059067 369.2581273720651 1097.944523530293 295.612227384987
1612 0.005 8.06 20 1071.927890738745 1014.472955630996 1015.035602528513 1102.987218816367 1100.842746282832 1100.172411440263 1095.899366865268 369.2645521832608 1097.945514615699 295.6122703648633
1613 0.005 8.065 20 1071.930264619041 1014.473047208138 1015.035678950206 1102.991947454136 1100.849508954555 1100.178595549946 1095.901566061732 369.2734884025481 1097.947997604806 295.6122258412699
1614 0.005 8.07 20 1071.928179116533 1014.473081590756 1015.035724708959 1102.986475793665 1100.841133502575 1100.172190221364 1095.898131360778 369.2778953077122 1097.947671042283 295.6122112090975
1615 0.005 8.074999999999999 20 1071.928608108071 1014.473118997236 1015.035761132685 1102.987385948256 1100.841862785621 1100.17238663957 1095.89987807841 369.2818492033087 1097.94744612723 295.6122064556884
1616 0.005 8.08 20 1071.931334184082 1014.473183881554 1015.03582010381 1102.990457861171 1100.846245214516 1100.174731540875 1095.899261782597 369.2901374900955 1097.950136157748 295.6121922720367
1617 0.005 8.085000000000001 20 1071.928086966411 1014.473200781129 1015.035849975991 1102.985140246321 1100.839274291488 1100.170215959772 1095.897270252472 369.2961015836955 1097.945727397773 295.6121753951966
1618 0.005 8.09 20 1071.927485316889 1014.473219818868 1015.035870812248 1102.987621990901 1100.843083577625 1100.173837233488 1095.899584579462 369.2980822720507 1097.944217437205 295.612219264468
1619 0.005 8.095000000000001 20 1071.928994975138 1014.473295803263 1015.035930494762 1102.990412486155 1100.846820271329 1100.176503623623 1095.902067963621 369.3050059976547 1097.944985294214 295.6122509488181
1620 0.005 8.1 20 1071.927252046063 1014.473334233397 1015.035974996231 1102.986896732791 1100.842951630213 1100.175396969352 1095.899100874136 369.3132373183542 1097.942705291756 295.6122291836439
1621 0.005 8.105 20 1071.928068070489 1014.473365363979 1015.03600726245 1102.987597250876 1100.843253881379 1100.174498948657 1095.898043746966 369.3190673872237 1097.944206191074 295.6122606007199
1622 0.005 8.109999999999999 20 1071.929498969908 1014.473423399204 1015.036059372464 1102.989645176572 1100.845362762949 1100.176311110316 1095.901247222294 369.3263007150994 1097.945534426766 295.612198703912
1623 0.005 8.115 20 1071.927419734672 1014.473455371738 1015.036097600034 1102.987163281902 1100.843280587739 1100.174304040788 1095.89939766139 369.3324190359908 1097.942825143799 295.6121809009931
1624 0.005 8.120000000000001 20 1071.929703366767 1014.473522091686 1015.036157881839 1102.989991272525 1100.846813625984 1100.175123046258 1095.901699248953 369.3369112503577 1097.946943194791 295.6121763830839
1625 0.005 8.125 20 1071.928439422689 1014.473560708649 1015.036200230568 1102.987420425825 1100.843473746545 1100.172753139067 1095.898631538468 369.3406344408953 1097.946486162924 295.6122090835335
1626 0.005 8.130000000000001 20 1071.926841403847 1014.473579304261 1015.036225227383 1102.985470182879 1100.840832872174 1100.171314748361 1095.898334382476 369.3494444724982 1097.945240906706 295.6122139197578
1627 0.005 8.135 20 1071.924885986799 1014.473547474753 1015.036207064303 1102.982857554295 1100.837954771178 1100.169261317866 1095.89575490048 369.3553425942564 1097.943354584613 295.6121941321294
1628 0.005 8.140000000000001 20 1071.928748775705 1014.473608635261 1015.036245624639 1102.989826073312 1100.846026983116 1100.176185364216 1095.902074117134 369.3590658753946 1097.946266294761 295.6122224691646
1629 0.005 8.145 20 1071.926335813629 1014.473622346681 1015.03626808715 1102.986058383957 1100.842412635901 1100.174452771751 1095.898017585029 369.3650326447336 1097.941797537242 295.6122303686449
1630 0.005 8.15 20 1071.928957327603 1014.473649395401 1015.036291755762 1102.988398540947 1100.84394457686 1100.174576936789 1095.899771122529 369.3729936967943 1097.945859769834 295.6122073324447
1631 0.005 8.154999999999999 20 1071.926123431501 1014.473666321745 1015.036312062367 1102.985966250858 1100.841935610284 1100.173747480766 1095.898972521976 369.3773492249704 1097.943641409195 295.6122181464743
1632 0.005 8.16 20 1071.927596173105 1014.473699576148 1015.036339543759 1102.987828988716 1100.843993597191 1100.174892112077 1095.900321465535 369.3839322536385 1097.943308239501 295.6121889736064
1633 0.005 8.165000000000001 20 1071.929103590551 1014.473764165989 1015.036391519592 1102.990295258831 1100.846507343102 1100.176536034267 1095.90229341551 369.3897432693747 1097.945733991484 295.6121629845814
1634 0.005 8.17 20 1071.927313510223 1014.473804076169 1015.036440852344 1102.987056611561 1100.843282766923 1100.176312694429 1095.898971863895 369.3936429509559 1097.942200501149 295.6122032564937
1635 0.005 8.175000000000001 20 1071.928705236194 1014.473828182047 1015.036467208356 1102.988046629697 1100.843649712208 1100.174856027088 1095.899326012502 369.3992983222931 1097.944698771042 295.6122474419572
1636 0.005 8.18 20 1071.927432354697 1014.473859741132 1015.036498172263 1102.987156993659 1100.842976589461 1100.173752460038 1095.899404985345 369.4059610551889 1097.943918922402 295.6122608931441
1637 0.005 8.185 20 1071.927731622204 1014.473891606127 1015.036527137925 1102.987952682321 1100.844015768384 1100.175222740281 1095.899665621626 369.4127606961621 1097.94519200993 295.6122739655388
1638 0.005 8.19 20 1071.928020316923 1014.473931409818 1015.036567409988 1102.986512922209 1100.842043360539 1100.174146935671 1095.899074273902 369.4195563054894 1097.942469895311 295.612263181785
1639 0.005 8.195 20 1071.928176385878 1014.473957876973 1015.036592992093 1102.987660240167 1100.843021874128 1100.174132767637 1095.899001727789 369.4227653663389 1097.94472311333 295.6122884591454
1640 0.005 8.199999999999999 20 1071.930155043162 1014.474045766491 1015.036663357644 1102.991212056764 1100.847608422183 1100.176470624157 1095.904000072192 369.4288922934415 1097.945119719815 295.6123090861306
1641 0.005 8.205 20 1071.927612734824 1014.474071690836 1015.036702842269 1102.987860212964 1100.843813478445 1100.176138895083 1095.899112201076 369.4355671617371 1097.944410006215 295.6123263596698
1642 0.005 8.210000000000001 20 1071.927991171978 1014.474097804322 1015.036731854393 1102.987869656132 1100.843684918199 1100.17493790415 1095.899546640745 369.4423363884945 1097.944426206824 295.6122937724757
1643 0.005 8.215 20 1071.92834498634 1014.474127077371 1015.036762488733 1102.987723176719 1100.843175780394 1100.174396887949 1095.899667684858 369.4469267403253 1097.944817129977 295.612286534006
1644 0.005 8.220000000000001 20 1071.929732041205 1014.474206551957 1015.036827790698 1102.99058423399 1100.84686017783 1100.176767276172 1095.903947294184 369.4522047300744 1097.945573226503 295.6123046179815
1645 0.005 8.225 20 1071.927945342051 1014.474245909067 1015.036875094375 1102.987592879764 1100.844030131142 1100.176902698329 1095.898520503365 369.4580392609242 1097.94418374115 295.6122909888898
1646 0.005 8.23 20 1071.92869254684 1014.47429006235 1015.036922258099 1102.987835273569 1100.843786678576 1100.176556452701 1095.898781780224 369.4636427305571 1097.944946269436 295.6123166866576
1647 0.005 8.234999999999999 20 1071.929276615843 1014.474329300697 1015.036962303158 1102.988239652363 1100.843346417934 1100.176084149509 1095.898481261589 369.4694841719728 1097.947333620832 295.6123215702636
1648 0.005 8.24 20 1071.929320578223 1014.474351544612 1015.036989410293 1102.988321103159 1100.843497268366 1100.174950598324 1095.899489442563 369.4773497886571 1097.9456100011 295.6122272227518
1649 0.005 8.245000000000001 20 1071.928622421571 1014.474407165994 1015.037036805444 1102.989597918096 1100.845788334095 1100.175841177974 1095.901524269792 369.4808756085841 1097.944811425735 295.6122386656656
1650 0.005 8.25 20 1071.927858772994 1014.474447905782 1015.037081877228 1102.987489815987 1100.84388520323 1100.175568957315 1095.900117682296 369.4859794697897 1097.942668896318 295.6122410022488
1651 0.005 8.255000000000001 20 1071.928259802889 1014.474482922838 1015.037117649091 1102.98754427525 1100.843520286615 1100.174872597806 1095.897801678002 369.4932651792481 1097.944263679394 295.6122476661067
1652 0.005 8.26 20 1071.925624446906 1014.474465552074 1015.037114227598 1102.983867482453 1100.838663083156 1100.170709809437 1095.897561525387 369.4973485536298 1097.941925350702 295.6122633518273
1653 0.005 8.265000000000001 20 1071.929641754675 1014.474514823296 1015.037147358681 1102.989585271245 1100.846074074434 1100.174924893985 1095.899434148684 369.5024349030899 1097.947904755879 295.6122832720192
1654 0.005 8.27 20 1071.927530760282 1014.47453637389 1015.037173143038 1102.986029801402 1100.841461602627 1100.17305514656 1095.897175502427 369.5089879523829 1097.944366863834 295.6122709365201
1655 0.005 8.275 20 1071.928527590939 1014.474559511166 1015.037196913002 1102.987007555321 1100.842064137019 1100.174425968567 1095.896108631921 369.5146104138774 1097.946856778015 295.6122913334335
1656 0.005 8.279999999999999 20 1071.930111422385 1014.474594037787 1015.037227298815 1102.98709581599 1100.840665543082 1100.170816321611 1095.899197608981 369.5209436982602 1097.948939303879 295.6122848949722
1657 0.005 8.285 20 1071.927101100793 1014.474593573966 1015.037235831521 1102.986030726424 1100.841805389266 1100.172573157284 1095.897822518789 369.5261574272037 1097.944171775875 295.6122899534918
1658 0.005 8.290000000000001 20 1071.929009085626 1014.474646175896 1015.037273547213 1102.989198150034 1100.845223343276 1100.175781770091 1095.901207729205 369.5309311745909 1097.94582627271 295.6122877005706
1659 0.005 8.295 20 1071.928181133717 1014.47466326972 1015.037296686672 1102.987216671958 1100.84352570124 1100.173628202344 1095.897485118968 369.5366636186229 1097.943926269565 295.612297589654
1660 0.005 8.300000000000001 20 1071.929245796786 1014.474720160329 1015.037343908943 1102.989231346064 1100.845069525829 1100.174686125613 1095.900809244742 369.5444725021808 1097.946699654496 295.6121881451521
1661 0.005 8.305 20 1071.927433064063 1014.474741931584 1015.037376034845 1102.986555426163 1100.841997410868 1100.172860343364 1095.897848388863 369.5476558315532 1097.945241671646 295.6122518439509
1662 0.005 8.31 20 1071.928313412274 1014.474774381886 1015.037402921961 1102.98672232957 1100.842298930368 1100.172554331556 1095.900354705143 369.5532614254567 1097.945016547426 295.6122891753854
1663 0.005 8.315 20 1071.930399297724 1014.474839559806 1015.037458418288 1102.990660633995 1100.847077863894 1100.176355996598 1095.900027428023 369.5602723977169 1097.947512073342 295.6122994973323
1664 0.005 8.32 20 1071.923966166336 1014.47479813423 1015.03744605221 1102.981967652008 1100.837361986586 1100.170738370699 1095.896446603771 369.5656896661006 1097.940881692749 295.6122696331693
1665 0.005 8.324999999999999 20 1071.930841342347 1014.474866237964 1015.037490279268 1102.990899160778 1100.848518716908 1100.177005978612 1095.900691737972 369.5701674070596 1097.945087656913 295.6122715822013
1666 0.005 8.33 20 1071.927329240902 1014.474890421905 1015.037519929256 1102.985988424263 1100.841382168823 1100.174503125507 1095.898301069691 369.5747786303027 1097.94291545018 295.6122706926803
1667 0.005 8.335000000000001 20 1071.931097457131 1014.474950860011 1015.037569959136 1102.990253914179 1100.846515278287 1100.175665509817 1095.900093765129 369.581104884187 1097.947679814671 295.6123098887682
1668 0.005 8.34 20 1071.929226969918 1014.474979003581 1015.037602231518 1102.987504542244 1100.842992418864 1100.172701799699 1095.900271021724 369.5892945973274 1097.946464658806 295.6122594823337
1669 0.005 8.345000000000001 20 1071.929903911516 1014.475013748049 1015.037639833337 1102.989192742661 1100.845503779593 1100.17349664045 1095.898123242525 369.5932440464394 1097.948304248616 295.6122711821714
1670 0.005 8.35 20 1071.931437177862 1014.475088129573 1015.037706523825 1102.990742064964 1100.847463658022 1100.175458653772 1095.901488249234 369.5966069052893 1097.94781401773 295.612266288536
1671 0.005 8.355 20 1071.928521373882 1014.475119351487 1015.037746654356 1102.986777610216 1100.842634131817 1100.172330576876 1095.899017506814 369.6023352283947 1097.944867520584 295.6122829484966
1672 0.005 8.359999999999999 20 1071.929805730179 1014.475166875199 1015.037790819588 1102.988841737249 1100.844828037972 1100.17602866173 1095.899603899553 369.6106172603809 1097.947618919223 295.6122532875133
1673 0.005 8.365 20 1071.929070707578 1014.475181804749 1015.037812316185 1102.987502521625 1100.843417401877 1100.173408330332 1095.897399124774 369.6157966598748 1097.946509763532 295.6122525253177
1674 0.005 8.370000000000001 20 1071.930139343343 1014.475223731525 1015.037845617449 1102.988097213782 1100.842328702824 1100.17258928537 1095.901170151032 369.6186026242762 1097.947230032998 295.6122916242234
1675 0.005 8.375 20 1071.934134797537 1014.475334483785 1015.03793846789 1102.995414669075 1100.853546536241 1100.179915760877 1095.901760890083 369.6242977575378 1097.948274801003 295.6123188246919
1676 0.005 8.380000000000001 20 1071.92759697369 1014.475357942017 1015.037983023588 1102.985600531325 1100.840942756317 1100.172935758927 1095.898141562852 369.6297883208028 1097.943208720166 295.6123137259097
1677 0.005 8.385 20 1071.929315146294 1014.475369909881 1015.038000076965 1102.987848670624 1100.843006548898 1100.174486378477 1095.898881159743 369.6348330893914 1097.945937253994 295.6123051370864
1678 0.005 8.390000000000001 20 1071.929612704544 1014.47543640786 1015.038050823801 1102.990207044983 1100.846368735137 1100.175958268397 1095.902430522869 369.6406995654861 1097.945667169796 295.6122786047976
1679 0.005 8.395 20 1071.927857080094 1014.475449768512 1015.038076277419 1102.987580424076 1100.843552860678 1100.174962746249 1095.899005857897 369.6468014285105 1097.945413191746 295.6123004059509
1680 0.005 8.4 20 1071.92752818186 1014.475471359663 1015.038097548574 1102.987093223721 1100.842608573457 1100.173593332515 1095.899438203462 369.6518408177376 1097.945186850609 295.6122917151651
1681 0.005 8.404999999999999 20 1071.92687985637 1014.475487708496 1015.038114820761 1102.986546393627 1100.842095374736 1100.174235396252 1095.900071412113 369.6567636859677 1097.944636184616 295.6122754902526
1682 0.005 8.41 20 1071.928160028287 1014.475498858536 1015.038125713761 1102.987295447851 1100.843070749796 1100.172869214082 1095.898631795618 369.6635666953761 1097.944592214187 295.6122550463902
1683 0.005 8.415000000000001 20 1071.928953231551 1014.475546218625 1015.038164704888 1102.989386817114 1100.845943315052 1100.176173548254 1095.900903815772 369.6668205562446 1097.943739783565 295.61232361201
1684 0.005 8.42 20 1071.929966388055 1014.475608642563 1015.038219840096 1102.989642322272 1100.846371683863 1100.176781747881 1095.901787045203 369.6733296121267 1097.943418956945 295.6122734595401
1685 0.005 8.425000000000001 20 1071.927433121107 1014.475618373682 1015.038242213604 1102.986862862495 1100.84267578485 1100.173288090738 1095.898175522433 369.6794627388495 1097.945149830237 295.6122694946861
1686 0.005 8.43 20 1071.931529025522 1014.475693071526 1015.038301861832 1102.991152347825 1100.848006846297 1100.175499871167 1095.902047551049 369.6830171011313 1097.946934848911 295.6123040424035
1687 0.005 8.435 20 1071.930652421896 1014.475751775366 1015.038360593654 1102.990126596784 1100.846680596092 1100.174636556487 1095.901475348118 369.6873295221408 1097.944920312844 295.6123159729751
1688 0.005 8.44 20 1071.927550515132 1014.475774002304 1015.038396684723 1102.985802117554 1100.841503893867 1100.174360420588 1095.897515483564 369.6959261060452 1097.942739397909 295.6122554091418
1689 0.005 8.445 20 1071.930428559799 1014.475823941761 1015.038442497559 1102.989562843001 1100.84553169299 1100.176103274287 1095.898879405337 369.6997566616643 1097.947911807012 295.6122862842035
1690 0.005 8.449999999999999 20 1071.930298533271 1014.475873292191 1015.038492402382 1102.989470313594 1100.845447461681 1100.177007388684 1095.90035057376 369.7059290880545 1097.947694382853 295.6122792695878
1691 0.005 8.455 20 1071.934260039481 1014.475985498308 1015.038587894365 1102.995476812882 1100.853390625035 1100.18079260186 1095.903556543894 369.711564400748 1097.94842127806 295.6122873869411
1692 0.005 8.460000000000001 20 1071.928917365904 1014.476005687897 1015.038629836577 1102.986337347726 1100.840674152327 1100.173787097802 1095.89833071155 369.714186113233 1097.946537146656 295.6123288952232
1693 0.005 8.465 20 1071.927673881732 1014.476005734332 1015.038639628209 1102.986675578163 1100.84257442797 1100.174602601022 1095.898220340653 369.7189700085144 1097.945322190863 295.6123183828929
1694 0.005 8.470000000000001 20 1071.931663891185 1014.476081862476 1015.038698524628 1102.991432936218 1100.848842455657 1100.177922514613 1095.901533359721 369.7257388921399 1097.946544914565 295.612337250923
1695 0.005 8.475 20 1071.926410608308 1014.476083834581 1015.038715759272 1102.984534117521 1100.840772689005 1100.174893251012 1095.896884819577 369.731360172676 1097.944082020331 295.6123359390951
1696 0.005 8.48 20 1071.925923568727 1014.476053740833 1015.038696553228 1102.98402010197 1100.839629889065 1100.173177560511 1095.896263387877 369.7378880598188 1097.942421290844 295.6122791671035
1697 0.005 8.484999999999999 20 1071.92363389192 1014.476005158533 1015.03865390927 1102.982605458339 1100.838083399716 1100.174297206998 1095.896514609542 369.741464532108 1097.940987020794 295.6122980553821
1698 0.005 8.49 20 1071.93055554087 1014.476061070965 1015.038681022592 1102.990344407413 1100.847548907744 1100.177986963491 1095.901197253191 369.7472605651901 1097.945567267927 295.6122587390252
1699 0.005 8.495000000000001 20 1071.930933563351 1014.476127124195 1015.038737102709 1102.990831927259 1100.848113476599 1100.176933575272 1095.901022930597 369.7519345717733 1097.946347986942 295.6123025095211
1700 0.005 8.5 20 1071.929086853837 1014.476147376225 1015.038770276108 1102.986820996795 1100.841973501186 1100.175191949479 1095.897553507027 369.7573007250462 1097.947109271302 295.6122793767782
1701 0.005 8.505000000000001 20 1071.92939960169 1014.476178499489 1015.038801747317 1102.988497843861 1100.843899990858 1100.177177091605 1095.898995504959 369.7615982615184 1097.946102750883 295.6123361641417
1702 0.005 8.51 20 1071.928196539982 1014.476203097892 1015.038826644131 1102.987363989916 1100.84339008646 1100.176165651494 1095.898898926879 369.7685524510107 1097.946100966047 295.612322690539
1703 0.005 8.515000000000001 20 1071.928878677237 1014.476208506866 1015.038836217172 1102.986956246782 1100.842470789225 1100.173829917072 1095.897584017438 369.7741114886124 1097.946465676165 295.6123107099815
1704 0.005 8.52 20 1071.930541785805 1014.476280724213 1015.038892370594 1102.991763877761 1100.849113007952 1100.17939911124 1095.902326160603 369.7780637837553 1097.946619430374 295.6122834287717
1705 0.005 8.525 20 1071.928875236285 1014.476316712627 1015.038932181433 1102.98795251706 1100.843840774083 1100.175635974157 1095.898769103037 369.7815408427874 1097.943986134142 295.6123126971307
1706 0.005 8.529999999999999 20 1071.929293780901 1014.476335093912 1015.038955331224 1102.988074950227 1100.843340856752 1100.175311579234 1095.89971575072 369.7871429499342 1097.944790471852 295.6123248763753
1707 0.005 8.535 20 1071.929570017092 1014.476397457579 1015.039005624056 1102.989786817387 1100.845864611166 1100.177058722212 1095.902702011355 369.7935822024365 1097.944759661768 295.6123168935935
1708 0.005 8.540000000000001 20 1071.928701220824 1014.476433466894 1015.039045734281 1102.988188698129 1100.845063966026 1100.177264839175 1095.900239494979 369.7984057656388 1097.942776416412 295.6123241128437
1709 0.005 8.545 20 1071.930574679234 1014.476501290582 1015.039105194539 1102.990381204374 1100.847411375227 1100.177372757341 1095.900997598433 369.8033410719384 1097.946866488979 295.6123330797792
1710 0.005 8.550000000000001 20 1071.929324298558 1014.476518292581 1015.039131319803 1102.986316798147 1100.840890774969 1100.173642115806 1095.897882305313 369.8075420977014 1097.946621396727 295.6123433088661
1711 0.005 8.555 20 1071.928335624452 1014.476527021097 1015.039142444706 1102.986950782346 1100.841572184329 1100.174147261459 1095.899971516193 369.8122514955899 1097.944597399285 295.6123513692148
1712 0.005 8.56 20 1071.930366844527 1014.476579245842 1015.039187177112 1102.98945692393 1100.84548470118 1100.176903329013 1095.900137554181 369.8188473137763 1097.945886507589 295.6123259723153
1713 0.005 8.565 20 1071.92981191626 1014.476637159009 1015.039244012677 1102.989014410776 1100.845636938399 1100.176458842797 1095.901048315135 369.8252173441928 1097.945268174994 295.6122773037954
1714 0.005 8.57 20 1071.929468838818 1014.476671265467 1015.039284184556 1102.987951180721 1100.843482726367 1100.175910349807 1095.898930911629 369.8267192279678 1097.947294251963 295.6123760458525
1715 0.005 8.575000000000001 20 1071.926314725161 1014.47667699454 1015.039300299588 1102.98450052533 1100.840543721602 1100.175500972637 1095.89721963362 369.8338984678535 1097.943799107121 295.612363574012
1716 0.005 8.58 20 1071.927475277707 1014.476675357739 1015.039299120258 1102.985631715756 1100.840728783255 1100.173496683318 1095.898215053953 369.8400882468621 1097.943270624901 295.6122793212063
1717 0.005 8.585000000000001 20 1071.928884723309 1014.476707764538 1015.039322394125 1102.988285034573 1100.84468725617 1100.175637262103 1095.89831203356 369.842333646654 1097.945045876023 295.6123379967603
1718 0.005 8.59 20 1071.928655930598 1014.476731132142 1015.039346310849 1102.98683937922 1100.843103023574 1100.176889661709 1095.898201669506 369.8496302463392 1097.944319684824 295.6122833529345
1719 0.005 8.595000000000001 20 1071.929938766567 1014.476764395534 1015.0393740023 1102.988765531835 1100.844323235036 1100.176444253919 1095.898926223134 369.8536303334873 1097.947749498361 295.6123656396828
1720 0.005 8.6 20 1071.930889346995 1014.476825014292 1015.039428992661 1102.990481848383 1100.847640971365 1100.178408542246 1095.90228875475 369.8590012952529 1097.944838120097 295.6123344384386
1721 0.005 8.605 20 1071.929026772572 1014.476845585937 1015.039457320663 1102.98677633222 1100.8424615526 1100.175068149132 1095.897159521179 369.8619178859654 1097.945588622163 295.612355707374
1722 0.005 8.609999999999999 20 1071.928134281779 1014.476848703621 1015.039467886376 1102.986556481495 1100.842520854797 1100.174686999088 1095.898503359444 369.8676014952641 1097.944804900109 295.6123724438173
1723 0.005 8.615 20 1071.930617035892 1014.476898207647 1015.039503344892 1102.989628303722 1100.846157205691 1100.176978535328 1095.900308046298 369.8736775607508 1097.947464421876 295.6123465283417
1724 0.005 8.620000000000001 20 1071.927582642042 1014.476909675274 1015.039523871733 1102.985916124227 1100.841967103657 1100.175979158184 1095.897685637036 369.8789591623488 1097.944642939253 295.6123480645047
1725 0.005 8.625 20 1071.929033082966 1014.476925094142 1015.039535964741 1102.987464231549 1100.842051658968 1100.175073809625 1095.900130787404 369.8837106033734 1097.94600118133 295.6123402646356
1726 0.005 8.630000000000001 20 1071.931737706672 1014.476983965121 1015.039582607545 1102.99122749464 1100.847000025827 1100.17854502556 1095.902656802485 369.8894198359492 1097.948137383865 295.612326328662
1727 0.005 8.635 20 1071.928721461774 1014.477001033092 1015.039612085404 1102.987259646478 1100.842994404992 1100.176131945102 1095.899084927033 369.8949827100298 1097.945299923643 295.6122982089827
1728 0.005 8.640000000000001 20 1071.929491822851 1014.477025131751 1015.039633887839 1102.988432111173 1100.844166860659 1100.176344461968 1095.900276462953 369.8990010750787 1097.947510255543 295.612337032976
1729 0.005 8.645 20 1071.927911414799 1014.477040721013 1015.039652255526 1102.98708313254 1100.842575153253 1100.174790330661 1095.899035612233 369.9032137966362 1097.944193880098 295.6123158170286
1730 0.005 8.65 20 1071.927282376609 1014.47702066309 1015.03964137372 1102.985155752099 1100.840412809848 1100.172718800682 1095.896923222109 369.9080365072541 1097.943892396924 295.6123630499443
1731 0.005 8.654999999999999 20 1071.930200110258 1014.477078356795 1015.039677831978 1102.990160677879 1100.846556330503 1100.176369370177 1095.902020547937 369.913537779035 1097.944835979321 295.6123481892149
1732 0.005 8.66 20 1071.93039632874 1014.477130591745 1015.039727323381 1102.989234751211 1100.84483160275 1100.176138180017 1095.900840760288 369.9174652510508 1097.945577236245 295.612386882422
1733 0.005 8.665000000000001 20 1071.928808362687 1014.477159724305 1015.039763687619 1102.986710607926 1100.842763877011 1100.174486196851 1095.89826094592 369.9244697244018 1097.942634129817 295.6123280747073
1734 0.005 8.67 20 1071.929215521998 1014.477187355414 1015.039793042861 1102.987138515742 1100.842425456533 1100.175908827561 1095.897507135101 369.9276336753244 1097.944278928916 295.6123574713192
1735 0.005 8.675000000000001 20 1071.929950142746 1014.477209984486 1015.039814549121 1102.988152733162 1100.843455755606 1100.174020593925 1095.899029053035 369.9323775499689 1097.945389274339 295.6123398442156
1736 0.005 8.68 20 1071.928696415644 1014.477237814416 1015.039841694171 1102.987905593123 1100.844109605922 1100.174569367843 1095.899903443969 369.937521405422 1097.943011190577 295.6123746945182
1737 0.005 8.685 20 1071.929506966589 1014.47728231162 1015.039884303778 1102.988363784914 1100.844404060772 1100.177211290482 1095.900421429004 369.9437430200599 1097.942450850609 295.6123436528991
1738 0.005 8.69 20 1071.929382985299 1014.477316737796 1015.039915807593 1102.988254930741 1100.844436453373 1100.175064788441 1095.900766206447 369.9474156723678 1097.943141580172 295.6123848919839
1739 0.005 8.695 20 1071.928137545868 1014.477331101007 1015.039933481997 1102.986856396598 1100.842568278479 1100.173553916865 1095.898743542339 369.9526657655164 1097.94330189821 295.6123353499213
1740 0.005 8.700000000000001 20 1071.92815435969 1014.477355965348 1015.039958779014 1102.98619307003 1100.842056315115 1100.174924051842 1095.899058811041 369.9567210676768 1097.942601513544 295.6123550316794
1741 0.005 8.705 20 1071.929809262753 1014.477369906635 1015.039972204062 1102.988017976143 1100.843511789796 1100.174326122257 1095.898673740041 369.9609653742888 1097.945339304985 295.612361452523
1742 0.005 8.710000000000001 20 1071.930288610037 1014.477430257043 1015.040020846732 1102.989906323923 1100.846079732903 1100.175611146679 1095.902173839204 369.9659023841461 1097.945274986031 295.6123415474493
1743 0.005 8.715 20 1071.929190486913 1014.477468643876 1015.040063954157 1102.987714046344 1100.844163904179 1100.176273961354 1095.898901512981 369.9705345327411 1097.943933145513 295.6123556825652
1744 0.005 8.720000000000001 20 1071.930091072726 1014.477489404992 1015.040089390795 1102.987910026023 1100.842855994958 1100.17375195552 1095.899836562538 369.9757395189109 1097.946264644528 295.6123969627475
1745 0.005 8.725 20 1071.930574511519 1014.477511695766 1015.040110296546 1102.986551717301 1100.840408615176 1100.171453045609 1095.898384295123 369.9811647198837 1097.946485139472 295.612428763018
1746 0.005 8.73 20 1071.927454137242 1014.477502208714 1015.040112747421 1102.985534018707 1100.840872901223 1100.173448381666 1095.89822403741 369.985567026109 1097.944504107484 295.612423244077
1747 0.005 8.734999999999999 20 1071.928391296737 1014.477514588944 1015.040120974771 1102.986512261235 1100.842605029186 1100.172930620798 1095.89774825453 369.9900955500174 1097.944199988638 295.6123785266321
1748 0.005 8.74 20 1071.92842555232 1014.477518514695 1015.040125598238 1102.986132563284 1100.841639960816 1100.172571431462 1095.89841646912 369.9959849003967 1097.94467850521 295.6123640053898
1749 0.005 8.745000000000001 20 1071.927579296691 1014.477507038857 1015.04011592 1102.984521380568 1100.839479599796 1100.170840444521 1095.898168366517 370.00008933329 1097.94278308748 295.6123991851364
1750 0.005 8.75 20 1071.928716492867 1014.477514824189 1015.040118704218 1102.985524967804 1100.840111614003 1100.171373771428 1095.897920175741 370.006416193246 1097.945568478156 295.6123761129891
1751 0.005 8.755000000000001 20 1071.925584096873 1014.477476994122 1015.040093432755 1102.982707475793 1100.837802088031 1100.169164123187 1095.89602703443 370.0100381059572 1097.9423094734 295.6123496351128
1752 0.005 8.76 20 1071.930738758406 1014.477532131509 1015.040125010986 1102.99018551124 1100.846396235291 1100.17566397208 1095.901612499008 370.0131024628043 1097.94733179053 295.6123461957425
1753 0.005 8.765000000000001 20 1071.928163006008 1014.477553399829 1015.040151333155 1102.986579320308 1100.84260846621 1100.174875898456 1095.897432776346 370.0188294495757 1097.942871447396 295.6123579360237
1754 0.005 8.77 20 1071.932751522476 1014.477623205609 1015.040208904614 1102.991362815043 1100.848054241345 1100.175400007636 1095.901041793932 370.0244409397552 1097.948017574548 295.6123882895859
1755 0.005 8.775 20 1071.928679962611 1014.477630379871 1015.040228530851 1102.985444101008 1100.839863490129 1100.171173237808 1095.8974141613 370.0306965055275 1097.946085841375 295.6123705716891
1756 0.005 8.779999999999999 20 1071.92616275683 1014.477598332452 1015.040212380958 1102.983324813886 1100.838583972276 1100.169818668987 1095.896653347559 370.0341785524304 1097.943018866524 295.6123477746912
1757 0.005 8.785 20 1071.929916883611 1014.477646054866 1015.040241195708 1102.988952818754 1100.84481117044 1100.175219217128 1095.900160070623 370.0366397337216 1097.946299251194 295.6123622466212
1758 0.005 8.790000000000001 20 1071.929825399769 1014.477683008042 1015.040277133588 1102.98759874157 1100.843319565246 1100.175209219984 1095.898231891402 370.0421551991821 1097.945676822732 295.612382146472
1759 0.005 8.795 20 1071.93053714912 1014.477743547177 1015.040330244926 1102.989675322654 1100.846273597758 1100.177336520922 1095.901311227702 370.0482427578177 1097.944357964202 295.6123955322935
1760 0.005 8.800000000000001 20 1071.929667028712 1014.477762140718 1015.040353022269 1102.986160352084 1100.840209615868 1100.171377553939 1095.898267827247 370.0526109682312 1097.945993784846 295.6123614915325
1761 0.005 8.805 20 1071.928621496012 1014.477772945282 1015.040370139577 1102.986886512868 1100.842752366882 1100.172855958549 1095.897448648257 370.0555110380889 1097.944425794251 295.6123907476564
1762 0.005 8.81 20 1071.931790120563 1014.477827005433 1015.040411750936 1102.989021528394 1100.843152610026 1100.172522102481 1095.901996758767 370.0609070141184 1097.947219205161 295.61238106057
1763 0.005 8.815 20 1071.929896519823 1014.477852593571 1015.040441846276 1102.986538308816 1100.841103150081 1100.17150513293 1095.896898232135 370.0665446018373 1097.947360100499 295.6123530225344
1764 0.005 8.82 20 1071.928121389189 1014.477855606594 1015.040455957258 1102.986035497403 1100.841392700879 1100.173140076108 1095.89802633822 370.0696667996788 1097.945332783777 295.6123655148058
1765 0.005 8.825000000000001 20 1071.932445055984 1014.47793236232 1015.040512056338 1102.992057444738 1100.848773403583 1100.178518173686 1095.903244949651 370.0747584650351 1097.948375161183 295.6124169065029
1766 0.005 8.83 20 1071.928800219776 1014.477952383051 1015.040544025581 1102.985969669 1100.841215435493 1100.173812915364 1095.897631610767 370.0814581760379 1097.944647182389 295.612344106392
1767 0.005 8.835000000000001 20 1071.931408277008 1014.478007909196 1015.040591641809 1102.990457682267 1100.846908839198 1100.175127080633 1095.900738431899 370.084269671411 1097.94641334812 295.6123683990623
1768 0.005 8.84 20 1071.93132165855 1014.478069245876 1015.040653369478 1102.989922646858 1100.846436127022 1100.175422344496 1095.90124896974 370.0902710161466 1097.946502571732 295.612303712931
1769 0.005 8.845000000000001 20 1071.927784023367 1014.478079736299 1015.040677316316 1102.985094334281 1100.840381370634 1100.173405337567 1095.896805959311 370.0933072800619 1097.94265543787 295.6123369065315
1770 0.005 8.85 20 1071.930989203906 1014.478121983031 1015.040712957603 1102.988895343237 1100.844996483798 1100.174702680445 1095.899529099666 370.0974199131519 1097.946578058608 295.6123943618355
1771 0.005 8.855 20 1071.933651856873 1014.47821115216 1015.040788881675 1102.992977241277 1100.850756532915 1100.177273551601 1095.900727035964 370.1051098588662 1097.946864483592 295.6123688591006
1772 0.005 8.859999999999999 20 1071.929325049435 1014.478244756509 1015.040834231915 1102.987469787525 1100.843600388454 1100.175707170728 1095.898803158463 370.1081592161808 1097.943922673535 295.6123841328314
1773 0.005 8.865 20 1071.930531035535 1014.478287148696 1015.040875641037 1102.988884883965 1100.844785764031 1100.175257157132 1095.899313173751 370.1113642449179 1097.946907562039 295.6124328410384
1774 0.005 8.870000000000001 20 1071.933245068047 1014.478372692917 1015.040951997292 1102.992444663313 1100.850379816484 1100.178227519375 1095.901126905857 370.1187649316863 1097.947392358163 295.612367438639
1775 0.005 8.875 20 1071.928217934071 1014.478388712491 1015.040982242588 1102.985484722621 1100.840889514506 1100.173451968525 1095.897030798887 370.121188208182 1097.943620931955 295.6123928677345
1776 0.005 8.880000000000001 20 1071.931905542811 1014.478433513039 1015.041021424786 1102.989832902886 1100.845402974329 1100.175659388439 1095.899282946578 370.124705907643 1097.948640806745 295.6124022984094
1777 0.005 8.885 20 1071.929166783097 1014.478456938892 1015.041051172501 1102.987286625567 1100.84301958624 1100.174603399016 1095.898119379535 370.132174274698 1097.945210598824 295.6123728649029
1778 0.005 8.890000000000001 20 1071.92943659575 1014.478473956819 1015.041070605118 1102.986499080337 1100.841647356172 1100.173888491603 1095.898070550107 370.1367935533097 1097.945281400161 295.6123228187807
1779 0.005 8.895 20 1071.926486657689 1014.478447727315 1015.041054758747 1102.984558993172 1100.840286020323 1100.172157180864 1095.897177959653 370.137416949884 1097.943165525951 295.6123906722276
1780 0.005 8.9 20 1071.927245597244 1014.478448393088 1015.041049994799 1102.984996997913 1100.840749468294 1100.1738516116 1095.898818490834 370.1427127130809 1097.943240504311 295.6124011935171
1781 0.005 8.904999999999999 20 1071.932547992946 1014.478517603663 1015.041097014292 1102.991280403872 1100.848628648703 1100.176108872338 1095.900639595948 370.1507399559396 1097.946778616062 295.6123527067872
1782 0.005 8.91 20 1071.931284721448 1014.478571574438 1015.041152529529 1102.990016099386 1100.846251940905 1100.175899845748 1095.901470659917 370.1526660335175 1097.945961970075 295.6124150632273
1783 0.005 8.915000000000001 20 1071.9310980668 1014.478619212299 1015.041201250278 1102.989540200795 1100.845426220688 1100.17631842389 1095.900016436533 370.1575953623961 1097.946873962151 295.6124037186657
1784 0.005 8.92 20 1071.929591115247 1014.478637357036 1015.041228710666 1102.986909410526 1100.842441953058 1100.173375621331 1095.89856857934 370.1633605165281 1097.945743712089 295.6123515296064
1785 0.005 8.925000000000001 20 1071.929924578287 1014.478659107613 1015.041249356936 1102.987656902023 1100.843292528012 1100.172254671521 1095.898806237011 370.1656791586415 1097.945121426742 295.6123946814795
1786 0.005 8.93 20 1071.930155405712 1014.47867416716 1015.041265810426 1102.987275901926 1100.84295614892 1100.171832235359 1095.89846966775 370.1713637608318 1097.946648186916 295.6123942022307
1787 0.005 8.935 20 1071.929252578673 1014.478694462641 1015.041286842811 1102.987824095759 1100.843951105601 1100.174700468954 1095.899579946514 370.1767668099711 1097.944136458504 295.6123758576126
1788 0.005 8.94 20 1071.929065176287 1014.478721755809 1015.041313466467 1102.986839164101 1100.842723918888 1100.175688175937 1095.899334787578 370.1795335558359 1097.943419147454 295.6124302234255
1789 0.005 8.945 20 1071.930041267554 1014.478739970522 1015.041330860874 1102.987621490513 1100.842954228965 1100.173997714458 1095.899107397309 370.1839301482427 1097.945411753357 295.6124200210458
1790 0.005 8.950000000000001 20 1071.930161496616 1014.478772705143 1015.041358446269 1102.988541874451 1100.844548381751 1100.174932965903 1095.901134437089 370.1884668198281 1097.944553412504 295.6124318092766
1791 0.005 8.955 20 1071.930183046717 1014.478793605712 1015.041380057783 1102.98763315413 1100.843567796949 1100.174178150583 1095.898929643549 370.1947557457494 1097.942205066218 295.6124176020141
1792 0.005 8.960000000000001 20 1071.931171417167 1014.478844958851 1015.041422495898 1102.990023906986 1100.846053331755 1100.176319620133 1095.902440343337 370.1991615378017 1097.944768249809 295.6123855333203
1793 0.005 8.965 20 1071.929320938448 1014.478856596711 1015.041444137806 1102.986518944645 1100.842278172282 1100.174436569603 1095.897744044725 370.2018814043605 1097.942126739664 295.6123774515666
1794 0.005 8.970000000000001 20 1071.930686064926 1014.478883675581 1015.04146853915 1102.98833962086 1100.843483553398 1100.175115501692 1095.90016382076 370.2052308624392 1097.945829180957 295.6123893893298
1795 0.005 8.975 20 1071.929225917349 1014.478888860384 1015.041479366322 1102.987934634403 1100.843856806788 1100.175086444589 1095.898780250173 370.2121368041909 1097.944150716767 295.6124067485763
1796 0.005 8.98 20 1071.930978169781 1014.47895135009 1015.041526268995 1102.990649411545 1100.846909926803 1100.176433708607 1095.90278707368 370.2158823064852 1097.945681905245 295.6124190662209
1797 0.005 8.984999999999999 20 1071.931430874824 1014.47902768493 1015.041594762348 1102.99125334467 1100.848140784298 1100.177104510712 1095.902271827001 370.2190334260654 1097.944148519513 295.6124493683546
1798 0.005 8.99 20 1071.930488737981 1014.479070866448 1015.041645480081 1102.988952275972 1100.844499693796 1100.175598004715 1095.90103306611 370.224867849929 1097.944207150833 295.612448411216
1799 0.005 8.995000000000001 20 1071.931535123036 1014.47913433169 1015.041703389644 1102.990627353352 1100.846899221509 1100.17645270642 1095.902139435797 370.2308648915339 1097.945611407519 295.6123865910622
1800 0.005 9 20 1071.929561640091 1014.479163077335 1015.041741421566 1102.987163714734 1100.843104603479 1100.175271555067 1095.899215113669 370.2323811592041 1097.942589371271 295.6124278742836
1801 0.005 9.005000000000001 20 1071.930747590293 1014.479172549515 1015.041755804654 1102.987902748202 1100.843002388977 1100.174117172352 1095.898894887368 370.2367256451126 1097.945075150664 295.6124309155827
1802 0.005 9.01 20 1071.932422952171 1014.479226804733 1015.041799680624 1102.990198430665 1100.845642231158 1100.176260352853 1095.900633028089 370.2421988087052 1097.947296682358 295.6124533071965
1803 0.005 9.015000000000001 20 1071.929900099257 1014.479251091007 1015.041831856535 1102.987549944044 1100.843685634317 1100.175733049689 1095.898792010183 370.2478766653113 1097.943538295899 295.6123862763659
1804 0.005 9.02 20 1071.928833068306 1014.47927006151 1015.041857067253 1102.986594499934 1100.842755734576 1100.175197539346 1095.899824804094 370.2495828046729 1097.942343611203 295.6124607588071
1805 0.005 9.025 20 1071.930525028717 1014.479304971494 1015.041884455875 1102.988650717813 1100.844549579072 1100.175500651948 1095.900455761248 370.254452354762 1097.94514303963 295.6124742275363
1806 0.005 9.029999999999999 20 1071.932438613926 1014.479369299685 1015.041939432826 1102.99076119764 1100.846748028543 1100.175787325368 1095.901708279491 370.2608181557683 1097.946740162587 295.6124113732362
1807 0.005 9.035 20 1071.931750403164 1014.479420790405 1015.041993138545 1102.989785034192 1100.845999313073 1100.176088033937 1095.900831729339 370.2638891321911 1097.946282041035 295.6124421741076
1808 0.005 9.040000000000001 20 1071.930853052534 1014.479452565238 1015.042029221806 1102.988313684883 1100.844152825602 1100.174780943438 1095.900056575395 370.2679145009545 1097.946175925976 295.6124312691025
1809 0.005 9.045 20 1071.930838140428 1014.479458019781 1015.042043855677 1102.988048837428 1100.843612055586 1100.173395987442 1095.898302784219 370.2730017346811 1097.946167244368 295.612422856808
1810 0.005 9.050000000000001 20 1071.933418906284 1014.479527790047 1015.04209991856 1102.991962591936 1100.848698438582 1100.175972275705 1095.901687828816 370.2763437063808 1097.947007466641 295.6124110082765
1811 0.005 9.055 20 1071.930570514783 1014.479553206704 1015.042137567539 1102.988165406984 1100.844281308988 1100.174252501947 1095.898051271175 370.2799603182289 1097.944933612379 295.6124166893374
1812 0.005 9.06 20 1071.929033790293 1014.479554179382 1015.042145790563 1102.985372137805 1100.84082912162 1100.171475921916 1095.896816694687 370.2867318989466 1097.945268178004 295.6123978288874
1813 0.005 9.065 20 1071.928570635089 1014.479527909231 1015.042127403826 1102.98493919874 1100.839468699543 1100.17063285701 1095.897307391313 370.2902944002152 1097.944088830613 295.6123580948661
1814 0.005 9.07 20 1071.930248500063 1014.479553922336 1015.042142975678 1102.988261286146 1100.844393096537 1100.174325918246 1095.899986384824 370.2922108810012 1097.945684871844 295.612381718549
1815 0.005 9.075000000000001 20 1071.929757460562 1014.479571199893 1015.04215743173 1102.987427725012 1100.843787418329 1100.175401810086 1095.897297063858 370.2974176148977 1097.944857926798 295.6124013710249
1816 0.005 9.08 20 1071.932799422778 1014.479640412937 1015.042212769961 1102.991556292943 1100.848831752517 1100.176482997256 1095.900795939274 370.3024712617915 1097.947624180355 295.6124413654519
1817 0.005 9.085000000000001 20 1071.930213473788 1014.479645322627 1015.042230723593 1102.985572345356 1100.840059893243 1100.170697656825 1095.897156488475 370.3066791435666 1097.94433387667 295.612457370085
1818 0.005 9.09 20 1071.930301412437 1014.479663021351 1015.042246347608 1102.987119232529 1100.841479944985 1100.172405507912 1095.900249274016 370.3104707512746 1097.946007937816 295.6124270333715
1819 0.005 9.095000000000001 20 1071.929012408604 1014.479667585489 1015.042256845267 1102.986128801507 1100.841832447197 1100.17314661883 1095.89735232754 370.3156747640352 1097.944476001867 295.6124368970827
1820 0.005 9.1 20 1071.932336095346 1014.479726323206 1015.042300782982 1102.990340430433 1100.846633441512 1100.175084374908 1095.901662298254 370.3211626976474 1097.946671539943 295.6123952872469
1821 0.005 9.105 20 1071.932890625086 1014.479780364962 1015.042351581553 1102.991026918301 1100.847601345114 1100.175824939139 1095.899790509742 370.3223744857911 1097.948298300989 295.6124318977795
1822 0.005 9.109999999999999 20 1071.930862887496 1014.479815212944 1015.042392464777 1102.988725267347 1100.844419571141 1100.175220148946 1095.899584063028 370.3276170801843 1097.946935365418 295.6124372085052
1823 0.005 9.115 20 1071.92523007227 1014.479765426383 1015.042368092729 1102.981777853416 1100.836893505167 1100.17005463909 1095.89659287037 370.3333599356117 1097.941947709996 295.6124241695762
1824 0.005 9.120000000000001 20 1071.930877491538 1014.479814978434 1015.042393010037 1102.990306109408 1100.846717978391 1100.176776061325 1095.90141089681 370.3342504051954 1097.946021922013 295.6124613211761
1825 0.005 9.125 20 1071.929481118488 1014.47983220068 1015.042413977926 1102.986847574493 1100.842804419863 1100.17534512413 1095.898009073028 370.3383752134328 1097.942870877655 295.6124577865133
1826 0.005 9.130000000000001 20 1071.930872798692 1014.479855445682 1015.042433752047 1102.987646600984 1100.843055262459 1100.173992268982 1095.899853037325 370.3446023399912 1097.946423756258 295.612429890241
1827 0.005 9.135 20 1071.931345606643 1014.479866556915 1015.042449041878 1102.988925697253 1100.844440882703 1100.175403095433 1095.898917122149 370.3498661889975 1097.945543034364 295.6123828298029
1828 0.005 9.140000000000001 20 1071.931487473829 1014.479907628532 1015.042483326833 1102.989531018485 1100.845353102009 1100.17662328154 1095.901392421585 370.3521866079403 1097.946176377729 295.6124409609865
1829 0.005 9.145 20 1071.929886174309 1014.479920517397 1015.042500429342 1102.987200892995 1100.84344183692 1100.174192569197 1095.899529804835 370.358027660695 1097.943525068164 295.6124407656881
1830 0.005 9.15 20 1071.926315798449 1014.479880477621 1015.042477540995 1102.983035222379 1100.838662242039 1100.172020361304 1095.89725692151 370.3620961849501 1097.941987729949 295.6124259686805
1831 0.005 9.154999999999999 20 1071.927206648563 1014.479866852038 1015.042460427682 1102.9849945316 1100.840933941463 1100.172543664243 1095.897297885513 370.3630389288506 1097.94248483735 295.6124611117143
1832 0.005 9.16 20 1071.930025711343 1014.479885212969 1015.04247004443 1102.986677594592 1100.84240146611 1100.173339452581 1095.897085641066 370.3682467058165 1097.944401440649 295.6124782621187
1833 0.005 9.165000000000001 20 1071.931203194811 1014.479903497929 1015.042483675645 1102.987883824242 1100.843204316137 1100.174836334253 1095.896672406488 370.3737054482601 1097.947852256199 295.6125010686712
1834 0.005 9.17 20 1071.929512718421 1014.479901422636 1015.042487441359 1102.987387754294 1100.843288729811 1100.1735178292 1095.899126520236 370.3777733784775 1097.945352033502 295.6124637450604
1835 0.005 9.175000000000001 20 1071.926249777672 1014.479859783684 1015.042459256971 1102.983804841859 1100.839726523621 1100.173812933398 1095.896157990717 370.3812327500569 1097.943444702267 295.6124598514397
1836 0.005 9.18 20 1071.934339059402 1014.479937693826 1015.04250422387 1102.992651187747 1100.849353802977 1100.17601514 1095.902091899904 370.3868573104215 1097.949051029642 295.6124204292784
1837 0.005 9.185 20 1071.931377980031 1014.479990698249 1015.04255739267 1102.990077670519 1100.846928247819 1100.175832108325 1095.900654301906 370.3905203503813 1097.946097988862 295.6124618936477
1838 0.005 9.19 20 1071.929925837652 1014.480007034328 1015.042583926965 1102.985892068822 1100.840610559807 1100.171812935051 1095.898000083743 370.3949249782567 1097.94433280491 295.612447043651
1839 0.005 9.195 20 1071.930222958082 1014.480025434893 1015.042599296132 1102.987633910352 1100.842102558094 1100.17257598792 1095.900125808562 370.3976912165985 1097.947251033213 295.6124188542141
1840 0.005 9.200000000000001 20 1071.929443917955 1014.480045236641 1015.042623462646 1102.98732323724 1100.842361835014 1100.17552611848 1095.900576542481 370.4029238648708 1097.946298042397 295.6124277583783
1841 0.005 9.205 20 1071.928248178607 1014.480045211733 1015.042630081902 1102.985458224364 1100.841467902689 1100.173774451617 1095.897285607099 370.4073882421028 1097.943345311749 295.6123934435766
1842 0.005 9.210000000000001 20 1071.929517051567 1014.48005951672 1015.042641032326 1102.987527689525 1100.843431985017 1100.176313341473 1095.899756429757 370.4095986129856 1097.94435105238 295.6124448080756
1843 0.005 9.215 20 1071.933037135512 1014.48011877907 1015.042686128358 1102.990704211976 1100.847758378843 1100.176525166106 1095.900861031266 370.414737633954 1097.945944813336 295.6124310534278
1844 0.005 9.220000000000001 20 1071.929688328576 1014.480131706909 1015.042707480929 1102.986651488823 1100.841920415303 1100.175352685157 1095.89793086973 370.4178804867707 1097.946643956083 295.6124497727772
1845 0.005 9.225 20 1071.924754568573 1014.480079946365 1015.042675236036 1102.982271662383 1100.837775711531 1100.173347619171 1095.896642391318 370.4210906800306 1097.942326867214 295.61246624457
1846 0.005 9.23 20 1071.930355043016 1014.480103985647 1015.042681201183 1102.988088034822 1100.843572571149 1100.175774787102 1095.900139932069 370.4257237982966 1097.94624797759 295.6124560457603
1847 0.005 9.234999999999999 20 1071.93214036639 1014.480162781752 1015.042726815061 1102.990176135919 1100.84676150579 1100.176898481389 1095.900981972879 370.4306555691498 1097.947602087514 295.6124536814003
1848 0.005 9.24 20 1071.930833883031 1014.480180138522 1015.042749924266 1102.986787648724 1100.841523398272 1100.174377335092 1095.897765361014 370.4341137012208 1097.947073921417 295.6124564700688
1849 0.005 9.245000000000001 20 1071.929671641564 1014.480198604779 1015.042771790273 1102.987854282035 1100.844037304347 1100.176455345753 1095.899405304586 370.438244145129 1097.944073453736 295.6124822646964
1850 0.005 9.25 20 1071.929477672644 1014.480224399699 1015.042799485528 1102.987452276668 1100.84324222083 1100.177258804758 1095.898760275164 370.444401966963 1097.946257800475 295.6124474914092
1851 0.005 9.255000000000001 20 1071.932627260068 1014.480263881194 1015.042831102273 1102.989065736418 1100.843396314914 1100.174800012529 1095.899508278439 370.448228701928 1097.948907459582 295.6124494511815
1852 0.005 9.26 20 1071.927948135003 1014.480235393753 1015.042820358919 1102.98421030513 1100.839415929109 1100.17316803404 1095.897404345479 370.4492383575907 1097.943527975663 295.6124861433652
1853 0.005 9.265000000000001 20 1071.930956368304 1014.48028729017 1015.042852101207 1102.990064468685 1100.846141402568 1100.177749554749 1095.902450204637 370.4531466872098 1097.946388604927 295.6124856045541
1854 0.005 9.27 20 1071.929400478649 1014.480305116141 1015.042874807593 1102.986647793346 1100.843179984818 1100.175644235086 1095.897948455643 370.4591401814716 1097.945246357618 295.6124606423734
1855 0.005 9.275 20 1071.933466566174 1014.480379443597 1015.042932384605 1102.99207892619 1100.848453895592 1100.177961734491 1095.902307119393 370.4649547935601 1097.947076444929 295.6123960061459
1856 0.005 9.279999999999999 20 1071.929038319297 1014.480404827325 1015.042971085315 1102.98673751649 1100.843115956884 1100.176847131358 1095.89877150651 370.4676649161997 1097.942349742283 295.6123726476972
1857 0.005 9.285 20 1071.929268124541 1014.480413800169 1015.042984733797 1102.986700478945 1100.842668099134 1100.17419521472 1095.898692718283 370.470120497056 1097.944030677899 295.6124533614716
1858 0.005 9.290000000000001 20 1071.929555341934 1014.480432721324 1015.042999929345 1102.98696835 1100.84318875709 1100.17556542874 1095.898420286705 370.4759260176742 1097.944749512934 295.6124389273854
1859 0.005 9.295 20 1071.931904228875 1014.480471190579 1015.043029417666 1102.989191444742 1100.845209937347 1100.17376839694 1095.900496118899 370.4785432469347 1097.946545400669 295.6124822206314
1860 0.005 9.300000000000001 20 1071.930909043802 1014.48051451293 1015.043072640541 1102.988759586813 1100.844994503565 1100.176090432057 1095.899669241689 370.483671372666 1097.945982427877 295.6124575753977
1861 0.005 9.305 20 1071.931143058256 1014.480564774017 1015.043124037733 1102.989261377898 1100.846146862945 1100.176842328148 1095.900923538117 370.4878257175182 1097.944850112685 295.6123949345469
1862 0.005 9.31 20 1071.929869365948 1014.480600837773 1015.043163328015 1102.987291343725 1100.843513764557 1100.176570629184 1095.900064969167 370.4892248733881 1097.943407042905 295.6124655612675
1863 0.005 9.315 20 1071.92995779116 1014.480617504882 1015.043184370282 1102.98666009843 1100.842025000984 1100.175952262175 1095.896889252327 370.4938805657497 1097.946371022305 295.6124498513174
1864 0.005 9.32 20 1071.928680331107 1014.48061201629 1015.043184629285 1102.985750335812 1100.841704172918 1100.173675349646 1095.898046409315 370.4975577094045 1097.94434586711 295.6124686723085
1865 0.005 9.325000000000001 20 1071.932060677293 1014.480667064266 1015.043224624643 1102.99015192724 1100.847079606796 1100.177627617872 1095.900905990916 370.5016645818679 1097.947455709225 295.6124465819975
1866 0.005 9.33 20 1071.929820768119 1014.480680036222 1015.04324528643 1102.986456884585 1100.841392699078 1100.174698115923 1095.898010577797 370.5060863125223 1097.947151094395 295.6124515576919
1867 0.005 9.335000000000001 20 1071.928995601963 1014.48067688236 1015.043249456963 1102.985429714206 1100.840522546958 1100.173582037865 1095.897705178812 370.5101700294067 1097.944142681848 295.612444533116
1868 0.005 9.34 20 1071.929973321396 1014.480680387777 1015.043252115656 1102.986427674396 1100.842232370666 1100.173833845692 1095.897259956036 370.5140790201901 1097.945942283833 295.6124924159654
1869 0.005 9.345000000000001 20 1071.929364915428 1014.480653714009 1015.043230818137 1102.985042955222 1100.839809177129 1100.173362160471 1095.897061245104 370.5191387859414 1097.945187289427 295.6124456199933
1870 0.005 9.35 20 1071.932049938876 1014.480711709222 1015.043267613447 1102.990178400398 1100.847129999741 1100.177867037337 1095.901981492428 370.5210267399737 1097.945562128181 295.6124345535494
1871 0.005 9.355 20 1071.930957890366 1014.480742317584 1015.043298455926 1102.988551726794 1100.84416171245 1100.175543833877 1095.900348839664 370.525141186958 1097.94629300507 295.6124739243525
1872 0.005 9.359999999999999 20 1071.928570127175 1014.480756883491 1015.043322816481 1102.986029364009 1100.842217725744 1100.176023820055 1095.897903648472 370.5296434080771 1097.943557043813 295.6124692431121
1873 0.005 9.365 20 1071.928428367523 1014.480740728854 1015.043314420662 1102.984840895184 1100.839834155592 1100.173602120937 1095.897080279276 370.5331273620059 1097.944134848357 295.6124667749378
1874 0.005 9.370000000000001 20 1071.930153706937 1014.480753680132 1015.04331885513 1102.988020085393 1100.84376022783 1100.176929790355 1095.89984395398 370.5376995927937 1097.944786959584 295.6124781645696
1875 0.005 9.375 20 1071.928198731125 1014.480727232543 1015.043301463273 1102.984396702152 1100.839331642199 1100.172457402199 1095.896871184957 370.5432898687018 1097.942768687097 295.6124214959297
1876 0.005 9.380000000000001 20 1071.925237497929 1014.480682057344 1015.043265671964 1102.982461699659 1100.838320372558 1100.17408456122 1095.897333256525 370.5447317510686 1097.940086526423 295.6124459888331
1877 0.005 9.385 20 1071.926187640716 1014.480630361649 1015.043213734767 1102.982673302478 1100.838011077098 1100.173315793687 1095.895230475524 370.5491872292027 1097.941612072209 295.6124500847816
1878 0.005 9.390000000000001 20 1071.928768189525 1014.480641157161 1015.043208340235 1102.986608897545 1100.842638231337 1100.176495961027 1095.899143047546 370.5534323067785 1097.945004242638 295.6124258227877
1879 0.005 9.395 20 1071.932313003422 1014.480677902103 1015.043233365859 1102.98844494352 1100.842508332979 1100.174245053357 1095.898974835525 370.5577090240272 1097.949576968005 295.6124265941204
1880 0.005 9.4 20 1071.929527664187 1014.480666767756 1015.043234288489 1102.985418863737 1100.840497315267 1100.173397939176 1095.897549939126 370.5596969616765 1097.945088321346 295.6124724496897
1881 0.005 9.404999999999999 20 1071.930983063099 1014.480720246426 1015.043271327516 1102.989796163855 1100.846123065291 1100.177244085192 1095.902035811501 370.562632803249 1097.945024485941 295.6124764085574
1882 0.005 9.41 20 1071.929997479295 1014.480746343475 1015.043299579105 1102.987045599976 1100.843107079161 1100.176363403817 1095.898348307024 370.568027140376 1097.942378089097 295.6124772150393
1883 0.005 9.415000000000001 20 1071.931628378084 1014.480770059084 1015.043323032284 1102.988046625802 1100.843522895023 1100.175826879476 1095.89872217496 370.5730203052534 1097.945171256678 295.6124758292183
1884 0.005 9.42 20 1071.929688061252 1014.480764118674 1015.043324750612 1102.986285361599 1100.841771911548 1100.173603792376 1095.898852332057 370.5771871403373 1097.943337474917 295.6124566532942
1885 0.005 9.425000000000001 20 1071.930972871414 1014.480807251592 1015.043358743509 1102.989084377372 1100.845511928515 1100.176009741849 1095.900172450677 370.5799976938313 1097.944654377644 295.6124977262923
1886 0.005 9.43 20 1071.931652636008 1014.480884078399 1015.043422195688 1102.990860496859 1100.847216609 1100.177319346259 1095.903205412556 370.5839570069332 1097.945008255847 295.6124238182329
1887 0.005 9.435 20 1071.929378535788 1014.480903681461 1015.043454816949 1102.986206599599 1100.842330380626 1100.175554953039 1095.898093851729 370.5858885698318 1097.942289936151 295.6124443750434
1888 0.005 9.44 20 1071.931182013322 1014.480922796477 1015.043475093482 1102.988031100383 1100.843304255581 1100.17494682855 1095.899664869994 370.590560907146 1097.945465021397 295.612461005268
1889 0.005 9.445 20 1071.93062757087 1014.480941411718 1015.043494536275 1102.987238218024 1100.842453908858 1100.176715318001 1095.897951035035 370.595054519903 1097.944793261582 295.612500954544
1890 0.005 9.450000000000001 20 1071.93169286313 1014.480997544713 1015.0435433458 1102.989568345615 1100.845183005528 1100.178067634969 1095.901781249167 370.5994909165403 1097.947027829194 295.6125174990613
1891 0.005 9.455 20 1071.929166148345 1014.481014808578 1015.043572287315 1102.985929580067 1100.84166093127 1100.17482329462 1095.898210156577 370.6037086148339 1097.942893902397 295.6124834142464
1892 0.005 9.460000000000001 20 1071.931888621876 1014.481072405152 1015.043619290653 1102.988767166023 1100.844807810455 1100.175834617905 1095.900629396765 370.6068905025164 1097.944356715581 295.6124558144521
1893 0.005 9.465 20 1071.929747735624 1014.481097591655 1015.043649099235 1102.986698540054 1100.842560665969 1100.174435531546 1095.898968394117 370.6091888766277 1097.941712518945 295.6125157445906
1894 0.005 9.470000000000001 20 1071.931575349037 1014.481171207491 1015.043710829017 1102.989707246721 1100.845951155094 1100.176633338794 1095.902991655255 370.614215719487 1097.944802481103 295.6124825243773
1895 0.005 9.475 20 1071.932031721383 1014.481242879444 1015.043780549955 1102.990504916205 1100.847137381492 1100.176775151298 1095.900045286924 370.6175363613976 1097.946193893203 295.6124546476199
1896 0.005 9.48 20 1071.929881670249 1014.481263835322 1015.043818087227 1102.986730272148 1100.842522424099 1100.173797321796 1095.898626354315 370.6218722015929 1097.943757266572 295.6124430897125
1897 0.005 9.484999999999999 20 1071.932273071767 1014.481336185606 1015.043876138818 1102.990325765963 1100.846737375175 1100.176149046737 1095.902504204645 370.6253576236062 1097.944725223149 295.6124647123727
1898 0.005 9.49 20 1071.932360736168 1014.481395746613 1015.043932481279 1102.990281483444 1100.846155912041 1100.1771619586 1095.901211694219 370.6276735058208 1097.946040128525 295.6125088003155
1899 0.005 9.495000000000001 20 1071.933189695047 1014.481470019354 1015.04400769231 1102.990610787307 1100.847015226158 1100.176481105202 1095.900782968492 370.6344894504128 1097.946306908703 295.6124745856587
1900 0.005 9.5 20 1071.932249379562 1014.481533042836 1015.044073856391 1102.990085014355 1100.846503104607 1100.177597732147 1095.902042861831 370.6381762020237 1097.944875669246 295.6124748469821
1901 0.005 9.505000000000001 20 1071.930552495354 1014.481565719699 1015.044115740994 1102.987014447426 1100.842412711243 1100.174636594286 1095.899728044652 370.639717364767 1097.944715993587 295.6124805017287
1902 0.005 9.51 20 1071.931004185784 1014.481589237032 1015.04414214175 1102.986113635122 1100.840801761262 1100.171499858229 1095.898097795403 370.6437781871417 1097.94505066928 295.6124546214284
1903 0.005 9.515000000000001 20 1071.930029375178 1014.481598689462 1015.044155700213 1102.986397606041 1100.841803448756 1100.172471320067 1095.897650828581 370.6462887859156 1097.944701317632 295.6124819196387
1904 0.005 9.52 20 1071.930390187086 1014.481603215544 1015.044160654114 1102.98698230304 1100.842922502171 1100.172262832716 1095.898221465315 370.6508851047623 1097.945414956904 295.6125111038337
1905 0.005 9.525 20 1071.931557577814 1014.481655987007 1015.044202275245 1102.98869559073 1100.844379628682 1100.173858110821 1095.900444565923 370.6553315126183 1097.94567795814 295.6125091447361
1906 0.005 9.529999999999999 20 1071.930111598856 1014.481676963207 1015.044232384621 1102.985679056631 1100.840222640057 1100.172150779348 1095.897691249396 370.657684828356 1097.944984006827 295.6124974973711
1907 0.005 9.535 20 1071.927797358015 1014.481667167117 1015.044233422061 1102.983603796928 1100.83826549769 1100.170658344327 1095.897279691284 370.6611807415261 1097.941447861933 295.6125035607694
1908 0.005 9.540000000000001 20 1071.931978266195 1014.481715596672 1015.044266747424 1102.989042193305 1100.845185722036 1100.174062155633 1095.900595594625 370.6667043040743 1097.945880722851 295.6124886984954
1909 0.005 9.545 20 1071.931066881859 1014.481769245964 1015.044316663827 1102.988745888203 1100.845249069013 1100.175847061427 1095.899663738347 370.6692715461321 1097.944619042482 295.6124875197135
1910 0.005 9.550000000000001 20 1071.929208181613 1014.481775838234 1015.04433437743 1102.986193651246 1100.842067966917 1100.172857234691 1095.898157680906 370.6725010525419 1097.943529819707 295.6124884996352
1911 0.005 9.555 20 1071.927261386874 1014.481750548271 1015.044319875223 1102.984065945412 1100.839986256556 1100.172089293429 1095.897052916808 370.6774157956748 1097.942504028863 295.6124341563009
1912 0.005 9.56 20 1071.926324490231 1014.481720390263 1015.044295081271 1102.983273337829 1100.838946855508 1100.171668049036 1095.89676571742 370.6802347371504 1097.941653440505 295.6124365354407
1913 0.005 9.565 20 1071.928973096027 1014.481727985807 1015.044292976171 1102.985840141384 1100.841669067804 1100.174563274319 1095.899058777147 370.6830337905955 1097.944659169858 295.6124839812558
1914 0.005 9.57 20 1071.925518043526 1014.481680949875 1015.044259065327 1102.981719592195 1100.837141828777 1100.171346515971 1095.895463681751 370.6880008438297 1097.940531062363 295.6124871617612
1915 0.005 9.575000000000001 20 1071.93361355293 1014.481752847892 1015.04429864453 1102.991160376642 1100.848174963784 1100.175908317447 1095.901357500496 370.6910596250549 1097.945590013994 295.6125002750619
1916 0.005 9.58 20 1071.929227560545 1014.481771848805 1015.044325826709 1102.98546442636 1100.840692136732 1100.172847916529 1095.897618474786 370.6939849000683 1097.943133152955 295.6125153015719
1917 0.005 9.585000000000001 20 1071.926294698133 1014.481739327837 1015.044310948453 1102.982622312536 1100.838274100005 1100.172430114473 1095.896031696546 370.6977594467756 1097.941867844422 295.612520795336
1918 0.005 9.59 20 1071.931549768842 1014.481794694314 1015.044343971522 1102.989312796284 1100.845925433999 1100.175681313255 1095.901103938786 370.7021032963765 1097.945149562339 295.612501455248
1919 0.005 9.595000000000001 20 1071.930826371419 1014.481813681984 1015.044365496447 1102.985949818547 1100.840521199295 1100.171506008151 1095.897387031653 370.7053922341969 1097.944960222184 295.612513297933
1920 0.005 9.6 20 1071.928808909282 1014.481804065811 1015.044364406417 1102.985177659792 1100.840164729888 1100.172085932836 1095.897870061895 370.7089610788295 1097.943103435727 295.6125109170573
1921 0.005 9.605 20 1071.932994919388 1014.48188184081 1015.044422444244 1102.992008656601 1100.84904242591 1100.178319736232 1095.902495285209 370.7127690662219 1097.94610330911 295.6124989358397
1922 0.005 9.609999999999999 20 1071.931724009994 1014.481917693407 1015.044464119866 1102.987829668983 1100.842929194457 1100.175013006266 1095.898434068981 370.715961435791 1097.946904217601 295.6125060993153
1923 0.005 9.615 20 1071.933307071651 1014.481989356455 1015.044527981356 1102.991363852325 1100.847938918499 1100.177379080131 1095.902388298826 370.7195634435118 1097.947270682783 295.6125300835668
1924 0.005 9.620000000000001 20 1071.930417926037 1014.481997659636 1015.044546936473 1102.985717430534 1100.839911612934 1100.170892838391 1095.897716772014 370.7249839148237 1097.945053645708 295.6124890484996
1925 0.005 9.625 20 1071.928553906942 1014.481984893081 1015.044546680285 1102.984884681174 1100.840022957352 1100.172482493841 1095.897478519085 370.7264470242131 1097.943434195975 295.612474766171
1926 0.005 9.630000000000001 20 1071.931887341534 1014.482039288468 1015.044586142483 1102.989033676155 1100.844886488994 1100.1741678987 1095.900705426408 370.7295067278814 1097.945846781362 295.6125131045951
1927 0.005 9.635 20 1071.930950502338 1014.482066708015 1015.044618097851 1102.986256193722 1100.841715473281 1100.173423077784 1095.896655503473 370.7343482276682 1097.945591109262 295.6124933625833
1928 0.005 9.640000000000001 20 1071.930797804944 1014.482088160922 1015.044639442887 1102.986675222958 1100.841692237187 1100.174525021193 1095.897163801551 370.7377966822363 1097.945335734946 295.6125345352523
1929 0.005 9.645 20 1071.932218781348 1014.48214225383 1015.044685319889 1102.989277614516 1100.845073006959 1100.174043146806 1095.900162128653 370.7418663510848 1097.946167694149 295.6125349781523
1930 0.005 9.65 20 1071.926950482739 1014.482117646268 1015.044681819152 1102.982978213492 1100.838196816338 1100.17058672796 1095.89778768823 370.7467192944484 1097.941394754522 295.6125133494525
1931 0.005 9.654999999999999 20 1071.931328287727 1014.482157696812 1015.044704871445 1102.988724770965 1100.844877046221 1100.175391748192 1095.899637562311 370.7468822515162 1097.945882009358 295.61254207977
1932 0.005 9.66 20 1071.930908136526 1014.482187526455 1015.044736740434 1102.986166067695 1100.840705609453 1100.172666647462 1095.897859451701 370.7504350067579 1097.945720320324 295.6125326611619
1933 0.005 9.665000000000001 20 1071.92762113757 1014.482173401573 1015.044737064093 1102.983873154662 1100.839485955112 1100.172192265186 1095.89650141452 370.755425229317 1097.941127262735 295.6125471581449
1934 0.005 9.67 20 1071.9280231513 1014.482173556383 1015.044732789086 1102.984047880319 1100.839606153183 1100.173101296037 1095.897978092826 370.7593237102213 1097.942666655339 295.6125367417837
1935 0.005 9.675000000000001 20 1071.927349172359 1014.482143119219 1015.044705288417 1102.983914160578 1100.839316309158 1100.171856584851 1095.89666676493 370.7638100006026 1097.941281823588 295.612444042553
1936 0.005 9.68 20 1071.932442745431 1014.482202094367 1015.044741284156 1102.990494968529 1100.846821101144 1100.175597575764 1095.900486018602 370.7654515362867 1097.945989424229 295.6125052035492
1937 0.005 9.685 20 1071.92657701178 1014.482152756238 1015.044718233146 1102.982264759659 1100.837732807413 1100.170897635635 1095.895175017111 370.7702698160152 1097.940684733871 295.6125033952145
1938 0.005 9.69 20 1071.934428907745 1014.48221866483 1015.044754062962 1102.992140140032 1100.849493944591 1100.177040655485 1095.902016476979 370.7734431686358 1097.946719246537 295.6125095866207
1939 0.005 9.695 20 1071.93002387528 1014.482240502917 1015.044788247059 1102.985686800177 1100.841224198356 1100.172163076229 1095.898510091102 370.775801685507 1097.945109684882 295.612543385714
1940 0.005 9.700000000000001 20 1071.932279193107 1014.482256467252 1015.044801764065 1102.986746955251 1100.841212678487 1100.170904648711 1095.89794945811 370.7813734829878 1097.94718769177 295.6124824366722
1941 0.005 9.705 20 1071.93106815806 1014.482260579006 1015.044809823155 1102.987732040451 1100.842889279874 1100.173582442294 1095.899207827175 370.7827728235785 1097.945481624907 295.6124921138834
1942 0.005 9.710000000000001 20 1071.931566602717 1014.482328993938 1015.044865948103 1102.989906341693 1100.846109211658 1100.176900445451 1095.902875446471 370.7859147882624 1097.943952193254 295.6125014140919
1943 0.005 9.715 20 1071.929803353576 1014.482354436483 1015.044902354872 1102.986627462978 1100.842874701215 1100.175040519739 1095.898695789071 370.7901383237369 1097.941582827735 295.6124967345048
1944 0.005 9.720000000000001 20 1071.932068421916 1014.482403865782 1015.044944063551 1102.988414704988 1100.844098698269 1100.175682506679 1095.899688509837 370.7945862458787 1097.944836405661 295.6124919972336
1945 0.005 9.725 20 1071.930935298188 1014.482407526594 1015.04495637656 1102.987538666141 1100.842794094127 1100.175458163792 1095.898268820042 370.7968152190968 1097.944639534382 295.6125638000643
1946 0.005 9.73 20 1071.932128781002 1014.482476590161 1015.045009911062 1102.990267908038 1100.846360312987 1100.176291229443 1095.903406959539 370.8006853599762 1097.945135037798 295.6125094856635
1947 0.005 9.734999999999999 20 1071.931768329399 1014.482526075421 1015.045063572713 1102.989226089982 1100.845150272671 1100.176967462049 1095.900553679732 370.8041782666306 1097.94638077549 295.6125126330027
1948 0.005 9.74 20 1071.930489274069 1014.48254000709 1015.045086763899 1102.985768826313 1100.840432570195 1100.173023249275 1095.898322172671 370.8094663709622 1097.945742837356 295.6125036610148
1949 0.005 9.745000000000001 20 1071.926975088988 1014.482502349444 1015.045065391053 1102.983875385832 1100.839535474251 1100.174117805523 1095.897271006623 370.8113416669514 1097.941923420382 295.6124641385844
1950 0.005 9.75 20 1071.92979070982 1014.482497658889 1015.045053051874 1102.986870664238 1100.842975951187 1100.174424673347 1095.898669983608 370.8134790643516 1097.944876692679 295.6125274736667
1951 0.005 9.755000000000001 20 1071.931599026961 1014.482519542648 1015.045067773813 1102.987627041239 1100.842140155487 1100.175220731486 1095.900416738417 370.8182283638262 1097.946336405221 295.6125349471222
1952 0.005 9.76 20 1071.930924596624 1014.482522750085 1015.045073143137 1102.987081703109 1100.842506875816 1100.174464258795 1095.898128306784 370.8224792980217 1097.946517990025 295.6125015263411
1953 0.005 9.765000000000001 20 1071.933022494882 1014.482585654847 1015.045122060352 1102.99168659315 1100.848835640443 1100.179781268368 1095.902030236346 370.8250029598484 1097.94632073738 295.6124652372274
1954 0.005 9.77 20 1071.92994379257 1014.482592948379 1015.045140721807 1102.986185376271 1100.841078809529 1100.174425024756 1095.897860032974 370.826005134398 1097.944975279349 295.6124926867812
1955 0.005 9.775 20 1071.928853838349 1014.482583236763 1015.045142381479 1102.984672153256 1100.839651389418 1100.172766364499 1095.897527625337 370.8307078958719 1097.942618239287 295.6125152888609
1956 0.005 9.779999999999999 20 1071.930508526361 1014.482610190207 1015.04516183796 1102.987373184072 1100.843356268898 1100.175320385079 1095.89967003562 370.8352266113606 1097.944103074369 295.6124894824289
1957 0.005 9.785 20 1071.932374207426 1014.482661888006 1015.045202209976 1102.989290340513 1100.845400514528 1100.176572930573 1095.900272037819 370.8384968270558 1097.947678719956 295.6125087525157
1958 0.005 9.790000000000001 20 1071.931499171704 1014.482683214618 1015.045226202537 1102.987623435437 1100.842686304765 1100.176270205931 1095.897942572435 370.8406740294398 1097.947225996827 295.6125485999486
1959 0.005 9.795 20 1071.931854439344 1014.482711229609 1015.045258254846 1102.987021273231 1100.841965907632 1100.175039521658 1095.897056137177 370.8444578374642 1097.947043434869 295.6125859544127
1960 0.005 9.800000000000001 20 1071.932455725444 1014.482754109652 1015.045294114932 1102.989314623905 1100.844434159104 1100.176392303609 1095.901593341968 370.8485716294456 1097.945895507419 295.6125759245533
1961 0.005 9.805 20 1071.930458796685 1014.482763223993 1015.045307895243 1102.985014948196 1100.839127208047 1100.17066550357 1095.897976986762 370.8532021227625 1097.945247808845 295.6125099615296
1962 0.005 9.81 20 1071.92752069606 1014.48271909477 1015.045276181384 1102.983187041815 1100.838668712698 1100.171400877026 1095.896677159071 370.8550192155682 1097.94171741587 295.612508829778
1963 0.005 9.815 20 1071.930012281798 1014.482720929074 1015.04526998211 1102.986561214683 1100.842160184485 1100.173142215466 1095.897504781483 370.8573315987757 1097.943770666966 295.6125255952197
1964 0.005 9.82 20 1071.932415802125 1014.482780552222 1015.045314606396 1102.989462851783 1100.845459482998 1100.17495479456 1095.901165014812 370.8624461480729 1097.945957458445 295.6125456975139
1965 0.005 9.825000000000001 20 1071.931784590871 1014.482812853487 1015.045348888937 1102.989220681044 1100.845767454978 1100.177207667601 1095.899781799425 370.8654741917608 1097.944739778787 295.6125999690768
1966 0.005 9.83 20 1071.93357460898 1014.48287912994 1015.045405269506 1102.990547949866 1100.84679017971 1100.175565585827 1095.902452457855 370.8695622071093 1097.947096520033 295.6125599167789
1967 0.005 9.835000000000001 20 1071.932316303574 1014.482929610495 1015.045458224209 1102.989296059744 1100.845187627638 1100.174381093853 1095.901048986236 370.8710095194743 1097.946268539174 295.6126042282942
1968 0.005 9.84 20 1071.93399626151 1014.483008360856 1015.045532316094 1102.991682287991 1100.849290983263 1100.176472153208 1095.901602231577 370.8741764789863 1097.945784490258 295.6125936121872
1969 0.005 9.845000000000001 20 1071.931637000076 1014.483010852145 1015.04555182334 1102.98529981328 1100.839519024398 1100.170971563653 1095.896714727685 370.8791673001265 1097.946176545732 295.6125498156439
1970 0.005 9.85 20 1071.930678041261 1014.48300463141 1015.045550649891 1102.985257650489 1100.839065268622 1100.170598161414 1095.898534480609 370.8824345076629 1097.94447068145 295.6125449344295
1971 0.005 9.855 20 1071.927704688401 1014.482958623148 1015.045516533003 1102.982975663153 1100.838260315139 1100.17011676154 1095.896100946434 370.8859001795057 1097.942238967527 295.6125104512631
1972 0.005 9.859999999999999 20 1071.93326907228 1014.48301265629 1015.045544059055 1102.990961736253 1100.84783895846 1100.176036305511 1095.901757689863 370.8875156357925 1097.947934591852 295.6125169336439
1973 0.005 9.865 20 1071.934364190993 1014.483075342368 1015.045597269885 1102.991627776192 1100.848718687887 1100.175792681133 1095.901159678166 370.8908726873327 1097.946441492341 295.612549201311
1974 0.005 9.870000000000001 20 1071.931294847012 1014.483105700516 1015.045639553088 1102.987416346483 1100.842658347582 1100.174696756482 1095.898873619409 370.8955781935325 1097.946082426837 295.6125687028401
1975 0.005 9.875 20 1071.931699314526 1014.483130809161 1015.045667262686 1102.988138176062 1100.843924575747 1100.174073939893 1095.899259080175 370.900849505403 1097.945055820265 295.6125142975882
1976 0.005 9.880000000000001 20 1071.930360537208 1014.483124924361 1015.045666126202 1102.984902053439 1100.839227804718 1100.170363860131 1095.897379828252 370.9013951066049 1097.944502773522 295.6125494433552
1977 0.005 9.885 20 1071.93055238329 1014.483120349367 1015.045664960543 1102.987655288437 1100.843498145381 1100.173844534075 1095.897854862537 370.9030030693949 1097.946558081377 295.6125703788977
1978 0.005 9.890000000000001 20 1071.932817815312 1014.483181491697 1015.045708549367 1102.990956004015 1100.847641235763 1100.177458847618 1095.902618242509 370.9075867317806 1097.945196702401 295.6125805381503
1979 0.005 9.895 20 1071.930065207959 1014.483173717419 1015.04571678883 1102.98448711557 1100.839309945105 1100.171448197592 1095.895723139231 370.913280502581 1097.943706973477 295.6125276907545
1980 0.005 9.9 20 1071.930032605565 1014.483167440997 1015.045713779329 1102.986050207044 1100.841453837944 1100.172709320512 1095.898212132114 370.9148698784492 1097.943927064701 295.6125274767108
1981 0.005 9.904999999999999 20 1071.932013195711 1014.483204164476 1015.045738519837 1102.988864578264 1100.844812925971 1100.175117175698 1095.900327715574 370.9184693209388 1097.944949772281 295.6125717358015
1982 0.005 9.91 20 1071.933680696897 1014.483264888114 1015.045788674422 1102.990615124813 1100.846870112765 1100.17518964921 1095.90161331801 370.9234121989138 1097.947706395958 295.6125124608384
1983 0.005 9.915000000000001 20 1071.930941877662 1014.483270136127 1015.04580758129 1102.985613667716 1100.840065014552 1100.172166939178 1095.896914412261 370.9235760403749 1097.946058801001 295.6125400777643
1984 0.005 9.92 20 1071.928367859828 1014.483251547177 1015.045801322081 1102.985003399318 1100.840557292037 1100.172941774248 1095.897599198557 370.9264182855192 1097.942974637087 295.6125862088168
1985 0.005 9.925000000000001 20 1071.931947434255 1014.48326941033 1015.045805441754 1102.988078736483 1100.843567465144 1100.173033297785 1095.899821082175 370.9310334967691 1097.944837068007 295.6125964436582
1986 0.005 9.93 20 1071.93031727307 1014.483272439703 1015.045809863324 1102.986322601309 1100.841929711966 1100.172597869607 1095.898733957556 370.9367467855513 1097.94368744712 295.6125439563342
1987 0.005 9.935 20 1071.92828448155 1014.483254463232 1015.045798689661 1102.984806041628 1100.840122901962 1100.172718878507 1095.898814474647 370.9373321532796 1097.943838700525 295.6125512510341
1988 0.005 9.94 20 1071.92990328319 1014.483239833308 1015.045786852889 1102.985310831412 1100.839994890305 1100.17347069168 1095.897850568669 370.9407754935099 1097.944458485718 295.6125376960583
1989 0.005 9.945 20 1071.931875900536 1014.48327661454 1015.045810681537 1102.988809913414 1100.84468443305 1100.176334365538 1095.90081024307 370.9440206622516 1097.946843126654 295.6125473763572
1990 0.005 9.950000000000001 20 1071.930278457567 1014.483288591377 1015.045829372348 1102.986053176179 1100.841587701204 1100.174768660773 1095.897269932749 370.9460669679705 1097.945553546992 295.6125516666711
1991 0.005 9.955 20 1071.92701096541 1014.483237357105 1015.045794474528 1102.982571523385 1100.838077307759 1100.173045344099 1095.895583061094 370.9491786511007 1097.943152995249 295.6125783750364
1992 0.005 9.960000000000001 20 1071.931905245227 1014.483272461915 1015.04580478576 1102.988966750159 1100.845162378471 1100.176308465072 1095.901300631883 370.9539738109546 1097.945559045206 295.6125665841241
1993 0.005 9.965 20 1071.930453323538 1014.483271639788 1015.045808791201 1102.986367936084 1100.841883896794 1100.175383484707 1095.896667771133 370.9570262675572 1097.944675538141 295.612559540942
1994 0.005 9.970000000000001 20 1071.928933739428 1014.483253710683 1015.045798030422 1102.985699105315 1100.841548283532 1100.17390221221 1095.898427815122 370.9594527218367 1097.943169425771 295.6125721190721
1995 0.005 9.975 20 1071.933358054128 1014.483302632459 1015.045827949648 1102.990294584177 1100.846684277591 1100.176648085082 1095.900461051116 370.9634488470394 1097.948759058546 295.6125829002777
1996 0.005 9.98 20 1071.932398114524 1014.483330022586 1015.045858784337 1102.988655003088 1100.8445349665 1100.17648552984 1095.898910762967 370.9667118953928 1097.947532732902 295.6126047538706
1997 0.005 9.984999999999999 20 1071.932508682881 1014.483365954466 1015.045893944814 1102.989234499176 1100.844823758334 1100.176984560838 1095.899914327412 370.9715109362604 1097.94740561316 295.6125575375465
1998 0.005 9.99 20 1071.932383720881 1014.483408502565 1015.045932989904 1102.989365137594 1100.844689244864 1100.176437131586 1095.901509485931 370.9741469705534 1097.947074439979 295.6125497113932
1999 0.005 9.995000000000001 20 1071.931250440272 1014.48343345154 1015.04596491183 1102.987572304332 1100.843108477056 1100.176354795232 1095.898665631425 370.976135286805 1097.946264917178 295.6125778674603
2000 0.005 10 20 1071.933028551293 1014.483474235415 1015.046001762762 1102.989374423089 1100.845032004825 1100.17668496512 1095.900119853333 370.9799888483826 1097.948163241451 295.6125634549502
2001 0.005 10.005 20 1071.932203364867 1014.483508939693 1015.046038626573 1102.988839603674 1100.844478056609 1100.176419608823 1095.899153238375 370.9837078333078 1097.946947058422 295.6125691711034
2002 0.005 10.01 20 1071.930280221494 1014.483509099575 1015.046049352475 1102.986036367101 1100.841499958469 1100.173777179793 1095.898809702348 370.9865821267052 1097.943596787796 295.612551682158
2003 0.005 10.015 20 1071.932145258881 1014.483547151941 1015.04607767851 1102.988792399996 1100.845018744987 1100.176118318137 1095.900304099288 370.9894543723508 1097.944212538137 295.6125089376646
2004 0.005 10.02 20 1071.932807347971 1014.483590959231 1015.046115352847 1102.989730465255 1100.845695901019 1100.177144885554 1095.90039717852 370.9907104121023 1097.948116547532 295.6125684002569
2005 0.005 10.025 20 1071.932241618724 1014.483617368203 1015.046148309142 1102.987997424019 1100.843344155552 1100.175363353702 1095.898841426877 370.9964952955911 1097.946942253844 295.6125642518487
2006 0.005 10.03 20 1071.93223186141 1014.483659318216 1015.046187763022 1102.988936154998 1100.844390100174 1100.176559424403 1095.900648274555 370.9996936056922 1097.946753712104 295.6125338923342
[truncated: 49,239 more chars]
