# Supplementary material for: Thermocouple Sensor Response in Hot Airstream
Source: Sensors (Basel). 2025 Jul 26;25(15):4634. doi: 10.3390/s25154634 (PMC12349096; doi:10.3390/s25154634)
Supplement: Supplementary file 1 [file sensors-25-04634-s001.zip › report-file-t_11R76.out]

"report-file-t"
"Time Step" "delta-time etc.."
("TimeStep" "delta-time" "flow-time" "iters-per-timestep" "t_1" "t_sensor" "t0" "t1" "t2" "t3" "ty_1" "ty_10" "ty1" "ty10")
0 0.005 0 0 293.0000000000002 293.0000000000001 293.0000000000002 293.0000000000002 293.0000000000002 293.0000000000002 293.0000000000002 293.0000000000002 293.0000000000002 293.0000000000002
1 0.005 0.005 20 542.6967908869481 296.567125775722 295.2684941604551 1058.325206847414 1071.066451054436 1077.733609516716 1039.669312789417 549.7027120504665 1046.831882385791 426.0193445817872
2 0.005 0.01 20 698.8334136306825 303.145591380883 300.5106201363156 1105.979946305485 1102.054452335918 1099.948371147073 1106.688574609798 364.0441044126202 1105.292849638027 351.5678906731208
3 0.005 0.015 20 837.3249091257098 311.6078690240274 308.1204789468682 1103.603739128768 1100.773873918095 1100.107462089125 1101.294036950692 378.0951660477069 1098.939081228033 327.5672014126638
4 0.005 0.02 20 914.411915725875 321.2030677748671 317.2169120825492 1102.968214811728 1100.40283918006 1100.038365331056 1096.523647492012 309.4873110762131 1097.550810865253 329.7780695674606
5 0.005 0.025 20 941.1364412652449 331.393180241433 327.1367642348158 1102.741692757805 1100.311227441337 1100.025736439947 1094.181012740518 296.5995746014809 1097.008844295756 333.8377037212637
6 0.005 0.03 20 946.9335877874906 341.8506705932097 337.4640575952117 1102.711319353323 1100.311745186417 1100.027936870998 1093.371707370842 294.1408230563142 1097.038950125326 332.7956592040871
7 0.005 0.035 20 946.2045562484262 352.3907179608856 347.954841873692 1102.746412631793 1100.34189572478 1100.04537782238 1093.496892789705 293.6996806480907 1097.144463812117 330.2854035381187
8 0.005 0.04 20 944.6896992143331 362.9304385779241 358.4792145401526 1102.775428226821 1100.360672893988 1100.046510493547 1093.82244298088 293.5872480347726 1097.203062027309 327.6100297449544
9 0.005 0.045 20 946.0727378380994 373.4325879353977 368.9767189777302 1102.798141468577 1100.369644460004 1100.04472565486 1094.151174059479 293.6092251841786 1097.227679945022 325.2263290686554
10 0.005 0.05 20 947.2805777218516 383.8803569140317 379.4210946954716 1102.80514413394 1100.369529169128 1100.03834774855 1094.436773021325 293.800218971125 1097.232798324808 323.0620328350457
11 0.005 0.055 20 948.8580013793509 394.259160753281 389.7994399869876 1102.817557609839 1100.373693780711 1100.037638348803 1094.608861027709 293.9692785766564 1097.233178978621 320.9609980580784
12 0.005 0.06 20 950.6690495745813 404.5583028035501 400.1028875773985 1102.815225812635 1100.367489479701 1100.02505771554 1094.674493504082 293.9791170420129 1097.227857575533 318.767355909149
13 0.005 0.065 20 952.6635762966706 414.7728198759452 410.3259494497464 1102.816342684324 1100.365111765321 1100.018134380069 1094.714268502568 293.978213706468 1097.222580668685 316.3809757709168
14 0.005 0.07000000000000001 20 954.9696971302027 424.8952937249655 420.4625513096856 1102.82594653363 1100.369053106654 1100.022733599755 1094.742390152794 294.0428894000676 1097.223174451721 313.7807732329243
15 0.005 0.075 20 957.2055278662675 434.9202245452819 430.507335569446 1102.821475015474 1100.364646993177 1100.015428050113 1094.77950711329 294.1457526243926 1097.219560744839 311.0415650853007
16 0.005 0.08 20 959.1208580156339 444.8441011581631 440.4557509806744 1102.839272147223 1100.380311276894 1100.019980988023 1094.80942473135 294.2481865687009 1097.207374298432 308.3202137101167
17 0.005 0.08500000000000001 20 961.1482465575284 454.6654097739829 450.3046869452132 1102.835553464556 1100.372126429715 1100.018099344615 1094.843759993547 294.3147169557174 1097.221270173345 305.7868552976794
18 0.005 0.09 20 963.098047317804 464.3786828785763 460.0503576294842 1102.847004281091 1100.3819259124 1100.031026021641 1094.878947522502 294.3284657657562 1097.209744244605 303.5739462991562
19 0.005 0.095 20 965.2036717566062 473.9790991075351 469.6904784589831 1102.850700149241 1100.383847572676 1100.035944080576 1094.91598572932 294.3035800643995 1097.221815997395 301.7332613702382
20 0.005 0.1 20 967.0910067713816 483.4650906869047 479.225425657199 1102.861086216475 1100.391853183892 1100.043619817333 1094.948735626896 294.2651062766419 1097.21242297467 300.2544416518976
21 0.005 0.105 20 968.9784185452472 492.8333926592597 488.64671066034 1102.860144693633 1100.387954901847 1100.037554303832 1094.980687816843 294.2352041390357 1097.222549956159 299.0944997516917
22 0.005 0.11 20 970.8295768082859 502.0802680312622 497.9496938803697 1102.870751979293 1100.395968018373 1100.044853133957 1095.00963033551 294.2252349703415 1097.212424621418 298.205354931933
23 0.005 0.115 20 972.4823390378073 511.2040619736988 507.1316828969227 1102.870943767124 1100.393261910255 1100.039951463171 1095.040494487606 294.2354254895045 1097.224979273775 297.5397643717646
24 0.005 0.12 20 974.1876000559342 520.2039568112466 516.1913859238706 1102.87998585878 1100.400165038863 1100.046589249922 1095.070027620463 294.2593596597479 1097.214510519262 297.0532390241686
25 0.005 0.125 20 975.7696282719987 529.0784624771694 525.1269316110572 1102.879768878119 1100.397012961347 1100.041358404619 1095.097478121865 294.2878214691457 1097.226891019764 296.7018053064812
26 0.005 0.13 20 977.4239119351896 537.8275455971313 533.9379645294659 1102.891312711413 1100.402661997157 1100.041187266296 1095.125476756717 294.3136182887264 1097.221216478072 296.456882529625
27 0.005 0.135 20 979.0175515908988 546.4487159925249 542.6228094370276 1102.892027545001 1100.400941003759 1100.043104157326 1095.148105269179 294.33496453238 1097.219463484634 296.2906921078612
28 0.005 0.14 20 980.5236948563943 554.9429176185882 551.1810248655177 1102.889365038791 1100.398755076797 1100.041634592431 1095.17497097075 294.3571264970655 1097.215377382527 296.183088132109
29 0.005 0.145 20 982.0630237130983 563.3101303942334 559.6125185589596 1102.896681705756 1100.403461134951 1100.049090137082 1095.201578652468 294.3886237681993 1097.216761930739 296.111487321902
30 0.005 0.15 20 983.4827244098211 571.55049704842 567.9172230215282 1102.900148956634 1100.403991719582 1100.046402557917 1095.222018459877 294.4346567329231 1097.213922937187 296.0624646175652
31 0.005 0.155 20 984.9552163387821 579.6646178077735 576.0955806419664 1102.899609081918 1100.401644246978 1100.040480350533 1095.246560234574 294.4920640891682 1097.209172185765 296.0281463700653
32 0.005 0.16 20 986.3689593744725 587.6535689544417 584.1481150692349 1102.897320371736 1100.402041555672 1100.043006715623 1095.270429463838 294.5495647329531 1097.204831328779 296.0030635781613
33 0.005 0.165 20 987.8254161828277 595.5187863443406 592.0757437653057 1102.902919071011 1100.402159522789 1100.036514169404 1095.289230893986 294.5961071358979 1097.205558652579 295.9834985029873
34 0.005 0.17 20 989.2863892737414 603.2594373732682 599.8782643181356 1102.903502614101 1100.401322405021 1100.035087617968 1095.308258221263 294.626318607673 1097.209227651377 295.9667560036109
35 0.005 0.175 20 990.6780491017133 610.8732443951111 607.5554385400079 1102.903556250974 1100.39859607718 1100.031140013984 1095.325673249675 294.6424343673439 1097.206173108153 295.9511918248873
36 0.005 0.18 20 992.1035538111123 618.3613308881879 615.1076430890976 1102.90107683596 1100.391634505005 1100.018711554083 1095.342273043109 294.6473526849044 1097.204415955505 295.9347580139443
37 0.005 0.185 20 993.5481558176839 625.7255171179567 622.5357579178842 1102.903471297223 1100.391785733624 1100.016466473802 1095.359431737675 294.6471985674177 1097.205984710148 295.9166736399947
38 0.005 0.19 20 994.981987904061 632.9673820906975 629.8409094838121 1102.908013411787 1100.393488612195 1100.017524849144 1095.375936926969 294.6458802456827 1097.207381405411 295.8953284158292
39 0.005 0.195 20 996.4166980555807 640.0889702629767 637.0247408188687 1102.911199010003 1100.394084775757 1100.013394566834 1095.391885073392 294.645863086488 1097.210730869852 295.8698158841739
40 0.005 0.2 20 997.814692010534 647.0919217580849 644.0888438388589 1102.916207573782 1100.396688170773 1100.01650417976 1095.407123760899 294.6485069629889 1097.215993437486 295.8398260388776
41 0.005 0.205 20 999.169074590837 653.9780502503356 651.0350352939757 1102.924737423634 1100.403207679095 1100.024496622595 1095.422796215723 294.6540478536259 1097.22907059951 295.8058367109231
42 0.005 0.21 20 1000.549024077327 660.7484874971465 657.8646142514605 1102.930441308963 1100.408102907918 1100.029682375521 1095.440800103317 294.6621498726224 1097.234731417568 295.7686848364365
43 0.005 0.215 20 1001.917616210147 667.4050157323786 664.5790554633613 1102.936479203149 1100.412252040249 1100.034118212756 1095.458067487516 294.6722055360777 1097.236069596123 295.7296913109713
44 0.005 0.22 20 1003.243069574806 673.9486818023635 671.1792197136449 1102.932003980454 1100.408489374822 1100.027931978045 1095.472133674932 294.6835267917206 1097.234274124755 295.6899179337544
45 0.005 0.225 20 1004.538719126801 680.3808864487257 677.6659044657673 1102.934442575533 1100.410280105316 1100.030970696467 1095.487106775621 294.6955561817645 1097.237933203396 295.6503479770747
46 0.005 0.23 20 1005.787866564394 686.7031548909023 684.0415650684452 1102.926638571958 1100.402003689419 1100.01903650092 1095.502420651747 294.7077501315749 1097.23640196321 295.6119693314159
47 0.005 0.235 20 1006.972134030091 692.9172176968226 690.3081191645767 1102.929920568512 1100.404594046909 1100.025595703044 1095.516512094032 294.7199313293014 1097.237064757722 295.5755157709397
48 0.005 0.24 20 1008.130358263678 699.0246237944891 696.4672931340853 1102.932754320942 1100.405672682673 1100.027834095646 1095.532375126475 294.7319427217047 1097.237475182908 295.5411576746386
49 0.005 0.245 20 1009.303259663835 705.0267728497506 702.5205653260031 1102.934233980665 1100.40407234638 1100.022824349529 1095.547707712956 294.7437353461144 1097.235364781935 295.5084322963411
50 0.005 0.25 20 1010.47054447527 710.9249765758765 708.4692768826072 1102.936639497919 1100.404852465686 1100.025215926108 1095.560457996165 294.7554092122071 1097.233487389495 295.476201317808
51 0.005 0.255 20 1011.618853705464 716.7207336658306 714.3148867920643 1102.938737483699 1100.406262742959 1100.027362421081 1095.573767468676 294.7669777871005 1097.229523582098 295.4428088129318
52 0.005 0.26 20 1012.728887544475 722.4155314702001 720.0588734207457 1102.935558498585 1100.402549766248 1100.02236194317 1095.58405491086 294.7786252367218 1097.231833188985 295.4063993404916
53 0.005 0.265 20 1013.799620927369 728.011010890745 725.7027955398351 1102.935994940765 1100.40079766788 1100.015422345516 1095.593432600588 294.7902714711076 1097.232723181072 295.3651244554623
54 0.005 0.27 20 1014.903049530464 733.5088514695497 731.2482480781506 1102.942887928164 1100.406510598912 1100.023981005044 1095.606710309838 294.8019539812615 1097.236143859348 295.3177244688464
55 0.005 0.275 20 1015.962820775166 738.9103920233293 736.6966259179827 1102.943713335524 1100.402844366694 1100.009470614159 1095.613480902865 294.8139182606307 1097.238232691848 295.2639689110765
56 0.005 0.28 20 1017.016820950802 744.2169755839574 742.0493985851016 1102.944315393128 1100.403541055151 1100.014239740117 1095.622632636307 294.8266518851021 1097.239841103283 295.2021336488071
57 0.005 0.285 20 1018.068849393561 749.430287773615 747.3080849889507 1102.950607594921 1100.405953948534 1100.014288550093 1095.635945154844 294.8399554729118 1097.241586324886 295.1329113075877
58 0.005 0.29 20 1019.098683553465 754.5520113382184 752.4742363059574 1102.951965896141 1100.405438910009 1100.011723700828 1095.647346299999 294.8539793702406 1097.243039492014 295.0543388808672
59 0.005 0.295 20 1020.118050683781 759.5837210532599 757.549450441414 1102.958401129124 1100.408533475168 1100.014197339508 1095.65799429347 294.8691264441519 1097.247045369759 294.9692220822599
60 0.005 0.3 20 1021.141074789865 764.5267783257707 762.5351599996906 1102.960611632452 1100.408805856953 1100.01443188982 1095.665566644843 294.8855712255762 1097.248960196356 294.8778660382911
61 0.005 0.305 20 1022.139431889398 769.3828758224003 767.433008459179 1102.973157581134 1100.417013492335 1100.024627353632 1095.677726039645 294.9036256563758 1097.259151013825 294.7820913557684
62 0.005 0.31 20 1023.145194093368 774.1532998945822 772.2444338956642 1102.981960203775 1100.425607179887 1100.035805927531 1095.689443623493 294.9236873773856 1097.260439522323 294.6843065420175
63 0.005 0.315 20 1024.109701038315 778.8392983311446 776.970712771014 1102.977351564022 1100.423268781659 1100.032603883183 1095.695973090595 294.9462507025411 1097.259948766737 294.5868723004264
64 0.005 0.32 20 1025.075638772236 783.442356262158 781.6133173886775 1102.990068341496 1100.430727408011 1100.042732813764 1095.708402916904 294.971624578919 1097.266553605057 294.4925206873854
65 0.005 0.325 20 1026.008378233144 787.9636786866073 786.173489182187 1102.981732811194 1100.423608457677 1100.029284249339 1095.713871776371 295.0000229098545 1097.265520799523 294.4038149885224
66 0.005 0.33 20 1026.924180322285 792.4048714965888 790.6527552822805 1102.988166021937 1100.42857486282 1100.038337904366 1095.724493198058 295.0317009749992 1097.267669476666 294.3204318170461
67 0.005 0.335 20 1027.820662349017 796.7672188404115 795.0524261799355 1102.979606578095 1100.421792382378 1100.02663478331 1095.732254082273 295.0666237167333 1097.266842495389 294.2426563319518
68 0.005 0.34 20 1028.731907910774 801.0522199123099 799.3739881423857 1102.990997870073 1100.430921562647 1100.041564768976 1095.741890565115 295.1045815708475 1097.273330962722 294.1708277872962
69 0.005 0.345 20 1029.634934413734 805.2610971908155 803.618758909515 1102.998025012859 1100.435294094676 1100.044148606261 1095.755177030826 295.1453896387134 1097.278335941246 294.1046203978004
70 0.005 0.35 20 1030.525042725238 809.3950074895696 807.7879205220695 1102.996773479731 1100.436483282013 1100.048825371229 1095.763604517968 295.1885367905516 1097.279646868543 294.0436123868207
71 0.005 0.355 20 1031.395133571816 813.4552528794973 811.8827338181019 1102.99360327395 1100.434313056747 1100.046503233262 1095.771463865399 295.2336370828096 1097.279019993256 293.9875384647498
72 0.005 0.36 20 1032.258817424215 817.4431877472206 815.9045502436329 1102.995478189631 1100.434675582386 1100.045373925458 1095.779487685666 295.2802747876083 1097.279801451192 293.9360108416867
73 0.005 0.365 20 1033.122119559856 821.3601699466205 819.8547390538354 1103.010014398282 1100.445172047199 1100.061638056719 1095.79578798333 295.3282350001445 1097.286674904248 293.888297390148
74 0.005 0.37 20 1033.957743876064 825.207155064386 823.7343990204444 1103.007017092309 1100.440198883542 1100.049070770483 1095.796692064116 295.377086194574 1097.288610511792 293.8437386462384
75 0.005 0.375 20 1034.815079803723 828.9856769568134 827.544880661757 1103.020097325628 1100.45132967839 1100.066784781663 1095.81224386637 295.4263883158146 1097.291072140345 293.8015187566915
76 0.005 0.38 20 1035.635116657638 832.6967815413517 831.2873272039689 1103.021208632253 1100.451231399881 1100.067407413735 1095.817424769543 295.4759604733137 1097.289536454549 293.7610554551873
77 0.005 0.385 20 1036.456233386363 836.3415282263712 834.9628687366325 1103.025275155588 1100.451837802319 1100.065153084502 1095.823112065936 295.525461272034 1097.291992783994 293.7226785474057
78 0.005 0.39 20 1037.260151764297 839.9210197086304 838.5726134504951 1103.024695622543 1100.449741186097 1100.059579525318 1095.828540438314 295.5744912736334 1097.292337210553 293.6866966177829
79 0.005 0.395 20 1038.052641210176 843.4364333799856 842.1177218818671 1103.029000026515 1100.452104554108 1100.05881837735 1095.833174855495 295.6225978923517 1097.29418310838 293.6534009793377
80 0.005 0.4 20 1038.842349945553 846.8890455029864 845.5994270504455 1103.039880116882 1100.458580048915 1100.067147788987 1095.841799637112 295.6695659923206 1097.299275451285 293.6221992044539
81 0.005 0.405 20 1039.616675059328 850.2798676006294 849.0188031541614 1103.044463049714 1100.463325248949 1100.078232309966 1095.854086546792 295.7151236532241 1097.299264732477 293.5922440123987
82 0.005 0.41 20 1040.373353568157 853.6098429646607 852.3768197316049 1103.036860932978 1100.460191024804 1100.075022922448 1095.850639956422 295.7591021724215 1097.297785784681 293.5631275266882
83 0.005 0.415 20 1041.132508821869 856.880192308111 855.6746628437713 1103.042362099109 1100.464611157036 1100.082669615696 1095.863656279059 295.8013605222977 1097.298651591463 293.5345667538043
84 0.005 0.42 20 1041.882566593407 860.0919825352867 858.9134215621576 1103.048877376187 1100.466783738177 1100.086092921914 1095.872363482504 295.8418754385644 1097.299740193959 293.5065209481795
85 0.005 0.425 20 1042.621378948591 863.2461372845158 862.0940608298422 1103.046338032963 1100.465999869549 1100.086465462049 1095.873907844499 295.8808727952104 1097.300772980644 293.478807449542
86 0.005 0.43 20 1043.347838737297 866.3436658739189 865.217586360149 1103.047049147261 1100.465926323005 1100.08631688781 1095.877406038789 295.9183762980023 1097.304209100965 293.451119982234
87 0.005 0.435 20 1044.063261152823 869.3856285986438 868.2850147548373 1103.049001344962 1100.466273017011 1100.084876011426 1095.883542647402 295.9547280841092 1097.307173893657 293.4240519441915
88 0.005 0.44 20 1044.769159528599 872.3730083751501 871.2972965271265 1103.052048025345 1100.469084975952 1100.088284152802 1095.890257683658 295.9901701633568 1097.310781715683 293.3980584389138
89 0.005 0.445 20 1045.463791438134 875.3067633904067 874.2552813356215 1103.058560621598 1100.470438394717 1100.085576585257 1095.904301105567 296.0248207997386 1097.307432576716 293.3752428234708
90 0.005 0.45 20 1046.15029067832 878.1877104915003 877.1599909330305 1103.055022098914 1100.470086072397 1100.085103021703 1095.908136398787 296.058927168622 1097.310964905764 293.356088814077
91 0.005 0.455 20 1046.824052338694 881.0168044575154 880.0124400274124 1103.053633007114 1100.465130290923 1100.074525532369 1095.914314595597 296.0926311813993 1097.307723450094 293.3443038473316
92 0.005 0.46 20 1047.48938530331 883.7951603589784 882.8136407506425 1103.059171097298 1100.469880333107 1100.080905909815 1095.91888737249 296.1261572958029 1097.309957585694 293.3412402502678
93 0.005 0.465 20 1048.138037398696 886.5236119935978 885.564474094689 1103.057580603869 1100.467506149793 1100.075093297502 1095.923154937092 296.1594937649208 1097.307333518889 293.3533554128343
94 0.005 0.47 20 1048.77622013928 889.2030386974508 888.265892319136 1103.05701889407 1100.468334466264 1100.076992522031 1095.929273843253 296.1928220144166 1097.306665165229 293.3834920176528
95 0.005 0.475 20 1049.403548961861 891.8342710158472 890.918749075426 1103.057085488294 1100.468831263895 1100.076708968011 1095.933568147238 296.2261672392397 1097.305000926053 293.4259534184973
96 0.005 0.48 20 1050.022762099123 894.4181734647794 893.5238878691658 1103.05711432566 1100.468100143897 1100.076643391789 1095.936459657889 296.259373399118 1097.303782342732 293.4711491359171
97 0.005 0.485 20 1050.635043791982 896.9557336088317 896.0822260372139 1103.060601540226 1100.469989416121 1100.079374233955 1095.945488372762 296.2924370619532 1097.307278021597 293.521174187234
98 0.005 0.49 20 1051.237308707141 899.4477817549671 898.594644641354 1103.06671103036 1100.477178299748 1100.088199802856 1095.952003131519 296.3253116517374 1097.310296137224 293.5774763276455
99 0.005 0.495 20 1051.823449240833 901.8950001082052 901.0618696753971 1103.064789429135 1100.480828999847 1100.095805068002 1095.949395321992 296.357983476665 1097.312439228491 293.6339845678569
100 0.005 0.5 20 1052.401060319039 904.2982252023886 903.4847388543091 1103.065698763528 1100.480839505403 1100.09704903079 1095.953548015455 296.3903379496198 1097.312715262645 293.690370643129
101 0.005 0.505 20 1052.965829408574 906.6582262296603 905.8640202486844 1103.060725232747 1100.477416549651 1100.092814496324 1095.952263269024 296.4221668554905 1097.310279262764 293.7411157943896
102 0.005 0.51 20 1053.523911026247 908.9758455727265 908.2005446979364 1103.063553356096 1100.477719874271 1100.093759010155 1095.956882994819 296.4535066679083 1097.308828531662 293.7862256816277
103 0.005 0.515 20 1054.06526757652 911.2518102569802 910.4950597456742 1103.061320530719 1100.473585771343 1100.087866966934 1095.959680129085 296.4842660529534 1097.305790515863 293.8270358691011
104 0.005 0.52 20 1054.603179472333 913.4868749754245 912.7483215927618 1103.062419507374 1100.475148042975 1100.088220848282 1095.95773819112 296.5143397984991 1097.306611569801 293.8661355647272
105 0.005 0.525 20 1055.134602638659 915.681701581797 914.9610363939711 1103.058645762801 1100.472563397229 1100.082442545866 1095.960356428543 296.5436811966475 1097.301800375951 293.9013508423014
106 0.005 0.53 20 1055.654100650423 917.8369432041984 917.133869111304 1103.048882457073 1100.465847550935 1100.073242475278 1095.964370508178 296.5722174688793 1097.295331171423 293.9386142589779
107 0.005 0.535 20 1056.179133310657 919.9534509169958 919.2676084291631 1103.051166253575 1100.466424781235 1100.072890793641 1095.966656231644 296.600010763657 1097.29450245192 293.9802351390318
108 0.005 0.54 20 1056.69110001335 922.0319378834132 921.3629923324303 1103.046442267976 1100.460644372897 1100.061109214383 1095.964807337536 296.6269809112841 1097.291231262057 294.0266055379824
109 0.005 0.545 20 1057.202291600401 924.0731792058401 923.4207919349784 1103.054113984732 1100.463072512104 1100.064571110123 1095.96774188617 296.6531428561076 1097.296410805157 294.0775211246581
110 0.005 0.55 20 1057.698248683567 926.0777431282804 925.4416221692378 1103.047978078172 1100.457656351132 1100.055665851616 1095.969172466572 296.6784958257239 1097.295636338846 294.1315324888229
111 0.005 0.555 20 1058.188597895416 928.0463424646325 927.4261633468689 1103.049460700851 1100.457921934763 1100.054492457259 1095.972948637121 296.7031938831527 1097.299525902022 294.1861301605718
112 0.005 0.5600000000000001 20 1058.67089168881 929.9795924659617 929.3750706071976 1103.047780272135 1100.456681266918 1100.053992154365 1095.974936954558 296.7273960697505 1097.301568833465 294.2391930186993
113 0.005 0.5650000000000001 20 1059.146468385831 931.8781663847899 931.2889995516972 1103.048782522276 1100.456071809065 1100.052658205297 1095.976284105998 296.7509457061729 1097.3039963189 294.2930137164354
114 0.005 0.5700000000000001 20 1059.61789795846 933.7426963465703 933.1685887804266 1103.054269270181 1100.459441844069 1100.053721059454 1095.978950890137 296.7738915547878 1097.30694509095 294.3480977381955
115 0.005 0.5750000000000001 20 1060.082827888095 935.5738513799404 935.0145139583884 1103.061437832542 1100.466034053667 1100.059508244596 1095.983947781114 296.7962921824863 1097.312511108156 294.403233897758
116 0.005 0.58 20 1060.535941299642 937.3721595824161 936.8273416396105 1103.064425912203 1100.471388572422 1100.070936396247 1095.983890963926 296.8182631832993 1097.319053792314 294.4577938328314
117 0.005 0.585 20 1060.97479369707 939.1381773499249 938.6076233808149 1103.060145139388 1100.466562109735 1100.064781969505 1095.985050125064 296.8399901688199 1097.310570927004 294.5113469037243
118 0.005 0.59 20 1061.406900167311 940.8724977873158 940.3559411189658 1103.057883087058 1100.464823236086 1100.067477258733 1095.988266983531 296.861637842627 1097.305597908857 294.565344914607
119 0.005 0.595 20 1061.832107913291 942.5756843489829 942.0728638402535 1103.0569717868 1100.464700734201 1100.066555016423 1095.99014276888 296.8835037797071 1097.301635176966 294.6209616693682
120 0.005 0.6 20 1062.253205167197 944.2482992477128 943.7589571578477 1103.057323842042 1100.463929662266 1100.065487327442 1095.99161085371 296.9055971483056 1097.298680806875 294.6803666359384
121 0.005 0.605 20 1062.667372419888 945.8909123760998 945.4147933739921 1103.056432115432 1100.464444555811 1100.068402903843 1095.995877148028 296.9281059838364 1097.296997736845 294.7372192239054
122 0.005 0.61 20 1063.067780238646 947.5039712910852 947.0408544481701 1103.049595557848 1100.458368296396 1100.0579306764 1095.996841825303 296.9511912271839 1097.287915530844 294.7970978666996
123 0.005 0.615 20 1063.469250001343 949.0881019820019 948.6377189423567 1103.051324476146 1100.460480102266 1100.05961876384 1095.992607760675 296.97490794084 1097.290350391425 294.8612038897397
124 0.005 0.62 20 1063.86317011631 950.6438454433619 950.2059461175587 1103.049820197467 1100.458095759114 1100.057116211559 1095.994702711282 296.9994242169877 1097.291468767153 294.9277422193994
125 0.005 0.625 20 1064.253953778871 952.1716921141517 951.7460464667664 1103.048410240336 1100.454856164021 1100.053376996289 1095.996903083585 297.024791068475 1097.287543594625 294.993036050886
126 0.005 0.63 20 1064.634583855102 953.6721075672635 953.2584958304978 1103.039510911416 1100.444489231914 1100.03663878339 1095.996178228576 297.0511421894918 1097.281932522057 295.0538494891926
127 0.005 0.635 20 1065.008060798554 955.1456033627169 954.743792116422 1103.038917375552 1100.442827760024 1100.032909597535 1095.998339587059 297.0785305608092 1097.281140882648 295.1086828575575
128 0.005 0.64 20 1065.386915486398 956.5927149785621 956.202469750457 1103.040784184625 1100.443847220651 1100.032624360702 1095.998312989808 297.1069843736074 1097.284037243269 295.1694606623109
129 0.005 0.645 20 1065.746565554689 958.0139012234864 957.6350244536201 1103.044195550566 1100.445749872846 1100.034057930259 1096.000289400506 297.1365210538936 1097.28923440782 295.227841947518
130 0.005 0.65 20 1066.12159617323 959.4097321341094 959.0419757479344 1103.047295816873 1100.449219134385 1100.039870344739 1095.999530578527 297.1672192097167 1097.299960557561 295.2774641294635
131 0.005 0.655 20 1066.46762670509 960.7805370651458 960.4237411210777 1103.053753978624 1100.455786195453 1100.047294549101 1096.002266795745 297.1989702567451 1097.305752894507 295.3162000684547
132 0.005 0.66 20 1066.827504929817 962.1268945643569 961.7808250015678 1103.054330868611 1100.456703832873 1100.047546422004 1096.003031403088 297.2318858373953 1097.305726393154 295.3496338479865
133 0.005 0.665 20 1067.153022762739 963.4490297958916 963.1135522226599 1103.053460686128 1100.456204421233 1100.04580078701 1096.005660889998 297.2659729397678 1097.307915593387 295.3815578197747
134 0.005 0.67 20 1067.491214690018 964.747471395576 964.4223598356897 1103.040486360489 1100.446745106254 1100.038986481117 1096.006554934443 297.3011364402906 1097.305729605835 295.4101591305736
135 0.005 0.675 20 1067.809088794535 966.0225795639564 965.7076575173789 1103.042623093681 1100.447424736675 1100.039911084054 1096.009840356985 297.3373900822382 1097.305060255518 295.4336411981847
136 0.005 0.68 20 1068.14403622445 967.274996263548 966.9700152306172 1103.043330901394 1100.446482629143 1100.040275561008 1096.014042651466 297.3746811824059 1097.300543315107 295.4530969489223
137 0.005 0.6850000000000001 20 1068.449190934681 968.5049199829774 968.2097492889301 1103.042807921401 1100.444744136878 1100.037808765578 1096.016398511587 297.4129875904489 1097.296370335923 295.4687213605614
138 0.005 0.6900000000000001 20 1068.768135751396 969.7128839364216 969.4273033490617 1103.039788776287 1100.443531088999 1100.03920323878 1096.015523618807 297.4522812054172 1097.287380026852 295.4806642643535
139 0.005 0.6950000000000001 20 1069.060524412999 970.8991199324624 970.6229880879682 1103.037087071655 1100.440975757171 1100.03647377745 1096.017982641305 297.4925438534465 1097.285823061754 295.489494890784
140 0.005 0.7000000000000001 20 1069.374047863867 972.0641998635842 971.7972976347023 1103.036021087044 1100.440844902426 1100.030013159915 1096.01505891388 297.5337221567759 1097.278590002499 295.4965564603711
141 0.005 0.705 20 1069.665515010708 973.2083962815442 972.950588979073 1103.038257353435 1100.443580217541 1100.035652615967 1096.019958602851 297.5757759655902 1097.279374153869 295.5022323157546
142 0.005 0.71 20 1069.969662829834 974.3322215836245 974.0832924811525 1103.036589543086 1100.439890134604 1100.022121760353 1096.011140991859 297.6184808347946 1097.284521031188 295.5068245053333
143 0.005 0.715 20 1070.247783574225 975.4359216916801 975.1957643993676 1103.039316140625 1100.445631702316 1100.032040454814 1096.014818663273 297.6620576391064 1097.290463895117 295.5107416481416
144 0.005 0.72 20 1070.539452897515 976.5199764738484 976.2883697433789 1103.037794687243 1100.442128800866 1100.023852345094 1096.015674774796 297.7065078495148 1097.289086072703 295.514390212913
145 0.005 0.725 20 1070.81363817493 977.5846763951948 977.3614730157832 1103.041150960256 1100.441064092119 1100.022955240134 1096.01597335308 297.7516075794496 1097.291714023492 295.5180397707852
146 0.005 0.73 20 1071.099094668325 978.6306099013303 978.4155672333205 1103.045751924051 1100.446638716068 1100.026666929594 1096.020757288554 297.7974548694639 1097.298438814858 295.5220165646447
147 0.005 0.735 20 1071.361535150834 979.6583229177106 979.4511571471919 1103.057641424072 1100.453337766577 1100.037099711881 1096.027217542318 297.8437575918541 1097.309137615367 295.5265472273904
148 0.005 0.74 20 1071.618813276594 980.6686879840022 980.468870926797 1103.055240301948 1100.454555226635 1100.038670300805 1096.024162688314 297.8908230115741 1097.308419879262 295.5318084264062
149 0.005 0.745 20 1071.871067710937 981.6606380204156 981.4686238617725 1103.05646680114 1100.456272721146 1100.041784167983 1096.027239235547 297.9384761594991 1097.313905566242 295.5378869382104
150 0.005 0.75 20 1072.138705929607 982.6348719890606 982.4506015689233 1103.062647378777 1100.460538708933 1100.048009401191 1096.030793358535 297.986638430809 1097.317475008208 295.5448304689215
151 0.005 0.755 20 1072.381569388735 983.5915764058913 983.4149689014791 1103.058124163279 1100.456181984531 1100.043848173946 1096.032433262318 298.0355773438005 1097.313822181533 295.552743731991
152 0.005 0.76 20 1072.637332735681 984.5312143587793 984.3620738013078 1103.059559384424 1100.455515391695 1100.03425270713 1096.031178470772 298.0850173609091 1097.312268820554 295.5617200809292
153 0.005 0.765 20 1072.875288114019 985.4539604892739 985.2921801452127 1103.057220152893 1100.455794479328 1100.041964083659 1096.035877714958 298.1345652744644 1097.312567109227 295.5718366151636
154 0.005 0.77 20 1073.121663962422 986.3602714052917 986.2056666110004 1103.063867374705 1100.463335134985 1100.050949955874 1096.040955909042 298.1846767772512 1097.316553940391 295.5832285347374
155 0.005 0.775 20 1073.350969708035 987.250348095671 987.1027967266039 1103.064610169653 1100.461300453296 1100.055447919164 1096.04583049934 298.2352660458365 1097.31438709889 295.5960659332153
156 0.005 0.78 20 1073.590629901276 988.1246015972533 987.9839412920207 1103.071720277263 1100.469504592721 1100.061736988569 1096.050754618089 298.2862463509231 1097.318071000789 295.6102483281295
157 0.005 0.785 20 1073.814185595426 988.9831801859216 988.8493182716459 1103.071332308176 1100.470033521687 1100.058736385247 1096.052715574227 298.3375993794348 1097.319681351718 295.6255392238081
158 0.005 0.79 20 1074.048520147534 989.8265649219522 989.6993315260038 1103.081588535619 1100.47806181732 1100.072194652837 1096.061574156862 298.3893276040561 1097.325364392569 295.6422603641136
159 0.005 0.795 20 1074.265598538911 990.6548443632246 990.5341452323122 1103.082256359174 1100.475559442596 1100.065092984708 1096.062526709725 298.441403500466 1097.324364669797 295.6599921884077
160 0.005 0.8 20 1074.483514213165 991.4683232098316 991.3540384700676 1103.080070260624 1100.477241969389 1100.07304599388 1096.063310238503 298.4937943273913 1097.324594542021 295.678012637915
161 0.005 0.805 20 1074.698281021725 992.2672970282871 992.1593019645619 1103.085648183695 1100.478582619801 1100.074609730058 1096.06710265298 298.5464744421868 1097.323119511354 295.6960970830414
162 0.005 0.8100000000000001 20 1074.908849660469 993.0519751922678 992.9501580545198 1103.08451393098 1100.475909883146 1100.070012718857 1096.064897663242 298.5994886443725 1097.321223613676 295.7140759125255
163 0.005 0.8150000000000001 20 1075.116586637408 993.8226624993368 993.7269022839714 1103.089695944916 1100.478677271318 1100.073441918515 1096.066815723401 298.6528406308703 1097.323510162211 295.7318733689719
164 0.005 0.8200000000000001 20 1075.328863455706 994.5796749600612 994.4898463243126 1103.098701832433 1100.485334166485 1100.079972960957 1096.069485970517 298.7065135546467 1097.327299270518 295.7492390336628
165 0.005 0.8250000000000001 20 1075.525250304409 995.3231271678065 995.2391489061653 1103.095549750601 1100.480575398024 1100.075570843368 1096.076123436217 298.7604985243106 1097.327724122635 295.7662755912813
166 0.005 0.8300000000000001 20 1075.722567859824 996.0532991607965 995.9750736263554 1103.097041987383 1100.487744439075 1100.088478398438 1096.079021781694 298.8147774635186 1097.327424733445 295.7831975560641
167 0.005 0.835 20 1075.915769943865 996.7704604495445 996.6978699258725 1103.100528226476 1100.485160370481 1100.083813801538 1096.080262514895 298.8693626716596 1097.331549282254 295.7997780824568
168 0.005 0.84 20 1076.102744254454 997.4747308282474 997.4076977983044 1103.096163965409 1100.487292926306 1100.087804122679 1096.076869167593 298.9241913481445 1097.328835071261 295.8157481549783
169 0.005 0.845 20 1076.293427748464 998.166465774038 998.104871919759 1103.098577788619 1100.487711965573 1100.082601329555 1096.078458068066 298.9793708912776 1097.323978213959 295.8308563552274
170 0.005 0.85 20 1076.474019353446 998.8458092897662 998.7895951728069 1103.09900251464 1100.487271263661 1100.088144357255 1096.078769250367 299.0348236948713 1097.33503911091 295.8451622872785
171 0.005 0.855 20 1076.65664293996 999.5130822494505 999.4621128356578 1103.103665319893 1100.491893322886 1100.089317675849 1096.08300930567 299.0905409051502 1097.328641861997 295.8587391112969
172 0.005 0.86 20 1076.83068814871 1000.168470325209 1000.122657372744 1103.107283570467 1100.494967207157 1100.096226727238 1096.090828657723 299.1464617176479 1097.337316940369 295.8715697272871
173 0.005 0.865 20 1077.007028650731 1000.812162532086 1000.77138840176 1103.10590425121 1100.492639631624 1100.091282118061 1096.096875791896 299.2028105269961 1097.331603281717 295.8836259536985
174 0.005 0.87 20 1077.170276499093 1001.444278882222 1001.408480076065 1103.098987449326 1100.487914205957 1100.083316837133 1096.096939750206 299.2594546747552 1097.335100959934 295.8947922281753
175 0.005 0.875 20 1077.339791949199 1002.065133606598 1002.034204013012 1103.104039252034 1100.490881223232 1100.083573942153 1096.099004409697 299.3163257900857 1097.331608107816 295.9051196948108
176 0.005 0.88 20 1077.504067661093 1002.674904695148 1002.648754123548 1103.105707605085 1100.49425149857 1100.086609388236 1096.10372942209 299.3736373935158 1097.333362981158 295.9148994735503
177 0.005 0.885 20 1077.663058624337 1003.273738086236 1003.252291186372 1103.100242432648 1100.489990469747 1100.082656636998 1096.106236444002 299.4311003601449 1097.329746824358 295.9239837650429
178 0.005 0.89 20 1077.82334829112 1003.861877402681 1003.845049758363 1103.104377700321 1100.493315608099 1100.086299669256 1096.105943281354 299.4888539681168 1097.330137055643 295.9323212175442
179 0.005 0.895 20 1077.977857591802 1004.439467350253 1004.427176234764 1103.101288518668 1100.49084103182 1100.08103816157 1096.103975032383 299.5468798318498 1097.326861643407 295.9399205167758
180 0.005 0.9 20 1078.131546205926 1005.006772952063 1004.99891963747 1103.10008720359 1100.490571559608 1100.081778479845 1096.107966065483 299.6051603877349 1097.328365382591 295.9466120457844
181 0.005 0.905 20 1078.283733394288 1005.564020248327 1005.560501273036 1103.105439012139 1100.496051776546 1100.087443867309 1096.113792611008 299.6637674384439 1097.330447956132 295.9518374221603
182 0.005 0.91 20 1078.429344160487 1006.111350727054 1006.112089446351 1103.108600615714 1100.500489885172 1100.094122671698 1096.116436485392 299.7226546876862 1097.33462090772 295.9556606120788
183 0.005 0.915 20 1078.568043394918 1006.648814810507 1006.653759758188 1103.104779028817 1100.498952724614 1100.092938008812 1096.108116501128 299.7818365710893 1097.334041931188 295.9595644275506
184 0.005 0.92 20 1078.707098995587 1007.176667217839 1007.185742750322 1103.102084315 1100.495141112691 1100.088268284287 1096.113094106848 299.8411467266358 1097.330494874285 295.9636078895315
185 0.005 0.925 20 1078.846632121538 1007.695068193575 1007.708196732898 1103.103013005903 1100.495173547919 1100.091579661531 1096.110920704935 299.9007557485826 1097.328396517045 295.9675439612623
186 0.005 0.93 20 1078.980387547783 1008.20416048016 1008.221279726996 1103.098020660265 1100.489674289263 1100.083556257521 1096.110362004882 299.9606071740546 1097.323247864205 295.9711163081252
187 0.005 0.9350000000000001 20 1079.11591915021 1008.70416131372 1008.725183032693 1103.099971336841 1100.490989688824 1100.08681936545 1096.108255129307 300.020638154629 1097.321567041691 295.9743238256193
188 0.005 0.9400000000000001 20 1079.243024044187 1009.195208815677 1009.220079387988 1103.099204936187 1100.492297472047 1100.088379169678 1096.111203443801 300.0808526627524 1097.319062539279 295.9770750080496
189 0.005 0.9450000000000001 20 1079.367556105507 1009.677376508945 1009.706030083901 1103.090817483386 1100.486847981592 1100.0798756087 1096.104270200982 300.1413979793724 1097.317241510681 295.9793581318305
190 0.005 0.9500000000000001 20 1079.493153619055 1010.150898616513 1010.183265618247 1103.08750315579 1100.483840572936 1100.073255664039 1096.102232961363 300.2021498609558 1097.312368597835 295.9812113138423
191 0.005 0.9550000000000001 20 1079.618959335344 1010.615928819878 1010.651925949759 1103.089890624994 1100.481518271601 1100.07409674782 1096.101753319374 300.2631598835926 1097.317273516984 295.9824555795049
192 0.005 0.96 20 1079.739732310272 1011.072609768479 1011.112184089158 1103.083218087641 1100.478249456751 1100.064859449426 1096.101504649507 300.3244898938414 1097.310909703549 295.9831245437634
193 0.005 0.965 20 1079.860738738683 1011.52115496822 1011.564225952489 1103.081036261104 1100.476088250907 1100.058118453185 1096.099849475562 300.3858968939862 1097.317819855502 295.9833123963689
194 0.005 0.97 20 1079.981590610646 1011.961703712444 1012.00821157592 1103.084430875979 1100.480553493699 1100.06592439822 1096.102234563097 300.447410970893 1097.316474976764 295.9831788422072
195 0.005 0.975 20 1080.098008338221 1012.394330101691 1012.444215035896 1103.081635661802 1100.473247973123 1100.056185833238 1096.099088490304 300.5091839124854 1097.321041786613 295.9827258194853
196 0.005 0.98 20 1080.215365077884 1012.819255426847 1012.872455320279 1103.08386410979 1100.476966621235 1100.060453493714 1096.100275799491 300.5710591264104 1097.320382898449 295.9819219006435
197 0.005 0.985 20 1080.329312123733 1013.236559937567 1013.293011039212 1103.081697087699 1100.472068504562 1100.050878987267 1096.098615107159 300.6331085059376 1097.325309828891 295.9807876828843
198 0.005 0.99 20 1080.443039276176 1013.646457427998 1013.706100937287 1103.087421247398 1100.480317278414 1100.061926703414 1096.100740165835 300.6952952700773 1097.328796362644 295.9798762290529
199 0.005 0.995 20 1080.554710131613 1014.049052609086 1014.111834761032 1103.090834936961 1100.482895973533 1100.071603207382 1096.098613503094 300.7576631039873 1097.335100234576 295.9788665893022
200 0.005 1 20 1080.658836747764 1014.444433982334 1014.510304725112 1103.087795326667 1100.477046352045 1100.063110870969 1096.098790588863 300.8201297130902 1097.325203953433 295.9776592730905
201 0.005 1.005 20 1080.761463582348 1014.832757832534 1014.901669120664 1103.088116702854 1100.480321331226 1100.070521838254 1096.098246808095 300.88275654082 1097.32335448607 295.9762571571381
202 0.005 1.01 20 1080.861763542324 1015.214124273251 1015.286018599675 1103.087808532652 1100.48162826503 1100.071875764496 1096.099425189128 300.9455347572678 1097.318483532575 295.9745518741988
203 0.005 1.015 20 1080.964465687618 1015.588697504227 1015.663506627013 1103.088156399771 1100.481510089113 1100.071253272265 1096.100045694089 301.0084490547637 1097.315067400575 295.9725798524531
204 0.005 1.02 20 1081.059508236207 1015.956554502076 1016.03424511795 1103.084901870446 1100.478780438583 1100.065364875357 1096.101898108154 301.0714511710696 1097.309141053876 295.9704315540167
205 0.005 1.025 20 1081.153228378859 1016.317748437571 1016.398268990243 1103.077034029491 1100.476030292249 1100.064932468101 1096.097385118245 301.1346447422527 1097.303399398367 295.968282193468
206 0.005 1.03 20 1081.247486047389 1016.672487608983 1016.75577897338 1103.075108673329 1100.473999285449 1100.056916983278 1096.097255652664 301.1979399191304 1097.299611140285 295.9660477643319
207 0.005 1.035 20 1081.342358599313 1017.020880132165 1017.106884669296 1103.074620430063 1100.474232956834 1100.057264255326 1096.096861884076 301.2613999543938 1097.301452497692 295.9638180038243
208 0.005 1.04 20 1081.430161985867 1017.362979305004 1017.451663510706 1103.06741207193 1100.466210804032 1100.047522579158 1096.093998101775 301.3248504018242 1097.296206264917 295.9616530706218
209 0.005 1.045 20 1081.521237972944 1017.698952356527 1017.790248751701 1103.063264276409 1100.459887504129 1100.039409770924 1096.093699171555 301.3884360466766 1097.293659745965 295.9595355787685
210 0.005 1.05 20 1081.60999146566 1018.028901464871 1018.122765710464 1103.059818323276 1100.455190086838 1100.032874455578 1096.092994121395 301.4521431332827 1097.291906231752 295.9574100609511
211 0.005 1.055 20 1081.699515638395 1018.352969642237 1018.449348074871 1103.061654834834 1100.454685091931 1100.03267783995 1096.09307279784 301.5159435978115 1097.293416304386 295.9552899704613
212 0.005 1.06 20 1081.789864831105 1018.671279682752 1018.770119072112 1103.063728490061 1100.454949579004 1100.031833769352 1096.091262861953 301.5797288713073 1097.299261458234 295.9531754942896
213 0.005 1.065 20 1081.880851427556 1018.983977286615 1019.085231800746 1103.071655556181 1100.462944275978 1100.043561031679 1096.091138640851 301.6437625630508 1097.310825972173 295.9509763105816
214 0.005 1.07 20 1081.968471937226 1019.291124144594 1019.394753784024 1103.075695864203 1100.467904170603 1100.052737174446 1096.090456073909 301.7078135567712 1097.316216396073 295.948844173413
215 0.005 1.075 20 1082.051619797013 1019.592803921538 1019.698771017628 1103.077139366905 1100.466716307521 1100.046203376856 1096.087888098909 301.7717321314838 1097.315594974276 295.9466049090971
216 0.005 1.08 20 1082.126044394711 1019.88900759922 1019.997301841087 1103.065652926709 1100.459549199154 1100.04052646596 1096.089862683347 301.8358373981701 1097.315303975405 295.9443845101994
217 0.005 1.085 20 1082.202845277216 1020.179934098298 1020.290502338666 1103.065668084736 1100.460219136658 1100.040890987774 1096.089322812875 301.9000210759679 1097.314320777989 295.9421697744594
218 0.005 1.09 20 1082.276650605032 1020.465600717544 1020.578384509673 1103.060332693643 1100.454245342414 1100.036829985741 1096.084824309755 301.9643494399809 1097.315149199152 295.9399723755267
219 0.005 1.095 20 1082.349696677946 1020.746263359532 1020.861206096587 1103.065689431014 1100.459216803645 1100.042363952258 1096.092741458129 302.0286996580344 1097.312650121375 295.9378073940936
220 0.005 1.1 20 1082.423558989114 1021.021900855919 1021.13897593512 1103.0627485692 1100.453213731177 1100.035616350736 1096.092081431483 302.093044432208 1097.306086700867 295.9356811388666
221 0.005 1.105 20 1082.499392752911 1021.292659852102 1021.411830541615 1103.065476397739 1100.460525879581 1100.047974062061 1096.094613309561 302.1574646383739 1097.30142556286 295.9335850670093
222 0.005 1.11 20 1082.567749135184 1021.558511964939 1021.679748425884 1103.058146119743 1100.452911010115 1100.037516723518 1096.092765403278 302.2218780516484 1097.301062402532 295.9315549204234
223 0.005 1.115 20 1082.642909783246 1021.819699062841 1021.942942619885 1103.062678072375 1100.457232459523 1100.041778740352 1096.094806760189 302.286301552817 1097.303751749018 295.9296753749105
224 0.005 1.12 20 1082.711778014794 1022.076189385561 1022.201414427864 1103.05815663303 1100.452790694404 1100.033779195383 1096.091668797299 302.3509351077035 1097.30100672954 295.9279269899907
225 0.005 1.125 20 1082.78150677784 1022.328167093814 1022.455341230903 1103.062407151644 1100.458579371022 1100.041668835564 1096.094620373162 302.4154005701968 1097.303258434717 295.9262869076458
226 0.005 1.13 20 1082.848560891855 1022.575588056467 1022.704684328192 1103.057528745084 1100.449783237608 1100.026036218725 1096.085326474678 302.4798940294367 1097.301537572894 295.9247335061793
227 0.005 1.135 20 1082.915312500098 1022.818632063124 1022.949608824872 1103.056576436773 1100.450435714656 1100.031636425027 1096.093952147984 302.5444834456069 1097.302163936872 295.9232555299518
228 0.005 1.14 20 1082.985155602854 1023.057381298951 1023.190195321901 1103.062516706651 1100.453890563481 1100.032133296083 1096.093000730951 302.6089594698366 1097.305411272878 295.9218105282647
229 0.005 1.145 20 1083.054914919114 1023.291917896862 1023.426534803022 1103.064448391835 1100.454881207233 1100.032513990443 1096.093658119237 302.6735946604298 1097.312621129552 295.9204731750435
230 0.005 1.15 20 1083.128167777493 1023.522384367774 1023.658754164325 1103.073989854568 1100.461110023656 1100.039755659901 1096.096893871779 302.73803224547 1097.318256118488 295.9192007894673
231 0.005 1.155 20 1083.194965179637 1023.748834423779 1023.886930611331 1103.080431076456 1100.467855868204 1100.050954742965 1096.099837955098 302.8028468304026 1097.322806820001 295.9180623414269
232 0.005 1.16 20 1083.254496849021 1023.971220432966 1024.111044111712 1103.077556313228 1100.466496345679 1100.050203625547 1096.097758631057 302.8672286092159 1097.324396919858 295.9170187562028
233 0.005 1.165 20 1083.321659123121 1024.189757714578 1024.33124824351 1103.086477788418 1100.471191952826 1100.055342223167 1096.101589926755 302.9316739701325 1097.328969844377 295.9159921617168
234 0.005 1.17 20 1083.37672337519 1024.404371936713 1024.547529799094 1103.082316608394 1100.468769430401 1100.053692535194 1096.099379055589 302.9960777076644 1097.32683732026 295.9149808982192
235 0.005 1.175 20 1083.432807586022 1024.615133881894 1024.759927743801 1103.078826438199 1100.464432023932 1100.045930798431 1096.099046406882 303.060604307264 1097.323886402288 295.9140089885317
236 0.005 1.18 20 1083.486052748366 1024.822080755182 1024.968497955795 1103.073733689125 1100.46233391633 1100.046364812492 1096.099779599903 303.124798280104 1097.322033245538 295.9131712901665
237 0.005 1.185 20 1083.541469446469 1025.025371173822 1025.173358717127 1103.07687583638 1100.46755072169 1100.0513150698 1096.103523949208 303.1890738416363 1097.32119709213 295.9123011653988
238 0.005 1.19 20 1083.598895007099 1025.225137200616 1025.374645891112 1103.085442982127 1100.470253140567 1100.059830647899 1096.107339796744 303.253243514191 1097.325592301891 295.9115847922068
239 0.005 1.195 20 1083.655103791662 1025.421379308597 1025.572400006492 1103.087806251447 1100.475049810424 1100.063043652063 1096.109596941936 303.3174541407067 1097.323342787047 295.9108191772008
240 0.005 1.2 20 1083.704410901536 1025.614106366255 1025.766620289186 1103.08646973734 1100.474436607197 1100.063124297249 1096.113026779064 303.3815504644614 1097.329063300526 295.9101235840466
241 0.005 1.205 20 1083.766239533968 1025.803573328865 1025.95750992327 1103.097136341313 1100.48291188855 1100.0730130161 1096.12073202063 303.4455005621536 1097.329328388799 295.9094697799131
242 0.005 1.21 20 1083.81561981325 1025.98963492338 1026.145015730922 1103.096806952906 1100.481613725641 1100.070213019357 1096.119266191278 303.5094510039143 1097.33405283412 295.9088483085584
243 0.005 1.215 20 1083.869529733195 1026.172428185225 1026.329203118848 1103.096544477574 1100.48432365449 1100.077393094606 1096.123454733929 303.5732589503813 1097.329211480449 295.9082712363851
244 0.005 1.22 20 1083.915865469498 1026.351946247099 1026.510110497778 1103.094741026546 1100.479181726466 1100.074509686701 1096.121460671408 303.6370033196175 1097.3277353649 295.907742271861
245 0.005 1.225 20 1083.970042270383 1026.52834521913 1026.687857942471 1103.103508612284 1100.486625558444 1100.078927319685 1096.120984229413 303.7007453363104 1097.330714175026 295.9072624093469
246 0.005 1.23 20 1084.017154992669 1026.701580326462 1026.862427828111 1103.100073721713 1100.482626531921 1100.075969624156 1096.120575834092 303.7643938179611 1097.327457081964 295.9068255284403
247 0.005 1.235 20 1084.074848056118 1026.87189983399 1027.034019340698 1103.113986643264 1100.492655242738 1100.08456879951 1096.125628844321 303.8280073410805 1097.339468446305 295.9064366235539
248 0.005 1.24 20 1084.119358365779 1027.039159008953 1027.202569850387 1103.109645564758 1100.489408019549 1100.082295377411 1096.129504097862 303.8915235608693 1097.334151798615 295.9060924442473
249 0.005 1.245 20 1084.161897949658 1027.203323086018 1027.368010854149 1103.101512140539 1100.484810493519 1100.078418408062 1096.120841810252 303.9549737484517 1097.334178235865 295.905799006344
250 0.005 1.25 20 1084.213957979682 1027.364752798073 1027.530654393597 1103.114099481762 1100.491549740355 1100.086092292672 1096.131599653309 304.0183431825077 1097.337470505477 295.9055493422942
251 0.005 1.255 20 1084.258159794022 1027.523313931044 1027.690431286705 1103.113332571398 1100.493448168256 1100.089697691493 1096.133690652797 304.0816366456044 1097.337775591983 295.9053362444482
252 0.005 1.26 20 1084.301726716757 1027.679043606225 1027.847365785605 1103.112148421088 1100.495188552394 1100.092159402005 1096.132693830309 304.1448341328722 1097.338284979201 295.9051169888488
253 0.005 1.265 20 1084.345088998101 1027.832040340598 1028.001532973621 1103.1148109346 1100.497446597977 1100.098921121732 1096.134598922709 304.2079241165061 1097.341704875284 295.9049737367816
254 0.005 1.27 20 1084.38696830629 1027.98230819937 1028.152955582762 1103.114482612287 1100.497749410007 1100.097876524116 1096.135438440095 304.2708905463816 1097.34202574817 295.9048560651844
255 0.005 1.275 20 1084.43266529019 1028.130013618267 1028.301772689492 1103.122564160299 1100.501118802031 1100.099516449382 1096.143898532504 304.3338731898442 1097.343657239908 295.9048297853108
256 0.005 1.28 20 1084.469287408463 1028.275047165983 1028.44792529403 1103.119172886272 1100.500617615308 1100.099406711222 1096.144543890409 304.3967052878962 1097.344373229548 295.9048813913665
257 0.005 1.285 20 1084.506785509813 1028.41747959879 1028.591461371286 1103.116342127724 1100.498484637504 1100.093761053065 1096.146253841883 304.4594323351883 1097.341972433865 295.9049190757262
258 0.005 1.29 20 1084.546763587829 1028.557383251967 1028.732440989648 1103.117502671708 1100.498152809658 1100.091236862375 1096.146231556131 304.5220154809113 1097.340344797422 295.9049386728262
259 0.005 1.295 20 1084.579808995572 1028.69474957665 1028.870872165997 1103.112615675575 1100.495050982194 1100.086433940035 1096.147304303667 304.5845770339696 1097.337518733337 295.9049604542919
260 0.005 1.3 20 1084.617446710683 1028.829663872049 1029.006826043458 1103.111986849503 1100.493252455592 1100.08396493855 1096.146890516087 304.64693898249 1097.335706118682 295.905085657676
261 0.005 1.305 20 1084.652357795854 1028.962166519262 1029.140353858525 1103.111971381858 1100.494104103177 1100.085630196632 1096.145721345338 304.7093500505585 1097.33624179789 295.9051519276934
262 0.005 1.31 20 1084.691568076221 1029.092342720553 1029.271521857567 1103.116131066827 1100.498341325485 1100.089962134946 1096.145220082575 304.7716216111764 1097.329905992367 295.9053307032166
263 0.005 1.315 20 1084.722071700487 1029.220141479566 1029.400314267385 1103.110548339748 1100.493770983344 1100.084381690348 1096.144273928205 304.8335799043263 1097.335297042937 295.9054545326125
264 0.005 1.32 20 1084.766172729247 1029.345758475437 1029.526881904025 1103.118186918015 1100.499637847025 1100.091455943086 1096.146501499531 304.8954793652298 1097.334170232418 295.9056157798045
265 0.005 1.325 20 1084.796976872543 1029.469166611695 1029.651237335881 1103.120747230525 1100.504578544044 1100.099221744013 1096.156499526934 304.9576752464919 1097.341046903529 295.9057959812832
266 0.005 1.33 20 1084.830063561223 1029.590336479726 1029.773347755225 1103.119589008405 1100.506509435457 1100.103894270057 1096.14961204823 305.0196146946782 1097.337497242331 295.9059786093317
267 0.005 1.335 20 1084.860467738504 1029.709291371668 1029.89322772034 1103.113522233662 1100.499656099695 1100.095071551923 1096.146937499407 305.0813543694788 1097.340075425154 295.9061699305722
268 0.005 1.34 20 1084.892306580807 1029.826093094118 1030.010940830713 1103.112722452884 1100.501027747193 1100.095252385393 1096.142545881752 305.1430015548156 1097.333577038347 295.9063723609173
269 0.005 1.345 20 1084.919212284706 1029.940778299278 1030.12652292973 1103.111403568025 1100.499569937491 1100.095131097497 1096.143288149106 305.2045369606909 1097.3342212071 295.9065875135011
270 0.005 1.35 20 1084.948817170367 1030.053380318064 1030.24000626568 1103.107188949383 1100.495119459539 1100.088765069955 1096.140647975469 305.2659565744344 1097.331410461005 295.9068100514955
271 0.005 1.355 20 1084.98021958526 1030.16400226374 1030.351479859128 1103.110822519953 1100.499420455843 1100.094881656208 1096.142093735843 305.3274564798465 1097.331153159477 295.9070430442493
272 0.005 1.36 20 1085.001330056577 1030.272529062993 1030.460861600197 1103.098511231099 1100.489660646048 1100.081694815094 1096.141884392031 305.3887280687582 1097.326324579397 295.9072807828364
273 0.005 1.365 20 1085.030400555879 1030.379098796901 1030.568264692956 1103.095236969916 1100.486402296655 1100.074990015577 1096.136874140985 305.4498578367681 1097.321270397915 295.9075303348109
274 0.005 1.37 20 1085.058706777272 1030.483736703591 1030.673718012384 1103.09831552084 1100.488606358476 1100.078223023438 1096.135062690847 305.5108416004907 1097.320538134814 295.9077874047757
275 0.005 1.375 20 1085.083890257672 1030.586487873946 1030.777263824466 1103.091602544579 1100.482126554811 1100.063290434548 1096.13271931625 305.5716698073512 1097.318260024137 295.9080468239674
276 0.005 1.38 20 1085.107205052859 1030.687313530656 1030.878889167493 1103.081941333595 1100.474698401868 1100.054923042602 1096.128727399409 305.6323712333938 1097.318460543793 295.908276390189
277 0.005 1.385 20 1085.141401597549 1030.786441241459 1030.978761675902 1103.090062418506 1100.481019425178 1100.060663494522 1096.132409944502 305.6928734009403 1097.321423333548 295.9085372784122
278 0.005 1.39 20 1085.170760033511 1030.883830135871 1031.076884659509 1103.093888988067 1100.482092608126 1100.060709547517 1096.131600362565 305.7533162820815 1097.324826233726 295.9087822448315
279 0.005 1.395 20 1085.198460580219 1030.979489228154 1031.173274974013 1103.093678240357 1100.48093785567 1100.058436499804 1096.129911335739 305.8138749851196 1097.327088395302 295.9090724627265
280 0.005 1.4 20 1085.230124740228 1031.073486191314 1031.267985461727 1103.098322086144 1100.482261307965 1100.058714696858 1096.129612708309 305.8739881087124 1097.329963865124 295.9094308189423
281 0.005 1.405 20 1085.255502461552 1031.165826894099 1031.361031516585 1103.099025213959 1100.485076788012 1100.062127994225 1096.131268168646 305.9340904452887 1097.332409290324 295.9097441321857
282 0.005 1.41 20 1085.281787252262 1031.256519695474 1031.452423935946 1103.101779601307 1100.488792969706 1100.072340981401 1096.127599016962 305.9940360275705 1097.338544565855 295.910017736944
283 0.005 1.415 20 1085.303513990822 1031.345564104533 1031.542166021471 1103.09851263212 1100.484140103429 1100.06624546036 1096.126278202209 306.0538808183896 1097.329853738759 295.9102642179901
284 0.005 1.42 20 1085.323260014093 1031.432967553463 1031.630262869642 1103.096028345186 1100.481087955831 1100.066580277698 1096.122867154044 306.1132990357334 1097.326756541836 295.910589794867
285 0.005 1.425 20 1085.341871173208 1031.518771560038 1031.716750043081 1103.092163166145 1100.484044856517 1100.074040135112 1096.124829884502 306.1732240530431 1097.318375288739 295.91083279192
286 0.005 1.43 20 1085.363453616426 1031.603041906769 1031.801676300813 1103.093096358308 1100.482433381573 1100.072013442223 1096.126821202489 306.2329134251752 1097.31988270406 295.911145332897
287 0.005 1.435 20 1085.385052250836 1031.685778524297 1031.885059062017 1103.088156375572 1100.478320959524 1100.068517679746 1096.124715374443 306.2914798494457 1097.307729002853 295.9114029219963
288 0.005 1.44 20 1085.400003931744 1031.766989811894 1031.966908075937 1103.084376116143 1100.47640652781 1100.063458038364 1096.125516638049 306.3503466561007 1097.306936447656 295.9116739932881
289 0.005 1.445 20 1085.423826495315 1031.846737655782 1032.047276405153 1103.082671453831 1100.476121290924 1100.060555268149 1096.119105689699 306.4103937467078 1097.300590542956 295.9119460929111
290 0.005 1.45 20 1085.440537708444 1031.924999114809 1032.126156558653 1103.07862370028 1100.473511795212 1100.059057724028 1096.117313261671 306.4694085201236 1097.307239827079 295.9122025669712
291 0.005 1.455 20 1085.461386548445 1032.001842842276 1032.203591175851 1103.074263561892 1100.467660953524 1100.048212702173 1096.114622050484 306.5282525063226 1097.297594385869 295.9124514908279
292 0.005 1.46 20 1085.480819410564 1032.077302602229 1032.279631386295 1103.070635904352 1100.46286344861 1100.044753402337 1096.118255521242 306.5861025262328 1097.30006186936 295.9126931364152
293 0.005 1.465 20 1085.501143084423 1032.151394414613 1032.354294305863 1103.067312674993 1100.457797249199 1100.036901925859 1096.114743380713 306.6451439414327 1097.295539536555 295.912927846291
294 0.005 1.47 20 1085.521647105609 1032.224152853532 1032.427601728507 1103.066998668762 1100.455656839645 1100.032809437216 1096.113554486995 306.7037937653099 1097.300852192376 295.9131566346853
295 0.005 1.475 20 1085.546965265072 1032.295691975461 1032.499671770601 1103.072944525753 1100.460743143602 1100.037354543967 1096.113459025235 306.7611744638997 1097.308001851938 295.9133811209838
296 0.005 1.48 20 1085.573115472678 1032.366009193309 1032.57051250214 1103.07835533811 1100.466181962415 1100.044545725857 1096.113897249703 306.819151162039 1097.315863980856 295.9135956984421
297 0.005 1.485 20 1085.594014703287 1032.435088143554 1032.640109935769 1103.079885943057 1100.46860869601 1100.047929136075 1096.110459537133 306.8771621198698 1097.320533141448 295.913808316065
298 0.005 1.49 20 1085.611254581629 1032.502922823801 1032.708472044317 1103.078378061911 1100.467266107976 1100.04852888548 1096.110492973738 306.9349325128433 1097.320008810136 295.914016343164
299 0.005 1.495 20 1085.628549139578 1032.569547464016 1032.77562082632 1103.078339845838 1100.470217687651 1100.052825677764 1096.109554161845 306.9926349906991 1097.32344733973 295.9142164862663
300 0.005 1.5 20 1085.638705316937 1032.634879746199 1032.841482816045 1103.065522736644 1100.456180483731 1100.034894723212 1096.108333992236 307.0500755436636 1097.317818985351 295.91440620347
301 0.005 1.505 20 1085.659076206802 1032.699101763625 1032.906192479049 1103.072297767561 1100.466744420033 1100.047897261878 1096.110370132915 307.1074810015763 1097.321225616276 295.9145732679312
302 0.005 1.51 20 1085.674162966462 1032.762180267115 1032.969759598247 1103.070295406951 1100.460879416728 1100.043445874787 1096.114852884047 307.1648825099671 1097.315416544485 295.9147188546018
303 0.005 1.515 20 1085.686218918939 1032.824118064367 1033.03217954126 1103.067402662401 1100.45683559427 1100.040259713549 1096.115891357449 307.2222715906906 1097.307062039187 295.914899771461
304 0.005 1.52 20 1085.697780716179 1032.884914546663 1033.093452872848 1103.065629571974 1100.457948074415 1100.045066544455 1096.115063924477 307.2793503160077 1097.304055893953 295.9151695825733
305 0.005 1.525 20 1085.715205504704 1032.944661201411 1033.153648357957 1103.067502761224 1100.458523394482 1100.0417999301 1096.115900280366 307.3361068264842 1097.305070795627 295.9153885876547
306 0.005 1.53 20 1085.729639802987 1033.003304381564 1033.212745270134 1103.063429196382 1100.455269756993 1100.0378776881 1096.112150041847 307.3929872786931 1097.304753073271 295.9155634440648
307 0.005 1.535 20 1085.74602596461 1033.060938757467 1033.270812926759 1103.064046086659 1100.456420974208 1100.04081882892 1096.111960723629 307.4497978866248 1097.304319710834 295.9156986410692
308 0.005 1.54 20 1085.760277605396 1033.117503894011 1033.327814850305 1103.061954126525 1100.451507461378 1100.028366948695 1096.107087268828 307.5061382651491 1097.302119862677 295.9159149275335
309 0.005 1.545 20 1085.776741467459 1033.173090898468 1033.383827260226 1103.060647180718 1100.451670779567 1100.03313151059 1096.106832261512 307.5636379201877 1097.301681368536 295.9160559280664
310 0.005 1.55 20 1085.78890682345 1033.227655935074 1033.43881742977 1103.058468231448 1100.448898694196 1100.028741250515 1096.105113165203 307.6198013567123 1097.306798728844 295.9162361240256
311 0.005 1.555 20 1085.808732877205 1033.281280972018 1033.492835429862 1103.060944943027 1100.447702939792 1100.025496495533 1096.108570744559 307.675744780389 1097.30318664591 295.9164268764008
312 0.005 1.56 20 1085.831160656183 1033.33402506271 1033.545959986759 1103.064367261862 1100.450355855649 1100.025643715133 1096.10975064109 307.7316777915362 1097.310136284546 295.916573522911
313 0.005 1.565 20 1085.851997411638 1033.385938542096 1033.598244006831 1103.074104008261 1100.456163341236 1100.034610938377 1096.111811012109 307.7874471973753 1097.319629713528 295.916731827193
314 0.005 1.57 20 1085.872002573625 1033.436988159139 1033.649661931279 1103.077513781422 1100.460635215428 1100.041414655587 1096.112841143075 307.8431549103582 1097.320068556704 295.916878903073
315 0.005 1.575 20 1085.882658775671 1033.487109172166 1033.700180848578 1103.07588237341 1100.463199389926 1100.04436156823 1096.11141971899 307.898723048894 1097.325553930816 295.917022275263
316 0.005 1.58 20 1085.898336159848 1033.536368885565 1033.749812785089 1103.077174389444 1100.462449056531 1100.044770538776 1096.112458575627 307.9541892155376 1097.325398917652 295.9171587924898
317 0.005 1.585 20 1085.913996479199 1033.584816146481 1033.798615739349 1103.081232248833 1100.46529769959 1100.046101961905 1096.111217364045 308.0094650326872 1097.32847844867 295.9172995965237
318 0.005 1.59 20 1085.922791593706 1033.632315070191 1033.846491483841 1103.071153489145 1100.456831631609 1100.036280161593 1096.111079582122 308.0646259050611 1097.323198250412 295.91743686137
319 0.005 1.595 20 1085.936950270669 1033.679010350131 1033.893543313849 1103.076036452647 1100.461851579229 1100.040562635107 1096.109405777247 308.1196214757093 1097.32467092556 295.9175736628177
320 0.005 1.6 20 1085.946041891033 1033.724852548727 1033.939740447023 1103.072874292567 1100.460904372029 1100.042807921014 1096.114674969784 308.174429307358 1097.323566149531 295.9177076490942
321 0.005 1.605 20 1085.965356386969 1033.770074794631 1033.985275703117 1103.090742441641 1100.475059489996 1100.063226328967 1096.125532232463 308.2291186377373 1097.327283277536 295.9178445421383
322 0.005 1.61 20 1085.978882800403 1033.81453025342 1034.030054639345 1103.093039621391 1100.478724298851 1100.067461329534 1096.126248597489 308.2836836367058 1097.329654530583 295.9179799294981
323 0.005 1.615 20 1085.986120561164 1033.85813952873 1034.074004767629 1103.087283595924 1100.474438480376 1100.060209730109 1096.125843572242 308.3380948781139 1097.327642808395 295.9181159283546
324 0.005 1.62 20 1086.003552733414 1033.90109499511 1034.117271872158 1103.095113494811 1100.483879080451 1100.077267785353 1096.133740393334 308.392360498466 1097.334657253254 295.9182459575663
325 0.005 1.625 20 1086.018168809028 1033.943333040223 1034.159809414572 1103.097692210186 1100.48102460445 1100.069371547063 1096.133466243283 308.4463219584305 1097.333260363012 295.9183459360338
326 0.005 1.63 20 1086.030960906432 1033.984870183795 1034.201655494654 1103.100621442417 1100.486393204512 1100.078286665241 1096.134583316991 308.5002774268531 1097.335524891324 295.9184344410746
327 0.005 1.635 20 1086.042179947413 1034.025682823777 1034.242773479468 1103.100812403746 1100.486054188957 1100.077191400399 1096.133226266629 308.554116641759 1097.332389158323 295.918552477743
328 0.005 1.64 20 1086.054070049705 1034.065768921566 1034.283163051079 1103.100726514424 1100.483791125492 1100.074072252048 1096.132326260488 308.6077590672174 1097.331813878127 295.9187689257832
329 0.005 1.645 20 1086.068349291916 1034.105206022469 1034.322881886133 1103.106343436945 1100.486418259328 1100.075966303567 1096.133275489293 308.6611940921585 1097.334864623639 295.9189451644976
330 0.005 1.65 20 1086.08531366269 1034.144014527183 1034.361960664614 1103.111191844011 1100.488046674757 1100.077490156764 1096.13327985265 308.7145340072408 1097.340276579479 295.9190790376401
331 0.005 1.655 20 1086.096061662957 1034.18215920168 1034.400384925127 1103.111202083578 1100.487432279856 1100.080185037663 1096.139320060127 308.767879875818 1097.336615641967 295.9191710901279
332 0.005 1.66 20 1086.104421252577 1034.219581903486 1034.438099443337 1103.107791804661 1100.488204918877 1100.085611785122 1096.137732872318 308.821100757477 1097.338096763033 295.9193354235433
333 0.005 1.665 20 1086.119803970886 1034.256459526406 1034.475232913279 1103.11827117968 1100.494816660528 1100.090321670605 1096.143188988506 308.8740451860178 1097.336942987337 295.9194457478947
334 0.005 1.67 20 1086.126723806012 1034.292594378199 1034.511651261775 1103.110103119484 1100.491667493998 1100.088326646119 1096.13762572491 308.9269327146094 1097.334717843296 295.9195500484485
335 0.005 1.675 20 1086.140592852593 1034.328157261654 1034.547473878625 1103.113891239978 1100.494639320272 1100.091480347424 1096.141389333759 308.9794777613451 1097.334030005693 295.9197280294212
336 0.005 1.68 20 1086.14888769578 1034.363043113087 1034.582619774668 1103.110343567693 1100.489629165493 1100.084828309682 1096.134749169001 309.0320714405269 1097.341567253011 295.9198031172994
337 0.005 1.685 20 1086.161102744917 1034.397361747452 1034.617191873093 1103.113741940043 1100.493770887801 1100.089762557711 1096.139595348928 309.0844255846292 1097.33658539297 295.9199015568192
338 0.005 1.69 20 1086.174164433241 1034.431161035533 1034.651228184178 1103.120258739528 1100.496735054466 1100.092972486737 1096.145381818712 309.1368183353914 1097.345262908427 295.9199931105024
339 0.005 1.695 20 1086.184679472072 1034.464391956149 1034.684703780364 1103.121740209145 1100.499915854942 1100.095357147954 1096.149991561869 309.1889496116963 1097.338775531477 295.9200800064688
340 0.005 1.7 20 1086.186719288538 1034.49692637047 1034.717505536695 1103.112537691234 1100.49405795129 1100.084703649967 1096.146288881291 309.2409406536193 1097.342652645547 295.920165756483
341 0.005 1.705 20 1086.201083222043 1034.52897313769 1034.749785340711 1103.121473965683 1100.500725822588 1100.092222970427 1096.153676425103 309.2927937931538 1097.339853616128 295.9202504830831
342 0.005 1.71 20 1086.206847932316 1034.560432871608 1034.781485998497 1103.119538708799 1100.49880770425 1100.090078411501 1096.155992016642 309.3444916514301 1097.342892147298 295.9203291809027
343 0.005 1.715 20 1086.212997999669 1034.591275428219 1034.812565046042 1103.111340114396 1100.492659121733 1100.079179152214 1096.153630574762 309.396030749647 1097.335732247815 295.9204045296796
344 0.005 1.72 20 1086.219073360211 1034.621539314865 1034.84306745766 1103.10988107406 1100.49161826119 1100.077953262854 1096.152086426219 309.4474392038589 1097.335306112716 295.920476914623
345 0.005 1.725 20 1086.230193002651 1034.651327120351 1034.873074464136 1103.116643701762 1100.496672724428 1100.087751667434 1096.15253059307 309.4986888582571 1097.337313369909 295.9205506853293
346 0.005 1.73 20 1086.236578745332 1034.680570738675 1034.902542161672 1103.11577448987 1100.497542404928 1100.08743576541 1096.15479949836 309.5497769333688 1097.335914524932 295.9206248076432
347 0.005 1.735 20 1086.252782841891 1034.709395197231 1034.931555800661 1103.122881252568 1100.503424142237 1100.092885663676 1096.158036216271 309.6007440866058 1097.342280495944 295.9207005701542
348 0.005 1.74 20 1086.254178915851 1034.737644155988 1034.960035548206 1103.117082301295 1100.500826485628 1100.091278442054 1096.160038874475 309.6515575330565 1097.337957357654 295.9207713219552
349 0.005 1.745 20 1086.261386538794 1034.765369738192 1034.987979427468 1103.11902395243 1100.506182586463 1100.10302651222 1096.156500128902 309.7021100760799 1097.342933574345 295.9208176288407
350 0.005 1.75 20 1086.27051903453 1034.792642570799 1035.015456576998 1103.12161277165 1100.50706918815 1100.104335127489 1096.161926003467 309.7526634138584 1097.343295749572 295.920858303242
351 0.005 1.755 20 1086.274406007476 1034.819360634181 1035.042388234021 1103.117082593389 1100.50440514298 1100.101818706989 1096.157762069721 309.8029943656616 1097.340434522861 295.9209169536562
352 0.005 1.76 20 1086.275303034252 1034.845521274373 1035.068768189684 1103.111689999353 1100.499945571531 1100.095218580893 1096.15322709544 309.8532875802812 1097.335774924892 295.9210609863038
353 0.005 1.765 20 1086.286988943265 1034.871268421536 1035.09470171154 1103.116562322425 1100.502346308819 1100.099840272907 1096.154717691824 309.9031070579052 1097.337143425679 295.92118934324
354 0.005 1.77 20 1086.28920081956 1034.896492959028 1035.120133029012 1103.110789176612 1100.498731006782 1100.094717539271 1096.152846815485 309.9530378588114 1097.331393606893 295.9212751217484
355 0.005 1.775 20 1086.289697813508 1034.92121182034 1035.145057225456 1103.105607996991 1100.49538492037 1100.088870085607 1096.15407758968 310.0027943153034 1097.327186362416 295.92131954891
356 0.005 1.78 20 1086.293241161404 1034.945401786178 1035.169450956936 1103.096943498805 1100.487358932419 1100.077641546149 1096.146372854259 310.0524818853429 1097.320709758748 295.9214064078122
357 0.005 1.785 20 1086.295114565233 1034.969055844556 1035.193300336833 1103.087796040406 1100.478271531089 1100.062693829345 1096.141850810252 310.1018422549109 1097.313633804921 295.921485773265
358 0.005 1.79 20 1086.305821642854 1034.992359007048 1035.216774141347 1103.098039576194 1100.485334178066 1100.072307573166 1096.140344734576 310.1512337449039 1097.319663124943 295.9215236832515
359 0.005 1.795 20 1086.309350082036 1035.015197251211 1035.239789396062 1103.088680086337 1100.47869654727 1100.058866094418 1096.138797012327 310.2002375992098 1097.315931079764 295.9216547755949
360 0.005 1.8 20 1086.314219697879 1035.037611904096 1035.262387184505 1103.088504755223 1100.477057148455 1100.059822771888 1096.139282794277 310.2493682643944 1097.324211396096 295.9216909833269
361 0.005 1.805 20 1086.322573812897 1035.059635197604 1035.284575136909 1103.090180045029 1100.476625344839 1100.060596512484 1096.138344625447 310.2981916547667 1097.32454244932 295.9217528961129
362 0.005 1.81 20 1086.32861841277 1035.081226105436 1035.306331927713 1103.087244095419 1100.473766726045 1100.05347376804 1096.132876377371 310.3470427564858 1097.327558541217 295.9218027415677
363 0.005 1.815 20 1086.343379449086 1035.102554897912 1035.327797014025 1103.098143262329 1100.483457633948 1100.062549991374 1096.13805560546 310.3956509503091 1097.329228499499 295.9218503046541
364 0.005 1.82 20 1086.346082342856 1035.123432446549 1035.348837864357 1103.091778392469 1100.478521234752 1100.056960586758 1096.134673790134 310.4440925257821 1097.335693659027 295.9218936480493
365 0.005 1.825 20 1086.356166929678 1035.144019253396 1035.369575922615 1103.100994579861 1100.486836052854 1100.068939464394 1096.133044045627 310.4923690599098 1097.336867726988 295.9219413720042
366 0.005 1.83 20 1086.359970493617 1035.164227123262 1035.389946340749 1103.101394184591 1100.488061945999 1100.072891096045 1096.133635588001 310.5404964516524 1097.334567627856 295.921985581556
367 0.005 1.835 20 1086.363021816058 1035.184051080808 1035.409935592231 1103.098600469768 1100.486694489352 1100.075013159576 1096.131829282766 310.5884719875719 1097.329734670543 295.9220292575143
368 0.005 1.84 20 1086.36192780407 1035.203432449135 1035.429490520071 1103.090783090599 1100.481116283399 1100.070494836983 1096.131456064189 310.6363032473614 1097.322131434585 295.9220715162795
369 0.005 1.845 20 1086.36800204106 1035.222515805703 1035.448715627858 1103.095628905517 1100.482928404217 1100.067701709696 1096.132211299021 310.6840192442849 1097.318390263277 295.9221137087566
370 0.005 1.85 20 1086.370193088575 1035.241197655762 1035.467547507744 1103.089022470337 1100.477821243876 1100.061760327555 1096.129403468766 310.7315928666816 1097.312128515534 295.9221558277237
371 0.005 1.855 20 1086.370083067064 1035.259517028745 1035.486026132417 1103.087802184176 1100.47891953945 1100.063903143123 1096.128263746007 310.7789983474379 1097.307152695752 295.922201984063
372 0.005 1.86 20 1086.374650101883 1035.277491573381 1035.504150322804 1103.086268484457 1100.480431247702 1100.065550838813 1096.12617493687 310.8262274322402 1097.307070035272 295.9222447651345
373 0.005 1.865 20 1086.378614651393 1035.295129331863 1035.521923406853 1103.084911801529 1100.478620263138 1100.063310188312 1096.128090212441 310.8732310465257 1097.307980081181 295.9222509682884
374 0.005 1.87 20 1086.380340474272 1035.312383292438 1035.539314823526 1103.075173454942 1100.470933532122 1100.051112493091 1096.1248248042 310.9202372103218 1097.303326458143 295.9222767052536
375 0.005 1.875 20 1086.383793389123 1035.329299693064 1035.556365490668 1103.069960177822 1100.463384481047 1100.041751232712 1096.121258802187 310.9669696275897 1097.298696379009 295.9223067591415
376 0.005 1.88 20 1086.388757083667 1035.345920352383 1035.573107328029 1103.070107688613 1100.462243378064 1100.040151035197 1096.123085530646 311.0137314714225 1097.298611850307 295.922406467441
377 0.005 1.885 20 1086.394903697124 1035.36225768903 1035.589558749569 1103.071873448644 1100.460921801844 1100.036481662266 1096.121976615216 311.0600233443174 1097.301319235467 295.9225170214098
378 0.005 1.89 20 1086.401840321006 1035.378316954203 1035.605730528956 1103.071898724035 1100.459618350822 1100.034046911596 1096.119798724601 311.1064204999824 1097.306922060235 295.9225868487224
379 0.005 1.895 20 1086.411985277997 1035.394129610925 1035.621646433904 1103.076215140173 1100.462622471102 1100.037703450055 1096.119152550676 311.1526161829389 1097.313918042299 295.9226097343247
380 0.005 1.9 20 1086.417078196332 1035.409657584528 1035.637290425119 1103.076704738835 1100.464630143164 1100.045144869407 1096.117788762983 311.1987102324454 1097.319117913738 295.9226175182727
381 0.005 1.905 20 1086.421638343931 1035.424923654592 1035.652672043818 1103.079465977124 1100.465605817815 1100.044184897425 1096.115410199718 311.2444114671989 1097.315577497713 295.9227049772952
382 0.005 1.91 20 1086.419241922396 1035.439825882973 1035.6677163185 1103.071009092918 1100.460106739873 1100.042035097546 1096.112428276406 311.2902868625988 1097.320052587816 295.922714490279
383 0.005 1.915 20 1086.421771120524 1035.454459920267 1035.68247181802 1103.069440735338 1100.45758845415 1100.035388311545 1096.111697602342 311.3358090034145 1097.319046580475 295.9228256260856
384 0.005 1.92 20 1086.424541022478 1035.468780662085 1035.696906126027 1103.066504579471 1100.457172570469 1100.037742679101 1096.11050151865 311.3814027531786 1097.317750519953 295.9228401854685
385 0.005 1.925 20 1086.426511269148 1035.48288227849 1035.711114300675 1103.067432118976 1100.456125497188 1100.036065179988 1096.116602838599 311.4267318873962 1097.316198172235 295.9228782436125
386 0.005 1.93 20 1086.42819997991 1035.49673702195 1035.725081691813 1103.066989348592 1100.453940622384 1100.034939928012 1096.115649134439 311.4720902161486 1097.305944556516 295.9229112815017
387 0.005 1.935 20 1086.427747691474 1035.510358012181 1035.738813210938 1103.069195484887 1100.460126348825 1100.046008749265 1096.118052994426 311.5171458571467 1097.306097220007 295.9229405586823
388 0.005 1.94 20 1086.428940960391 1035.523680711046 1035.752243740241 1103.064458510915 1100.455952853499 1100.038545104787 1096.115922781055 311.5620371503179 1097.300639540162 295.9229636914355
389 0.005 1.945 20 1086.434378300564 1035.536822645311 1035.765473876093 1103.068306964484 1100.459585601842 1100.041062544658 1096.115587960692 311.6067868014863 1097.307594851151 295.922987979724
390 0.005 1.95 20 1086.436649748369 1035.549700065402 1035.778448334832 1103.063409167062 1100.454543703576 1100.037340864419 1096.113970988084 311.6514250161063 1097.303672634238 295.9230094478849
391 0.005 1.955 20 1086.438641771379 1035.562328679747 1035.791175784151 1103.06182209301 1100.453880713746 1100.033175963725 1096.109959194106 311.6959089894591 1097.306192237548 295.9230322977756
392 0.005 1.96 20 1086.444141083522 1035.574771445435 1035.803705810493 1103.064022304372 1100.454257685037 1100.034598975574 1096.114836686086 311.7403345202579 1097.305294984876 295.9230499710938
393 0.005 1.965 20 1086.446928593922 1035.586986417436 1035.816011038091 1103.061664593185 1100.451340506238 1100.030375500386 1096.112165994278 311.7845666021507 1097.304965957618 295.9230719194765
394 0.005 1.97 20 1086.453671160848 1035.599007716784 1035.828114468019 1103.065690055994 1100.453469563757 1100.031331676442 1096.111739460899 311.828661391193 1097.308341425229 295.9230938126663
395 0.005 1.975 20 1086.462312857987 1035.610862560602 1035.840040338687 1103.0666103773 1100.452259181516 1100.029362412708 1096.115066223537 311.872535924382 1097.313212931258 295.9231203365766
396 0.005 1.98 20 1086.47507972944 1035.622609906205 1035.851841160235 1103.075237026248 1100.457706739641 1100.032428620966 1096.115310952172 311.9162884216912 1097.318189560865 295.9231437037164
397 0.005 1.985 20 1086.483383467785 1035.63426540083 1035.863563146364 1103.0842524358 1100.468609051686 1100.049869680619 1096.119180567288 311.9599063551957 1097.326306318696 295.9231225370192
398 0.005 1.99 20 1086.486545858299 1035.645696807884 1035.875082201206 1103.082575937217 1100.468758740607 1100.051427013697 1096.11628578314 312.0033474624991 1097.327858723715 295.9231324143861
399 0.005 1.995 20 1086.496659713407 1035.657052557794 1035.88649488166 1103.091658601909 1100.474227668182 1100.056514772745 1096.120835241169 312.0466132794107 1097.331851615403 295.9231355279572
400 0.005 2 20 1086.49724781887 1035.668191805288 1035.897720966282 1103.08900958653 1100.47293648284 1100.056114889171 1096.118631884576 312.0899318776708 1097.329802660557 295.9232026815201
401 0.005 2.005 20 1086.496358677653 1035.679081638043 1035.908704156412 1103.083096211435 1100.467163053059 1100.046689468107 1096.117426610254 312.132807148048 1097.327203629501 295.9233031050003
402 0.005 2.01 20 1086.496022017687 1035.689735889376 1035.91945508491 1103.07992101453 1100.46710586691 1100.048542957195 1096.117062668996 312.1757943367169 1097.32619733603 295.9233601186465
403 0.005 2.015 20 1086.500269824022 1035.700264719707 1035.930053239684 1103.085571955164 1100.470518859177 1100.053452780424 1096.121366655195 312.2185265289276 1097.326623309927 295.9233743687749
404 0.005 2.02 20 1086.503287254416 1035.710670645551 1035.940525465317 1103.091582789928 1100.476134324681 1100.064579732368 1096.126141047155 312.2612327241736 1097.327216155849 295.9233699211273
405 0.005 2.025 20 1086.503281008703 1035.720879306147 1035.950812339281 1103.09069912231 1100.47681880818 1100.068289236221 1096.129374333205 312.3036319346086 1097.327404111987 295.9234466667304
406 0.005 2.03 20 1086.508798298909 1035.730957973442 1035.960948523356 1103.093323184378 1100.476658931428 1100.064405268164 1096.133054755149 312.3462119187855 1097.329596494096 295.9234395183584
407 0.005 2.035 20 1086.514432945205 1035.740916748277 1035.970971439948 1103.095469766283 1100.48233260146 1100.072832817149 1096.132231820624 312.38855539323 1097.327824762184 295.9235250402663
408 0.005 2.04 20 1086.51603641628 1035.750713845851 1035.980832590772 1103.097383298418 1100.480722422334 1100.070304682071 1096.136936720154 312.4305134277431 1097.333504429636 295.9235239648796
409 0.005 2.045 20 1086.526819685865 1035.760488043766 1035.990647907672 1103.108748580233 1100.491883501806 1100.085800583025 1096.141049195178 312.4723386958029 1097.332949899858 295.9235502211963
410 0.005 2.05 20 1086.52664942715 1035.770041561834 1036.000271352596 1103.102287933677 1100.483714472756 1100.076714654842 1096.138005488412 312.5146099229526 1097.333869198285 295.9235739546042
411 0.005 2.055 20 1086.531337714821 1035.779437936669 1036.009731071972 1103.102788836487 1100.483786896119 1100.074463518348 1096.136849674816 312.5563583801941 1097.326972208919 295.923590170904
412 0.005 2.06 20 1086.533111024141 1035.788663435563 1036.019025062519 1103.102772088924 1100.482474701079 1100.073883345402 1096.135302569501 312.5979039791346 1097.330212003388 295.9235993962624
413 0.005 2.065 20 1086.544549290095 1035.797853465924 1036.028253408185 1103.1128451832 1100.490031936433 1100.080491934501 1096.139121348354 312.6394117749138 1097.336242703147 295.9236125713578
414 0.005 2.07 20 1086.545012011007 1035.806854100654 1036.037315209379 1103.108531389059 1100.48577586929 1100.076054362004 1096.14224549696 312.6807441987458 1097.33354174286 295.9236241390162
415 0.005 2.075 20 1086.546249503597 1035.815659643568 1036.046191744168 1103.106502886634 1100.487955814655 1100.08307755103 1096.137970263272 312.7218534274321 1097.336607204807 295.9236380874708
416 0.005 2.08 20 1086.554535277142 1035.824434758169 1036.055008203916 1103.115579837972 1100.4914092112 1100.086604435309 1096.143713325365 312.7628722188636 1097.339675754659 295.9236486191964
417 0.005 2.085 20 1086.555658769306 1035.833025159081 1036.063659848103 1103.112985515295 1100.494031863727 1100.091630329385 1096.14331383423 312.803747036002 1097.33881931402 295.9236589428426
418 0.005 2.09 20 1086.559668345963 1035.841472611618 1036.072164335702 1103.111162419988 1100.492163782511 1100.089278482146 1096.141320274444 312.8445244906866 1097.337781686168 295.9236705157664
419 0.005 2.095 20 1086.566206700017 1035.849861893605 1036.080599815135 1103.119501393595 1100.498858408434 1100.09753301335 1096.143509585374 312.8851113717262 1097.343971733125 295.9236827039198
420 0.005 2.1 20 1086.56558050574 1035.858053630619 1036.088858224544 1103.114639983252 1100.495650153176 1100.094633983213 1096.145550915948 312.9255706551971 1097.341629661028 295.9236941572186
421 0.005 2.105 20 1086.576652403807 1035.86624607018 1036.097073741165 1103.125094938645 1100.499909486687 1100.09458000226 1096.151220336011 312.9658871864678 1097.345286927915 295.9236727963471
422 0.005 2.11 20 1086.575676546468 1035.874258095834 1036.105150960199 1103.121629428726 1100.500717726001 1100.094627407913 1096.153613782122 313.0059650850565 1097.34566362976 295.9236792675725
423 0.005 2.115 20 1086.577255013981 1035.882127553801 1036.113080267918 1103.120984606817 1100.500260988163 1100.09214129746 1096.154906885194 313.0459887808712 1097.346891120406 295.9236717172111
424 0.005 2.12 20 1086.577125970644 1035.889821074673 1036.120839828527 1103.117707339176 1100.498233426019 1100.089306133804 1096.154731601151 313.0860050029135 1097.342325756304 295.9237105577042
425 0.005 2.125 20 1086.579762504976 1035.897401778227 1036.128469273106 1103.119792691542 1100.498615772732 1100.088292184997 1096.155207931101 313.1253818906442 1097.343260527543 295.9238117892775
426 0.005 2.13 20 1086.579180447199 1035.90480136797 1036.135930000416 1103.115744210999 1100.49431358444 1100.081006518096 1096.153878479516 313.165372379586 1097.339234634716 295.9238648459564
427 0.005 2.135 20 1086.57884569679 1035.912062934215 1036.143252073077 1103.114399428786 1100.494808981879 1100.084564709401 1096.156373762202 313.2048225301027 1097.339416172632 295.923875502893
428 0.005 2.14 20 1086.580791632583 1035.919187995268 1036.150431828605 1103.115460155678 1100.495405444816 1100.086886573016 1096.155605550598 313.2441463380798 1097.338404487318 295.9238614187367
429 0.005 2.145 20 1086.580536501533 1035.926154530302 1036.157455393319 1103.113316642125 1100.493264994813 1100.083553852601 1096.153191871315 313.2832057320701 1097.33607496583 295.9239249932206
430 0.005 2.15 20 1086.590168295081 1035.933094299619 1036.164425948873 1103.123885602017 1100.504033409211 1100.097606920113 1096.157544627481 313.3224566827823 1097.340802075805 295.9239120125447
431 0.005 2.155 20 1086.587035768325 1035.939852257013 1036.171246496056 1103.117677135686 1100.499266169332 1100.096545057808 1096.159315430644 313.3614490799706 1097.342910970206 295.9239786417016
432 0.005 2.16 20 1086.593408309623 1035.946540008607 1036.17797611391 1103.123261248417 1100.506550269542 1100.104379039867 1096.159910951473 313.4001572609278 1097.336929404104 295.9239839199528
433 0.005 2.165 20 1086.588817675841 1035.953033714437 1036.184527490207 1103.119254221568 1100.505524551547 1100.103037919712 1096.155972057221 313.4388056922603 1097.343539774341 295.9240029009168
434 0.005 2.17 20 1086.591591637706 1035.95939928878 1036.19094323531 1103.116022481609 1100.501744978943 1100.095475390769 1096.156363408181 313.4777069585244 1097.33404141443 295.9240259002136
435 0.005 2.175 20 1086.586029945624 1035.965559009275 1036.197171730811 1103.109935795608 1100.49697817926 1100.089583852512 1096.151770263636 313.5162558511137 1097.334437763669 295.9240378641238
436 0.005 2.18 20 1086.592324850911 1035.971650200315 1036.20330490651 1103.115159875404 1100.501786299821 1100.097332492827 1096.151424959553 313.55462472985 1097.332254584102 295.9240431713695
437 0.005 2.185 20 1086.588765110214 1035.97760208149 1036.209313205823 1103.111256892571 1100.497097496518 1100.09167035321 1096.15428978493 313.5928491455458 1097.332957888191 295.9240507198895
438 0.005 2.19 20 1086.58534890793 1035.983352092618 1036.215123500946 1103.102388268642 1100.492196794668 1100.083375192179 1096.151253962212 313.631002168373 1097.323887353078 295.9240595072058
439 0.005 2.195 20 1086.582752801772 1035.988915913189 1036.220747799224 1103.094215436266 1100.484496051229 1100.069857212119 1096.143948558216 313.6690010230462 1097.32286828283 295.924070252933
440 0.005 2.2 20 1086.581849029419 1035.994319886978 1036.226206625314 1103.091345408646 1100.481816272247 1100.066249363816 1096.143004730418 313.7068442688089 1097.316671459598 295.924076544899
441 0.005 2.205 20 1086.58054731175 1035.99960176739 1036.231541778168 1103.089892367857 1100.480236150971 1100.065423161793 1096.142002699163 313.7445549697364 1097.320066859091 295.92408311965
442 0.005 2.21 20 1086.581299887008 1036.004754284604 1036.236731782929 1103.084100698362 1100.476363861091 1100.054724138189 1096.140346882707 313.7821412547736 1097.319436919265 295.9240925082
443 0.005 2.215 20 1086.582516683995 1036.009820718619 1036.241841325703 1103.086095627103 1100.476978925282 1100.059282247415 1096.139789187886 313.8196003915274 1097.322495231918 295.9241051488295
444 0.005 2.22 20 1086.591143259655 1036.014888978579 1036.246925007226 1103.096171472426 1100.483199322658 1100.06646798458 1096.142939853266 313.8569366536605 1097.327795555465 295.9241162879738
445 0.005 2.225 20 1086.592170622319 1036.019832326348 1036.2519046075 1103.091261427007 1100.476845227789 1100.056007191607 1096.136408827983 313.8941352077612 1097.328367641806 295.9241137189125
446 0.005 2.23 20 1086.599635343001 1036.024757135966 1036.256851236576 1103.097899926163 1100.482557059158 1100.060239155213 1096.138724049922 313.9310522157081 1097.332961575491 295.9241145148809
447 0.005 2.235 20 1086.602706439838 1036.02962128339 1036.261743794637 1103.099399158054 1100.486128406176 1100.064989225598 1096.140467713058 313.9679885209226 1097.335637107509 295.9240961574807
448 0.005 2.24 20 1086.605802800171 1036.034394372563 1036.266556445012 1103.102661137111 1100.490322535775 1100.075131657734 1096.136283545584 314.0048922749278 1097.340768403967 295.9241188747504
449 0.005 2.245 20 1086.602986425786 1036.039047753497 1036.271256339996 1103.099165705165 1100.485796307116 1100.068974582167 1096.135533887661 314.0412982698696 1097.33185266423 295.9242261294873
450 0.005 2.25 20 1086.600931726443 1036.043583938829 1036.275843421025 1103.097027622417 1100.483292326406 1100.069375328655 1096.133075442271 314.0780828038613 1097.328366364815 295.9242858514933
451 0.005 2.255 20 1086.597188248397 1036.047980057949 1036.280293124447 1103.091200410818 1100.482017786655 1100.070658938202 1096.134123073177 314.1145473627909 1097.323036745387 295.9243019938471
452 0.005 2.26 20 1086.59653457135 1036.05229039939 1036.284642657504 1103.092714646018 1100.479540652701 1100.064608392512 1096.131293345178 314.1508940000163 1097.318458449393 295.924289507176
453 0.005 2.265 20 1086.593792498827 1036.056478915664 1036.288875934783 1103.089578167162 1100.478856727941 1100.066156991034 1096.130313691244 314.1872219821407 1097.313320846268 295.924352734859
454 0.005 2.27 20 1086.591639973014 1036.060548679515 1036.29299146553 1103.085427396349 1100.47669800074 1100.064063334793 1096.13100877113 314.2230124144809 1097.303301002661 295.9243447917517
455 0.005 2.275 20 1086.589482635084 1036.064501734946 1036.29698981891 1103.0823229151 1100.476041542244 1100.061543772818 1096.125517959604 314.2591190394073 1097.307587781287 295.9243914888816
456 0.005 2.28 20 1086.592199871901 1036.068392982005 1036.30090719658 1103.083752881896 1100.477156762219 1100.061170796956 1096.126667866782 314.2946129992568 1097.302359084199 295.9244114479242
457 0.005 2.285 20 1086.589647760323 1036.072175567017 1036.304724092096 1103.078530895835 1100.471975700246 1100.057945377549 1096.127408115531 314.3301723720664 1097.307389675752 295.9244283509341
458 0.005 2.29 20 1086.592027002764 1036.075869437448 1036.30844393409 1103.075890131414 1100.465809489207 1100.046595000393 1096.11989455783 314.366212333837 1097.297094815834 295.9244520500411
459 0.005 2.295 20 1086.589366153123 1036.07943448753 1036.312038702332 1103.067391736826 1100.457116209289 1100.033398388317 1096.12017243127 314.4018107933052 1097.298014155227 295.9244646248459
460 0.005 2.3 20 1086.593245977979 1036.08296606961 1036.315591977804 1103.07127235846 1100.459885215385 1100.03838959097 1096.122163573544 314.4371300297407 1097.299023807399 295.9244710225811
461 0.005 2.305 20 1086.598074299453 1036.086458056003 1036.319090321718 1103.072425677303 1100.459529266561 1100.035414187849 1096.120399731897 314.4723570301114 1097.308906916109 295.9244760404105
462 0.005 2.31 20 1086.604804826357 1036.089949498022 1036.322595895263 1103.079320872586 1100.466731266981 1100.044725553138 1096.119834478517 314.5074535005731 1097.315562755237 295.9244807521018
463 0.005 2.315 20 1086.60726858694 1036.093387023272 1036.326053820247 1103.081175402748 1100.470744647867 1100.053986620491 1096.118350663029 314.5424313081807 1097.322480244703 295.9244858140273
464 0.005 2.32 20 1086.607046631925 1036.096724088197 1036.329417465127 1103.076069014167 1100.464296879477 1100.043955181305 1096.116615389821 314.5772680700901 1097.31859981047 295.9244889343729
465 0.005 2.325 20 1086.606847759135 1036.100016646371 1036.332745172905 1103.078355822705 1100.467930396071 1100.047941024783 1096.114257994598 314.6120074580244 1097.323174286363 295.9244916369926
466 0.005 2.33 20 1086.603331070514 1036.103211699293 1036.335981654122 1103.072700435689 1100.462388572009 1100.042229233668 1096.116750495257 314.6466500705463 1097.320325510207 295.924498505884
467 0.005 2.335 20 1086.606206690106 1036.106349184066 1036.339135831135 1103.074424767716 1100.463979582811 1100.043088240145 1096.113224598442 314.6811051190465 1097.321508348556 295.9245080365687
468 0.005 2.34 20 1086.602120971043 1036.109411418476 1036.34223290094 1103.069557549814 1100.459094640928 1100.0399431336 1096.119003982031 314.7154405720288 1097.315495225435 295.9245156259804
469 0.005 2.345 20 1086.599869976336 1036.112434322324 1036.345286071556 1103.071254314113 1100.460945788799 1100.043131834028 1096.120424971274 314.7497084934239 1097.309629064248 295.9245193095799
470 0.005 2.35 20 1086.595957835575 1036.115337515879 1036.348221927411 1103.065226419184 1100.457515915127 1100.040303143942 1096.118027655262 314.7835124582389 1097.304389743246 295.9245029635348
471 0.005 2.355 20 1086.596988391713 1036.118225324002 1036.351126201304 1103.068137890621 1100.459634195736 1100.039787926248 1096.117066023321 314.8174527145146 1097.306490285979 295.9244697672963
472 0.005 2.36 20 1086.595275433349 1036.121014326889 1036.353943414283 1103.064030789297 1100.456555252503 1100.035931232544 1096.113983916679 314.8513453810629 1097.306062434492 295.9244714899357
473 0.005 2.365 20 1086.597301991862 1036.123789709268 1036.356731083702 1103.065476744967 1100.458069259921 1100.038661257067 1096.115948251542 314.8852919559258 1097.30545955159 295.9245712932274
474 0.005 2.37 20 1086.596231484957 1036.126476019843 1036.359441463422 1103.062371684799 1100.453629251338 1100.0307888216 1096.11109142166 314.9189172855022 1097.306044323955 295.9246335397667
475 0.005 2.375 20 1086.59766831882 1036.129151237203 1036.36213169713 1103.062981340282 1100.453702142987 1100.034090224979 1096.11390422757 314.9524506864287 1097.306245417932 295.9246513412577
476 0.005 2.38 20 1086.597838308539 1036.131752075156 1036.364752854636 1103.060953488224 1100.450549882742 1100.029099763557 1096.111962718577 314.9859150731545 1097.306648025993 295.9246340649522
477 0.005 2.385 20 1086.601196051123 1036.134327301654 1036.367338089723 1103.063309927994 1100.449755108534 1100.026439526321 1096.111947735143 315.0193097986149 1097.306145845235 295.9246917786653
478 0.005 2.39 20 1086.607749276288 1036.136902632819 1036.369917052547 1103.066496488199 1100.45264564345 1100.029829549998 1096.11390120025 315.0525259868543 1097.312481794648 295.9246958899833
479 0.005 2.395 20 1086.615761871407 1036.139535182362 1036.372541001127 1103.076168528366 1100.457893413353 1100.037405018943 1096.116289701273 315.0857585558427 1097.321700787958 295.9247130412535
480 0.005 2.4 20 1086.624174117134 1036.142223060283 1036.37521824557 1103.083136923425 1100.465977196081 1100.047586366432 1096.119310656414 315.1185522618512 1097.321585691237 295.9247539194506
481 0.005 2.405 20 1086.618655946217 1036.144785746945 1036.377818319046 1103.076266234063 1100.462636541242 1100.044876953756 1096.115818992643 315.1513731590231 1097.326385267327 295.9247510126813
482 0.005 2.41 20 1086.627390069983 1036.147403321217 1036.380425907449 1103.082692297427 1100.464968206642 1100.044053481153 1096.118428975445 315.1844159489718 1097.326246628131 295.9247596573861
483 0.005 2.415 20 1086.625072052126 1036.14998432132 1036.383029486121 1103.0823694466 1100.466462808437 1100.047359001807 1096.118391575211 315.2171231461573 1097.327930465955 295.9247624239615
484 0.005 2.42 20 1086.624543227889 1036.152488931379 1036.385561303322 1103.078384092179 1100.463145471513 1100.04425587511 1096.116859647448 315.2496763878564 1097.324746481227 295.9247596127221
485 0.005 2.425 20 1086.62312878015 1036.154945599194 1036.388042391123 1103.078022635092 1100.464536725238 1100.044988799407 1096.118827996023 315.2821424246916 1097.326394335237 295.9247564365968
486 0.005 2.43 20 1086.620394197285 1036.157312182905 1036.390435478334 1103.072590101412 1100.459962309266 1100.041200858398 1096.119055327549 315.3146929836865 1097.321448545027 295.9247570820464
487 0.005 2.435 20 1086.623970505648 1036.159750761399 1036.392873813228 1103.084388438279 1100.47110595918 1100.057568591651 1096.124468509834 315.3470191264367 1097.328078717938 295.924757774573
488 0.005 2.44 20 1086.624470857779 1036.162170797356 1036.395304424212 1103.086852757666 1100.473125566821 1100.063593417527 1096.128812679611 315.3791215134967 1097.327232093996 295.9247558809487
489 0.005 2.445 20 1086.626255106007 1036.164568058915 1036.3977046657 1103.087063364228 1100.475077085564 1100.061067083063 1096.129697354635 315.4111741229967 1097.328744828123 295.9247554400607
490 0.005 2.45 20 1086.636362438091 1036.167130097394 1036.40024627101 1103.102516546035 1100.486832211732 1100.0805310476 1096.141389008196 315.4432189441067 1097.335673276175 295.9247540250096
491 0.005 2.455 20 1086.637661658842 1036.169665322822 1036.402779298302 1103.102489806927 1100.484104999704 1100.071308427554 1096.137264492771 315.4751237064062 1097.334376693956 295.924754435059
492 0.005 2.46 20 1086.63526518052 1036.172115395732 1036.40525758869 1103.097104057332 1100.484088985493 1100.077047825859 1096.136789792271 315.5068825131692 1097.334209082111 295.9247571420931
493 0.005 2.465 20 1086.641433077426 1036.174631200142 1036.407774839344 1103.106708117858 1100.490079365373 1100.083529458364 1096.140747765741 315.5385044629717 1097.335017214686 295.9247591098284
494 0.005 2.47 20 1086.639600971892 1036.17704296787 1036.410209111016 1103.101836597273 1100.483366405253 1100.072028219696 1096.135506208697 315.5698380315052 1097.333027709396 295.9247323013616
495 0.005 2.475 20 1086.645417313503 1036.179495858634 1036.412661492377 1103.109363506484 1100.490804783924 1100.078098950763 1096.137592085518 315.6013265077548 1097.336127274343 295.9246971028479
496 0.005 2.48 20 1086.651750780384 1036.181980253081 1036.415138256187 1103.114668833121 1100.492120614844 1100.081398439234 1096.140774695666 315.6326532299717 1097.342320297173 295.9246913116709
497 0.005 2.485 20 1086.651746320483 1036.18443749648 1036.417602985413 1103.114621829407 1100.491454081689 1100.085090736797 1096.146695525645 315.6635717812746 1097.339356258361 295.9247847204928
498 0.005 2.49 20 1086.650982856744 1036.186821499655 1036.420008200658 1103.111158926106 1100.492703208954 1100.091374332397 1096.146703236635 315.6944007840597 1097.3408149792 295.9248504496233
499 0.005 2.495 20 1086.655502435029 1036.189241315887 1036.422425845372 1103.117660324117 1100.493832374819 1100.090705225496 1096.149365949618 315.7256150292851 1097.339363295678 295.924869599059
500 0.005 2.5 20 1086.652582628427 1036.191534449702 1036.42474467525 1103.11024988477 1100.49246422867 1100.091471830629 1096.141508533316 315.7566018791579 1097.338170862198 295.9248499858446
501 0.005 2.505 20 1086.655107152325 1036.193813378042 1036.42703347321 1103.110836623027 1100.49208411897 1100.090926421899 1096.143217767817 315.7874779990687 1097.336779017791 295.9248965668276
502 0.005 2.51 20 1086.659837781343 1036.196061895588 1036.429280630164 1103.111621993824 1100.490868741933 1100.086742696724 1096.137051514773 315.8180622305915 1097.33614024335 295.9249039612817
503 0.005 2.515 20 1086.658675297208 1036.198276182535 1036.43150856968 1103.111154430373 1100.49032099806 1100.085591363806 1096.14012543428 315.84871895521 1097.343216308463 295.9248992526882
504 0.005 2.52 20 1086.65989821822 1036.200481415734 1036.433728990784 1103.114155290886 1100.494010558227 1100.091835374431 1096.146235911457 315.8787002261463 1097.342539040313 295.9249756116223
505 0.005 2.525 20 1086.66594534143 1036.202734132673 1036.435972868981 1103.119329099103 1100.497962108866 1100.091950418736 1096.153540183093 315.9090844308126 1097.33674991571 295.9249537819812
506 0.005 2.53 20 1086.660708156284 1036.204882725064 1036.438151398795 1103.113129645115 1100.493622247719 1100.085062725636 1096.151591734304 315.9392525656492 1097.342960287372 295.92495897101
507 0.005 2.535 20 1086.666657609932 1036.207083118868 1036.440353401659 1103.122339374087 1100.501053420357 1100.091739545066 1096.154643570263 315.9697452732843 1097.338252027619 295.9249561496508
508 0.005 2.54 20 1086.663868659407 1036.209203549896 1036.442491750615 1103.117076850339 1100.49575454784 1100.084572006796 1096.154024610516 315.9998721484636 1097.340912129569 295.9249488115125
509 0.005 2.545 20 1086.66506075286 1036.211305637794 1036.444609150026 1103.117732175568 1100.498632197196 1100.088017899042 1096.157611911739 316.0298932862915 1097.337508842433 295.9249424595148
510 0.005 2.55 20 1086.662151779665 1036.213330698258 1036.446656271218 1103.11634289875 1100.496547535814 1100.088204791495 1096.157709600004 316.0597863106659 1097.340475656018 295.9249359248508
511 0.005 2.555 20 1086.663385193476 1036.215327240625 1036.448660520969 1103.115519778722 1100.496971919105 1100.085973376202 1096.156699478839 316.089537492693 1097.336060551447 295.9249296658809
512 0.005 2.56 20 1086.661687117739 1036.217238829005 1036.450595671107 1103.112728910335 1100.493537214677 1100.082150547235 1096.154945036344 316.1191059772903 1097.335105578896 295.9249220122353
513 0.005 2.565 20 1086.671145355901 1036.219232903716 1036.452573354171 1103.12263564877 1100.502673920206 1100.092676529143 1096.159702713182 316.1485739307603 1097.342350112553 295.9249162831517
514 0.005 2.57 20 1086.666712134058 1036.221149897507 1036.454518031695 1103.119402054827 1100.501858702326 1100.094743187441 1096.161611845672 316.1780165544619 1097.339590156945 295.9249125745578
515 0.005 2.575 20 1086.666382098729 1036.223000708029 1036.456389081113 1103.120014799417 1100.506604243491 1100.103762331408 1096.157964744374 316.2073859510332 1097.342249126112 295.9249163463375
516 0.005 2.58 20 1086.66872507952 1036.224852947729 1036.458244553775 1103.121049358081 1100.505417003331 1100.097469347069 1096.161113759018 316.2366269059488 1097.341780943779 295.9249177327464
517 0.005 2.585 20 1086.665361280777 1036.22660221428 1036.460022047291 1103.115377228499 1100.500635238627 1100.095623070133 1096.157470626516 316.2657721352179 1097.338156447646 295.9249187488702
518 0.005 2.59 20 1086.661052943006 1036.228242065382 1036.461692351244 1103.111476342565 1100.499103663334 1100.090018521873 1096.151699358037 316.2945341525656 1097.335709416948 295.9248886795326
519 0.005 2.595 20 1086.66676992407 1036.229928049547 1036.463377266017 1103.117935569317 1100.503952580164 1100.094688641562 1096.154264081263 316.3236382275248 1097.336165736426 295.9248643653022
520 0.005 2.6 20 1086.662342057042 1036.231512372142 1036.464988655541 1103.111792337239 1100.500102267161 1100.089766650392 1096.150930103521 316.352418623282 1097.330689008287 295.9248557132501
521 0.005 2.605 20 1086.654078407348 1036.232965224712 1036.466481512208 1103.103167790239 1100.495329824563 1100.083314418858 1096.149300327904 316.3809605659087 1097.325205607476 295.924932723427
522 0.005 2.61 20 1086.655753832654 1036.234389921945 1036.467920934938 1103.102674933067 1100.492552059236 1100.078136559309 1096.14949926778 316.4093050034006 1097.322362543524 295.9250025524499
523 0.005 2.615 20 1086.651738853081 1036.235693472965 1036.469253633491 1103.095589638263 1100.486675420921 1100.068679790649 1096.14053431795 316.4379726737872 1097.316117874626 295.9250300726194
524 0.005 2.62 20 1086.651109274 1036.236955708173 1036.47053134836 1103.095122967596 1100.484639278283 1100.067438812324 1096.144113865526 316.4663829300577 1097.320026562119 295.9250165735899
525 0.005 2.625 20 1086.649222215522 1036.238163346256 1036.471755530257 1103.090496222911 1100.480236968805 1100.059787276676 1096.140863706999 316.494791834901 1097.319339721176 295.9250433086836
526 0.005 2.63 20 1086.648524447285 1036.239314822456 1036.472919813386 1103.087789493418 1100.476548145576 1100.057652089975 1096.139863167586 316.5228711575577 1097.32158086174 295.9250674693942
527 0.005 2.635 20 1086.653814712914 1036.240511862927 1036.474113854517 1103.096123143577 1100.483490326203 1100.066531383109 1096.14187422631 316.5512010832372 1097.322347540808 295.9250491956038
528 0.005 2.64 20 1086.652911141336 1036.241643432988 1036.475257734463 1103.094260777701 1100.48122203465 1100.063829795559 1096.138285200843 316.5788018188363 1097.332704047657 295.9251281569933
529 0.005 2.645 20 1086.662588055558 1036.242857617126 1036.476455082382 1103.102660033028 1100.487084024278 1100.066276587847 1096.139470006661 316.6069024170334 1097.327767815192 295.9251139206981
530 0.005 2.65 20 1086.658243523994 1036.243980817332 1036.477597497892 1103.096444367234 1100.482008504149 1100.062583137279 1096.138756324261 316.6347092282934 1097.336555623173 295.9251259059625
531 0.005 2.655 20 1086.662611149296 1036.245093770076 1036.478717794922 1103.099166276085 1100.485526741583 1100.07038448357 1096.133898674359 316.6627645540578 1097.335347217862 295.9251303069563
532 0.005 2.66 20 1086.659437105759 1036.246171865607 1036.479819479715 1103.10070164855 1100.487302520954 1100.075694889061 1096.135716165744 316.6905085074363 1097.33528890667 295.9251301661799
533 0.005 2.665 20 1086.656434105135 1036.247177937124 1036.480843001704 1103.094120440533 1100.478500984632 1100.062994801794 1096.130713191539 316.7179812627185 1097.323802115668 295.9251279566014
534 0.005 2.67 20 1086.652106727717 1036.248128932621 1036.481824131231 1103.092066104356 1100.482781365226 1100.073351176806 1096.134716713455 316.7454521346332 1097.324615097841 295.925129406286
535 0.005 2.675 20 1086.655572328138 1036.249130451243 1036.482818297357 1103.09629774304 1100.482709944551 1100.068989864746 1096.136493077839 316.772864668449 1097.317327336528 295.9251290882177
536 0.005 2.68 20 1086.648222274201 1036.250003212416 1036.483718954085 1103.087991772364 1100.476713947881 1100.061047820304 1096.131351014651 316.8001227420793 1097.313421204175 295.9251288735655
537 0.005 2.685 20 1086.644957036328 1036.25084636345 1036.484588082608 1103.087583722819 1100.479146740384 1100.06533837078 1096.130086290184 316.827280237249 1097.30733026082 295.9251283371576
538 0.005 2.69 20 1086.644961292832 1036.25167364924 1036.485429519679 1103.087423812169 1100.480531726134 1100.065974017101 1096.130551777721 316.8543910869341 1097.306059391447 295.9251276947579
539 0.005 2.695 20 1086.645445715759 1036.25246659961 1036.486224655206 1103.08535190901 1100.479798608153 1100.062016633978 1096.127991764812 316.8814483076571 1097.307490214961 295.9251315284202
540 0.005 2.7 20 1086.640702129717 1036.253159497686 1036.486940769609 1103.078006179886 1100.470509796539 1100.051044924649 1096.124409838638 316.9082761717325 1097.301720968614 295.9251362937306
541 0.005 2.705 20 1086.642224289295 1036.253854801685 1036.487638234362 1103.07761510148 1100.469116376814 1100.050623042421 1096.125669005385 316.9350895623593 1097.302588633143 295.9251393449291
542 0.005 2.71 20 1086.640989729181 1036.254506717049 1036.488294595792 1103.072978519571 1100.463452497846 1100.042538428712 1096.125967998916 316.9617734205581 1097.299531222559 295.9251056417236
543 0.005 2.715 20 1086.645592384733 1036.255198357828 1036.488972039423 1103.079029736933 1100.466716628219 1100.046400039684 1096.126999324426 316.9884378575346 1097.304728327411 295.925095991275
544 0.005 2.72 20 1086.64751196767 1036.255878344149 1036.48964949235 1103.078229816047 1100.465655616523 1100.043136917008 1096.12393451946 317.014756304651 1097.310318520303 295.9250851509606
545 0.005 2.725 20 1086.652114490325 1036.256573163152 1036.490336835181 1103.081934455234 1100.468369562225 1100.046782165641 1096.122406349685 317.0412696966806 1097.31799853395 295.9251435515229
546 0.005 2.73 20 1086.652821181228 1036.257245465881 1036.491015307311 1103.082164526549 1100.471248660171 1100.054943296992 1096.120359806396 317.0674338462837 1097.323679443799 295.9252202032592
547 0.005 2.735 20 1086.652851875141 1036.257906823145 1036.491683723304 1103.083451517902 1100.470545332577 1100.052114116251 1096.117957372107 317.0937787778391 1097.322340568876 295.9252535303427
548 0.005 2.74 20 1086.647991492531 1036.258485676086 1036.492290845071 1103.075967842413 1100.466768583321 1100.049828015942 1096.116494265771 317.1199430713728 1097.321830906555 295.9252428827351
549 0.005 2.745 20 1086.643440097664 1036.258994539716 1036.49282225754 1103.069359080572 1100.460028894815 1100.04106594373 1096.115843108448 317.1459069253076 1097.318529435496 295.9252189114798
550 0.005 2.75 20 1086.641575018514 1036.259435320739 1036.493278110748 1103.065929106946 1100.45663136823 1100.038575852061 1096.11244381898 317.1719450923936 1097.316320901208 295.9252741368371
551 0.005 2.755 20 1086.640760951691 1036.259871950994 1036.493712167268 1103.065173613026 1100.454775273692 1100.0361713176 1096.115033145961 317.1981290533354 1097.317226696188 295.9252516819847
552 0.005 2.76 20 1086.638408653431 1036.260324704455 1036.49417379798 1103.066998999826 1100.457250585309 1100.041984411204 1096.11653897548 317.2233511940116 1097.308992694313 295.9253286477665
553 0.005 2.765 20 1086.637688436302 1036.260798138644 1036.494643214011 1103.068766907901 1100.456682916203 1100.039068854446 1096.117691850629 317.2489427698163 1097.304041344946 295.9253140276261
554 0.005 2.77 20 1086.63491090833 1036.261245639611 1036.495103522606 1103.067320085615 1100.459213495196 1100.039985176639 1096.117398861377 317.2748191110631 1097.301096887619 295.9253214756562
555 0.005 2.775 20 1086.63560262949 1036.261692050322 1036.495542430543 1103.065993414453 1100.456352601331 1100.037392910566 1096.117775221182 317.300634183734 1097.306534576877 295.92532433202
556 0.005 2.78 20 1086.634293336311 1036.262112742282 1036.495976535097 1103.064488408064 1100.456416454945 1100.036720677373 1096.11432239148 317.3257973618052 1097.303129065487 295.9253209585752
557 0.005 2.785 20 1086.632388974004 1036.262500755238 1036.496372991907 1103.063057846677 1100.455201185413 1100.034569331404 1096.112998400362 317.3510151229754 1097.306794682137 295.9253163470497
558 0.005 2.79 20 1086.632807243858 1036.262881374922 1036.496754907825 1103.060950414028 1100.450720286781 1100.030277266992 1096.114263305926 317.3763720163318 1097.301525578428 295.9253120529206
559 0.005 2.795 20 1086.632653746886 1036.263250601732 1036.497119662182 1103.058341278775 1100.447938852095 1100.026908692074 1096.112974267255 317.4016868173192 1097.304161405256 295.9253088089253
560 0.005 2.8 20 1086.638781272157 1036.263674994824 1036.497533109512 1103.065618618641 1100.452988411943 1100.028937693307 1096.112515687624 317.4266501201541 1097.3070449936 295.9253031593277
561 0.005 2.805 20 1086.64331807214 1036.264128650899 1036.497974954503 1103.066858481833 1100.45299957725 1100.029605363764 1096.115381686258 317.4515125339682 1097.313495088096 295.9252987557704
562 0.005 2.81 20 1086.652125091093 1036.264675333484 1036.498495037533 1103.075389298435 1100.457935254757 1100.03396303728 1096.116360540903 317.4764849545058 1097.318402758894 295.9252926727336
563 0.005 2.815 20 1086.658000007399 1036.265304287104 1036.499104296969 1103.082116471035 1100.465625591105 1100.045393668569 1096.118061968475 317.5014025021595 1097.325695165037 295.9252905456564
564 0.005 2.82 20 1086.65742231319 1036.26591777891 1036.499725094267 1103.08182043563 1100.467224808419 1100.049847627966 1096.118186627775 317.5262320131538 1097.327601850124 295.9252897770534
565 0.005 2.825 20 1086.664030622429 1036.266626909949 1036.500413179717 1103.089184326541 1100.470386260364 1100.050306948239 1096.119931591407 317.5509417882356 1097.331941752173 295.9252868561157
566 0.005 2.83 20 1086.662480478385 1036.267315019968 1036.501106667362 1103.086639432293 1100.468699204734 1100.04840742716 1096.118548195622 317.5756442092924 1097.326812961167 295.9252412567758
567 0.005 2.835 20 1086.659581006809 1036.267959857421 1036.501769396155 1103.081933725876 1100.467948541972 1100.045161101072 1096.119604001789 317.6001667906935 1097.327215258476 295.9252316118456
568 0.005 2.84 20 1086.662827474567 1036.26864698295 1036.502449613912 1103.08713959356 1100.471380488506 1100.052425767175 1096.120821399841 317.6245791243498 1097.326645311793 295.9252103666405
569 0.005 2.845 20 1086.6608477772 1036.269335196215 1036.503140790428 1103.087165000507 1100.471167454323 1100.051406067483 1096.124271667452 317.6490935703529 1097.32608287125 295.9252532444568
570 0.005 2.85 20 1086.662480378083 1036.270083339005 1036.503882032568 1103.09446859708 1100.477631686635 1100.064029473123 1096.129144351638 317.6732285536358 1097.328091506826 295.9253372507066
571 0.005 2.855 20 1086.660216822626 1036.270814183893 1036.504617780196 1103.094143975078 1100.47941342495 1100.066380859186 1096.131129170887 317.6976093078767 1097.328654044755 295.9253762133509
572 0.005 2.86 20 1086.662218826093 1036.271574285167 1036.505371622886 1103.09637210728 1100.479968401506 1100.064797999325 1096.134637807019 317.7217585419307 1097.328945537025 295.9253724345244
573 0.005 2.865 20 1086.662107562487 1036.272341809493 1036.506139794782 1103.096602867096 1100.482096655824 1100.070157639419 1096.134366090226 317.7459357250816 1097.330436066383 295.9253448246967
574 0.005 2.87 20 1086.663845877348 1036.273119430846 1036.50691160848 1103.098720945779 1100.480800454115 1100.070471184126 1096.136381364512 317.7696118843513 1097.332869625101 295.9253992170691
575 0.005 2.875 20 1086.668094393125 1036.27394950097 1036.507731556026 1103.102444944791 1100.486442437553 1100.079755434428 1096.141425926853 317.7936992863238 1097.331496182752 295.925370788204
576 0.005 2.88 20 1086.665150860999 1036.27475894983 1036.508550382833 1103.103265569419 1100.485796936553 1100.080431881106 1096.140311910161 317.8178243204624 1097.333659816643 295.9254382358915
577 0.005 2.885 20 1086.670252543574 1036.275582246713 1036.509357062643 1103.10323179491 1100.484691871332 1100.075541423608 1096.137594004271 317.8413293332413 1097.326411076298 295.9254214967166
578 0.005 2.89 20 1086.668119014744 1036.276372653462 1036.510155287721 1103.103004690781 1100.482891593833 1100.072686734533 1096.136215168377 317.8646436244803 1097.329300131929 295.9254289471943
579 0.005 2.895 20 1086.676700835809 1036.277260198043 1036.511026792178 1103.112688497838 1100.490707212369 1100.080219733337 1096.135816058815 317.8888010792782 1097.335236515245 295.9254360592868
580 0.005 2.9 20 1086.674802163958 1036.278120068968 1036.511888381573 1103.108495339706 1100.484746573956 1100.077059686038 1096.14194739751 317.912488565919 1097.336118288419 295.9254351055031
581 0.005 2.905 20 1086.676507627993 1036.278961362663 1036.512726896735 1103.10781351805 1100.486689918831 1100.082877994359 1096.143687272533 317.9360385461915 1097.335604725973 295.9254307169284
582 0.005 2.91 20 1086.67534636776 1036.279760970185 1036.513535361005 1103.106235896628 1100.487736865091 1100.082977603193 1096.140009621954 317.9593894502261 1097.33557828421 295.9254262757391
583 0.005 2.915 20 1086.682296889428 1036.280683573773 1036.51443295158 1103.116590196965 1100.494358570232 1100.090041319049 1096.147767375365 317.9826894822216 1097.339121021482 295.9254221926434
584 0.005 2.92 20 1086.68341163069 1036.281601733796 1036.515352094934 1103.116566956531 1100.4961692126 1100.092065417634 1096.147012557478 318.005963964209 1097.339411045999 295.925416729355
585 0.005 2.925 20 1086.685111561635 1036.282482350776 1036.516227726465 1103.113989600116 1100.49267525066 1100.087351741739 1096.138763728613 318.0289810903162 1097.340342383774 295.925406915084
586 0.005 2.93 20 1086.684366607367 1036.283353099592 1036.517110191672 1103.115862867091 1100.495886573382 1100.092831820079 1096.141981905834 318.0522680790378 1097.343100588224 295.9253991444844
587 0.005 2.935 20 1086.689665588398 1036.284299579976 1036.518035790937 1103.120021449568 1100.495100926998 1100.090636845924 1096.152148162869 318.0753207156659 1097.343235621091 295.9253967735175
588 0.005 2.94 20 1086.688336938125 1036.285222486156 1036.518970778716 1103.121066914734 1100.49898592638 1100.093902457974 1096.152177125289 318.0981309962286 1097.345082886575 295.9253927782601
589 0.005 2.945 20 1086.687511256785 1036.286140051601 1036.519896340523 1103.121396341397 1100.500655150099 1100.094340076789 1096.15712677135 318.1211275303526 1097.344892106033 295.9253920374368
590 0.005 2.95 20 1086.686483041801 1036.286991595312 1036.520754256048 1103.11514458499 1100.495604087343 1100.086640487506 1096.155928725097 318.1439253458971 1097.34107525146 295.9253566996536
591 0.005 2.955 20 1086.689554506704 1036.287913640082 1036.521673459766 1103.124502138792 1100.504184219795 1100.097761928607 1096.157901831745 318.1666000571732 1097.345599672472 295.9253471402313
592 0.005 2.96 20 1086.688175044264 1036.288783738161 1036.522551713776 1103.12079617484 1100.500766286231 1100.088778221305 1096.158659889123 318.1891365139708 1097.341411811006 295.9253200090796
593 0.005 2.965 20 1086.685682675825 1036.289607758254 1036.523386969087 1103.118569335535 1100.499764477303 1100.088078299044 1096.157299799535 318.2116667266465 1097.338741964785 295.9253421317587
594 0.005 2.97 20 1086.686069213565 1036.290432008564 1036.524215802398 1103.120000826832 1100.501068725136 1100.092601265918 1096.158926742411 318.2339837064777 1097.337816449115 295.925426437812
595 0.005 2.975 20 1086.685106324219 1036.291213434067 1036.525004242758 1103.118499398804 1100.499779715567 1100.089755230204 1096.157003103489 318.2564487021893 1097.336548912233 295.9254620950646
596 0.005 2.98 20 1086.69238611597 1036.292060430636 1036.525835809219 1103.125473396278 1100.505158116101 1100.098264265106 1096.161449618391 318.2788871141494 1097.342929858032 295.9254573877228
597 0.005 2.985 20 1086.688080106469 1036.29286165644 1036.526649787283 1103.12294479396 1100.505636463625 1100.099411573016 1096.163742616531 318.3010463608296 1097.337881441002 295.9254278413393
598 0.005 2.99 20 1086.685640832604 1036.293565355422 1036.527375148249 1103.119701279417 1100.506463008515 1100.105031842035 1096.155419524444 318.3233591522234 1097.338417701086 295.9254813704587
599 0.005 2.995 20 1086.685144930046 1036.294273548535 1036.528088782323 1103.119364520286 1100.50293131675 1100.099513586299 1096.162634325368 318.3454692815894 1097.340276787883 295.9254537606463
600 0.005 3 20 1086.682573701683 1036.294883414322 1036.528716622602 1103.113685863806 1100.500320608395 1100.096427754137 1096.15251250745 318.3674580365812 1097.333798944158 295.9255024551908
601 0.005 3.005 20 1086.680695426762 1036.295473436228 1036.529319845955 1103.114746322758 1100.500196907251 1100.095922205161 1096.154684401691 318.3893706375566 1097.334064310569 295.9254897380879
602 0.005 3.01 20 1086.67994016905 1036.296028499501 1036.529880965549 1103.113543651069 1100.498669370454 1100.093111210815 1096.151964029624 318.4110065041046 1097.337412820563 295.9254916163068
603 0.005 3.015 20 1086.680972078429 1036.29656999597 1036.530426644482 1103.110734094204 1100.496555690053 1100.088273265503 1096.153235562014 318.4329674356107 1097.324537621688 295.9254969711089
604 0.005 3.02 20 1086.668985250218 1036.296947372854 1036.530849141667 1103.10203419288 1100.492156146787 1100.080382818243 1096.146724200905 318.4548151069146 1097.326792481343 295.9254947225828
605 0.005 3.025 20 1086.669512487417 1036.297294936484 1036.531211308095 1103.099892780094 1100.491309987329 1100.080634966871 1096.14292334888 318.476291153968 1097.320186145968 295.9254882316862
606 0.005 3.03 20 1086.665758060283 1036.297561536793 1036.531494732582 1103.091788866837 1100.483555630558 1100.065647814361 1096.139681743325 318.4978215755725 1097.319143792599 295.9254803682583
607 0.005 3.035 20 1086.667773686389 1036.297863492194 1036.531797849703 1103.097258509884 1100.486059713667 1100.074252828722 1096.145107187017 318.5195837173842 1097.32077876774 295.9254759228249
608 0.005 3.04 20 1086.665731829172 1036.298098282718 1036.532035738394 1103.088526929903 1100.478223550606 1100.057271431424 1096.141986508579 318.5411065763228 1097.319867560987 295.9254671005215
609 0.005 3.045 20 1086.666849565283 1036.298369511658 1036.532309841364 1103.093231701985 1100.482671801788 1100.065434739838 1096.143588574471 318.5624785358305 1097.323768915618 295.9254581578735
610 0.005 3.05 20 1086.66886930482 1036.298614506766 1036.532550617933 1103.092677735205 1100.479329641523 1100.061067484442 1096.141268151401 318.583741414832 1097.327055879669 295.9254508891435
611 0.005 3.055 20 1086.67168377418 1036.298900012377 1036.532830746669 1103.096837940385 1100.484325430658 1100.065620768948 1096.140946085997 318.6048460224926 1097.330560060685 295.9254435935334
612 0.005 3.06 20 1086.677626389969 1036.299206112863 1036.533123913752 1103.099771289251 1100.482078311448 1100.058974719908 1096.137552976564 318.6259260442663 1097.331990400699 295.9254415791207
613 0.005 3.065 20 1086.675227038244 1036.299477186414 1036.533404852997 1103.09580768911 1100.481468776486 1100.060989693608 1096.139501522173 318.6467039860747 1097.333987310376 295.9254407380942
614 0.005 3.07 20 1086.678969332537 1036.29977081564 1036.533701231146 1103.103055377732 1100.490525690917 1100.076147817074 1096.136783651309 318.6675958745194 1097.340870482122 295.9254261675929
615 0.005 3.075 20 1086.67683418275 1036.300056391856 1036.533995002756 1103.102651765017 1100.489800382649 1100.074060917058 1096.136440203815 318.6885756719604 1097.33335350684 295.9254135896365
616 0.005 3.08 20 1086.674461675728 1036.300297559186 1036.534249455369 1103.100000346497 1100.4855151985 1100.070804692812 1096.134020046405 318.7094912064907 1097.326520768668 295.9253824354988
617 0.005 3.085 20 1086.669504135787 1036.300474795499 1036.534447106942 1103.093725783799 1100.484672177148 1100.071603464222 1096.134796973665 318.7302634964591 1097.322303730264 295.9253871873186
618 0.005 3.09 20 1086.66829997679 1036.300649794766 1036.534631086865 1103.094470157812 1100.483100481399 1100.070047909002 1096.135622083634 318.7500509300895 1097.31913244325 295.9254805806842
619 0.005 3.095 20 1086.66463422937 1036.300793898022 1036.534787834486 1103.09164882839 1100.481497709401 1100.069031972642 1096.135780206918 318.7711587716135 1097.314262565779 295.9255266102127
620 0.005 3.1 20 1086.65885180457 1036.300851694041 1036.534867567681 1103.086812959941 1100.478417532774 1100.063500701001 1096.131108703583 318.7917007621667 1097.30743062498 295.9255307487005
621 0.005 3.105 20 1086.656241209092 1036.300849592366 1036.534883374333 1103.081484627399 1100.475022223358 1100.059309087394 1096.126103983276 318.8122011556553 1097.306376460747 295.9255045634112
622 0.005 3.11 20 1086.6560509044 1036.300832337755 1036.534870161453 1103.0818228644 1100.47467857912 1100.059880955814 1096.127415986527 318.8326033557059 1097.306721535065 295.9255586083399
623 0.005 3.115 20 1086.652712475779 1036.300746058912 1036.534793568713 1103.075775273302 1100.467846666671 1100.050901548547 1096.124912841457 318.8529322813578 1097.303039998548 295.9255379405346
624 0.005 3.12 20 1086.656171328099 1036.300657739865 1036.534697239868 1103.072800828694 1100.463370556728 1100.044282238685 1096.12495914835 318.8735161832928 1097.294803824267 295.925571081958
625 0.005 3.125 20 1086.653661828969 1036.300551808285 1036.534592539893 1103.071475715987 1100.461494563546 1100.041186082546 1096.124375248931 318.8932858597254 1097.301176101502 295.9255819212302
626 0.005 3.13 20 1086.654264863374 1036.300413354497 1036.53444388753 1103.068344757136 1100.456812840148 1100.030949874008 1096.121352555327 318.9129665835447 1097.296522574186 295.9255875842957
627 0.005 3.135 20 1086.657414609903 1036.300324994183 1036.534341858443 1103.073589224277 1100.460381511482 1100.037065348362 1096.120328006898 318.9335657733345 1097.310508937915 295.925600600423
628 0.005 3.14 20 1086.662698546715 1036.300249106967 1036.534255906546 1103.074449356982 1100.459939781511 1100.035648923822 1096.117819309857 318.9536660063441 1097.312999720842 295.9256022523195
629 0.005 3.145 20 1086.664244627046 1036.300213048555 1036.534220101968 1103.080010700149 1100.46989654068 1100.053047148968 1096.118145604039 318.9736093440619 1097.32332799595 295.9255966099848
630 0.005 3.15 20 1086.664824014842 1036.300153631782 1036.534159180137 1103.077180816869 1100.464912466258 1100.044879728987 1096.116141678532 318.9935124962463 1097.317499415122 295.9255912231429
631 0.005 3.155 20 1086.66319965316 1036.300084368431 1036.534097081829 1103.077734657751 1100.465053498284 1100.044310742071 1096.114350965744 319.0131752311358 1097.322465286213 295.9255871067068
632 0.005 3.16 20 1086.657204358437 1036.299965498972 1036.534005821701 1103.069692404745 1100.461118437254 1100.038718068758 1096.114675479366 319.0329234506573 1097.319753563365 295.9255842742081
633 0.005 3.165 20 1086.657559897146 1036.299836084184 1036.53387830185 1103.070882967505 1100.462628519357 1100.042737780386 1096.114014915403 319.0526498584219 1097.320873977858 295.9255807988582
634 0.005 3.17 20 1086.654641187239 1036.299704045647 1036.533753418152 1103.069152492149 1100.458076769998 1100.04048732073 1096.118166154957 319.0722450929649 1097.316110285893 295.9255767693471
635 0.005 3.175 20 1086.651194830732 1036.299551601054 1036.533599953742 1103.065445756462 1100.452959687239 1100.031774862827 1096.119037103756 319.0918636734067 1097.306845837805 295.9255765452546
636 0.005 3.18 20 1086.648586261703 1036.299415413439 1036.533472300669 1103.068523697126 1100.460468584552 1100.045953745646 1096.116717687709 319.1114021434601 1097.30634883939 295.9255757625659
637 0.005 3.185 20 1086.645672231225 1036.299258299752 1036.533318038825 1103.066706176533 1100.458429007285 1100.04000879175 1096.119678227206 319.1308634671302 1097.305113837692 295.9255761707137
638 0.005 3.19 20 1086.651386778408 1036.299198583069 1036.533233605906 1103.072211986575 1100.461893428046 1100.045994440162 1096.118917298872 319.1502371945264 1097.307938069179 295.9255698497676
639 0.005 3.195 20 1086.645332543199 1036.299032690644 1036.533080998842 1103.063338670527 1100.454824280014 1100.029753783088 1096.114854539549 319.1691930096042 1097.304362259657 295.9255431289543
640 0.005 3.2 20 1086.647848521901 1036.298912311962 1036.532957484865 1103.065790023815 1100.458062610343 1100.037305835099 1096.113588812122 319.1885036182046 1097.307063447509 295.9255041640629
641 0.005 3.205 20 1086.647377678687 1036.298810456162 1036.532851082051 1103.065375137318 1100.456021531398 1100.035736515766 1096.116126854305 319.2077977440272 1097.307195296749 295.9254989587908
642 0.005 3.21 20 1086.645555901731 1036.298665820244 1036.5327115359 1103.061760045327 1100.451447148038 1100.028135889478 1096.11348756579 319.2269413879419 1097.30702900103 295.9255946159745
643 0.005 3.215 20 1086.649599932016 1036.298555791996 1036.532589190343 1103.065271662335 1100.452046947772 1100.027590500004 1096.113796660861 319.2463846109668 1097.308300053864 295.9256497509386
644 0.005 3.22 20 1086.654518738575 1036.298480868836 1036.532499129116 1103.066473345333 1100.452297573239 1100.027442513777 1096.113972034685 319.2651485428463 1097.314643769261 295.9256639747811
645 0.005 3.225 20 1086.663018496139 1036.298520321143 1036.53250731403 1103.076068396889 1100.457406288022 1100.033680099545 1096.117249577956 319.2839946723913 1097.320029023936 295.9256406652013
646 0.005 3.23 20 1086.66472952467 1036.298578506091 1036.532556863085 1103.077827655884 1100.461936005617 1100.041947059078 1096.116128900067 319.3031205428342 1097.323256243214 295.9256925779488
647 0.005 3.235 20 1086.667396772616 1036.298699825252 1036.53266870889 1103.084259362924 1100.466876366876 1100.050676197945 1096.119181124043 319.3220648169337 1097.329151371459 295.9256881369723
648 0.005 3.24 20 1086.668738719974 1036.29882268388 1036.532789731533 1103.082510483863 1100.467808469131 1100.049428731097 1096.117987660819 319.340940314495 1097.325287657644 295.9256936253703
649 0.005 3.245 20 1086.667700136395 1036.298931501945 1036.532899691763 1103.079904275601 1100.463748784809 1100.041887247037 1096.114018507325 319.3590398888294 1097.321114619457 295.925766203809
650 0.005 3.25 20 1086.664943593895 1036.299002621959 1036.532978065769 1103.074316035087 1100.459191930048 1100.033961949729 1096.116595036557 319.377619080571 1097.320297984537 295.9257384406523
651 0.005 3.255 20 1086.663921585203 1036.299090864017 1036.533076286778 1103.07767715406 1100.464736812074 1100.046341209111 1096.117686036224 319.3964696140064 1097.32492356362 295.9257343969061
652 0.005 3.26 20 1086.661672651234 1036.299160176794 1036.533150129885 1103.076689032355 1100.463479649883 1100.046318734685 1096.120668510684 319.4150279334076 1097.32520868574 295.9257285392779
653 0.005 3.265 20 1086.671439156475 1036.299431801539 1036.533376736824 1103.094178012538 1100.475901994824 1100.062268977867 1096.12720941996 319.4334297713655 1097.324615540501 295.9257204945024
654 0.005 3.27 20 1086.664214568177 1036.299644697064 1036.53360435947 1103.088943840134 1100.47481955703 1100.065195140474 1096.131121584089 319.4519077242711 1097.329904487571 295.9257135440061
655 0.005 3.275 20 1086.665556331685 1036.299867277519 1036.533826387427 1103.089304631826 1100.475352904411 1100.066067974683 1096.13155222631 319.4703144502911 1097.326903747341 295.925707972725
656 0.005 3.28 20 1086.670627379553 1036.300196683994 1036.534132186926 1103.097725514825 1100.481048342225 1100.069808585886 1096.13398128135 319.4886403645819 1097.334815786224 295.9257001246497
657 0.005 3.285 20 1086.67609610296 1036.300634680716 1036.534541380819 1103.105433895584 1100.488913230096 1100.082268654846 1096.143501709542 319.5067601015736 1097.335172478262 295.9256902605417
658 0.005 3.29 20 1086.675106044511 1036.301051735108 1036.534960030874 1103.103882426148 1100.488994260702 1100.081902976664 1096.139683094559 319.5249201731066 1097.336433539543 295.9256786788226
659 0.005 3.295 20 1086.677902689344 1036.301505333044 1036.535399258568 1103.106351512671 1100.488119977078 1100.078717238776 1096.138893699442 319.5430720592109 1097.333540766478 295.9256718130094
660 0.005 3.3 20 1086.674424549692 1036.301896190145 1036.535806218312 1103.1016424908 1100.483510978437 1100.073814032111 1096.13691206476 319.5611985659268 1097.33042462215 295.9256666851435
661 0.005 3.305 20 1086.678093434161 1036.302334193784 1036.536236847932 1103.107914250536 1100.489248179027 1100.079624332281 1096.135414580176 319.5792314505887 1097.334325819758 295.9256617956286
662 0.005 3.31 20 1086.684094263534 1036.302826977945 1036.536708744541 1103.111802895654 1100.489179661238 1100.078569196594 1096.138644833226 319.5971971430325 1097.339358721531 295.9256563783699
663 0.005 3.315 20 1086.687460839362 1036.303383513454 1036.537246672536 1103.115399822654 1100.491665778616 1100.083501874786 1096.144315924611 319.614917754131 1097.338800721503 295.9256256704224
664 0.005 3.32 20 1086.6866324816 1036.303894145291 1036.537762055555 1103.111598435823 1100.492708316468 1100.088143801993 1096.143878455436 319.6328653000911 1097.34245686396 295.925586072338
665 0.005 3.325 20 1086.69105324167 1036.304479766624 1036.538331710752 1103.118454886261 1100.494534981688 1100.088276715259 1096.147307009918 319.650667700546 1097.342565324882 295.9255749930674
666 0.005 3.33 20 1086.686139787837 1036.304956454565 1036.538825598356 1103.109933568766 1100.491331273593 1100.087291178099 1096.140481155006 319.6683481323392 1097.339885953647 295.9256602384899
667 0.005 3.335 20 1086.689369237757 1036.305480739408 1036.539343562777 1103.112774542857 1100.493027217605 1100.090053314154 1096.145437128512 319.6858632139996 1097.33989761724 295.925718132157
668 0.005 3.34 20 1086.690346284425 1036.305976112846 1036.539837543233 1103.112193269572 1100.49177414821 1100.087180522853 1096.138840463494 319.7035056672991 1097.342379016755 295.9257322415139
669 0.005 3.345 20 1086.690258973679 1036.306470140192 1036.540330850861 1103.112084738417 1100.491507608529 1100.087458264356 1096.14118950057 319.7211075605961 1097.34319677701 295.9257082359962
670 0.005 3.35 20 1086.690282025793 1036.306955642141 1036.540815931957 1103.113077724646 1100.492114319789 1100.087144551416 1096.141595565091 319.7389876899504 1097.342251972092 295.9257491695487
671 0.005 3.355 20 1086.696882563559 1036.307596599042 1036.541431607852 1103.126182996677 1100.501609896402 1100.097190898588 1096.156479853332 319.7564509688402 1097.342269016727 295.9257548355865
672 0.005 3.36 20 1086.692878447484 1036.308151434656 1036.542001327562 1103.118885864265 1100.498076507729 1100.093110019666 1096.155597494618 319.7740318411242 1097.345310297258 295.9257414301032
673 0.005 3.365 20 1086.694567536962 1036.308723806062 1036.54257606645 1103.120792872874 1100.499067973117 1100.088956517304 1096.156782040892 319.790890985351 1097.335288798117 295.9258116426314
674 0.005 3.37 20 1086.692430766449 1036.30922862847 1036.543086108238 1103.116008078908 1100.493952962541 1100.084103386395 1096.153332586717 319.8084922338791 1097.342337225776 295.9257856240386
675 0.005 3.375 20 1086.693160347056 1036.309738538225 1036.543598171473 1103.116332188693 1100.494779875684 1100.081907358265 1096.155543469499 319.8255790309969 1097.332804033533 295.9257835097109
676 0.005 3.38 20 1086.685766407218 1036.310149547042 1036.544033174665 1103.107944975837 1100.488773192676 1100.078377468121 1096.156064605122 319.8427345050918 1097.336980133168 295.9257744638661
677 0.005 3.385 20 1086.693082872699 1036.31066667409 1036.544536744997 1103.119934037349 1100.50040981516 1100.091268884446 1096.158016335835 319.8597953967484 1097.333996556126 295.9257659896501
678 0.005 3.39 20 1086.687133015598 1036.311075152372 1036.544955828483 1103.110850107431 1100.492748784158 1100.080028473647 1096.155908835817 319.8768807896795 1097.335568831619 295.9257527141933
679 0.005 3.395 20 1086.698621508661 1036.311636415238 1036.545492216204 1103.125570472459 1100.505310942012 1100.098227900626 1096.160798763594 319.8938947152753 1097.341688208683 295.9257435462214
680 0.005 3.4 20 1086.692439093182 1036.31211693263 1036.545987724874 1103.11926947791 1100.502008527417 1100.092862877821 1096.160994564237 319.9108856094453 1097.340046677948 295.9257339231035
681 0.005 3.405 20 1086.692188596957 1036.312562161917 1036.546446781786 1103.120570645031 1100.506884156462 1100.104236486859 1096.157332216851 319.92781291426 1097.341540380355 295.9257276860935
682 0.005 3.41 20 1086.693405769377 1036.313036093616 1036.546919401326 1103.122400983628 1100.506639783988 1100.102641178562 1096.163511962116 319.9446792037746 1097.342088557287 295.9257167929858
683 0.005 3.415 20 1086.692633594958 1036.313460400736 1036.547346250105 1103.119388923733 1100.504094548598 1100.097419609673 1096.157495163385 319.9615053593182 1097.340127124789 295.9257095174906
684 0.005 3.42 20 1086.684881347244 1036.313744109774 1036.547665150935 1103.109851048752 1100.496802155213 1100.090627931262 1096.152266757933 319.9782621737399 1097.334368956082 295.9257044193562
685 0.005 3.425 20 1086.686800503977 1036.31405189644 1036.547976183692 1103.11530285774 1100.502131373322 1100.09730430305 1096.150308718646 319.9949305968368 1097.337165776543 295.9256991227841
686 0.005 3.43 20 1086.68023171226 1036.314254134329 1036.548203164762 1103.106122885602 1100.495267756879 1100.088429761576 1096.149795957415 320.011534686673 1097.330682883425 295.9256930700773
687 0.005 3.435 20 1086.678999368787 1036.314461347486 1036.548417019885 1103.106891883365 1100.497242836663 1100.090017390743 1096.152486232194 320.0280044532813 1097.328485439258 295.925660228127
688 0.005 3.44 20 1086.676257611363 1036.314596556564 1036.548568727037 1103.100579700594 1100.491294399747 1100.08031840528 1096.149099975092 320.0445625907427 1097.324594733478 295.9256339351277
689 0.005 3.445 20 1086.672891100786 1036.314677022702 1036.548660270709 1103.09570195199 1100.487486632117 1100.072590270115 1096.14989862258 320.0609256559715 1097.319821182661 295.9256235006644
690 0.005 3.45 20 1086.673498254168 1036.314747668825 1036.548731964098 1103.098042279723 1100.486861841168 1100.075326811039 1096.148116082051 320.0774369898759 1097.324688748906 295.9256902653944
691 0.005 3.455 20 1086.67125812225 1036.314782723084 1036.548775379174 1103.09258136721 1100.481672003936 1100.065997055978 1096.144084858261 320.0936310029363 1097.322707319842 295.9257574297007
692 0.005 3.46 20 1086.668486796357 1036.31476622672 1036.548772027617 1103.088119382294 1100.478165746592 1100.061973613049 1096.143738065721 320.1099252220267 1097.323113339365 295.9257808249699
693 0.005 3.465 20 1086.671936020639 1036.314766996544 1036.548763874456 1103.092262143684 1100.479537058582 1100.063434371931 1096.142556733683 320.1261303403002 1097.32650733206 295.9257629746051
694 0.005 3.47 20 1086.673802571529 1036.314779000461 1036.548772227352 1103.093648891657 1100.479278557869 1100.062607531541 1096.140070113081 320.1424461212922 1097.328912314101 295.9257619000515
695 0.005 3.475 20 1086.67517200176 1036.314742924542 1036.548730772834 1103.089761367154 1100.472934950742 1100.051878292586 1096.136085099159 320.1586416699232 1097.327614041423 295.9257920602173
696 0.005 3.48 20 1086.678320308545 1036.314784035271 1036.548767107791 1103.097980450908 1100.484721616233 1100.066894668215 1096.139377235968 320.174906937662 1097.33608093627 295.9257694874956
697 0.005 3.485 20 1086.684263162869 1036.314880617686 1036.548850200822 1103.104710770908 1100.491686703742 1100.07823685653 1096.137578285744 320.1901239421762 1097.337233834578 295.9258482414954
698 0.005 3.49 20 1086.677568775536 1036.314893975885 1036.548884968475 1103.097891309894 1100.482043699764 1100.067956294159 1096.134523837255 320.2064474602541 1097.33233428048 295.925833585493
699 0.005 3.495 20 1086.676128787786 1036.314904353093 1036.548910091963 1103.098103324089 1100.485322678648 1100.075330935239 1096.134114836482 320.222410160548 1097.329138984288 295.9258386273938
700 0.005 3.5 20 1086.674103662393 1036.314885044645 1036.548899127582 1103.096319079506 1100.485171762676 1100.071958303268 1096.134008158844 320.2383517368397 1097.320389560836 295.9258407076113
701 0.005 3.505 20 1086.670318536934 1036.314827590236 1036.548856682115 1103.092988205496 1100.480835853291 1100.071491258328 1096.134442241528 320.2541191641643 1097.321033886578 295.925836886273
702 0.005 3.51 20 1086.668486334286 1036.314742651331 1036.548777270257 1103.088532752389 1100.47610794823 1100.059909694214 1096.133909333884 320.2698700579572 1097.309186033994 295.9258298508483
703 0.005 3.515 20 1086.662181814427 1036.314593413193 1036.548654432325 1103.086119548034 1100.480197830131 1100.06904131956 1096.128410399966 320.2855842206789 1097.310879042666 295.9258262899104
704 0.005 3.52 20 1086.663071179729 1036.314465528432 1036.548529995743 1103.086882960308 1100.47878147579 1100.065282423062 1096.132494253942 320.3012649015525 1097.303428371037 295.9258222491673
705 0.005 3.525 20 1086.662052208849 1036.314309734995 1036.548368327499 1103.082525921546 1100.476276596061 1100.056732571361 1096.127939187823 320.3168543833175 1097.307486801237 295.9258191107026
706 0.005 3.53 20 1086.657832611046 1036.314089534988 1036.548167256947 1103.07883095682 1100.471116843418 1100.054697048438 1096.12519737331 320.3324497141223 1097.303781852731 295.9258128648731
707 0.005 3.535 20 1086.657792034604 1036.313847680601 1036.54792262722 1103.0741074203 1100.4651223875 1100.04529218092 1096.125282571992 320.3479826401917 1097.300004072152 295.9258078634726
708 0.005 3.54 20 1086.657085689214 1036.313580835483 1036.54765202052 1103.069672583885 1100.460077118847 1100.03531542257 1096.122161918057 320.3634421324466 1097.297835092137 295.9258049860783
709 0.005 3.545 20 1086.66086019652 1036.313377085446 1036.547434815793 1103.076682267251 1100.464764109502 1100.043510826416 1096.125624225009 320.3788459661759 1097.304233569469 295.9258077069017
710 0.005 3.55 20 1086.664468568181 1036.313187718421 1036.54723021657 1103.077223442697 1100.463795725227 1100.038432715846 1096.120047247688 320.3941955392486 1097.309070420807 295.9258062713313
711 0.005 3.555 20 1086.670232418516 1036.313066397764 1036.54709199136 1103.083397113313 1100.470944889459 1100.048736945819 1096.121989155816 320.4095154469713 1097.318698380706 295.9257661693238
712 0.005 3.56 20 1086.671359420322 1036.312932850348 1036.546956735569 1103.083860335833 1100.47345530485 1100.056114827043 1096.118920223257 320.424693792193 1097.324221711157 295.925754989276
713 0.005 3.565 20 1086.672006954803 1036.312822008147 1036.546843240942 1103.086060190322 1100.474094094888 1100.054609627305 1096.117932832106 320.4397783935825 1097.322899561147 295.9257391350084
714 0.005 3.57 20 1086.66621710102 1036.312630260088 1036.546675632339 1103.078119760189 1100.470133648588 1100.051794924088 1096.115877759346 320.4550713924335 1097.322913330462 295.9257869988712
715 0.005 3.575 20 1086.662096289053 1036.312406255255 1036.546466885401 1103.073119317559 1100.464341955764 1100.044246404435 1096.116502268378 320.4697999480727 1097.320760747341 295.925862582564
716 0.005 3.58 20 1086.660793475913 1036.312131829178 1036.546201345002 1103.071849715952 1100.46450886298 1100.047114675438 1096.112411107517 320.4849683299336 1097.321298134198 295.9258944096955
717 0.005 3.585 20 1086.658222843883 1036.311880397574 1036.545951286999 1103.070748029183 1100.460732837804 1100.042625352846 1096.117957894613 320.4999498697409 1097.315700440714 295.9258829425033
718 0.005 3.59 20 1086.652780549591 1036.311573736119 1036.545657223905 1103.066227608662 1100.457431122144 1100.042174406771 1096.115906763129 320.5150330872689 1097.307815088698 295.9258563540253
719 0.005 3.595 20 1086.650274633372 1036.311291152075 1036.54537288934 1103.068082330487 1100.45798737106 1100.043900173399 1096.119572746702 320.5298223711371 1097.303745825975 295.9259080962576
720 0.005 3.6 20 1086.64860963155 1036.310974832207 1036.545055391804 1103.063606109502 1100.454965355228 1100.036643409467 1096.116578509613 320.5449967870474 1097.299110321944 295.9258791706333
721 0.005 3.605 20 1086.647276383139 1036.310677601436 1036.544754288874 1103.064344904617 1100.454127082481 1100.037264421222 1096.115459329741 320.5591838855134 1097.306642753915 295.9259503670539
722 0.005 3.61 20 1086.648572560277 1036.310384016224 1036.544454828246 1103.062983674126 1100.454370329105 1100.035572227183 1096.115036173395 320.5740862240566 1097.300882775076 295.9259271811859
723 0.005 3.615 20 1086.646179704795 1036.310076267452 1036.544151400374 1103.061871823289 1100.452095263475 1100.033365211205 1096.111487405133 320.5888542446248 1097.305742012038 295.9259322531201
724 0.005 3.62 20 1086.646801972328 1036.30979491483 1036.543866455208 1103.060817067422 1100.451896974147 1100.032749985789 1096.114653894297 320.6037644546102 1097.303042985965 295.9259335195586
725 0.005 3.625 20 1086.646793251921 1036.309516298182 1036.543584604824 1103.061896162359 1100.450791691372 1100.028372547227 1096.112485036371 320.6184393522533 1097.307050467381 295.9259282661702
726 0.005 3.63 20 1086.650898706819 1036.309254540507 1036.543308883153 1103.063103333408 1100.449110652588 1100.025917433982 1096.113940104415 320.6330667681738 1097.304238908299 295.9259195227099
727 0.005 3.635 20 1086.655052848088 1036.309041730422 1036.543079792287 1103.065173308802 1100.450220290355 1100.027154028993 1096.114693717608 320.6476137003986 1097.313219773181 295.9259159732459
728 0.005 3.64 20 1086.664796002166 1036.3089631783 1036.542970835901 1103.077325887234 1100.460391717997 1100.038171332829 1096.117010496996 320.6621551012993 1097.320371255159 295.9259070788037
729 0.005 3.645 20 1086.67094070099 1036.308973911352 1036.542952845078 1103.083456574797 1100.466691152237 1100.04899978487 1096.120540848719 320.6766862132499 1097.325471261636 295.9258993622491
730 0.005 3.65 20 1086.66859176751 1036.308936644122 1036.542919822227 1103.07787892872 1100.46280870921 1100.042615154977 1096.117777872741 320.691153945638 1097.325324229936 295.9258883884239
731 0.005 3.655 20 1086.674882397311 1036.309004219178 1036.542962144258 1103.084934168759 1100.465930045901 1100.045492350024 1096.121134863035 320.7055338364268 1097.328979728509 295.9258779853611
732 0.005 3.66 20 1086.671855151327 1036.309048787642 1036.543021133856 1103.082519928153 1100.466911622658 1100.047541580944 1096.115822957372 320.7199456246067 1097.328607703107 295.9258710608387
733 0.005 3.665 20 1086.66997955161 1036.309081151871 1036.543060496946 1103.080558873731 1100.464411772131 1100.04358402986 1096.119556869286 320.7342830636292 1097.326449828714 295.9258677340022
734 0.005 3.67 20 1086.672206527291 1036.30915104963 1036.54312323557 1103.08434004575 1100.467979050915 1100.049334998661 1096.118402757936 320.7485082324696 1097.326579725399 295.9258621752483
735 0.005 3.675 20 1086.668155027851 1036.309193890572 1036.543173207625 1103.08040103042 1100.466171337056 1100.047210363486 1096.123754136395 320.7624852033504 1097.325696062926 295.925814586867
736 0.005 3.68 20 1086.67080571869 1036.309326746622 1036.543296712607 1103.089997644907 1100.475596117981 1100.060284489971 1096.126446562489 320.7764765838513 1097.329206141724 295.9258052238045
737 0.005 3.685 20 1086.668556653213 1036.309447580721 1036.54341662398 1103.088717279634 1100.475307253014 1100.066179363897 1096.13152304038 320.7904745975535 1097.329207622038 295.9257825309084
738 0.005 3.69 20 1086.671517221605 1036.309631567131 1036.543588228442 1103.094179734112 1100.479147764761 1100.063367521971 1096.132521405723 320.8046694989978 1097.33167974518 295.9258197415658
739 0.005 3.695 20 1086.675731733694 1036.30990392851 1036.543833737524 1103.098370989899 1100.481111564727 1100.073161926812 1096.139873965781 320.8183720284492 1097.3346444085 295.9258991915621
740 0.005 3.7 20 1086.67637776519 1036.310201998467 1036.544127927704 1103.103487726253 1100.486149934021 1100.074693543549 1096.137266747846 320.8324494026239 1097.336761089979 295.9259297076292
741 0.005 3.705 20 1086.680244671719 1036.310572035129 1036.544481689656 1103.107779302636 1100.491655154389 1100.085908150352 1096.142018393533 320.8464256661916 1097.336595138512 295.9259209214832
742 0.005 3.71 20 1086.677591611607 1036.310898587682 1036.544815652234 1103.104626925072 1100.487990348271 1100.081809782686 1096.138784412695 320.8604587348775 1097.330098992449 295.9258922025017
743 0.005 3.715 20 1086.680594776115 1036.311258293896 1036.545163249916 1103.108143081907 1100.487916776385 1100.080356718639 1096.139966786007 320.8742187369583 1097.330366943938 295.9259424209553
744 0.005 3.72 20 1086.678911168568 1036.311586830092 1036.545495187206 1103.105874782254 1100.485680392188 1100.077550971984 1096.137707115812 320.8884630831089 1097.330946781478 295.925908781814
745 0.005 3.725 20 1086.686427821573 1036.311964987578 1036.54585542858 1103.109405391399 1100.488329427363 1100.076478799248 1096.135359271539 320.9019033987025 1097.330851171719 295.9259679200663
746 0.005 3.73 20 1086.677977004883 1036.312230005413 1036.546140317137 1103.098174938813 1100.480265550314 1100.072242742548 1096.137146704534 320.9156928331004 1097.334902003025 295.9259479768261
747 0.005 3.735 20 1086.683860836115 1036.31255588683 1036.546451806877 1103.105479943016 1100.48712874916 1100.081288170481 1096.13785483481 320.9290968096676 1097.333646846571 295.9259507797876
748 0.005 3.74 20 1086.684703396273 1036.312903438301 1036.546791056286 1103.106694508051 1100.488016386189 1100.083413067203 1096.14060108322 320.9431993060012 1097.337137251813 295.9259557916175
749 0.005 3.745 20 1086.689411101092 1036.313313549591 1036.547183039301 1103.111513827558 1100.491835870672 1100.088522953723 1096.142980270252 320.9568387703561 1097.335582894683 295.9259508234839
750 0.005 3.75 20 1086.690748828267 1036.313744641353 1036.54761123419 1103.112472947679 1100.492540927809 1100.090198597637 1096.143806997741 320.9704435959481 1097.338617089344 295.9259411133419
751 0.005 3.755 20 1086.695902974561 1036.314236742299 1036.548089892773 1103.11841114431 1100.497578739966 1100.095691925383 1096.14354473244 320.9841021934851 1097.339580661971 295.925930389322
752 0.005 3.76 20 1086.691989227449 1036.314668186248 1036.548531403507 1103.113669847814 1100.494036618718 1100.093016974714 1096.145221057273 320.9977977944412 1097.342161970227 295.9259207292717
753 0.005 3.765 20 1086.700472921871 1036.315229934123 1036.549061300803 1103.122760971907 1100.497933419256 1100.092737999571 1096.152630047908 321.0113465752298 1097.342621959007 295.9259124393993
754 0.005 3.77 20 1086.697226912041 1036.315747448042 1036.549590507372 1103.121199765995 1100.499110046091 1100.096752632754 1096.156209451629 321.0248458582227 1097.345137909747 295.9259023225328
755 0.005 3.775 20 1086.695689213836 1036.316219221563 1036.550066022371 1103.115609161599 1100.496259008421 1100.087283695733 1096.154412365791 321.0383122119481 1097.343189746758 295.9258933147906
756 0.005 3.78 20 1086.695614948572 1036.316692820971 1036.550548506309 1103.11731342096 1100.49698201473 1100.088962660046 1096.153059341611 321.0516764606988 1097.342423396725 295.925886102311
757 0.005 3.785 20 1086.697206881106 1036.317198225085 1036.551048558946 1103.121797164498 1100.50041441556 1100.092126703779 1096.158981691034 321.0650060094084 1097.343578659225 295.9258813012159
758 0.005 3.79 20 1086.695444578641 1036.317650659691 1036.551504291708 1103.11698845676 1100.49573023184 1100.081579852356 1096.154352350531 321.0782650848765 1097.338424099483 295.9258725863659
759 0.005 3.795 20 1086.692490196516 1036.318079851032 1036.551943991543 1103.113672860837 1100.495330675796 1100.083421241689 1096.157443892066 321.0915160338092 1097.337655838924 295.9258343031283
760 0.005 3.8 20 1086.691507931866 1036.318465062895 1036.552338973495 1103.111998976286 1100.494259951307 1100.082194386574 1096.157925211096 321.1045627156309 1097.334830894325 295.9258218150683
761 0.005 3.805 20 1086.692898361786 1036.318859539047 1036.552732461589 1103.114196065189 1100.495735218937 1100.081741324902 1096.156552609674 321.1176577535164 1097.334943839274 295.9257918576444
762 0.005 3.81 20 1086.69840015921 1036.319310389242 1036.553169877249 1103.11994091752 1100.500564307309 1100.088440868503 1096.16144579584 321.1308491786225 1097.341448363789 295.9258100219792
763 0.005 3.815 20 1086.695203812955 1036.319745320538 1036.553611377846 1103.118858121791 1100.502113293402 1100.091504038715 1096.16461853202 321.1436696036768 1097.338913176299 295.9258946659817
764 0.005 3.82 20 1086.694188409909 1036.32011307079 1036.55399347203 1103.116935927829 1100.502302788861 1100.094800162174 1096.159054666217 321.1566472886602 1097.340619496544 295.9259342631257
765 0.005 3.825 20 1086.692482951712 1036.320453451151 1036.554341849804 1103.115817829647 1100.501988790941 1100.094197141518 1096.158519709246 321.1696287842393 1097.339388106476 295.9259307334772
766 0.005 3.83 20 1086.690020838707 1036.32072773241 1036.554631681019 1103.111577499529 1100.498873766172 1100.091359102606 1096.15430329931 321.1825807467616 1097.335075811633 295.9259023138737
767 0.005 3.835 20 1086.68704054294 1036.320958855327 1036.554875667672 1103.109728924323 1100.495589858633 1100.087388763413 1096.151941285751 321.1953480856547 1097.32952706874 295.9259524597817
768 0.005 3.84 20 1086.684523460832 1036.321147655991 1036.555082298504 1103.108797248329 1100.494267592389 1100.089273717851 1096.149465313901 321.2083612313938 1097.334405433 295.9259217693157
769 0.005 3.845 20 1086.688682189621 1036.321385544494 1036.555313968593 1103.11264960553 1100.499048374341 1100.093862418482 1096.153994256006 321.2211568755738 1097.324595723532 295.9259661675686
770 0.005 3.85 20 1086.67968558873 1036.321534497715 1036.555483267578 1103.107002896036 1100.495262319076 1100.088074135067 1096.154699996212 321.2339462197867 1097.328315466264 295.9259536315956
771 0.005 3.855 20 1086.678043513771 1036.321600884314 1036.555565429057 1103.09913304497 1100.489396877999 1100.078040839607 1096.14548510686 321.2464490632285 1097.319231648443 295.925957849874
772 0.005 3.86 20 1086.672631846228 1036.32156634826 1036.555551213783 1103.09171513812 1100.482038456252 1100.064687873949 1096.142390273654 321.2592221757874 1097.319744607538 295.9259674650693
773 0.005 3.865 20 1086.674870292585 1036.321551501728 1036.555540453199 1103.096696180097 1100.482862996786 1100.069971210676 1096.141860852199 321.2719702793157 1097.319380015733 295.9259682661147
774 0.005 3.87 20 1086.670952249889 1036.321467208943 1036.555467439428 1103.086863909419 1100.475552542724 1100.056828392317 1096.139744310115 321.2845954973707 1097.321920470577 295.9259621152235
775 0.005 3.875 20 1086.673344725751 1036.321442517695 1036.555438233436 1103.092569679256 1100.480797731446 1100.064850151135 1096.143923413943 321.2971680803337 1097.323250849559 295.9259560316503
776 0.005 3.88 20 1086.676133503989 1036.321403495775 1036.555388385804 1103.092769855448 1100.478523266072 1100.058477743622 1096.138913332212 321.3097207420259 1097.326182775291 295.9259515075843
777 0.005 3.885 20 1086.677404774184 1036.32139792354 1036.555381743517 1103.09625160888 1100.482970402162 1100.065918783611 1096.139978799843 321.322224546459 1097.331013226817 295.9259444686371
778 0.005 3.89 20 1086.681060275926 1036.321389436993 1036.555368419639 1103.097231798632 1100.48038325186 1100.060615410118 1096.138347752977 321.3346966473351 1097.332102157694 295.9259367339154
779 0.005 3.895 20 1086.683000349136 1036.321396787131 1036.555363781022 1103.096523661018 1100.481417874204 1100.059202802998 1096.140077231487 321.3471066718138 1097.334065515492 295.9259309374942
780 0.005 3.9 20 1086.684207502109 1036.321396628331 1036.555373327025 1103.099784919282 1100.486422374971 1100.0729740382 1096.135184197379 321.3595134153741 1097.340096022411 295.9259297276971
781 0.005 3.905 20 1086.682094180655 1036.321402103335 1036.555386175808 1103.101374590975 1100.4886782216 1100.073103103505 1096.136211747539 321.3718561255112 1097.333149301269 295.9259294984365
782 0.005 3.91 20 1086.678839454833 1036.321362152765 1036.555362715902 1103.098158538234 1100.483024847897 1100.070129445119 1096.133655852697 321.3841407300172 1097.327885063919 295.9259290159225
783 0.005 3.915 20 1086.676417395778 1036.321294448979 1036.555303209727 1103.094421359785 1100.483600983689 1100.06842513185 1096.132590723007 321.3963770285165 1097.322735427797 295.9259244405673
784 0.005 3.92 20 1086.677161582483 1036.321287001211 1036.555298202262 1103.100076794404 1100.488491199709 1100.076121990588 1096.139343130909 321.4083923239131 1097.320489671502 295.9259035823399
785 0.005 3.925 20 1086.673660315828 1036.321240128582 1036.555262504244 1103.096530220086 1100.486796493445 1100.074198502924 1096.13790217061 321.4205742311271 1097.316060749424 295.9258665731519
786 0.005 3.93 20 1086.666104904141 1036.321064675129 1036.555112738472 1103.08495132479 1100.478260707457 1100.063686278634 1096.132698076684 321.4328328578816 1097.306995074004 295.9258706535963
787 0.005 3.935 20 1086.668415559383 1036.32094575099 1036.554988055248 1103.090675862588 1100.482612673252 1100.062431111922 1096.129564837024 321.44449930365 1097.306141232647 295.9259641749815
788 0.005 3.94 20 1086.666342272604 1036.32079652866 1036.554845827841 1103.086897414505 1100.48083964137 1100.062102427277 1096.131030395298 321.4568436053629 1097.307198666562 295.9260113374586
789 0.005 3.945 20 1086.66397517665 1036.32059910287 1036.554655865814 1103.084188214263 1100.474794018377 1100.053364600483 1096.12644617348 321.4687730305138 1097.302508154176 295.926017082314
790 0.005 3.95 20 1086.660101892086 1036.320318830587 1036.554390154999 1103.07367427022 1100.465546391775 1100.041444419184 1096.121878424825 321.4807507789806 1097.298124326781 295.9259926574356
791 0.005 3.955 20 1086.661065180441 1036.320060188708 1036.55412315797 1103.074776478613 1100.464142322891 1100.042384064821 1096.124199599321 321.4927928762942 1097.298928963104 295.9260454141497
792 0.005 3.96 20 1086.658412915601 1036.319746451917 1036.553818088979 1103.072049599742 1100.460400050139 1100.03930358218 1096.122744611647 321.5048230783843 1097.303095132262 295.926029679976
793 0.005 3.965 20 1086.663347043095 1036.31946013956 1036.55351642119 1103.073321632751 1100.459895221052 1100.036227372306 1096.119415964127 321.5168396432616 1097.30293209157 295.9260562763787
794 0.005 3.97 20 1086.666371300684 1036.319208383688 1036.55325150052 1103.078501089782 1100.466039003368 1100.045912261333 1096.119877434784 321.5284105512101 1097.320251428077 295.9260922634479
795 0.005 3.975 20 1086.670345639999 1036.318978700601 1036.553009989872 1103.080749198997 1100.470035992201 1100.053096811718 1096.117732658562 321.5399172160591 1097.320027090801 295.9260841241789
796 0.005 3.98 20 1086.668799333358 1036.318726627771 1036.552759824797 1103.07871910582 1100.466376000322 1100.048171299643 1096.116654696567 321.5519992934314 1097.321212930892 295.9260885963953
797 0.005 3.985 20 1086.669655961422 1036.318479951141 1036.552512003022 1103.078459154099 1100.465679293419 1100.044274219795 1096.114872778138 321.5637411679942 1097.318301350249 295.9260827977329
798 0.005 3.99 20 1086.661680007451 1036.318178035525 1036.552240899744 1103.070871274744 1100.462526425094 1100.041620778966 1096.115731126935 321.5754124005693 1097.321433242156 295.9260762694688
799 0.005 3.995 20 1086.662471232517 1036.317863021901 1036.551925442394 1103.070819138814 1100.461944517077 1100.041716046894 1096.113439436249 321.5870886666086 1097.319528076016 295.926068276475
800 0.005 4 20 1086.659947850547 1036.317559769864 1036.551626231896 1103.070859455654 1100.460653421997 1100.042161983346 1096.118554106109 321.5987513370444 1097.318237820593 295.9260606525979
801 0.005 4.005 20 1086.656818802707 1036.317224353029 1036.551289967823 1103.065083721719 1100.454188691843 1100.034254289897 1096.11799156627 321.6103753862443 1097.306913864598 295.9260553452223
802 0.005 4.01 20 1086.653673930997 1036.316912278343 1036.550985282005 1103.068581724252 1100.460113226556 1100.045046892871 1096.117229506138 321.6219372561123 1097.306169878009 295.9260461390546
803 0.005 4.015 20 1086.648944651954 1036.316558850932 1036.550642335714 1103.065431746461 1100.457221689927 1100.039105163904 1096.11652756821 321.6334410574436 1097.305785034958 295.9260363412382
804 0.005 4.02 20 1086.652365958545 1036.316270058615 1036.550337922882 1103.068391750767 1100.459118152392 1100.04440389285 1096.118197606752 321.6449365753711 1097.307172194807 295.9260285663746
805 0.005 4.025 20 1086.650111291671 1036.315921611323 1036.549983524484 1103.061953607639 1100.452753511069 1100.030403858042 1096.115592270856 321.6563677026502 1097.303211287867 295.9260212861351
806 0.005 4.03 20 1086.651188386197 1036.315628516699 1036.549690303532 1103.065613101157 1100.457488427678 1100.038241935611 1096.11321661144 321.6677944951339 1097.306447079402 295.9260152575187
807 0.005 4.035 20 1086.650141068461 1036.315336906363 1036.549398977982 1103.064758530713 1100.455949855326 1100.035291882081 1096.114310993802 321.6791737789064 1097.307749897255 295.926009180247
808 0.005 4.04 20 1086.650891007873 1036.315026386406 1036.549082470807 1103.061762504681 1100.449458690755 1100.025901121345 1096.112733412494 321.690207527413 1097.304385712895 295.9259796384216
809 0.005 4.045 20 1086.656354766674 1036.314801264944 1036.548837045632 1103.069067170301 1100.457044677478 1100.033242798118 1096.116941724954 321.7015537671423 1097.310106820237 295.9259373417327
810 0.005 4.05 20 1086.660846103723 1036.314602653596 1036.548622677302 1103.06894895595 1100.455475156696 1100.029717412427 1096.116219168965 321.7129104248095 1097.315381925119 295.9259271162286
811 0.005 4.055 20 1086.669533672165 1036.314517196999 1036.548503646221 1103.078017285682 1100.45927798988 1100.034686220152 1096.117997975292 321.7242527786302 1097.318922955071 295.9260159572837
812 0.005 4.06 20 1086.672390106828 1036.31447572662 1036.548450549641 1103.081166268149 1100.46532835052 1100.044590927497 1096.118257172986 321.7352882872823 1097.324923452012 295.92606690021
813 0.005 4.065 20 1086.67219409565 1036.314442497762 1036.548417147316 1103.081646980808 1100.465933991234 1100.046455997935 1096.117613593394 321.7464083344654 1097.327054594916 295.9260758522323
814 0.005 4.07 20 1086.677665729316 1036.314493696415 1036.548449826449 1103.089003320095 1100.469807171889 1100.050840815106 1096.11913202623 321.7575618328116 1097.331885339353 295.9260456079617
815 0.005 4.075 20 1086.672538285911 1036.314486471733 1036.54845684175 1103.082164612294 1100.465531453988 1100.046777408609 1096.116308190793 321.7688871300828 1097.328883125342 295.9260929105065
816 0.005 4.08 20 1086.668624203038 1036.314417460337 1036.548404707633 1103.076263823207 1100.459607777873 1100.03695236768 1096.11362414187 321.7799151762487 1097.326092959717 295.9260858400556
817 0.005 4.085 20 1086.666300013309 1036.314314724588 1036.548312165636 1103.072689139885 1100.458141620906 1100.038576251721 1096.116220536363 321.7910989659571 1097.320045948835 295.9260855420368
818 0.005 4.09 20 1086.666516064511 1036.314270137576 1036.548264185779 1103.07987543747 1100.467354170404 1100.050657138628 1096.120562722482 321.8016894430461 1097.327592125031 295.9261561684708
819 0.005 4.095 20 1086.675301093385 1036.314397254239 1036.5483493742 1103.093798857769 1100.475299317548 1100.062449398265 1096.126681517195 321.8126608171698 1097.323697160947 295.9261247425016
820 0.005 4.1 20 1086.668223702421 1036.314471130693 1036.548439688522 1103.089909656338 1100.47496074359 1100.064049607517 1096.127050141133 321.8239286143605 1097.330957278346 295.9261192260237
821 0.005 4.105 20 1086.67072395521 1036.314556054209 1036.548517340578 1103.08913405869 1100.474535744587 1100.061735410053 1096.128365783082 321.8348931039222 1097.325673621436 295.9261109571099
822 0.005 4.11 20 1086.676583380886 1036.314796643063 1036.548733242498 1103.101647763707 1100.485929074758 1100.078212267434 1096.137836951697 321.8457845588239 1097.337743312004 295.9261001074553
823 0.005 4.115 20 1086.677006333123 1036.315016952744 1036.548938275999 1103.098452859481 1100.480644985188 1100.067402927134 1096.136246784446 321.8566688580718 1097.329881846882 295.9260848940099
824 0.005 4.12 20 1086.674834780487 1036.315236485859 1036.549166572657 1103.097568479569 1100.483424950196 1100.077491393406 1096.137475594961 321.8675493036254 1097.335425904335 295.9260741233235
825 0.005 4.125 20 1086.67817863039 1036.315483974509 1036.549400690299 1103.097886454158 1100.48069336545 1100.074640189634 1096.139563243969 321.8784148770547 1097.328553075504 295.9260628070004
826 0.005 4.13 20 1086.678892510752 1036.315756012548 1036.549671649677 1103.102793539809 1100.483988825495 1100.07432177288 1096.134679891858 321.8892035136904 1097.331578946327 295.9260502009174
827 0.005 4.135 20 1086.683458266407 1036.316099341875 1036.549995887566 1103.109955584404 1100.48911653439 1100.081916839336 1096.141341419543 321.8999456088453 1097.334128695564 295.9260359798735
828 0.005 4.14 20 1086.690846754059 1036.316512640205 1036.550380864544 1103.115141560978 1100.491931847465 1100.080010665366 1096.137080673278 321.9107269864121 1097.339243902611 295.9260260061845
829 0.005 4.145 20 1086.689547570687 1036.316928522005 1036.55079448982 1103.113095997069 1100.489209468934 1100.080702489229 1096.144910659937 321.9214668876159 1097.336001988093 295.9260214169656
830 0.005 4.15 20 1086.689717770708 1036.317324221714 1036.551196333704 1103.113265531765 1100.494878471149 1100.092366893865 1096.143787274409 321.9321623657933 1097.342100097293 295.9260162657592
831 0.005 4.155 20 1086.692284230047 1036.317763145177 1036.551624586845 1103.116636453569 1100.492767158897 1100.089051073772 1096.147560530523 321.9427927142034 1097.338840626082 295.9260103162185
832 0.005 4.16 20 1086.689979270637 1036.318125326263 1036.551994493398 1103.110523045892 1100.491665322934 1100.087211797439 1096.139339914935 321.9531667804516 1097.339745922091 295.9259738601218
833 0.005 4.165 20 1086.694088680556 1036.318560207436 1036.552416579425 1103.115266702196 1100.496884652418 1100.090836527267 1096.144871843919 321.9638327785858 1097.340532541554 295.9259360761657
834 0.005 4.17 20 1086.699735032019 1036.319052143038 1036.552890030194 1103.120177583804 1100.500268485175 1100.096232401335 1096.144248399142 321.974371878433 1097.343093734811 295.9259185242087
835 0.005 4.175 20 1086.699292682517 1036.319534945009 1036.553369805458 1103.119668964943 1100.499423420049 1100.093600258904 1096.144337203111 321.9848392528446 1097.342148836714 295.926000126024
836 0.005 4.18 20 1086.702384509563 1036.320078695995 1036.553905368377 1103.125070624258 1100.502537018383 1100.097598002629 1096.151692801908 321.9951394573422 1097.343307611516 295.9260584380998
837 0.005 4.185 20 1086.703167759484 1036.320633320475 1036.554457087453 1103.126122978853 1100.503960616848 1100.097665662062 1096.15559529783 322.005677504946 1097.343534664572 295.9260750222733
838 0.005 4.19 20 1086.697994241518 1036.321095721028 1036.55493958306 1103.118449367141 1100.499148564123 1100.089429956766 1096.15344564476 322.0161698139812 1097.342306164864 295.9260518726786
839 0.005 4.195 20 1086.696917157399 1036.321541928051 1036.555394720963 1103.117984594495 1100.496478336004 1100.085002820884 1096.154782802929 322.0268055948982 1097.339859920298 295.9260901690825
840 0.005 4.2 20 1086.693436279562 1036.3219102906 1036.555775009113 1103.112538354375 1100.491654146977 1100.080328372114 1096.154629282147 322.0371667988152 1097.338465720192 295.9260954360084
841 0.005 4.205 20 1086.694705676264 1036.322286409872 1036.556154480756 1103.113111369385 1100.49267596344 1100.081156972509 1096.157163752429 322.0476271633564 1097.331794619193 295.9260751982798
842 0.005 4.21 20 1086.690427103433 1036.322631988162 1036.556511406159 1103.112542685561 1100.49393108285 1100.08525453971 1096.157697695805 322.0572554688378 1097.337720179409 295.9261438770671
843 0.005 4.215 20 1086.694232216713 1036.323011082141 1036.556881460652 1103.116507930423 1100.496562677082 1100.086758861684 1096.15682971997 322.0676620709396 1097.331384912448 295.9261179756193
844 0.005 4.22 20 1086.690140357444 1036.323325405717 1036.557208468457 1103.112220179147 1100.492572048062 1100.082905657628 1096.155289639444 322.0778689744219 1097.337008351204 295.9261152641442
845 0.005 4.225 20 1086.701836651602 1036.323779620111 1036.55763207038 1103.124639361913 1100.504132568543 1100.096543514306 1096.162182109527 322.0882568740656 1097.338035314013 295.9261064812436
846 0.005 4.23 20 1086.693747581755 1036.324145503874 1036.558017466339 1103.118681008785 1100.501391502311 1100.09559817391 1096.163628961779 322.0984697142683 1097.341164371963 295.9260964623522
847 0.005 4.235 20 1086.694165548499 1036.324457890203 1036.558341549498 1103.117549168976 1100.503278522526 1100.099535087485 1096.153947063999 322.1086317997952 1097.338988367393 295.9260873869823
848 0.005 4.24 20 1086.692742551062 1036.324763407047 1036.558655298035 1103.11791267789 1100.502352658121 1100.099979617771 1096.159250716425 322.1188399454591 1097.343299166323 295.9260770283969
849 0.005 4.245 20 1086.691387309971 1036.32500505186 1036.558900382124 1103.113063152784 1100.500999219475 1100.093270429319 1096.152980868189 322.1289150656648 1097.335429326702 295.9260675073473
850 0.005 4.25 20 1086.691099480711 1036.325253017348 1036.559159407646 1103.115421564008 1100.500105481841 1100.096629145017 1096.15733417172 322.1389771252516 1097.337915590683 295.9260573050876
851 0.005 4.255 20 1086.691286157154 1036.325501939546 1036.559403746935 1103.115248292527 1100.500964133854 1100.091127291827 1096.153283928332 322.1489619834306 1097.335301545447 295.9260432236941
852 0.005 4.26 20 1086.687953236461 1036.325676752745 1036.559599845918 1103.109521322934 1100.495934129495 1100.089928283521 1096.151396951741 322.1589862779003 1097.330848350493 295.9260333551019
853 0.005 4.265 20 1086.677185299486 1036.32571656988 1036.559677959628 1103.099660912259 1100.48979304063 1100.081631249095 1096.148727253974 322.1689427191995 1097.323988279236 295.9260286269667
854 0.005 4.27 20 1086.676829672716 1036.325711406533 1036.559686075831 1103.098148583518 1100.490244445573 1100.079765013778 1096.145372209836 322.1788354668831 1097.323047852525 295.9260237065795
855 0.005 4.275 20 1086.675261209289 1036.32565283242 1036.55963598318 1103.092057072191 1100.48319317031 1100.065539054691 1096.13911522377 322.1887401097902 1097.317570661923 295.9260202317115
856 0.005 4.28 20 1086.679275776606 1036.325665836244 1036.559639866475 1103.101825267899 1100.489364181182 1100.076364197349 1096.144013944749 322.1984968011079 1097.323857115962 295.9259875294133
857 0.005 4.285 20 1086.678449411233 1036.325663525211 1036.559633639499 1103.09488886505 1100.484226455379 1100.062352879644 1096.142162962756 322.2083441258278 1097.321304257124 295.9259617983528
858 0.005 4.29 20 1086.677832628329 1036.32564236241 1036.559617378639 1103.093497455672 1100.482247387114 1100.06033566224 1096.141573224473 322.2180975643383 1097.322557727959 295.9259476682052
859 0.005 4.295 20 1086.680034989266 1036.325632637525 1036.559601040299 1103.096123733206 1100.482648093084 1100.060533341219 1096.141870646752 322.2280081348277 1097.326400902236 295.9260137848357
860 0.005 4.3 20 1086.680557578583 1036.325604080388 1036.559575891086 1103.095107791309 1100.480801148948 1100.058461640919 1096.138276423615 322.2373188162073 1097.328507941495 295.9260772596852
861 0.005 4.305 20 1086.686035705049 1036.325626382436 1036.559584826727 1103.100561849559 1100.482613861705 1100.058993194527 1096.139181053812 322.2470901675259 1097.33120492962 295.9261018228074
862 0.005 4.31 20 1086.685919821631 1036.325643517183 1036.559601053056 1103.100147883421 1100.485308921661 1100.061668035902 1096.139442161286 322.2567909331862 1097.334226181811 295.9260847604477
863 0.005 4.315 20 1086.686912172451 1036.32564951116 1036.559612297688 1103.103007385537 1100.487687411662 1100.06972889921 1096.13376533547 322.2665922018659 1097.339778054207 295.9260863783361
864 0.005 4.32 20 1086.682256207474 1036.325578119009 1036.559563845273 1103.097858747129 1100.482832202063 1100.068771890836 1096.132359482684 322.2761429382606 1097.333396832467 295.9261193997802
865 0.005 4.325 20 1086.679990629303 1036.325512392595 1036.559508035197 1103.098004990968 1100.482381133187 1100.067903175758 1096.133762254838 322.2858666838926 1097.325480448124 295.9260968942104
866 0.005 4.33 20 1086.674066719107 1036.32537471523 1036.559394602855 1103.092816717482 1100.483418957185 1100.072507394868 1096.134045958866 322.2948908090239 1097.324120728518 295.926173018282
867 0.005 4.335 20 1086.673981662555 1036.32523612577 1036.559256040221 1103.091501168979 1100.478914108323 1100.066690197033 1096.134175656871 322.3046515846574 1097.315891861601 295.9261533173432
868 0.005 4.34 20 1086.670245513335 1036.32507178868 1036.559103945062 1103.090895021539 1100.479631499466 1100.06497643931 1096.130728946535 322.3139007894683 1097.315619645596 295.9261606898876
869 0.005 4.345 20 1086.669532684214 1036.324896238409 1036.558933714843 1103.089619749232 1100.480211680687 1100.064244374347 1096.129557177223 322.3236091337931 1097.303415556674 295.9261594012457
870 0.005 4.350000000000001 20 1086.662649425414 1036.324651848677 1036.558712941821 1103.083228316037 1100.474775001649 1100.057817562181 1096.1281884134 322.333105762547 1097.307379393037 295.9261558264177
871 0.005 4.355 20 1086.664605680195 1036.324389080072 1036.55844579855 1103.07997040071 1100.474025811951 1100.055277431948 1096.128486258127 322.3425065461516 1097.303079737769 295.9261501424264
872 0.005 4.36 20 1086.659724497297 1036.324078369297 1036.558153140923 1103.078405518837 1100.470224226618 1100.053505691883 1096.123560952679 322.3519145582967 1097.305248000746 295.9261453712493
873 0.005 4.365 20 1086.662252057155 1036.32378245363 1036.557845608033 1103.075576809191 1100.466346561709 1100.047139052799 1096.126454344816 322.3612737508458 1097.298016269789 295.926141107176
874 0.005 4.37 20 1086.658635031505 1036.323432921008 1036.557501150759 1103.070157091664 1100.460511628447 1100.038933614194 1096.122450876408 322.3706375342081 1097.301581693588 295.9261358080788
875 0.005 4.375 20 1086.661960296513 1036.323113344324 1036.557164092764 1103.072740359661 1100.460859431913 1100.036872776096 1096.121667444414 322.3799449133833 1097.301192017673 295.9261283192239
876 0.005 4.38 20 1086.665947485126 1036.322843241693 1036.55688109377 1103.07774600099 1100.465295140775 1100.043821042635 1096.121599443474 322.3892380110205 1097.310493181856 295.9261211861888
877 0.005 4.385 20 1086.669749880827 1036.322588524263 1036.556614374663 1103.078724602893 1100.464781878303 1100.04259016932 1096.119264727578 322.3984321476286 1097.315987363534 295.926119834671
878 0.005 4.39 20 1086.672702898776 1036.322344929422 1036.556357571044 1103.079138541911 1100.466328143914 1100.046401060876 1096.117547337792 322.4076580596313 1097.321320618304 295.9261158175794
879 0.005 4.395 20 1086.671380075377 1036.322109568942 1036.556131522258 1103.082012460249 1100.469126146757 1100.049688330556 1096.115973860413 322.4168059587255 1097.321972965115 295.9261148081092
880 0.005 4.4 20 1086.66777460768 1036.321834077235 1036.555872595522 1103.075737070661 1100.467877099689 1100.048264773321 1096.117246400113 322.4259200315228 1097.32342193875 295.9260749897381
881 0.005 4.405 20 1086.664672620832 1036.321521537168 1036.555566394868 1103.069184286043 1100.460127949842 1100.036421311743 1096.117045216267 322.4350530865398 1097.320314920104 295.9260556841937
882 0.005 4.41 20 1086.664311400962 1036.321198294169 1036.555245467258 1103.069592131926 1100.461153285319 1100.040257056368 1096.117008130801 322.4440376264617 1097.319814166401 295.9260384855785
883 0.005 4.415 20 1086.662354793561 1036.320894946283 1036.554941781745 1103.069483145982 1100.459274038021 1100.039384132693 1096.120702831562 322.4532478563271 1097.315045874828 295.9260910418154
884 0.005 4.42 20 1086.65675105925 1036.320556691381 1036.554615638833 1103.065647896422 1100.454913791985 1100.035233505148 1096.119861481084 322.4620016217673 1097.306805276519 295.9261647857635
885 0.005 4.425 20 1086.653564930655 1036.320224708003 1036.554286431497 1103.066047161319 1100.45734074491 1100.040189854457 1096.120770229534 322.4710147419984 1097.304101730523 295.9261944319237
886 0.005 4.43 20 1086.651287787458 1036.319863641472 1036.55392912261 1103.063940341104 1100.455454697997 1100.036217156703 1096.117932965095 322.4800071476819 1097.303836352551 295.9261807539835
887 0.005 4.435 20 1086.651229390849 1036.319516294523 1036.553576564953 1103.063378841325 1100.453650761801 1100.033565777487 1096.116176619618 322.4890473693037 1097.302171244126 295.9261491254999
888 0.005 4.44 20 1086.651039038651 1036.31919203701 1036.553248842528 1103.064150144069 1100.455653521839 1100.038521511719 1096.115835288599 322.4978329498388 1097.301989460007 295.9261964657936
889 0.005 4.445 20 1086.649823646631 1036.318842105574 1036.552899174071 1103.062782511769 1100.451302345472 1100.027164282666 1096.112269427453 322.5069940877178 1097.300416036024 295.9261666816966
890 0.005 4.45 20 1086.648541173323 1036.318512427384 1036.552571958927 1103.063439821403 1100.453518711613 1100.034456721546 1096.11464872637 322.5154715899918 1097.306604499218 295.9262365681321
891 0.005 4.455 20 1086.652679110045 1036.318217018015 1036.552258423035 1103.063456867592 1100.451653916838 1100.030364775334 1096.112441471534 322.5242708861224 1097.300702393594 295.926214060067
892 0.005 4.46 20 1086.651014312084 1036.317886741033 1036.551932875436 1103.062101028395 1100.44903956516 1100.025476806886 1096.110652109249 322.5330853645902 1097.306966694508 295.9262180321833
893 0.005 4.465 20 1086.658459560138 1036.317625176072 1036.551649500318 1103.065708152372 1100.451398351214 1100.028296258842 1096.114569528106 322.5421335368005 1097.310357093578 295.9262175620051
894 0.005 4.47 20 1086.665916370957 1036.317453661605 1036.551448646633 1103.073912160756 1100.455647493672 1100.033008298106 1096.115966629864 322.5510377590473 1097.319765991135 295.9262127541448
895 0.005 4.475000000000001 20 1086.672754937232 1036.31740256469 1036.551370046654 1103.082656798184 1100.466128114027 1100.047947628767 1096.121105206073 322.5598400452652 1097.322962205275 295.9262002488808
896 0.005 4.48 20 1086.668959137619 1036.317288962934 1036.551265564303 1103.076466949359 1100.460478812811 1100.039854314376 1096.115156005806 322.5686467686061 1097.324791021577 295.9261886159028
897 0.005 4.485 20 1086.676477728429 1036.317308552078 1036.551261450632 1103.087525480219 1100.469785678194 1100.052654914489 1096.119293999079 322.5773659953131 1097.331490099642 295.926177996081
898 0.005 4.49 20 1086.671474895285 1036.317244857837 1036.551207723917 1103.077724814279 1100.460761217605 1100.042110415047 1096.117455126456 322.5860843659278 1097.325846035061 295.9261684333235
899 0.005 4.495 20 1086.671993180734 1036.317201435562 1036.551166032598 1103.0789231655 1100.461916630302 1100.039468531851 1096.114607263192 322.594773593337 1097.327382467366 295.9261567884505
900 0.005 4.5 20 1086.669776703569 1036.317141194543 1036.551114487052 1103.078372455683 1100.463695874268 1100.043767163154 1096.118476329971 322.603512758153 1097.32524272031 295.9261457152795
901 0.005 4.505 20 1086.67251129969 1036.317170596415 1036.55112660284 1103.084691853774 1100.467946381307 1100.04934380309 1096.121972972291 322.61217770882 1097.326021721877 295.9261397092848
902 0.005 4.51 20 1086.67121151796 1036.317229184626 1036.551180947804 1103.087654333267 1100.472235229533 1100.059709793833 1096.128269761936 322.6208370819795 1097.327310307573 295.9261336074028
903 0.005 4.515 20 1086.671713362262 1036.317327930937 1036.551278308012 1103.093111475007 1100.480830137697 1100.071474965294 1096.129710596895 322.6294150769558 1097.331510296609 295.926129782888
904 0.005 4.52 20 1086.670828677381 1036.317400249516 1036.55134509192 1103.088128907521 1100.473151647585 1100.061880914102 1096.132365016872 322.6380182444121 1097.329709878711 295.9260800565288
905 0.005 4.525 20 1086.678915617467 1036.317655800782 1036.551565475221 1103.101720407273 1100.486288223841 1100.077458537271 1096.139586341209 322.646438547635 1097.33509447039 295.9260688808345
906 0.005 4.53 20 1086.680259078679 1036.317929408621 1036.551825065541 1103.102531079071 1100.485518298511 1100.07412483868 1096.139795185343 322.6548620792657 1097.336087992405 295.9260397180328
907 0.005 4.535 20 1086.683545047352 1036.318278671146 1036.552156803454 1103.107323836381 1100.490660958094 1100.081849781444 1096.143593588587 322.6634560031728 1097.336946552726 295.9260765041316
908 0.005 4.54 20 1086.684245088264 1036.318630762216 1036.552506096877 1103.107551239122 1100.489407113567 1100.081044203228 1096.141681706462 322.6718317519051 1097.333946093775 295.9261532690048
909 0.005 4.545 20 1086.683966149072 1036.318967632272 1036.552844759179 1103.107396162627 1100.487688467079 1100.077291908242 1096.139392147219 322.6801123007829 1097.331945776704 295.9261852561428
910 0.005 4.55 20 1086.686485446322 1036.319331621668 1036.553202249583 1103.110690857835 1100.490101646543 1100.079159027989 1096.139172948812 322.6884700159845 1097.331757763184 295.9261757235171
911 0.005 4.555 20 1086.689860111512 1036.319702343488 1036.553565602877 1103.111928198384 1100.490111483394 1100.076562081465 1096.13514387725 322.6968885127225 1097.335201029684 295.9261453218301
912 0.005 4.56 20 1086.683869773516 1036.31996104845 1036.553841734636 1103.100285455571 1100.48207986924 1100.071097624849 1096.136194610629 322.7052081175086 1097.331359955904 295.9261976895402
913 0.005 4.565 20 1086.689361816333 1036.320288629999 1036.554156067861 1103.108087263759 1100.489286689982 1100.082623946607 1096.138402600428 322.7138173792374 1097.33483165093 295.9261663000836
914 0.005 4.57 20 1086.687446287646 1036.320594599922 1036.554466093884 1103.106481381938 1100.487894823572 1100.082299517971 1096.13935965162 322.7221312840215 1097.332611402547 295.9262261762872
915 0.005 4.575 20 1086.693738735514 1036.321039101158 1036.554885652711 1103.119662990975 1100.49717953361 1100.094845645754 1096.147059891164 322.7303276525138 1097.342964568855 295.92620222018
916 0.005 4.58 20 1086.691728835659 1036.321401745626 1036.555255006182 1103.1115734384 1100.492373537259 1100.086557085058 1096.140116896973 322.7385579510793 1097.333868965481 295.9262053010311
917 0.005 4.585 20 1086.699941042051 1036.321914496718 1036.555738383992 1103.124631527137 1100.499417624501 1100.096325053064 1096.148187962184 322.7470345233705 1097.346124282693 295.9262045252224
918 0.005 4.59 20 1086.698140561535 1036.322339162958 1036.556176006478 1103.116797490835 1100.496505707819 1100.094929232179 1096.144741855297 322.7552856273975 1097.337516317541 295.9261994115899
919 0.005 4.595 20 1086.699630691895 1036.322804410637 1036.556628947537 1103.119540868904 1100.495390367611 1100.090429799091 1096.150548964467 322.7635009985148 1097.345768212001 295.9261905408061
920 0.005 4.600000000000001 20 1086.702309701974 1036.323322341517 1036.557143681132 1103.125745917588 1100.503607819541 1100.099355568423 1096.154873687306 322.7717542398344 1097.341952540354 295.9261807833577
921 0.005 4.605 20 1086.696537699706 1036.32373214254 1036.55757067703 1103.115283856217 1100.494528960125 1100.089446222925 1096.154298492833 322.7799952138112 1097.34565492817 295.926174396884
922 0.005 4.61 20 1086.697509807076 1036.324149532179 1036.557991653852 1103.116258655151 1100.495745816978 1100.084665144955 1096.153583806335 322.7882345479359 1097.336991784129 295.9261661798058
923 0.005 4.615 20 1086.698385936951 1036.324588393608 1036.558426583691 1103.119075575853 1100.499114627392 1100.091824612683 1096.155148955593 322.7963936735179 1097.345226502398 295.9261548178142
924 0.005 4.62 20 1086.693788251965 1036.324937064479 1036.558788836236 1103.111025313162 1100.490155933246 1100.077546363074 1096.15649638131 322.8046155696924 1097.337424672529 295.9261406755297
925 0.005 4.625 20 1086.695120162275 1036.325313865575 1036.55916837431 1103.115627224163 1100.495591441081 1100.085364147629 1096.154959488355 322.8127276281721 1097.3397901462 295.9261339948654
926 0.005 4.63 20 1086.69501358024 1036.325698160509 1036.559555406428 1103.117931345925 1100.499108178747 1100.090171357329 1096.158814126806 322.820855372453 1097.338226647491 295.9261269467756
927 0.005 4.635 20 1086.69523329638 1036.326066128794 1036.559920499063 1103.116612209919 1100.498437404047 1100.08497969169 1096.1553784629 322.8288930059737 1097.335682829333 295.9261177305016
928 0.005 4.64 20 1086.700233121228 1036.326467907252 1036.560315587501 1103.121082330882 1100.501297705998 1100.090988569788 1096.158433861106 322.8369509910427 1097.341752077028 295.9260802303945
929 0.005 4.645 20 1086.698160851231 1036.326850367236 1036.560704308142 1103.118531989011 1100.502551557946 1100.09582097968 1096.162936056112 322.8448529841907 1097.340478736651 295.9260698001723
930 0.005 4.65 20 1086.695795143967 1036.327157693502 1036.561024733675 1103.116061513708 1100.503122034963 1100.095562701894 1096.156342490042 322.8528257012704 1097.341519022916 295.9260405454285
931 0.005 4.655 20 1086.696010363416 1036.327498268925 1036.561369257491 1103.120974161061 1100.507386274561 1100.104771272898 1096.162001509135 322.8607990485003 1097.343087995982 295.9260577876704
932 0.005 4.66 20 1086.693670108755 1036.327792589979 1036.561674552115 1103.117881780647 1100.503566927654 1100.101277082246 1096.160936769281 322.8684202541796 1097.340477156546 295.9261417578379
933 0.005 4.665 20 1086.689064838803 1036.328022930947 1036.561920479431 1103.114450664283 1100.500728216633 1100.096566564586 1096.159262569138 322.8763614543386 1097.336584296113 295.926177829723
934 0.005 4.67 20 1086.688976153202 1036.328213988603 1036.562119751295 1103.113867034501 1100.500326572498 1100.096321034893 1096.153209532117 322.8842062259165 1097.336509334704 295.9261724595633
935 0.005 4.675 20 1086.685631975571 1036.328370671935 1036.562286652206 1103.110075211922 1100.49742442609 1100.091888485887 1096.154199320776 322.8920793071137 1097.331499625242 295.9261421552932
936 0.005 4.68 20 1086.680380487727 1036.328441729393 1036.562379684642 1103.104036218312 1100.493874219855 1100.088378340565 1096.153273483312 322.8999697915229 1097.324862735413 295.926190977737
937 0.005 4.685 20 1086.674915477724 1036.32839641047 1036.562359954143 1103.093955129949 1100.483551464046 1100.07375571114 1096.143656996324 322.9080576588563 1097.324899100691 295.9261606780031
938 0.005 4.69 20 1086.675883425175 1036.328335836219 1036.562302679356 1103.092466736561 1100.482535489351 1100.066980718502 1096.14272122702 322.9158442075558 1097.313388482264 295.9262018155377
939 0.005 4.695 20 1086.674875777442 1036.328265739804 1036.562237342385 1103.095779774816 1100.481169238161 1100.069165374564 1096.140224922754 322.9234924260055 1097.325004230343 295.9261928218113
940 0.005 4.7 20 1086.674138304692 1036.328178875911 1036.562156967761 1103.091343819484 1100.479684531276 1100.063653523371 1096.140064384953 322.9307201188997 1097.319215320624 295.9261979412475
941 0.005 4.705 20 1086.674334225281 1036.328085088955 1036.562059583748 1103.089743014398 1100.478343215326 1100.05826763487 1096.140587195187 322.9384920863093 1097.324762947216 295.9262066106749
942 0.005 4.71 20 1086.677706187501 1036.328009241013 1036.561977844147 1103.092341640341 1100.479481705941 1100.060329193484 1096.140433475273 322.9463348377057 1097.321919672844 295.9262062485461
943 0.005 4.715 20 1086.676726466229 1036.327916169514 1036.561891063728 1103.091315137611 1100.476890099547 1100.058220575781 1096.137957691155 322.9539766126682 1097.331318361165 295.9262003181953
944 0.005 4.72 20 1086.683122521005 1036.327869794397 1036.561834278234 1103.097322426235 1100.480007339694 1100.060721917975 1096.138042081564 322.961641984676 1097.330615544493 295.9261919639109
945 0.005 4.725000000000001 20 1086.683794721312 1036.327827560942 1036.561781919848 1103.096203379566 1100.480958252785 1100.059185794104 1096.13938195166 322.9692720962686 1097.335380632961 295.9261859640802
946 0.005 4.73 20 1086.685490046513 1036.327796767576 1036.561758194495 1103.101565257108 1100.487886397589 1100.075498251832 1096.136499379315 322.9769172254802 1097.341236628282 295.9261826214855
947 0.005 4.735 20 1086.68361547366 1036.327737784324 1036.561700087671 1103.097083271252 1100.481210851676 1100.06408957929 1096.13556853348 322.9844810629667 1097.331285381511 295.9261770037176
948 0.005 4.74 20 1086.680324212645 1036.327664155292 1036.561644157776 1103.097563138487 1100.482288034018 1100.066705762073 1096.132279129866 322.992055526336 1097.327883280466 295.9261701040676
949 0.005 4.745 20 1086.677316524177 1036.327565764561 1036.561561460203 1103.096777290089 1100.486272065218 1100.074211570656 1096.134189045493 322.9995912345694 1097.324629198566 295.9261690557826
950 0.005 4.75 20 1086.675336250771 1036.327426696818 1036.561429568736 1103.091530536558 1100.479515117172 1100.06584553407 1096.134829195617 323.0070977617203 1097.317781301939 295.9261667827531
951 0.005 4.755 20 1086.671149230385 1036.327241423089 1036.561261869305 1103.087143795917 1100.477400018736 1100.065228505678 1096.131882661716 323.0145651471469 1097.313183789358 295.9261652490013
952 0.005 4.76 20 1086.667515325827 1036.327065747957 1036.561100534787 1103.0899405826 1100.482104899637 1100.068760489292 1096.134200160946 323.0220449928127 1097.308456898278 295.926158898125
953 0.005 4.765 20 1086.667463832887 1036.326865760941 1036.560905209722 1103.087939779944 1100.481520414855 1100.067524608284 1096.128395323931 323.0291832083614 1097.308909569427 295.9261400481817
954 0.005 4.77 20 1086.666887897721 1036.326648897433 1036.560689152999 1103.087340438655 1100.480651480171 1100.066166377165 1096.129124630825 323.0366632574595 1097.310270180574 295.9261010944898
955 0.005 4.775 20 1086.663442390206 1036.326371542077 1036.560419954821 1103.080480268872 1100.473499342324 1100.057436282385 1096.125673085824 323.0441689276802 1097.305266869668 295.926100102514
956 0.005 4.78 20 1086.662918630554 1036.326086524163 1036.56013381004 1103.076591558993 1100.468291959992 1100.051522644426 1096.12525926695 323.0511988860599 1097.301318709708 295.9261951903012
957 0.005 4.785 20 1086.660753538835 1036.325764932706 1036.559811448697 1103.07347721348 1100.463136221181 1100.043661313464 1096.124271661751 323.0588267540614 1097.300086405362 295.926245762119
958 0.005 4.79 20 1086.662035282473 1036.325444964176 1036.559484245432 1103.074678397955 1100.462836375106 1100.043131477659 1096.12296535966 323.0659775378267 1097.302945718305 295.9262550987322
959 0.005 4.795 20 1086.665877123358 1036.325161225437 1036.559185547527 1103.076934103542 1100.464938522592 1100.044729519346 1096.120432065282 323.0732451216522 1097.309490267349 295.9262297872961
960 0.005 4.8 20 1086.668897772941 1036.324868640171 1036.558885562278 1103.076927326281 1100.464866417923 1100.044730717732 1096.116794360728 323.0810454047335 1097.314927384303 295.9262806172716
961 0.005 4.805 20 1086.671299501997 1036.324588521401 1036.558593682846 1103.078300679857 1100.464577364061 1100.045526213301 1096.115259888826 323.0881865894194 1097.320379953702 295.9262653146276
962 0.005 4.81 20 1086.671914646471 1036.324349328465 1036.558353997948 1103.081186960053 1100.469447014143 1100.051843880372 1096.117616161727 323.0954321949263 1097.318150227989 295.9262858325988
963 0.005 4.815 20 1086.667752706967 1036.324062098242 1036.558081370647 1103.078184586991 1100.466596821029 1100.047130568579 1096.112734134817 323.1022906061987 1097.325041688575 295.9263191748288
964 0.005 4.82 20 1086.660474047831 1036.323680826146 1036.557731525303 1103.066150705478 1100.456935742302 1100.036905817768 1096.112695106235 323.1091373372474 1097.318371552308 295.9263127376042
965 0.005 4.825 20 1086.662229727561 1036.323310379424 1036.557360362337 1103.069142266051 1100.459093601272 1100.040499485666 1096.112267614963 323.1167915293058 1097.318429431353 295.926314740817
966 0.005 4.83 20 1086.659947433279 1036.322958604349 1036.557005789138 1103.068376175132 1100.456852335416 1100.037819533756 1096.117838791223 323.1239965934909 1097.317030117866 295.9263111545179
967 0.005 4.835 20 1086.657100824218 1036.32260629204 1036.556655995792 1103.066228628141 1100.456305609802 1100.038970903166 1096.11817365381 323.1310981711463 1097.304800742937 295.9263021713712
968 0.005 4.84 20 1086.653911019031 1036.322253917686 1036.55630554234 1103.066863319924 1100.456167334152 1100.039634068801 1096.117457738727 323.1382087598166 1097.30479962893 295.9262918287621
969 0.005 4.845 20 1086.65274807191 1036.321925320401 1036.555977069106 1103.06804675484 1100.459158606972 1100.039865102098 1096.118920357845 323.1453513737723 1097.303470427347 295.9262833991673
970 0.005 4.850000000000001 20 1086.654820371606 1036.321622461344 1036.555659390063 1103.068793270103 1100.458871272089 1100.04081842459 1096.114951928954 323.1524840128251 1097.307381048662 295.9262752973407
971 0.005 4.855 20 1086.652190644515 1036.321287790741 1036.555328984014 1103.065096722297 1100.455578665297 1100.035068260403 1096.114605131464 323.1595323384516 1097.30384090321 295.9262617677636
972 0.005 4.86 20 1086.652517941776 1036.32095571316 1036.554994932301 1103.063430131959 1100.453656514358 1100.036336520442 1096.11341799191 323.1665714687251 1097.304876193826 295.9262493557169
973 0.005 4.865 20 1086.653141901398 1036.32067968389 1036.554714713872 1103.06761067167 1100.458073153661 1100.037109699128 1096.117419678929 323.1736191215471 1097.30790335572 295.92624328255
974 0.005 4.87 20 1086.652383345859 1036.320364495406 1036.554398928984 1103.06352849698 1100.452073092194 1100.030958795216 1096.111854074938 323.1806375700689 1097.304666141646 295.9262363267382
975 0.005 4.875 20 1086.655492549826 1036.320078632309 1036.554102979384 1103.065454136627 1100.45273533566 1100.027726573713 1096.113626487107 323.1876425774288 1097.306702047552 295.9262317564888
976 0.005 4.88 20 1086.66069142008 1036.319843670596 1036.553853505236 1103.068652566341 1100.455648958311 1100.031366361105 1096.115763229885 323.1946235625481 1097.31558381305 295.9262247087887
977 0.005 4.885 20 1086.670833223174 1036.31973777927 1036.553706908769 1103.077997317481 1100.460444857576 1100.035267094514 1096.118251750355 323.2013395494698 1097.319666840549 295.9261928748172
978 0.005 4.89 20 1086.675409180411 1036.319701638316 1036.553654544015 1103.084623518466 1100.469233321516 1100.051307697199 1096.119015162461 323.2084085700919 1097.326461221626 295.926149292413
979 0.005 4.895 20 1086.67356663657 1036.319642283247 1036.553600854879 1103.082001090614 1100.468648975806 1100.051088931619 1096.117810947734 323.2153719613934 1097.327417392925 295.926136505369
980 0.005 4.9 20 1086.674856522471 1036.319608609249 1036.553563345473 1103.083076882216 1100.469314487789 1100.051275280262 1096.118808630508 323.2222192031446 1097.329111001406 295.9262180838539
981 0.005 4.905 20 1086.67667057796 1036.31962668407 1036.553570802066 1103.08651025231 1100.471381489565 1100.054357049837 1096.118786069985 323.2286633643332 1097.329086477181 295.9262726954919
982 0.005 4.91 20 1086.672789387279 1036.319589822054 1036.553542849706 1103.080281932787 1100.465487170386 1100.045203155369 1096.117480051089 323.2356315779594 1097.327070996278 295.9262828939351
983 0.005 4.915 20 1086.67237534604 1036.319562753589 1036.553519315904 1103.081525303681 1100.467501523248 1100.050474792234 1096.118096328694 323.2425525188639 1097.326219831679 295.9262565564467
984 0.005 4.92 20 1086.669606185039 1036.319513310283 1036.553475627996 1103.080503290397 1100.468314378807 1100.051383845684 1096.120459706334 323.2498016763644 1097.325012804414 295.9262973454217
985 0.005 4.925 20 1086.67156074116 1036.319575792039 1036.553518724613 1103.090575343392 1100.473285855488 1100.062060041087 1096.128301888078 323.2566098941705 1097.327887906928 295.9263005979869
986 0.005 4.93 20 1086.673110864359 1036.319663443976 1036.55359763647 1103.091965738338 1100.477676998235 1100.068215027152 1096.130875337492 323.2635607546978 1097.325066651007 295.9262917833543
987 0.005 4.935 20 1086.669139769641 1036.319730878216 1036.553672926729 1103.090605294906 1100.476846108573 1100.065227873953 1096.131735565124 323.2696487235257 1097.331561978412 295.9263609731069
988 0.005 4.94 20 1086.678653104133 1036.319955659982 1036.55386363865 1103.101906217883 1100.486871136344 1100.080522099342 1096.137672992655 323.2764500431703 1097.333092935217 295.9263325652547
989 0.005 4.945 20 1086.676312032609 1036.320164872517 1036.554070307698 1103.101204644396 1100.48344585286 1100.072039671669 1096.136521045569 323.2833241060293 1097.336249479416 295.9263249049357
990 0.005 4.95 20 1086.678841108019 1036.320388849409 1036.554290920572 1103.099345498834 1100.48466121715 1100.077342603551 1096.135898860024 323.2902011467537 1097.331288322368 295.9263149736018
991 0.005 4.955 20 1086.677545144056 1036.320621452584 1036.554520066026 1103.099190706889 1100.482200392633 1100.077980165336 1096.139013671073 323.2970212958921 1097.333747956174 295.9263042236259
992 0.005 4.96 20 1086.681478633783 1036.320891487446 1036.554774909987 1103.1029920352 1100.485294729715 1100.076818347811 1096.138255321245 323.3037371136145 1097.328167440383 295.926290936494
993 0.005 4.965 20 1086.683408904486 1036.321197983338 1036.555072439218 1103.107655861361 1100.486424012679 1100.077548693841 1096.136868768687 323.3104160348544 1097.335399902357 295.9262783476566
994 0.005 4.97 20 1086.691386328086 1036.321560010413 1036.555408658712 1103.111252108187 1100.487697599659 1100.077398263275 1096.137760915353 323.3172563721489 1097.336937190804 295.9262685093846
995 0.005 4.975000000000001 20 1086.6901607488 1036.32194234694 1036.555786464409 1103.111286682606 1100.487400030003 1100.078004035817 1096.145150145691 323.3238608008817 1097.334742265489 295.9262560566646
996 0.005 4.98 20 1086.69116127174 1036.322336460432 1036.556183669388 1103.114161304462 1100.494739898573 1100.091146080552 1096.146400258179 323.3304520221431 1097.34042066212 295.9262433387748
997 0.005 4.985 20 1086.69562057083 1036.322798420651 1036.556630585846 1103.120772232138 1100.496704410886 1100.091597320095 1096.148599413538 323.3370753881649 1097.340896165063 295.9262365906899
998 0.005 4.99 20 1086.693330296526 1036.323168211811 1036.557004734084 1103.113486165225 1100.493598571808 1100.087754332604 1096.139571552379 323.3437230710642 1097.338568564036 295.926229234651
999 0.005 4.995 20 1086.693245437185 1036.323538523801 1036.557377921398 1103.110159276254 1100.490618096049 1100.084269445673 1096.142851472335 323.3503221964472 1097.337129605096 295.9262239192213
1000 0.005 5 20 1086.698661329816 1036.323990989619 1036.55782004915 1103.118879522595 1100.498657459636 1100.096151349135 1096.145859458704 323.3568682887936 1097.344052934609 295.9262140757368
1001 0.005 5.005 20 1086.697783689346 1036.324404634534 1036.558230551687 1103.11528494529 1100.495230033629 1100.091312795395 1096.143316446955 323.3632174713329 1097.34256583577 295.9261768363392
1002 0.005 5.01 20 1086.70071076132 1036.324872806471 1036.558692767191 1103.120279433444 1100.499334177085 1100.094514504358 1096.150087480861 323.3698526895309 1097.345277412314 295.9261401716706
1003 0.005 5.015 20 1086.701977672285 1036.325365133612 1036.559179307453 1103.122468096864 1100.50112699025 1100.095242172541 1096.155185474783 323.3763836044663 1097.346769254319 295.9261286508153
1004 0.005 5.02 20 1086.698159630999 1036.325786460803 1036.559615294396 1103.116909937658 1100.497577234084 1100.089006689548 1096.153322681484 323.3831397466909 1097.345247926889 295.9262026459938
1005 0.005 5.025 20 1086.698320717015 1036.326222589489 1036.560052116167 1103.118465082974 1100.497090163221 1100.085968799229 1096.156089987761 323.3895602990727 1097.341968912579 295.9262656868504
1006 0.005 5.03 20 1086.696779649801 1036.326620306541 1036.560457471237 1103.116425629247 1100.495610054342 1100.08455393821 1096.156294096803 323.3960003392914 1097.341913315304 295.9262832556689
1007 0.005 5.035 20 1086.695950699793 1036.326990140027 1036.560830164549 1103.113996274029 1100.492756954498 1100.080636150159 1096.156975550392 323.4024721470753 1097.340300732152 295.9262575047939
1008 0.005 5.04 20 1086.693581981071 1036.327339017107 1036.561187869229 1103.113402944704 1100.493645555678 1100.084195936543 1096.155621696958 323.4091139840598 1097.339108901567 295.9262780629743
1009 0.005 5.045 20 1086.695354953484 1036.327711934863 1036.561557239362 1103.118593113816 1100.497688206993 1100.089808525531 1096.157590844739 323.4155060225984 1097.337550830794 295.9262940014444
1010 0.005 5.05 20 1086.696654962949 1036.32808553634 1036.56193149217 1103.118282531074 1100.498466012326 1100.08958504926 1096.157875803013 323.4220735177618 1097.332272340544 295.9262660141683
1011 0.005 5.055 20 1086.700333405863 1036.328499327557 1036.562332718678 1103.123682848359 1100.502367262303 1100.095913857498 1096.162399836179 323.4278693672904 1097.346827392351 295.926336478115
1012 0.005 5.06 20 1086.70025045365 1036.328914513669 1036.562752291394 1103.124190130096 1100.506490780117 1100.100528163239 1096.162867524539 323.4344775914328 1097.335856953243 295.9263148227599
1013 0.005 5.065 20 1086.699512794012 1036.329282007067 1036.563130505032 1103.123267792942 1100.507398482216 1100.104929434385 1096.159389433694 323.4406775543057 1097.3379359557 295.9263163898314
1014 0.005 5.07 20 1086.694532464646 1036.329571907975 1036.563432001858 1103.115686589806 1100.500332931831 1100.092741840971 1096.159030783299 323.4472524841374 1097.339370180255 295.9263108311916
1015 0.005 5.075 20 1086.69704264242 1036.329887213322 1036.563754430916 1103.120062709188 1100.504428731949 1100.1018140054 1096.158919762917 323.4535717334179 1097.336267835892 295.9263025326782
1016 0.005 5.08 20 1086.686093526038 1036.330014356846 1036.563913871712 1103.106263830989 1100.492965880889 1100.085647596896 1096.151609777907 323.4598637293316 1097.335486831648 295.9262886638036
1017 0.005 5.085 20 1086.69311836852 1036.330239106449 1036.564131372712 1103.116150487073 1100.500968496965 1100.095660593301 1096.152966182063 323.4661488133087 1097.332825966825 295.9262782905847
1018 0.005 5.09 20 1086.688554813636 1036.330395677859 1036.564305443392 1103.111072445613 1100.496966169636 1100.092545466319 1096.15228655705 323.4724321022892 1097.333450471419 295.9262684580306
1019 0.005 5.095 20 1086.681791522733 1036.330479836076 1036.564411976595 1103.105160181981 1100.494004625596 1100.085449827146 1096.154182929572 323.4786680026223 1097.322025363184 295.9262565815766
1020 0.005 5.100000000000001 20 1086.677445164269 1036.330443492072 1036.564394277264 1103.095241924344 1100.486583597308 1100.072476595973 1096.143223420987 323.4848659426915 1097.321341008882 295.9262460968399
1021 0.005 5.105 20 1086.678122615958 1036.330420754864 1036.564376261473 1103.09539380288 1100.485263395834 1100.070014470337 1096.144715450717 323.491052098857 1097.31876185874 295.9262401576905
1022 0.005 5.11 20 1086.679353831604 1036.330396565533 1036.564354223962 1103.100516079737 1100.487297723729 1100.075104678916 1096.143297145998 323.4972600943779 1097.323485616378 295.9262347210638
1023 0.005 5.115 20 1086.678432866408 1036.330352900488 1036.564308612989 1103.094478126255 1100.482606529773 1100.061463084254 1096.141164560075 323.5034123628975 1097.322382865913 295.9262311182012
1024 0.005 5.12 20 1086.674162496075 1036.330225548307 1036.56420090647 1103.086846042971 1100.476320712909 1100.05746289784 1096.141363791274 323.5095571016803 1097.322656918566 295.926225538014
1025 0.005 5.125 20 1086.679528261183 1036.330188336883 1036.56414926095 1103.096591828401 1100.483938765983 1100.066391087056 1096.144406884819 323.5156344222128 1097.327738360241 295.9261883755226
1026 0.005 5.13 20 1086.681529235044 1036.330147664369 1036.564101918136 1103.096752719324 1100.485097178586 1100.065085178009 1096.141577592528 323.5217603202958 1097.331027284098 295.9261702418709
1027 0.005 5.135 20 1086.686649570711 1036.330164155075 1036.564105536495 1103.102635185525 1100.488288586533 1100.067491160016 1096.140947211061 323.5276839316729 1097.334333835426 295.9261552060307
1028 0.005 5.14 20 1086.685715510413 1036.330147945359 1036.56409296094 1103.100274874679 1100.488122460104 1100.068476558397 1096.139846989526 323.5338483714632 1097.336089858812 295.9262079415921
1029 0.005 5.145 20 1086.687333966321 1036.330131826181 1036.564079941996 1103.10432632787 1100.490570137998 1100.074550334162 1096.13490350431 323.5395852548705 1097.339893588287 295.9262809245109
1030 0.005 5.15 20 1086.684938701768 1036.330086234012 1036.564046679815 1103.101563085222 1100.489762892428 1100.07697579667 1096.136106231887 323.5455292336956 1097.33365270871 295.9263101875837
1031 0.005 5.155 20 1086.680462374201 1036.329998115723 1036.563973506354 1103.098155417965 1100.484299526621 1100.069911609446 1096.132366644624 323.5515045424238 1097.3269864419 295.9262964709683
1032 0.005 5.16 20 1086.675091254726 1036.3298240331 1036.563824418243 1103.091768141865 1100.482909678368 1100.073278175219 1096.132279218836 323.5575893136233 1097.321872246914 295.926269939647
1033 0.005 5.165 20 1086.675519580594 1036.329693004158 1036.563690466482 1103.095880642221 1100.484002782825 1100.073956734909 1096.135307534083 323.5634213712528 1097.317207671637 295.9263196296193
1034 0.005 5.17 20 1086.670103029577 1036.329483695319 1036.563496207412 1103.088158058664 1100.47653356543 1100.063217608034 1096.130540615118 323.5696042629696 1097.31413405221 295.926293658521
1035 0.005 5.175 20 1086.667488127147 1036.329251011463 1036.56327756216 1103.086428925715 1100.478920674956 1100.065317500531 1096.129982560795 323.5749540927799 1097.303357672018 295.9263676759126
1036 0.005 5.18 20 1086.665610818469 1036.329022400793 1036.563054458736 1103.087748981247 1100.478955112656 1100.063678149929 1096.130725626776 323.5812352993104 1097.308227008126 295.9263504593883
1037 0.005 5.185 20 1086.66569760873 1036.328750668984 1036.562790268406 1103.082850767179 1100.477396180522 1100.062880227765 1096.125723076208 323.5867601876912 1097.303187107064 295.926356019202
1038 0.005 5.19 20 1086.658675734752 1036.328390463222 1036.562451805591 1103.07461742708 1100.467431611767 1100.050415205305 1096.121855938838 323.5930842266976 1097.304626794247 295.9263565571626
1039 0.005 5.195 20 1086.66180973438 1036.328033286298 1036.562079360213 1103.070563664799 1100.461042189584 1100.039618950152 1096.124434416833 323.5989837881024 1097.295314565818 295.9263547559427
1040 0.005 5.2 20 1086.661337832367 1036.327703848685 1036.561745357459 1103.07415588539 1100.463921207117 1100.044609024508 1096.124416062912 323.6048663450522 1097.303071170805 295.9263499219762
1041 0.005 5.205 20 1086.662412167125 1036.327366971951 1036.561402142934 1103.072195752565 1100.460146630254 1100.039322725963 1096.123225932637 323.6107348200169 1097.298280553559 295.9263449828227
1042 0.005 5.21 20 1086.665799878524 1036.327066080546 1036.561089318247 1103.075838175542 1100.463328331355 1100.041083892863 1096.121461094154 323.6165580094273 1097.311403103277 295.9263379569178
1043 0.005 5.215 20 1086.670748079156 1036.3267913644 1036.56079873863 1103.07759475529 1100.463797010191 1100.041295818005 1096.117843075399 323.6223492510909 1097.315889909127 295.9263312354473
1044 0.005 5.22 20 1086.674026148613 1036.326543019438 1036.560538557876 1103.080769652721 1100.467558116796 1100.048033976926 1096.117240185434 323.6281220783808 1097.322158260025 295.9263189587126
1045 0.005 5.225000000000001 20 1086.672228900169 1036.326278840375 1036.560280295955 1103.079818781885 1100.465950778657 1100.046035949526 1096.115070742138 323.6339058573303 1097.320501343604 295.926312137198
1046 0.005 5.23 20 1086.668408473199 1036.325981111835 1036.560002486841 1103.07608115335 1100.468143987517 1100.049973495998 1096.115181231535 323.6396912871355 1097.323218514935 295.9263067835325
1047 0.005 5.235 20 1086.663694477648 1036.325634492131 1036.559672525583 1103.069389774262 1100.459455503241 1100.03906102807 1096.115346260219 323.6454343977044 1097.319524840937 295.9263046813357
1048 0.005 5.24 20 1086.664580122667 1036.325259879953 1036.559293769292 1103.068321757997 1100.45917979676 1100.039190101921 1096.112758466323 323.6511759494484 1097.319698011177 295.9263001412387
1049 0.005 5.245 20 1086.662129533531 1036.324948511138 1036.558986236848 1103.071751222423 1100.46312729306 1100.044727716263 1096.120958383297 323.6567420720929 1097.316515094045 295.9262567435243
1050 0.005 5.25 20 1086.658904563065 1036.324625839578 1036.558668456317 1103.070630251873 1100.462128594221 1100.04604305049 1096.118905292709 323.6623733873907 1097.310636960079 295.9262425678829
1051 0.005 5.255 20 1086.656467701589 1036.32431063381 1036.558352686662 1103.071307077234 1100.463757644953 1100.048799281079 1096.119655494429 323.667897154544 1097.306717776451 295.9262229835937
1052 0.005 5.26 20 1086.652926940885 1036.323949885022 1036.55799896093 1103.067520440808 1100.460556922838 1100.042859820681 1096.117184354066 323.6738222888861 1097.306477347244 295.926261889597
1053 0.005 5.265 20 1086.653769615609 1036.323619651704 1036.557658875663 1103.068207122245 1100.459203618898 1100.040089132973 1096.117305129218 323.6792898373844 1097.307411201667 295.9263371318374
1054 0.005 5.27 20 1086.652704749231 1036.323283491163 1036.557321152561 1103.066242339862 1100.458646651034 1100.039543199634 1096.116052766956 323.6848543317759 1097.30583075599 295.9263661690644
1055 0.005 5.275 20 1086.650523161302 1036.322914451491 1036.556954454332 1103.063240723568 1100.454483902741 1100.031055664662 1096.112574711794 323.6904353039046 1097.305724163203 295.9263571574426
1056 0.005 5.28 20 1086.650616928749 1036.322573169475 1036.556610608017 1103.06341712486 1100.454517847537 1100.035646895364 1096.114603946121 323.6961084063103 1097.305064049334 295.9263240593888
1057 0.005 5.285 20 1086.650937338138 1036.322235914629 1036.556265809169 1103.062865033615 1100.45283955258 1100.033438249082 1096.114857625676 323.7015319937041 1097.304996832735 295.9263769068493
1058 0.005 5.29 20 1086.653343345678 1036.321907564656 1036.555927858403 1103.064146130035 1100.450971766088 1100.027505644116 1096.112294837781 323.7073145975577 1097.306651077772 295.9263433524744
1059 0.005 5.295 20 1086.66090599105 1036.32162896797 1036.555626364694 1103.064696260011 1100.449671858112 1100.023953504594 1096.112363650915 323.7126833688623 1097.307036990646 295.9264080077673
1060 0.005 5.3 20 1086.667091245656 1036.321451961044 1036.555426851017 1103.073919636927 1100.456260257089 1100.03415611133 1096.116410620746 323.7184286198087 1097.318380751293 295.9263857892141
1061 0.005 5.305 20 1086.672023798828 1036.32134967085 1036.555300277972 1103.078166680243 1100.461023913327 1100.040631654983 1096.117267985884 323.7236180595517 1097.320824145083 295.926386518672
1062 0.005 5.31 20 1086.675166289566 1036.321315165549 1036.555254916677 1103.084753004995 1100.466486019399 1100.049966407387 1096.119739689858 323.7292465209566 1097.32905520104 295.9263876260874
1063 0.005 5.315 20 1086.673919559908 1036.321254431339 1036.555199362779 1103.080399416193 1100.464444367761 1100.043521060681 1096.115228621213 323.7348168673969 1097.326590636441 295.926380097221
1064 0.005 5.32 20 1086.671214560354 1036.321180320381 1036.555136118254 1103.078547169623 1100.462854480387 1100.046497285939 1096.117578367025 323.740363053935 1097.326767255377 295.9263689899846
1065 0.005 5.325 20 1086.670360237511 1036.321096396784 1036.55505583354 1103.076072709984 1100.460569606674 1100.037851869595 1096.115884511675 323.7458537950974 1097.326314577456 295.9263585277524
1066 0.005 5.33 20 1086.670315469765 1036.321015814167 1036.554976527372 1103.077316764036 1100.462754412828 1100.044608502038 1096.118359640606 323.7513637207656 1097.325211720744 295.926349476359
1067 0.005 5.335 20 1086.668548474205 1036.32092144968 1036.554878664449 1103.07508733396 1100.462387136182 1100.043359250745 1096.120923426854 323.7568367790905 1097.32351327686 295.9263408243403
1068 0.005 5.34 20 1086.672404457732 1036.320965149882 1036.554904913768 1103.088517493111 1100.47348695601 1100.059244416974 1096.125533132416 323.7623181785679 1097.328417891807 295.9263300842401
1069 0.005 5.345 20 1086.671801008254 1036.321041644357 1036.554974787189 1103.091924916637 1100.47836141684 1100.069151190308 1096.132159919903 323.7677954770664 1097.329702236007 295.9263205002778
1070 0.005 5.350000000000001 20 1086.675928568756 1036.321187148334 1036.555096994401 1103.095609961447 1100.478769761445 1100.064072113887 1096.133174813703 323.7732974869643 1097.33069398998 295.9263131266032
1071 0.005 5.355 20 1086.674343627231 1036.321334803671 1036.555245720307 1103.093922171241 1100.480569053753 1100.069932711539 1096.134656152951 323.7787519642811 1097.331414639516 295.9263074131904
1072 0.005 5.36 20 1086.678419732841 1036.321551468527 1036.555449437554 1103.101563097683 1100.48506934837 1100.074368003568 1096.1373238365 323.7841429739771 1097.336102907058 295.9262973562956
1073 0.005 5.365 20 1086.680058932993 1036.321796546792 1036.55568104953 1103.100641019895 1100.484436492092 1100.079811149023 1096.141989666771 323.7894813885727 1097.336605695118 295.9262552642219
1074 0.005 5.37 20 1086.680144057535 1036.322063543797 1036.555947463286 1103.103031411435 1100.486517659446 1100.081324874873 1096.141386135105 323.7946843435627 1097.333981299591 295.9262397197926
1075 0.005 5.375 20 1086.682837221159 1036.322372043853 1036.556243925851 1103.106974372029 1100.48875775686 1100.08261780005 1096.141151291136 323.7999794829634 1097.334017896683 295.9262114775546
1076 0.005 5.38 20 1086.683653285583 1036.322677202778 1036.556545313376 1103.108197568614 1100.488653048898 1100.080863782744 1096.140178710143 323.8054830943746 1097.334986806713 295.9262301711734
1077 0.005 5.385 20 1086.691680040787 1036.323081040662 1036.556921128845 1103.115831078737 1100.492334907841 1100.082520180493 1096.142258462532 323.8107951771718 1097.342377615749 295.9263141429958
1078 0.005 5.39 20 1086.689165149414 1036.323448587819 1036.557291314671 1103.111995309224 1100.489356825553 1100.083119995309 1096.146065040331 323.8160265584402 1097.33821179855 295.9263493640297
1079 0.005 5.395 20 1086.686926447398 1036.323743920698 1036.557597658109 1103.107108058975 1100.489283809677 1100.085486861155 1096.140213362326 323.8213657769122 1097.337948240625 295.9263436948646
1080 0.005 5.4 20 1086.689027096244 1036.324075377882 1036.557924150283 1103.108945115261 1100.491196857408 1100.090131497137 1096.144981663172 323.8267387194778 1097.33818153237 295.9263122060208
1081 0.005 5.405 20 1086.695089566716 1036.324516275719 1036.558337028923 1103.119455176523 1100.494112796054 1100.092659012872 1096.148621829827 323.831956197049 1097.337506981053 295.9263626663288
1082 0.005 5.41 20 1086.694574977258 1036.324919680371 1036.558745387451 1103.114648202238 1100.494547032896 1100.090403985279 1096.145399046701 323.837397522798 1097.334216924562 295.9263307025321
1083 0.005 5.415 20 1086.697091433493 1036.325363589911 1036.559179024959 1103.11835804415 1100.493884337483 1100.092815578711 1096.146668324654 323.8425260701832 1097.343943443643 295.9263740535562
1084 0.005 5.42 20 1086.698940885417 1036.325775700954 1036.559587032008 1103.116260866414 1100.495137803131 1100.08808274296 1096.140241711814 323.8476635640437 1097.33722490483 295.9263581355248
1085 0.005 5.425 20 1086.701236657706 1036.326268490785 1036.560070523636 1103.122735611251 1100.4976650709 1100.09369055379 1096.150237403217 323.8527919018777 1097.345870125215 295.9263563884741
1086 0.005 5.43 20 1086.7028359637 1036.326770761497 1036.560575367128 1103.12378081403 1100.499640092197 1100.093909473224 1096.152604021981 323.8582475331445 1097.34034137216 295.9263596692848
1087 0.005 5.435 20 1086.693791965827 1036.327145096974 1036.560980922259 1103.11254304321 1100.492988098146 1100.086967049843 1096.155130538945 323.8635655929501 1097.343060366683 295.9263578289235
1088 0.005 5.44 20 1086.70259629822 1036.327604137063 1036.561422148135 1103.123085345579 1100.499584095007 1100.092339481497 1096.152583327659 323.8687916789697 1097.342043725521 295.926350145788
1089 0.005 5.445 20 1086.697948418187 1036.32800066093 1036.561825198029 1103.117397583986 1100.495359887416 1100.083348123727 1096.151609682936 323.8739816718714 1097.339740219019 295.9263366732122
1090 0.005 5.45 20 1086.696113717167 1036.328370930235 1036.562207153244 1103.114213198807 1100.49429201763 1100.083848505704 1096.155361207942 323.8792038764054 1097.338932545526 295.926325685041
1091 0.005 5.455 20 1086.694172228055 1036.328718688176 1036.56256187414 1103.113591040996 1100.494292393035 1100.083024315195 1096.157054060442 323.8843709946543 1097.337954513496 295.9263145404897
1092 0.005 5.46 20 1086.693549538728 1036.329046884606 1036.562897409092 1103.113963477901 1100.495543275487 1100.086974577402 1096.156737916665 323.8895184182927 1097.336486485215 295.9263004852626
1093 0.005 5.465 20 1086.695745746092 1036.329392596533 1036.563234783401 1103.116165776302 1100.49803155556 1100.085020547076 1096.154088990399 323.8946684515887 1097.335751029316 295.9262874222824
1094 0.005 5.47 20 1086.700675030283 1036.329776393589 1036.563610668643 1103.120957910786 1100.500717216164 1100.091265828112 1096.158021303756 323.8998282302284 1097.341537448822 295.9262783746629
1095 0.005 5.475000000000001 20 1086.697413131435 1036.330132736362 1036.563978022451 1103.120319103235 1100.505164827146 1100.101750736697 1096.160577520857 323.9049419347826 1097.342051000015 295.9262730389933
1096 0.005 5.48 20 1086.698682591445 1036.33048777344 1036.56433479015 1103.120814018142 1100.505290674905 1100.103527481574 1096.161729105155 323.9100560889937 1097.342331609684 295.9262684194807
1097 0.005 5.485 20 1086.697821758752 1036.330801835581 1036.56465048929 1103.118026117052 1100.502890641344 1100.096698459694 1096.158167476375 323.9151128751864 1097.340518418332 295.9262507069695
1098 0.005 5.49 20 1086.693047031303 1036.331051926129 1036.564921396138 1103.115794606403 1100.50416698754 1100.100419668114 1096.156335749687 323.9198597426987 1097.340491792366 295.9262320784377
1099 0.005 5.495 20 1086.689561402448 1036.331252854579 1036.565138638589 1103.113066838444 1100.501131450991 1100.09559320659 1096.155998474381 323.9248232246268 1097.33671279781 295.9261951517849
1100 0.005 5.5 20 1086.693456665779 1036.331485751351 1036.565366366271 1103.117157679964 1100.503116424368 1100.099928388449 1096.15692682888 323.9298660992513 1097.338318903246 295.9261931123304
1101 0.005 5.505 20 1086.687936758226 1036.331662776407 1036.565557285624 1103.111739993169 1100.499446808516 1100.093310048951 1096.157765793602 323.9347766088374 1097.331807218875 295.9262811875616
1102 0.005 5.51 20 1086.68308457385 1036.331773708089 1036.565687709274 1103.107397433445 1100.496805374998 1100.090480106872 1096.156790851473 323.9397494951635 1097.32893676358 295.9263235955918
1103 0.005 5.515 20 1086.678799486247 1036.331779626029 1036.565716438348 1103.097631619483 1100.488593939699 1100.078199918603 1096.148275945905 323.9447892172611 1097.323075435841 295.9263247941253
1104 0.005 5.52 20 1086.676886118003 1036.331741154664 1036.565688579703 1103.09664542962 1100.486793457 1100.075314995228 1096.148270798228 323.9498224496248 1097.319720506204 295.9262962518205
1105 0.005 5.525 20 1086.67481958135 1036.331662378982 1036.565618530032 1103.092636975537 1100.481681469359 1100.067233939583 1096.144788577063 323.9548742582828 1097.317845933371 295.9263439653758
1106 0.005 5.53 20 1086.670372362606 1036.3314915792 1036.565465911468 1103.083042633216 1100.473345047422 1100.057145667477 1096.140393914526 323.9598828804171 1097.318042687559 295.9263196758861
1107 0.005 5.535 20 1086.673940743723 1036.331370513642 1036.565331871748 1103.087737721959 1100.476563665008 1100.057452393892 1096.142098289165 323.96496085232 1097.322676079 295.926345052953
1108 0.005 5.54 20 1086.677289209728 1036.331249231531 1036.565205802025 1103.090410563875 1100.476524886825 1100.057788620948 1096.137185014534 323.9698131578384 1097.323612798422 295.9263526353573
1109 0.005 5.545 20 1086.676305694807 1036.331136830829 1036.565097315064 1103.090903287952 1100.476282372452 1100.058005974246 1096.137166747085 323.9741652128205 1097.33162266807 295.9263527848619
1110 0.005 5.55 20 1086.684863270635 1036.331099000299 1036.565040659814 1103.098536802293 1100.481641503058 1100.06128252946 1096.136718326776 323.9789747596794 1097.328847548004 295.9263626109733
1111 0.005 5.555 20 1086.685400496075 1036.331092516314 1036.565027340577 1103.101112920522 1100.487223453588 1100.068242551329 1096.141633247345 323.9841220905018 1097.33788407053 295.9263631984754
1112 0.005 5.56 20 1086.686463921143 1036.331044847161 1036.564984150346 1103.100187946424 1100.48646194309 1100.072022091735 1096.136010032663 323.9890261100224 1097.340833949334 295.9263596313156
1113 0.005 5.565 20 1086.684555310509 1036.331014944769 1036.564963789389 1103.10161365876 1100.48731269973 1100.072448838389 1096.1372447899 323.9938639759645 1097.332928634516 295.9263512399794
1114 0.005 5.57 20 1086.680156623784 1036.33090371502 1036.564868001703 1103.094648095695 1100.47774756302 1100.061844514555 1096.132603193285 323.9986919628207 1097.327543940515 295.9263455218145
1115 0.005 5.575 20 1086.67814856856 1036.330802182421 1036.564781675968 1103.096639236989 1100.486241257757 1100.074282232877 1096.136135376335 324.0034984702568 1097.323677153307 295.9263407957954
1116 0.005 5.58 20 1086.676824393335 1036.33068521804 1036.564668370269 1103.093700901097 1100.479939489179 1100.065685248167 1096.135667685256 324.0082863144668 1097.319239904208 295.9263338995618
1117 0.005 5.585 20 1086.672275798827 1036.330529188702 1036.564531378507 1103.092839407474 1100.482420543976 1100.06973938097 1096.131937089036 324.0130777787637 1097.314637960634 295.9263260130667
1118 0.005 5.59 20 1086.668089237256 1036.330310447085 1036.564330478196 1103.087944027931 1100.478848788659 1100.065364795616 1096.131610894156 324.0178667024489 1097.307032854823 295.9263226460027
1119 0.005 5.595 20 1086.66781260976 1036.330068354175 1036.564091472174 1103.084477214368 1100.477129928093 1100.05869799737 1096.125577404139 324.022604892602 1097.305263219108 295.9263213358817
1120 0.005 5.600000000000001 20 1086.665612486619 1036.329794410326 1036.563825705136 1103.081760562185 1100.475201515009 1100.056092962734 1096.126545404353 324.0273014735963 1097.306187043387 295.9263181951287
1121 0.005 5.605 20 1086.664647625166 1036.329518306844 1036.563554391981 1103.081405747615 1100.475009019904 1100.059165679616 1096.12668588817 324.0319665893975 1097.305977984823 295.9263141030295
1122 0.005 5.61 20 1086.664819727936 1036.329235309443 1036.563267890284 1103.077441858078 1100.470583702611 1100.052825186567 1096.126411917342 324.0363180784901 1097.301512257612 295.9262896364697
1123 0.005 5.615 20 1086.666749968915 1036.328987811637 1036.563001398134 1103.077819517237 1100.468475336058 1100.043535753639 1096.12631302089 324.0409618770349 1097.300258456557 295.9262504493885
1124 0.005 5.62 20 1086.666735221404 1036.328716742345 1036.562727208705 1103.077233589833 1100.465644905136 1100.038760379381 1096.123619225455 324.0457353498346 1097.301358627409 295.9262442261257
1125 0.005 5.625 20 1086.671310533411 1036.328495847995 1036.562491904512 1103.080817843896 1100.467710353414 1100.042121220974 1096.122334406971 324.0503848572724 1097.309047084822 295.9263373714707
1126 0.005 5.63 20 1086.675602079909 1036.328295446737 1036.562280177633 1103.08334495153 1100.46898407506 1100.043231475734 1096.119836126561 324.0551842345969 1097.315826293499 295.9263886475837
1127 0.005 5.635 20 1086.675870249889 1036.328084226091 1036.562068524588 1103.083090541576 1100.470387842518 1100.048888750358 1096.118705165637 324.059718760091 1097.320831020964 295.926398475042
1128 0.005 5.64 20 1086.674485580139 1036.327854008236 1036.561846179844 1103.081646781765 1100.468937147921 1100.046680167974 1096.117490465367 324.0643045038777 1097.319304101311 295.9263704012698
1129 0.005 5.645 20 1086.672498521782 1036.327609504906 1036.561610270008 1103.08118267606 1100.468442284491 1100.04674087887 1096.115077393135 324.0692006767317 1097.321515634525 295.9264180484838
1130 0.005 5.65 20 1086.66377880904 1036.327255697616 1036.561290718233 1103.069068663138 1100.459640706812 1100.036636519221 1096.113534739466 324.0737955408043 1097.316744194737 295.9264133379992
1131 0.005 5.655 20 1086.663144393066 1036.326881789287 1036.560923162399 1103.071240383103 1100.461927393706 1100.0451442379 1096.113468400741 324.0786113269745 1097.322814418716 295.9264202454174
1132 0.005 5.66 20 1086.666459486624 1036.326577636091 1036.560601061725 1103.074065570806 1100.461038599619 1100.039832913973 1096.116899434598 324.0827563396096 1097.315029186141 295.9264541692187
1133 0.005 5.665 20 1086.656392379663 1036.326208256319 1036.560253560476 1103.067901855741 1100.456376161103 1100.037783100099 1096.117405324764 324.0870798324136 1097.312190461889 295.9264451170264
1134 0.005 5.67 20 1086.656121088535 1036.325844166417 1036.559892039044 1103.068367985356 1100.459802923479 1100.045052060047 1096.117083991752 324.0919525832355 1097.301857566272 295.9264492287786
1135 0.005 5.675 20 1086.652015392548 1036.325468517261 1036.559515891823 1103.066653639189 1100.455822698169 1100.038113847266 1096.118814520943 324.0964889090244 1097.305556069849 295.9264422501582
1136 0.005 5.68 20 1086.654945294227 1036.325118836077 1036.559153121895 1103.066477896305 1100.457154714002 1100.039107944488 1096.115568831075 324.1009811968132 1097.303850791262 295.9264323123865
1137 0.005 5.685 20 1086.651494866441 1036.324755460261 1036.558796149161 1103.065694627154 1100.457128412097 1100.037066339558 1096.114026404277 324.1054002445352 1097.307367095969 295.9264191176534
1138 0.005 5.69 20 1086.653876235627 1036.324408250407 1036.558439074438 1103.064280280444 1100.45462810477 1100.037657438627 1096.112876059953 324.1098951423197 1097.303661745992 295.926410265062
1139 0.005 5.695 20 1086.649321215564 1036.324008859856 1036.558053834916 1103.060064944993 1100.451440557151 1100.026631508891 1096.109936379853 324.1146151349388 1097.306274933781 295.9264017135454
1140 0.005 5.7 20 1086.650905537308 1036.323650358465 1036.55768597522 1103.060569119508 1100.452199751798 1100.030880001222 1096.115233802231 324.1191687608357 1097.306896282186 295.92638969925
1141 0.005 5.705 20 1086.655780542817 1036.323322793215 1036.557337846246 1103.063877704946 1100.450596876632 1100.026768077417 1096.114127970583 324.1236833379711 1097.305726468189 295.9263772444409
1142 0.005 5.71 20 1086.660948833761 1036.323057117618 1036.557054235826 1103.066910376057 1100.452255905169 1100.029088762423 1096.116193895872 324.128157036871 1097.313741091673 295.9263694312082
1143 0.005 5.715 20 1086.670758631989 1036.322908868019 1036.55686699899 1103.07627675224 1100.458521232207 1100.033140927477 1096.118369268215 324.1325412609922 1097.318886759798 295.9263642555546
1144 0.005 5.72 20 1086.676518941717 1036.322864315698 1036.556801448071 1103.084544915848 1100.467072812925 1100.047224030424 1096.118497306133 324.1369534266631 1097.326803787643 295.926358074847
1145 0.005 5.725000000000001 20 1086.672503521725 1036.322772742076 1036.556722337786 1103.079586600432 1100.465437904849 1100.046152100487 1096.11860561591 324.1414471924579 1097.326152514504 295.9263516183417
1146 0.005 5.73 20 1086.673181162627 1036.322681099615 1036.556629508506 1103.077778590967 1100.462772725555 1100.039716196145 1096.116241132914 324.1454858621258 1097.325820654052 295.9263139424681
1147 0.005 5.735 20 1086.683373181515 1036.322767423822 1036.556678734371 1103.093161201887 1100.474510276467 1100.056222385622 1096.121125544068 324.1499513001558 1097.33190882779 295.9262718408557
1148 0.005 5.74 20 1086.672423346532 1036.32269502864 1036.556639002717 1103.076383777835 1100.461690905959 1100.037723317458 1096.11659978397 324.1543877674696 1097.326026668014 295.9262571383496
1149 0.005 5.745 20 1086.67160917694 1036.322620654535 1036.556575928272 1103.077053544135 1100.464609403973 1100.043710056101 1096.117024536874 324.1589407207802 1097.326650207058 295.9263405763649
1150 0.005 5.75 20 1086.669035066597 1036.322529579372 1036.556491396185 1103.07604943345 1100.465585273651 1100.045408378708 1096.119275741485 324.1629125454612 1097.325995137752 295.9263963033653
1151 0.005 5.755 20 1086.673257322511 1036.322575171771 1036.556511164489 1103.088963764626 1100.473614083528 1100.058539739933 1096.127120325086 324.1673591652419 1097.328030454575 295.926411215515
1152 0.005 5.76 20 1086.672237065283 1036.322632831843 1036.556565188046 1103.090366434164 1100.476244573759 1100.064768454529 1096.128788382278 324.1718775007911 1097.329642309041 295.9263857854189
1153 0.005 5.765 20 1086.66998752137 1036.322663762558 1036.556599962354 1103.087950876629 1100.47380880164 1100.061179772251 1096.1282587487 324.176745469153 1097.32900510179 295.92642590813
1154 0.005 5.77 20 1086.676670795491 1036.3228232143 1036.556734318314 1103.097403005611 1100.483590991509 1100.075382659994 1096.134890802137 324.1809993149583 1097.330094204092 295.9264301156543
1155 0.005 5.775 20 1086.671406372898 1036.322914569259 1036.556833092367 1103.090462137451 1100.478082068393 1100.069913638706 1096.13292220124 324.1855369942393 1097.335436121782 295.9264132526411
1156 0.005 5.78 20 1086.676060842856 1036.323050355044 1036.556957100528 1103.094224231089 1100.483403206352 1100.077300678257 1096.135781057749 324.1892566497275 1097.331393435632 295.9264827034226
1157 0.005 5.785 20 1086.67580863768 1036.323233029121 1036.557132367023 1103.09731178995 1100.484205945558 1100.079224596357 1096.137990705012 324.193439271231 1097.334324948606 295.926453998058
1158 0.005 5.79 20 1086.683580207827 1036.323496007948 1036.557365377202 1103.103703772869 1100.484634051953 1100.076080061424 1096.135899120772 324.1976975360191 1097.32735501066 295.9264506309015
1159 0.005 5.795 20 1086.684540877633 1036.323797714523 1036.557655617067 1103.108686116716 1100.487450768025 1100.079437819447 1096.138640977071 324.2023346046204 1097.334149048952 295.9264385643085
1160 0.005 5.8 20 1086.691422239049 1036.324166174643 1036.558007609904 1103.11345175673 1100.491102189753 1100.080834967171 1096.138359918298 324.2068221103513 1097.335384805855 295.9264266128474
1161 0.005 5.805 20 1086.691649820687 1036.324577280275 1036.558408153411 1103.116119825849 1100.492119662327 1100.085860396465 1096.145435812422 324.211202584095 1097.338174515611 295.9264128389144
1162 0.005 5.81 20 1086.690801779155 1036.324910809684 1036.55874406585 1103.108254604865 1100.488757416562 1100.083282487734 1096.14332213278 324.2155437002509 1097.336015159875 295.9264034685855
1163 0.005 5.815 20 1086.695692548166 1036.325361567614 1036.559181419452 1103.120400878691 1100.496042822678 1100.091557549982 1096.148394720931 324.2198748558809 1097.340125365608 295.9263924737824
1164 0.005 5.82 20 1086.689819495533 1036.325670118191 1036.559512408641 1103.108361045213 1100.490343843121 1100.088368802163 1096.139712533809 324.2242039340528 1097.337471913606 295.9263805566994
1165 0.005 5.825 20 1086.695660089411 1036.326066054005 1036.559893601366 1103.115453984439 1100.496493239158 1100.093682093556 1096.144644691887 324.2285000724882 1097.340338090715 295.9263666819501
1166 0.005 5.83 20 1086.695838261811 1036.326424745006 1036.56025155447 1103.112780648183 1100.493333360738 1100.091135753474 1096.138850057536 324.2327447360176 1097.341399197368 295.9263550032883
1167 0.005 5.835 20 1086.697030134731 1036.326784378941 1036.560600586952 1103.111589526988 1100.491437521892 1100.084732258551 1096.142245789975 324.2369718851241 1097.340743292909 295.9263474139289
1168 0.005 5.84 20 1086.701391225996 1036.327238737502 1036.561046523551 1103.120304681835 1100.497744454563 1100.093788924223 1096.147673455156 324.2412004204523 1097.345480057664 295.926342139836
1169 0.005 5.845 20 1086.702626620766 1036.327739706726 1036.561539539694 1103.124817466155 1100.502458761679 1100.098502595756 1096.156688268483 324.2454440236376 1097.345094074613 295.9263358983929
1170 0.005 5.850000000000001 20 1086.700650443455 1036.32817773546 1036.561985972604 1103.121348960625 1100.501861617623 1100.095710332756 1096.15197596544 324.2493805359776 1097.347443387985 295.9262966826383
1171 0.005 5.855 20 1086.700647299611 1036.328630746679 1036.562441932845 1103.121862641008 1100.50072375272 1100.089338351247 1096.156662707573 324.2536409778042 1097.341885667816 295.9262694587318
1172 0.005 5.86 20 1086.702468281141 1036.329096761764 1036.562905703178 1103.124364401752 1100.503828420026 1100.094387818295 1096.15667141708 324.2577944064671 1097.344340652519 295.9262531368155
1173 0.005 5.865 20 1086.700001867386 1036.329528906405 1036.563342277535 1103.120651376678 1100.499620341098 1100.087470354422 1096.157918571515 324.2619871557228 1097.339440163816 295.926320882682
1174 0.005 5.87 20 1086.69736582228 1036.329921477473 1036.56374797063 1103.118266182947 1100.499344720483 1100.088465298011 1096.157494174657 324.2659489280502 1097.339334370959 295.9263823372844
1175 0.005 5.875 20 1086.69757199661 1036.330313166831 1036.564141160465 1103.120140702443 1100.500816789144 1100.092045988983 1096.157392664407 324.2700044722193 1097.337702337107 295.9264024830256
1176 0.005 5.88 20 1086.696156544758 1036.330659947399 1036.564495420429 1103.117369185777 1100.498765946495 1100.089036728155 1096.156523505268 324.2741283614135 1097.334804890837 295.9263757591644
1177 0.005 5.885 20 1086.703640201071 1036.331089656103 1036.564903775475 1103.124864854772 1100.504034433206 1100.097004324123 1096.161045121073 324.2784580501477 1097.341046468767 295.9263740580535
1178 0.005 5.89 20 1086.697791070258 1036.331460208844 1036.565289389426 1103.121166087649 1100.503384033312 1100.097135799401 1096.163383248881 324.2825781378815 1097.338039190587 295.9264017643328
1179 0.005 5.895 20 1086.696008992384 1036.331758689882 1036.565602393036 1103.118480958494 1100.504236355403 1100.100840255687 1096.156123917872 324.2869269635051 1097.339388314883 295.9263794445176
1180 0.005 5.9 20 1086.695695566089 1036.332063436687 1036.565913896494 1103.118622735213 1100.50191889087 1100.098251969499 1096.160745986107 324.2901895079108 1097.341377073324 295.9264544040443
1181 0.005 5.905 20 1086.699008308972 1036.332384886101 1036.566232393855 1103.121289908707 1100.505222032913 1100.103428012099 1096.157718988376 324.2945054494149 1097.336004799969 295.9264337551053
1182 0.005 5.91 20 1086.690448068277 1036.332546975942 1036.566418209078 1103.108553586654 1100.496048140164 1100.086343542187 1096.151417138724 324.2986957090592 1097.328875515326 295.9264355642013
1183 0.005 5.915 20 1086.693350974512 1036.332769064505 1036.566641247427 1103.115955784373 1100.500655247191 1100.095194543764 1096.15339865924 324.3028398437786 1097.334451288034 295.9264288043996
1184 0.005 5.92 20 1086.691312156167 1036.332961168056 1036.566847510302 1103.114225435907 1100.499962167629 1100.095284716603 1096.154613250794 324.3068991407519 1097.330148069305 295.9264197175817
1185 0.005 5.925 20 1086.67832668624 1036.33297409258 1036.566901983999 1103.100623659175 1100.490342366105 1100.082371598936 1096.150939357567 324.3109144453798 1097.327134114173 295.9264088357671
1186 0.005 5.93 20 1086.681596908981 1036.333003524667 1036.566934288492 1103.102235889522 1100.492310854496 1100.082668114288 1096.148736668356 324.3150015869258 1097.320094375929 295.9264017036898
1187 0.005 5.935 20 1086.677660108363 1036.332950447263 1036.566890751085 1103.093254699339 1100.483878821738 1100.066257480865 1096.143425802775 324.3190470674122 1097.319333401151 295.926394685679
1188 0.005 5.94 20 1086.678637131141 1036.332881424269 1036.566829265761 1103.095739730995 1100.483093945374 1100.071817775759 1096.142219599775 324.3230439385304 1097.321002448299 295.9263870368561
1189 0.005 5.945 20 1086.675264457747 1036.33277341598 1036.566732942551 1103.089704029772 1100.478709734379 1100.062907737463 1096.140973363155 324.3270204891497 1097.32170636788 295.9263774014722
1190 0.005 5.95 20 1086.676685906465 1036.33266741938 1036.566618178546 1103.088568727309 1100.47803896185 1100.05701498366 1096.142583379563 324.331032155633 1097.322180295323 295.9263675928472
1191 0.005 5.955 20 1086.677873598019 1036.332572937365 1036.566523491903 1103.092361718241 1100.478419899817 1100.060851236688 1096.139928876572 324.335036590244 1097.32717939381 295.9263635632102
1192 0.005 5.96 20 1086.68010160162 1036.332489534203 1036.566438242447 1103.094223208029 1100.481924562542 1100.063473308125 1096.139692517111 324.3389718221914 1097.329815150749 295.926360675695
1193 0.005 5.965 20 1086.684044096835 1036.332413289829 1036.566351199968 1103.094435776399 1100.478704261394 1100.054903081194 1096.136209169018 324.3428978862734 1097.330883355743 295.926357619201
1194 0.005 5.97 20 1086.685572628707 1036.332357581173 1036.56629083014 1103.096296973082 1100.482823892299 1100.059949772061 1096.136458049055 324.3468080885135 1097.334729844061 295.9263196437827
1195 0.005 5.975000000000001 20 1086.689326518356 1036.332347093122 1036.566276811031 1103.10313157219 1100.490097550405 1100.072829421079 1096.135512091094 324.3507462517932 1097.340373926887 295.926307044908
1196 0.005 5.98 20 1086.686610074998 1036.332299868628 1036.566245233023 1103.100382353863 1100.487711794864 1100.072949758512 1096.135515194285 324.3544954664324 1097.333268516877 295.9262928136786
1197 0.005 5.985 20 1086.68183193524 1036.332209950441 1036.566171363246 1103.09658946092 1100.482897794913 1100.067348332658 1096.132377706887 324.3585090976998 1097.326860374133 295.9263477651024
1198 0.005 5.99 20 1086.676371028634 1036.33204863261 1036.566033750906 1103.090631761835 1100.482350009106 1100.069777722265 1096.133951066653 324.3619799383817 1097.322436678741 295.9264192664181
1199 0.005 5.995 20 1086.676436327693 1036.331920452809 1036.565906371422 1103.093923817328 1100.48262406254 1100.070502755161 1096.135036524429 324.3657469034645 1097.319285116418 295.9264492457901
1200 0.005 6 20 1086.671849116962 1036.331735417282 1036.565737407065 1103.089386798005 1100.479458679047 1100.067418181229 1096.132505315572 324.369684784331 1097.314303252611 295.9264351229394
1201 0.005 6.005 20 1086.666838650463 1036.331494301589 1036.565513069889 1103.086132446443 1100.478170580782 1100.06540761716 1096.130170815582 324.3736861619823 1097.307945424248 295.9264098781304
1202 0.005 6.01 20 1086.664920769252 1036.331231460828 1036.565258908219 1103.083003283984 1100.474196893184 1100.05749822493 1096.129224747468 324.3774608255411 1097.302825106487 295.9264586840783
1203 0.005 6.015000000000001 20 1086.664308469727 1036.330965154716 1036.564994023044 1103.083977640532 1100.477530082396 1100.062507701686 1096.130081146517 324.3815442457066 1097.31032494676 295.9264325360601
1204 0.005 6.02 20 1086.663154064322 1036.330623914823 1036.564659528657 1103.075941895943 1100.467754237212 1100.04675205687 1096.120215701167 324.3845078273528 1097.297612288184 295.9265086851493
1205 0.005 6.025 20 1086.659537708357 1036.330233619947 1036.564273389609 1103.068676323305 1100.460083261203 1100.038685054342 1096.122513436723 324.3887027927756 1097.300513300504 295.9264891129461
1206 0.005 6.03 20 1086.660686122141 1036.329859007569 1036.563893647977 1103.067948900956 1100.458406043443 1100.034406048582 1096.122190571065 324.3924201210984 1097.293428572533 295.9264956578139
1207 0.005 6.035 20 1086.661796994988 1036.329495252897 1036.563519020261 1103.070679887354 1100.457994690271 1100.036107587677 1096.122450910553 324.3964546751376 1097.301837427039 295.9264973937774
1208 0.005 6.04 20 1086.669186125757 1036.329218861651 1036.563219892239 1103.077020020233 1100.463320984781 1100.03807839701 1096.118973820586 324.4002149994814 1097.305768149494 295.9264953540873
1209 0.005 6.045 20 1086.670040378413 1036.328935097514 1036.562932871828 1103.077284632184 1100.46349858945 1100.041450367373 1096.118105150074 324.4039785450833 1097.31796483884 295.9264866352196
1210 0.005 6.05 20 1086.672268131057 1036.328646569981 1036.56264028851 1103.077582518245 1100.464837334617 1100.047271389509 1096.116891966346 324.4077235345389 1097.32016169395 295.9264792714745
1211 0.005 6.055 20 1086.674007311009 1036.328414374356 1036.562400677399 1103.083932607914 1100.471333787199 1100.052552722036 1096.117312777497 324.4114499654198 1097.322080111342 295.9264725171368
1212 0.005 6.06 20 1086.668612831965 1036.328103165415 1036.562109622958 1103.074028890811 1100.464421476764 1100.044826934567 1096.116741712096 324.4152091318201 1097.321139489194 295.926462835926
1213 0.005 6.065 20 1086.665728265819 1036.32778145815 1036.561800251306 1103.072188675292 1100.46345842505 1100.043104996686 1096.115503655629 324.4189159294527 1097.320645395233 295.9264533374279
1214 0.005 6.07 20 1086.666708292682 1036.327445123423 1036.561461415629 1103.071852169187 1100.461276906229 1100.0401243166 1096.113647729295 324.4226802951475 1097.320135768843 295.9264457477779
1215 0.005 6.075 20 1086.661599967001 1036.327086027961 1036.561113343885 1103.067464206821 1100.458608578672 1100.041097005793 1096.117495763109 324.4264331462584 1097.315136396156 295.926442975983
1216 0.005 6.08 20 1086.658882108806 1036.326741929038 1036.560775079176 1103.069470086379 1100.460159568145 1100.04451423055 1096.118173130661 324.4301662432969 1097.310502517109 295.9264383501844
1217 0.005 6.085 20 1086.654589871334 1036.326373290489 1036.560411999718 1103.06662475861 1100.457100573774 1100.043867821622 1096.119616144529 324.433865623325 1097.304981228067 295.9264343881851
1218 0.005 6.09 20 1086.654695687076 1036.326008245605 1036.560037505596 1103.065693360634 1100.456522795037 1100.037383313883 1096.117208379713 324.4376051991495 1097.304530438524 295.9263839402419
1219 0.005 6.095 20 1086.653655030583 1036.325670403004 1036.559699630225 1103.067034908282 1100.457686524752 1100.039213972672 1096.119794390554 324.4411770387144 1097.306358433308 295.9263741146694
1220 0.005 6.100000000000001 20 1086.655022460181 1036.325363842876 1036.559384098036 1103.067921505551 1100.459678074011 1100.043119963026 1096.118950385354 324.4447272993222 1097.306859411198 295.9263477308178
1221 0.005 6.105 20 1086.654014083427 1036.325041570487 1036.559057436315 1103.067487315016 1100.456145654389 1100.031905578362 1096.11557513488 324.4485251448385 1097.305943695977 295.9263867927616
1222 0.005 6.11 20 1086.652897459235 1036.324727613242 1036.55874577909 1103.065721898076 1100.454816299972 1100.034987432189 1096.115441287871 324.4517778515553 1097.305974508668 295.9264622618626
1223 0.005 6.115 20 1086.652646215263 1036.324415063994 1036.558428214484 1103.064571299246 1100.452766452827 1100.031814740005 1096.118065269744 324.4555680083673 1097.306185883237 295.9264959007581
1224 0.005 6.12 20 1086.656203057919 1036.324121462117 1036.55812207452 1103.066990558817 1100.453047156671 1100.031206265832 1096.117230635131 324.4591911008986 1097.306089355642 295.9264827933502
1225 0.005 6.125 20 1086.660017667758 1036.32385441637 1036.557841678557 1103.066998148706 1100.452231709057 1100.030185098411 1096.116474720036 324.4628462582994 1097.312671488349 295.9264539937187
1226 0.005 6.13 20 1086.666741856755 1036.32366350843 1036.557628259477 1103.074143196027 1100.455771544091 1100.035512058408 1096.117284685149 324.4663450994198 1097.317395668769 295.9265056563811
1227 0.005 6.135 20 1086.67425377532 1036.323585619382 1036.557521118838 1103.082084524744 1100.46514074138 1100.045690710576 1096.117434327487 324.4701705636045 1097.322523133058 295.9264717616679
1228 0.005 6.140000000000001 20 1086.672288761535 1036.323488248894 1036.557426763478 1103.080181497499 1100.462250585711 1100.041889694398 1096.11581897354 324.4735133642938 1097.326458886213 295.9265323332596
1229 0.005 6.145 20 1086.678085727834 1036.323476094544 1036.557399332642 1103.085220169673 1100.46786194799 1100.047696153797 1096.117116946036 324.4769115475837 1097.326369217644 295.9265069057798
1230 0.005 6.15 20 1086.681623021791 1036.323544293641 1036.557451623177 1103.091848876811 1100.471809484271 1100.053932612309 1096.119030010457 324.4803758270012 1097.328850866183 295.9265092660197
1231 0.005 6.155 20 1086.671677485579 1036.323453921103 1036.557390209092 1103.075580830041 1100.458839422984 1100.033415506783 1096.114087062675 324.4843167265789 1097.32229799068 295.926509684701
1232 0.005 6.16 20 1086.672285951087 1036.323400335929 1036.557347310546 1103.080708058521 1100.464634221112 1100.047723264336 1096.118667687199 324.4879801173194 1097.328148422617 295.9265029542487
1233 0.005 6.165 20 1086.674788737996 1036.323409806782 1036.557344866662 1103.0853694506 1100.470450006574 1100.050247175406 1096.122351069666 324.4915397741017 1097.323607516686 295.9264919650925
1234 0.005 6.17 20 1086.6734041166 1036.32346982178 1036.557398626364 1103.091412727446 1100.475648739302 1100.062736932628 1096.128410871396 324.4951329810535 1097.3304838626 295.9264840699621
1235 0.005 6.175 20 1086.672286699011 1036.323501755709 1036.557426593525 1103.087771944054 1100.474106988018 1100.061470410659 1096.129316406015 324.4987283375694 1097.324976525059 295.9264769122698
1236 0.005 6.18 20 1086.67414707126 1036.32359636162 1036.557514444269 1103.093310734921 1100.475702523485 1100.060845601494 1096.130605059238 324.5023108423779 1097.332018092086 295.9264685689689
1237 0.005 6.185 20 1086.67648005787 1036.323737247078 1036.557638863657 1103.094113382871 1100.479628051072 1100.068470840683 1096.134573716917 324.5058664465605 1097.329988262596 295.9264568162567
1238 0.005 6.19 20 1086.67602364219 1036.323866576094 1036.557764805146 1103.093282519385 1100.476508202581 1100.064560881432 1096.135826931485 324.5094482636588 1097.331433627027 295.9264436517228
1239 0.005 6.195 20 1086.684097233554 1036.324178803019 1036.558046973055 1103.109629461026 1100.492775266881 1100.087045548497 1096.142713818101 324.5130187204189 1097.337819589121 295.9264352404145
1240 0.005 6.2 20 1086.679526176314 1036.324397936896 1036.558275401709 1103.099105752959 1100.481576139781 1100.076273047064 1096.139389784168 324.516598021712 1097.331731004644 295.9264295957481
1241 0.005 6.205 20 1086.682951761209 1036.324677130551 1036.558545757257 1103.106992638189 1100.488705516344 1100.080665478465 1096.137590021244 324.5201394598761 1097.333990278221 295.9264228185559
1242 0.005 6.21 20 1086.684500013295 1036.324962258542 1036.558824159149 1103.107329022065 1100.487168980351 1100.079864225189 1096.138866638317 324.5236658427896 1097.333504416587 295.9263790260252
1243 0.005 6.215 20 1086.691713735741 1036.32533192147 1036.559170071979 1103.114427076867 1100.493755045183 1100.082309097418 1096.140260443404 324.5270149550939 1097.341611290502 295.9263673116581
1244 0.005 6.22 20 1086.694026155033 1036.325731172069 1036.559551351138 1103.11309817139 1100.492255807127 1100.08136269253 1096.144600817386 324.530473426498 1097.338748082926 295.9263368088242
1245 0.005 6.225000000000001 20 1086.693618817547 1036.326101781914 1036.559923187803 1103.112505374885 1100.494631349102 1100.086543915671 1096.141990999321 324.5340321929491 1097.339844568455 295.9263567566012
1246 0.005 6.23 20 1086.694423407179 1036.326478407103 1036.560299618733 1103.112931177686 1100.494616986376 1100.087185367493 1096.142632487266 324.5371787741419 1097.339047764941 295.9264413988549
1247 0.005 6.235 20 1086.698332049379 1036.326936532582 1036.560743017326 1103.119541710474 1100.498952439243 1100.094373078862 1096.147831962556 324.5407087549961 1097.340151452308 295.9264773015997
1248 0.005 6.24 20 1086.699530091029 1036.327393743795 1036.561197271189 1103.117995620321 1100.496986728673 1100.091388667101 1096.146723820614 324.5441803304136 1097.338215600669 295.9264698836554
1249 0.005 6.245 20 1086.70127423255 1036.327828432202 1036.561627992606 1103.118152472457 1100.496961098398 1100.090794687876 1096.139663948239 324.5477203885351 1097.340564349792 295.9264376727244
1250 0.005 6.25 20 1086.698048942294 1036.328207359074 1036.562021599625 1103.114615587037 1100.493554444518 1100.088641151902 1096.139759685247 324.5511603742228 1097.340694280021 295.9264863379323
1251 0.005 6.255 20 1086.706970328354 1036.328745400576 1036.56253076106 1103.126881338869 1100.501552838746 1100.095293610384 1096.150668917205 324.5548230418474 1097.337050376433 295.9264547805719
1252 0.005 6.26 20 1086.702192181975 1036.329220416581 1036.563019292967 1103.123019703327 1100.500476694983 1100.095185783219 1096.152540946172 324.5580362088589 1097.342785770729 295.9265001261144
1253 0.005 6.265000000000001 20 1086.70043866857 1036.3296435281 1036.563457101937 1103.118288634014 1100.497627770476 1100.088794133243 1096.154354084889 324.5612971935849 1097.337202849909 295.9264865824608
1254 0.005 6.27 20 1086.696393194175 1036.330006602259 1036.563835217545 1103.113761870182 1100.494231193429 1100.084835907615 1096.155091412548 324.5647048754342 1097.341817090395 295.926486849917
1255 0.005 6.275 20 1086.703588600874 1036.330452077448 1036.56426172451 1103.121413848421 1100.500725595329 1100.093797077494 1096.154412956748 324.5684340485178 1097.339530074476 295.926489874461
1256 0.005 6.28 20 1086.698488616581 1036.330835340923 1036.564659356546 1103.119404086445 1100.497874622471 1100.087368667083 1096.155016603286 324.5718751021655 1097.341786816752 295.9264848715715
1257 0.005 6.285 20 1086.696743804142 1036.331183474406 1036.565013370217 1103.113621027385 1100.495044962831 1100.083018375513 1096.157340028721 324.575253631779 1097.332625533883 295.9264731603408
1258 0.005 6.29 20 1086.694776121198 1036.331511138957 1036.565350731414 1103.114686691103 1100.496145901676 1100.085350373771 1096.155006450627 324.5786519128212 1097.336957993098 295.9264608214086
1259 0.005 6.295 20 1086.698573171145 1036.331881937695 1036.565717124423 1103.120034789825 1100.500024603793 1100.09038618083 1096.156535790964 324.5820615681596 1097.334560523755 295.9264493313602
1260 0.005 6.3 20 1086.70012704765 1036.332236469206 1036.566063320308 1103.118853132675 1100.499175310389 1100.088588113227 1096.158428624341 324.5854360511022 1097.341745885379 295.9264390949367
1261 0.005 6.305 20 1086.699588757357 1036.332623326382 1036.566455322054 1103.12280194298 1100.5056923427 1100.098706345301 1096.16523970003 324.5888093412013 1097.339378332084 295.9264270047345
1262 0.005 6.31 20 1086.700083449973 1036.332960506511 1036.566796961021 1103.120629474063 1100.504825116684 1100.099021061961 1096.158449296489 324.592218539485 1097.342091961681 295.9264175967824
1263 0.005 6.315 20 1086.69905839015 1036.333284788904 1036.567130104728 1103.121603714877 1100.506259109443 1100.104200808616 1096.160225906679 324.595592576045 1097.34153551367 295.9264108228233
1264 0.005 6.32 20 1086.694506400255 1036.333521928609 1036.567379900274 1103.115635486547 1100.503005939915 1100.094579166692 1096.152716868729 324.5989473843826 1097.339276957023 295.9264048934812
1265 0.005 6.325 20 1086.690812791647 1036.33370478952 1036.567583587928 1103.110498273304 1100.496591593043 1100.089170186909 1096.156372851003 324.6022398406168 1097.334005698815 295.9263990913904
1266 0.005 6.33 20 1086.695499606211 1036.333944733868 1036.567817970198 1103.119069867344 1100.504114020351 1100.099751680149 1096.154481477678 324.6055434611108 1097.338186034148 295.926375112438
1267 0.005 6.335 20 1086.688928126721 1036.334078478515 1036.567968073502 1103.108410951524 1100.496986021441 1100.085921217443 1096.149873023125 324.6086162273836 1097.330185343366 295.9263569773785
1268 0.005 6.34 20 1086.683925859925 1036.334139996298 1036.568050253445 1103.10230284989 1100.49264656158 1100.082063009048 1096.155108878723 324.6119461641614 1097.326532341674 295.9263189118068
1269 0.005 6.345 20 1086.680486298756 1036.334115325344 1036.56804677296 1103.094471993772 1100.485846626509 1100.071206791888 1096.146083634037 324.6152883794042 1097.321308302185 295.926320929694
1270 0.005 6.350000000000001 20 1086.677677237272 1036.334040854432 1036.567983499815 1103.092260315357 1100.482704495643 1100.066555669307 1096.146449963671 324.6182271556762 1097.317927701057 295.9264112558814
1271 0.005 6.355 20 1086.673952633113 1036.333907512817 1036.567864194204 1103.086747300838 1100.477784760252 1100.059163923126 1096.143770151253 324.6213584612659 1097.317955781175 295.9264553040197
1272 0.005 6.36 20 1086.674721383063 1036.333777435216 1036.567736276332 1103.086184404689 1100.476203724304 1100.055912441912 1096.141512440698 324.6247064291695 1097.31911237844 295.9264554727228
1273 0.005 6.365 20 1086.674683162622 1036.333639141754 1036.567598541563 1103.085420400059 1100.474961896517 1100.054770559737 1096.141053441405 324.6279832835447 1097.319919799035 295.9264255944755
1274 0.005 6.37 20 1086.677277078367 1036.333503566533 1036.567456407249 1103.088595041702 1100.47464214349 1100.05646652429 1096.139482126094 324.6312526305391 1097.322329580795 295.9264729642939
1275 0.005 6.375 20 1086.678822357086 1036.333400050069 1036.567349962145 1103.092034183885 1100.477941498016 1100.060308637463 1096.138374588786 324.6345346517071 1097.326997972861 295.9264481136369
1276 0.005 6.38 20 1086.682963935761 1036.333319065704 1036.567261022686 1103.095851121873 1100.478713768202 1100.060292897072 1096.136968476499 324.6379118805879 1097.333031694075 295.9264720347393
1277 0.005 6.385 20 1086.687617058624 1036.333317037738 1036.567242828294 1103.101745697884 1100.487610379824 1100.069554797365 1096.140288980572 324.6406732029653 1097.331333703296 295.9265079246295
1278 0.005 6.390000000000001 20 1086.687121988555 1036.333288755207 1036.567219515164 1103.103686112335 1100.490513291629 1100.077347939704 1096.136970140879 324.6437538894477 1097.343497371406 295.9265044005216
1279 0.005 6.395 20 1086.685854131666 1036.333232555962 1036.567168368634 1103.099196869612 1100.484699425628 1100.068240085768 1096.135606204003 324.6469485095668 1097.327589960713 295.9265096581362
1280 0.005 6.4 20 1086.680836558206 1036.333124111623 1036.567083760967 1103.096897708447 1100.482384824995 1100.068918532685 1096.132002829648 324.6503461413238 1097.328977600516 295.926505915747
1281 0.005 6.405 20 1086.674973135654 1036.332940712684 1036.566927696542 1103.090150692666 1100.479999941671 1100.070168845993 1096.133382208902 324.6535464264537 1097.324432701379 295.9264988266376
1282 0.005 6.41 20 1086.675534640971 1036.332769004498 1036.566759259987 1103.092288560757 1100.478564250875 1100.064709525761 1096.131345221198 324.6567248476113 1097.315233121403 295.9264900789892
1283 0.005 6.415 20 1086.672104881213 1036.332592910773 1036.566590953999 1103.093002998049 1100.481751458542 1100.069288089675 1096.132520479526 324.6598748461064 1097.315623636914 295.9264822651354
1284 0.005 6.42 20 1086.669525762546 1036.332390610673 1036.566397167725 1103.088958040122 1100.479480648451 1100.065136825525 1096.132898663339 324.6630224949776 1097.305513450005 295.9264763517806
1285 0.005 6.425 20 1086.667412688676 1036.332131158217 1036.56614865981 1103.084067798888 1100.476779985139 1100.059371974197 1096.125499769 324.6661157871699 1097.306305223382 295.9264696259488
1286 0.005 6.43 20 1086.665639059677 1036.331852366786 1036.565879810974 1103.08459379803 1100.478006186303 1100.064359309493 1096.127525551595 324.6692143895574 1097.308684759676 295.9264614521388
1287 0.005 6.435 20 1086.664712877525 1036.331557709288 1036.565585210164 1103.080016948196 1100.472265409666 1100.056746276537 1096.127072740964 324.6723540368793 1097.304646362147 295.9264574590982
1288 0.005 6.44 20 1086.661711002795 1036.331185452367 1036.565214835881 1103.069214940975 1100.461348771414 1100.037666038736 1096.12370290112 324.6754663311374 1097.29776515985 295.9264538315417
1289 0.005 6.445 20 1086.661266108724 1036.330828570715 1036.564858243956 1103.070508574399 1100.460003898488 1100.038461105469 1096.122960600649 324.6785538983877 1097.299435032669 295.9264515302042
1290 0.005 6.45 20 1086.664708859183 1036.330510188817 1036.564526000545 1103.075874772825 1100.463951159561 1100.04287946219 1096.124433673263 324.6816299355052 1097.303788636434 295.9264466213931
1291 0.005 6.455 20 1086.668472745936 1036.330213967611 1036.564209835149 1103.074599625782 1100.462477648772 1100.037266327804 1096.121794480838 324.6844680879678 1097.308722740592 295.9264223406745
1292 0.005 6.46 20 1086.673870549793 1036.32996453967 1036.563944235168 1103.079476723443 1100.466581056599 1100.042777794941 1096.120248192834 324.687584336086 1097.316973883267 295.9263794678793
1293 0.005 6.465 20 1086.674418118399 1036.329697842594 1036.563674829835 1103.078370679407 1100.466766191963 1100.046595933215 1096.117547589012 324.6906687289095 1097.321718476036 295.9263707233674
1294 0.005 6.47 20 1086.67417399516 1036.329448516949 1036.563432868282 1103.080655574728 1100.468411798312 1100.047734357877 1096.116600614761 324.6936337464933 1097.321484573283 295.9264589216532
1295 0.005 6.475000000000001 20 1086.675061607526 1036.329237188084 1036.563217683262 1103.084065484076 1100.471609184001 1100.049146379765 1096.116937306673 324.6963722036363 1097.323047952644 295.926511233071
1296 0.005 6.48 20 1086.668052803544 1036.328939820607 1036.562945695391 1103.073279263932 1100.46297946352 1100.03885084107 1096.115143781578 324.6994518934141 1097.319553670579 295.9265229158736
1297 0.005 6.485 20 1086.669982562497 1036.328663231446 1036.562663954767 1103.076993779046 1100.465363492235 1100.043038921368 1096.115195896776 324.7025631374515 1097.32061944284 295.926497703995
1298 0.005 6.49 20 1086.666582034808 1036.328370865551 1036.562379098858 1103.074068789882 1100.460831011593 1100.039501325257 1096.117683062738 324.7058781404847 1097.316602438359 295.9265456158418
1299 0.005 6.495 20 1086.658347386519 1036.32801924797 1036.562050499091 1103.06903860817 1100.457447040498 1100.039399001178 1096.118434298895 324.7088388305271 1097.310641293923 295.9265418795914
1300 0.005 6.5 20 1086.657456173495 1036.327645747899 1036.561678571871 1103.066020316368 1100.456168314952 1100.039031556787 1096.115810145363 324.7119956443459 1097.299222660953 295.9265415032723
1301 0.005 6.505 20 1086.651839299814 1036.327241343118 1036.561280019642 1103.064015181779 1100.454402788166 1100.036091805929 1096.117378570446 324.7144751347645 1097.30439928297 295.926610080743
1302 0.005 6.51 20 1086.653108923163 1036.326867264154 1036.560903517404 1103.065200400131 1100.456702256559 1100.038851482174 1096.117326362556 324.7173884048224 1097.301574798559 295.9265796684832
1303 0.005 6.515000000000001 20 1086.651916436061 1036.326479627577 1036.56050851929 1103.062709736367 1100.453840610436 1100.03521707722 1096.114787863651 324.7205669778646 1097.305348438732 295.9265713837568
1304 0.005 6.52 20 1086.651411459156 1036.326087040022 1036.560119675744 1103.061928612784 1100.454118599175 1100.03213661623 1096.110808074153 324.7236704172778 1097.303963159524 295.9265611773935
1305 0.005 6.525 20 1086.654390742383 1036.325767001617 1036.559780431435 1103.065691394103 1100.454151264147 1100.035807309777 1096.113814924622 324.7266043539785 1097.306291426152 295.9265501565878
1306 0.005 6.53 20 1086.651948648867 1036.325404916523 1036.559426749936 1103.062453165469 1100.452207901617 1100.030776440385 1096.112437583665 324.7296170296781 1097.305827442427 295.9265394339284
1307 0.005 6.535 20 1086.654904689771 1036.325051656732 1036.559059082289 1103.062269714139 1100.447794515792 1100.023809737155 1096.113336208467 324.7326049748737 1097.30513649715 295.9265281661075
1308 0.005 6.54 20 1086.660888481912 1036.324767223039 1036.558759572642 1103.066142070841 1100.452023968357 1100.02701168956 1096.112842998034 324.7355694664876 1097.313562769852 295.9265192357902
1309 0.005 6.545 20 1086.67055440688 1036.324626982734 1036.558582032387 1103.077929045031 1100.45988092349 1100.038534387271 1096.119241518354 324.7385709213965 1097.320124970683 295.9265079639459
1310 0.005 6.55 20 1086.675765706476 1036.324557457487 1036.55849099916 1103.083321240308 1100.466489025873 1100.046651166449 1096.118282564283 324.7415329901565 1097.326051144569 295.9264925697012
1311 0.005 6.555 20 1086.678212255808 1036.324537734897 1036.558460090285 1103.087329758395 1100.470053710417 1100.053763560643 1096.121294216435 324.7444628048756 1097.329479749575 295.9264826279332
1312 0.005 6.56 20 1086.675666400867 1036.324473529041 1036.558399017648 1103.080199519296 1100.463838261676 1100.041666144468 1096.119263702293 324.7474004488811 1097.327037859574 295.9264749716664
1313 0.005 6.565 20 1086.679494678172 1036.324497962289 1036.558414262988 1103.087894190932 1100.470256459852 1100.051879159528 1096.117867364267 324.7503124297744 1097.33041351839 295.9264691314744
1314 0.005 6.57 20 1086.674136294898 1036.324451501898 1036.558383818548 1103.079988643236 1100.464780661518 1100.043253777779 1096.120285273745 324.7532719782505 1097.326815307033 295.92646077554
1315 0.005 6.575 20 1086.671891939903 1036.324362157377 1036.558302658365 1103.075318623628 1100.462818824468 1100.042053710089 1096.119938181448 324.7559942053243 1097.324076648983 295.9264233069821
1316 0.005 6.58 20 1086.670058898018 1036.32427135222 1036.558216211716 1103.075580411241 1100.464066062002 1100.044286857287 1096.122409594579 324.7590000029203 1097.324678298209 295.9263847908014
1317 0.005 6.585 20 1086.675471465478 1036.324339159621 1036.558253954935 1103.08977965014 1100.474138363223 1100.059918472508 1096.130768477453 324.761922162197 1097.327561358843 295.9263723563697
1318 0.005 6.59 20 1086.673315270525 1036.324404257492 1036.558317908366 1103.08962191824 1100.476193119269 1100.063518530264 1096.132624883091 324.7648229325723 1097.328566333118 295.9264518253991
1319 0.005 6.595 20 1086.671971185764 1036.324467936012 1036.558380112365 1103.088671918194 1100.475579542693 1100.061772626831 1096.132188940388 324.7673125162682 1097.328964100152 295.9265138851648
1320 0.005 6.600000000000001 20 1086.677264422645 1036.324631321207 1036.558521617621 1103.095056418363 1100.480529905903 1100.070225859874 1096.136570230404 324.7702582690457 1097.332096674095 295.9265312907905
1321 0.005 6.605 20 1086.680766825521 1036.324869759808 1036.55873859499 1103.100352668944 1100.483564898813 1100.073872915929 1096.140514273918 324.7732419327842 1097.332090238032 295.9265038146555
1322 0.005 6.61 20 1086.681770726465 1036.325128989634 1036.558992785368 1103.101927818028 1100.484461616403 1100.077091252214 1096.142284112232 324.7764594928669 1097.331500527892 295.9265258634235
1323 0.005 6.615 20 1086.676949599321 1036.325308017573 1036.55918643664 1103.094700565804 1100.479173475863 1100.071084623265 1096.135953433707 324.7792423851795 1097.326067602038 295.9265413946552
1324 0.005 6.62 20 1086.679579663517 1036.325525071912 1036.559401520324 1103.099610200983 1100.482404450968 1100.075034815138 1096.135621071913 324.7823238674096 1097.333068023214 295.9265210684239
1325 0.005 6.625 20 1086.686164799383 1036.325820658286 1036.559670803139 1103.107161576649 1100.486476521172 1100.076683618874 1096.13813050445 324.7844048597052 1097.326066036336 295.9265900027582
1326 0.005 6.63 20 1086.687608451604 1036.326120567557 1036.559962716411 1103.108091631558 1100.485608846093 1100.075874186701 1096.137006096797 324.7873554539415 1097.338372774284 295.9265635525048
1327 0.005 6.635 20 1086.692586050373 1036.326489217064 1036.560310566353 1103.111493396634 1100.486869383216 1100.077628192713 1096.143209012182 324.79016957689 1097.331194792341 295.9265612462268
1328 0.005 6.640000000000001 20 1086.690044734002 1036.32682480324 1036.560653972921 1103.109336876283 1100.488720108229 1100.085383484673 1096.144281347459 324.7933724936756 1097.340034309155 295.9265531042834
1329 0.005 6.645 20 1086.696552215724 1036.327267692354 1036.561078693655 1103.118901605264 1100.495081484538 1100.090093107141 1096.146706299224 324.796369478437 1097.336904042319 295.9265409522995
1330 0.005 6.65 20 1086.693373710501 1036.327610968162 1036.561430259984 1103.112176056474 1100.492908200662 1100.089179089405 1096.140051518321 324.7992543717914 1097.339287855796 295.9265285429452
1331 0.005 6.655 20 1086.694762147785 1036.327965509091 1036.561784105981 1103.110445116753 1100.49054635867 1100.085935395678 1096.144468199045 324.8021369169952 1097.337363880959 295.9265157697442
1332 0.005 6.66 20 1086.700827158296 1036.328380828166 1036.56218281411 1103.117350702984 1100.496363559663 1100.089746104663 1096.139395133257 324.8050690290985 1097.340189005724 295.9265022876301
1333 0.005 6.665 20 1086.69670600097 1036.328740586853 1036.562552110657 1103.112119061334 1100.49178010845 1100.086875423103 1096.141320112467 324.8079269708347 1097.341078888282 295.9264891626137
1334 0.005 6.67 20 1086.701653322506 1036.329204103184 1036.563004635543 1103.121381049188 1100.498067392375 1100.096255681432 1096.152225155389 324.8107681729297 1097.344733629923 295.9264765819139
1335 0.005 6.675 20 1086.702567110386 1036.329663765935 1036.563454476473 1103.120610756235 1100.498300418671 1100.092280149016 1096.155266428966 324.8136261766721 1097.34331550385 295.9264656315251
1336 0.005 6.68 20 1086.698811894958 1036.330061568649 1036.56387138402 1103.116615231976 1100.49666578399 1100.089137783685 1096.150561451105 324.8164658211942 1097.344721409984 295.9264595606653
1337 0.005 6.685 20 1086.699268586463 1036.330489354777 1036.564299196887 1103.119784283691 1100.498721347685 1100.088516028602 1096.15758358739 324.8193237371003 1097.341297608722 295.9264540150916
1338 0.005 6.69 20 1086.699449320575 1036.330875331313 1036.564685577936 1103.115870552745 1100.494294399759 1100.084408327198 1096.157216959125 324.8221027998289 1097.341471246333 295.9264448542653
1339 0.005 6.695 20 1086.70007846163 1036.331286366869 1036.565099999751 1103.12005727218 1100.498618289662 1100.085660488998 1096.157642849835 324.824801913998 1097.340522516476 295.9264042895687
1340 0.005 6.7 20 1086.696975212116 1036.331669131368 1036.565492388962 1103.116903781727 1100.498923436543 1100.088797782598 1096.161118985687 324.8276738575807 1097.33903908897 295.9263733355602
1341 0.005 6.705 20 1086.697410461801 1036.332051212403 1036.56587480191 1103.119231360349 1100.500859291058 1100.092363017662 1096.160717386 324.8303725935594 1097.337788938189 295.9263582567609
1342 0.005 6.71 20 1086.695081158535 1036.332394720269 1036.566227439321 1103.115711448159 1100.49815278393 1100.089020162653 1096.161508103061 324.8332081101624 1097.336875682412 295.9264200543215
1343 0.005 6.715 20 1086.701534761371 1036.332796122067 1036.566611742549 1103.122478167821 1100.503383652511 1100.096158167845 1096.163768558148 324.8355816100541 1097.343422072663 295.9264842458265
1344 0.005 6.72 20 1086.697747802969 1036.33316684083 1036.566991781232 1103.120876384945 1100.504223974697 1100.097700567265 1096.16600925783 324.8383150540787 1097.340830045844 295.9265030059917
1345 0.005 6.725000000000001 20 1086.696496558276 1036.333474694552 1036.567310551864 1103.119638899125 1100.505857277312 1100.103753262958 1096.159098401911 324.8411153779149 1097.342694428975 295.9264832777795
1346 0.005 6.73 20 1086.697094638965 1036.333799414886 1036.567637327203 1103.120443723573 1100.504299445444 1100.102383518424 1096.163161870189 324.8440443594667 1097.341650999759 295.9264803923012
1347 0.005 6.735 20 1086.690522525159 1036.333964294173 1036.567821417502 1103.108476800735 1100.495381356319 1100.0883944764 1096.15257321156 324.8466807110693 1097.333216158518 295.9265094840002
1348 0.005 6.74 20 1086.688846787966 1036.334109538512 1036.567981572555 1103.109919488311 1100.496226623864 1100.089872790318 1096.150645889281 324.8496318822872 1097.338167781051 295.9264823086814
1349 0.005 6.745 20 1086.689343415061 1036.334241088835 1036.568118986768 1103.107748444039 1100.49514372703 1100.085358130174 1096.149568073234 324.8515904087947 1097.325608101673 295.9265529518854
1350 0.005 6.75 20 1086.686131032199 1036.33433030585 1036.568222232755 1103.104679723524 1100.491574219889 1100.08276230041 1096.15208837112 324.8545680110191 1097.331110323385 295.9265305426319
1351 0.005 6.755 20 1086.685045631208 1036.334413335363 1036.568309723416 1103.103953241848 1100.493188461716 1100.082846231096 1096.152683789227 324.8572661020875 1097.321753759987 295.926530581684
1352 0.005 6.76 20 1086.678361870661 1036.334371575238 1036.568299735736 1103.09451815036 1100.485436121962 1100.071510723253 1096.142200611873 324.8601023246567 1097.323064498394 295.9265257749068
1353 0.005 6.765000000000001 20 1086.678613061891 1036.334325038119 1036.568261402786 1103.096432821229 1100.485248318198 1100.074450051854 1096.144737140955 324.8627706739554 1097.318109483023 295.926519753872
1354 0.005 6.77 20 1086.673852823206 1036.334191164814 1036.568141872917 1103.087174969169 1100.47597491598 1100.058170418868 1096.142637520995 324.8654308984343 1097.320333495524 295.9265104339814
1355 0.005 6.775 20 1086.67663773258 1036.334112475539 1036.568061589536 1103.092374218719 1100.48222553609 1100.064735782848 1096.14219976411 324.8681542583466 1097.320130450923 295.9265018650907
1356 0.005 6.78 20 1086.675444911428 1036.33398873298 1036.567936785205 1103.087719107866 1100.476762185366 1100.056349972429 1096.140197797576 324.8708012638336 1097.323555718085 295.9264936435503
1357 0.005 6.785 20 1086.679214996171 1036.333905868263 1036.5678483591 1103.093663175336 1100.479750226 1100.063626805532 1096.142022245468 324.87346504954 1097.325715343053 295.9264864470444
1358 0.005 6.79 20 1086.680182688657 1036.333827494025 1036.56776858844 1103.094578024921 1100.481728769218 1100.064059626159 1096.140101109581 324.8761146434206 1097.330516735609 295.9264749406988
1359 0.005 6.795 20 1086.685552298751 1036.333765522783 1036.567690338951 1103.095922226379 1100.48024120623 1100.055575116033 1096.135757664008 324.8787462254204 1097.331099437514 295.9264668277575
1360 0.005 6.8 20 1086.683441623896 1036.33367781629 1036.567612812694 1103.09395751029 1100.480678630116 1100.060710621123 1096.137582065208 324.8814019511177 1097.334358312379 295.9264636971197
1361 0.005 6.805 20 1086.689222927665 1036.333672121201 1036.567596883926 1103.105061048144 1100.492780912788 1100.079096391164 1096.136391821984 324.8840156277358 1097.341733282729 295.9264641714826
1362 0.005 6.81 20 1086.685147831597 1036.333611416943 1036.567549475623 1103.100085794621 1100.485333854106 1100.07071030033 1096.135943175304 324.8865800874015 1097.331753096204 295.9264628993366
1363 0.005 6.815 20 1086.684427150259 1036.333560923885 1036.567506281904 1103.100605821213 1100.488354385939 1100.076090233352 1096.13697711806 324.8891847275405 1097.328965604648 295.9264263140892
1364 0.005 6.82 20 1086.678725253452 1036.333423145184 1036.567390379246 1103.092327317953 1100.482613062958 1100.069693088336 1096.135060479683 324.8917960589871 1097.322762202596 295.9264098713107
1365 0.005 6.825 20 1086.678492314478 1036.333313466718 1036.567284181501 1103.095716416104 1100.4843456097 1100.070421471047 1096.13455403818 324.8942252999374 1097.319520462883 295.9263954581716
1366 0.005 6.83 20 1086.672690639446 1036.333136960081 1036.567126640073 1103.090638751471 1100.479455094729 1100.063014850847 1096.131402257119 324.8968966879483 1097.313852025171 295.9264455486619
1367 0.005 6.835 20 1086.669269709698 1036.332912509275 1036.566919041654 1103.087100618596 1100.482644686645 1100.070896985444 1096.130167629108 324.8990531967955 1097.310024652423 295.9265189590596
1368 0.005 6.84 20 1086.667523267653 1036.332675399848 1036.56668723514 1103.085366580185 1100.477011727224 1100.06061018356 1096.130275475181 324.9015584191504 1097.306141341611 295.9265512697541
1369 0.005 6.845 20 1086.666657507181 1036.332413402535 1036.566430192848 1103.08308042161 1100.476091142232 1100.06029920572 1096.127350076249 324.9040933606154 1097.307546244677 295.9265398009907
1370 0.005 6.850000000000001 20 1086.660719170596 1036.332053998193 1036.566089707612 1103.074851406439 1100.46734343002 1100.049509447291 1096.122905470713 324.9067493708608 1097.303824286979 295.9265109843368
1371 0.005 6.855 20 1086.661635188542 1036.331701706304 1036.565731407187 1103.072470968742 1100.463334799042 1100.045028701691 1096.12413225566 324.9091504332807 1097.298968515214 295.926561762243
1372 0.005 6.86 20 1086.66138272143 1036.331357933391 1036.565380964982 1103.073310358675 1100.463054740027 1100.043880846632 1096.124530202675 324.9119365543455 1097.303881826318 295.9265333278061
1373 0.005 6.865 20 1086.662213142032 1036.330990566418 1036.565007364698 1103.069714653835 1100.458541264414 1100.036434023762 1096.122058313706 324.9137935269373 1097.295314692619 295.9266062444058
1374 0.005 6.87 20 1086.667521052055 1036.330693694422 1036.564687947232 1103.076843273893 1100.462615847724 1100.037646798718 1096.119228798229 324.9165067550238 1097.309158590174 295.9265876534187
1375 0.005 6.875 20 1086.67400147869 1036.330447180651 1036.564423361029 1103.080506562946 1100.466322977122 1100.041699850241 1096.117637980984 324.9191444278097 1097.310862734758 295.926592894096
1376 0.005 6.88 20 1086.672202658897 1036.330165130075 1036.564145416246 1103.077966320331 1100.465804349466 1100.046909033137 1096.118914362958 324.9219969518964 1097.323957126201 295.9265927877512
1377 0.005 6.885 20 1086.674509576699 1036.329925878782 1036.563902712272 1103.082490734287 1100.469112589996 1100.050533641902 1096.11862423178 324.9243448323164 1097.320141008032 295.9265883697891
1378 0.005 6.890000000000001 20 1086.669108986835 1036.329607836773 1036.563604470498 1103.074193749641 1100.463524477498 1100.044170645915 1096.115071832556 324.9267832400748 1097.320329801394 295.9265767033124
1379 0.005 6.895 20 1086.666074222135 1036.32928077132 1036.563291782594 1103.072272173969 1100.463198032158 1100.043794652442 1096.115356791813 324.9292641405555 1097.320007165979 295.9265686697955
1380 0.005 6.9 20 1086.664936411672 1036.328937333757 1036.562952407825 1103.071701807239 1100.463141292733 1100.043653711145 1096.116611930959 324.9317894740925 1097.320563324607 295.926562305089
1381 0.005 6.905 20 1086.663089589161 1036.328579928544 1036.562596122518 1103.068499419052 1100.459170723694 1100.041576153003 1096.117569268164 324.9342587759535 1097.317244310415 295.9265555569161
1382 0.005 6.91 20 1086.658157569303 1036.328173148193 1036.562198301237 1103.063174174342 1100.453192128276 1100.034316488591 1096.114980894657 324.9367197162625 1097.309193546697 295.9265452917645
1383 0.005 6.915 20 1086.657982186375 1036.327835717517 1036.561856234475 1103.068854891532 1100.456359022364 1100.039370326241 1096.118745646805 324.939216400091 1097.304213254743 295.926537375706
1384 0.005 6.92 20 1086.654972865516 1036.32748606991 1036.561511232788 1103.068375304821 1100.460272699622 1100.042610891 1096.11652361933 324.9417228343233 1097.306510378854 295.9265304192489
1385 0.005 6.925 20 1086.652718185694 1036.327110869068 1036.561137307717 1103.064154885298 1100.455314628149 1100.035139166796 1096.116197916319 324.9441644968969 1097.304891401514 295.9265250536174
1386 0.005 6.93 20 1086.654455653126 1036.326782330422 1036.5608019746 1103.06735476178 1100.459644186029 1100.041640653839 1096.115756527248 324.9466089663329 1097.307995218218 295.926516722538
1387 0.005 6.935 20 1086.653439454349 1036.326418085484 1036.560430981578 1103.06328440009 1100.452825348504 1100.030633918739 1096.113617403652 324.9490983219263 1097.30483285429 295.9264684240005
1388 0.005 6.94 20 1086.655720200909 1036.326125019851 1036.560129158588 1103.066603034015 1100.458127725211 1100.037668633378 1096.115277184192 324.9514015615976 1097.308255987867 295.9264547657451
1389 0.005 6.945 20 1086.654859429439 1036.325815181857 1036.559817765391 1103.063957843796 1100.453739467617 1100.030665414687 1096.114808191414 324.9537414339157 1097.307678239624 295.9264317943116
1390 0.005 6.95 20 1086.65609489127 1036.325493876514 1036.559494960372 1103.063741516628 1100.451764497359 1100.026456435315 1096.113407702549 324.9562138369287 1097.307703427272 295.9264650317929
1391 0.005 6.955 20 1086.66194267573 1036.325230343748 1036.559212616471 1103.066604686412 1100.452690468077 1100.027582102894 1096.113832831697 324.9581753614667 1097.314645763189 295.9265438182928
1392 0.005 6.96 20 1086.669718385817 1036.325069151102 1036.559022987369 1103.075176433958 1100.457460244762 1100.033200319729 1096.116766798185 324.9607871390161 1097.319850737701 295.9265760903881
1393 0.005 6.965 20 1086.675265406694 1036.324994603284 1036.558923366273 1103.08178436421 1100.465170029664 1100.044833433265 1096.118535365926 324.9632698449004 1097.325079764492 295.9265653776583
1394 0.005 6.97 20 1086.673340714582 1036.32489358448 1036.558828363869 1103.079552556942 1100.463996407731 1100.044781368077 1096.116298882001 324.9657374930532 1097.326536246171 295.9265316771698
1395 0.005 6.975000000000001 20 1086.678277092191 1036.324885188131 1036.558800634343 1103.086991896586 1100.467448922111 1100.048559735101 1096.118921993465 324.9679983383185 1097.330872218612 295.9265824004191
1396 0.005 6.98 20 1086.676585828897 1036.324866510745 1036.558784667647 1103.084503386692 1100.464627831258 1100.046212956613 1096.117316750096 324.9706092636472 1097.327799894868 295.9265481660056
1397 0.005 6.985 20 1086.675127700841 1036.32484451262 1036.558770692276 1103.082262060344 1100.466287756644 1100.047035816333 1096.120511363564 324.9727182193519 1097.323885118715 295.9266052149783
1398 0.005 6.99 20 1086.672877212918 1036.324788656664 1036.558726881853 1103.080517156953 1100.465691456161 1100.047418674524 1096.117283985695 324.9749614512486 1097.325627908218 295.9265814935669
1399 0.005 6.995 20 1086.670278965574 1036.324734896515 1036.558673941512 1103.080367175616 1100.46466753507 1100.047385131104 1096.123625051538 324.9771419844517 1097.326597993728 295.9265829994697
1400 0.005 7 20 1086.67609909673 1036.324813015185 1036.5587299872 1103.092901300545 1100.477351080217 1100.063690067044 1096.128303708922 324.9799525045693 1097.325440529808 295.9265841475212
1401 0.005 7.005 20 1086.669324297564 1036.324824950227 1036.558753372218 1103.087734690226 1100.473414535036 1100.066880686046 1096.130249527326 324.9824742878406 1097.330271836472 295.9265804990645
1402 0.005 7.01 20 1086.67566022879 1036.324929743111 1036.558838116812 1103.095504231819 1100.480774983141 1100.069678300592 1096.131273274998 324.9849022259317 1097.32923869535 295.9265713856668
1403 0.005 7.015000000000001 20 1086.672831299965 1036.325006893616 1036.558910863525 1103.088296135071 1100.475878573128 1100.069332212443 1096.133478579913 324.987333011576 1097.334425083581 295.9265617778516
1404 0.005 7.02 20 1086.681085325572 1036.325224128548 1036.559099945347 1103.102522892517 1100.484594964856 1100.073629071536 1096.139005652062 324.9897229821475 1097.332061590265 295.9265499591644
1405 0.005 7.025 20 1086.682413823766 1036.32547300081 1036.559330919545 1103.10212895474 1100.484842021907 1100.076165447293 1096.14012300563 324.9921075214556 1097.335251164962 295.926539753253
1406 0.005 7.03 20 1086.682683806142 1036.325728884065 1036.559588425137 1103.103125060002 1100.484537601253 1100.075224337028 1096.138362926405 324.9945155489612 1097.3312615264 295.9265286537495
1407 0.005 7.035 20 1086.684442524578 1036.326010750622 1036.559863649138 1103.105890664302 1100.486305917719 1100.076529144908 1096.138699464374 324.9969349525725 1097.331577966543 295.9265152912665
1408 0.005 7.04 20 1086.684512557945 1036.326300424125 1036.560156545088 1103.10828289692 1100.489092147108 1100.080087820777 1096.13761223254 324.9993476316698 1097.33328354879 295.9265046184214
1409 0.005 7.045 20 1086.69364348231 1036.326682028603 1036.560505579282 1103.114640315053 1100.492212686974 1100.080284095679 1096.137353131028 325.0017526443576 1097.338250028351 295.9264993111884
1410 0.005 7.05 20 1086.690486784191 1036.327029382319 1036.560858096686 1103.109746354618 1100.487008533314 1100.077381422139 1096.14411791587 325.0041476909349 1097.33478381386 295.9264931481941
1411 0.005 7.055 20 1086.689890173218 1036.327334621552 1036.561171957862 1103.10833690863 1100.490536991613 1100.08592531193 1096.140032297682 325.0065349150877 1097.339893152069 295.9264530592802
1412 0.005 7.06 20 1086.69365783808 1036.327670329593 1036.561492911726 1103.110726463155 1100.49203583786 1100.084005575121 1096.13942016808 325.0087301941484 1097.338888784951 295.9264390566902
1413 0.005 7.065 20 1086.701031793449 1036.328160383231 1036.561952245327 1103.122716426594 1100.500756059469 1100.095164787698 1096.148841369029 325.0109928911671 1097.341871700381 295.9264075167717
1414 0.005 7.07 20 1086.700220791875 1036.328614907668 1036.562409811682 1103.118056015874 1100.49825753507 1100.092592178451 1096.147040333763 325.0134349491738 1097.338642416827 295.9264227280117
1415 0.005 7.075 20 1086.70264139907 1036.329092271616 1036.562882661351 1103.120721793118 1100.500312164952 1100.096277874533 1096.144997239186 325.015465683281 1097.342138269254 295.9265051125054
1416 0.005 7.08 20 1086.701542956255 1036.329540346918 1036.563336699608 1103.119371358819 1100.499230756058 1100.094473824177 1096.144884596532 325.0179085861569 1097.341615304479 295.9265393982267
1417 0.005 7.085 20 1086.706661192626 1036.330087497326 1036.563863841871 1103.127099760447 1100.502132980733 1100.096036155626 1096.153118136903 325.0202294311001 1097.343467749553 295.9265347357621
1418 0.005 7.09 20 1086.704068956854 1036.33057962145 1036.564367706241 1103.124133982027 1100.5027748077 1100.097431160401 1096.153362346425 325.0226239456209 1097.343334122905 295.9265043834027
1419 0.005 7.095 20 1086.697129962786 1036.330958886117 1036.564773911412 1103.114269505239 1100.494325246619 1100.084972815151 1096.152018225495 325.0249076022685 1097.340149694393 295.9265556169648
1420 0.005 7.100000000000001 20 1086.7032290321 1036.331389971594 1036.565195338804 1103.120978821796 1100.497619690981 1100.089430284926 1096.152678909579 325.0274349499637 1097.338114425369 295.9265243954571
1421 0.005 7.105 20 1086.697860881304 1036.331762161628 1036.565583455683 1103.117609809846 1100.495977332159 1100.087987680244 1096.154188882098 325.0295802817707 1097.339810709739 295.9265621297504
1422 0.005 7.11 20 1086.700248514494 1036.332166998469 1036.565983795517 1103.120714989566 1100.499760030055 1100.089912958948 1096.156140162617 325.0316820214475 1097.336945205861 295.9265460956452
1423 0.005 7.115 20 1086.696007291859 1036.332522738302 1036.566347299073 1103.116841572484 1100.496846329993 1100.088510780452 1096.158429937513 325.0339013271119 1097.340454355725 295.9265469391627
1424 0.005 7.12 20 1086.697402966117 1036.332879776776 1036.566703740156 1103.117066302337 1100.49826741761 1100.089207158581 1096.158671409852 325.0363093123713 1097.332363179504 295.9265520381669
1425 0.005 7.125 20 1086.693330718268 1036.333161089233 1036.566996823218 1103.112104986879 1100.493519329008 1100.082076648965 1096.155361824169 325.0387237462129 1097.336170359092 295.9265462961271
1426 0.005 7.13 20 1086.703956536043 1036.333570218631 1036.567381960171 1103.124076227326 1100.504401216076 1100.096889404496 1096.16254021492 325.0410422526701 1097.339977048304 295.9265352162956
1427 0.005 7.135 20 1086.697130090798 1036.333903959474 1036.567727606244 1103.117537543354 1100.500197229921 1100.090543776819 1096.162179821104 325.0433229051637 1097.340223665661 295.9265248004345
1428 0.005 7.140000000000001 20 1086.699884458596 1036.334220606701 1036.568051212438 1103.119648017358 1100.505079984777 1100.098722973816 1096.155981340441 325.0455714085954 1097.338185647763 295.9265176407009
1429 0.005 7.145 20 1086.696703350679 1036.334504776471 1036.56835099689 1103.117406813186 1100.501901619433 1100.100490626751 1096.159520965382 325.0478551075637 1097.342377144422 295.9265091562241
1430 0.005 7.15 20 1086.69556302515 1036.334744448546 1036.568594633258 1103.115939129998 1100.503254574618 1100.094738502103 1096.152457071361 325.0500966872007 1097.338708196292 295.926498644163
1431 0.005 7.155 20 1086.692710822009 1036.334959213063 1036.568826628194 1103.115136938535 1100.501485150046 1100.095947516307 1096.157268515111 325.0523179550428 1097.334610598185 295.9264875087856
1432 0.005 7.16 20 1086.695907652903 1036.335184442757 1036.569044284683 1103.117670067698 1100.502757238529 1100.094420573407 1096.152245945354 325.0546123541012 1097.337359900011 295.9264783113135
1433 0.005 7.165 20 1086.686704791909 1036.33527481633 1036.569167998314 1103.105399393267 1100.493607847159 1100.084700039409 1096.14937228105 325.0568543208082 1097.3287872363 295.9264721737204
1434 0.005 7.17 20 1086.682690720806 1036.335311229855 1036.569222661007 1103.101246923267 1100.490743215954 1100.081158949918 1096.153366449906 325.0590829281062 1097.326466687755 295.9264656329292
1435 0.005 7.175 20 1086.681169692991 1036.33530942979 1036.56923745718 1103.098309574162 1100.489345620345 1100.077569088979 1096.14633223606 325.0612690704905 1097.324170520721 295.9264556119585
1436 0.005 7.18 20 1086.681059593894 1036.335286269128 1036.569212277678 1103.097651599131 1100.488361429439 1100.070901784348 1096.14577898465 325.0632127282807 1097.320452780203 295.9264340530551
1437 0.005 7.185 20 1086.680357742631 1036.335250928597 1036.569179899111 1103.095483840178 1100.485528707879 1100.064611889469 1096.143601545676 325.0654498706509 1097.319679376155 295.9263936945026
1438 0.005 7.19 20 1086.677033996288 1036.3351518697 1036.569098605285 1103.089420547736 1100.481033023374 1100.060809068063 1096.140404243341 325.0677572890189 1097.321301444992 295.9263872171993
1439 0.005 7.195 20 1086.679970097453 1036.335094866317 1036.569032353407 1103.093468272302 1100.482496210866 1100.060996031764 1096.14268347355 325.0699507438804 1097.322749330082 295.9264784593564
1440 0.005 7.2 20 1086.681348646146 1036.335023001959 1036.568957486291 1103.094831822804 1100.481056806795 1100.059855923652 1096.13999563272 325.0718496405725 1097.325918850844 295.9265268896187
1441 0.005 7.205 20 1086.683033105589 1036.334969222523 1036.568900743561 1103.095714094335 1100.480742343503 1100.058662787605 1096.139065826649 325.0740297168846 1097.328147208918 295.9265311570806
1442 0.005 7.21 20 1086.688197601684 1036.334949920098 1036.568870435723 1103.10020229874 1100.4821263469 1100.059019324706 1096.138260028489 325.0761861610043 1097.331465484959 295.9265027713884
1443 0.005 7.215 20 1086.68779375787 1036.334928567342 1036.568847988853 1103.100232032908 1100.483590321478 1100.061670598021 1096.138476330684 325.0785932431122 1097.334378835677 295.9265530217765
1444 0.005 7.22 20 1086.686593019313 1036.334859861474 1036.568798027545 1103.101392854228 1100.487241123363 1100.074322994153 1096.133840228882 325.0807374146404 1097.3425197266 295.9265384791869
1445 0.005 7.225000000000001 20 1086.684750508243 1036.334751517634 1036.568693781108 1103.095279025134 1100.480175880798 1100.062422218007 1096.13411644156 325.0831016927132 1097.327023726342 295.9265589881285
1446 0.005 7.23 20 1086.682972119344 1036.334652574403 1036.568605577312 1103.097781948601 1100.481617311034 1100.066651448427 1096.131289135149 325.0846934285022 1097.326781725917 295.9265959935947
1447 0.005 7.235 20 1086.676852636105 1036.334489598095 1036.568468477104 1103.093422267577 1100.484287083057 1100.074480566248 1096.133769972717 325.0865943854851 1097.324941533186 295.9265889240099
1448 0.005 7.24 20 1086.675384146477 1036.334326215292 1036.568311460495 1103.095091809483 1100.482492067879 1100.068972818743 1096.131562450023 325.0887731311601 1097.318168683089 295.9265938679401
1449 0.005 7.245 20 1086.671880425743 1036.334123495328 1036.56812021678 1103.091984533272 1100.481600604686 1100.069392635631 1096.130611109107 325.0911581055148 1097.31510345278 295.9265897141001
1450 0.005 7.25 20 1086.670176149171 1036.333887428554 1036.567888604554 1103.086439708136 1100.476967930567 1100.060940959256 1096.131884434867 325.0932724327624 1097.3029053989 295.9265830831877
1451 0.005 7.255 20 1086.666288034622 1036.333614874193 1036.567634763352 1103.08409160769 1100.476902980123 1100.062275855268 1096.127611664388 325.0953985596152 1097.307725055282 295.9265751922008
1452 0.005 7.26 20 1086.667714511653 1036.333346377411 1036.567364812481 1103.084504674599 1100.47808210397 1100.062469802787 1096.128813042845 325.0975013895368 1097.30439727434 295.9265676934652
1453 0.005 7.265000000000001 20 1086.662305998198 1036.333003037739 1036.56703624692 1103.076940326846 1100.469939444248 1100.053008998335 1096.124085356309 325.0995790020533 1097.305036743924 295.9265617664045
1454 0.005 7.27 20 1086.66289653811 1036.332655654259 1036.5666866781 1103.073707211425 1100.465330379384 1100.046206922707 1096.12558122455 325.1016612015718 1097.299203753526 295.9265561987813
1455 0.005 7.275 20 1086.661368896397 1036.332282566568 1036.566309025677 1103.070168019598 1100.459403933923 1100.038246336392 1096.122866769384 325.1037939956251 1097.299366266873 295.9265473454844
1456 0.005 7.28 20 1086.664491023881 1036.331944560893 1036.565957342563 1103.07496096835 1100.462864170957 1100.042019466727 1096.123848871737 325.1059141736419 1097.303350515466 295.9265418020815
1457 0.005 7.285 20 1086.670305893434 1036.331669996381 1036.565655926833 1103.078692230518 1100.464828536944 1100.039576156494 1096.121008286842 325.1079942537035 1097.30921387296 295.9265393112574
1458 0.005 7.29 20 1086.672584281238 1036.331380890686 1036.565363047635 1103.077073610962 1100.464248516715 1100.040962589702 1096.119081517078 325.110031995672 1097.315900690474 295.9265353082894
1459 0.005 7.295 20 1086.675949392916 1036.331153010737 1036.565126200656 1103.083710460631 1100.473271820251 1100.056467846444 1096.120527786903 325.1120386448665 1097.324246435929 295.9265280060783
1460 0.005 7.3 20 1086.673499785698 1036.330875459157 1036.564855803906 1103.077837065475 1100.466962316949 1100.046649158604 1096.117977240329 325.1138085125407 1097.320366086156 295.9265017271953
1461 0.005 7.305 20 1086.674510096667 1036.33061899312 1036.564600898197 1103.080928633934 1100.470594220193 1100.050887203797 1096.114613573368 325.1159094841202 1097.325033342843 295.9264588358199
1462 0.005 7.31 20 1086.666397907096 1036.33027943845 1036.564289420927 1103.06978417551 1100.461517455653 1100.038277666449 1096.114731981025 325.1180313836123 1097.320825766124 295.9264487889137
1463 0.005 7.315 20 1086.666043327599 1036.32992613177 1036.563939556853 1103.070544593977 1100.462697510401 1100.042131556171 1096.114234955704 325.1202894692098 1097.321539969289 295.9265387301699
1464 0.005 7.32 20 1086.663951134959 1036.329587403775 1036.563602954327 1103.070418606237 1100.460428735481 1100.041199471066 1096.11799570713 325.1219166232756 1097.316573527871 295.9265911718326
1465 0.005 7.325 20 1086.659335704194 1036.329237805479 1036.563258801606 1103.068157574183 1100.456767394578 1100.037272368926 1096.119028321509 325.1239060669705 1097.308176244061 295.9266040201334
1466 0.005 7.33 20 1086.655345434713 1036.328862426117 1036.562893048306 1103.06664336364 1100.458559370434 1100.043724822507 1096.117280470689 325.1259401591748 1097.305112462702 295.9265772932864
1467 0.005 7.335 20 1086.651657270156 1036.328455752892 1036.562491951298 1103.063639644477 1100.454543442451 1100.035234829997 1096.115516740177 325.1283206602719 1097.303200557457 295.9266226112917
1468 0.005 7.34 20 1086.653987120583 1036.328098482348 1036.562125772305 1103.066418064585 1100.458453263331 1100.041686934861 1096.116185905592 325.1303502229603 1097.304139422427 295.9266164418044
1469 0.005 7.345 20 1086.651625794129 1036.327682923724 1036.561703721704 1103.060316034187 1100.451074419997 1100.029462868117 1096.114129866081 325.1324019195389 1097.302051469469 295.9266108732712
1470 0.005 7.350000000000001 20 1086.655092494969 1036.327339849489 1036.561350178122 1103.064851067726 1100.455354924543 1100.036835320627 1096.112871315751 325.1338437311152 1097.300708920438 295.9266788182264
1471 0.005 7.355 20 1086.64993740687 1036.326930501441 1036.56095386267 1103.058856476479 1100.447998162382 1100.026653229719 1096.107704528541 325.135765662415 1097.30484886883 295.9266506051003
1472 0.005 7.36 20 1086.649683375231 1036.326530641924 1036.56055454107 1103.057423402169 1100.447156551968 1100.026040904561 1096.116101609098 325.1381631662245 1097.30323923637 295.9266446942591
1473 0.005 7.365 20 1086.654177076957 1036.326180758071 1036.560189822475 1103.063093383782 1100.449285403872 1100.026343905249 1096.111010668806 325.1402142642849 1097.307738665656 295.9266340639189
1474 0.005 7.37 20 1086.661792750069 1036.325892816825 1036.559875824963 1103.06619450338 1100.45069307873 1100.023792779355 1096.111275308541 325.1421662871763 1097.310060975813 295.9266236206848
1475 0.005 7.375 20 1086.668532858067 1036.32571830041 1036.559673541675 1103.07522607508 1100.456842265737 1100.035898184163 1096.118468722152 325.1441436117418 1097.320737988702 295.9266123526637
1476 0.005 7.38 20 1086.67026730439 1036.325554973767 1036.559503978432 1103.075197220226 1100.461938588469 1100.042382837537 1096.116128936814 325.1461611940451 1097.321083480631 295.9265990801916
1477 0.005 7.385 20 1086.671344385639 1036.325413227496 1036.559356983486 1103.076314767479 1100.46026694115 1100.040718898905 1096.115417465951 325.1481482642778 1097.324954012868 295.9265862620702
1478 0.005 7.390000000000001 20 1086.678186800277 1036.325393851906 1036.55931219286 1103.08622907049 1100.467108904877 1100.050067110248 1096.121077938649 325.1501667360293 1097.330432734666 295.9265728542327
1479 0.005 7.395 20 1086.674951293209 1036.325340094384 1036.559263556856 1103.081493364005 1100.466787167518 1100.04745146343 1096.119298335145 325.152134054198 1097.326951551427 295.9265576543792
1480 0.005 7.4 20 1086.674222784637 1036.325272417437 1036.559197144812 1103.079441064597 1100.462438974827 1100.036983158444 1096.114749544369 325.1541563275322 1097.324837224874 295.9265467448582
1481 0.005 7.405 20 1086.671141318842 1036.32517257754 1036.559110378843 1103.07538137567 1100.462184993828 1100.042878441387 1096.118539564868 325.1561493240274 1097.323994885386 295.9265408973027
1482 0.005 7.41 20 1086.670927039675 1036.325102946582 1036.559042686991 1103.07981880068 1100.46915757177 1100.051695576612 1096.120804574368 325.1581413919844 1097.327172800528 295.9265345778673
1483 0.005 7.415 20 1086.673889998106 1036.325153975966 1036.559071893991 1103.090025030417 1100.473642213106 1100.064041941505 1096.129969497061 325.1601201338549 1097.328083417778 295.9265278726862
1484 0.005 7.42 20 1086.673988334287 1036.325210058274 1036.559116397015 1103.089834415537 1100.474561778595 1100.063168214439 1096.130397091309 325.1619272403083 1097.329491985065 295.9264911297311
1485 0.005 7.425 20 1086.674931809686 1036.325294488634 1036.559192314804 1103.091666934499 1100.47749813343 1100.062592868151 1096.130744777724 325.1639992832066 1097.329752194514 295.92645508711
1486 0.005 7.43 20 1086.678084902718 1036.325472438453 1036.559360346324 1103.097738847011 1100.486791855298 1100.079677703409 1096.136254826225 325.1659668299829 1097.336159278701 295.9264383302186
1487 0.005 7.435 20 1086.682030145638 1036.325720516179 1036.559587159801 1103.105102496178 1100.488215373176 1100.077031742128 1096.139118236471 325.1679476829473 1097.336920290325 295.9265153705251
1488 0.005 7.44 20 1086.680606957623 1036.32595710939 1036.559824348834 1103.102217290916 1100.489827423906 1100.084129088806 1096.139354262964 325.1694884637532 1097.336132285251 295.9265737069044
1489 0.005 7.445 20 1086.683700692929 1036.326256227693 1036.560111982629 1103.107423843845 1100.490936723214 1100.085422625831 1096.141592028037 325.1715433534832 1097.333121977877 295.9265916169826
1490 0.005 7.45 20 1086.684106622013 1036.32654916701 1036.560401911613 1103.106926038094 1100.490025071793 1100.083924862284 1096.138511607184 325.173581729493 1097.331506116362 295.9265662367801
1491 0.005 7.455 20 1086.686730578266 1036.326871758057 1036.560712289441 1103.111234177788 1100.490554891732 1100.082529986463 1096.13933764213 325.1759015488923 1097.331618592701 295.926586749404
1492 0.005 7.46 20 1086.691238166894 1036.327226705233 1036.561052075936 1103.113256809864 1100.489810312102 1100.081189848564 1096.139611324172 325.1777924814302 1097.336715367959 295.9266024138067
1493 0.005 7.465 20 1086.695480337593 1036.327644247549 1036.561447471615 1103.116727603508 1100.491556449137 1100.081607655476 1096.142944814573 325.1798140173506 1097.33184349029 295.9265826373426
1494 0.005 7.47 20 1086.691349385651 1036.327988821164 1036.561805023051 1103.110898271822 1100.490872414086 1100.085536724375 1096.141778255152 325.1809022968266 1097.339979487767 295.9266541901152
1495 0.005 7.475000000000001 20 1086.695247427195 1036.328394127009 1036.562203552129 1103.115780943066 1100.491316198378 1100.085594233582 1096.144472013225 325.1829839320064 1097.335580775976 295.9266275425334
1496 0.005 7.48 20 1086.691819654347 1036.328704424508 1036.562524722721 1103.109717150646 1100.490036232407 1100.085940009854 1096.139041803665 325.1849859940297 1097.33952973792 295.9266259002305
1497 0.005 7.485 20 1086.693800022047 1036.329052955365 1036.562871346537 1103.111628920015 1100.491862801673 1100.087048230374 1096.144484195626 325.1872742709205 1097.338507382966 295.9266147021286
1498 0.005 7.49 20 1086.700223591552 1036.329474940605 1036.56327206154 1103.116868508357 1100.494062874521 1100.090429142375 1096.144692223192 325.1893431496483 1097.338815945306 295.9265995578173
1499 0.005 7.495 20 1086.696907953228 1036.329847611034 1036.563655356489 1103.115039247475 1100.494312316658 1100.090911879808 1096.141727181219 325.1913153022051 1097.344477313976 295.9265861091867
1500 0.005 7.5 20 1086.702934892161 1036.33029582711 1036.564086613263 1103.120135259884 1100.497710282877 1100.093786646248 1096.150288611414 325.1933063871348 1097.340103207118 295.9265750081026
1501 0.005 7.505 20 1086.702366772995 1036.330768500013 1036.564556003602 1103.12313525142 1100.497974913904 1100.091700445465 1096.154101838905 325.1952845315641 1097.346861380571 295.9265643624526
1502 0.005 7.51 20 1086.698557065736 1036.331160543152 1036.564966235351 1103.116990600351 1100.497555260307 1100.09076848337 1096.153318706358 325.1972787011658 1097.342995542989 295.9265550615856
1503 0.005 7.515000000000001 20 1086.700359477676 1036.331569795683 1036.565370719442 1103.118505223094 1100.497201914015 1100.085787738212 1096.154310950845 325.1992089672672 1097.342228488652 295.9265430708809
1504 0.005 7.52 20 1086.698625665672 1036.331953674819 1036.565764194374 1103.116631996354 1100.495590914038 1100.084929420457 1096.155660960158 325.2011723062823 1097.340619472699 295.9265299462943
1505 0.005 7.525 20 1086.699426724736 1036.332357642218 1036.566166108015 1103.118978922565 1100.499757959303 1100.090790562375 1096.158505688453 325.2030775505037 1097.341567937348 295.9265204781028
1506 0.005 7.53 20 1086.695128036967 1036.332677527495 1036.566502830196 1103.112866737833 1100.496484377874 1100.089266442401 1096.156730975092 325.2050188904662 1097.338115442835 295.9265136718722
1507 0.005 7.535 20 1086.698344595438 1036.333049915669 1036.566863470849 1103.117107900595 1100.499159360272 1100.089963634446 1096.157665122974 325.206919973123 1097.337671424852 295.9265060392956
1508 0.005 7.54 20 1086.696616435806 1036.333378946712 1036.567196141801 1103.113291728117 1100.495587075627 1100.083149431387 1096.158421388287 325.2086922562912 1097.334767894126 295.9264655124719
1509 0.005 7.545 20 1086.703482081781 1036.333778115403 1036.567577809778 1103.11990212228 1100.500709374862 1100.088756349188 1096.161706967227 325.21066264349 1097.341844987248 295.9264376015593
1510 0.005 7.55 20 1086.699261258378 1036.334147718865 1036.567959485232 1103.11835616538 1100.502097312784 1100.090831841442 1096.164032701055 325.2124207404387 1097.338734029904 295.9264210423662
1511 0.005 7.555 20 1086.698309905408 1036.334460638758 1036.568286720639 1103.117487868454 1100.50403348125 1100.096808176291 1096.158596460855 325.2143209571342 1097.34142211333 295.9264853784975
1512 0.005 7.56 20 1086.696760521401 1036.334727756838 1036.568566246546 1103.115698082546 1100.502329154798 1100.095605267008 1096.156951647347 325.21594543179 1097.340793896195 295.9265487840121
1513 0.005 7.565 20 1086.692366035225 1036.33493250492 1036.568786189801 1103.110809063309 1100.499018726927 1100.089620455376 1096.153711890328 325.2177661438316 1097.335921952585 295.9265724608654
1514 0.005 7.57 20 1086.692880067236 1036.335130930541 1036.568993160336 1103.110582726747 1100.495243751318 1100.086839012853 1096.157040145611 325.2196391260381 1097.331641790336 295.9265516880667
1515 0.005 7.575 20 1086.692435498549 1036.335307046362 1036.569174960286 1103.110322169802 1100.495084473896 1100.087595297134 1096.153783367989 325.2216903604186 1097.329185635573 295.9265469676809
1516 0.005 7.58 20 1086.690641193762 1036.335454710826 1036.569334013408 1103.109595981261 1100.494714145912 1100.088922598183 1096.151590792397 325.2234581544703 1097.324930038851 295.9265748840414
1517 0.005 7.585 20 1086.678661925391 1036.335456296587 1036.569369706707 1103.099518494763 1100.489161145991 1100.078273233351 1096.15044105238 325.2255059462299 1097.324058155669 295.9265442011653
1518 0.005 7.59 20 1086.680963670673 1036.335435951363 1036.56935450083 1103.097495849866 1100.488292628809 1100.076500924395 1096.144192854073 325.2265390602792 1097.316627398375 295.9266143475972
1519 0.005 7.595 20 1086.679192666814 1036.335417035915 1036.569342020394 1103.098077936017 1100.487629899353 1100.073283265333 1096.145089769252 325.2286255233391 1097.321927948283 295.926594836127
1520 0.005 7.600000000000001 20 1086.68022197383 1036.335384243584 1036.569310389996 1103.099443958378 1100.487471563013 1100.073609180533 1096.142371551931 325.2303535382514 1097.318763638986 295.9265994899367
1521 0.005 7.605 20 1086.676273488282 1036.33530703115 1036.569244698253 1103.093301321955 1100.482782488993 1100.066413078351 1096.142364071162 325.2324100797628 1097.325288388757 295.9265961690242
1522 0.005 7.61 20 1086.678672671204 1036.335239540563 1036.569174373145 1103.09366730282 1100.483422924723 1100.066012158424 1096.143734536854 325.2342846576628 1097.32112120044 295.9265893798134
1523 0.005 7.615 20 1086.678383637897 1036.335123984412 1036.569055485131 1103.090505732293 1100.476429984424 1100.055390470012 1096.140419587453 325.2361100707251 1097.327238116031 295.926580575064
1524 0.005 7.62 20 1086.680715880894 1036.335041040647 1036.56897631518 1103.09383298504 1100.481662889327 1100.06298451349 1096.139885085925 325.2379379192178 1097.326529947881 295.9265712722984
1525 0.005 7.625 20 1086.682843017833 1036.334957279635 1036.568887479003 1103.09472710258 1100.480144921348 1100.05832035971 1096.138578391279 325.2397494572803 1097.33296559314 295.9265631858554
1526 0.005 7.63 20 1086.685017262079 1036.334893844178 1036.568819278283 1103.097351360163 1100.483896415375 1100.063849344524 1096.137863079155 325.2415463903108 1097.334834441802 295.9265566180185
1527 0.005 7.635 20 1086.687495330606 1036.334833030822 1036.568751135161 1103.098745240416 1100.482824169733 1100.063617141021 1096.135658703183 325.2432966166177 1097.339220830836 295.9265486031164
1528 0.005 7.640000000000001 20 1086.685831883505 1036.334764312482 1036.568696705506 1103.099392235628 1100.486287872597 1100.072624394418 1096.134467758153 325.2450634184678 1097.333427992001 295.9265421205713
1529 0.005 7.645 20 1086.682982885755 1036.334695414428 1036.56863841516 1103.099710659259 1100.485546522512 1100.071445846964 1096.135062696243 325.2468519475536 1097.329277715237 295.9265409496588
1530 0.005 7.65 20 1086.676891086144 1036.334518392722 1036.56848856485 1103.090456201436 1100.480344052708 1100.068036330042 1096.132506977695 325.2486738864945 1097.322206456666 295.9265394233996
1531 0.005 7.655 20 1086.67761722353 1036.334396947399 1036.568367011293 1103.09697553371 1100.4851133023 1100.071774643248 1096.134282138729 325.250393551406 1097.319567793302 295.9265356717372
1532 0.005 7.66 20 1086.672878984047 1036.334189281908 1036.568174930914 1103.088630518296 1100.477508004543 1100.063010230645 1096.130931255767 325.2521981710076 1097.312512114933 295.9264947734417
1533 0.005 7.665 20 1086.669348294807 1036.333977844272 1036.567979370079 1103.089507023756 1100.482696901146 1100.070446402757 1096.131497772732 325.2538917260756 1097.308794369804 295.9264843491526
1534 0.005 7.67 20 1086.668548160911 1036.333755957047 1036.567763590405 1103.087345262485 1100.481235856777 1100.066237360865 1096.129858456922 325.2555092214114 1097.306995639694 295.9264665512496
1535 0.005 7.675 20 1086.668031787719 1036.333511759924 1036.567518769814 1103.086003169833 1100.480598141846 1100.066783500095 1096.129683297539 325.2572374526987 1097.309427663002 295.9265133293351
1536 0.005 7.68 20 1086.664426286889 1036.333208154282 1036.567223516844 1103.081279804632 1100.472225669741 1100.055085661096 1096.124727571744 325.2586973002758 1097.304382164985 295.9265894766561
1537 0.005 7.685 20 1086.664349770501 1036.332896169453 1036.566909902282 1103.076985910107 1100.467867393944 1100.050490281666 1096.124741976104 325.2604116626177 1097.301862231929 295.9266223563222
1538 0.005 7.69 20 1086.661981066407 1036.332543617806 1036.566560612095 1103.072570480637 1100.462100083183 1100.043310029566 1096.123622504157 325.2620824762084 1097.299670505824 295.926609963435
1539 0.005 7.695 20 1086.663194461654 1036.332196694034 1036.566204796339 1103.074203597015 1100.461875997105 1100.04278982438 1096.122732033906 325.2638611299033 1097.301696784741 295.9265826967966
1540 0.005 7.7 20 1086.666897266593 1036.331884260486 1036.565876135448 1103.07641115032 1100.462839000286 1100.041514958833 1096.121054023392 325.2654264050796 1097.308259031019 295.9266335264862
1541 0.005 7.705 20 1086.671889299709 1036.331587463988 1036.565560855286 1103.075722485582 1100.462045338133 1100.038320744581 1096.118808297161 325.2675125581758 1097.311837248691 295.9266038005732
1542 0.005 7.71 20 1086.672590622552 1036.331296907967 1036.565268135139 1103.07816376753 1100.465112852698 1100.047617342079 1096.117308005411 325.2683006208955 1097.32295276548 295.9266713558176
1543 0.005 7.715 20 1086.673417547694 1036.33102648331 1036.564993321822 1103.079862238927 1100.466100946528 1100.045599558005 1096.116345095587 325.2700357936288 1097.319757155676 295.9266503530532
1544 0.005 7.72 20 1086.669801433332 1036.330718859543 1036.564704866484 1103.07505392771 1100.464611781514 1100.045774498614 1096.116066455886 325.2717372457287 1097.318705890684 295.9266534214025
1545 0.005 7.725000000000001 20 1086.665937261077 1036.33039611488 1036.564397286987 1103.072010896511 1100.461800991943 1100.041880119421 1096.116919142494 325.2739316926703 1097.319774093608 295.9266546759736
1546 0.005 7.73 20 1086.665612905409 1036.330040548689 1036.564048366499 1103.071571462109 1100.46358009476 1100.045492011488 1096.114010467079 325.2756502611848 1097.320021671782 295.9266511027612
1547 0.005 7.735 20 1086.666509471666 1036.329742895382 1036.563737841585 1103.07390609435 1100.46102564125 1100.038841970468 1096.117923330884 325.2773075925007 1097.317898770494 295.9266436978694
1548 0.005 7.74 20 1086.659524529659 1036.329383313415 1036.563398985014 1103.067457040123 1100.456592429372 1100.037963923833 1096.116605467083 325.2790339664635 1097.3071475253 295.9266364239722
1549 0.005 7.745 20 1086.654847748766 1036.329008105324 1036.56303519426 1103.066815772455 1100.456468563717 1100.042869404567 1096.11910750816 325.2807443483949 1097.305524208826 295.926628862262
1550 0.005 7.75 20 1086.653441643269 1036.328634376973 1036.562661942972 1103.066652881953 1100.458959331131 1100.039964792998 1096.117786719271 325.2824122688202 1097.304473089032 295.9266197450133
1551 0.005 7.755 20 1086.655529383043 1036.328281148174 1036.562288638857 1103.065568769757 1100.456124780687 1100.037376934359 1096.117120396096 325.2840527210248 1097.306164543447 295.9266083190665
1552 0.005 7.76 20 1086.653458185116 1036.327912623909 1036.561927718638 1103.064113271601 1100.455394028625 1100.035390785533 1096.112482748655 325.2857454874955 1097.305538619906 295.9265949424374
1553 0.005 7.765000000000001 20 1086.653932782646 1036.327577112578 1036.561587323107 1103.065460948573 1100.457309382486 1100.03931659031 1096.117540869454 325.2874465731707 1097.305422816542 295.9265881532569
1554 0.005 7.77 20 1086.654020559781 1036.327226114443 1036.561233814481 1103.064176226621 1100.452797763103 1100.030493885655 1096.109859387737 325.2891468878829 1097.305094466342 295.9265828908991
1555 0.005 7.775 20 1086.653989703826 1036.326897960516 1036.560902322531 1103.063693094039 1100.453490415448 1100.031836335203 1096.113779786397 325.2908417479174 1097.307633677344 295.9265758332087
1556 0.005 7.78 20 1086.657957997624 1036.326603068823 1036.560595734318 1103.067771482742 1100.455508437798 1100.032208174703 1096.115856511215 325.2925823965111 1097.308544397821 295.9265257155716
1557 0.005 7.785 20 1086.663316771941 1036.326344958287 1036.560315804166 1103.066685753243 1100.452719405685 1100.026151332386 1096.115369033144 325.294160041295 1097.313278631142 295.9265170749331
1558 0.005 7.79 20 1086.672021520243 1036.326202653594 1036.560143021781 1103.076558679842 1100.459763791327 1100.033463334724 1096.117794314247 325.2955903016373 1097.318955966924 295.9264909459211
1559 0.005 7.795 20 1086.675767979699 1036.326130512834 1036.560050791583 1103.080286885727 1100.464096903206 1100.042756983598 1096.120625556551 325.2972580762722 1097.323268719135 295.9265217218746
1560 0.005 7.8 20 1086.674296802693 1036.32603903193 1036.559963803907 1103.078790137654 1100.463202449713 1100.042728337172 1096.119083303826 325.2985733530824 1097.325169594878 295.9265975766598
1561 0.005 7.805000000000001 20 1086.679580396047 1036.326044966583 1036.559948761665 1103.086114835772 1100.467217555138 1100.046640151833 1096.1219386646 325.3002750616187 1097.328816539445 295.926629154947
1562 0.005 7.81 20 1086.679019271491 1036.326054537158 1036.559957878215 1103.085623578921 1100.467432324271 1100.048092315629 1096.120805764652 325.3019531836621 1097.327645660863 295.9266180314822
1563 0.005 7.815 20 1086.671438390388 1036.325965606664 1036.559895296324 1103.074425668571 1100.459334963501 1100.035810626427 1096.118954047622 325.3036900590105 1097.323282596057 295.9265869836302
1564 0.005 7.82 20 1086.672745892843 1036.325889130478 1036.559822816627 1103.077767701284 1100.462016678081 1100.043865643855 1096.117764154475 325.3053162349146 1097.322015577504 295.9266367609079
1565 0.005 7.825 20 1086.670622815976 1036.325832644523 1036.559766235868 1103.080188330362 1100.463394102502 1100.045442760257 1096.121406550255 325.3072171867493 1097.326116457409 295.9266049020602
1566 0.005 7.83 20 1086.673166487259 1036.325857745474 1036.55977808366 1103.088000896378 1100.471945988196 1100.057783333577 1096.123812501991 325.308603018899 1097.324478727023 295.9266605282818
1567 0.005 7.835 20 1086.669900433302 1036.325874434698 1036.559796753467 1103.08809377315 1100.473684177974 1100.062900085574 1096.126004428459 325.3099383068492 1097.330732174925 295.9266392130805
1568 0.005 7.84 20 1086.676080077812 1036.325990919037 1036.5598917731 1103.096048137172 1100.480776446551 1100.068587668952 1096.132543319531 325.3113910369182 1097.328024225947 295.9266397421753
1569 0.005 7.845 20 1086.679560773317 1036.32620383582 1036.560079128384 1103.101619786824 1100.485458291085 1100.07928634926 1096.139838657012 325.3134115294297 1097.337853897861 295.926642716771
1570 0.005 7.850000000000001 20 1086.679825801674 1036.326390144627 1036.560261668916 1103.099728147465 1100.481488126559 1100.071996964211 1096.137432421883 325.3151095501565 1097.330944772458 295.9266344419188
1571 0.005 7.855 20 1086.681322425786 1036.326629760325 1036.560488762832 1103.102366133061 1100.485880293577 1100.079271582226 1096.140975059857 325.3168686327921 1097.337469889281 295.9266233221757
1572 0.005 7.86 20 1086.680067027678 1036.326834242246 1036.560703062087 1103.099359664715 1100.481624694498 1100.075766405656 1096.138319717578 325.3185607704436 1097.327637727228 295.9266140958393
1573 0.005 7.865 20 1086.683113318599 1036.327095953603 1036.560953370013 1103.10648718055 1100.487646088308 1100.078327866723 1096.138446370564 325.3201838633206 1097.333375187977 295.9266034519628
1574 0.005 7.87 20 1086.686534758376 1036.327388707507 1036.56123134714 1103.108066055765 1100.48738087911 1100.077420744069 1096.136521949808 325.321823173056 1097.331210404125 295.9265933804233
1575 0.005 7.875 20 1086.694650329501 1036.327785645911 1036.561602837626 1103.116653152609 1100.4932078365 1100.083347998417 1096.14048338163 325.3234925321495 1097.341539377304 295.9265805895203
1576 0.005 7.88 20 1086.690224805962 1036.328125660587 1036.561949235086 1103.109513869148 1100.486654135814 1100.077528656753 1096.144433095325 325.3251804834484 1097.334786699163 295.9265685469059
1577 0.005 7.885 20 1086.689752631459 1036.328416201652 1036.562247098294 1103.108678830579 1100.490712108248 1100.085942881672 1096.137383746675 325.3268507813832 1097.339276121948 295.9265602125602
1578 0.005 7.890000000000001 20 1086.694404727875 1036.328799429242 1036.562614605091 1103.115073279806 1100.491572379677 1100.08769457615 1096.146995832839 325.3285308028047 1097.338802795272 295.9265559488888
1579 0.005 7.895 20 1086.693868094078 1036.329128285825 1036.562938148073 1103.110543518807 1100.491132545354 1100.085928919391 1096.141770057641 325.3301589165601 1097.338022876797 295.926548449993
1580 0.005 7.9 20 1086.696576060818 1036.329514337565 1036.563326000623 1103.114501618157 1100.495607528243 1100.091906076695 1096.144839289394 325.3317902520147 1097.340071424379 295.9265244780265
1581 0.005 7.905 20 1086.699028645824 1036.329895878626 1036.563694076799 1103.113756095991 1100.493512720575 1100.087711250782 1096.141647123916 325.3332320677259 1097.342300057189 295.9265005016497
1582 0.005 7.91 20 1086.698378956806 1036.330264902276 1036.564063468117 1103.112366414392 1100.493099642359 1100.086395262104 1096.142460393361 325.3348257816755 1097.341956731616 295.9264607676426
1583 0.005 7.915 20 1086.704129470554 1036.33076704127 1036.564543472743 1103.12248072857 1100.4988319343 1100.09300195698 1096.153397912877 325.3365068326599 1097.343150678978 295.9264741103779
1584 0.005 7.92 20 1086.701800634936 1036.331211489177 1036.564997379859 1103.118933533903 1100.497826123004 1100.091813798602 1096.154104325048 325.3377740268399 1097.343598574818 295.9265591195074
1585 0.005 7.925 20 1086.697389615562 1036.331589367131 1036.565395573019 1103.113349977612 1100.49353895157 1100.082266207249 1096.154864979792 325.3395674525161 1097.339549486018 295.9265988059756
1586 0.005 7.930000000000001 20 1086.701769971597 1036.33200919947 1036.565806435493 1103.118954872921 1100.496474861347 1100.087517230437 1096.15531296622 325.3411624071052 1097.342839920336 295.926593758922
1587 0.005 7.935 20 1086.697908861072 1036.332366996191 1036.566174985989 1103.113668170387 1100.492964135735 1100.079422119283 1096.152882006367 325.3427800088201 1097.335290041887 295.9265603396097
1588 0.005 7.94 20 1086.695148504101 1036.332689463746 1036.566510990107 1103.110957090706 1100.490081092074 1100.077271573213 1096.155146291239 325.344510945129 1097.335986268778 295.9266062884951
1589 0.005 7.945 20 1086.694182794076 1036.333016226385 1036.566842564072 1103.11303774304 1100.492937849867 1100.083514764495 1096.155488808209 325.3462526712461 1097.336070059001 295.9265777193029
1590 0.005 7.95 20 1086.698780218489 1036.33339476515 1036.567210096114 1103.118586652673 1100.49939359509 1100.090840815347 1096.158347737058 325.3477785859532 1097.332261365721 295.9266115042348
1591 0.005 7.955 20 1086.695283406829 1036.333724555481 1036.567546529866 1103.116073394296 1100.496476606582 1100.087421509462 1096.156805148896 325.3488104594717 1097.33766880192 295.9265957045282
1592 0.005 7.96 20 1086.702867800831 1036.334127902816 1036.567930470846 1103.122222253081 1100.502776495227 1100.092368576644 1096.159485638726 325.3502669269612 1097.335824033107 295.9265967510403
1593 0.005 7.965 20 1086.698236481501 1036.334487427999 1036.568297678949 1103.119119060771 1100.501432056122 1100.092874009758 1096.163671013821 325.3520776534715 1097.341817820815 295.9266044690658
1594 0.005 7.97 20 1086.698467608244 1036.334800885934 1036.568628854797 1103.120007934517 1100.506639899759 1100.103915819702 1096.156872234781 325.3538751317189 1097.338208260391 295.9266037139026
1595 0.005 7.975000000000001 20 1086.699136328103 1036.335152646356 1036.568979747903 1103.122804887222 1100.506394214613 1100.10323740634 1096.163081240663 325.3554920539606 1097.341458931858 295.926593094645
1596 0.005 7.98 20 1086.693068918955 1036.335362680706 1036.569217258238 1103.112523194564 1100.499527584242 1100.095653620167 1096.155505906826 325.3570448171088 1097.334925518742 295.9265825280786
1597 0.005 7.985 20 1086.694876688424 1036.335583792669 1036.569439750039 1103.116671323901 1100.500285806312 1100.097867156202 1096.154378045604 325.358610236784 1097.340338340581 295.9265735047017
1598 0.005 7.99 20 1086.691632818552 1036.335757978434 1036.569628385615 1103.11222489176 1100.498541462505 1100.093352402825 1096.154910211562 325.3601448754835 1097.331487740676 295.9265621858535
1599 0.005 7.995 20 1086.692598549879 1036.335940262286 1036.569804224968 1103.113105929808 1100.499092586606 1100.089834321312 1096.150484995999 325.3616812135556 1097.33258387813 295.9265497900141
1600 0.005 8 20 1086.680099173788 1036.335934960322 1036.569848151235 1103.100187987424 1100.489541211522 1100.080773489785 1096.145888784893 325.363227171183 1097.323357811927 295.9265408157664
1601 0.005 8.005000000000001 20 1086.680219659433 1036.33591106625 1036.569835520609 1103.09891602635 1100.490313616979 1100.079161603293 1096.144679139936 325.3648068202519 1097.323130285095 295.9265327154396
1602 0.005 8.01 20 1086.677005265409 1036.335800552923 1036.569736895395 1103.089732093633 1100.482183306253 1100.063436021859 1096.140936154142 325.3663274838119 1097.316389321833 295.9265277034727
1603 0.005 8.015000000000001 20 1086.677074228953 1036.335712747014 1036.569654339034 1103.09364643018 1100.482269824803 1100.069401483601 1096.143734709359 325.3678475210065 1097.322127850455 295.9265238226722
1604 0.005 8.02 20 1086.678675214392 1036.335645995478 1036.569583378149 1103.094212142156 1100.484184260008 1100.066488957289 1096.144121083236 325.3693424175981 1097.322614458329 295.9265131618049
1605 0.005 8.025 20 1086.677036501673 1036.335556996999 1036.569499738322 1103.091414087577 1100.480612974306 1100.063688438122 1096.143928247017 325.3705956418517 1097.323748566323 295.9264901108809
1606 0.005 8.029999999999999 20 1086.680481742683 1036.335492170469 1036.569424424649 1103.095176929344 1100.482811191288 1100.065910791615 1096.144725974115 325.3721236089776 1097.328984416234 295.9264510114523
1607 0.005 8.035 20 1086.681358195424 1036.335429319323 1036.569358516095 1103.095236718454 1100.481867225184 1100.064195086179 1096.142207807877 325.3736824515398 1097.33050069846 295.9264446322126
1608 0.005 8.040000000000001 20 1086.685977437198 1036.335396398342 1036.569314819331 1103.099941863373 1100.483657823308 1100.064110046747 1096.141352931822 325.3752279604975 1097.333807185187 295.9265354313908
1609 0.005 8.045 20 1086.685552086911 1036.335365396182 1036.569284020465 1103.099190169128 1100.484860079223 1100.066201465164 1096.141807803252 325.376512172728 1097.33513186648 295.9265858995221
1610 0.005 8.050000000000001 20 1086.688132485205 1036.335337816509 1036.569257430152 1103.103608905921 1100.490610088792 1100.078280922454 1096.138915801355 325.3779018580374 1097.341291954801 295.9265921303922
1611 0.005 8.055 20 1086.684835183722 1036.335283201159 1036.569212773343 1103.100842553704 1100.486039736203 1100.071894634849 1096.137732648951 325.3793530505735 1097.333215520725 295.9265657678388
1612 0.005 8.06 20 1086.680920525617 1036.335171651598 1036.569119725532 1103.097697344347 1100.48229230124 1100.07046902981 1096.134023412536 325.3810983234575 1097.32793322364 295.926616563069
1613 0.005 8.065 20 1086.676323612341 1036.334974793153 1036.568941872557 1103.088151220271 1100.477200920072 1100.066062896984 1096.133353863127 325.382594568658 1097.31776759447 295.9266011415004
1614 0.005 8.07 20 1086.674626449739 1036.334806565383 1036.568781774145 1103.093524036143 1100.479581349915 1100.065360870339 1096.130791858009 325.3841584336819 1097.319082700975 295.9266204956298
1615 0.005 8.074999999999999 20 1086.674342643194 1036.334655847582 1036.568634687168 1103.093283046702 1100.483125385968 1100.072207073223 1096.133997458704 325.3850848016501 1097.310853624276 295.9266556024652
1616 0.005 8.08 20 1086.668307141677 1036.334449259956 1036.568441818248 1103.08962192134 1100.479833607433 1100.066113225808 1096.134402969618 325.3862470987041 1097.309544997018 295.9266495042453
1617 0.005 8.085000000000001 20 1086.668601497727 1036.33419684264 1036.568200717902 1103.084823615003 1100.47777174818 1100.062852510375 1096.125494486391 325.3879155948025 1097.303851048395 295.9266544686169
1618 0.005 8.09 20 1086.663641125003 1036.333890537476 1036.567909479657 1103.083298387113 1100.476016807264 1100.061930102765 1096.125703798226 325.3895744281339 1097.310208589877 295.926650811065
1619 0.005 8.095000000000001 20 1086.665727570949 1036.333568763532 1036.56757733352 1103.075527256833 1100.46963803809 1100.049823174386 1096.127877064083 325.3909787259021 1097.299680854495 295.9266438958861
1620 0.005 8.1 20 1086.662283971405 1036.333214668825 1036.567235829369 1103.074775140245 1100.46436739369 1100.045034654709 1096.120103939628 325.3924433778897 1097.300786167299 295.9266359236289
1621 0.005 8.105 20 1086.663119534673 1036.332864504431 1036.56688165112 1103.071394004012 1100.461501642507 1100.039744083517 1096.122862504933 325.3938744663139 1097.296336807384 295.9266286856233
1622 0.005 8.109999999999999 20 1086.663410092292 1036.332502988547 1036.566511952473 1103.071070792155 1100.458933944599 1100.036619811151 1096.121570105563 325.3953575290752 1097.30182324674 295.9266229968177
1623 0.005 8.115 20 1086.667905371226 1036.332183668631 1036.56617113636 1103.073109298184 1100.459813933975 1100.034480940278 1096.121766034924 325.396784668932 1097.307820695879 295.9266142844942
1624 0.005 8.120000000000001 20 1086.670951413818 1036.331871809708 1036.565857727205 1103.07537845701 1100.462992201332 1100.040838455198 1096.115903777244 325.3982260977546 1097.316175951655 295.9266051313218
1625 0.005 8.125 20 1086.673966748534 1036.331580564154 1036.565553248206 1103.077509075484 1100.464697319504 1100.045149250564 1096.116435650632 325.3996246849767 1097.320758214686 295.9265976509127
1626 0.005 8.130000000000001 20 1086.675303465367 1036.331342618734 1036.56531318256 1103.083351015772 1100.471262065958 1100.05365877568 1096.119028142481 325.401035851726 1097.321647969092 295.9265933026766
1627 0.005 8.135 20 1086.672448029398 1036.331073756186 1036.565053562967 1103.078716165754 1100.467330162109 1100.044864984559 1096.115671312896 325.4027133918134 1097.322215394017 295.9265889207835
1628 0.005 8.140000000000001 20 1086.666931226233 1036.330738615078 1036.564740939709 1103.0703309895 1100.460963828867 1100.039675948941 1096.116025588707 325.4042303973578 1097.320655783258 295.9265840122653
1629 0.005 8.145 20 1086.669423213447 1036.330446525302 1036.564441613037 1103.074541903368 1100.464379862929 1100.043046604675 1096.117291231415 325.4057600609945 1097.321574512609 295.9265514694217
1630 0.005 8.15 20 1086.669445336905 1036.330199388001 1036.564187148507 1103.076698700416 1100.464237012219 1100.042000969356 1096.120525847015 325.4073079052926 1097.317218521067 295.9265126329329
1631 0.005 8.154999999999999 20 1086.66352228849 1036.329916823673 1036.563915110318 1103.072444559809 1100.459102504379 1100.037591020455 1096.120151335292 325.4087547435598 1097.307618014773 295.9265032105994
1632 0.005 8.16 20 1086.660221547776 1036.329620383374 1036.563626138226 1103.071989778816 1100.462914434836 1100.045638844008 1096.12015758659 325.4100714243568 1097.305091229759 295.9265904308908
1633 0.005 8.165000000000001 20 1086.656176643704 1036.329286872276 1036.563299614668 1103.068576246457 1100.45857619849 1100.03661134352 1096.118454357865 325.411121110814 1097.30355355695 295.9266456936583
1634 0.005 8.17 20 1086.660357503128 1036.329034860949 1036.563030262395 1103.073576596998 1100.463513377214 1100.046271698319 1096.11988348887 325.4123716610538 1097.30673786596 295.9266572358991
1635 0.005 8.175000000000001 20 1086.655072190384 1036.328689621358 1036.562695688241 1103.065775091428 1100.455471623475 1100.032579458345 1096.115303031786 325.4137267843217 1097.302545440729 295.9266286681534
1636 0.005 8.18 20 1086.654662147885 1036.32834404023 1036.562355351113 1103.065574737517 1100.456102757441 1100.036862764907 1096.112149467033 325.4150193672911 1097.30354675997 295.9266692470994
1637 0.005 8.185 20 1086.653238893667 1036.327993121662 1036.562001927973 1103.060752575688 1100.451286644739 1100.031880867901 1096.117110379121 325.4162779333791 1097.300473422275 295.9266728359493
1638 0.005 8.19 20 1086.650843383411 1036.327606154475 1036.561621989889 1103.058238131444 1100.44758594082 1100.027738717714 1096.111107902741 325.4177959551456 1097.303769163444 295.9266646169588
1639 0.005 8.195 20 1086.657479339054 1036.327298875096 1036.561298004545 1103.067254797143 1100.455412218707 1100.032985628983 1096.113260316121 325.419640071436 1097.303295769235 295.9267334788426
1640 0.005 8.199999999999999 20 1086.659299165763 1036.326984580594 1036.560976239675 1103.0656241079 1100.452332963801 1100.029023108093 1096.112546460163 325.4209000845627 1097.315102812802 295.9267052541256
1641 0.005 8.205 20 1086.66700124699 1036.326758765751 1036.560721691324 1103.070689782935 1100.456385009433 1100.032087200812 1096.116588963711 325.422310046605 1097.31387904298 295.926702641054
1642 0.005 8.210000000000001 20 1086.668709893865 1036.326551154808 1036.560504911249 1103.073221835455 1100.459810534387 1100.040074196669 1096.115175674369 325.4236215627889 1097.321522275037 295.9266908520297
1643 0.005 8.215 20 1086.673279956548 1036.32643684223 1036.56037112702 1103.079628373966 1100.46383428435 1100.045625592813 1096.117498606181 325.4248885969247 1097.326189236632 295.9266779618033
1644 0.005 8.220000000000001 20 1086.681018277687 1036.326461371405 1036.560366211469 1103.092341749827 1100.472981561883 1100.058015468108 1096.120300895048 325.426233128564 1097.333711248328 295.9266619763204
1645 0.005 8.225 20 1086.672788647019 1036.32635058207 1036.560272051073 1103.075859630703 1100.458639989185 1100.03551351992 1096.11727709403 325.4276304836025 1097.323983057685 295.9266518763133
1646 0.005 8.23 20 1086.676213087678 1036.326323273083 1036.560245296508 1103.083049122551 1100.467462323989 1100.048151539905 1096.118276337954 325.4290553659624 1097.328712258825 295.9266408988735
1647 0.005 8.234999999999999 20 1086.675733673148 1036.32631385661 1036.560228547256 1103.083041850358 1100.464831193927 1100.040745767225 1096.119695572816 325.4303945156847 1097.324076861728 295.9266286170349
1648 0.005 8.24 20 1086.670085592555 1036.326225532752 1036.560161234638 1103.077527957199 1100.466230367556 1100.047358429003 1096.120841455204 325.4318122997398 1097.325556945514 295.9266163429979
1649 0.005 8.245000000000001 20 1086.675831459327 1036.32628615003 1036.560192694234 1103.091249425791 1100.474156685545 1100.060475872016 1096.1257618533 325.433259606179 1097.327198034113 295.926609072055
1650 0.005 8.25 20 1086.672627716384 1036.326327961586 1036.560239739447 1103.0889946531 1100.475797426613 1100.065364506457 1096.131124496514 325.4346652613816 1097.329374209484 295.9266041152895
1651 0.005 8.255000000000001 20 1086.672874573094 1036.326379987431 1036.560292991404 1103.091868166392 1100.479129857365 1100.068251934072 1096.129343291881 325.4359828265697 1097.331605897384 295.9265992155602
1652 0.005 8.26 20 1086.678802195266 1036.326550808622 1036.560437018661 1103.098126609015 1100.482842049302 1100.077101819039 1096.139471061188 325.4374177304255 1097.336726830351 295.9265944327153
1653 0.005 8.265000000000001 20 1086.682886000599 1036.32678403022 1036.560644766042 1103.103526987997 1100.485012064081 1100.06980625874 1096.137658076082 325.4390413925154 1097.336824336585 295.9265500415665
1654 0.005 8.27 20 1086.680484772815 1036.32698932898 1036.560857205805 1103.098549989136 1100.484779414426 1100.075532865815 1096.136886888332 325.4405550045485 1097.33581102635 295.9265109784347
1655 0.005 8.275 20 1086.67809345576 1036.327141374244 1036.561019918804 1103.093582365443 1100.481240239041 1100.072292799474 1096.13355548902 325.4420239377339 1097.333328558703 295.9264967666018
1656 0.005 8.279999999999999 20 1086.680384559806 1036.327331546791 1036.561200852604 1103.097226691619 1100.481877186248 1100.072600029905 1096.13598859777 325.443240697439 1097.334499897539 295.9265739640513
1657 0.005 8.285 20 1086.686955212058 1036.327634250937 1036.561475188201 1103.108441168383 1100.487243082493 1100.076680068149 1096.138579732029 325.4441006813453 1097.336352847466 295.9266360989031
1658 0.005 8.290000000000001 20 1086.692660356638 1036.327985555779 1036.561805898492 1103.11231069789 1100.48838846351 1100.077565073585 1096.137303024194 325.4454535443377 1097.341401849226 295.9266531766335
1659 0.005 8.295 20 1086.69231573013 1036.328354171188 1036.56216824537 1103.112249444703 1100.487777476573 1100.080216018248 1096.143510481639 325.4468381049226 1097.337482439816 295.9266283117819
1660 0.005 8.300000000000001 20 1086.690955193457 1036.328676385018 1036.562499134376 1103.109124736384 1100.48886141156 1100.085899989825 1096.142277968 325.4482523395603 1097.339035923506 295.9266508437381
1661 0.005 8.305 20 1086.696073376916 1036.32910121742 1036.562905177867 1103.119198850589 1100.494656223297 1100.09009364807 1096.147546361981 325.4494676565364 1097.338215802892 295.9266688400579
1662 0.005 8.31 20 1086.694296387675 1036.329455607653 1036.563265655884 1103.113550598315 1100.494613312904 1100.091356819305 1096.14374921272 325.4509422121515 1097.335065393703 295.9266454803418
1663 0.005 8.315 20 1086.694363134612 1036.329816705391 1036.56362745393 1103.11295520944 1100.492839132155 1100.090077956366 1096.144889718352 325.4530059859051 1097.339718366741 295.9267139422133
1664 0.005 8.32 20 1086.696991602473 1036.330175972025 1036.56398128845 1103.114512216866 1100.494020595874 1100.091666634135 1096.139770235261 325.4539446778258 1097.342507079883 295.9266843449291
1665 0.005 8.324999999999999 20 1086.698984815565 1036.330561613447 1036.564360624979 1103.116194959133 1100.495409963824 1100.091518409471 1096.142493383502 325.4549392834215 1097.338164704161 295.9266807440636
1666 0.005 8.33 20 1086.701698141059 1036.331018541526 1036.564804547574 1103.122055485007 1100.498482332627 1100.095864739629 1096.151775399663 325.4565370329333 1097.347070015473 295.9266703987853
1667 0.005 8.335000000000001 20 1086.701787685151 1036.331470522453 1036.565257423304 1103.121144025095 1100.498748697311 1100.096371192779 1096.155807245867 325.4579412574302 1097.340246866211 295.9266585050793
1668 0.005 8.34 20 1086.696968015907 1036.3318280829 1036.56563394468 1103.113776543574 1100.493735400994 1100.086862173508 1096.150623984034 325.4593947448468 1097.343995602223 295.9266455942947
1669 0.005 8.345000000000001 20 1086.699371455412 1036.332245315401 1036.566045796782 1103.118880040729 1100.498035424924 1100.087625134523 1096.157105683971 325.4607178595591 1097.338320155348 295.9266345369165
1670 0.005 8.35 20 1086.700632031154 1036.33265071306 1036.56644655433 1103.118590903871 1100.496295087722 1100.086478831096 1096.154603394789 325.4620632142003 1097.343825662906 295.9266236725834
1671 0.005 8.355 20 1086.696910744234 1036.332979826852 1036.566790343777 1103.11275813955 1100.491231531443 1100.077884193248 1096.153536491318 325.4634229012515 1097.337072586434 295.9266096392475
1672 0.005 8.359999999999999 20 1086.696444048571 1036.333332583108 1036.567150644533 1103.115810728319 1100.496621638151 1100.086178524607 1096.158101888783 325.4648215521411 1097.338623001921 295.9265946188364
1673 0.005 8.365 20 1086.697915902696 1036.333689449931 1036.567502101989 1103.117374006803 1100.498107931674 1100.087099809421 1096.154946878803 325.4661554543321 1097.336387081071 295.9265815171068
1674 0.005 8.370000000000001 20 1086.697970031916 1036.334043983729 1036.567860186983 1103.117349078233 1100.498363908169 1100.088917035063 1096.158939829706 325.4674840674246 1097.337108170174 295.9265706746364
1675 0.005 8.375 20 1086.704075562165 1036.334460095654 1036.568255475307 1103.123110709796 1100.503178981066 1100.092604894275 1096.160442231354 325.4688365172737 1097.342841488183 295.9265643748673
1676 0.005 8.380000000000001 20 1086.69827449489 1036.334810902932 1036.56862515967 1103.118028000179 1100.501323131416 1100.091776074653 1096.162889804367 325.4701885624505 1097.338600219323 295.9265586200139
1677 0.005 8.385 20 1086.697844941314 1036.335122983373 1036.568950464954 1103.119401907545 1100.506089083614 1100.102827379415 1096.158614703727 325.4718547759661 1097.343204613621 295.9265216992187
1678 0.005 8.390000000000001 20 1086.700955736415 1036.335480233547 1036.56929829734 1103.122137926806 1100.506722406244 1100.098911962076 1096.161948528242 325.473248888547 1097.343298496094 295.9264929227419
1679 0.005 8.395 20 1086.699445084437 1036.33579793011 1036.569623235501 1103.12000450113 1100.505902509125 1100.098637345704 1096.159252080434 325.4744617727164 1097.339392037553 295.926478515743
1680 0.005 8.4 20 1086.693088219756 1036.336002229789 1036.569854178643 1103.113111171095 1100.500890333095 1100.091166044129 1096.153054947098 325.4754634645042 1097.334659465254 295.9265376010828
1681 0.005 8.404999999999999 20 1086.693663032343 1036.336197217914 1036.570056274631 1103.114452732532 1100.501245273606 1100.09167923623 1096.150519226649 325.4764556036511 1097.334585749225 295.9266005208002
1682 0.005 8.41 20 1086.688866755574 1036.336320504017 1036.570199324008 1103.108191828562 1100.497289269306 1100.086664104424 1096.149219130264 325.4776857171869 1097.32944419014 295.9266225236283
1683 0.005 8.415000000000001 20 1086.683060296673 1036.33636991585 1036.570270271979 1103.102830725523 1100.49445201516 1100.083150753108 1096.148499912593 325.4790068015075 1097.325533600784 295.9266031168437
1684 0.005 8.42 20 1086.682553596603 1036.336373952079 1036.570286913252 1103.099257447815 1100.489289090549 1100.07576890121 1096.144287422528 325.480308326045 1097.322432428163 295.9265996149486
1685 0.005 8.425000000000001 20 1086.676851926668 1036.336268170238 1036.570201644728 1103.091130824854 1100.481580491578 1100.064955799304 1096.140227136715 325.4812833917102 1097.316817800615 295.9266323342031
1686 0.005 8.43 20 1086.680505066221 1036.336197843303 1036.570128665699 1103.09697895822 1100.484880203298 1100.071355337238 1096.141249362078 325.4826488112255 1097.316161053169 295.9266017425743
1687 0.005 8.435 20 1086.676587018195 1036.336107191524 1036.57004737854 1103.093247953266 1100.481568936299 1100.065363672014 1096.143560662995 325.4847371807257 1097.324267190827 295.9266727295027
1688 0.005 8.44 20 1086.675771635497 1036.335976300927 1036.569925765267 1103.089049113813 1100.477524593808 1100.061231884203 1096.14116801117 325.4855801200301 1097.320436429182 295.9266514879267
1689 0.005 8.445 20 1086.677337054089 1036.335834734151 1036.569775662397 1103.089427322759 1100.474972987845 1100.05644191657 1096.139813038817 325.486551488458 1097.326753759668 295.9266551635109
1690 0.005 8.449999999999999 20 1086.679170347783 1036.335703870444 1036.569646606654 1103.090420795081 1100.477213370684 1100.058377550931 1096.136222652695 325.4879270346531 1097.324989949952 295.9266517344665
1691 0.005 8.455 20 1086.682212971939 1036.335574756838 1036.569503068224 1103.090832125921 1100.47556678625 1100.050768498982 1096.137015175432 325.4892427652055 1097.331881933871 295.9266457103187
1692 0.005 8.460000000000001 20 1086.686090413852 1036.335523789632 1036.569446858038 1103.099062663302 1100.486842978129 1100.067735140093 1096.138418955998 325.4904232144188 1097.333356810932 295.9266372470674
1693 0.005 8.465 20 1086.688480599865 1036.335482200155 1036.569398258989 1103.102244056503 1100.48668645898 1100.068498188974 1096.131959463263 325.4916386529148 1097.341514656943 295.9266314596051
1694 0.005 8.470000000000001 20 1086.685464814155 1036.335397346286 1036.569331583446 1103.099197108891 1100.485595974348 1100.071166001783 1096.132661711449 325.4929170944079 1097.331991092088 295.9266264321014
1695 0.005 8.475 20 1086.682999403901 1036.335312944799 1036.56925901155 1103.099746118636 1100.486777630513 1100.075073304046 1096.134037481279 325.4941970003526 1097.331645915396 295.9266199484344
1696 0.005 8.48 20 1086.676682640358 1036.335125857104 1036.569098386255 1103.090848439717 1100.480871815624 1100.069670698381 1096.132686363647 325.4954233177211 1097.322039532291 295.9266113871272
1697 0.005 8.484999999999999 20 1086.677153892432 1036.334977995609 1036.568948918777 1103.094964702108 1100.481737459012 1100.066640131979 1096.131936331804 325.4966553269301 1097.318689492623 295.9266040749413
1698 0.005 8.49 20 1086.673914259941 1036.33480916989 1036.568791305594 1103.093171694284 1100.482735143764 1100.068993422951 1096.132821517482 325.4979009172062 1097.31497635782 295.9266006077765
1699 0.005 8.495000000000001 20 1086.669620841801 1036.33458502008 1036.568582608513 1103.088237161827 1100.479856262905 1100.06724264849 1096.131952377648 325.4991173347494 1097.307086229069 295.9265987143066
1700 0.005 8.5 20 1086.668274954342 1036.334327805558 1036.568330686056 1103.08355375254 1100.476132166917 1100.057810390351 1096.127505276475 325.5002770451999 1097.304477313166 295.9265970606082
1701 0.005 8.505000000000001 20 1086.669394735573 1036.334120177466 1036.568119372191 1103.088135850507 1100.482820953705 1100.067914604619 1096.133000176476 325.5019570948679 1097.309281374084 295.9265541603494
1702 0.005 8.51 20 1086.667945921831 1036.333865492999 1036.567865604925 1103.083202401851 1100.475515393264 1100.052885376589 1096.124963716431 325.5031178397128 1097.303332856505 295.9265443420847
1703 0.005 8.515000000000001 20 1086.667793548046 1036.333597261826 1036.567597336206 1103.078742686132 1100.470292869667 1100.046993314768 1096.124777451126 325.5041815644652 1097.300800004315 295.9265267687844
1704 0.005 8.52 20 1086.665605744737 1036.333295692358 1036.56729852332 1103.074636946924 1100.465351556718 1100.038779879213 1096.124431729319 325.5050393392443 1097.29870963381 295.9265720021198
1705 0.005 8.525 20 1086.668180200449 1036.333022926491 1036.567014378599 1103.078261272485 1100.466055581553 1100.03998039596 1096.124182328585 325.5059766164189 1097.301778936719 295.9266470847794
1706 0.005 8.529999999999999 20 1086.670885578179 1036.332764745061 1036.566747390581 1103.078568803039 1100.465229051228 1100.038938749492 1096.121173111129 325.5071939680747 1097.308184261871 295.9266794124036
1707 0.005 8.535 20 1086.677013542326 1036.332561837743 1036.566524418433 1103.083865523668 1100.46881684684 1100.043168638234 1096.120339290598 325.508340565543 1097.315365614573 295.9266671943768
1708 0.005 8.540000000000001 20 1086.677320484452 1036.33234661609 1036.56630715244 1103.083579991752 1100.470211448705 1100.048646796879 1096.118779229162 325.5095316316424 1097.320648227861 295.9266352410426
1709 0.005 8.545 20 1086.675786171604 1036.332111670321 1036.56607827734 1103.083603088575 1100.468774476727 1100.046899907757 1096.115639107677 325.5103071699608 1097.31961934235 295.9266880022909
1710 0.005 8.550000000000001 20 1086.668137550701 1036.331763797626 1036.565762796485 1103.072731451827 1100.462593923006 1100.04355650156 1096.114449007561 325.511640669238 1097.321088352084 295.9266549424865
1711 0.005 8.555 20 1086.665951256108 1036.331398269616 1036.565408623852 1103.069020028748 1100.458241560687 1100.036188911759 1096.114818898198 325.5135371905823 1097.315529788968 295.9267234964175
1712 0.005 8.56 20 1086.66666528906 1036.331036607073 1036.565043964469 1103.072839248737 1100.461796490802 1100.041100758588 1096.11176971181 325.5140587460938 1097.322393175231 295.9267006828402
1713 0.005 8.565 20 1086.665119062817 1036.330689219461 1036.564697464403 1103.069907238835 1100.457603180813 1100.037359120578 1096.116521719606 325.5151235993451 1097.31201966237 295.9267047717127
1714 0.005 8.57 20 1086.657893942858 1036.330299716257 1036.564325217421 1103.066550076878 1100.454939286192 1100.038260556931 1096.1187991517 325.5166626406036 1097.310028201867 295.9267057898369
1715 0.005 8.575000000000001 20 1086.660535735847 1036.329977805783 1036.56398920402 1103.071170026634 1100.460236535058 1100.043743186556 1096.118432218347 325.5178443811949 1097.301905185251 295.9266997198342
1716 0.005 8.58 20 1086.653206495458 1036.329599106344 1036.563626202641 1103.067563756152 1100.459728336068 1100.041474241956 1096.117541283277 325.5189148711996 1097.307571051451 295.9266883949123
1717 0.005 8.585000000000001 20 1086.655241205406 1036.329222334012 1036.563237771227 1103.064287326882 1100.455023239597 1100.035767279096 1096.117030197938 325.5200906070412 1097.302298327218 295.9266783619165
1718 0.005 8.59 20 1086.653488871577 1036.328854563468 1036.56287108689 1103.064787000638 1100.455729657942 1100.038513940174 1096.117148811626 325.5213201777444 1097.306593099214 295.9266670795285
1719 0.005 8.595000000000001 20 1086.653779610822 1036.328484938155 1036.56249832705 1103.064884636448 1100.456482872882 1100.033250571816 1096.112740535803 325.5224479064902 1097.305497796661 295.9266577311078
1720 0.005 8.6 20 1086.654231422536 1036.328147716296 1036.562155634038 1103.064684586002 1100.455131897741 1100.036680770589 1096.114696304898 325.5236229191621 1097.306003547411 295.9266458436127
1721 0.005 8.605 20 1086.653719756196 1036.32780521332 1036.561810991454 1103.063016332522 1100.452414200438 1100.031851086284 1096.113455571076 325.5247882491915 1097.307881730158 295.9266354993628
1722 0.005 8.609999999999999 20 1086.65758321467 1036.327493777821 1036.561487470908 1103.0668674751 1100.454167696605 1100.031170098241 1096.11556465093 325.5259988461333 1097.307361381748 295.9266274708527
1723 0.005 8.615 20 1086.664140252249 1036.32724568109 1036.561213433551 1103.069243096351 1100.452989128293 1100.027423547375 1096.114455501604 325.5271667610484 1097.313173023202 295.9266228777187
1724 0.005 8.620000000000001 20 1086.671171372813 1036.327092851697 1036.561038288113 1103.077737350369 1100.460776278063 1100.039232698469 1096.118547550776 325.528394661489 1097.320324124647 295.9266169041894
1725 0.005 8.625 20 1086.673542495141 1036.326979039799 1036.560911571352 1103.079611587832 1100.463481680192 1100.04493660867 1096.119881824857 325.5299161967307 1097.324305169966 295.926564331856
1726 0.005 8.630000000000001 20 1086.67526477068 1036.326902360633 1036.560829306463 1103.082938035964 1100.469075387876 1100.051493372807 1096.119273942545 325.5310985654919 1097.328301486932 295.9265499058372
1727 0.005 8.635 20 1086.683426224724 1036.326951836193 1036.560846145613 1103.09231477819 1100.474516120464 1100.056892344789 1096.121727442152 325.5321119212936 1097.332822744622 295.9265215646238
1728 0.005 8.640000000000001 20 1086.67938414959 1036.326955567329 1036.560860084399 1103.086915920364 1100.471709590039 1100.054266921337 1096.118919857979 325.5329191480345 1097.32938790057 295.9265528324369
1729 0.005 8.645 20 1086.67761117063 1036.32693610156 1036.560846650036 1103.084469505412 1100.467931529948 1100.047649355653 1096.118438883477 325.5337302109587 1097.327813654564 295.9266293516618
1730 0.005 8.65 20 1086.673471271351 1036.32686606442 1036.560793687459 1103.080080957664 1100.466712315246 1100.04731263648 1096.117863167363 325.5349522396402 1097.326392129723 295.9266613385499
1731 0.005 8.654999999999999 20 1086.674518505614 1036.326855468622 1036.560775966924 1103.085159185925 1100.470198985601 1100.052975210424 1096.122473556032 325.5360382115366 1097.327017938933 295.9266525947091
1732 0.005 8.66 20 1086.674778699059 1036.326903307385 1036.560814309213 1103.091384070001 1100.475922307769 1100.06408819867 1096.126615578956 325.5372825279115 1097.327260383878 295.9266216651359
1733 0.005 8.665000000000001 20 1086.672313666461 1036.326945466288 1036.560857233538 1103.091063254124 1100.477457266124 1100.069561494257 1096.130395492934 325.5380576851904 1097.327669936708 295.9266763253423
1734 0.005 8.67 20 1086.67315994002 1036.327016486619 1036.560921771298 1103.093117694595 1100.478314169306 1100.066966647589 1096.132462834377 325.5393413967898 1097.330758004352 295.9266427854985
1735 0.005 8.675000000000001 20 1086.676390771498 1036.327107921354 1036.560997369573 1103.090687968369 1100.479627279121 1100.070250133653 1096.133727078877 325.5410496070951 1097.328240587379 295.9266989670727
1736 0.005 8.68 20 1086.677246595172 1036.327277712188 1036.561159356231 1103.100822986057 1100.483787718565 1100.073686480717 1096.136657175676 325.5416519406148 1097.335410203406 295.9266719183441
1737 0.005 8.685 20 1086.682714649661 1036.327500525272 1036.561357106857 1103.100775836421 1100.482544526802 1100.075671409648 1096.141810276036 325.5426368329826 1097.330910874913 295.9266721610861
1738 0.005 8.69 20 1086.680324825495 1036.327721720583 1036.561582001533 1103.100941346915 1100.483115179149 1100.076224129469 1096.138864688551 325.5441866263392 1097.332252057041 295.9266734308332
1739 0.005 8.695 20 1086.686114932177 1036.327998967394 1036.561843287194 1103.106106723022 1100.485984906908 1100.076296217994 1096.137119849008 325.5453756888646 1097.328024986907 295.9266685320987
1740 0.005 8.700000000000001 20 1086.683715496771 1036.328270144695 1036.562121888233 1103.107428739019 1100.48776104268 1100.078355938122 1096.138390134504 325.5465860537926 1097.333920164327 295.9266555597509
1741 0.005 8.705 20 1086.694302940946 1036.328653499091 1036.562471891729 1103.115994955084 1100.49306187768 1100.082996574548 1096.13817675181 325.5478135398911 1097.337789426949 295.9266472377938
1742 0.005 8.710000000000001 20 1086.690488468266 1036.32896735554 1036.562785136539 1103.108301018443 1100.485109883396 1100.07457347633 1096.142218375135 325.5489934857052 1097.334151932186 295.9266375329037
1743 0.005 8.715 20 1086.689307755845 1036.329240987717 1036.56307241818 1103.106451927745 1100.488392068366 1100.083830038185 1096.137461816153 325.5501469531567 1097.337192969471 295.9266288932562
1744 0.005 8.720000000000001 20 1086.695155333573 1036.329611212092 1036.563419383911 1103.113192171924 1100.490639664995 1100.084739530172 1096.146224836452 325.5513241655057 1097.338472297578 295.9266165709992
1745 0.005 8.725 20 1086.701432903735 1036.330096409684 1036.563877958184 1103.123804800215 1100.497702579283 1100.091073715016 1096.148545954181 325.5524595678047 1097.340168246291 295.9266029066358
1746 0.005 8.73 20 1086.696060468374 1036.330470244875 1036.564276797511 1103.112424507071 1100.492334442846 1100.088607038579 1096.144862467713 325.5536492702818 1097.33748067645 295.926595028465
1747 0.005 8.734999999999999 20 1086.701547352407 1036.330925219347 1036.564720612677 1103.121662606401 1100.499727799409 1100.098122510127 1096.145517602574 325.5548587838937 1097.344738668479 295.9265864008401
1748 0.005 8.74 20 1086.696797162655 1036.331270853731 1036.565079341812 1103.112632592263 1100.493602387778 1100.090870990263 1096.142322721322 325.556032911091 1097.341470520539 295.9265787818601
1749 0.005 8.745000000000001 20 1086.70731456484 1036.331801573027 1036.565571060567 1103.127108957507 1100.502145161445 1100.0964509879 1096.15212591063 325.5572366421752 1097.345380726995 295.9265559070947
1750 0.005 8.75 20 1086.704040205738 1036.332271007441 1036.566052216231 1103.122309695869 1100.501223627066 1100.095241295368 1096.153721122865 325.5584652387868 1097.345971564827 295.9265327828933
1751 0.005 8.755000000000001 20 1086.700825277898 1036.332690211269 1036.566487461467 1103.118356868037 1100.497985674655 1100.087778413813 1096.155256197882 325.5596355131672 1097.344748945692 295.9264960333011
1752 0.005 8.76 20 1086.701693252238 1036.333109549548 1036.566910275018 1103.119886217153 1100.498608879535 1100.087949487411 1096.156134501549 325.5607784094162 1097.342819648545 295.9265092337983
1753 0.005 8.765000000000001 20 1086.700260197245 1036.333507488545 1036.56731197608 1103.11816967357 1100.497282286448 1100.085458020505 1096.157216667784 325.5615727135653 1097.341629472839 295.9265932133733
1754 0.005 8.77 20 1086.697200706341 1036.333844166499 1036.567661803901 1103.113231055552 1100.493551042317 1100.080277925416 1096.156551003568 325.5625750300401 1097.339974580749 295.9266290541052
1755 0.005 8.775 20 1086.696347034682 1036.334176582812 1036.567996484371 1103.11396815041 1100.494178634192 1100.083020892509 1096.156657761629 325.5636705432881 1097.338683283313 295.9266255234456
1756 0.005 8.779999999999999 20 1086.697086412197 1036.33451617004 1036.568335225624 1103.11611207128 1100.495609001133 1100.087590919132 1096.157118595078 325.5648329771176 1097.338625198364 295.9265921342076
1757 0.005 8.785 20 1086.694984436643 1036.334809680962 1036.568635645151 1103.113701180752 1100.493264331855 1100.083606483723 1096.15411049941 325.5656215544648 1097.336347662961 295.9266377894176
1758 0.005 8.790000000000001 20 1086.701433323714 1036.335161833006 1036.568969652491 1103.118830571386 1100.498632240467 1100.089511231645 1096.159236153762 325.5668099958347 1097.338956061328 295.9266083183745
1759 0.005 8.795 20 1086.696638631283 1036.335486461647 1036.569307862047 1103.117952776811 1100.500069705194 1100.092898749483 1096.162870652649 325.5682394393783 1097.341397319925 295.9266443391173
1760 0.005 8.800000000000001 20 1086.697874657449 1036.335754724888 1036.569588319334 1103.116696823839 1100.502717870345 1100.100080886604 1096.155129294813 325.5692548797538 1097.336632256433 295.9266466360519
1761 0.005 8.805 20 1086.695528735307 1036.336002002046 1036.569842700392 1103.115841886935 1100.501480795582 1100.097604426541 1096.157950065985 325.5702211287871 1097.33751945559 295.9266444356868
1762 0.005 8.81 20 1086.69587087634 1036.336256721565 1036.57010254617 1103.118368950648 1100.5023244433 1100.099472610802 1096.158643718448 325.5713580637504 1097.341520507272 295.926650326947
1763 0.005 8.815 20 1086.689769221543 1036.336386609428 1036.570252878403 1103.107986139823 1100.494801164237 1100.086735457607 1096.15228550844 325.5726935969431 1097.329502878127 295.9266446082454
1764 0.005 8.82 20 1086.693848973095 1036.336570688538 1036.57043407455 1103.114064635902 1100.498308727177 1100.092387196062 1096.153321390677 325.5738305151159 1097.337634047931 295.9266317872133
1765 0.005 8.825000000000001 20 1086.690969572809 1036.336717266829 1036.570592578247 1103.109786940536 1100.496106979209 1100.090408244457 1096.154019550493 325.5748813276231 1097.325832405656 295.9266195107758
1766 0.005 8.83 20 1086.682625678626 1036.336766465334 1036.57066802277 1103.102993867314 1100.490979345765 1100.083370170966 1096.152749764003 325.5759967057883 1097.327499796197 295.9266097743538
1767 0.005 8.835000000000001 20 1086.684001251624 1036.336799017104 1036.570705789787 1103.102570277633 1100.493548239487 1100.082339465074 1096.14645973011 325.5770432792642 1097.322072910221 295.9266015497716
1768 0.005 8.84 20 1086.680370241735 1036.336775174139 1036.570696847323 1103.098890665099 1100.488666889363 1100.074596133732 1096.145282198272 325.5781590944883 1097.320891655399 295.9265936714507
1769 0.005 8.845000000000001 20 1086.679157967597 1036.336702957859 1036.570634878515 1103.097307773332 1100.483794603559 1100.070663655221 1096.142205192316 325.5791835802527 1097.321468300194 295.9265834258609
1770 0.005 8.85 20 1086.679354860938 1036.336613953312 1036.570546989334 1103.092727152219 1100.480779153836 1100.060998775203 1096.139615222379 325.5803342963371 1097.321718001212 295.9265753264978
1771 0.005 8.855 20 1086.677198968462 1036.33649170479 1036.570433148592 1103.089067633276 1100.477683153609 1100.059429121901 1096.141330742703 325.5813491487922 1097.323056002381 295.9265691972021
1772 0.005 8.859999999999999 20 1086.681474233784 1036.336430130339 1036.570358353022 1103.096855272402 1100.484236617597 1100.066329114751 1096.143044825912 325.5824185123666 1097.328442834965 295.9265653880987
1773 0.005 8.865 20 1086.683344116419 1036.336381839331 1036.570303713483 1103.097400726463 1100.484719486923 1100.066383202578 1096.140980587774 325.5834204667316 1097.330664564883 295.926555019106
1774 0.005 8.870000000000001 20 1086.68586265578 1036.336300796926 1036.570217852633 1103.09423410269 1100.477149161901 1100.053943420817 1096.139067451563 325.584400216913 1097.330925956045 295.9265317171278
1775 0.005 8.875 20 1086.687043521501 1036.336249204955 1036.570163285014 1103.095856981238 1100.481447318589 1100.058771550651 1096.140577524154 325.5855398162701 1097.334324140495 295.9264925815406
1776 0.005 8.880000000000001 20 1086.689151377877 1036.336191731797 1036.570109314363 1103.099049421654 1100.485935470766 1100.069226813433 1096.13620204048 325.586739350779 1097.33935281857 295.9264893224555
1777 0.005 8.885 20 1086.685555713857 1036.33609985185 1036.570029643581 1103.095944461872 1100.481622921452 1100.064822087771 1096.135193182165 325.5874681399107 1097.330766382778 295.9265817219915
1778 0.005 8.890000000000001 20 1086.682680397786 1036.335980307355 1036.569924904008 1103.09517974984 1100.479522381171 1100.064185208646 1096.131563806475 325.5880328410935 1097.325916324351 295.926631832932
1779 0.005 8.895 20 1086.677514477126 1036.335809166315 1036.569772574447 1103.089924515009 1100.478592687814 1100.063116256098 1096.134392801208 325.5892300977202 1097.319812922941 295.926639217316
1780 0.005 8.9 20 1086.676194444901 1036.335639217912 1036.569610861885 1103.090624441744 1100.476875031269 1100.06185342338 1096.13387779427 325.590328777542 1097.315939895095 295.9266125095289
1781 0.005 8.904999999999999 20 1086.672082815874 1036.335412261617 1036.569400905937 1103.085701185586 1100.475106796844 1100.063255496168 1096.131065057127 325.5910899521576 1097.309454910745 295.9266625284367
1782 0.005 8.91 20 1086.667384026269 1036.335186404432 1036.569189285354 1103.088029241826 1100.478915669052 1100.066985474347 1096.134148538957 325.5920625970103 1097.307869990444 295.9266468537299
1783 0.005 8.915000000000001 20 1086.668781976623 1036.334947237162 1036.568951016192 1103.086455728889 1100.478838159705 1100.064601765314 1096.129202207632 325.5932462092002 1097.301741432233 295.9266645462733
1784 0.005 8.92 20 1086.664125937543 1036.33463560628 1036.568647728456 1103.080308678726 1100.47224947926 1100.056514160048 1096.128863915471 325.5942871712145 1097.307860452822 295.9266973158173
1785 0.005 8.925000000000001 20 1086.663230754939 1036.334295908048 1036.568312025094 1103.075973771555 1100.46726653433 1100.049754511044 1096.124840695908 325.5951877559268 1097.298328667143 295.926690915145
1786 0.005 8.93 20 1086.662332222374 1036.333954379544 1036.567969593845 1103.074388054298 1100.46609637038 1100.047481518778 1096.12635915626 325.5961239114417 1097.302899946829 295.9266951273715
1787 0.005 8.935 20 1086.660801502275 1036.333568707919 1036.567586751601 1103.068552788971 1100.458387075019 1100.036705528492 1096.122355628897 325.5973934351535 1097.294904149325 295.9266919179923
1788 0.005 8.94 20 1086.662766287408 1036.333202151961 1036.567209811657 1103.072429165364 1100.460137635234 1100.038936726762 1096.122449454012 325.5984352684269 1097.304190078126 295.9266837682188
1789 0.005 8.945 20 1086.670736840847 1036.332921525478 1036.566899886066 1103.0779177834 1100.464189365145 1100.039596917896 1096.119920352024 325.5994472407086 1097.306263004156 295.9266745653343
1790 0.005 8.950000000000001 20 1086.672057159778 1036.332632275648 1036.566606353892 1103.077486409352 1100.463863231631 1100.041533881207 1096.119689820609 325.6004296447321 1097.31791003411 295.9266655534669
1791 0.005 8.955 20 1086.672401065168 1036.332331088376 1036.566310147788 1103.077837713969 1100.466240143957 1100.049145189327 1096.116044101854 325.6014587685438 1097.320720278502 295.926655059506
1792 0.005 8.960000000000001 20 1086.673214377281 1036.332068661055 1036.566044554904 1103.080496492109 1100.469999699946 1100.051872397607 1096.119315386172 325.6024099476995 1097.3211157641 295.9266451711595
1793 0.005 8.965 20 1086.671125569844 1036.331764092682 1036.565750017063 1103.077705586961 1100.46695058499 1100.048926255936 1096.114278945809 325.6033984224143 1097.322952141575 295.9266345800545
1794 0.005 8.970000000000001 20 1086.668768722774 1036.331454066923 1036.565444848078 1103.073247762594 1100.461579431307 1100.035546298723 1096.114957158693 325.6043913579377 1097.319753879726 295.9266280593137
1795 0.005 8.975 20 1086.666990764304 1036.331111278312 1036.565108634128 1103.071616653019 1100.461888839487 1100.041356636572 1096.115353232709 325.6054344963655 1097.320426290746 295.9266249716588
1796 0.005 8.98 20 1086.662664432183 1036.330757726786 1036.564769060692 1103.069781096397 1100.460784324551 1100.042307866564 1096.117450548845 325.606379603272 1097.316193069539 295.9266216564593
1797 0.005 8.984999999999999 20 1086.658535012166 1036.330378419352 1036.564397503698 1103.066500379631 1100.45563516507 1100.041188353876 1096.118970475082 325.607312761988 1097.308185662054 295.9266147699238
1798 0.005 8.99 20 1086.657156089508 1036.330027347563 1036.564044323669 1103.069179802268 1100.461927718693 1100.04566491406 1096.11831604599 325.6083752050264 1097.306414994593 295.9265816598012
1799 0.005 8.995000000000001 20 1086.656637093502 1036.329699038868 1036.563709890736 1103.070469191453 1100.461931794358 1100.043824968343 1096.119231075628 325.6095250952363 1097.308225123553 295.9265384865962
1800 0.005 9 20 1086.654629925918 1036.329332205677 1036.56334584878 1103.067003093794 1100.458938644675 1100.038363119508 1096.115735394197 325.6105145989058 1097.307027710344 295.9265244099754
1801 0.005 9.005000000000001 20 1086.65553372646 1036.329009226619 1036.563014230209 1103.06777399809 1100.460736786061 1100.042268840914 1096.117604894247 325.6112347885806 1097.306205193582 295.9266095308794
1802 0.005 9.01 20 1086.654053251296 1036.328651712229 1036.562655801345 1103.066136874368 1100.455789688298 1100.030459015728 1096.113285745521 325.6116079280256 1097.306650846974 295.9266653955764
1803 0.005 9.015000000000001 20 1086.653548851281 1036.32832818972 1036.562329566585 1103.065398146213 1100.456496364986 1100.037704055021 1096.11680330322 325.6126992659919 1097.306173990429 295.926677280958
1804 0.005 9.02 20 1086.653186159583 1036.327979417896 1036.561980595173 1103.063514051075 1100.453743281418 1100.033052401024 1096.113636784633 325.61373717303 1097.306655129123 295.926650282599
1805 0.005 9.025 20 1086.656658434663 1036.327662656218 1036.561649968787 1103.066292239119 1100.453273475456 1100.031407005402 1096.114471347367 325.6146807069964 1097.306160555825 295.9266902453956
1806 0.005 9.029999999999999 20 1086.661110632658 1036.327376747986 1036.561347735285 1103.066271379622 1100.451474719118 1100.028453535749 1096.116083833297 325.6155259455045 1097.313880579214 295.9266936188171
1807 0.005 9.035 20 1086.671862183101 1036.327217121015 1036.561146128208 1103.075310808775 1100.457442279659 1100.03188521857 1096.117530311297 325.6166532259747 1097.31341090991 295.9266846359653
1808 0.005 9.040000000000001 20 1086.672802439671 1036.327093201258 1036.561015004875 1103.078300037267 1100.460337359908 1100.039845900942 1096.116373289897 325.6179617006272 1097.323222444866 295.9267522794327
1809 0.005 9.045 20 1086.677485422716 1036.327050626153 1036.560958426863 1103.084856999045 1100.466390790755 1100.045874124799 1096.118418527747 325.61854668914 1097.324025618999 295.9267217879306
1810 0.005 9.050000000000001 20 1086.676932013335 1036.327006304158 1036.56091600067 1103.083406674966 1100.465932218907 1100.046000855737 1096.117295067751 325.6196523386748 1097.330254577783 295.92671493001
1811 0.005 9.055 20 1086.673000414396 1036.32692794895 1036.560851553726 1103.079015434515 1100.462679384559 1100.045709142634 1096.118633763201 325.6207170685815 1097.32694798477 295.926705138403
1812 0.005 9.06 20 1086.673106334734 1036.326847307622 1036.560774727754 1103.078610826085 1100.46408210709 1100.042937512004 1096.118436602411 325.6216378607483 1097.324909422417 295.9266908043124
1813 0.005 9.065 20 1086.669968767534 1036.326706887336 1036.560640505648 1103.072918874449 1100.459084805945 1100.039223204527 1096.116545012048 325.6225475630046 1097.324623358309 295.9266781857491
1814 0.005 9.07 20 1086.672553442917 1036.326654268119 1036.560582588212 1103.080991515302 1100.469244055508 1100.050908425225 1096.121740593725 325.6235092398416 1097.32406960566 295.9266672864504
1815 0.005 9.075000000000001 20 1086.672260872348 1036.326667673858 1036.560579576997 1103.086626037936 1100.471515748896 1100.059898416164 1096.128701509613 325.624526599806 1097.328312751843 295.9266571938672
1816 0.005 9.08 20 1086.674125180853 1036.326730347644 1036.560635116828 1103.092416992337 1100.479402759586 1100.068929171504 1096.129312566457 325.6255816673917 1097.328625845033 295.9266471697379
1817 0.005 9.085000000000001 20 1086.671340396975 1036.326738541433 1036.560644635888 1103.085648389864 1100.472498862769 1100.059461608589 1096.127344500626 325.6265324921736 1097.327940192829 295.9266350378806
1818 0.005 9.09 20 1086.678353428221 1036.326887903291 1036.560764933522 1103.094589363619 1100.478642827188 1100.071325711765 1096.138590761055 325.6275813576701 1097.334545896485 295.9266258146813
1819 0.005 9.095000000000001 20 1086.678867627551 1036.327049991788 1036.56092120452 1103.098137811241 1100.480610335172 1100.066390693152 1096.133114003437 325.6285102589939 1097.335080985303 295.9266163602077
1820 0.005 9.1 20 1086.684450645919 1036.327341410417 1036.561189599789 1103.107193968913 1100.490483632239 1100.0853299366 1096.144732068274 325.6294520196669 1097.338466164048 295.9266108708508
1821 0.005 9.105 20 1086.684793890509 1036.327629636508 1036.561468924615 1103.105947104766 1100.486974778215 1100.079118200476 1096.140087428939 325.6304502656141 1097.333616350443 295.9266024553102
1822 0.005 9.109999999999999 20 1086.683919051297 1036.32788390844 1036.561728630349 1103.103045558449 1100.484147572859 1100.073674156822 1096.136754872241 325.6317162345798 1097.331270403066 295.9265628000851
1823 0.005 9.115 20 1086.685725774794 1036.328152445429 1036.561996807 1103.105045763258 1100.485528230887 1100.072283107862 1096.135038173237 325.6328484085263 1097.33480236477 295.9265229306575
1824 0.005 9.120000000000001 20 1086.695052680567 1036.328538654019 1036.56235295107 1103.114919385446 1100.491173882152 1100.079508564809 1096.138777294556 325.6338649803014 1097.342896324913 295.926508651059
1825 0.005 9.125 20 1086.693847631645 1036.328930930873 1036.562737418887 1103.113686671023 1100.489820571662 1100.081525696081 1096.144695431285 325.6346489683211 1097.339285508248 295.9265862424019
1826 0.005 9.130000000000001 20 1086.692822394417 1036.329284589629 1036.563097546814 1103.111010594733 1100.491343455957 1100.0874907628 1096.143599893778 325.6349489891713 1097.34182309123 295.9266489592634
1827 0.005 9.135 20 1086.696342945997 1036.329696488089 1036.563496443363 1103.116945415744 1100.49255945954 1100.086985370105 1096.146605077395 325.6359862960018 1097.340897296815 295.9266685074327
1828 0.005 9.140000000000001 20 1086.691806051947 1036.329998940217 1036.563816499893 1103.108757810422 1100.48913926918 1100.084874403284 1096.138925166474 325.6370023389381 1097.338212118555 295.9266437363401
1829 0.005 9.145 20 1086.69346799851 1036.330324288605 1036.564139520071 1103.109391645581 1100.489300475351 1100.084677927088 1096.142275388251 325.6379682759521 1097.337176366698 295.9266651707358
1830 0.005 9.15 20 1086.697470541315 1036.330681428656 1036.564487122247 1103.114208037075 1100.493648801446 1100.090284598116 1096.139889615084 325.638762375239 1097.339225649446 295.9266786484882
1831 0.005 9.154999999999999 20 1086.696468166331 1036.331035962556 1036.564839586384 1103.115323061218 1100.494342226209 1100.09088263934 1096.141885294591 325.6398810172918 1097.344529124 295.9266547976786
1832 0.005 9.16 20 1086.704537223296 1036.331518320118 1036.565296163578 1103.124129682071 1100.501303738658 1100.098429222536 1096.150754572742 325.6413621147741 1097.338821843275 295.9267225195631
1833 0.005 9.165000000000001 20 1086.702332088018 1036.331996487215 1036.565770606144 1103.123541677244 1100.499219913472 1100.095153664482 1096.156352464301 325.6419883010886 1097.345443330585 295.9266981767952
1834 0.005 9.17 20 1086.699164951105 1036.332377635585 1036.566171583898 1103.115034183655 1100.496135452147 1100.087520468854 1096.152171830153 325.6425909909439 1097.336692180411 295.9266967465694
1835 0.005 9.175000000000001 20 1086.698671263623 1036.332768466665 1036.566568958799 1103.117866864664 1100.496623162497 1100.088236223695 1096.156063125361 325.6438630861012 1097.343492933049 295.9266888197317
1836 0.005 9.18 20 1086.702452958926 1036.333197220427 1036.566990368872 1103.122246949865 1100.50231666545 1100.094578769326 1096.156274218505 325.6448829086082 1097.339017156796 295.9266753014475
1837 0.005 9.185 20 1086.696743824361 1036.333550914341 1036.567352877858 1103.113624396583 1100.493304603156 1100.079300863808 1096.155059374533 325.6459071846696 1097.339342145849 295.9266622958827
1838 0.005 9.19 20 1086.696366053011 1036.333887063088 1036.567701659744 1103.113683403129 1100.494500618084 1100.082152459382 1096.155213211107 325.6468760464163 1097.332722648348 295.9266509265776
1839 0.005 9.195 20 1086.69658001788 1036.334226728079 1036.568040819657 1103.116160207927 1100.497141309027 1100.085888135096 1096.15513330993 325.6477737712818 1097.337531517953 295.9266393184117
1840 0.005 9.200000000000001 20 1086.695660902555 1036.334531209822 1036.568352324399 1103.112912163032 1100.494027137078 1100.082380682294 1096.155956702154 325.6487919561201 1097.334213334576 295.9266246505989
1841 0.005 9.205 20 1086.703731131396 1036.334929699442 1036.568728562909 1103.121946466776 1100.500513672884 1100.093741246149 1096.159440902457 325.6497537870458 1097.34436771878 295.926611160218
1842 0.005 9.210000000000001 20 1086.699571883482 1036.335306429839 1036.569114301573 1103.121651327072 1100.50449955079 1100.097080779732 1096.165182774859 325.6507394729776 1097.340283485681 295.9266001726285
1843 0.005 9.215 20 1086.699545125929 1036.335637773561 1036.569448202122 1103.120808361959 1100.506724498747 1100.097883762428 1096.156483800431 325.6516952224354 1097.342719909086 295.926596245995
1844 0.005 9.220000000000001 20 1086.698202208868 1036.335950055507 1036.569774587522 1103.118455185727 1100.502810881805 1100.096768114036 1096.161213439244 325.6526576490674 1097.340694142325 295.9265917752084
1845 0.005 9.225 20 1086.697341289364 1036.336230774655 1036.570066032374 1103.119634703209 1100.505266643896 1100.102343417054 1096.157400345183 325.6535308510916 1097.341376109577 295.9265868646505
1846 0.005 9.23 20 1086.689084574255 1036.336356449282 1036.570219769883 1103.106453361394 1100.494554948275 1100.08545782327 1096.152603759301 325.6549423195771 1097.333803397619 295.9265466451214
1847 0.005 9.234999999999999 20 1086.695315275434 1036.336567717662 1036.570423512049 1103.11411492111 1100.499133036866 1100.092655361073 1096.155400393645 325.6558597752863 1097.335563223186 295.9265225232484
1848 0.005 9.24 20 1086.691411412136 1036.3367265439 1036.570593512577 1103.110667247964 1100.498948281002 1100.088401182991 1096.151369147873 325.6566479463179 1097.3302139096 295.9265025541288
1849 0.005 9.245000000000001 20 1086.687295769622 1036.336851702951 1036.570730513879 1103.107975444782 1100.497983175636 1100.087403770063 1096.152654097891 325.6572639131884 1097.328482795877 295.9265573391392
1850 0.005 9.25 20 1086.683415407197 1036.336877777925 1036.57077902399 1103.098937544147 1100.49000334334 1100.075030457728 1096.145925513859 325.6576298113133 1097.321605897707 295.9266260743232
1851 0.005 9.255000000000001 20 1086.682263162094 1036.336876535358 1036.570785233559 1103.099687236444 1100.48945667509 1100.074045375583 1096.146503989828 325.6585399901641 1097.319668733057 295.9266546491401
1852 0.005 9.26 20 1086.678640270927 1036.336806597555 1036.570732854505 1103.092994287211 1100.48271261171 1100.062241615493 1096.141504739123 325.6595349599986 1097.31812212279 295.9266352500392
1853 0.005 9.265000000000001 20 1086.679567585256 1036.33674624895 1036.570674130016 1103.094073376043 1100.480967626235 1100.061061000083 1096.139021707565 325.6605656911091 1097.321392682974 295.9266045408901
1854 0.005 9.27 20 1086.675918854465 1036.336609963559 1036.570552237306 1103.088265309876 1100.475550797279 1100.056906687324 1096.138507440793 325.6610041564592 1097.321641164585 295.9266501530258
1855 0.005 9.275 20 1086.68219973543 1036.336550578754 1036.570477283993 1103.097096371785 1100.484392527409 1100.067048305552 1096.142151412487 325.6620516319253 1097.322677753923 295.9266241077424
1856 0.005 9.279999999999999 20 1086.678444010854 1036.336422814715 1036.57036115298 1103.09124985734 1100.476649571489 1100.05874398675 1096.136974427012 325.6634628903803 1097.331678127008 295.9266954079592
1857 0.005 9.285 20 1086.684729589444 1036.336333904066 1036.570259558576 1103.095122032423 1100.48027885075 1100.059249111716 1096.135810863106 325.6639728434717 1097.326858680656 295.9266786309141
1858 0.005 9.290000000000001 20 1086.684433598108 1036.336262203969 1036.570188043969 1103.098099538436 1100.485202725797 1100.067000085181 1096.13925991459 325.6645053427858 1097.337287053862 295.9266854345394
1859 0.005 9.295 20 1086.686167329023 1036.336160796825 1036.570083976945 1103.097964959258 1100.482222295446 1100.066058179459 1096.133221980155 325.665626567041 1097.33954223786 295.9266847802661
1860 0.005 9.300000000000001 20 1086.686335669031 1036.33610406245 1036.570032431514 1103.102150186816 1100.487855989113 1100.072068585851 1096.13552844275 325.6665814735322 1097.331191270977 295.9266803288246
1861 0.005 9.305 20 1086.683534830261 1036.336009353898 1036.569949642055 1103.097905223666 1100.483120966097 1100.068265376691 1096.132516211858 325.667469996665 1097.329488750052 295.9266726891348
1862 0.005 9.31 20 1086.678401744523 1036.335855189945 1036.56982024727 1103.093183134154 1100.482405672124 1100.071054472455 1096.133524720196 325.6683367744129 1097.322902891172 295.9266651223564
1863 0.005 9.315 20 1086.675557413241 1036.335684740682 1036.569660714318 1103.093196193048 1100.479774069112 1100.066578181443 1096.133249465521 325.66924024666 1097.319218473547 295.9266597058709
1864 0.005 9.32 20 1086.673023658244 1036.335489379753 1036.569474724016 1103.090824539454 1100.479095104341 1100.063679497197 1096.130796631374 325.6701741770636 1097.312910684833 295.9266531762856
1865 0.005 9.325000000000001 20 1086.671409949289 1036.33527284464 1036.569263971921 1103.088967331125 1100.480944050942 1100.066965495898 1096.130693853818 325.6709845693168 1097.308853507279 295.9266440413518
1866 0.005 9.33 20 1086.667304767365 1036.334995321776 1036.568998951197 1103.081849744804 1100.475170151097 1100.057812567074 1096.12933806521 325.6718584515224 1097.303954495618 295.92663876016
1867 0.005 9.335000000000001 20 1086.666721486432 1036.334713321506 1036.568724524742 1103.082043347011 1100.475872867484 1100.060693935341 1096.127013041444 325.6726363287314 1097.307642569676 295.926635766988
1868 0.005 9.34 20 1086.665064004543 1036.334407637368 1036.568422188534 1103.081156361887 1100.471977449009 1100.053086547441 1096.126227580213 325.6735759148198 1097.303495756818 295.9266337609752
1869 0.005 9.345000000000001 20 1086.66626071356 1036.334104408198 1036.568109460835 1103.077280181858 1100.46831747169 1100.046134560603 1096.123711005444 325.6743605028543 1097.301017507511 295.9266309292872
1870 0.005 9.35 20 1086.662429454129 1036.333735661389 1036.567749716166 1103.069557896996 1100.460952192732 1100.037483942818 1096.1237326679 325.6757577781537 1097.298548185162 295.9265864416483
1871 0.005 9.355 20 1086.667174152705 1036.333442064499 1036.567439388563 1103.078116048905 1100.465893648868 1100.045437808695 1096.127143043195 325.6764990486004 1097.304355250778 295.9265736934678
1872 0.005 9.359999999999999 20 1086.669711605233 1036.333168157357 1036.56715334616 1103.078460806343 1100.465810210115 1100.04327387622 1096.124565765851 325.677199760391 1097.310643004881 295.9265553557266
1873 0.005 9.365 20 1086.674230262708 1036.332926963769 1036.566896483271 1103.08215006966 1100.468431202112 1100.046821590247 1096.122736515733 325.6776091653525 1097.318255691437 295.9266013347075
1874 0.005 9.370000000000001 20 1086.674524686999 1036.332672561783 1036.566642808519 1103.082309874806 1100.471302190075 1100.054952989723 1096.120314123965 325.6780872886395 1097.32388247706 295.9266734367146
1875 0.005 9.375 20 1086.674252558399 1036.332422679131 1036.566394343921 1103.083468788231 1100.470437306253 1100.051848023966 1096.118013769214 325.6790531428663 1097.322448464197 295.9267054393125
1876 0.005 9.380000000000001 20 1086.669253277241 1036.332105958504 1036.566099297866 1103.076278636195 1100.466824406313 1100.049697971559 1096.116373508873 325.6798107143129 1097.321982385582 295.9266909818979
1877 0.005 9.385 20 1086.664713483556 1036.331742159254 1036.565750343894 1103.069870611209 1100.460148952332 1100.041159575769 1096.116407668894 325.680717292263 1097.318757467036 295.9266609280263
1878 0.005 9.390000000000001 20 1086.662475035337 1036.331314414139 1036.565332835424 1103.066080419623 1100.457241053663 1100.039678659253 1096.111875483391 325.6811256002208 1097.317072165226 295.9267120183326
1879 0.005 9.395 20 1086.661908095607 1036.330936271007 1036.564948527536 1103.06972877956 1100.460322612501 1100.044218503538 1096.116039512459 325.6821303665009 1097.318881126306 295.9266819987832
1880 0.005 9.4 20 1086.656995737992 1036.330507782654 1036.56453090009 1103.063153582325 1100.452804848489 1100.037926342538 1096.116139941284 325.6832135821148 1097.306001521481 295.9267493934271
1881 0.005 9.404999999999999 20 1086.655695236899 1036.330143324155 1036.564159328 1103.068266831529 1100.456838728937 1100.041988508871 1096.120441065344 325.6833225335515 1097.305437778096 295.9267283033443
1882 0.005 9.41 20 1086.65300817887 1036.329740889543 1036.563762017422 1103.065250446083 1100.456296071904 1100.04061276707 1096.118002193986 325.6841249786936 1097.301172043384 295.9267292378706
1883 0.005 9.415000000000001 20 1086.653946042822 1036.329362613247 1036.563371275932 1103.064537432057 1100.454745286027 1100.036401726535 1096.113992811679 325.6855827521173 1097.305247134139 295.9267289953747
1884 0.005 9.42 20 1086.652967041639 1036.328975074401 1036.56298642595 1103.062817542942 1100.453230616552 1100.035523797917 1096.114870959799 325.6864199065329 1097.302164534256 295.9267202128396
1885 0.005 9.425000000000001 20 1086.65217409731 1036.328619345286 1036.562628755553 1103.064497149501 1100.457291868129 1100.038332738679 1096.11429237535 325.6871734765265 1097.306198819552 295.9267095855818
1886 0.005 9.43 20 1086.653649221741 1036.328279349448 1036.562281194578 1103.063721080393 1100.45422303422 1100.034706021603 1096.114714215985 325.6880393736834 1097.303623012222 295.9267008369948
1887 0.005 9.435 20 1086.652515201018 1036.327925465399 1036.561925673349 1103.062202577546 1100.45103523907 1100.029688337201 1096.11487034347 325.6889370058366 1097.306368849165 295.9266928771298
1888 0.005 9.44 20 1086.655963629718 1036.327583765433 1036.561573509896 1103.062848514813 1100.449545514191 1100.025227724156 1096.112110319288 325.6897553097311 1097.303438010608 295.9266830907245
1889 0.005 9.445 20 1086.661573820046 1036.327310847403 1036.561283738307 1103.067379826697 1100.453700959046 1100.030465501585 1096.113578647397 325.6905400315807 1097.314511589729 295.9266716339081
1890 0.005 9.450000000000001 20 1086.673364795839 1036.327191557423 1036.561120770033 1103.079905287836 1100.461635059082 1100.035417415272 1096.115905825297 325.6913745350138 1097.31896456969 295.9266622634078
1891 0.005 9.455 20 1086.675062787176 1036.327108446999 1036.561025937946 1103.080860538784 1100.464515344676 1100.044195250732 1096.119583802294 325.6922487130823 1097.323804031128 295.9266537247168
1892 0.005 9.460000000000001 20 1086.675727591069 1036.327035034177 1036.560955053168 1103.083212355691 1100.467709330382 1100.051203399495 1096.117767475986 325.6930850470732 1097.3287506728 295.9266461991676
1893 0.005 9.465 20 1086.674696475857 1036.32695646695 1036.560877332254 1103.079773815314 1100.463723610291 1100.045041215787 1096.118976134271 325.6938578999299 1097.327742852055 295.9266391943805
1894 0.005 9.470000000000001 20 1086.683099446019 1036.327011388741 1036.560897813882 1103.0911648236 1100.471317473207 1100.054315601293 1096.121494622349 325.6951164162211 1097.330231674127 295.9265880579561
1895 0.005 9.475 20 1086.677463811967 1036.32700403608 1036.560904463357 1103.082630973413 1100.46541133717 1100.039193903951 1096.117723647093 325.6959636363327 1097.324315400775 295.926573488899
1896 0.005 9.48 20 1086.679409253391 1036.327034392535 1036.56093583597 1103.086799551956 1100.470970200717 1100.051261913718 1096.120478493762 325.696703632195 1097.32720544007 295.9265450908283
1897 0.005 9.484999999999999 20 1086.676845708226 1036.327066287955 1036.56097207473 1103.086142832184 1100.470907836854 1100.05145876837 1096.123980664789 325.6971838347108 1097.32625474349 295.9265769460062
1898 0.005 9.49 20 1086.678918427111 1036.327177269118 1036.56106977475 1103.094605986481 1100.477593968475 1100.063720553742 1096.128907328206 325.6974548182829 1097.32778668394 295.9266565340126
1899 0.005 9.495000000000001 20 1086.676853021066 1036.32729042147 1036.561182686178 1103.094416846482 1100.479922170812 1100.06762161967 1096.132206908949 325.6986062173066 1097.329082899734 295.9266920436538
1900 0.005 9.5 20 1086.679476577267 1036.327457321451 1036.561336003706 1103.098015265561 1100.481111160085 1100.067161362773 1096.136318554633 325.699399318296 1097.330373988674 295.9266839976377
1901 0.005 9.505000000000001 20 1086.680348738871 1036.327660039784 1036.561527400748 1103.099539878108 1100.482857087308 1100.070185220587 1096.136264849059 325.7002405266944 1097.33134829592 295.9266538016772
1902 0.005 9.51 20 1086.678776071971 1036.327833617518 1036.561706040464 1103.09720680303 1100.482239878887 1100.073635590175 1096.136539183323 325.7006634337228 1097.333299398147 295.9267031280169
1903 0.005 9.515000000000001 20 1086.679078953772 1036.327998621243 1036.561877691182 1103.097060686745 1100.486241519317 1100.080763700887 1096.136355351324 325.7016013719496 1097.33170284283 295.9266701640142
1904 0.005 9.52 20 1086.67999349926 1036.328200793184 1036.562069269035 1103.101229794139 1100.483216122449 1100.076769504618 1096.139597499128 325.7026155583547 1097.333174820114 295.9267215260611
1905 0.005 9.525 20 1086.686769265686 1036.328491646077 1036.562333781194 1103.108367746725 1100.48800414233 1100.080252478435 1096.139818635794 325.7028284859034 1097.328699009295 295.9266994984243
1906 0.005 9.529999999999999 20 1086.682435067607 1036.328729047816 1036.562580435814 1103.104987632169 1100.484674918674 1100.077276745425 1096.136894521327 325.7035679373525 1097.333198286857 295.9266993514398
1907 0.005 9.535 20 1086.691026329082 1036.329052552523 1036.562882134925 1103.111619057858 1100.489968229631 1100.078598060023 1096.138149061066 325.7050088837865 1097.33412953071 295.9267021748242
1908 0.005 9.540000000000001 20 1086.688994495553 1036.329345705525 1036.56316933724 1103.105962592659 1100.482760917208 1100.07633219547 1096.143669185741 325.70594211063 1097.336340552087 295.9266977892865
1909 0.005 9.545 20 1086.691403498469 1036.329677553051 1036.563496680205 1103.110026994446 1100.488917070367 1100.085723569341 1096.144404506427 325.7068672213236 1097.336620675182 295.9266891084193
1910 0.005 9.550000000000001 20 1086.690990698056 1036.329987224685 1036.563807383088 1103.108392160651 1100.489666625846 1100.085618255861 1096.143777899603 325.7077622431917 1097.337517791955 295.9266783154129
1911 0.005 9.555 20 1086.70060265153 1036.330451649204 1036.564235308595 1103.12234028011 1100.495545376693 1100.090562284075 1096.147526984118 325.7085811171058 1097.338671531651 295.9266678915172
1912 0.005 9.56 20 1086.695540271599 1036.33080809172 1036.564610422501 1103.110764121722 1100.491133728203 1100.08644731538 1096.144164291317 325.7094445930985 1097.336719013483 295.9266565670062
1913 0.005 9.565 20 1086.702907482366 1036.331287612604 1036.565071601443 1103.123520145129 1100.500445553723 1100.098037284618 1096.147174840863 325.7102449429759 1097.345039879021 295.9266418958519
1914 0.005 9.57 20 1086.696479575786 1036.331628987893 1036.56543384723 1103.112312717291 1100.493101178131 1100.090152314298 1096.141911345492 325.7111123167872 1097.34112064653 295.9266294371519
1915 0.005 9.575000000000001 20 1086.704122113575 1036.332093282343 1036.565870422009 1103.121283789805 1100.496889904682 1100.091250533802 1096.152379692706 325.7119718692903 1097.343534865248 295.9266217761106
1916 0.005 9.58 20 1086.702010096641 1036.33253615156 1036.566323834719 1103.120944196758 1100.499292076837 1100.094456919849 1096.152085145899 325.7128299518865 1097.345088257191 295.9266153725104
1917 0.005 9.585000000000001 20 1086.698315175268 1036.332910765102 1036.566711809279 1103.114250454489 1100.493864979304 1100.082362976216 1096.15358173759 325.713676928581 1097.34067597554 295.9266090800025
1918 0.005 9.59 20 1086.704261727087 1036.333377407233 1036.567166801049 1103.125526654579 1100.5035781229 1100.095690482937 1096.156781561097 325.7146333504623 1097.345414988255 295.9265892378741
1919 0.005 9.595000000000001 20 1086.701295867058 1036.333773227616 1036.567568984044 1103.117964480074 1100.497352882689 1100.083593937892 1096.15431999334 325.7155040475943 1097.338428007385 295.9265640359906
1920 0.005 9.6 20 1086.701805958136 1036.334172319589 1036.567972561528 1103.117606035479 1100.498281858632 1100.086754615345 1096.157873826791 325.7164119563895 1097.341553866905 295.9265235083822
1921 0.005 9.605 20 1086.699952095984 1036.334568943136 1036.568371898087 1103.117685748009 1100.499347293251 1100.085805248946 1096.15898002131 325.7172777623957 1097.337087143545 295.9265246754919
1922 0.005 9.609999999999999 20 1086.698799456624 1036.334947509819 1036.56875671495 1103.117667660067 1100.500428012997 1100.087907964111 1096.158501515221 325.7175561974052 1097.335488911773 295.9266133333995
1923 0.005 9.615 20 1086.698142726019 1036.335296232159 1036.569110660397 1103.117056034698 1100.499366933721 1100.086041122515 1096.155915848015 325.7181521542262 1097.334724101934 295.9266538270664
1924 0.005 9.620000000000001 20 1086.703920770587 1036.33569783161 1036.569500297467 1103.12359225696 1100.504608936976 1100.092886790553 1096.158510998095 325.7190866621657 1097.341006379011 295.9266511690042
1925 0.005 9.625 20 1086.700954486745 1036.336058202548 1036.569870018058 1103.120372009598 1100.505259467515 1100.096916358004 1096.160559866254 325.7199496896027 1097.338229003749 295.9266201807707
1926 0.005 9.630000000000001 20 1086.699334198482 1036.336357828337 1036.570182970478 1103.119598505166 1100.504915463127 1100.098561212773 1096.155282106678 325.7204324554618 1097.340166860085 295.9266676170027
1927 0.005 9.635 20 1086.694409024791 1036.336579252319 1036.570426241962 1103.115194043065 1100.500392325727 1100.097529364456 1096.152325435779 325.7212980277117 1097.342412714946 295.9266436187048
1928 0.005 9.640000000000001 20 1086.698073057646 1036.336836451316 1036.570681682304 1103.117524459674 1100.50132583389 1100.097427756021 1096.155811940688 325.7222403685498 1097.335301061592 295.926674502181
1929 0.005 9.645 20 1086.688429175254 1036.336950695245 1036.570823565756 1103.107517272422 1100.493879949593 1100.087308673228 1096.151652482052 325.7227734283405 1097.333452463058 295.9266770724475
1930 0.005 9.65 20 1086.693596009879 1036.337119476367 1036.570987789815 1103.11522982445 1100.501886414636 1100.096581605255 1096.15121682524 325.7233465160811 1097.330440720175 295.9266728141529
1931 0.005 9.654999999999999 20 1086.686895989461 1036.337216305325 1036.571099716797 1103.108028311803 1100.495333833607 1100.087279916123 1096.151058196493 325.7243574625647 1097.332728660975 295.9266777763771
1932 0.005 9.66 20 1086.685680349335 1036.337285838979 1036.5711793501 1103.104603578214 1100.493877556811 1100.085010968452 1096.153830775906 325.7254610033893 1097.322275190617 295.9266727682283
1933 0.005 9.665000000000001 20 1086.680644409007 1036.337261601275 1036.571177507554 1103.097543986301 1100.488262082504 1100.075808532104 1096.146084187684 325.7262896389301 1097.324860758501 295.9266627217244
1934 0.005 9.67 20 1086.68010552794 1036.337202216135 1036.571124241381 1103.095433861574 1100.485786782577 1100.068236441533 1096.143285755079 325.7270734210361 1097.316607808479 295.9266531159639
1935 0.005 9.675000000000001 20 1086.677072087941 1036.337106980863 1036.571044349925 1103.094795299589 1100.483558381686 1100.069816701839 1096.143848924206 325.7278359364413 1097.323073363662 295.926645385296
1936 0.005 9.68 20 1086.677205961129 1036.336985498526 1036.570924272436 1103.089699676838 1100.480153384023 1100.060036754493 1096.14064250868 325.7285842353899 1097.319578725339 295.9266374839356
1937 0.005 9.685 20 1086.67820944254 1036.336873518337 1036.570806849083 1103.089591196265 1100.478298945735 1100.057749660074 1096.141184166226 325.7293356702853 1097.322316997799 295.9266268898665
1938 0.005 9.69 20 1086.679509310697 1036.336747306737 1036.570681529503 1103.090672772728 1100.476302594226 1100.057344296427 1096.138850415181 325.7301357913497 1097.32569341442 295.9266173702544
1939 0.005 9.695 20 1086.679595979821 1036.336622021042 1036.570561983991 1103.091054879726 1100.477349802676 1100.059855154902 1096.138158983608 325.7308058223549 1097.329128487627 295.9266089990271
1940 0.005 9.700000000000001 20 1086.686462752625 1036.336545406267 1036.570462001025 1103.095382296012 1100.478208425719 1100.054052375265 1096.138997739754 325.7316162354744 1097.330779745821 295.9266040408704
1941 0.005 9.705 20 1086.687030752473 1036.336504662084 1036.570418792425 1103.098598727053 1100.484704409687 1100.064846131845 1096.139317796231 325.732370359823 1097.335554511593 295.9266011803723
1942 0.005 9.710000000000001 20 1086.690346303014 1036.336489716608 1036.570403767803 1103.105292566399 1100.492668117976 1100.078477950166 1096.13784492887 325.7330907407683 1097.341762996793 295.9265963063783
1943 0.005 9.715 20 1086.686120554155 1036.336405212514 1036.570331332706 1103.096767520331 1100.482346129501 1100.066616069226 1096.135072083305 325.7337647930617 1097.331438875568 295.9265736397765
1944 0.005 9.720000000000001 20 1086.684001278632 1036.336319114646 1036.570259423699 1103.098497888142 1100.483998186615 1100.07157245057 1096.135469355948 325.7346517599984 1097.327809367738 295.9265351331616
1945 0.005 9.725 20 1086.68103956609 1036.336204383419 1036.570154482898 1103.09515608956 1100.484609448675 1100.06953479909 1096.133720971528 325.7355453129515 1097.322402375499 295.9265279661943
1946 0.005 9.73 20 1086.681592835809 1036.336125885153 1036.570074772872 1103.098271123783 1100.484787535982 1100.068916910277 1096.137448775252 325.7357547022283 1097.318832611014 295.9266189509968
1947 0.005 9.734999999999999 20 1086.676239370563 1036.335979322455 1036.569947272692 1103.094048080313 1100.483114496285 1100.065804161861 1096.131411461424 325.7361952656162 1097.312312887516 295.9266705263179
1948 0.005 9.74 20 1086.671766119491 1036.335784375303 1036.569771598677 1103.08933851247 1100.48107282752 1100.063961989679 1096.131442013206 325.7370312253231 1097.306171126634 295.9266782452912
1949 0.005 9.745000000000001 20 1086.670967314489 1036.335576304512 1036.569572418367 1103.088585813117 1100.481009022362 1100.06278434691 1096.127612794331 325.7378065305934 1097.305961605235 295.9266533261888
1950 0.005 9.75 20 1086.667937439903 1036.335322802388 1036.56932724815 1103.084736030017 1100.47748513449 1100.058835863878 1096.128508099404 325.7383376280836 1097.306406953375 295.9267016645599
1951 0.005 9.755000000000001 20 1086.660944421294 1036.334954473444 1036.568984567453 1103.075144294929 1100.46708047845 1100.049859640016 1096.122626854843 325.7389905363125 1097.303489532173 295.9266949025978
1952 0.005 9.76 20 1086.663716008273 1036.334599946705 1036.568622692984 1103.074332299357 1100.465962445091 1100.048124868466 1096.123870275911 325.7397507387343 1097.297007345733 295.9267027764984
1953 0.005 9.765000000000001 20 1086.661610204893 1036.334226221381 1036.56824551965 1103.071636101168 1100.461466186283 1100.041305103598 1096.124422378522 325.740005113088 1097.298711080481 295.9267386399748
1954 0.005 9.77 20 1086.662962707718 1036.333857236689 1036.567864571779 1103.073181069967 1100.461225979494 1100.04043307828 1096.124391051528 325.740760560648 1097.304369878251 295.926729055673
1955 0.005 9.775 20 1086.667720278516 1036.333526605152 1036.567519582292 1103.074427387991 1100.4618957446 1100.040009300076 1096.120826934535 325.7415030924583 1097.305718980624 295.9267337738691
1956 0.005 9.779999999999999 20 1086.66932292192 1036.333178960956 1036.567170232004 1103.074547116096 1100.46200012941 1100.040822073209 1096.115529771373 325.7423625676963 1097.317993631562 295.9267270738736
1957 0.005 9.785 20 1086.672332987638 1036.332831360172 1036.566813211508 1103.074877197947 1100.462275875512 1100.043652665621 1096.115061455545 325.7430099924195 1097.318227003939 295.9267191858541
1958 0.005 9.790000000000001 20 1086.672088249156 1036.332536634288 1036.566519026934 1103.079211718415 1100.468986232244 1100.051384629626 1096.117377144181 325.7436724628841 1097.32187768626 295.9267075023956
1959 0.005 9.795 20 1086.671228155432 1036.332199760864 1036.566184810493 1103.074525111618 1100.462776667596 1100.043131402072 1096.114593930025 325.7443656056432 1097.319361456209 295.9266968110593
1960 0.005 9.800000000000001 20 1086.665926157845 1036.331859897065 1036.56586438394 1103.071696416032 1100.462800797262 1100.040487096872 1096.116267288709 325.7451010978879 1097.320437204983 295.9266861840158
1961 0.005 9.805 20 1086.665633454199 1036.331489383716 1036.565493883129 1103.069125195889 1100.460230565463 1100.040687998571 1096.116396015365 325.7458307730122 1097.319514391853 295.9266766253724
1962 0.005 9.81 20 1086.662042176165 1036.331106109035 1036.565122476533 1103.068590499789 1100.460393781714 1100.045027388777 1096.115172470018 325.7465479823102 1097.317040757868 295.9266650857925
1963 0.005 9.815 20 1086.658108747104 1036.330709645541 1036.564731578595 1103.065633512458 1100.455053802608 1100.04028348035 1096.118201635817 325.7472794090144 1097.308746995506 295.9266580314938
1964 0.005 9.82 20 1086.657073154474 1036.330325576736 1036.564339364332 1103.066065500174 1100.45700948017 1100.040083995391 1096.118123892651 325.7479935251924 1097.304125803881 295.9266531681812
1965 0.005 9.825000000000001 20 1086.655529104053 1036.329965302072 1036.563979123855 1103.068162106039 1100.459601149022 1100.041749173753 1096.116104361183 325.7486389410489 1097.306688934505 295.9266480232934
1966 0.005 9.83 20 1086.652172918529 1036.32955979962 1036.563582562029 1103.063643109802 1100.45613347988 1100.036115655248 1096.115718276216 325.7492795722372 1097.306239012576 295.9266381829995
1967 0.005 9.835000000000001 20 1086.659948114818 1036.329296626024 1036.563283225897 1103.071950833539 1100.461634863889 1100.044081110159 1096.119977077896 325.7496725253407 1097.306701963517 295.926600973543
1968 0.005 9.84 20 1086.657750040926 1036.328986965056 1036.562973805164 1103.068053053591 1100.457836937564 1100.033405245172 1096.113641438415 325.7504444882492 1097.305217713425 295.9265586122431
1969 0.005 9.845000000000001 20 1086.658728295168 1036.328725338067 1036.56270824326 1103.069607908768 1100.459301400675 1100.03936699128 1096.115163309865 325.7511460628743 1097.305147247219 295.926542949861
1970 0.005 9.85 20 1086.656219796629 1036.328414861014 1036.562405647569 1103.065032842301 1100.453273569365 1100.030076487921 1096.11402040511 325.7521002798937 1097.303960308087 295.9266269468069
1971 0.005 9.855 20 1086.660198170548 1036.328147416661 1036.562125669842 1103.068858565701 1100.45464504398 1100.029498034608 1096.114553391444 325.7523794722154 1097.306005674441 295.9266837103996
1972 0.005 9.859999999999999 20 1086.665803864464 1036.327931982095 1036.561892673735 1103.071552944429 1100.455362992186 1100.027946373267 1096.115314459887 325.7530332831412 1097.312838992254 295.926696748286
1973 0.005 9.865 20 1086.674955218838 1036.327850223859 1036.56177653075 1103.082428294204 1100.463069536531 1100.037368811671 1096.118789497049 325.7536955262718 1097.318857438273 295.9266695173309
1974 0.005 9.870000000000001 20 1086.672312029039 1036.327710150329 1036.561645102438 1103.077535889884 1100.46206392278 1100.040517945459 1096.115518436179 325.7547617112095 1097.320671374076 295.9267072388967
1975 0.005 9.875 20 1086.671773513004 1036.327568088881 1036.561507978034 1103.077828026883 1100.461783569543 1100.041014650777 1096.115026090616 325.7553467602388 1097.324431493663 295.926709244231
1976 0.005 9.880000000000001 20 1086.678942938934 1036.327542170161 1036.561459573155 1103.086686806539 1100.469752629859 1100.050925582441 1096.119984189826 325.7560851521021 1097.327010943698 295.9266928172011
1977 0.005 9.885 20 1086.67852886112 1036.327528150155 1036.561438905919 1103.086448268947 1100.470039495767 1100.053082473434 1096.118856088128 325.7561865445364 1097.326662455314 295.9267634658236
1978 0.005 9.890000000000001 20 1086.676423396567 1036.327474558929 1036.56138885128 1103.081359852138 1100.463608177663 1100.037536842074 1096.114629559661 325.7568004637725 1097.32166115938 295.9267317573727
1979 0.005 9.895 20 1086.671543965041 1036.327357686891 1036.561290545412 1103.075709431739 1100.460067655298 1100.03799647342 1096.113805871109 325.7579865987181 1097.322640645795 295.926726822049
1980 0.005 9.9 20 1086.670121338182 1036.327262273226 1036.561201253291 1103.078210462261 1100.463835593016 1100.046383879923 1096.121365509295 325.7586926432653 1097.326080526632 295.9267169398299
1981 0.005 9.904999999999999 20 1086.673649189194 1036.327279286604 1036.561199461806 1103.089030209933 1100.475036105348 1100.061970887358 1096.125814076412 325.7592689156529 1097.32538854963 295.9267053276297
1982 0.005 9.91 20 1086.671893467199 1036.327285009743 1036.561199836344 1103.087543589735 1100.472315978346 1100.062592190525 1096.127849341842 325.7599168991621 1097.329396415124 295.9266920602571
1983 0.005 9.915000000000001 20 1086.675210661352 1036.327358417939 1036.56126315396 1103.093862614324 1100.481000805 1100.071202391197 1096.130884183789 325.7606456722988 1097.328980486154 295.9266843001781
1984 0.005 9.92 20 1086.677040450002 1036.327495610683 1036.561381447836 1103.095904442141 1100.479857460108 1100.072545151313 1096.137394489526 325.7613659102397 1097.334996909523 295.9266740166606
1985 0.005 9.925000000000001 20 1086.684517423111 1036.327771766287 1036.561623640804 1103.107302145994 1100.490869407504 1100.083806246847 1096.142147942637 325.7620732663653 1097.335698513763 295.9266604107374
1986 0.005 9.93 20 1086.685276888551 1036.328075868928 1036.561918227802 1103.109283290727 1100.493002278963 1100.087466101853 1096.143280037525 325.7627958005988 1097.337406890982 295.9266472159601
1987 0.005 9.935 20 1086.683682867518 1036.328326682537 1036.562170683606 1103.102051114206 1100.483357484152 1100.076222734491 1096.139694716042 325.763509424074 1097.331311325353 295.9266372707427
1988 0.005 9.94 20 1086.68084491722 1036.328520997537 1036.562378728603 1103.09882440806 1100.479715769049 1100.071701865661 1096.136624064915 325.7642460175983 1097.329671404354 295.9266310380144
1989 0.005 9.945 20 1086.685701617336 1036.328803380666 1036.562647979435 1103.108066785541 1100.488961258312 1100.081316489209 1096.139662698208 325.7649392488883 1097.333853742758 295.9266232106789
1990 0.005 9.950000000000001 20 1086.695135482497 1036.329193622322 1036.563002759498 1103.116677111811 1100.49269275067 1100.082004348021 1096.139253733264 325.765640668936 1097.340196558094 295.926616904856
1991 0.005 9.955 20 1086.695521799015 1036.329624220823 1036.563426058661 1103.118625885567 1100.495389080882 1100.088113001576 1096.146441242111 325.7662572466385 1097.339377719058 295.9265776806777
1992 0.005 9.960000000000001 20 1086.694274815521 1036.329983576576 1036.563793469689 1103.111760324145 1100.492763934256 1100.0880051308 1096.143073093624 325.7670462945858 1097.341665975923 295.9265483030604
1993 0.005 9.965 20 1086.698060051935 1036.330410167472 1036.564206942697 1103.118230515418 1100.494451990091 1100.088102907619 1096.147313287295 325.7677066766449 1097.342189405236 295.9265326850934
1994 0.005 9.970000000000001 20 1086.693726559385 1036.330740420481 1036.564553563104 1103.110714158808 1100.492384071062 1100.089267499467 1096.14174782513 325.7686603322643 1097.340243559619 295.9266039939835
1995 0.005 9.975 20 1086.695485457463 1036.331094396663 1036.5649036183 1103.111588283381 1100.492279191195 1100.088324171475 1096.143811892695 325.7687152185531 1097.339388105982 295.926666040539
1996 0.005 9.98 20 1086.698820119061 1036.33146583819 1036.565268359683 1103.113571923738 1100.493435955348 1100.091461961301 1096.14217847342 325.7694490492359 1097.343590444488 295.9266833134388
1997 0.005 9.984999999999999 20 1086.6975055375 1036.331818198088 1036.565620456921 1103.112707872447 1100.492218249701 1100.088372220886 1096.142019581676 325.7701953832947 1097.343226341712 295.9266607859021
1998 0.005 9.99 20 1086.702429828611 1036.332264720217 1036.566048059271 1103.120977135416 1100.496022058051 1100.091402038194 1096.149675171583 325.7711246351413 1097.344556476425 295.9266575460264
1999 0.005 9.995000000000001 20 1086.702290295113 1036.332736189193 1036.56651689524 1103.12477713991 1100.500341934281 1100.095542375941 1096.155835687166 325.7717661091363 1097.342543997315 295.926687568777
2000 0.005 10 20 1086.699491804051 1036.333133296455 1036.566930260852 1103.119597016301 1100.498959206553 1100.09432192466 1096.152191510543 325.7727059311454 1097.342215801699 295.9266631322702
2001 0.005 10.005 20 1086.698111670911 1036.333500957263 1036.567306791231 1103.116509279262 1100.495669824506 1100.087201395387 1096.154273697427 325.7727713680922 1097.342622738987 295.9267391283097
2002 0.005 10.01 20 1086.702925567635 1036.333918396278 1036.567713073187 1103.121254431233 1100.498867676095 1100.091490789031 1096.154563751121 325.7736470300286 1097.337904577537 295.9267127809787
2003 0.005 10.015 20 1086.698205430757 1036.334263629587 1036.568071502606 1103.116340518385 1100.494529013074 1100.083961926522 1096.152434032241 325.7741887545064 1097.33998182113 295.9267129383981
2004 0.005 10.02 20 1086.696363107341 1036.33458853064 1036.568406479809 1103.113347851038 1100.495115963369 1100.085536935992 1096.157111293199 325.7751511475598 1097.333032330739 295.9267025180516
2005 0.005 10.025 20 1086.695416689584 1036.334903875068 1036.568726109855 1103.115223876377 1100.49535809631 1100.086413294933 1096.154732960396 325.7759254997993 1097.337366019733 295.9266931685613
[truncated: 198,317 more chars]
