# Supplementary material for: Thermocouple Sensor Response in Hot Airstream
Source: Sensors (Basel). 2025 Jul 26;25(15):4634. doi: 10.3390/s25154634 (PMC12349096; doi:10.3390/s25154634)
Supplement: Supplementary file 1 [file sensors-25-04634-s001.zip › report-file-t_11R78.out]

"report-file-t"
"Time Step" "delta-time etc.."
("TimeStep" "delta-time" "flow-time" "iters-per-timestep" "t_1" "t_sensor" "t0" "t1" "t2" "t3" "ty_1" "ty_10" "ty1" "ty10")
0 0.005 0 0 292.9710004852078 292.9357644334505 292.9357486932106 293.0007736836453 293.0002362733501 293.0001091534525 292.9970900745291 292.8674751259594 292.9996344701777 293.000006951189
1 0.005 0.005 20 321.3539483187505 293.0568651437212 293.0016062431282 421.014951244806 447.3376535762079 469.8064525801988 387.6578874287781 292.867507463186 404.9864676007325 293.000850520686
2 0.005 0.01 20 404.0891859141786 293.4596530764787 293.2650382424389 680.2266878447929 737.8941036636702 781.6708418070527 540.193886139804 292.8685361606795 634.3165404642671 293.0055175614239
3 0.005 0.015 20 519.2515773088168 294.1807749939139 293.8192405668498 922.988335829539 970.132503731537 998.6943973618298 644.6207715853515 292.8695692256651 855.6788566848935 293.0323397737628
4 0.005 0.02 20 600.5298547149533 295.107054632829 294.6322407226901 1030.290963577338 1055.789821310191 1067.355499568617 679.1948376669956 292.8708953959481 961.6772936897278 293.1268274627847
5 0.005 0.025 20 633.0541295278189 296.1320184067497 295.6079225137238 1059.288018226049 1075.59146279821 1081.339816011311 682.7403770136357 292.8726879610662 993.3379943020643 293.3497774527759
6 0.005 0.03 20 640.9744370969975 297.2046960414152 296.6656149823107 1065.424158232204 1079.295431449838 1083.70986162581 678.5267158922576 292.8753646727008 1000.708954030562 293.7245127884718
7 0.005 0.035 20 641.2460636255598 298.3036245552847 297.7602902402722 1066.59480807817 1079.951864012776 1084.09850086698 673.7098787236432 292.8797519486927 1002.241382975885 294.2168841775398
8 0.005 0.04 20 639.9373637504414 299.4190453422772 298.8718814339117 1066.819225921067 1080.084153990328 1084.171495185021 669.7857222065012 292.8870622642609 1002.528373819727 294.7610096214769
9 0.005 0.045 20 638.6054998283956 300.545979663812 299.9926199366566 1066.868084162647 1080.122637944579 1084.191864488601 666.8443268441539 292.8987390372177 1002.561554698625 295.2984180117238
10 0.005 0.05 20 637.5094714260563 301.6815860710256 301.1197258084454 1066.879559679768 1080.142727574747 1084.203404834066 664.6924327349943 292.9161307300284 1002.548887959815 295.8013588843052
11 0.005 0.055 20 636.6280056783434 302.8240701744891 302.2521769884958 1066.878789713363 1080.158953597843 1084.213680987715 663.1185639285934 292.9400715182649 1002.525335737624 296.2642160268799
12 0.005 0.06 20 635.921057944521 303.9722073501567 303.3894885788675 1066.871851852687 1080.174172621806 1084.223878678707 661.94963832905 292.9706278713854 1002.490304284543 296.6919059934918
13 0.005 0.065 20 635.3616433043188 305.1251151668862 304.5313136568652 1066.861505074713 1080.188501296363 1084.233683924304 661.0596682593432 293.0070319955573 1002.442113456079 297.0913789552537
14 0.005 0.07000000000000001 20 634.9363042605664 306.2821389019635 305.6773389448485 1066.849478427764 1080.201389538518 1084.242577923028 660.3649564943493 293.0478447344973 1002.383949580115 297.4661683085268
15 0.005 0.075 20 634.6364710113636 307.4427833924364 306.8272706807679 1066.837446781491 1080.212955717643 1084.250545990342 659.813570216204 293.0912285872116 1002.321463330726 297.8144160271936
16 0.005 0.08 20 634.4540641403205 308.6066632966264 307.980836798451 1066.825947568363 1080.222862896859 1084.25728497173 659.372992590611 293.1352655800886 1002.260159516369 298.130857402759
17 0.005 0.08500000000000001 20 634.3815403066426 309.7734693869137 309.1377884693151 1066.815278041042 1080.231277157501 1084.262894793991 659.0226425395607 293.1782155531026 1002.203979183503 298.4091258060525
18 0.005 0.09 20 634.4107603369522 310.942943960042 310.2978964492973 1066.80537601182 1080.238137955626 1084.267213810114 658.7487705376132 293.2186766834719 1002.154935328902 298.6439843464986
19 0.005 0.095 20 634.5332731084468 312.1148658463931 311.4609486746521 1066.796829868886 1080.244438795446 1084.271284938185 658.5404301632246 293.2556575826436 1002.114534615278 298.8326446522047
20 0.005 0.1 20 634.7384060907158 313.2890362887982 312.6267446264862 1066.789000269284 1080.249686416204 1084.274491801548 658.3889163656792 293.2885956592095 1002.082036732398 298.9749875849755
21 0.005 0.105 20 635.015874534406 314.4652737868599 313.7950931033816 1066.782178135271 1080.254520202622 1084.277491580527 658.286431628445 293.3172855397718 1002.05754716228 299.0736086635514
22 0.005 0.11 20 635.3551324811293 315.6434073535866 314.9658092996625 1066.775977141671 1080.258767214772 1084.280075554202 658.2261192640302 293.3418335398111 1002.039793892952 299.1334491940852
23 0.005 0.115 20 635.7463117183364 316.8232738467177 316.1387132084008 1066.770185611562 1080.262385697936 1084.28215954247 658.2017897871762 293.3625614142716 1002.027870250986 299.1607183261821
24 0.005 0.12 20 636.1804949889508 318.0047170313968 317.3136296396439 1066.765006685628 1080.265748222553 1084.284118719526 658.208002174248 293.37994179894 1002.021214622614 299.1621330131717
25 0.005 0.125 20 636.6494828248483 319.1875858931551 318.4903880699077 1066.760179321291 1080.268746019515 1084.285832387046 658.2400530820461 293.3945279649028 1002.018915483805 299.1443565651007
26 0.005 0.13 20 637.146660427193 320.3717340372339 319.6688225714233 1066.755755400631 1080.271540252781 1084.287446799203 658.2936215291284 293.4068984022988 1002.020262346897 299.1136248630222
27 0.005 0.135 20 637.6663198399344 321.5570194947147 320.8487721189682 1066.752091878005 1080.274608212893 1084.28950696071 658.3652692419921 293.4176154540802 1002.025112473174 299.0753535223158
28 0.005 0.14 20 638.2034261771497 322.74330388686 322.0300800461346 1066.748537306507 1080.277325647288 1084.291250620084 658.4517045666643 293.4271983211678 1002.032233606956 299.033966160918
29 0.005 0.145 20 638.7534697490909 323.9304522850178 323.2125941389582 1066.745004803858 1080.279744657637 1084.292759596736 658.550358792501 293.4361072513442 1002.0410483241 298.9928587927878
30 0.005 0.15 20 639.3136813670058 325.1183341326725 324.3961668727693 1066.741575431746 1080.28201178318 1084.294170889585 658.6590317831391 293.4447306423676 1002.051257653297 298.9544748402698
31 0.005 0.155 20 639.8812338249902 326.3068221515429 325.580655351638 1066.738075088545 1080.284019082433 1084.295372934823 658.7757483910897 293.4533900694346 1002.062309573373 298.9204146224873
32 0.005 0.16 20 640.4543549704118 327.4957932560473 326.7659215680066 1066.734757029597 1080.286041884266 1084.296629854854 658.8991736233372 293.4623372058925 1002.074318127208 298.8916037684876
33 0.005 0.165 20 641.0313144350646 328.6851284290396 327.9518324586259 1066.731592035011 1080.288072511939 1084.297913656432 659.0279566117567 293.4717639367885 1002.087122131027 298.8683775988109
34 0.005 0.17 20 641.610836245768 329.874712430553 329.1382596227505 1066.728644006796 1080.290176715438 1084.299240871687 659.1611139476872 293.4818083185617 1002.100806090488 298.8506547916345
35 0.005 0.175 20 642.192197516226 331.0644337455762 330.3250793591819 1066.725753159603 1080.292249695513 1084.300560051242 659.297981037019 293.4925675145227 1002.114990106502 298.8380515805351
36 0.005 0.18 20 642.7745909593129 332.2541851208488 331.5121724934169 1066.722772819376 1080.294218635313 1084.301826267865 659.4377227867946 293.5041021159282 1002.129215326808 298.830007205341
37 0.005 0.185 20 643.3574215863096 333.4438633254103 332.6994245048318 1066.719937839699 1080.296242823454 1084.303115815482 659.579842498386 293.5164441047357 1002.143887048455 298.8258842713595
38 0.005 0.19 20 643.9402910123009 334.6333681476216 333.8867252557985 1066.716977822562 1080.298110784775 1084.304271498303 659.7238944847772 293.5296032707333 1002.158513686249 298.824986150603
39 0.005 0.195 20 644.5230934016781 335.8226034689061 335.0739688237123 1066.714085640192 1080.300016060078 1084.305482787372 659.8696638340648 293.5435732678939 1002.173335585774 298.8266605881592
40 0.005 0.2 20 645.1054296447002 337.0114770950173 336.2610536699603 1066.711319741764 1080.302016879523 1084.306798876256 660.0170946232683 293.5583401950632 1002.188391126367 298.8302807050897
41 0.005 0.205 20 645.6874972025385 338.199900546416 337.4478824109445 1066.708563655107 1080.303982657676 1084.308076984233 660.1658098099323 293.5738822325736 1002.203565393905 298.8352859938695
42 0.005 0.21 20 646.2692978315379 339.3877885349341 338.6343615239969 1066.70582034462 1080.305937227629 1084.309346036589 660.315797431583 293.5901737668955 1002.218880450046 298.8411997700571
43 0.005 0.215 20 646.8508963197252 340.5750589009143 339.8204010540965 1066.702989954632 1080.307790067938 1084.310513136727 660.4670042834505 293.6071879121392 1002.234227419008 298.8476408508739
44 0.005 0.22 20 647.4321514981882 341.7616328782329 341.0059147141636 1066.700226721747 1080.309693666368 1084.311737518105 660.6192621364128 293.6248983572287 1002.249716339247 298.8543053146874
45 0.005 0.225 20 648.0128918277873 342.9474349314529 342.1908197908267 1066.6975083914 1080.311619140035 1084.312980251282 660.772547170949 293.6432801917085 1002.265326130061 298.8609549542459
46 0.005 0.23 20 648.5931945615034 344.1323923795399 343.3750367537122 1066.694846695661 1080.313556818114 1084.314234193529 660.9268324460775 293.6623104997067 1002.281098242553 298.8674127223925
47 0.005 0.235 20 649.1729542163991 345.3164349040713 344.5584891700012 1066.692211370208 1080.315490910024 1084.315488351549 661.0821913241829 293.6819685972853 1002.296993956157 298.8735563545659
48 0.005 0.24 20 649.7522430692916 346.4994945624563 345.7411033657655 1066.689636575588 1080.317453086723 1084.316779217787 661.2386383828772 293.7022372983265 1002.313017367014 298.8793074470122
49 0.005 0.245 20 650.3314811151934 347.6815068025862 346.9228085607478 1066.687057312503 1080.319375934423 1084.318026143102 661.396181275108 293.7231013649802 1002.329176742079 298.8846230610511
50 0.005 0.25 20 650.9105227104241 348.8624092556371 348.1035368505251 1066.684502486462 1080.321289316581 1084.319264106262 661.554741976727 293.7445486480927 1002.345487627922 298.889481443885
51 0.005 0.255 20 651.4891481549978 350.0421419859633 349.2832230381676 1066.681962156789 1080.323191114143 1084.320493732916 661.7143261923205 293.7665688514008 1002.361943913525 298.893878074014
52 0.005 0.26 20 652.0676221740256 351.2206475661926 350.4618045574084 1066.679449716381 1080.32507944605 1084.321712496749 661.8750518433792 293.7891542372499 1002.378568835736 298.897836810764
53 0.005 0.265 20 652.6458180978258 352.3978706549511 351.6392213116825 1066.676951108814 1080.326962430491 1084.322929871845 662.0367535138373 293.8122990201276 1002.395330481752 298.9013872153445
54 0.005 0.27 20 653.2236117648239 353.5737574838483 352.8154151188033 1066.67448043062 1080.328832871005 1084.324146444276 662.1995708079537 293.8359991557081 1002.412278321634 298.9045677858584
55 0.005 0.275 20 653.8016415820092 354.7482564227775 353.9903300651426 1066.67203681871 1080.330703599115 1084.325387210666 662.3635690013002 293.8602512863978 1002.42943492406 298.9074110430578
56 0.005 0.28 20 654.379197676084 355.9213179133039 355.1639120715534 1066.669618721419 1080.33256921644 1084.326624629597 662.5286403899534 293.8850539655892 1002.446748766063 298.9099519525635
57 0.005 0.285 20 654.9567107764423 357.0928940919226 356.336109132004 1066.667225899479 1080.334424947378 1084.327854848459 662.6948749716069 293.9104064405543 1002.464236367218 298.9122211178151
58 0.005 0.29 20 655.5339014149763 358.2629387175868 357.506871251298 1066.664853763521 1080.336268654959 1084.329076549733 662.8622246553707 293.9363099587217 1002.481862304368 298.9142494007451
59 0.005 0.295 20 656.1112173555003 359.4314078473417 358.6761506460666 1066.662922134338 1080.338559746189 1084.330797927453 663.0307474577124 293.9627637112851 1002.50019555504 298.916065975914
60 0.005 0.3 20 656.6881889757007 360.5982581612388 359.8439008801536 1066.660893138189 1080.340637788693 1084.332252596755 663.200400184606 293.9897687129132 1002.518604282462 298.9176924079224
61 0.005 0.305 20 657.2648261856741 361.7634485004763 361.0100772865213 1066.658724516907 1080.342541740986 1084.33353544946 663.3711848139423 294.0173260314865 1002.536973921462 298.9191532165653
62 0.005 0.31 20 657.8412844388157 362.9269388889102 362.174636715159 1066.656507957766 1080.344374560205 1084.334754091557 663.5431153427837 294.0454374578961 1002.555460325743 298.9204700027693
63 0.005 0.315 20 658.4171623987835 364.0886899975235 363.3375369813272 1066.653845876433 1080.345654121013 1084.33534634323 663.7160662774135 294.0741045765935 1002.573600839116 298.9216629134303
64 0.005 0.32 20 658.9929629015364 365.2486649920154 364.4987380819577 1066.651798887836 1080.347625323457 1084.336765166018 663.8903003331602 294.1033293187344 1002.592682971898 298.9227509535212
65 0.005 0.325 20 659.5687829818501 366.4068287786723 365.6582015577124 1066.649780158783 1080.349557699657 1084.338126744987 664.0657341459899 294.1331134951362 1002.61197601104 298.9237455553408
66 0.005 0.33 20 660.1439440695335 367.5631468377927 366.8158903011523 1066.647716730277 1080.351384090249 1084.339356801618 664.2422617794072 294.1634592667158 1002.631339947225 298.9246623547277
67 0.005 0.335 20 660.7185576780074 368.7175857261533 367.9717684711573 1066.645641344367 1080.353105958913 1084.340444046104 664.4199061380476 294.1943694788303 1002.650866600706 298.9255140212375
68 0.005 0.34 20 661.2929259585346 369.8701136130001 369.1258017016272 1066.643626949332 1080.354914653118 1084.341682398782 664.598687978463 294.2258450866195 1002.670541537683 298.9262965287596
69 0.005 0.345 20 661.8669380003546 371.0206993820349 370.2779564498292 1066.641617366222 1080.356648421475 1084.342790530797 664.7785521647555 294.2578883182709 1002.69046730277 298.9270277773555
70 0.005 0.35 20 662.4404571760588 372.1693132802475 371.4282005491611 1066.639708112926 1080.358465612201 1084.344018912716 664.9595256206219 294.2905010823131 1002.710658418073 298.9277078678332
71 0.005 0.355 20 663.0136735947123 373.3159270810814 372.5765031504272 1066.637787351061 1080.360245861168 1084.34520692909 665.1416331892128 294.3236854347645 1002.730999622954 298.92834284246
72 0.005 0.36 20 663.5864495890038 374.4605132882012 373.7228344461284 1066.635888899767 1080.362023177851 1084.346398194852 665.3248156361603 294.3574433137263 1002.751504424663 298.9289368415574
73 0.005 0.365 20 664.1583662795051 375.603044607603 374.867165214641 1066.633717040763 1080.363514359519 1084.34729292782 665.5089348147643 294.3917764921804 1002.771733179492 298.929489261495
74 0.005 0.37 20 664.7300546005175 376.7434958233742 376.0094679657679 1066.631986541708 1080.365396003812 1084.348622006778 665.6942841139153 294.4266840083558 1002.792654657562 298.9300073529506
75 0.005 0.375 20 665.3013208548149 377.881842056645 377.1497162244768 1066.630293694099 1080.367240123195 1084.349899586336 665.8806781809246 294.462169441584 1002.813812830137 298.9304937470821
76 0.005 0.38 20 665.8717589935105 379.0180591584055 378.2878840839199 1066.628326457592 1080.36879198702 1084.350879581946 666.0680188761235 294.4982346709334 1002.834695349889 298.930945345718
77 0.005 0.385 20 666.4417237074965 380.1521247027054 379.4239468894897 1066.626448257008 1080.370419008082 1084.351965704555 666.2564208801058 294.5348809248644 1002.85575991625 298.931369153686
78 0.005 0.39 20 667.0110409787122 381.2840165730663 380.5578807939862 1066.624680576646 1080.372116917702 1084.353122916237 666.4458880806422 294.5721093938313 1002.877112848461 298.9317692545761
79 0.005 0.395 20 667.5799146856738 382.4137137100585 381.6896629418251 1066.622978355366 1080.373832034827 1084.354295573661 666.6363842465508 294.6099212939652 1002.898719491494 298.9321511985962
80 0.005 0.4 20 668.1482564983593 383.5411955320903 382.819271141918 1066.621315331066 1080.375544160671 1084.355466088904 666.827872068865 294.648318115928 1002.920555425203 298.9325191793847
81 0.005 0.405 20 668.7159074179227 384.6664423189055 383.9466841454165 1066.619677089805 1080.377244811012 1084.356629764722 667.0204158137894 294.6873012964313 1002.942560055024 298.9328757055521
82 0.005 0.41 20 669.282832917174 385.789435302097 385.0718815904561 1066.618079476457 1080.378935507805 1084.357785872591 667.2139308949294 294.7268719083838 1002.964715474907 298.9332222714809
83 0.005 0.415 20 669.8491632201776 386.9101566115906 386.1948439891308 1066.616504377997 1080.380615445188 1084.358934073 667.408486344136 294.7670299307587 1002.987013060258 298.9335592496449
84 0.005 0.42 20 670.4148381604547 388.0285886110312 387.3155523911401 1066.614952773083 1080.382286324225 1084.360076811103 667.6040437666376 294.807777217566 1003.009476046662 298.9338900620911
85 0.005 0.425 20 670.9799156891251 389.1447141534077 388.4339884967052 1066.613431819031 1080.383954799445 1084.36121683806 667.8005436287905 294.8491146480234 1003.03212982427 298.9342161611781
86 0.005 0.43 20 671.5442719099644 390.2585170896256 389.5501347272777 1066.611938561443 1080.385615627354 1084.36235001001 667.9979669800351 294.8910427190975 1003.054944014413 298.9345389858677
87 0.005 0.435 20 672.1080184480452 391.3699819033143 390.6639742261522 1066.610431477101 1080.387234011082 1084.363447706008 668.1963914789313 294.9335624055153 1003.077849345781 298.9348636431884
88 0.005 0.44 20 672.6706735463862 392.4790932611165 391.7754905840626 1066.609008176061 1080.388896559985 1084.36459135886 668.3956370913952 294.9766748841292 1003.100997157915 298.9351901902165
89 0.005 0.445 20 673.2328225464429 393.5858370818189 392.8846682202158 1066.607613644324 1080.390549324211 1084.365733390541 668.5959227675094 295.0203808859482 1003.124309978459 298.935511800701
90 0.005 0.45 20 673.7943000394506 394.6901997236495 393.9914922031633 1066.606241322032 1080.392187977321 1084.366867064378 668.7971258601648 295.0646806102869 1003.147757653888 298.9358263397624
91 0.005 0.455 20 674.3550387999065 395.7921680729482 395.0959481918065 1066.604888465459 1080.393814984327 1084.367993374644 668.9992227043783 295.109574594464 1003.171332531316 298.9361348079303
92 0.005 0.46 20 674.9151417257463 396.8917296196583 396.1980224914476 1066.60352124618 1080.395400776674 1084.369084296316 669.2023172793092 295.1550630375208 1003.194982705674 298.9364442472748
93 0.005 0.465 20 675.4741734053905 397.9888719748531 397.2977017862174 1066.602227438193 1080.397021820478 1084.370207338378 669.4061897534762 295.2011468236414 1003.218814880618 298.9367532817788
94 0.005 0.47 20 676.0326190297641 399.0835838505823 398.3949735022507 1066.600917972022 1080.398595385864 1084.371291098776 669.6110664360981 295.247826131088 1003.242712134803 298.9370621163201
95 0.005 0.475 20 676.5900893239987 400.1758539859022 399.4898255751411 1066.599640696257 1080.400172806877 1084.372380421641 669.8168393950957 295.2951014760146 1003.266701714734 298.937373942452
96 0.005 0.48 20 677.1467306471851 401.2656717469687 400.5822463309585 1066.598394881875 1080.401746397186 1084.373469284086 670.0234617001863 295.342973132005 1003.290814250852 298.9376873846922
97 0.005 0.485 20 677.7025860495152 402.3530268264197 401.6722246415021 1066.597178516107 1080.403314764879 1084.374554230232 670.2309420366252 295.3914413836366 1003.315091194337 298.9380007533959
98 0.005 0.49 20 678.2576440980882 403.4379092644041 402.7597498972898 1066.595991127826 1080.404878150076 1084.375637097632 670.4393050875302 295.4405061010566 1003.339525491336 298.9383130600174
99 0.005 0.495 20 678.8118723637483 404.5203096464332 403.8448118471798 1066.594828164584 1080.406434628062 1084.376715192084 670.6485014379306 295.4901676591048 1003.364095748522 298.9386238971314
100 0.005 0.5 20 679.3651769086847 405.6002191809454 404.9274006736007 1066.593689343455 1080.407984368813 1084.377789034288 670.8585574391218 295.5404259348236 1003.388790598457 298.9389335647643
101 0.005 0.505 20 679.9176503000878 406.6776291221915 406.0075069554894 1066.592581529298 1080.409527667469 1084.378857188052 671.0694552881082 295.5912808678632 1003.41360844048 298.9392427209588
102 0.005 0.51 20 680.4692466911761 407.7525311518922 407.0851216420302 1066.591501094219 1080.411064039078 1084.379919142394 671.2811685757314 295.6427322409103 1003.438625412454 298.9395521610234
103 0.005 0.515 20 681.0199656505621 408.8249176816539 408.1602361202499 1066.59045290708 1080.412605867459 1084.380978003013 671.4936625816038 295.6947798596157 1003.463779014452 298.9398623742584
104 0.005 0.52 20 681.5698205970524 409.8947815752477 409.2328423915924 1066.589435234266 1080.41414763247 1084.382031037826 671.706951075864 295.7474235009684 1003.489047542526 298.9401739305004
105 0.005 0.525 20 682.1188856573057 410.9621158869782 410.3029328732791 1066.588451994183 1080.415691938887 1084.383081769426 671.9210475445539 295.8006628340797 1003.514446032017 298.9404873411763
106 0.005 0.53 20 682.6668192776006 412.0269140527464 411.3705003321016 1066.587490061849 1080.417228956493 1084.384128216868 672.135900681425 295.8544973692707 1003.539954957457 298.9408022492505
107 0.005 0.535 20 683.2137409540753 413.0891699858378 412.4355379710559 1066.586552051289 1080.418755211993 1084.385167569887 672.3515519948126 295.9089264468366 1003.565582300448 298.941116981548
108 0.005 0.54 20 683.7595679018852 414.1488778372017 413.4980393291468 1066.585639020297 1080.420277474739 1084.386205604973 672.5679845282707 295.9639501614924 1003.591351978286 298.9414331768658
109 0.005 0.545 20 684.3047159018297 415.2060320804816 414.557998150045 1066.584772325966 1080.421801566838 1084.387237738628 672.7852319483559 296.0195684591029 1003.617250566041 298.941751008929
110 0.005 0.55 20 684.8492168284258 416.2606271730186 415.615408341161 1066.583926881699 1080.423319981027 1084.38826482799 673.0032904062205 296.0757801195775 1003.643241639557 298.9420701399991
111 0.005 0.555 20 685.3928448443659 417.3126580451645 416.67026421787 1066.583104700666 1080.424831208313 1084.389289569279 673.222125704847 296.1325843503493 1003.669341847774 298.9423936703122
112 0.005 0.5600000000000001 20 685.9354991476843 418.3621199549141 417.7225604982943 1066.582311827528 1080.426343262225 1084.390322696084 673.4416908278623 296.1899807378286 1003.69556733582 298.9427229829576
113 0.005 0.5650000000000001 20 686.4772183941525 419.4090087160155 418.7722923456976 1066.581538637746 1080.427844013638 1084.391346793864 673.6619798299298 296.24796870392 1003.721892936155 298.9430538502627
114 0.005 0.5700000000000001 20 687.0179466227959 420.4533202864978 419.8194553019264 1066.580792163162 1080.429338687129 1084.392367721085 673.8829942547417 296.3065472556804 1003.748327505771 298.9433867743538
115 0.005 0.5750000000000001 20 687.5576469138906 421.4950511014051 420.8640451926917 1066.580083911303 1080.430836851906 1084.393388930359 674.1047104514922 296.3657156222507 1003.774866549012 298.9437215523955
116 0.005 0.58 20 688.0963487130862 422.5341978958355 421.9060581663801 1066.579405183233 1080.432330737434 1084.394404915852 674.3271670136601 296.4254732858569 1003.801507777448 298.9440574189448
117 0.005 0.585 20 688.6340184716331 423.5707573119928 422.9454905497054 1066.578750715978 1080.43381751038 1084.395416261191 674.5503110425684 296.4858196828332 1003.828257821959 298.9443940824394
118 0.005 0.59 20 689.1707526666628 424.6047265363695 423.9823388885587 1066.578117606239 1080.43529658206 1084.396422333807 674.7741689506961 296.5467535720115 1003.855101606725 298.944730762964
119 0.005 0.595 20 689.7064943606925 425.6361026009359 425.0165998181225 1066.577510957516 1080.436773192235 1084.397424935478 674.9987647668465 296.6082742780355 1003.88204114625 298.9450680906887
120 0.005 0.6 20 690.2414790836649 426.6648826042615 426.0482701105821 1066.576930845101 1080.438243986093 1084.398421329445 675.2240717659917 296.6703807100136 1003.909069297978 298.9454025106954
121 0.005 0.605 20 690.7755448370393 427.691064224574 427.0773468723691 1066.576374427111 1080.43970712552 1084.399412519428 675.4500682403585 296.733071322054 1003.936185734858 298.9457358995958
122 0.005 0.61 20 691.3086214029303 428.7146450744103 428.1038275412714 1066.575843419794 1080.441168575715 1084.400401422283 675.676776353583 296.7963454357162 1003.963388303652 298.9460694052486
123 0.005 0.615 20 691.8406913942069 429.7356233197852 429.1277098054625 1066.575339542184 1080.44262756097 1084.4013854321 675.9042400807363 296.8602023728315 1003.990678697427 298.9464032077538
124 0.005 0.62 20 692.371829604875 430.753997582546 430.1489916946498 1066.574861234682 1080.444079572026 1084.402364903706 676.1324215884126 296.9246407724972 1004.018063399727 298.9467371373987
125 0.005 0.625 20 692.9019159470746 431.7697665472273 431.1676715207556 1066.574407540584 1080.445524481074 1084.403339671876 676.3612593825377 296.9896591246086 1004.04552716034 298.9470708054935
126 0.005 0.63 20 693.4310442419305 432.7829291361722 432.1837477468935 1066.573975637886 1080.446961478958 1084.404309083734 676.5908334841114 297.0552564863742 1004.073076479513 298.9474039368166
127 0.005 0.635 20 693.9591541325649 433.7934843135748 433.1972190853789 1066.573564733121 1080.448392702627 1084.405274515845 676.8212044046752 297.1214317732939 1004.100717934128 298.9477370866265
128 0.005 0.64 20 694.4862427374362 434.80143135902 434.2080844758086 1066.573181563081 1080.449826787938 1084.406238872163 677.0522691612066 297.1881834458238 1004.128447124982 298.9480698652532
129 0.005 0.645 20 695.0123660932994 435.80676962474 435.2163429638185 1066.572822031119 1080.451256522774 1084.407199732477 677.2839911530173 297.2555106618216 1004.156259690235 298.9484019102755
130 0.005 0.65 20 695.5376203856874 436.8094983274883 436.2219935934904 1066.572489547621 1080.452681851749 1084.408157671274 677.5163183705815 297.3234118445456 1004.184163261298 298.9487336115042
131 0.005 0.655 20 696.0618148886994 437.8096173566399 437.2250357622159 1066.572172024582 1080.454098471405 1084.409109127468 677.7492537504676 297.39188571709 1004.212145961023 298.9490646898547
132 0.005 0.66 20 696.5849623213348 438.8071265185948 438.225469081255 1066.571879436136 1080.455510564058 1084.410057740312 677.9828400518035 297.4609311297073 1004.240213611841 298.9493961370778
133 0.005 0.665 20 697.1072253075363 439.802025757231 439.2232932850206 1066.571611966681 1080.456920222046 1084.411000932252 678.2171449100844 297.5305461165233 1004.268359230112 298.9497243146046
134 0.005 0.67 20 697.6283967045541 440.7943154134414 440.21850829934 1066.571369751107 1080.458331543045 1084.411946061347 678.4522127710295 297.6007294330745 1004.29659117098 298.9500510292713
135 0.005 0.675 20 698.1485387779068 441.7839959093196 441.2111141619446 1066.571149551276 1080.459738585465 1084.412888541465 678.6879041874055 297.6714794893675 1004.324903679918 298.9503772763827
136 0.005 0.68 20 698.6676699554187 442.771068014512 442.2011112520559 1066.570955101392 1080.46113988138 1084.413826779661 678.9242419323847 297.7427949494077 1004.353299652022 298.9507037903039
137 0.005 0.6850000000000001 20 699.1856889858303 443.7555324050027 443.1885000903209 1066.570793491705 1080.462543618828 1084.414760128991 679.161184103048 297.8146744590977 1004.38177702135 298.9510301701935
138 0.005 0.6900000000000001 20 699.7025955164422 444.7373898615718 444.1732813181018 1066.570657548929 1080.463945697795 1084.415692442268 679.3987659968628 297.8871159008979 1004.410348407758 298.951356254264
139 0.005 0.6950000000000001 20 700.2185140284013 445.7166412844649 445.1554556598606 1066.570539794146 1080.465337967602 1084.416617326353 679.6370625358418 297.9601178435049 1004.438991777116 298.9516801446361
140 0.005 0.7000000000000001 20 700.7334495279763 446.6932879838363 446.1350240681755 1066.570444992985 1080.466720688164 1084.417533970979 679.8760479756277 298.0336786611546 1004.467713385609 298.9520007283542
141 0.005 0.705 20 701.2473116152345 447.6673312383865 447.111987600726 1066.570369626846 1080.468099120977 1084.418449003136 680.1155519805027 298.1077969791012 1004.496502426053 298.9523182335679
142 0.005 0.71 20 701.7602112166591 448.6387724102837 448.0863473516356 1066.570317638858 1080.4694705403 1084.419358817649 680.3556143757258 298.1824714199907 1004.525351104417 298.9526340306642
143 0.005 0.715 2 702.2896536983104 449.6077168181788 449.0581046942264 1066.545598390294 1080.469551774246 1084.420151106966 680.7691404243919 298.2576681148864 1004.566248967688 298.9525577106447
144 0.005 0.72 2 702.7874104916377 450.574151188244 450.0273917198408 1066.542780562859 1080.469732787165 1084.419990316416 681.1144374434322 298.3333635359491 1004.599253542426 298.9526577509037
145 0.005 0.725 2 703.2739118015749 451.5380790176299 450.9941812888976 1066.54573976425 1080.470817638775 1084.421153607484 681.4486963530748 298.4095620600991 1004.638064505762 298.9530537650463
146 0.005 0.73 2 703.7863340711816 452.49952980295 451.9584760409263 1066.548554582516 1080.472024307857 1084.421950505327 681.785354741728 298.4862235023764 1004.678388620697 298.9534882023243
147 0.005 0.735 2 704.2986991454998 453.4584941421114 452.9202739151535 1066.549255143349 1080.472822105253 1084.422364706358 682.1219606754228 298.5633883237504 1004.716150886481 298.9540154991215
148 0.005 0.74 2 704.80352094105 454.4149618240486 453.879570455969 1066.550408250554 1080.47372300244 1084.423091481136 682.4545619635909 298.6410730459274 1004.753630216833 298.9547012372287
149 0.005 0.745 2 705.3105810981286 455.3689390180929 454.8363670123126 1066.551941169138 1080.474718692032 1084.423829315235 682.7846874879079 298.7192754564967 1004.791311075297 298.9554947334503
150 0.005 0.75 2 705.8191258090369 456.3204262715075 455.7906652984144 1066.553068954475 1080.475700959484 1084.424493480398 683.1125216775536 298.7979984978356 1004.828254311907 298.9563845740103
151 0.005 0.755 2 706.3270397886694 457.2694235681053 456.7424666511405 1066.554216660975 1080.476672540198 1084.425174505194 683.4381029560735 298.8772518658388 1004.864782895432 298.9573630809733
152 0.005 0.76 2 706.8342496166407 458.2159308613968 457.6917716707218 1066.555277978894 1080.477655483985 1084.425866069688 683.7612043742619 298.9570362548901 1004.90090574683 298.9584145185113
153 0.005 0.765 2 707.3410481053608 459.1599478035051 458.6385807105057 1066.556344108257 1080.478637157639 1084.426554007485 684.0823956927818 299.0373604120875 1004.936670304435 298.9595173157186
154 0.005 0.77 2 707.8478996203443 460.1014757790252 459.5828952913242 1066.557371192934 1080.4796264955 1084.427247975524 684.4012812053994 299.1182219881862 1004.97215062764 298.960645384747
155 0.005 0.775 2 708.3545548965831 461.040515995997 460.5247168111813 1066.558411133771 1080.48063352362 1084.427951811693 684.7184606516422 299.1996230643576 1005.007312090548 298.9617717856993
156 0.005 0.78 2 708.8605551371827 461.9770701191163 461.4640471491947 1066.559437908698 1080.481640173249 1084.428657467046 685.0331219306781 299.2815606605767 1005.042202226496 298.9628692393558
157 0.005 0.785 2 709.365723583777 462.9111408800973 462.4008883310694 1066.560449763135 1080.482656716008 1084.429372569615 685.346768018868 299.3640422480947 1005.07678640509 298.9639095573687
158 0.005 0.79 2 709.8702057647326 463.8427264415118 463.3352399994052 1066.561428694426 1080.483689397249 1084.430102891454 685.6582063388519 299.4470650701366 1005.111176518327 298.9648723059053
159 0.005 0.795 2 710.374122617048 464.7718294262608 464.267104825859 1066.562441768704 1080.484724774663 1084.430828287453 685.9677942307289 299.5306274663095 1005.145355652359 298.9657304963968
160 0.005 0.8 2 710.877236140011 465.6984517509929 465.1964844959961 1066.563427582612 1080.485746754722 1084.431548889907 686.2758076770217 299.6147283587181 1005.179319608412 298.9664651174045
161 0.005 0.805 2 711.3793624111897 466.6225929817435 466.1233801141367 1066.564452312605 1080.486786366015 1084.432269318636 686.5827855339493 299.6993631259216 1005.213052329824 298.9670629360424
162 0.005 0.8100000000000001 2 711.8809077436661 467.5442530961462 467.0477922697297 1066.565436732049 1080.48782026123 1084.432987627666 686.8881323598303 299.784532286468 1005.246639907403 298.9675184620249
163 0.005 0.8150000000000001 2 712.3817481020909 468.4634385739973 467.9697239385077 1066.566438275576 1080.488854442281 1084.433703627446 687.190688309007 299.87023408999 1005.279969948232 298.9678324976117
164 0.005 0.8200000000000001 2 712.8815156952544 469.3801499214605 468.8891764098533 1066.567414500061 1080.489883103057 1084.434414669758 687.4915149580852 299.9564604857958 1005.313191375825 298.9680136337118
165 0.005 0.8250000000000001 2 713.3801585557288 470.2943908797059 469.8061528858676 1066.568411837788 1080.490918094823 1084.435129713509 687.7913718953267 300.0432121308887 1005.346331056924 298.9680770576321
166 0.005 0.8300000000000001 2 713.8779306107945 471.2061655560912 470.7206569274558 1066.569441532288 1080.491954019426 1084.43584314281 688.0899602232727 300.1304780042269 1005.379387051893 298.9680434253638
167 0.005 0.835 2 714.3748743759991 472.1154800874423 471.6326961050813 1066.570445789074 1080.492993022887 1084.436556127155 688.3868193414237 300.2182477224936 1005.412312035411 298.9679366459974
168 0.005 0.84 2 714.8709185218364 473.0223451720813 472.5422955534112 1066.571475948816 1080.494032666123 1084.437267263435 688.6820944046265 300.3065202349455 1005.445160891273 298.9677828739664
169 0.005 0.845 2 715.3657350101079 473.9267734803062 473.4494966029637 1066.572510717197 1080.495065903232 1084.437974621361 688.9759706152576 300.3952920245848 1005.477919167662 298.9676081669583
170 0.005 0.85 2 715.8594977367333 474.8287726249189 474.3542801994584 1066.573522191919 1080.496090026702 1084.438680725245 689.2684686308304 300.4845611693005 1005.510579508875 298.9674368379685
171 0.005 0.855 2 716.3522583995173 475.7283407611939 475.2566333438962 1066.574587828514 1080.497106616028 1084.439377207083 689.5600865157556 300.5743224179377 1005.543257671713 298.9672893393771
172 0.005 0.86 2 716.8436283921419 476.6254741008237 476.156548966114 1066.575571846302 1080.498127629774 1084.440079828222 689.85028174833 300.664573292477 1005.575736260328 298.9671830435658
173 0.005 0.865 2 717.3341707871728 477.5201715854249 477.0540251342899 1066.576649079727 1080.499154803476 1084.440782198315 690.1392661593395 300.7553143871263 1005.608276964221 298.9671302137419
174 0.005 0.87 2 717.8236724352164 478.4124332880265 477.9490621116872 1066.577721630756 1080.500170715718 1084.441479585362 690.4267125083285 300.8465318706201 1005.640770653926 298.9671384626142
175 0.005 0.875 2 718.3119096074514 479.3022595950703 478.8416603035055 1066.578783730822 1080.501200401253 1084.442185025296 690.712846444825 300.9382413968212 1005.673238809466 298.9672115288729
176 0.005 0.88 2 718.7990602543207 480.189651189331 479.7318207613492 1066.57982914557 1080.502227780938 1084.442889653551 690.9976162196294 301.0304341026387 1005.70569462082 298.9673480639539
177 0.005 0.885 2 719.2850544338783 481.0746104490379 480.6195452124523 1066.580940884146 1080.503251915244 1084.443588741174 691.2818939619893 301.12310397607 1005.738128921824 298.9675438067267
178 0.005 0.89 2 719.7700366660371 481.9571396206811 481.50483572184 1066.582044131378 1080.504278918948 1084.444293905499 691.56498881367 301.2162528029638 1005.770588394153 298.9677919152697
179 0.005 0.895 2 720.253421751684 482.837240998436 482.3876943697788 1066.583171150831 1080.505303497268 1084.444998321994 691.8470506667368 301.3098691389717 1005.803025739004 298.9680849591316
180 0.005 0.9 2 720.7357413068371 483.7149162581997 483.2681228759629 1066.584282074166 1080.506326415847 1084.445703530801 692.1288104225223 301.4039705926776 1005.835427193817 298.9684132696603
181 0.005 0.905 2 721.2168738295154 484.5901662625129 484.1461223488587 1066.585375930968 1080.507352941136 1084.44641094478 692.4090528127814 301.4985398544447 1005.867785401207 298.9687683964592
182 0.005 0.91 2 721.6968169314449 485.4629945028196 485.0216957717062 1066.58654037195 1080.508384898193 1084.447122151219 692.6880010170062 301.5935771862514 1005.900196058043 298.9691407844592
183 0.005 0.915 2 722.1754618016249 486.3334024114609 485.8948445760442 1066.587676626852 1080.509401788817 1084.447828001942 692.9663116047228 301.6890805230572 1005.932565092305 298.9695220876645
184 0.005 0.92 2 722.6529377595484 487.2013932627116 486.765571786518 1066.588812687148 1080.510430901489 1084.448538144018 693.2436628955985 301.7850488271874 1005.964922212939 298.969905818539
185 0.005 0.925 2 723.1292402499938 488.0669694756256 487.6338797361668 1066.589983841077 1080.511457623088 1084.449247892808 693.5199617406138 301.8814804997997 1005.997256927852 298.9702855484765
186 0.005 0.93 2 723.6042415834045 488.9301340355041 488.4997711070579 1066.591135911623 1080.512488088219 1084.449958982778 693.7955282448218 301.978373996949 1006.029496079103 298.9706578564358
187 0.005 0.9350000000000001 2 724.0780032523618 489.7908900001095 489.3632487664293 1066.59233315663 1080.513519987846 1084.450670377761 694.0705637374132 302.0757288392468 1006.061832219012 298.9710191897919
188 0.005 0.9400000000000001 2 724.5503309944978 490.6492394445177 490.2243150777387 1066.593526011403 1080.51455000282 1084.451380379523 694.3446686599208 302.1735371977907 1006.094132579587 298.9713677853732
189 0.005 0.9450000000000001 2 725.0213156487237 491.5051858699276 491.082973017589 1066.594756821891 1080.515573583574 1084.452086755259 694.6180307421638 302.2717972855068 1006.12644056142 298.9717027737829
190 0.005 0.9500000000000001 2 725.4912152499529 492.358733022194 491.9392259522639 1066.595971288963 1080.516599051894 1084.452795532412 694.8907242119747 302.3705097812999 1006.15875987896 298.9720239923365
191 0.005 0.9550000000000001 2 725.9598514309207 493.2098841599838 492.7930769725982 1066.597180743356 1080.517625865171 1084.453502629546 695.1629680143416 302.4696706039164 1006.191059535546 298.9723318671225
192 0.005 0.96 2 726.4271316683021 494.0586423309696 493.6445294736832 1066.598410443473 1080.518652766192 1084.454211035796 695.4341224282077 302.5692785067269 1006.223347829655 298.9726279073309
193 0.005 0.965 2 726.8931193847894 494.9050108385631 494.4935867446654 1066.599554923095 1080.519677433867 1084.454916488477 695.7041881483258 302.6693297091398 1006.255695460847 298.9729132931727
194 0.005 0.97 2 727.3578614170787 495.748993460721 495.3402519426264 1066.600861760088 1080.520702830528 1084.455620803957 695.9738664002904 302.7698191289323 1006.287991621339 298.9731895857185
195 0.005 0.975 2 727.8211405406719 496.590592892114 496.1845284631717 1066.602131455798 1080.521728149111 1084.456329657422 696.2428000000804 302.8707480455821 1006.320307805987 298.9734586016996
196 0.005 0.98 2 728.283113144466 497.4298132205361 497.0264198895655 1066.603402639759 1080.522752279884 1084.457036565368 696.5113636651259 302.9721183452833 1006.35261637567 298.9737213386856
197 0.005 0.985 2 728.7436635234335 498.2666576394647 497.865929125941 1066.60462465715 1080.523764994426 1084.457739711574 696.7793926414006 303.0739243039285 1006.384898604643 298.9739795655269
198 0.005 0.99 2 729.2029461890879 499.1011298043375 498.703059966698 1066.60585501023 1080.524767252951 1084.458442158098 697.0471745509785 303.176162401161 1006.417171999315 298.9742345610539
199 0.005 0.995 2 729.6608777096172 499.9332349880793 499.5378174399877 1066.607197835005 1080.525801421136 1084.459150049212 697.3139555359894 303.2788293263582 1006.449463989138 298.9744873807907
200 0.005 1 2 730.1175202573349 500.762976617149 500.370204625093 1066.60862564824 1080.526824800811 1084.459850013378 697.5799449054881 303.3819236295746 1006.481757657997 298.9747385663036
201 0.005 1.005 2 730.5729419554208 501.5903575972854 501.2002248578352 1066.609958616469 1080.527843912888 1084.460551218826 697.8455357048133 303.4854455335983 1006.51406260573 298.9749887793773
202 0.005 1.01 2 731.0267699634539 502.4153836644913 502.0278828332309 1066.611316068402 1080.5288520319 1084.461249355368 698.110591565089 303.5893913295435 1006.546330669377 298.975238919455
203 0.005 1.015 2 731.4792879269365 503.2380573946695 502.8531820116743 1066.612720690133 1080.529868979733 1084.461947514502 698.3746956975727 303.6937562851944 1006.578632651383 298.9754891873812
204 0.005 1.02 2 731.9305743362087 504.0583836293842 503.6761265129606 1066.614084389484 1080.530882523728 1084.462646746687 698.6391524418159 303.7985389878447 1006.610911154983 298.9757399418693
205 0.005 1.025 2 732.3804628973668 504.8763658885405 504.4967201082997 1066.615444183655 1080.531900238555 1084.463349854833 698.903126886479 303.9037349614254 1006.643187883601 298.9759918048076
206 0.005 1.03 2 732.8290620836156 505.6920086610869 505.3149671577985 1066.616825863901 1080.532920861259 1084.464056490573 699.1664435002187 304.0093450476846 1006.675470988817 298.9762445034111
207 0.005 1.035 2 733.2764862879138 506.5053160639455 506.1308720661924 1066.618255827661 1080.533944667844 1084.464767496939 699.4297976433954 304.1153669167132 1006.707755252311 298.9764981036788
208 0.005 1.04 2 733.7226148786342 507.3162922033817 506.9444385993299 1066.619619333558 1080.534958205167 1084.465477268772 699.6923090966964 304.2217968942562 1006.74000550171 298.9767523023335
209 0.005 1.045 2 734.1671936320655 508.1249419267502 507.7556713444384 1066.621033327354 1080.53598029201 1084.4661904542 699.9543486806201 304.3286374900075 1006.772268919248 298.9770076614845
210 0.005 1.05 2 734.6106232966878 508.9312695899617 508.5645745932184 1066.622432690954 1080.537005706918 1084.466906229633 700.2160787612863 304.435884496125 1006.804517129344 298.9772636356576
211 0.005 1.055 2 735.0527809273136 509.7352775788971 509.3711511475818 1066.623890058007 1080.53802884622 1084.467618489236 700.4773865780739 304.5435259584794 1006.836746067714 298.9775200637761
212 0.005 1.06 2 735.4935120685312 510.5369731839637 510.1754074055704 1066.625359933388 1080.539059239002 1084.468332924442 700.7386816813877 304.6515645208855 1006.869008868244 298.9777770435218
213 0.005 1.065 2 735.932895087481 511.3363602330084 510.9773475576368 1066.626812269013 1080.540066853046 1084.469040721757 700.9992415311591 304.7600006926585 1006.901256645793 298.9780346709931
214 0.005 1.07 2 736.3709129729079 512.133442651122 511.7769758250562 1066.628241724236 1080.541075064265 1084.469745407818 701.2591217910666 304.8688352890157 1006.933477028725 298.9782924433065
215 0.005 1.075 2 736.8076773315233 512.928225134561 512.5742969648097 1066.629688165221 1080.542084735247 1084.470451952719 701.5185732314462 304.9780597762456 1006.965689763454 298.9785502157085
216 0.005 1.08 2 737.2431803885169 513.7207118787758 513.3693150558581 1066.631182590849 1080.543101282786 1084.471159665296 701.7776839434549 305.0876737787057 1006.997922163279 298.9788073790273
217 0.005 1.085 2 737.6773700324527 514.510907217255 514.1620343621288 1066.63263011408 1080.544100224678 1084.471859198655 702.0365107815808 305.1976763605596 1007.030102955568 298.9790640421891
218 0.005 1.09 2 738.110190698457 515.2988166088437 514.9524599468267 1066.63411693133 1080.545103475895 1084.472560697115 702.295138369988 305.3080627545152 1007.062311771635 298.9793202441015
219 0.005 1.095 2 738.5417971483586 516.0844448439484 515.7405965881392 1066.635644021221 1080.54610833743 1084.473262017964 702.5535452393345 305.4188338899132 1007.094552124347 298.9795752950825
220 0.005 1.1 2 738.9721341172425 516.8677966358517 516.5264491518469 1066.637140150987 1080.547106981269 1084.473961402837 702.8113386582179 305.5299850678415 1007.12675810068 298.9798299562332
221 0.005 1.105 2 739.4011431826021 517.648877469662 517.3100231058639 1066.638651678402 1080.548096800608 1084.474657362279 703.0688873486088 305.6415147286876 1007.159060399747 298.9800840131772
222 0.005 1.11 2 739.8290163801884 518.4276913734827 518.0913224562296 1066.64013452114 1080.549098381658 1084.475361963165 703.3263525223391 305.7534188484055 1007.191170293335 298.9803369885248
223 0.005 1.115 2 740.2553664057227 519.2042419579523 518.8703509408742 1066.6416253908 1080.550090400459 1084.476057024677 703.5829898491335 305.8656975997703 1007.223303810493 298.980589104982
224 0.005 1.12 2 740.6804103318274 519.9785368763158 519.6471153008089 1066.643178331498 1080.551073617245 1084.476746655469 703.8399762532625 305.9783429912911 1007.255530114815 298.9808401294894
225 0.005 1.125 2 741.1042007107976 520.7505799563518 520.4216199462834 1066.644727063028 1080.552064293621 1084.477440282568 704.0965667599704 306.0913576254208 1007.287689934492 298.9810905784315
226 0.005 1.13 2 741.5266806397738 521.5203755416799 521.1938693115618 1066.646294766997 1080.553050146892 1084.478130150978 704.3528174635393 306.2047395010625 1007.319830384082 298.9813404978685
227 0.005 1.135 2 741.9478745189309 522.2879283242988 521.9638676713289 1066.647876841568 1080.554045998085 1084.478824287578 704.608478293964 306.3184853884456 1007.351989174443 298.9815895365976
228 0.005 1.14 2 742.3677634124911 523.0532429645416 522.7316205823257 1066.649469607237 1080.555023809647 1084.479510740498 704.8637166994082 306.432592131329 1007.384226790333 298.9818377039653
229 0.005 1.145 2 742.7864971882875 523.8163250411643 523.4971331442694 1066.651015023694 1080.556007241923 1084.480198618742 705.1190448840983 306.5470576293995 1007.416308147006 298.9820847196445
230 0.005 1.15 2 743.2039483210068 524.5771812927977 524.2604114706019 1066.652616565439 1080.556984861075 1084.48088287528 705.3735666683995 306.6618820257689 1007.448395142471 298.9823311522888
231 0.005 1.155 2 743.6201439180979 525.3358136483486 525.021458673413 1066.65421385673 1080.557956175661 1084.481564595354 705.6271777034038 306.7770620837427 1007.480456582692 298.9825765836389
232 0.005 1.16 2 744.0351647874737 526.0922294996755 525.7802812073802 1066.655811569684 1080.558932385042 1084.482247032537 705.8814429970622 306.8925915470894 1007.512530838996 298.9828213642763
233 0.005 1.165 2 744.4488895453815 526.8464331447757 526.5368835498904 1066.657430557352 1080.559908811665 1084.482928261533 706.1354926791977 307.0084712649096 1007.54456926867 298.9830654100711
234 0.005 1.17 2 744.861270338075 527.598429668648 527.2912708302342 1066.659101629205 1080.560892625534 1084.483612658259 706.3893990154684 307.1246992545487 1007.576632413921 298.9833087386751
235 0.005 1.175 2 745.2724343155595 528.3482235568214 528.0434475029433 1066.660725958423 1080.561864037568 1084.484292896378 706.6432440817823 307.2412722849324 1007.608653890276 298.9835512752717
236 0.005 1.18 2 745.6823708335454 529.0958204463843 528.7934190975235 1066.662358817106 1080.562832199726 1084.484969722113 706.8968315482866 307.3581904775913 1007.640644400347 298.9837933222863
237 0.005 1.185 2 746.0910579815717 529.8412261537662 529.5411911702907 1066.664002444548 1080.563796150207 1084.485642952091 707.1500416831013 307.4754446373136 1007.672619600516 298.9840349450704
238 0.005 1.19 2 746.4985367698692 530.584445730256 530.2867688795538 1066.665673654075 1080.564760305002 1084.486315945176 707.4030556095597 307.5930400054269 1007.704578670239 298.9842758588301
239 0.005 1.195 2 746.9047914039104 531.3254843600372 531.0301574648818 1066.66735396291 1080.565722512894 1084.486987398367 707.6558490572517 307.7109706509402 1007.736522238465 298.9845160960749
240 0.005 1.2 2 747.3098394252544 532.0643467755251 531.7713618754758 1066.669014022788 1080.566676625988 1084.487656644637 707.9083838396214 307.8292347387114 1007.768443822808 298.9847559394325
241 0.005 1.205 2 747.7137386781112 532.8010399545582 532.5103885193638 1066.670698157333 1080.567636474354 1084.488326777633 708.1607844948984 307.9478301481865 1007.800347348768 298.9849955322065
242 0.005 1.21 2 748.1164244171656 533.5355680277831 533.2472419046728 1066.672386798727 1080.568586907519 1084.488990991103 708.4128115996111 308.0667548113279 1007.832222458127 298.9852344769466
243 0.005 1.215 2 748.5179082361955 534.2679375125521 533.9819282930087 1066.674116098976 1080.569543167014 1084.489657214026 708.6647279398398 308.1860044755908 1007.864113037291 298.9854728480415
244 0.005 1.22 2 748.9180979971553 534.9981522488147 534.7144519880741 1066.675806262762 1080.570492569507 1084.490321638076 708.9163630663121 308.3055794126836 1007.895948317463 298.9857115661922
245 0.005 1.225 2 749.3170695492314 535.7262165267266 535.4448174133737 1066.677535429914 1080.571442388023 1084.490982889068 709.1675554459475 308.4254802844369 1007.927798112249 298.9859495670892
246 0.005 1.23 2 749.7149013739325 536.4521371845919 536.1730307809212 1066.679299292103 1080.572392568553 1084.491643840579 709.4191444328155 308.545698218826 1007.959653653355 298.9861874816729
247 0.005 1.235 2 750.1114100148706 537.1759195554029 536.8990976531403 1066.681029419184 1080.57333784728 1084.492303440723 709.6707128318071 308.6662327885592 1007.991474604533 298.9864252528366
248 0.005 1.24 2 750.5066900725852 537.8975678574353 537.623022703556 1066.682781176978 1080.57428105674 1084.492959069178 709.9214005953105 308.7870894393332 1008.023267421449 298.9866628837379
249 0.005 1.245 2 750.9011526032134 538.6170886118103 538.3448117830061 1066.684550104269 1080.57521546087 1084.493608629503 710.1718390563432 308.9082595682872 1008.055016760342 298.9868999089278
250 0.005 1.25 2 751.2945250936493 539.3344869904898 539.0644702236644 1066.686316938815 1080.576145007294 1084.494257219442 710.4218664705824 309.029737106888 1008.086839156084 298.9871357702957
251 0.005 1.255 2 751.6864367263049 540.0497680744554 539.7820032902617 1066.688077652403 1080.577073084006 1084.49490463943 710.6718128534878 309.1515234219654 1008.118577069019 298.9873711292244
252 0.005 1.26 2 752.077095247953 540.7629376114285 540.4974165768043 1066.689852958559 1080.578000838222 1084.495551765997 710.9216655665656 309.2736149650676 1008.150301882651 298.9876065459733
253 0.005 1.265 2 752.4666164845198 541.474000528476 541.2107152333318 1066.691616833089 1080.578918776334 1084.496194642993 711.1712149831582 309.3960157150715 1008.18199324969 298.9878414501517
254 0.005 1.27 2 752.854935510616 542.18296306318 541.9219051946964 1066.693420347755 1080.579840860431 1084.496835832566 711.4202363842674 309.5187167228718 1008.213678700465 298.9880749146211
255 0.005 1.275 2 753.2418756257649 542.889830020966 542.6309916481574 1066.695225162171 1080.580762297896 1084.497477346821 711.6691857890511 309.641717593295 1008.245362620144 298.9883070932836
256 0.005 1.28 2 753.6278608192187 543.594607594938 543.3379804409584 1066.697001442679 1080.581675125884 1084.498115973374 711.918042957467 309.7650203741287 1008.276978871666 298.9885383435194
257 0.005 1.285 2 754.0128314952404 544.2973005081864 544.0428763021492 1066.698846119363 1080.582588927813 1084.498750664859 712.1669067984112 309.8886141689337 1008.308580931948 298.9887686422576
258 0.005 1.29 2 754.3968477226484 544.9979146673332 544.7456849338532 1066.700677980099 1080.583505131924 1084.499388352606 712.4155746200183 310.0125019063986 1008.340212912821 298.9889975719986
259 0.005 1.295 2 754.7795826915376 545.696455112119 545.4464119220958 1066.70251764751 1080.584416621784 1084.500024297045 712.663805710661 310.1366834424203 1008.371808190213 298.9892252235533
260 0.005 1.3 2 755.1610847909054 546.3929276581753 546.1450630116951 1066.704347635804 1080.585333392203 1084.500664517736 712.9116219979431 310.261155356369 1008.403361627651 298.9894512767395
261 0.005 1.305 2 755.5414974935246 547.0873379195251 546.8416436415399 1066.706199103626 1080.586244626007 1084.501306052273 713.1593651638291 310.3859119967763 1008.434903397894 298.9896759894788
262 0.005 1.31 2 755.9209130006113 547.7796913103075 547.5361591315745 1066.70805775238 1080.587151716531 1084.501946605837 713.4071457973234 310.5109544539955 1008.466374899989 298.9898996054229
263 0.005 1.315 2 756.2992038909981 548.4699923958614 548.2286147188005 1066.709905099491 1080.588059777872 1084.502586813496 713.6539923378683 310.636281124715 1008.497857122203 298.9901219520022
264 0.005 1.32 2 756.6762992555725 549.158247278554 548.9190159160672 1066.711767072321 1080.58895614697 1084.503219944876 713.9011521078394 310.761890879089 1008.52932845113 298.9903428727154
265 0.005 1.325 2 757.0522202660578 549.844461240521 549.6073680323018 1066.713662154344 1080.589863823584 1084.503857612603 714.1480452350415 310.8877777517679 1008.560779929078 298.9905629958339
266 0.005 1.33 2 757.4270650023668 550.5286399371502 550.2936766956753 1066.715529802912 1080.590758844858 1084.504490304814 714.3947247529063 311.0139421217876 1008.592210654811 298.9907822552466
267 0.005 1.335 2 757.8007569333078 551.2107887308675 550.9779474800209 1066.717449648731 1080.591655085398 1084.505121308349 714.6410858400131 311.1403805168547 1008.62364087832 298.991001182603
268 0.005 1.34 2 758.1734868511651 551.8909118198217 551.6601848774146 1066.719387873204 1080.592551069832 1084.505754861565 714.8873898377381 311.2670869318972 1008.655098379455 298.9912188140851
269 0.005 1.345 2 758.5450602693028 552.5690174464117 552.3403961877058 1066.721281941454 1080.593471619966 1084.506392799419 715.1337403410442 311.3940716760761 1008.686506182002 298.9914353851836
270 0.005 1.35 2 758.9155527795068 553.24511164519 553.0185874913212 1066.723204702559 1080.594363804168 1084.50702087861 715.3792004167946 311.5213272240551 1008.717857324032 298.9916507201361
271 0.005 1.355 2 759.2849106701242 553.9191971668056 553.6947628461976 1066.725152959735 1080.595250528244 1084.507647196473 715.6247754797864 311.648845654841 1008.749190540551 298.9918651925441
272 0.005 1.36 2 759.653244278231 554.5912806842265 554.3689280245424 1066.727072012638 1080.596148420526 1084.508299646629 715.8702438010895 311.7766303949545 1008.780491506163 298.9920792544431
273 0.005 1.365 2 760.0204790528817 555.2613679238541 555.0410887550577 1066.72902470197 1080.597045724563 1084.508953044185 716.1155088877206 311.9046759702613 1008.811775112087 298.9922930003867
274 0.005 1.37 2 760.3867422165706 555.929464883982 555.7112508545761 1066.730985555889 1080.597938830057 1084.509602420121 716.3607092146827 312.0329825966525 1008.843040894769 298.9925061448868
275 0.005 1.375 2 760.7518307970724 556.5955759921389 556.3794193767186 1066.732941462514 1080.598830309011 1084.510250761667 716.6053433038709 312.1615474772304 1008.874273282171 298.9927191657255
276 0.005 1.38 2 761.1158045058357 557.2597068712504 557.0455997683471 1066.734888359012 1080.599714803832 1084.510893551906 716.8499141202847 312.2903714348874 1008.905475078379 298.9929320309991
277 0.005 1.385 2 761.478685553283 557.9218630683372 557.7097976414442 1066.736860027641 1080.600604274162 1084.511538837836 717.0942143476348 312.4194489452915 1008.93675599809 298.9931444814031
278 0.005 1.39 2 761.840618590408 558.5820498116099 558.3720181620942 1066.738872815597 1080.601497708437 1084.512184294353 717.3381366055685 312.5487778111056 1008.967956068096 298.9933570774954
279 0.005 1.395 2 762.2015066560208 559.2402729321678 559.0322670035462 1066.740860157477 1080.602376345045 1084.512823438019 717.5820294140931 312.6783524181176 1008.999061012932 298.9935697782391
280 0.005 1.4 2 762.5613485291684 559.8965376958405 559.6905494232814 1066.742898879418 1080.603262499857 1084.51345921247 717.8256775155712 312.8081747795769 1009.030157403829 298.9937823849955
281 0.005 1.405 2 762.9201065444701 560.5508498981822 560.346871454728 1066.744921589421 1080.604133282627 1084.514092652864 718.0689943456068 312.938244824787 1009.061239503038 298.993994910719
282 0.005 1.41 2 763.2777378300079 561.2032161258413 561.0012393687909 1066.746928735097 1080.605003638929 1084.514723923487 718.3123024195363 313.068563720717 1009.092334857235 298.9942073009128
283 0.005 1.415 2 763.6344242127133 561.8536413785226 561.653658346799 1066.748925439462 1080.605869676727 1084.515352595886 718.5554315326082 313.1991247066259 1009.123298175213 298.9944189042511
284 0.005 1.42 2 763.9901318756473 562.5021306006097 562.3041336334422 1066.750908953114 1080.606730305497 1084.515978670666 718.7985245338775 313.3299253202233 1009.154292347641 298.994630032046
285 0.005 1.425 2 764.3447147387008 563.148689020709 562.9526706647325 1066.752921758162 1080.607596778886 1084.516607065798 719.0411613203366 313.4609643024314 1009.185267224226 298.9948405536824
286 0.005 1.43 2 764.69828441179 563.7933225764361 563.599274968137 1066.754945677028 1080.608452538449 1084.517230190625 719.2835863470654 313.5922388865721 1009.216219788362 298.9950503697419
287 0.005 1.435 2 765.0508294012124 564.4360353832564 564.2439509445209 1066.756964698703 1080.609302707952 1084.517849740741 719.5257780248378 313.7237476633721 1009.2471393827 298.9952592911594
288 0.005 1.44 2 765.4023356296227 565.0768346567448 564.8867052873226 1066.758998283472 1080.610157383864 1084.518471089495 719.7675238650581 313.8554889536887 1009.278042633421 298.9954671451109
289 0.005 1.445 2 765.7527971458751 565.7157251109444 565.5275432127153 1066.761032907096 1080.61100628763 1084.519087815222 720.0095169312915 313.9874623786762 1009.308917430107 298.9956735934371
290 0.005 1.45 2 766.1023292084693 566.3527133076109 566.1664709188691 1066.7630515353 1080.611856316759 1084.51970404877 720.2511977308224 314.1196632801701 1009.339766880741 298.9958781552293
291 0.005 1.455 2 766.4508265288056 566.9878041841602 566.803493412228 1066.765111352522 1080.612696584298 1084.520315614086 720.4926246640031 314.2520938743483 1009.37059631471 298.9960817185004
292 0.005 1.46 2 766.7983233945824 567.6210029061659 567.4386161878765 1066.767156677516 1080.613537724975 1084.520927642213 720.7333675760258 314.3847512031414 1009.401397783903 298.9962842430462
293 0.005 1.465 2 767.1447984080512 568.2523160553552 568.0718453300668 1066.769202544353 1080.614357849301 1084.521528306963 720.9742596478654 314.5176308333602 1009.432154221167 298.9964860915637
294 0.005 1.47 2 767.490227707366 568.8817482753635 568.7031858718351 1066.77126114455 1080.615188977031 1084.52213391375 721.2154735861114 314.6507304442001 1009.462904985535 298.9966872682288
295 0.005 1.475 2 767.8346568848075 569.5093049571453 569.3326435258667 1066.773311670911 1080.616015871543 1084.522734747538 721.4558141898896 314.7840508308782 1009.493629322082 298.9968877227424
296 0.005 1.48 2 768.1782409151801 570.1349901683609 569.960222436632 1066.775368368386 1080.616846801124 1084.523339658981 721.6956908666416 314.9175860221048 1009.524360116917 298.997088174452
297 0.005 1.485 2 768.5208154082607 570.7588112018007 570.5859293427844 1066.777540478739 1080.617672352327 1084.523939230012 721.9354827921624 315.0513738640432 1009.555033910947 298.9972883507459
298 0.005 1.49 2 768.8623551248234 571.3807731428025 571.2097695663921 1066.779625062195 1080.618500357925 1084.52454072779 722.1749927963745 315.1853367407561 1009.585696882987 298.9974883880965
299 0.005 1.495 2 769.2027870782565 572.0008810672126 571.8317483027166 1066.781662182989 1080.619317361456 1084.525137455282 722.4140305062264 315.319517234192 1009.616304357307 298.9976880708868
300 0.005 1.5 2 769.5421895517319 572.6191404317095 572.4518710139529 1066.783764563817 1080.620130319707 1084.525731027489 722.6531123121417 315.4539041306386 1009.646921685841 298.9978878243697
301 0.005 1.505 2 769.8806415557005 573.2355571716106 573.0701434555367 1066.785863198872 1080.620949340944 1084.526324235639 722.8920175103024 315.5884982834828 1009.677488122727 298.9980875116854
302 0.005 1.51 2 770.2181823759327 573.8501359657205 573.6865706258628 1066.788021511871 1080.621776031238 1084.526915611065 723.1305126515706 315.7232981097327 1009.708023076371 298.9982866753097
303 0.005 1.515 2 770.5548915920206 574.4628823571039 574.3011578762954 1066.790123774241 1080.622589970742 1084.527503973429 723.3688436272345 315.8583024204984 1009.738514194056 298.9984843835225
304 0.005 1.52 2 770.890576283598 575.073801675725 574.913910540939 1066.792238841919 1080.623390670763 1084.528098350923 723.6069197610295 315.9935107863046 1009.768987188349 298.9986820934253
305 0.005 1.525 2 771.2253253092848 575.6828990772465 575.5248339045023 1066.794377143033 1080.624202571814 1084.528683530785 723.844716220843 316.1289205415587 1009.799438227024 298.9988798428138
306 0.005 1.53 2 771.5589309840507 576.2901809051774 576.1339340598601 1066.796524798841 1080.625013123818 1084.529268554131 724.0821926177434 316.2645306652072 1009.829885674851 298.9990770264808
307 0.005 1.535 2 771.8915635262488 576.8956520921158 576.7412162255849 1066.798695195332 1080.62580516483 1084.529839858193 724.3195380633149 316.4003386817901 1009.860296184264 298.9992738940563
308 0.005 1.54 2 772.223338670606 577.4993176901072 577.3466855814759 1066.800873459626 1080.626604700797 1084.53042132016 724.5567121426164 316.5363431471875 1009.89069025858 298.9994700420644
309 0.005 1.545 2 772.5541411028188 578.1011832550425 577.9503475880404 1066.803013916228 1080.627405281972 1084.531005073584 724.7934909797125 316.672542814631 1009.921041570075 298.9996653307756
310 0.005 1.55 2 772.8840793105957 578.7012542367444 578.5522076400532 1066.805165382971 1080.628196819354 1084.531590114269 725.0301566195186 316.8089327581532 1009.951320975806 298.9998597539725
311 0.005 1.555 2 773.2129983103048 579.2995360808662 579.1522710542624 1066.807306940198 1080.628995566941 1084.532180634447 725.2663391783842 316.9455159284184 1009.981622060087 299.0000532658006
312 0.005 1.56 2 773.5410123448754 579.896033795412 579.7505431894494 1066.809414901232 1080.629790000482 1084.532770415584 725.5027307062368 317.0822867334485 1010.011873146855 299.0002458846428
313 0.005 1.565 2 773.8681137241715 580.4907538768676 580.3470302366178 1066.811567627821 1080.630583012103 1084.533355971243 725.738599522986 317.219237850133 1010.042107320591 299.000437640485
314 0.005 1.57 2 774.1942596792397 581.083700561391 580.9417367224426 1066.813738244861 1080.631376184575 1084.533941345026 725.9741491561125 317.3563791259406 1010.072299859939 299.0006286102843
315 0.005 1.575 2 774.5193632959797 581.6748785539927 581.5346676362768 1066.81591465355 1080.632164650079 1084.534523126972 726.2094342010193 317.4937035798947 1010.102464088907 299.0008187277994
316 0.005 1.58 2 774.8436021444187 582.264293988917 582.1258287392958 1066.8181076091 1080.632953649324 1084.535103809235 726.444621271901 317.6312092922031 1010.132584010216 299.0010084667799
317 0.005 1.585 2 775.1669392465739 582.8519519273973 582.7152252595431 1066.820296596313 1080.633737986842 1084.535682268424 726.679521167748 317.7688979509572 1010.16268834477 299.0011976938429
318 0.005 1.59 2 775.489352386524 583.4378578430606 583.3028625527112 1066.822500292365 1080.634529478227 1084.536259575979 726.9140186738134 317.9067596334233 1010.192719992352 299.0013863622707
319 0.005 1.595 2 775.8108925907269 584.0220169502844 583.8887458619797 1066.824709703025 1080.635310279665 1084.536833211051 727.1482621996795 318.0448002028149 1010.222763991773 299.0015749201473
320 0.005 1.6 2 776.1314464241657 584.6044348943664 584.4728806757214 1066.826937768067 1080.636091161838 1084.537404945072 727.3820906476438 318.1830216761592 1010.252772384536 299.0017629727369
321 0.005 1.605 2 776.4512257951861 585.1851161022616 585.0552717741255 1066.829140590336 1080.63685081311 1084.537967263562 727.615906855282 318.321410741265 1010.28273087304 299.0019504707294
322 0.005 1.61 2 776.7699796797347 585.7640660565339 585.6359246515314 1066.831305778076 1080.637624720307 1084.538536826538 727.8492771198819 318.4599718878416 1010.312633789865 299.0021374000979
323 0.005 1.615 2 777.0879005157741 586.3412903007097 586.214844783385 1066.833533692228 1080.638391578656 1084.539101504269 728.0822444660587 318.5987050148272 1010.342569267831 299.0023239171667
324 0.005 1.62 2 777.4048976372438 586.9167943993987 586.7920376915569 1066.835766415774 1080.639160740448 1084.539666606338 728.3152050837114 318.7376078150782 1010.372475001929 299.0025098824391
325 0.005 1.625 2 777.7209211843932 587.490582245132 587.3675076709939 1066.837979973056 1080.639924445417 1084.540228143404 728.5478573132049 318.8766742804212 1010.402289468349 299.0026953649448
326 0.005 1.63 2 778.0360410203791 588.0626597339207 587.9412604260884 1066.840217803319 1080.640686359377 1084.540788776604 728.7802339007196 319.0159058552711 1010.432131489232 299.0028797836625
327 0.005 1.635 2 778.3501301928682 588.6330320874623 588.5133011831294 1066.842464731948 1080.641444827458 1084.541346097356 729.0124327836023 319.155304733797 1010.461942404467 299.0030634594265
328 0.005 1.64 2 778.663385358396 589.2017046706843 589.0836352177162 1066.844698146048 1080.642199642772 1084.541901889087 729.2443849019031 319.2948625483789 1010.491716366101 299.0032467802587
329 0.005 1.645 2 778.9758551243325 589.7686828194513 589.6522679113946 1066.846934008089 1080.642951077564 1084.542454564706 729.4759693175346 319.4345792337656 1010.521452229771 299.003429482266
330 0.005 1.65 2 779.2873990939188 590.3339711637169 590.2192040600854 1066.849208372358 1080.643704004035 1084.54300686591 729.7071111524328 319.5744555541723 1010.551177804785 299.0036116835572
331 0.005 1.655 2 779.5979871568928 590.8975745360932 590.784448577184 1066.851455292617 1080.644456314996 1084.543559074058 729.9380570471351 319.7144869043744 1010.580860241164 299.0037932001918
332 0.005 1.66 2 779.907840995917 591.4594983262506 591.3480065830355 1066.853714264502 1080.645194580603 1084.544102700399 730.1688947975656 319.8546659690859 1010.610513121973 299.0039742827387
333 0.005 1.665 2 780.2172201064284 592.019748104698 591.9098836885721 1066.855977929716 1080.645935464329 1084.544647523274 730.3995227167018 319.9950052150874 1010.640131620277 299.0041550587259
334 0.005 1.67 2 780.525368977864 592.5783288287149 592.4700850669893 1066.85823347207 1080.646678997143 1084.54519190191 730.6296351689025 320.1354953202053 1010.669681091955 299.0043354976576
335 0.005 1.675 2 780.832640585868 593.1352455921144 593.0286158325184 1066.860505180346 1080.647412576089 1084.545732407694 730.8593843185653 320.2761399635484 1010.699218303419 299.0045155491707
336 0.005 1.68 2 781.1390069229594 593.6905028394262 593.585480503843 1066.862756494521 1080.648136434912 1084.546267568729 731.089093106412 320.4169333959687 1010.728732290111 299.0046952664077
337 0.005 1.685 2 781.4444056093083 594.2441064174329 594.1406848884244 1066.865034591542 1080.648874617149 1084.546805124613 731.3183594534448 320.5578751377741 1010.758228997413 299.0048746947917
338 0.005 1.69 2 781.7491011569015 594.796061160456 594.6942338001361 1066.867311464865 1080.649594201037 1084.547340585581 731.5474990859033 320.6989631821709 1010.787678900133 299.0050536671951
339 0.005 1.695 2 782.0529370457205 595.3463723868398 595.2461325268091 1066.86959210784 1080.65031355801 1084.547870233513 731.7763285725642 320.8401949435403 1010.817109597359 299.0052323707633
340 0.005 1.7 2 782.3557931221535 595.8950457052836 595.7963864027784 1066.871863053718 1080.651028792645 1084.548399004197 732.0049741804961 320.9815690492796 1010.846486255772 299.0054108699716
341 0.005 1.705 2 782.6577364295001 596.4420841558332 596.3449993019424 1066.874164029998 1080.651750034802 1084.548929282389 732.233187322478 321.1230720881989 1010.875847444642 299.0055890572823
342 0.005 1.71 2 782.9589157531661 596.9874951659527 596.8919778984357 1066.876466718579 1080.652466547507 1084.5494552032 732.4610949045025 321.2647219950444 1010.905173458402 299.0057661866085
343 0.005 1.715 2 783.2592315285186 597.5312815380161 597.4373256786566 1066.878781628739 1080.653233400431 1084.549977312772 732.6887081640607 321.40651192508 1010.934475240627 299.005942548824
344 0.005 1.72 2 783.5587075022406 598.0734494544197 597.981048361863 1066.881086072606 1080.653941709911 1084.550501163598 732.916008131885 321.5484421364736 1010.963731602669 299.0061182302743
345 0.005 1.725 2 783.8573308629982 598.6140038173929 598.5231509340895 1066.883342453925 1080.65464903363 1084.551028023596 733.1431038926066 321.6905061268751 1010.992934150031 299.0062931480394
346 0.005 1.73 2 784.1551096813399 599.1529493742239 599.0636383489463 1066.885635875784 1080.655361909976 1084.551549433628 733.369831271021 321.8327037132216 1011.022115271376 299.0064685167945
347 0.005 1.735 2 784.4521574448344 599.6902918478847 599.6025160592829 1066.887946798927 1080.656064787893 1084.552066609574 733.5961697892211 321.9750320671542 1011.051286504151 299.0066433129361
348 0.005 1.74 2 784.7482328149639 600.2260348190696 600.1397882604383 1066.890259679099 1080.656764133461 1084.552581198247 733.8223366137826 322.1174931110141 1011.080418771396 299.0068173220866
349 0.005 1.745 2 785.0434738813266 600.7601834232464 600.6754599341812 1066.892513416656 1080.65746631045 1084.553098278873 734.0481149052973 322.2600874403878 1011.10954353785 299.0069905510321
350 0.005 1.75 2 785.3378699630964 601.2927432044711 601.2095361602072 1066.894884693193 1080.658165313657 1084.553612166164 734.2736583963981 322.4028048766818 1011.138672946049 299.0071632123608
351 0.005 1.755 2 785.6313981027754 601.8237188481434 601.7420219596983 1066.897218079702 1080.658858662882 1084.55412104126 734.4990165081279 322.5456488083341 1011.167676243732 299.0073349987767
352 0.005 1.76 2 785.924148308853 602.3531153241712 602.2729223405836 1066.899546731011 1080.659549287507 1084.554629760662 734.7238807190596 322.6886182509252 1011.196637555274 299.0075059865958
353 0.005 1.765 2 786.2159716460326 602.8809375699334 602.8022421388722 1066.901878819639 1080.660239232513 1084.555138719116 734.9486138873799 322.8317150693745 1011.225572516059 299.0076764253922
354 0.005 1.77 2 786.506962708041 603.4071905884759 603.3299863553756 1066.904209399457 1080.660928956274 1084.555646512491 735.1729777350283 322.9749294062571 1011.254489331024 299.0078461866559
355 0.005 1.775 2 786.7970609544677 603.9318795446991 603.8561602127128 1066.906531534154 1080.661616206799 1084.556153049644 735.3971125301481 323.1182638288198 1011.283337441662 299.0080153097911
356 0.005 1.78 2 787.0864329185328 604.4550088754035 604.3807683199467 1066.908872314991 1080.66230070209 1084.556657200852 735.6209065908942 323.2617121401615 1011.312178580448 299.0081839380856
357 0.005 1.785 2 787.3749995199971 604.9765834598317 604.9038155142262 1066.911214717725 1080.662983644457 1084.557160443276 735.844377345407 323.4052642542855 1011.340975603838 299.0083519295888
358 0.005 1.79 2 787.6627273995788 605.4966077341631 605.425306348567 1066.913547128779 1080.663662373119 1084.557660690264 736.0675255557231 323.5489436512588 1011.369727571978 299.0085193986146
359 0.005 1.795 2 787.9496350236152 606.015086855399 605.9452459478169 1066.915874336171 1080.664340644579 1084.558162793216 736.2901858945828 323.6927402648158 1011.39842238213 299.0086860724736
360 0.005 1.8 2 788.2357883456863 606.5320244739544 606.4636382348082 1066.918130352966 1080.665014452973 1084.558666702234 736.5126168804553 323.836652480602 1011.427088051861 299.0088521691493
361 0.005 1.805 2 788.5211413661174 607.0474264182285 606.9804886790936 1066.92047953732 1080.665693531586 1084.559167556173 736.7348315656429 323.9806756527422 1011.455735899637 299.0090176777743
362 0.005 1.81 2 788.8056148869935 607.5612980877962 607.4958026978416 1066.922836114384 1080.666366583038 1084.559666126471 736.9568088057225 324.1248085812814 1011.48436291312 299.0091827766318
363 0.005 1.815 2 789.0892273716613 608.0736435934145 608.0095847066674 1066.925184410333 1080.667048365172 1084.56016674066 737.1784028564117 324.2690531326634 1011.512909858504 299.0093473775109
364 0.005 1.82 2 789.3721920827045 608.5844678557801 608.5218395461552 1066.927503863998 1080.66771276358 1084.560660024243 737.3997045205099 324.4134069382754 1011.541462800422 299.0095111617458
365 0.005 1.825 2 789.6542929552508 609.0937760468099 609.0325720916341 1066.930002183092 1080.668381121941 1084.56115378216 737.6206146430259 324.5578659537202 1011.569988336747 299.0096744535098
366 0.005 1.83 2 789.9355511777285 609.6015723748609 609.5417868152851 1066.932418298034 1080.669049258418 1084.561645707738 737.841226535142 324.7024298533252 1011.598460556176 299.0098375342819
367 0.005 1.835 2 790.2160507495253 610.1078615877958 610.0494884437386 1066.934780274632 1080.66971176085 1084.562135817368 738.0616663741894 324.8470947970719 1011.626907469483 299.0100002169689
368 0.005 1.84 2 790.495735937807 610.6126480230789 610.5556815687538 1066.937130830185 1080.670372672569 1084.562625457641 738.2816687534772 324.9918677406313 1011.655298754455 299.0101625080722
369 0.005 1.845 2 790.7747680893278 611.1159366986925 611.0603709512196 1066.939490890814 1080.671028413204 1084.563110011523 738.5014171994181 325.1367383601537 1011.683665479011 299.010324579954
370 0.005 1.85 2 791.0529218562929 611.6177327247784 611.5635619053297 1066.941892451589 1080.671698415105 1084.563598919233 738.7207880878308 325.2817057934981 1011.712073266138 299.0104863459782
371 0.005 1.855 2 791.3301898850297 612.1180401359983 612.0652584983034 1066.944235626246 1080.672355302591 1084.564084975445 738.9399476258976 325.4267755981266 1011.740306580219 299.010647797455
372 0.005 1.86 2 791.6067156382758 612.6168636238476 612.565465430985 1066.946604216236 1080.673006894712 1084.564565948438 739.1587742034692 325.5719410661927 1011.768563574107 299.0108091350656
373 0.005 1.865 2 791.8823687298496 613.1142074245458 613.0641870552711 1066.948983095141 1080.673657415696 1084.565044761782 739.3772108036026 325.7172002944443 1011.796777033985 299.0109700977048
374 0.005 1.87 2 792.1573810549961 613.6100760346557 613.5614279083874 1066.951390030241 1080.674302584355 1084.565521758917 739.5953880866508 325.8625522612421 1011.824958772977 299.0111307834711
375 0.005 1.875 2 792.4316010941822 614.1044748640554 614.0571931610715 1066.953777923001 1080.674950735264 1084.565998451515 739.8131949402068 326.0080064058094 1011.853110865698 299.0112911595621
376 0.005 1.88 2 792.7050740433734 614.5974082853078 614.5514871976953 1066.956167162673 1080.675590099637 1084.566471087565 740.0307066534471 326.1535451570551 1011.881202310862 299.0114510621945
377 0.005 1.885 2 792.9777613081067 615.0888807427466 615.0443146541636 1066.958513071715 1080.676232337431 1084.566944245312 740.2479014753984 326.2991707605159 1011.909260467216 299.0116104616725
378 0.005 1.89 2 793.2497409140456 615.578896747845 615.5356800608156 1066.96095700827 1080.676878205789 1084.567416827975 740.4647740789298 326.4448831750038 1011.9373320729 299.0117694256324
379 0.005 1.895 2 793.5209481526309 616.0674608696306 616.0255880415884 1066.963348056642 1080.677514923908 1084.567887402907 740.681128389534 326.5906861451302 1011.965337937863 299.0119281929021
380 0.005 1.9 2 793.7914099833998 616.5545775883497 616.5140429035023 1066.965729359885 1080.678151998395 1084.5683574185 740.8974389245079 326.7365737783479 1011.993220505328 299.0120869972953
381 0.005 1.905 2 794.0610288939266 617.0402517005765 617.0010495489886 1066.968113110291 1080.678785443469 1084.568824611315 741.1135275343933 326.882556760834 1012.021141960457 299.0122454451343
382 0.005 1.91 2 794.3298449014634 617.5244874937034 617.4866123013722 1066.970488366521 1080.679408992842 1084.569287413982 741.3290238903684 327.0286164442593 1012.049018717419 299.0124034546413
383 0.005 1.915 2 794.5979340193521 618.0072896477765 617.9707359080196 1066.972878001312 1080.680037606054 1084.569749892729 741.5441436726022 327.1747562114713 1012.076861157709 299.0125609107603
384 0.005 1.92 2 794.8652873181616 618.4886625225205 618.4534246566964 1066.975276094321 1080.680655251919 1084.570206152562 741.7590212471653 327.3209766673318 1012.104655533483 299.0127178066753
385 0.005 1.925 2 795.1318857129099 618.968610494885 618.9346830834874 1066.977647324896 1080.681275992209 1084.570665805861 741.9735376477788 327.4672779211932 1012.132379161738 299.0128741546694
386 0.005 1.93 2 795.3977370514083 619.4471381180675 619.4145156958507 1066.980040481984 1080.681894599432 1084.571123239128 742.1877498771913 327.6136568694359 1012.160105736682 299.0130299511965
387 0.005 1.935 2 795.6628023421421 619.9242489835906 619.8929263941944 1066.982363612564 1080.682498675369 1084.571576978054 742.4016818013919 327.7601167276692 1012.187779717012 299.0131850966005
388 0.005 1.94 2 795.9270988450564 620.3999487052179 620.3699204464846 1066.98476354427 1080.683112259391 1084.572031709663 742.615377493105 327.9066509259838 1012.215434872273 299.0133397980709
389 0.005 1.945 2 796.1906310804213 620.8742413268901 620.8455019860922 1066.987157775907 1080.683722945504 1084.572483991709 742.8286734777536 328.0532566855729 1012.243060278875 299.0134938307358
390 0.005 1.95 2 796.4534384058303 621.3471314831136 621.3196757455097 1066.989552647094 1080.684334629159 1084.572937055756 743.0415666897643 328.1999240167423 1012.270622517856 299.0136474333446
391 0.005 1.955 2 796.7155304303669 621.8186238211101 621.7924462080222 1066.991923360948 1080.684940473317 1084.573388019932 743.2542062927914 328.3466740700194 1012.298220809048 299.0138005469088
392 0.005 1.96 2 796.9768718565691 622.2887221706608 622.2638174911521 1066.994315496245 1080.685552191142 1084.573841380237 743.4664896036284 328.4935029284242 1012.325675703474 299.0139532463887
393 0.005 1.965 2 797.2375018074079 622.7574309850293 622.7337939447731 1066.996722087308 1080.686159470381 1084.574290709558 743.6784279550815 328.6403983339115 1012.353114705896 299.0141053070323
394 0.005 1.97 2 797.4974037135568 623.2247546869704 623.202379984969 1066.999146691797 1080.686790394191 1084.574772996792 743.8900264625859 328.7873613773542 1012.38053488351 299.0142559792043
395 0.005 1.975 2 797.7565850351605 623.6906977428978 623.6695799741176 1067.001590678043 1080.687419344772 1084.575246006749 744.1015310501798 328.9343887463932 1012.407947231148 299.0144065420363
396 0.005 1.98 2 798.0149979862374 624.1552642736924 624.1353983036371 1067.003999371066 1080.688020640819 1084.575686955626 744.3124972476755 329.0814815926353 1012.435290919738 299.0145566260115
397 0.005 1.985 2 798.2726578605476 624.61845827439 624.5998390161967 1067.006397992423 1080.688604607402 1084.576112226173 744.5230315462945 329.2286411488897 1012.462581146733 299.0147062002501
398 0.005 1.99 2 798.5296167228659 625.080284612225 625.0629067874653 1067.008828844948 1080.689217136898 1084.576575410808 744.7333872053762 329.3758657885883 1012.489843702818 299.0148543601493
399 0.005 1.995 2 798.785923331648 625.5407478165389 625.5246059819259 1067.011314686807 1080.689824959483 1084.577028957091 744.943471669224 329.5231526556606 1012.517089317307 299.0150024465768
400 0.005 2 2 799.041473777027 625.9998524210032 625.9849413170718 1067.013717307121 1080.690413704645 1084.577454599057 745.153126403853 329.6705010987416 1012.544274040369 299.0151498261055
401 0.005 2.005 2 799.2964560185679 626.4576022527727 626.443916831167 1067.016146274455 1080.691014558833 1084.577906312423 745.3625846184011 329.8179107994407 1012.571416458792 299.0152956095848
402 0.005 2.01 2 799.5505908870537 626.9140004924446 626.901535985991 1067.01858357635 1080.691616057278 1084.57835201263 745.5713923937356 329.9653802189887 1012.598543085972 299.0154411258758
403 0.005 2.015 2 799.8038860531955 627.3690518511775 627.3578033445856 1067.020985861796 1080.692186842203 1084.578765393888 745.7799161473342 330.112903224661 1012.625575529884 299.0155859249975
404 0.005 2.02 2 800.0564864621958 627.8227610145414 627.8127232657807 1067.023396335495 1080.692779342093 1084.579209507007 745.9881210457831 330.2604836019333 1012.652568271467 299.0157292276593
405 0.005 2.025 2 800.3083836264606 628.2751335302279 628.2663007188072 1067.025827330778 1080.693370983672 1084.579646938952 746.196057074986 330.4081211558673 1012.679545371999 299.0158725787536
406 0.005 2.03 2 800.5595801144559 628.7261717970138 628.7185395895278 1067.028246596056 1080.693964876736 1084.580091961612 746.4037002509101 330.55581468394 1012.70646752135 299.0160147646366
407 0.005 2.035 2 800.8100661004959 629.1758794530186 629.1694433136707 1067.030687967776 1080.694554079296 1084.580522637458 746.6109233134199 330.7035617166542 1012.733344388066 299.0161572424136
408 0.005 2.04 2 801.0597804911901 629.6242611952371 629.619016428403 1067.033133385761 1080.695139919902 1084.580960354565 746.8178846859182 330.8513593112232 1012.760192292124 299.0162991091673
409 0.005 2.045 2 801.3087664421452 630.0713205680295 630.0672624390672 1067.035527240432 1080.695716001514 1084.581383148649 747.0244625512668 330.9992072096314 1012.786988340519 299.0164414547363
410 0.005 2.05 2 801.5570839520364 630.5170626616907 630.514186029646 1067.03794664869 1080.696294179834 1084.58181386749 747.2306231008698 331.1471038232551 1012.813745365095 299.0165829239709
411 0.005 2.055 2 801.8047496238531 630.9614918665509 630.9597916194554 1067.040393954106 1080.696870811957 1084.582233964224 747.4365717868309 331.2950507120863 1012.840476896821 299.0167249208809
412 0.005 2.06 2 802.0516815141448 631.4046120892845 631.4040833828877 1067.042833524143 1080.697451558499 1084.582664718027 747.6421825989128 331.4430431866678 1012.86716483887 299.0168662214767
413 0.005 2.065 2 802.2979583567425 631.846427680966 631.8470655505384 1067.045250434626 1080.698020912245 1084.583080770647 747.8473972681188 331.5910830058707 1012.893802384511 299.0170077364807
414 0.005 2.07 2 802.543492995494 632.2869424694891 632.288742122464 1067.047660826454 1080.698587560981 1084.583502660728 748.0522095453424 331.7391764164913 1012.920404148668 299.0171483685033
415 0.005 2.075 2 802.7883543238595 632.7261605479218 632.7291171623327 1067.050103750332 1080.699178629861 1084.583950422715 748.2567231315896 331.8873090861417 1012.946951285179 299.0172887824276
416 0.005 2.08 2 803.0326473159528 633.1640856797216 633.1681945151971 1067.052543673041 1080.699748427146 1084.584365767594 748.4608901858387 332.0354907857763 1012.973493137247 299.017429460728
417 0.005 2.085 2 803.2763207318108 633.6007222895037 633.60597857382 1067.054967705229 1080.700311395538 1084.584779843398 748.6646561400032 332.183706625005 1012.999966669753 299.0175692542958
418 0.005 2.09 2 803.519130002446 634.0360741769662 634.0424732147158 1067.057393089307 1080.700886804157 1084.585212990326 748.8680601124551 332.3319639209665 1013.026396686769 299.0177086608743
419 0.005 2.095 2 803.7612665971548 634.4701458747702 634.4776827393101 1067.059834864505 1080.701441245227 1084.585613878866 749.0712237746284 332.4802635581253 1013.052805571962 299.0178484894643
420 0.005 2.1 2 804.0026743437392 634.9029411644927 634.9116111856941 1067.062254136977 1080.701992136587 1084.586018299745 749.2740470707668 332.628599327905 1013.079144188199 299.0179875925477
421 0.005 2.105 2 804.2433702180165 635.3344645703301 635.3442629323788 1067.064682343339 1080.70256398055 1084.586446272051 749.4764590249423 332.7769692641617 1013.10544893843 299.0181264375188
422 0.005 2.11 2 804.4834030903882 635.7647192556818 635.7756414404672 1067.067134043292 1080.70313873347 1084.586878229899 749.6785290184126 332.925380143311 1013.131735966741 299.0182648544732
423 0.005 2.115 2 804.7227769493418 636.1937097346761 636.2057509853111 1067.069558571587 1080.703681721276 1084.587268631186 749.8803241240156 333.0738247574865 1013.157977563705 299.018403446985
424 0.005 2.12 2 804.9614576413497 636.621439712279 636.6345954097765 1067.071960864329 1080.704217737857 1084.587659570864 750.0817915392895 333.2223061574433 1013.184136476485 299.0185411152888
425 0.005 2.125 2 805.1994678859402 637.0479128210761 637.0621784521594 1067.07439374996 1080.704772208272 1084.588074382351 750.28283413338 333.3708216311597 1013.210263300083 299.0186782072825
426 0.005 2.13 2 805.4368796543521 637.4731334692356 637.4885043927632 1067.076820523914 1080.70533284955 1084.588494790501 750.4835773507333 333.5193702612742 1013.236358336509 299.0188149551499
427 0.005 2.135 2 805.6735818545586 637.8971053401043 637.9135770590478 1067.079257961862 1080.705893836411 1084.58891282602 750.6839685019231 333.6679483682667 1013.262391612901 299.0189514311813
428 0.005 2.14 2 805.9096318219904 638.3198322599735 638.3374003438339 1067.081696847447 1080.706448325502 1084.589324603029 750.8839407975773 333.8165588260256 1013.288351529208 299.0190873771432
429 0.005 2.145 2 806.1449471701166 638.7413181635289 638.759978177033 1067.084150213364 1080.707000185191 1084.589730454904 751.0833550410282 333.9651954914831 1013.314357325426 299.0192229493281
430 0.005 2.15 2 806.3795417499151 639.161566981704 639.1813144234014 1067.086589015945 1080.707545243397 1084.590132493556 751.282610294655 334.11386344018 1013.340307445989 299.0193582426418
431 0.005 2.155 2 806.6135248158423 639.5805826514239 639.6014130448008 1067.089020715751 1080.708087337899 1084.590530410653 751.481580280879 334.2625586178202 1013.366201906085 299.0194932104849
432 0.005 2.16 2 806.8468189197032 639.9983690277807 640.0202778717783 1067.091435584735 1080.708622500865 1084.590923275048 751.6802164188296 334.411278911162 1013.392037968441 299.0196277718549
433 0.005 2.165 2 807.0793250590115 640.414930278719 640.4379130655246 1067.093854659081 1080.709150547057 1084.591312200897 751.8785192586391 334.5600262253037 1013.417820090917 299.0197619651093
434 0.005 2.17 2 807.3112948681238 640.8302699825841 640.8543223515932 1067.096265282232 1080.709677944058 1084.591700649127 752.0764751010645 334.7087953252729 1013.443559408095 299.0198956872813
435 0.005 2.175 2 807.5426139473882 641.244392169228 641.2695097017551 1067.09869434763 1080.710210319743 1084.592090230494 752.2740468885255 334.8575908476866 1013.469267660085 299.0200287947303
436 0.005 2.18 2 807.7732857846519 641.6573004948553 641.6834788382197 1067.101104688446 1080.710738162512 1084.592478157209 752.471203842328 335.0064111754926 1013.494922869806 299.0201612893217
437 0.005 2.185 2 808.0033226741176 642.068999008428 642.0962337600326 1067.103528919268 1080.711261762269 1084.592862091924 752.6681040457431 335.1552555957635 1013.520535186128 299.0202931731597
438 0.005 2.19 2 808.2326771175477 642.4794909852085 642.5077779345717 1067.105943910609 1080.711788964824 1084.593248079465 752.8646158766998 335.3041135970063 1013.546105212091 299.0204247290727
439 0.005 2.195 2 808.4614121025585 642.8887803081233 642.9181151195486 1067.10836203537 1080.712309273507 1084.593630997509 753.0608143720514 335.4529925894692 1013.571620703193 299.0205558289857
440 0.005 2.2 2 808.6894836597912 643.2968709095737 643.3272492725563 1067.110773694343 1080.712828268524 1084.594011938816 753.2567054271157 335.601888474231 1013.597093096296 299.0206868748436
441 0.005 2.205 2 808.9168979728448 643.7037666053881 643.7351842884776 1067.113186370306 1080.713344239307 1084.594391367809 753.4520025920255 335.7508034375669 1013.622527107514 299.0208181210045
442 0.005 2.21 2 809.1437123787863 644.1094712261903 644.1419238536175 1067.115600963082 1080.71386011844 1084.594770264825 753.6471035727834 335.8997404060826 1013.647916743903 299.0209495273547
443 0.005 2.215 2 809.3698737910007 644.5139885130044 644.5474718265842 1067.118017086494 1080.714371196367 1084.595145409029 753.8418971498936 336.048694544419 1013.673267951306 299.0210812638934
444 0.005 2.22 2 809.5954159240039 644.9173226041593 644.9518322036107 1067.120428301628 1080.714884375334 1084.595522452665 754.0363897295915 336.1976598317303 1013.69858350772 299.0212134105672
445 0.005 2.225 2 809.8203274792617 645.3194769714893 645.3550086296535 1067.12285016188 1080.715394032602 1084.595897825157 754.2304695641212 336.3466393805393 1013.72382279508 299.0213455622105
446 0.005 2.23 2 810.0445262244003 645.7204554732469 645.7570049220352 1067.12526648042 1080.715904254008 1084.596272173705 754.424225057209 336.4956292724777 1013.749041761118 299.0214780082723
447 0.005 2.235 2 810.2680755401012 646.1202613017019 646.157824493619 1067.127664502125 1080.71640733278 1084.59664270358 754.6176143857847 336.6446283086135 1013.774210781412 299.0216101418454
448 0.005 2.24 2 810.4910344069577 646.5188983633843 646.5574711527055 1067.130092545806 1080.716917671201 1084.597016111112 754.8105594110549 336.7936343394351 1013.799347039273 299.0217421306831
449 0.005 2.245 2 810.7133664213256 646.9163703347997 646.9559486138878 1067.132502561694 1080.717422928963 1084.597387280648 755.0032882481238 336.9426497765795 1013.824436432221 299.0218737158835
450 0.005 2.25 2 810.9349731271298 647.3126806996127 647.3532604338644 1067.134885858127 1080.717892566427 1084.597714685905 755.1957583914682 337.0916772245426 1013.849434806246 299.0220043367142
451 0.005 2.255 2 811.1560101849775 647.7078332797959 647.7494103055172 1067.137266468386 1080.718374538914 1084.598064867562 755.3878753522819 337.2407125311873 1013.874395943981 299.0221345111516
452 0.005 2.26 2 811.3764470631972 648.101831583363 648.1444018723813 1067.139670969671 1080.718878146736 1084.598438761157 755.5790768188575 337.3897586149441 1013.899336358802 299.0222642010238
453 0.005 2.265 2 811.5962850876294 648.4946790865014 648.5382386529242 1067.142066909411 1080.719355128824 1084.598778163233 755.7701054303915 337.5388108671564 1013.924196693156 299.0223928609081
454 0.005 2.27 2 811.8155180283406 648.8863794772551 648.9309243217929 1067.144463178958 1080.719844704124 1084.599137575568 755.9609233512284 337.6878693794329 1013.949036175219 299.0225212067396
455 0.005 2.275 2 812.0341018484407 649.276936446357 649.3224624837688 1067.146868441053 1080.720351662266 1084.599518746544 756.1515359645715 337.8369332110682 1013.973853066469 299.0226494209185
456 0.005 2.28 2 812.2520592257046 649.666353606662 649.7128568157664 1067.149256111481 1080.720828288754 1084.599859402183 756.3417959488008 337.9859983324844 1013.998604455903 299.0227771156917
457 0.005 2.285 2 812.4694008613056 650.0546346112611 650.1021109827282 1067.151661027354 1080.721317256002 1084.600219184889 756.5316606225269 338.1350669596782 1014.02332818201 299.0229051569381
458 0.005 2.29 2 812.6861429087199 650.4417828847835 650.4902283433872 1067.154039931643 1080.721788960695 1084.600556484104 756.7209802901268 338.2841375951113 1014.047992680053 299.0230332230756
459 0.005 2.295 2 812.902244414056 650.8278012423739 650.8772122759224 1067.156434950462 1080.722271670604 1084.60091807858 756.910179213545 338.433208894861 1014.072693576012 299.023162068568
460 0.005 2.3 2 813.1176836750283 651.2126939102615 651.2630665180867 1067.158805093756 1080.722743552116 1084.601258187108 757.0990031342604 338.5822785831275 1014.097339097663 299.0232912561596
461 0.005 2.305 2 813.332500595444 651.596464451514 651.6477946622704 1067.161206792581 1080.723233424074 1084.601622137723 757.2874850182698 338.7313469930914 1014.121886334901 299.0234211617436
462 0.005 2.31 2 813.5467507693849 651.9791163947416 652.0314002521884 1067.163588887896 1080.723704022217 1084.601961566853 757.4756337818645 338.8804113293345 1014.146372761005 299.0235510582454
463 0.005 2.315 2 813.7604050396299 652.3606537216937 652.4138871941145 1067.165949257174 1080.724195180843 1084.602328048973 757.6634120842909 339.0294768925482 1014.170827019394 299.0236814655578
464 0.005 2.32 2 813.9734772383348 652.7410796900294 652.7952588750184 1067.168351790381 1080.724672466725 1084.602671205819 757.850818269943 339.1785433837459 1014.195245748262 299.0238115986783
465 0.005 2.325 2 814.1859457136326 653.1203975759463 653.1755186101101 1067.170753900626 1080.725156321631 1084.603031450219 758.0379009802442 339.3276025311236 1014.219636453312 299.0239418190454
466 0.005 2.33 2 814.397834744591 653.4986107003685 653.5546698470311 1067.173114689152 1080.725619807725 1084.603368625212 758.2246659189918 339.4766542057195 1014.243961376391 299.0240715179409
467 0.005 2.335 2 814.6091338892523 653.8757223517092 653.9327158657859 1067.175510463241 1080.726102280707 1084.603727271588 758.4109996955328 339.6256996896096 1014.268269228721 299.024201160444
468 0.005 2.34 2 814.819801383368 654.2517361948829 654.3096603038088 1067.177886388085 1080.726567600482 1084.60406115463 758.5969686367526 339.7747368914031 1014.292508401321 299.024329881751
469 0.005 2.345 2 815.029858466681 654.6266556567258 654.6855065874175 1067.180252190499 1080.72701352692 1084.604376555222 758.7826111712351 339.9237645345027 1014.316679799508 299.024457863118
470 0.005 2.35 2 815.2393867536648 655.0004850654921 655.060258732832 1067.182637903457 1080.727489522971 1084.60473370748 758.9679660902532 340.072783267277 1014.34089446665 299.0245855215189
471 0.005 2.355 2 815.4482662856818 655.373226580553 655.4339193900591 1067.185000449457 1080.727954383392 1084.60507310339 759.1529641804938 340.2217925544425 1014.365000957448 299.024712220498
472 0.005 2.36 2 815.6565747950081 655.7448842678164 655.8064924196142 1067.187359703344 1080.728400988568 1084.605391238064 759.3374199597273 340.370792772069 1014.389050599552 299.0248381144539
473 0.005 2.365 2 815.8642866955183 656.1154614694033 656.1779812483348 1067.189737740294 1080.728877726081 1084.605750393429 759.5216903039769 340.5197829593175 1014.413076268214 299.0249636110467
474 0.005 2.37 2 816.0713684914298 656.4849617366712 656.5483893762705 1067.192104741216 1080.729340674123 1084.606089166845 759.7056263427171 340.6687602982716 1014.437046993069 299.0250882292793
475 0.005 2.375 2 816.2778922699989 656.8533882118292 656.9177200466111 1067.194473342481 1080.729783887084 1084.606406740402 759.8891999311367 340.8177257901141 1014.460964889793 299.0252123307411
476 0.005 2.38 2 816.4838077474963 657.2207442380619 657.2859766346097 1067.196824359856 1080.730221862068 1084.606720086572 760.0724303710277 340.9666785255853 1014.484826885189 299.0253360305315
477 0.005 2.385 2 816.6891584908941 657.5870332114075 657.653162517217 1067.199208909238 1080.730700293488 1084.60708237862 760.2552959284842 341.1156159592989 1014.50868683445 299.025459856671
478 0.005 2.39 2 816.8939295834325 657.9522583916922 658.0192810180461 1067.201591847391 1080.731164884016 1084.607422703983 760.4376792429208 341.2645370408941 1014.532500071696 299.02558341015
479 0.005 2.395 2 817.0980579459413 658.3164231622216 658.3843355468415 1067.203969514297 1080.731611300888 1084.607740958922 760.6198472781768 341.4134432974571 1014.556257315879 299.0257065904451
480 0.005 2.4 2 817.3016349672315 658.6795304404984 658.7483290605181 1067.20632106348 1080.732042127944 1084.608050480709 760.8016560036799 341.5623321925264 1014.57996141204 299.0258295198907
481 0.005 2.405 2 817.5046229043304 659.0415844422902 659.1112655229036 1067.208671310839 1080.732480016974 1084.608367225973 760.983238765232 341.7112040696235 1014.603605459688 299.025952364837
482 0.005 2.41 2 817.7070218029759 659.4025875053316 659.473147670538 1067.211020881531 1080.732920579681 1084.608685986791 761.1643628131314 341.8600546531499 1014.627208846694 299.0260749369224
483 0.005 2.415 2 817.9089074604522 659.7625436304457 659.833979192526 1067.213382720129 1080.733361952227 1084.609007054587 761.3451913250912 342.0088874606626 1014.650777939997 299.0261970268895
484 0.005 2.42 2 818.1102071213103 660.1214558900851 660.1937633281558 1067.215737028727 1080.733805292651 1084.609331081478 761.5256115727045 342.1576996870924 1014.674300376229 299.0263188370736
485 0.005 2.425 2 818.3109185823793 660.4793273901522 660.5525032556021 1067.218093772208 1080.734251660446 1084.609658003736 761.7056197481571 342.3064928158992 1014.697779158964 299.0264405252967
486 0.005 2.43 2 818.5110799008222 660.8361614277312 660.9102022236515 1067.220450251566 1080.73469452677 1084.609983518323 761.8853085900438 342.4552639711237 1014.721219710017 299.02656194899
487 0.005 2.435 2 818.7106768829177 661.1919612909237 661.2668635393402 1067.222812881051 1080.735137415368 1084.610308336982 762.0646259197358 342.6040130814578 1014.744616841573 299.0266830582584
488 0.005 2.44 2 818.909728184244 661.5467302134836 661.6224904341049 1067.225173558581 1080.73558139132 1084.610633342153 762.2433694330764 342.7527380687275 1014.767976962514 299.0268040159526
489 0.005 2.445 2 819.1082226053053 661.9004713920004 661.9770861263931 1067.227523988966 1080.73602346157 1084.610956766069 762.4218709361832 342.9014445761633 1014.791293260445 299.0269249512988
490 0.005 2.45 2 819.3061523944033 662.2531881858594 662.3306539883953 1067.229880003036 1080.736468023038 1084.611282672279 762.6001285322767 343.05012181508 1014.814572193825 299.0270451097994
491 0.005 2.455 2 819.503542255108 662.604883586394 662.6831970923915 1067.232232261831 1080.73691200247 1084.611607019786 762.7780209556389 343.1987747348023 1014.837803573704 299.0271653256256
492 0.005 2.46 2 819.7003756548763 662.9555604783721 663.0347183770288 1067.234580071043 1080.73735201629 1084.6119295305 762.9556706049985 343.3473985785949 1014.860991066454 299.0272853661244
493 0.005 2.465 2 819.89665834906 663.3052224793148 663.3852212742228 1067.236924132786 1080.737790386079 1084.612250295756 763.1329158078336 343.4959951669005 1014.884136302708 299.0274050905839
494 0.005 2.47 2 820.0923428982355 663.6538726022587 663.7347089686507 1067.239265097543 1080.738231362495 1084.612572674981 763.3097861964358 343.6445633288494 1014.907241592757 299.0275243080303
495 0.005 2.475 2 820.287498878535 664.0015143339405 664.0831847268964 1067.241624438918 1080.738668549595 1084.612892289746 763.4864632111072 343.793104162381 1014.930310218877 299.0276428449019
496 0.005 2.48 2 820.4821216784635 664.3481506322253 664.4306516710095 1067.243962636788 1080.739106899796 1084.613212783964 763.6627814313497 343.9416152040255 1014.953330655374 299.027760587515
497 0.005 2.485 2 820.6761970817886 664.6937846728032 664.7771130064962 1067.246321670367 1080.739544765824 1084.613531734242 763.8390018664578 344.0900961411107 1014.976312268013 299.0278773857245
498 0.005 2.49 1 820.8588037364618 665.0376192868786 665.1218578348431 1067.288018819143 1080.739506941787 1084.610842784479 764.0904951676138 344.2376575800804 1015.034580599733 299.0279465514406
499 0.005 2.495 2 821.0626228284702 665.3813147630046 665.4663268161445 1067.24683881164 1080.737759774416 1084.610504343461 764.2157928588467 344.3865503171879 1015.022640383806 299.0280748452798
500 0.005 2.5 1 821.2432015913907 665.7231902253062 665.8090954215864 1067.288983600825 1080.739217276203 1084.610240886605 764.4591680758492 344.5342758464985 1015.078022590891 299.0282187879625
501 0.005 2.505 1 821.4321478196218 666.0640782956373 666.150822372667 1067.29315991225 1080.73446239669 1084.608015188805 764.6796143949981 344.6818968916878 1015.113531188234 299.0283303291442
502 0.005 2.51 1 821.6231518973582 666.4040074753858 666.4915798279181 1067.291005406666 1080.734949582886 1084.610019411131 764.8847756747747 344.8295571130868 1015.140528840417 299.028438927479
503 0.005 2.515 1 821.8144330503067 666.7429806886711 666.8313717383382 1067.28943548015 1080.735841970094 1084.610284308659 765.0802958940205 344.9771968133038 1015.163933532347 299.0285492684092
504 0.005 2.52 1 822.0057880787007 667.0810052907399 667.1702044734212 1067.290858499011 1080.737543431676 1084.611443814007 765.2704954430595 345.1248712904723 1015.187652315985 299.0286789752586
505 0.005 2.525 1 822.196261665149 667.4180750748964 667.5080744950998 1067.292798598302 1080.737657058774 1084.611000038142 765.4571195096596 345.2725856689955 1015.210824916045 299.0288268307593
506 0.005 2.53 1 822.3858412879241 667.7541976886685 667.8449888794809 1067.295859241412 1080.738608090438 1084.612066981183 765.6413878040973 345.4203780283393 1015.234778700194 299.0290032574252
507 0.005 2.535 1 822.5741496123235 668.0893697206891 668.1809465807318 1067.298063360914 1080.738219046529 1084.61146039661 765.823797728456 345.5681593730963 1015.257889151992 299.0291993462262
508 0.005 2.54 1 822.76199597652 668.4235996090105 668.5159551595204 1067.30111926576 1080.739287512149 1084.612738557003 766.0052361282928 345.7159442063336 1015.281846302967 299.0294226670812
509 0.005 2.545 1 822.9489736579059 668.7568845419156 668.8500139288125 1067.30310868576 1080.738917053304 1084.612058475283 766.1856469253986 345.8636897382605 1015.304728522162 299.0296611009707
510 0.005 2.55 1 823.1357852722522 669.089231265484 669.1831290539193 1067.306164845494 1080.740136196841 1084.61341760343 766.3656182264195 346.0114113248741 1015.328626286604 299.0299209814063
511 0.005 2.555 1 823.3220982681283 669.4206599768268 669.5153181951464 1067.308253528658 1080.73997100332 1084.612951417673 766.5449920848802 346.1590849135835 1015.351539500942 299.030189241317
512 0.005 2.56 1 823.5085751496802 669.7511551168162 669.8465709579408 1067.311328696295 1080.741145787855 1084.614219203382 766.7241033077192 346.306709776436 1015.375422570382 299.0304702763103
513 0.005 2.565 1 823.6941927545241 670.0807160761027 670.1768863962609 1067.31297227592 1080.740463737676 1084.613184668972 766.9024866360683 346.4542793648928 1015.39774806871 299.0307497170563
514 0.005 2.57 1 823.8798081703078 670.4093487429278 670.5062699638052 1067.315785019961 1080.741500706701 1084.61438818447 767.0805577738925 346.6017941245231 1015.421145534973 299.031034559714
515 0.005 2.575 1 824.0646232263208 670.7370538418209 670.8347228205531 1067.317643390104 1080.741232835826 1084.613867393042 767.258029589681 346.7492520520663 1015.443510892941 299.0313124453372
516 0.005 2.58 1 824.2495066747606 671.0638367348798 671.1622497375205 1067.3209664201 1080.742526024784 1084.615287728623 767.43525511359 346.8966629586017 1015.467309783364 299.031590639399
517 0.005 2.585 1 824.4335231142873 671.3896962671851 671.4888508250651 1067.322873333609 1080.742169164565 1084.614612664406 767.6118103483831 347.0440297860525 1015.489757891287 299.0318568268745
518 0.005 2.59 1 824.6174096662367 671.7146369228315 671.814530296318 1067.325821200093 1080.743278794497 1084.615820241537 767.7873895091489 347.1913566448974 1015.513162378885 299.0321189493931
519 0.005 2.595 1 824.800439900552 672.0386576098376 672.1392879746303 1067.327577942899 1080.742818626539 1084.615039827567 767.9627143898509 347.3386390804674 1015.53494212896 299.0323665307872
520 0.005 2.6 1 824.9832069776095 672.3617658074307 672.4631294109045 1067.330363788 1080.743869529329 1084.616223715233 768.1376566083803 347.4858804376557 1015.557873734081 299.0326094011035
521 0.005 2.605 1 825.16508739891 672.6839586041825 672.7860526451595 1067.332114088545 1080.743440892802 1084.615486329579 768.3118277193822 347.6330747405382 1015.579736306726 299.0328389211812
522 0.005 2.61 1 825.3467862107575 673.0052441586256 673.1080631920263 1067.334890652215 1080.744532095931 1084.616708063456 768.4858043896548 347.7802322142077 1015.602634923615 299.0330658915895
523 0.005 2.615 1 825.5277569778551 673.3256197372683 673.4291583959136 1067.336703099898 1080.744154680516 1084.616010179384 768.6592619648935 347.9273455831283 1015.62441428174 299.033282273707
524 0.005 2.62 1 825.7085175668618 673.6450940287964 673.7493490654067 1067.339447426572 1080.745230530356 1084.617224329351 768.8324069921882 348.0744210076077 1015.647089543891 299.0334988851698
525 0.005 2.625 1 825.8884741636197 673.9636654811173 674.0686358160065 1067.341244995753 1080.744863663059 1084.616536304506 769.0051381588032 348.221445766386 1015.668696642868 299.0337076240247
526 0.005 2.63 1 826.0683818690645 674.2813399429435 674.3870238984058 1067.344148568477 1080.745983503779 1084.617765113848 769.1775431840355 348.3684223678053 1015.691389208411 299.0339189942199
527 0.005 2.635 1 826.2474110852698 674.5981156632068 674.7045123503839 1067.345928729428 1080.745594109658 1084.61706643108 769.3491714469674 348.5153467446569 1015.712894985093 299.0341242989911
528 0.005 2.64 1 826.4263825720161 674.913999862888 675.0211069271945 1067.348763639999 1080.746693387431 1084.618285499703 769.5204020977679 348.6622182667438 1015.735440831769 299.0343332364416
529 0.005 2.645 1 826.6039794772032 675.2289945057603 675.3368096914651 1067.350577921285 1080.746326776563 1084.617601280296 769.6910146652717 348.8090337477113 1015.756869399867 299.0345365363419
530 0.005 2.65 1 826.781448950559 675.5431037126575 675.6516245078175 1067.353395905307 1080.747418529599 1084.618813259129 769.861583488465 348.9557758410168 1015.77928552135 299.0347430237961
531 0.005 2.655 1 826.9583907700547 675.8563251529996 675.9655500204266 1067.35519316176 1080.747054130398 1084.618133981252 770.0314043865387 349.1024909561453 1015.800605612517 299.0349426372242
532 0.005 2.66 1 827.1354365666173 676.1686660275698 676.2785919804645 1067.357934394287 1080.748125792862 1084.619335930459 770.2006583852893 349.2491717763753 1015.822861154847 299.0351435471377
533 0.005 2.665 1 827.3117144585951 676.4801241563284 676.5907494891925 1067.3597265904 1080.747775001885 1084.618666301769 770.3694381915484 349.3957845901781 1015.844054937614 299.0353350683338
534 0.005 2.67 1 827.4877919745394 676.7907053973985 676.9020279593695 1067.362496796633 1080.748847455284 1084.619865794091 770.5378050175484 349.5423332471839 1015.866312661018 299.0355249962217
535 0.005 2.675 1 827.6631137394063 677.1004098640252 677.2124274220283 1067.364294263679 1080.748496465239 1084.619199716639 770.7056481423593 349.6888238041263 1015.887450820998 299.0357024174082
536 0.005 2.68 1 827.8382078823277 677.4092431089958 677.5219529440849 1067.367064681518 1080.749572476584 1084.620399366425 770.8732530808934 349.8352614997966 1015.90950328725 299.0358748644579
537 0.005 2.685 1 828.0124705912518 677.7172039158207 677.8306039448008 1067.368876492547 1080.749230997536 1084.61973854781 771.0402625320463 349.9816521487355 1015.930498985117 299.0360316401312
538 0.005 2.69 1 828.1865833747537 678.0242988594107 678.1383863487636 1067.371621838949 1080.750296821936 1084.620929349409 771.2069773703075 350.127975666048 1015.952454081099 299.0361803543033
539 0.005 2.695 1 828.3598691595937 678.3305266405329 678.4452992124427 1067.37334562418 1080.749935880334 1084.620258362339 771.3728206396834 350.2742432716769 1015.973285786188 299.0363106204006
540 0.005 2.7 1 828.5330298322245 678.6358928110963 678.7513477738588 1067.376100039414 1080.751014140787 1084.621450686948 771.5384625454483 350.4204548233043 1015.995124904427 299.0364304553153
541 0.005 2.705 1 828.7054931793282 678.9403913514606 679.0565279908442 1067.378231389597 1080.750669419627 1084.620782902238 771.7034625841047 350.5665946025935 1016.016346866098 299.0365299184351
542 0.005 2.71 1 828.8778771869144 679.2440358915508 679.3608502403958 1067.380983097544 1080.751724734776 1084.621964860208 771.8683000839665 350.7126827646085 1016.038321245922 299.0366176831362
543 0.005 2.715 1 829.0494560241588 679.5468229015304 679.6643128845262 1067.382704335696 1080.751373714224 1084.621301223073 772.0325645000614 350.8586908530937 1016.059061393257 299.0366845392184
544 0.005 2.72 1 829.2208628028742 679.8487602064133 679.9669226971399 1067.38540746089 1080.752440914066 1084.622484181944 772.196517909615 351.0046508157163 1016.080694649456 299.0367398618899
545 0.005 2.725 1 829.3914910359928 680.1498449285369 680.2686780019873 1067.38717467772 1080.752096845879 1084.62181936395 772.3599184178286 351.1505540647993 1016.101257434902 299.0367750989054
546 0.005 2.73 1 829.561992592292 680.4500832933661 680.5695841612898 1067.389884024231 1080.753148803893 1084.622990377022 772.5231919799935 351.2963956451215 1016.12275945878 299.0368002943989
547 0.005 2.735 1 829.7316819681816 680.7494732592594 680.8696401489068 1067.391651603861 1080.752794346626 1084.622320619275 772.6874390838977 351.4421886867003 1016.14321645554 299.0368074325908
548 0.005 2.74 1 829.9012137537254 681.0480217096448 681.1688518867438 1067.394423779328 1080.753855643323 1084.62349497334 772.8501072558305 351.5879225061079 1016.164641399871 299.0368071636502
549 0.005 2.745 1 830.069952388765 681.3457267250773 681.4672182558046 1067.39615603259 1080.753485774323 1084.622818867427 773.012065101256 351.7335700288137 1016.184995733755 299.0367919782237
550 0.005 2.75 1 830.2385310705472 681.6425960225986 681.7647459418348 1067.398865590583 1080.754537850556 1084.623987941254 773.1735463731773 351.879169099321 1016.206322895685 299.0367727903659
551 0.005 2.755 1 830.4063594432274 681.9386273582973 682.0614337364294 1067.400594474241 1080.754177801052 1084.623315840485 773.3343927988432 352.0247023200744 1016.226596737155 299.0367424688035
552 0.005 2.76 1 830.5740469706104 682.2338278121289 682.3572877888391 1067.403303127739 1080.755227527124 1084.624481233427 773.4949154976317 352.1701679616792 1016.2478323495 299.0367121113232
553 0.005 2.765 1 830.7409667253523 682.5281955109076 682.652307128766 1067.405046701866 1080.754870270458 1084.623810563073 773.6548041378851 352.3155654384519 1016.268016279661 299.0366745559128
554 0.005 2.77 1 830.9077559408687 682.8217372226882 682.9464976392105 1067.407740666408 1080.75590769102 1084.624968912782 773.8144586890509 352.4608982689673 1016.289149096212 299.0366408229711
555 0.005 2.775 1 831.0737259934391 683.1144503611272 683.2398577922063 1067.409444260932 1080.755532354189 1084.624288849422 773.9735149454444 352.6061642587288 1016.309201794555 299.0366037529677
556 0.005 2.78 1 831.2395924761283 683.4063418946189 683.5323936433826 1067.412170394685 1080.756591264299 1084.62545947526 774.1323709784899 352.7513733181023 1016.33026187171 299.0365741008878
557 0.005 2.785 1 831.4045227685816 683.6974099914422 683.8241040803198 1067.413913014796 1080.75622031691 1084.624782715534 774.2907974280166 352.8965337615101 1016.350160916805 299.0365443694035
558 0.005 2.79 1 831.5693745199973 683.9876608179258 684.1149944958942 1067.416606224268 1080.757279388048 1084.625952297773 774.4489162773573 353.0416213313413 1016.371130623235 299.0365249277172
559 0.005 2.795 1 831.7334869899662 684.2770932683504 684.4050645647321 1067.418254515166 1080.75689411651 1084.625264024942 774.6064164975216 353.1866305902283 1016.391014257361 299.0365079000013
560 0.005 2.8 1 831.8975046857081 684.5657143320449 684.69432039578 1067.420946356638 1080.757950031177 1084.626432303708 774.7636663435281 353.3315671870134 1016.411885202269 299.0365032401879
561 0.005 2.805 1 832.0606582219312 684.8535217637229 684.9827607706301 1067.422621398751 1080.757565545434 1084.625745833727 774.9203540547194 353.4764291615048 1016.431657188438 299.0365027836331
562 0.005 2.81 1 832.2237420453702 685.1405214049832 685.2703908416241 1067.425317627562 1080.758617778152 1084.626913488331 775.0767751011541 353.6212148996191 1016.452428712231 299.0365159039267
563 0.005 2.815 1 832.3860529182247 685.4267109157159 685.5572091349489 1067.426970445854 1080.758225864898 1084.626222885683 775.2323589465408 353.7659307955915 1016.472096611168 299.0365340851209
564 0.005 2.82 1 832.5482469963441 685.7120970534565 685.8432214354463 1067.429659388518 1080.759273838323 1084.627386118458 775.3877719382454 353.9105867331581 1016.492760946875 299.0365663512297
565 0.005 2.825 1 832.7097666658993 685.9966801523325 686.1284282714269 1067.43133366129 1080.758889054858 1084.626700440849 775.5426567061486 354.0551653914334 1016.512351510659 299.0366036724433
566 0.005 2.83 1 832.8712199736939 686.2804652561811 686.4128347545394 1067.434051104 1080.759945721909 1084.627868526472 775.6973515065474 354.1996697276252 1016.533026298706 299.036654986156
567 0.005 2.835 1 833.0318575356697 686.5634503859029 686.6964396002674 1067.435682845605 1080.759545077497 1084.627173876678 775.8515340559196 354.3440996659421 1016.552486478767 299.0367108597944
568 0.005 2.84 1 833.1923756818999 686.845641702829 686.9792480847946 1067.438345850679 1080.760595299568 1084.628340937755 776.0054939786444 354.4884641364641 1016.572961715636 299.0367798442863
569 0.005 2.845 1 833.3520286784048 687.1270367083705 687.2612587359288 1067.439965339633 1080.760200381286 1084.627646968927 776.1588390072608 354.6327499209003 1016.59231889481 299.0368524177197
570 0.005 2.85 1 833.5116354699704 687.4076441119265 687.5424787043856 1067.442670864138 1080.761264287565 1084.628818623195 776.3121240397803 354.7769613919011 1016.612750611763 299.0369368227312
571 0.005 2.855 1 833.6704546423888 687.6874638394494 687.8229087021125 1067.444322334815 1080.76086868576 1084.628123612166 776.4648751190439 354.9210986036597 1016.632085379536 299.0370233970157
572 0.005 2.86 1 833.8291605443808 687.9664982341983 688.1025511338983 1067.446983325603 1080.761910741131 1084.629284806543 776.6174356791649 355.0651558628751 1016.65241185081 299.0371203993037
573 0.005 2.865 1 833.9870763307874 688.2447479054903 688.3814069323041 1067.448613823053 1080.761516167502 1084.628592565005 776.7694848834788 355.2091357415813 1016.671644447765 299.0372181015082
574 0.005 2.87 1 834.1448758494714 688.5222168943624 688.6594797249526 1067.451266310859 1080.762563441775 1084.629756074549 776.9211995937708 355.3530414911839 1016.691875631233 299.0373246801449
575 0.005 2.875 1 834.3018889477032 688.7989052100538 688.936770060351 1067.452888365277 1080.762168218488 1084.629061813772 777.0723499806735 355.4968687590184 1016.711018182889 299.0374304365296
576 0.005 2.88 1 834.4587845860476 689.0748168116493 689.2132814160457 1067.455531112962 1080.763210801532 1084.630221186823 777.2233106029769 355.6406219406937 1016.731158360015 299.0375435680784
577 0.005 2.885 1 834.614919819235 689.349952731532 689.4890151270185 1067.457147991029 1080.762814090729 1084.629526726773 777.3737260497794 355.7842816160608 1016.750217062884 299.0376544674399
578 0.005 2.89 1 834.7709327035114 689.6243169173703 689.763974639875 1067.459808107643 1080.763861879303 1084.630688406621 777.5239321652405 355.9278731023401 1016.770278744986 299.0377713002921
579 0.005 2.895 1 834.9261844468256 689.8979071063932 690.0381589411895 1067.461380300555 1080.763457237928 1084.629990283563 777.673405532645 356.0713986358646 1016.789238128266 299.0378845618158
580 0.005 2.9 1 835.0814394681568 690.1707331934755 690.3115758443242 1067.464080740785 1080.764523082987 1084.631159417031 777.8228883378715 356.2148448697027 1016.809248578309 299.0380026096675
581 0.005 2.905 1 835.2358887854768 690.4427910840534 690.5842232969543 1067.465693256381 1080.764115015761 1084.630457396508 777.9717671032264 356.3582173115497 1016.828152499538 299.0381160281725
582 0.005 2.91 1 835.390248612053 690.714088221356 690.8561070517869 1067.46836857153 1080.765170269914 1084.6316235265 778.120516259891 356.5015075291236 1016.848064543633 299.0382333390319
583 0.005 2.915 1 835.5438335190889 690.9846218869824 691.1272259282902 1067.469939323381 1080.764759950088 1084.630922666215 778.2686399774672 356.6447109971384 1016.8668666186 299.0383452604054
584 0.005 2.92 1 835.6973054625175 691.2543984466292 691.3975849663874 1067.472570566699 1080.765803643703 1084.63208164333 778.416601555702 356.7878358922907 1016.886666557989 299.0384604277577
585 0.005 2.925 1 835.8499827869758 691.5234155692257 691.6671831157797 1067.474106309453 1080.765384538021 1084.631374988956 778.5639552130062 356.930879825217 1016.90534467323 299.038569668868
586 0.005 2.93 1 836.0025844906804 691.7916801449851 691.9360260093732 1067.476749636336 1080.766436721621 1084.632537750375 778.7111696817561 357.0738579215787 1016.925076836393 299.0386816689574
587 0.005 2.935 1 836.1544407341897 692.05918960323 692.2041124190645 1067.478241560591 1080.766000841205 1084.631823251311 778.8580104472761 357.2167435388646 1016.943655108031 299.0387874044113
588 0.005 2.94 1 836.3063633186033 692.3259513520863 692.4714484717864 1067.480871895091 1080.767054030587 1084.632988773249 779.0046414956299 357.3595464554799 1016.963323896397 299.0388956888762
589 0.005 2.945 1 836.4574638108415 692.5919626455833 692.7380326030129 1067.482419691694 1080.766639914065 1084.632282262981 779.1506765982547 357.5022610910375 1016.981838811391 299.0389975068944
590 0.005 2.95 1 836.6084787082605 692.857230762117 693.0038709161366 1067.485068340569 1080.767692965396 1084.633445933798 779.296180534027 357.6448991780483 1017.001448867505 299.0391017912514
591 0.005 2.955 1 836.758684020135 693.1217526051398 693.2689615566865 1067.486608645546 1080.767274005338 1084.632737872062 779.4413264205517 357.7874497514712 1017.019883183368 299.0391995876553
592 0.005 2.96 1 836.9087971434323 693.3855353223228 693.533310409784 1067.489221879618 1080.768316027139 1084.63389719833 779.5862592955384 357.9299139425698 1017.039388129203 299.0392999030756
593 0.005 2.965 1 837.0581433936952 693.6485768705555 693.7969165430857 1067.490743852204 1080.76789811156 1084.633188720761 779.7308186158322 358.0722942685748 1017.057740066449 299.0393938926757
594 0.005 2.97 1 837.2074385455182 693.9108842291045 694.0597857485217 1067.493372712747 1080.768947755812 1084.634349894566 779.8749132772932 358.2145897591379 1017.077173414218 299.039490458213
595 0.005 2.975 1 837.3559794634102 694.172454269416 694.3219162522687 1067.494912037885 1080.768529364684 1084.633640806563 780.0185930330659 358.3567961358953 1017.095452524618 299.0395808297644
596 0.005 2.98 1 837.5043684303872 694.4332846516062 694.5833052005493 1067.497501077756 1080.769562482808 1084.634794552313 780.162210818101 358.4988966005483 1017.114771822823 299.0396740160583
597 0.005 2.985 1 837.6520689389241 694.6933822243442 694.8439593028697 1067.499060772302 1080.769151985806 1084.634088098087 780.3056005700003 358.6409049873396 1017.132978899177 299.0397612863333
598 0.005 2.99 1 837.7996962212488 694.9527538176349 695.1038847473875 1067.501677063151 1080.770193265529 1084.63524523729 780.4486551766497 358.7828402979338 1017.152250128059 299.0398515427667
599 0.005 2.995 1 837.9465209713859 695.2113958735655 695.3630795586238 1067.503160585049 1080.769760849947 1084.634529901904 780.5910317083511 358.9246864008447 1017.170342748871 299.0399360815623
600 0.005 3 1 838.0932546265069 695.4693157677299 695.6215494472943 1067.505739132698 1080.77079837245 1084.635684498372 780.7329871602548 359.0664515571995 1017.189506015607 299.0400239068263
601 0.005 3.005 1 838.2393116248423 695.7265123142844 695.8792943374855 1067.507245238412 1080.770375919329 1084.634972682516 780.874564070883 359.2081341306253 1017.207541581264 299.040106270897
602 0.005 3.01 1 838.3853161038634 695.9829910276015 696.1363189403127 1067.509821106968 1080.771410552726 1084.636125312099 781.0160028639335 359.3497326693433 1017.22664017659 299.0401922305841
603 0.005 3.015 1 838.5305256173497 696.2387494872766 696.3926220052975 1067.511329197251 1080.770988446238 1084.635413086984 781.1569419296914 359.4912351897497 1017.244585037761 299.0402728622137
604 0.005 3.02 1 838.675679939853 696.4937941215467 696.6482087666034 1067.51388769911 1080.772015510199 1084.636561653149 781.2976985908956 359.6326513974323 1017.263590580666 299.040357225164
605 0.005 3.025 1 838.8200714812014 696.7481227696303 696.9030781874158 1067.515401492235 1080.771597961102 1084.635851775896 781.4379706496472 359.7739770682509 1017.281464657367 299.0404365170452
606 0.005 3.03 1 838.9644307594668 697.0017425123526 697.157236064701 1067.517979419823 1080.772627202999 1084.637000485825 781.5782225678872 359.9152165953591 1017.300399248459 299.0405197427595
607 0.005 3.035 1 839.1080466491098 697.2546503159571 697.410680703803 1067.519465652071 1080.772201255397 1084.636287570886 781.717890911514 360.0563668567381 1017.318184197196 299.0405980523761
608 0.005 3.04 1 839.251604696195 697.5068524283441 697.6634172486222 1067.5219911108 1080.773226907663 1084.637436169796 781.8570772175876 360.1974265898468 1017.337017638556 299.0406804572111
609 0.005 3.045 1 839.3943812218068 697.7583475512208 697.915445350498 1067.523515464568 1080.772813328793 1084.636726113783 781.9961903028944 360.3383946956936 1017.354739753223 299.0407580622548
610 0.005 3.05 1 839.5371333680819 698.0091420797266 698.1667703218995 1067.526034018787 1080.773828919004 1084.637868714895 782.1351676226493 360.4792714989641 1017.373487914618 299.0408398997262
611 0.005 3.055 1 839.6790981645498 698.2592320101143 698.4173896229354 1067.527524941746 1080.773408578538 1084.637157584149 782.2735597099452 360.6200609559004 1017.391106067505 299.0409170149365
612 0.005 3.06 1 839.82101217669 698.5086252309555 698.6673097325595 1067.530071873837 1080.774436905486 1084.638304961671 782.4114911774957 360.7607628616133 1017.409802546048 299.0409984820347
613 0.005 3.065 1 839.9620648957762 698.7573192492766 698.9165295329565 1067.531557337877 1080.774007605229 1084.637587765377 782.5489173623459 360.9013807160019 1017.427383010255 299.0410753269422
614 0.005 3.07 1 840.1031663342384 699.0053194545743 699.1650532115721 1067.534051810592 1080.775017298758 1084.638725503014 782.6860086955867 361.0419034831183 1017.445990384393 299.0411565113872
615 0.005 3.075 1 840.2435310388282 699.2526246722826 699.4128804534741 1067.535540524093 1080.774595728183 1084.638011556907 782.8229474234096 361.1823284444308 1017.463466470331 299.041233256833
616 0.005 3.08 1 840.3838863838417 699.499240752752 699.660016101123 1067.53804447969 1080.775606912502 1084.639150833516 782.9596996437756 361.3226668678896 1017.481984669498 299.0413142994682
617 0.005 3.085 1 840.523467241028 699.7451657398099 699.9064592801684 1067.539491335909 1080.77517206788 1084.63843139423 783.0959191174529 361.4629108341639 1017.499366025335 299.0413907918584
618 0.005 3.09 1 840.6630749682334 699.9904057353197 700.1522150122414 1067.542018972554 1080.776196793951 1084.639575575757 783.2320300364972 361.6030573087098 1017.517825755193 299.0414716746305
619 0.005 3.095 1 840.8019189972088 700.2349590272863 700.3972826551867 1067.543483495706 1080.775764729212 1084.638856470321 783.3676394609698 361.7431051487558 1017.535142770167 299.0415479831755
620 0.005 3.1 1 840.9407505655196 700.4788311071519 700.6416667325633 1067.545977227536 1080.776776963064 1084.639995326899 783.5030535969789 361.8830580202835 1017.553504416504 299.0416286731387
621 0.005 3.105 1 841.0788216977282 700.7220205726331 700.8853667986473 1067.547441863712 1080.776351676775 1084.639279571333 783.637984139571 362.0229135859191 1017.570747037869 299.041704809823
622 0.005 3.11 1 841.2168778302341 700.9645334702936 701.1283880124142 1067.549946033652 1080.777367800069 1084.640420262893 783.7727064545453 362.162665991211 1017.589048426287 299.0417852285184
623 0.005 3.115 1 841.3541882192759 701.206367715705 701.3707292422225 1067.551407546936 1080.776940531465 1084.639703737955 783.9069816935177 362.3023294165861 1017.60621999941 299.041861134289
624 0.005 3.12 1 841.4914827639284 701.4475282406411 701.6123946215613 1067.553892348996 1080.777952658779 1084.640841965633 784.041058460636 362.441909905225 1017.624435766344 299.0419414150616
625 0.005 3.125 1 841.6280436691054 701.6880149385067 701.8533845226871 1067.555353617431 1080.777525626679 1084.640124802743 784.1747114740667 362.5813834558901 1017.641533169172 299.0420171685033
626 0.005 3.13 1 841.7645837513653 701.9278320243778 702.09370256503 1067.557804350159 1080.778523564551 1084.641254932021 784.3081719843046 362.72075938079 1017.659649886391 299.0420973104561
627 0.005 3.135 1 841.9003621568235 702.1669777256927 702.3333480384399 1067.559234148341 1080.77809212711 1084.640536220176 784.4411408301653 362.8600582169024 1017.676651167361 299.0421728792951
628 0.005 3.14 1 842.0361687469016 702.4054598734957 702.5723272096205 1067.561742901057 1080.779117265853 1084.641679901545 784.5740179550143 362.9992451050168 1017.69472877055 299.0422528662421
629 0.005 3.145 1 842.1712144267109 702.6432764444444 702.8106392734827 1067.563197902435 1080.778684935226 1084.640958435744 784.7064081349968 363.1383301204224 1017.711672501808 299.0423282333934
630 0.005 3.15 1 842.306244136893 702.8804311992062 703.0482873889982 1067.565672267174 1080.779695396217 1084.642094541435 784.8389245993891 363.2773160096021 1017.729631693109 299.0424079111363
631 0.005 3.155 1 842.4405393139306 703.1169238266548 703.2852719564314 1067.567146919197 1080.779275103931 1084.641379751394 784.9709173830061 363.4161970892393 1017.746519687478 299.0424830422378
632 0.005 3.16 1 842.5747689140726 703.3527583734597 703.5215964205149 1067.569574802888 1080.780269899258 1084.642508183523 785.1025740317617 363.5549907753834 1017.764383349731 299.042562465601
633 0.005 3.165 1 842.7082999726241 703.5879345666608 703.7572611564252 1067.571025057983 1080.779844713211 1084.641790936946 785.2337461019404 363.6936814431337 1017.781194068111 299.0426372385412
634 0.005 3.17 1 842.8417885613336 703.8224565314882 703.9922696587005 1067.573438819967 1080.780837684264 1084.642917875635 785.3646415106105 363.8322660094273 1017.798983726389 299.042716296301
635 0.005 3.175 1 842.9745008604112 704.0563241793836 704.2266223701607 1067.574903238976 1080.780416393043 1084.642201808556 785.4951123691371 363.9707511520114 1017.815738147933 299.0427907062377
636 0.005 3.18 1 843.1072437739455 704.2895419442656 704.4603230925261 1067.577318396496 1080.781407970936 1084.643327616014 785.6253659450724 364.1091366317231 1017.833453176348 299.0428694569662
637 0.005 3.185 1 843.2392981611989 704.5221079236653 704.6933709712337 1067.578767772248 1080.780982056019 1084.642609938473 785.7552000626459 364.2474206605477 1017.850118266272 299.0429435731731
638 0.005 3.19 1 843.3713060886687 704.7540278305027 704.9257706003544 1067.581175737667 1080.781972468688 1084.643735055547 785.8848365233719 364.385606192999 1017.867754288163 299.0430219503606
639 0.005 3.195 1 843.5026067631176 704.9853002276061 705.1575215850693 1067.582622455409 1080.781547116684 1084.643017291391 786.0138264255864 364.5236877235996 1017.884346834041 299.0430956495351
640 0.005 3.2 1 843.6338716265219 705.2159300419179 705.3886278492903 1067.585022815511 1080.782535116599 1084.644140612523 786.1428470543485 364.6616731203335 1017.901910346494 299.0431735481998
641 0.005 3.205 1 843.7644153790346 705.4459169363777 705.6190897640201 1067.58645199734 1080.782104853431 1084.643419631204 786.2714434402455 364.7995552111355 1017.918426730765 299.0432467999642
642 0.005 3.21 1 843.8949367036879 705.675264852512 705.8489106842742 1067.588834939952 1080.783093922414 1084.644544485117 786.3998059530685 364.9373362368309 1017.935912398105 299.0433241970535
643 0.005 3.215 1 844.0249366577796 705.9039740639961 706.0780913540355 1067.590279721252 1080.78267645429 1084.64382983487 786.5277891036359 365.0750091779431 1017.952379489225 299.0433969379511
644 0.005 3.22 1 844.1547897804284 706.1320481315157 706.3066349703876 1067.592687501211 1080.78366698321 1084.64495348665 786.6555959883024 365.2125939234083 1017.969800450358 299.0434738668387
645 0.005 3.225 1 844.2840121471949 706.3594881843983 706.5345428846726 1067.594163832389 1080.783249981313 1084.644238543139 786.7831344000192 365.3500750110376 1017.986211820768 299.0435462325811
646 0.005 3.23 1 844.4130813833734 706.5862952068366 706.7618162626644 1067.59648901433 1080.784212348153 1084.645349241401 786.9102862551031 365.4874542154818 1018.003507586679 299.0436227313979
647 0.005 3.235 1 844.5415648571991 706.812473815668 706.9884590413885 1067.597929383827 1080.783801168139 1084.644639685885 787.0372099535039 365.6247283154403 1018.019830746494 299.0436946450109
648 0.005 3.24 1 844.6698774298145 707.0380212122818 707.2144696610035 1067.600312036582 1080.784783984271 1084.64575802622 787.1639093470442 365.7618949706066 1018.037065939225 299.0437708490419
649 0.005 3.245 1 844.7976349211415 707.2629431483673 707.4398526941982 1067.601764780754 1080.784365808369 1084.645043275716 787.2903059599158 365.8989566760702 1018.053328468212 299.0438424072878
650 0.005 3.25 1 844.9251902237373 707.4872391186279 707.6646083842029 1067.604090974577 1080.785330694764 1084.646155254962 787.4162773164298 366.0359149930368 1018.070466005326 299.0439182024933
651 0.005 3.255 1 845.0522098714007 707.7109126359328 707.888739706067 1067.605511883642 1080.784910582318 1084.645439063549 787.5419223780533 366.172767722439 1018.086626925183 299.0439893526203
652 0.005 3.26 1 845.1790860056905 707.9339642161993 708.1122477243531 1067.607846667047 1080.78588529528 1084.646554321078 787.6669634065923 366.3095102541816 1018.103714790901 299.0440646943429
653 0.005 3.265 1 845.3054479887491 708.1563969853183 708.3351350985566 1067.609226542106 1080.785456947088 1084.64583385853 787.7917701477287 366.4461479368618 1018.119769782471 299.0441354536978
654 0.005 3.27 1 845.4316461271194 708.3782117639254 708.5574029423084 1067.611567742662 1080.786432496326 1084.646948378915 787.916348172829 366.5826893288458 1018.13676932546 299.0442103415086
655 0.005 3.275 1 845.5573044856994 708.5994112103209 708.7790537428559 1067.612970768527 1080.786002222753 1084.646226864806 788.0406752677768 366.7191265747405 1018.152767925256 299.0442806114822
656 0.005 3.28 1 845.6828482404982 708.8199975031473 709.0000896317837 1067.615275683758 1080.78696503467 1084.64733512867 788.1646253144804 366.8554546628666 1018.169685973267 299.0443551240722
657 0.005 3.285 1 845.8078606423672 709.0399687527413 709.2205094069596 1067.616618389615 1080.78651923709 1084.64660567164 788.2881541180346 366.9916798958116 1018.185595819482 299.044424970541
658 0.005 3.29 1 845.932750620434 709.25933052112 709.4403176776444 1067.618991789352 1080.787510720648 1084.647727721391 788.4116242986852 367.1277962938215 1018.202488427125 299.0444990149141
659 0.005 3.295 1 846.0569536922183 709.4780828764951 709.6595150903731 1067.620357528431 1080.787062967183 1084.646994980207 788.5347744893699 367.2638043999948 1018.218321426081 299.0445684353198
660 0.005 3.3 1 846.181085670872 709.6962296171241 709.8781049937236 1067.622714938923 1080.78804460393 1084.648112387589 788.6576423493958 367.3996790186391 1018.235133531468 299.0446420651335
661 0.005 3.305 1 846.3045809298056 709.9137700977396 710.0960873568478 1067.624047763158 1080.787590292711 1084.647378161534 788.7801460717799 367.5354546142048 1018.250887022176 299.0447110086258
662 0.005 3.31 1 846.4280276642954 710.1307087550458 710.3134659362756 1067.626400081839 1080.788578496025 1084.648499325803 788.9025278815794 367.67112917191 1018.267629647574 299.0447841804465
663 0.005 3.315 1 846.5508408820647 710.3470450872395 710.5302408657765 1067.627738601455 1080.788132713355 1084.647769179316 789.0245078422697 367.8066971504491 1018.283317308222 299.0448527190243
664 0.005 3.32 1 846.6735894088006 710.5627826997644 710.746415254416 1067.630075032586 1080.789114033411 1084.648885643641 789.1463201114969 367.9421622464893 1018.299977661603 299.0449255075095
665 0.005 3.325 1 846.7957178549595 710.7779214858544 710.9619895481094 1067.631401972341 1080.788660550619 1084.648150515957 789.2677076867062 368.0775231707059 1018.315590837194 299.0449937206856
666 0.005 3.33 1 846.9178261747393 710.9924654419511 711.1769670530717 1067.633799612634 1080.789643832583 1084.649266271616 789.3889523618153 368.2127754071035 1018.332278932137 299.0450661026179
667 0.005 3.335 1 847.0392887608019 711.2064135865473 711.3913476394429 1067.635107668035 1080.789183554054 1084.648528203192 789.509717311272 368.3479139541964 1018.34785477147 299.0451339199839
668 0.005 3.34 1 847.1607193567546 711.4197703381242 711.6051348536083 1067.637427607487 1080.790165537753 1084.649645153406 789.630395494685 368.4829548433706 1018.364388793917 299.0452060271418
669 0.005 3.345 1 847.2814972435658 711.6325356642969 711.8183292823334 1067.63872703677 1080.78970795279 1084.648908197666 789.7506218310983 368.6178875517243 1018.379848470924 299.0452734862056
670 0.005 3.35 1 847.4021968230306 711.8447119849731 712.0309332266122 1067.641036425108 1080.790691191698 1084.650025569809 789.8706847422816 368.7527042384323 1018.396284042921 299.0453452588605
671 0.005 3.355 1 847.5222750236774 712.056299819444 712.2429474410653 1067.642338739478 1080.790234715893 1084.649288671523 789.9902839942449 368.8874116805733 1018.411674718386 299.0454124867595
672 0.005 3.36 1 847.6423248757792 712.2673036634869 712.4543757070662 1067.644634928148 1080.79120753539 1084.650399714811 790.1097638507366 369.0219974579806 1018.428039044521 299.04548402928
673 0.005 3.365 1 847.7616763482995 712.4777218253636 712.6652171930092 1067.645935227569 1080.790747162183 1084.649659773504 790.2287554318227 369.1564952385591 1018.443350992008 299.0455510474351
674 0.005 3.37 1 847.8810355570349 712.6875590345492 712.8754758135515 1067.648238912449 1080.791719555813 1084.65077020371 790.3476805919165 369.2908760262148 1018.459652751511 299.0456223128605
675 0.005 3.375 1 847.9997692731135 712.8968145374261 713.0851514927812 1067.649543219948 1080.791264739674 1084.650034097879 790.4661974861419 369.4251542574142 1018.474907522536 299.0456891031455
676 0.005 3.38 1 848.1184986557574 713.1054926719006 713.294247931627 1067.651842902398 1080.792235028004 1084.651142855352 790.5845999304192 369.5593165545208 1018.491142885295 299.0457602634282
677 0.005 3.385 1 848.2366338606431 713.3135922694453 713.5027647077745 1067.653147746024 1080.791778808292 1084.650405045638 790.7026182130575 369.6933636286429 1018.506333382275 299.0458268334424
678 0.005 3.39 1 848.3548008267172 713.5211189689193 713.7107064371125 1067.655444893435 1080.792754133555 1084.651516565917 790.8207277937404 369.8272901368468 1018.522505510072 299.0458977275721
679 0.005 3.395 1 848.4723063964448 713.7280710156152 713.918072409712 1067.656744684047 1080.792299056789 1084.650779319747 790.9382720666116 369.9611100106092 1018.537625119874 299.0459641639223
680 0.005 3.4 1 848.5897541314604 713.9344519613742 714.1248657507207 1067.659046777216 1080.79327305861 1084.651888924493 791.0555434328267 370.0948167212964 1018.553742602402 299.0460349157744
681 0.005 3.405 1 848.706512044796 714.1402611618254 714.3310861363251 1067.660328886548 1080.792813347952 1084.651149414507 791.1723393311566 370.2284155277131 1018.568787853384 299.046101168895
682 0.005 3.41 1 848.8232619164148 714.3455031766265 714.5367375208136 1067.66260200895 1080.793781333002 1084.65225689502 791.289016450695 370.361910624797 1018.584810944203 299.0461717804976
683 0.005 3.415 1 848.939506224175 714.5501771178378 714.7418195529513 1067.663888444688 1080.793326134529 1084.651518790711 791.4053310687912 370.4952826353615 1018.599781428436 299.0462380009245
684 0.005 3.42 1 849.0555971451679 714.7542871165641 714.9463359564487 1067.666142022254 1080.79428650808 1084.652621411346 791.5213802546012 370.6285408782106 1018.61571677961 299.0463085952457
685 0.005 3.425 1 849.1710611357373 714.9578324999212 715.1502864802712 1067.667426164581 1080.793829714715 1084.651882402841 791.6370895881057 370.7616658768108 1018.630619041362 299.0463747265276
686 0.005 3.43 1 849.2865348818153 715.1608173454179 715.3536747091757 1067.669696225469 1080.794797159193 1084.652988546188 791.752638369372 370.8946667787199 1018.646503928858 299.0464451974451
687 0.005 3.435 1 849.4014067734784 715.3632411520342 715.5565006014245 1067.670986275096 1080.794342101796 1084.652249298814 791.8679065952025 371.0275705968988 1018.661340019945 299.0465112114086
688 0.005 3.44 1 849.5162804010708 715.5651081534528 715.7587679299198 1067.673251570546 1080.795304693891 1084.653352551465 791.9829854896309 371.1603903716962 1018.677161805341 299.0465815016221
689 0.005 3.445 1 849.6304964003051 715.7664179208781 715.9604767746018 1067.67449768749 1080.794838685549 1084.652610512769 792.0975701238249 371.2930869937657 1018.691916505765 299.0466472960508
690 0.005 3.45 1 849.7447306698841 715.9671746086643 716.1616308110786 1067.676760196259 1080.795808507628 1084.653716337845 792.2121119827873 371.4256557621926 1018.70767259991 299.0467173973562
691 0.005 3.455 1 849.8582975449199 716.1673756865633 716.3622282364795 1067.677985515354 1080.795328049624 1084.652963198208 792.3262127163073 371.5581057315783 1018.722336764381 299.0467830226137
692 0.005 3.46 1 849.9718690085219 716.3670268214754 716.5622740284368 1067.680235619122 1080.79629656375 1084.654069979305 792.4400871465238 371.690437457677 1018.738016654709 299.0468529265791
693 0.005 3.465 1 850.0849072702225 716.5661251432663 716.7617659454077 1067.681451868478 1080.795820982118 1084.653319202883 792.553606579685 371.8226575339984 1018.752598382846 299.0469183233454
694 0.005 3.47 1 850.1979273728732 716.7646771794087 716.9607097367326 1067.683703469563 1080.796785943295 1084.654423504589 792.6670597491709 371.9547672734556 1018.768204668395 299.0469880397867
695 0.005 3.475 1 850.3101764273947 716.9626797613754 717.1591031376971 1067.684936167391 1080.796312813967 1084.653674477045 792.7800950184936 372.0867606223488 1018.782747592486 299.0470531323977
696 0.005 3.48 1 850.4225072403949 717.1601392599995 717.3569516382888 1067.687196652256 1080.797280310964 1084.654778485465 792.8930036407053 372.218640285135 1018.798299590741 299.0471224791133
697 0.005 3.485 1 850.5342041681904 717.3570521402468 717.5542526240607 1067.688425221405 1080.796806606415 1084.654029384136 793.0055395188042 372.3504079941486 1018.812772291608 299.0471871894125
698 0.005 3.49 1 850.6459174056682 717.5534252462613 717.7510119477663 1067.690654667533 1080.79776762615 1084.655131045823 793.117924941854 372.4820596836703 1018.828242281148 299.0472561321205
699 0.005 3.495 1 850.7569840009875 717.7492555934346 717.9472275174303 1067.691859215952 1080.797285360099 1084.654376501791 793.2299076396326 372.6136011216101 1018.842639973765 299.0473204257288
700 0.005 3.5 1 850.8680882423406 717.9445494836366 718.1429047484731 1067.6940827708 1080.798248400898 1084.655479494442 793.3417496169372 372.7450257299071 1018.858040796197 299.0473889307678
701 0.005 3.505 1 850.9785429105809 718.1393033612497 718.3380411281572 1067.69528718104 1080.797771101114 1084.654727617813 793.4531770190511 372.8763293621593 1018.872366506728 299.0474527819886
702 0.005 3.51 1 851.0890250054887 718.3335249798146 718.5326430672209 1067.697519292519 1080.798740144089 1084.655832951372 793.5645252677765 373.0075228927229 1018.887708097879 299.0475208805927
703 0.005 3.515 1 851.1988806260025 718.5272100489499 718.7267076303517 1067.69874019409 1080.798262826511 1084.655079529525 793.6754669142821 373.1385975915584 1018.901976542064 299.0475842447659
704 0.005 3.52 1 851.3087738447275 718.7203656848249 718.9202408267089 1067.700952075261 1080.799220878087 1084.656179726755 793.7863074234366 373.2695479733775 1018.917242457553 299.0476518306695
705 0.005 3.525 1 851.4180254942709 718.9129874649481 719.1132394343736 1067.702162614136 1080.798744136148 1084.655427710122 793.8967561326978 373.4003841913394 1018.931440069669 299.0477147411612
706 0.005 3.53 1 851.5273192581284 719.1050826620209 719.3057095827694 1067.704350137583 1080.799697014968 1084.656524621064 794.0070015459294 373.5311076512257 1018.94662683961 299.0477818129781
707 0.005 3.535 1 851.6359881135642 719.2966478573842 719.4976488656392 1067.705564083033 1080.799224876097 1084.655774297958 794.1168594148535 373.6617121368129 1018.960774238795 299.0478442350715
708 0.005 3.54 1 851.7446445753452 719.4876888939923 719.6890622236508 1067.70770913614 1080.80016314101 1084.656863532672 794.2263755862712 373.7921964969194 1018.975871538665 299.0479108515646
709 0.005 3.545 1 851.8528908130501 719.6782027641885 719.8799475980517 1067.708939079037 1080.799700675344 1084.656118356439 794.3356345754264 373.9225648243163 1018.989976325879 299.0479728184775
710 0.005 3.55 1 851.9610966922924 719.8681956813801 720.0703102309062 1067.711133127641 1080.800651234035 1084.657211805522 794.4447835915754 374.0528064559654 1019.005048842771 299.0480389826606
711 0.005 3.555 1 852.0686085718746 720.0576648682669 720.26014822215 1067.712323637256 1080.800170176826 1084.65645747626 794.553560035007 374.1829333634708 1019.01904114505 299.0481004931328
712 0.005 3.56 1 852.1761434622383 720.2466162094249 720.44946660101 1067.714511149641 1080.801127863033 1084.657557385249 794.6622008575042 374.3129560416262 1019.034045323859 299.0481662683691
713 0.005 3.565 1 852.2830250288356 720.4350469523246 720.6382634738063 1067.715702364479 1080.80065003948 1084.656803489875 794.7704745144279 374.4428511929748 1019.047977846693 299.048227546769
714 0.005 3.57 1 852.3899523404668 720.6229628024175 720.8265437139659 1067.717877406107 1080.801600174639 1084.657897173701 794.8786329609047 374.5726261922082 1019.062909065713 299.0482930463005
715 0.005 3.575 1 852.4962354587539 720.8103610483272 721.0143054694605 1067.719058296111 1080.801117303131 1084.6571401674 794.9864134870998 374.7022842183497 1019.076771456305 299.0483539781251
716 0.005 3.58 1 852.6025432171018 720.9972476625753 721.2015537553058 1067.72122271697 1080.802065576577 1084.658233217844 795.0940716853754 374.8318349565187 1019.091630821579 299.0484192037187
717 0.005 3.585 1 852.7082261817613 721.1836200985202 721.3882868291229 1067.722401160106 1080.801586406188 1084.657478205639 795.2014274071167 374.9612589587142 1019.10542639939 299.0484798153647
718 0.005 3.59 1 852.8139534449346 721.3694836349922 721.5745093972428 1067.72456150967 1080.802533429026 1084.658569676612 795.3086001363284 375.0905514075648 1019.12022338 299.0485446792944
719 0.005 3.595 1 852.9190155375612 721.5548359564401 721.7602197035162 1067.725721753254 1080.802045908604 1084.657810776994 795.4156887914273 375.2197244630242 1019.133942866651 299.0486049799605
720 0.005 3.6 1 853.0241615161882 721.739682932647 721.9454228956446 1067.727871169354 1080.802992458597 1084.658902527892 795.5225532371512 375.3487748151824 1019.148664536177 299.0486695689403
721 0.005 3.605 1 853.1286784702716 721.9240205562189 722.1301161432301 1067.729018666473 1080.802502325373 1084.658141167413 795.6290701339605 375.4777074589562 1019.162320574383 299.0487295376789
722 0.005 3.61 1 853.2332788479521 722.1078557022545 722.3143051095742 1067.731160093585 1080.803447465252 1084.659231787842 795.7353446761149 375.6065199096658 1019.176981893035 299.0487937583025
723 0.005 3.615 1 853.3372555786657 722.2911839731065 722.4979868010884 1067.732343593573 1080.802965098985 1084.658473023624 795.8411347199605 375.73520973206 1019.190613862434 299.0488534090818
724 0.005 3.62 1 853.4412786783131 722.4740132445997 722.6811674769226 1067.734491616621 1080.803909501085 1084.659562984394 795.9468355013468 375.8637971273668 1019.205220972735 299.0489173128552
725 0.005 3.625 1 853.544674705533 722.6563396910457 722.86384459684 1067.735643194951 1080.803422405491 1084.658804398121 796.0521104489046 375.9922618979915 1019.218764889766 299.0489766027133
726 0.005 3.63 1 853.6481474599929 722.8381696799469 723.0460234701898 1067.73777431737 1080.804368402257 1084.659896140618 796.1572643758849 376.1206022651964 1019.233306465726 299.0490401808744
727 0.005 3.635 1 853.7509971372481 723.0194999404991 723.2277018476317 1067.738923509132 1080.803883277378 1084.659138436382 796.2620261634852 376.2488170189908 1019.246790281458 299.0490991642085
728 0.005 3.64 1 853.8538981991685 723.2003359803589 723.408884370074 1067.741044141368 1080.804822944079 1084.660226314556 796.3666735818158 376.3769082586028 1019.261256670583 299.0491624490091
729 0.005 3.645 1 853.9561816306468 723.3806750827913 723.5895692358567 1067.742181796564 1080.804331872113 1084.659464690848 796.4709112570196 376.5048742054128 1019.274671939748 299.0492211623082
730 0.005 3.65 1 854.0585491746784 723.560523282047 723.7697614018166 1067.744299704413 1080.805270597156 1084.660551972754 796.5750513045085 376.632728154496 1019.289075119676 299.0492841777739
731 0.005 3.655 1 854.1603453573665 723.7398771405037 723.9494585536511 1067.745438869723 1080.804784748024 1084.659794167984 796.6788159543971 376.7604609720232 1019.302424039581 299.0493426500493
732 0.005 3.66 1 854.2621136941782 723.9187443341516 724.1286670880049 1067.747550626098 1080.805724651976 1084.660882591264 796.782484147953 376.8880844352522 1019.31673806742 299.0494053809124
733 0.005 3.665 1 854.3632740053746 724.0971206333209 724.307383776684 1067.748655131871 1080.805229071176 1084.660118995809 796.8857528227998 377.0155786999339 1019.33001156033 299.0494635604358
734 0.005 3.67 1 854.4644824577001 724.2750120737547 724.4856139518905 1067.750756219899 1080.806168672824 1084.661206370793 796.988909174981 377.1429488187765 1019.344289296326 299.0495259646637
735 0.005 3.675 1 854.5650712673651 724.4524152306749 724.6633551933038 1067.751878178664 1080.805677377061 1084.660443985834 797.0916721294645 377.2701985835656 1019.357515772462 299.0495838669565
736 0.005 3.68 1 854.6657204154332 724.6293363869844 724.8406128770237 1067.753963176311 1080.806610192761 1084.661527993061 797.1943438816156 377.3973226808815 1019.37171967639 299.04964600664
737 0.005 3.685 1 854.7657373461163 724.8057716598646 725.0173840019302 1067.755083546892 1080.80611647033 1084.660763905013 797.2967138157173 377.5243175546931 1019.384866452158 299.0497035262562
738 0.005 3.69 1 854.8658494954889 724.9817283519835 725.1936746579579 1067.757182000836 1080.807052860576 1084.661849368762 797.3989782540186 377.6511898174545 1019.399014750482 299.0497654159456
739 0.005 3.695 1 854.9653494242934 725.1572024840596 725.3694820048109 1067.758266225353 1080.806549006548 1084.661081785812 797.5008320552347 377.7779404318825 1019.412100615543 299.0498227321507
740 0.005 3.7 1 855.0649101524757 725.3322006179941 725.5448116336079 1067.760349158828 1080.80748779955 1084.662168407172 797.6025498665657 377.9045753776415 1019.426183764324 299.0498842719949
741 0.005 3.705 1 855.1638485703531 725.5067186041593 725.7196604366383 1067.761443221578 1080.806990097882 1084.661401852569 797.7039143303706 378.0310842074923 1019.439202478803 299.0499412345462
742 0.005 3.71 1 855.2628870176613 725.6807624680196 725.8940335711642 1067.763566432217 1080.807940953944 1084.662493823826 797.8051946460055 378.1574678876614 1019.453256295735 299.0500024725069
743 0.005 3.715 1 855.361224531921 725.8543290778493 726.0679288201507 1067.764545074203 1080.807415070122 1084.661714377472 797.9060133665888 378.2837187545977 1019.466172437402 299.0500590387844
744 0.005 3.72 1 855.4596937148207 726.0274244893641 726.2413512990458 1067.766629194923 1080.808361611293 1084.662803912367 798.00677153818 378.4098522342206 1019.480141989112 299.0501199303105
745 0.005 3.725 1 855.5575346985329 726.2000469293761 726.4142999057293 1067.767694750218 1080.807849431094 1084.662029164099 798.1071399341806 378.5358625775298 1019.493053103191 299.050176268393
746 0.005 3.73 1 855.655505112921 726.3722010108637 726.5867786189536 1067.769806288341 1080.808798392219 1084.663120041644 798.2074229581771 378.6617470977645 1019.50698546673 299.0502368769065
747 0.005 3.735 1 855.7527575789325 726.5438843178691 726.7587857132188 1067.77085865772 1080.808283096881 1084.662344273699 798.3074282752561 378.78751393165 1019.519798476196 299.0502929619993
748 0.005 3.74 1 855.850169198295 726.7151019553786 726.9303256089401 1067.772964268812 1080.809231824473 1084.663434096345 798.4072983194877 378.9131578222413 1019.533663975744 299.0503532344279
749 0.005 3.745 1 855.9469277491206 726.8858513244395 727.1013965107601 1067.774003404028 1080.808711500224 1084.662655291474 798.5067359994756 379.038682474878 1019.546410564219 299.0504090518945
750 0.005 3.75 1 856.0439139658415 727.0561381781249 727.2720033451106 1067.776103375135 1080.809660309243 1084.663745424666 798.6060604952356 379.1640804797256 1019.560221197955 299.0504692101206
751 0.005 3.755 1 856.1402007061265 727.2259591436347 727.4421436287228 1067.777131376094 1080.80913875079 1084.662966434825 798.7049922220309 379.2893475759506 1019.572908628093 299.0505248030465
752 0.005 3.76 1 856.2365625195836 727.3953190152693 727.6118214062049 1067.779253814323 1080.810095973394 1084.66406070632 798.8038816534549 379.4144925709425 1019.586683819816 299.0505847058585
753 0.005 3.765 1 856.3322906320968 727.5642164111938 727.7810358774831 1067.780281980645 1080.809570707573 1084.663277904654 798.9023646418575 379.5395161810617 1019.599317107801 299.0506401232033
754 0.005 3.77 1 856.4281444620153 727.7326563223269 727.9497912682335 1067.782355016102 1080.810513921227 1084.664365433245 799.0007733546555 379.6644097094527 1019.612992777074 299.050699958813
755 0.005 3.775 1 856.5233420268129 727.9006362588514 728.1180859726843 1067.78337656872 1080.809992280243 1084.663584865539 799.098776068834 379.7891654027216 1019.625564706997 299.0507552660638
756 0.005 3.78 1 856.6186800622676 728.0681614835476 728.2859243596283 1067.785455800247 1080.810939977359 1084.664674336507 799.1967175562963 379.9138039747985 1019.639185094814 299.0508149718275
757 0.005 3.785 1 856.7133720971565 728.2352295344541 728.453304846375 1067.786478275698 1080.810419034219 1084.663894517629 799.2942606970136 380.0383119841067 1019.651701271747 299.0508701501367
758 0.005 3.79 1 856.808196800249 728.4018455524644 728.6202317323514 1067.788546705357 1080.81136211185 1084.664981118685 799.3917358927004 380.1627031158473 1019.665259129339 299.0509297099213
759 0.005 3.795 1 856.9023638784116 728.5680069404219 728.7867033242962 1067.789556482895 1080.810836410164 1084.664196960772 799.48880260878 380.2869741461007 1019.677712046377 299.0509848308693
760 0.005 3.8 1 856.9966553284181 728.7337187848678 728.9527238371463 1067.791619049611 1080.811779778094 1084.665283989643 799.5858129284983 380.4111205362754 1019.691209609325 299.0510443062478
761 0.005 3.805 1 857.0902826276732 728.8989781453345 729.1182913508545 1067.792633668685 1080.811259912752 1084.664504334435 799.6824006127995 380.5351390149624 1019.703604696109 299.0510992734485
762 0.005 3.81 1 857.1840522072907 729.0637904954024 729.2834103203732 1067.79468963519 1080.812199460988 1084.665588343883 799.7789043637039 380.6590342818599 1019.717042269929 299.0511585968591
763 0.005 3.815 1 857.2771766385945 729.2281536453946 729.4480793163206 1067.795683347499 1080.8116713406 1084.664804169434 799.8751095467811 380.7828034146898 1019.729374110914 299.0512133784399
764 0.005 3.82 1 857.3704619804032 729.3920727806876 729.6123027774164 1067.797724803232 1080.812610664054 1084.665888128341 799.9711796120495 380.9064328593656 1019.742755836108 299.0512725015052
765 0.005 3.825 1 857.4631054988321 729.5555453806783 729.7760789581755 1067.798720757512 1080.812085363232 1084.665104356642 800.0668827170712 381.0299610676151 1019.75503119169 299.0513271066484
766 0.005 3.83 1 857.5558913243163 729.7185764886688 729.9394121455434 1067.800767552694 1080.813024396125 1084.666187784061 800.162513323084 381.153356851915 1019.768349987156 299.0513860750409
767 0.005 3.835 1 857.6480563356195 729.8811630396773 730.1023001936954 1067.801767720563 1080.812499357039 1084.665404042624 800.2577533389677 381.2766199806308 1019.780576673453 299.0514404755162
768 0.005 3.84 1 857.740360457305 730.0433117352371 730.264748552775 1067.803803314877 1080.81343333111 1084.666484556084 800.352948713078 381.3997573444925 1019.793835930083 299.0514992015441
769 0.005 3.845 1 857.8319947707339 730.20501802407 730.426754188058 1067.804779267083 1080.812896255512 1084.665695609439 800.447729503431 381.5227664971436 1019.805984411386 299.0515533294595
770 0.005 3.85 1 857.9237918268676 730.3662893240293 730.5883229330798 1067.806794360739 1080.81382653461 1084.666774988344 800.5424331855072 381.6456471621236 1019.819176435018 299.051611755591
771 0.005 3.855 1 858.0149843824827 730.5271202782777 730.7494512400341 1067.80777106139 1080.81330299558 1084.665992277577 800.6366661400608 381.7684017214451 1019.831284753633 299.0516657183035
772 0.005 3.86 1 858.106309631869 730.6875185454855 730.9101449884761 1067.809792531954 1080.814237338655 1084.667072312749 800.7309168283906 381.8910289944255 1019.844421868463 299.0517238693338
773 0.005 3.865 1 858.1969789775719 730.8474794085454 731.0704010602572 1067.810769623846 1080.8137100725 1084.666286953872 800.8247603810648 382.0135292684252 1019.856461539307 299.0517775060032
774 0.005 3.87 1 858.2877874585364 731.0070100963819 731.2302250954331 1067.812782374856 1080.814639780165 1084.667364183478 800.9186104588435 382.1359080141221 1019.869535771261 299.0518354011684
775 0.005 3.875 1 858.3779473045587 731.1661059679155 731.3896140435239 1067.813750413706 1080.81410995978 1084.666577961704 801.0120272220929 382.2581510009698 1019.881514498001 299.0518887414696
776 0.005 3.88 1 858.4682719624652 731.3247744143424 731.5485736632005 1067.815760204542 1080.815037648799 1084.667653293654 801.1053942501162 382.3802810292316 1019.894538993304 299.0519463433988
777 0.005 3.885 1 858.5579138080251 731.4830104287702 731.7071006652573 1067.816725817582 1080.814509019752 1084.666868094688 801.1983520711509 382.5022617200615 1019.90646486266 299.0519993516748
778 0.005 3.89 1 858.6477250032935 731.6408214382939 731.8652008022309 1067.81872698838 1080.81543654454 1084.667943629602 801.2913548863344 382.6241336699092 1019.919420951198 299.052056597859
779 0.005 3.895 1 858.7369138470953 731.7982028279885 732.0228710298093 1067.819690799701 1080.814908945752 1084.667158974636 801.3838980027149 382.7458713100835 1019.931291782757 299.0521092587468
780 0.005 3.9 1 858.8262362908245 731.9551614021069 732.1801165635509 1067.821671439326 1080.81582741271 1084.668229678535 801.4763864573562 382.8675019658588 1019.944185801532 299.0521661543808
781 0.005 3.905 1 858.9149320144694 732.1116940895088 732.3369356802231 1067.822624643828 1080.815294648105 1084.66744096711 801.568481152389 382.9889984288599 1019.9560351911 299.0522184488894
782 0.005 3.91 1 859.0037413680874 732.267804709874 732.4933314145353 1067.824628908334 1080.816221505189 1084.668515030158 801.660543334788 383.1103652470342 1019.968883397342 299.0522749392216
783 0.005 3.915 1 859.0919657616489 732.4234926049394 732.6493037033657 1067.825582411426 1080.815691333377 1084.66772862847 801.7522393575009 383.2315957360655 1019.980639281809 299.0523268186965
784 0.005 3.92 1 859.1803106217487 732.5787610232794 732.8048552004492 1067.827567835637 1080.816614954022 1084.668800866821 801.843866845758 383.3527023479242 1019.993426173167 299.0523828949585
785 0.005 3.925 1 859.2680825480996 732.733609112716 732.9599856692009 1067.828510050924 1080.816083820595 1084.668013553965 801.9351246640274 383.4736826939136 1020.00512445413 299.0524344232816
786 0.005 3.93 1 859.355975583961 732.8880401432498 733.1146977632145 1067.830486013176 1080.817006794909 1084.669085786945 802.0262961329159 383.5945359938253 1020.017860513664 299.0524901360043
787 0.005 3.935 1 859.4432823859453 733.0420549960323 733.2689924795952 1067.831387556028 1080.816470153041 1084.668296000223 802.1170290053273 383.7152607271717 1020.029476052316 299.0525411598164
788 0.005 3.94 1 859.5306963193068 733.1956545529611 733.4228709749016 1067.833360950651 1080.817397157036 1084.669369724476 802.2077054563698 383.8358581340107 1020.042143844914 299.0525965845741
789 0.005 3.945 1 859.6175330700135 733.348839347801 733.5763338608393 1067.834296870458 1080.816863362492 1084.668579626644 802.298059539016 383.9563279627068 1020.053725230384 299.0526472716973
790 0.005 3.95 1 859.7044742567867 733.5016113349737 733.7293829191823 1067.83626226341 1080.817780881622 1084.669648326787 802.3883322964134 384.0766816347285 1020.066339752353 299.0527022782098
791 0.005 3.955 1 859.7908219925564 733.6539712181684 733.8820189497611 1067.837199396003 1080.817246613632 1084.668858355737 802.4782929243739 384.1969024377995 1020.077867311976 299.0527527063139
792 0.005 3.96 1 859.8772846705724 733.8059208260876 734.0342436564533 1067.839161479361 1080.81816500155 1084.669927875656 802.5681755209814 384.3169926800305 1020.090426776169 299.0528073382425
793 0.005 3.965 1 859.9631758416373 733.9574602081166 734.1860573485462 1067.840077666448 1080.817627574348 1084.669135988953 802.6576972046619 384.4369543030211 1020.101896522803 299.0528573865452
794 0.005 3.97 1 860.049203759381 734.1085915672272 734.3374620131698 1067.842011178014 1080.818540322126 1084.670201757949 802.7471636590925 384.5567773060637 1020.114376916164 299.0529117164051
795 0.005 3.975 1 860.1346826647399 734.2593160603502 734.488458794278 1067.842970827664 1080.818025168273 1084.669422054126 802.8363200383403 384.6764721550742 1020.125828304039 299.0529614984067
796 0.005 3.98 1 860.2202143607976 734.4096344710208 734.639048575465 1067.844885603226 1080.818922552858 1084.67047861352 802.9253393390729 384.7960365360749 1020.138245972976 299.053015589056
797 0.005 3.985 1 860.3052163060294 734.5595481040306 734.7892325388657 1067.845817450866 1080.818402287887 1084.669698458015 803.014078210545 384.9154748288582 1020.149633646969 299.0530651018826
798 0.005 3.99 1 860.3902725768393 734.7090581512232 734.9390119713368 1067.847733623468 1080.819304536471 1084.670756859312 803.1026810676946 385.0347860077151 1020.161999748161 299.0531189642392
799 0.005 3.995 1 860.4748111652881 734.8581658337515 735.088388094894 1067.84866784628 1080.818781980338 1084.66997340447 803.190971748767 385.1539683914677 1020.173336557645 299.0531683643897
800 0.005 4 1 860.5594215045757 735.0068725098243 735.2373621630753 1067.850576347862 1080.819680602919 1084.671029870417 803.2793034275104 385.2730252881267 1020.18564645281 299.0532220686881
801 0.005 4.005 1 860.6435224177706 735.1551791301772 735.3859352298705 1067.851503980118 1080.819156317547 1084.67024572997 803.3672759498949 385.3919552618636 1020.196924444268 299.053271261287
802 0.005 4.01 1 860.7276909098651 735.3030869510729 735.5341085571032 1067.853404347667 1080.820054192358 1084.671301761182 803.4550773745876 385.51074366608 1020.209176098792 299.0533247882789
803 0.005 4.015 1 860.811342470007 735.450597074319 735.6818832381862 1067.85432527122 1080.819528955826 1084.670516791805 803.5425495824165 385.6294080112442 1020.220399237445 299.0533737916691
804 0.005 4.02 1 860.8950592364928 735.5977106816597 735.8292604636935 1067.85621304294 1080.820420902534 1084.6715693735 803.6298950459523 385.7479473789953 1020.232593926784 299.0534271160291
805 0.005 4.025 1 860.9782511002202 735.7444289794747 735.9762414151664 1067.857133792009 1080.8199017221 1084.670789927659 803.7169377168715 385.866360964355 1020.243765581863 299.053475876516
806 0.005 4.03 1 861.0615703179135 735.8907525663946 736.1228268525932 1067.858994594769 1080.820788003657 1084.671838580991 803.803834204225 385.9846403953679 1020.255898061227 299.0535290099473
807 0.005 4.035 1 861.1443403448976 736.0366827291725 736.2690179350677 1067.859919171514 1080.820268431585 1084.671055352278 803.8904635356556 386.102792692389 1020.266998201381 299.0535776051033
808 0.005 4.04 1 861.22718812621 736.1822214576804 736.4148164853196 1067.86180399774 1080.821157333388 1084.672105593841 803.9770809710205 386.2208463263093 1020.279096798292 299.0536304918506
809 0.005 4.045 1 861.3095045751157 736.3273690641536 736.5602230480469 1067.862721270702 1080.820633657711 1084.671321273099 804.0633908706734 386.3387494010205 1020.290147579867 299.0536788676032
810 0.005 4.05 1 861.3919008927193 736.4721283063285 736.7052396921947 1067.864547677667 1080.821519178895 1084.672371819696 804.149519043777 386.4565160258531 1020.302179422911 299.0537315171845
811 0.005 4.055 1 861.4737891339101 736.6164981844985 736.849866506702 1067.86545056702 1080.820999040973 1084.671588380896 804.2352576454547 386.5741528305304 1020.313171823212 299.0537795794012
812 0.005 4.06 1 861.5557576937022 736.7604814032163 736.9941057051072 1067.86732114056 1080.821888914036 1084.672637887106 804.3208959613351 386.6916654875238 1020.325162450564 299.0538319501198
813 0.005 4.065 1 861.6371706962823 736.9040775807493 737.1379571404083 1067.868234607069 1080.821364671268 1084.671851853007 804.4062780406593 386.8090563428553 1020.336102794839 299.0538796938225
814 0.005 4.07 1 861.7186748923647 737.0472891397382 737.2814230069841 1067.870085789063 1080.822247703114 1084.672900202797 804.4915217468659 386.926314433138 1020.348034415438 299.0539317229965
815 0.005 4.075 1 861.7996620691399 737.1901164234072 737.4245037557893 1067.870984055938 1080.821719106135 1084.672112853639 804.5764904715772 387.0434398783668 1020.358923921668 299.0539791978794
816 0.005 4.08 1 861.88074119416 737.3325613337964 737.5672012001193 1067.872828497542 1080.822603327599 1084.673162361337 804.6613266897035 387.1604200812612 1020.370803956847 299.0540310063493
817 0.005 4.085 1 861.9612966478063 737.4746241587428 737.7095159015897 1067.873729702712 1080.822080844452 1084.672379660252 804.745896790147 387.2772701864396 1020.381635104214 299.0540781961291
818 0.005 4.09 1 862.041968817881 737.6163064398771 737.8514492934193 1067.87558109967 1080.822963799267 1084.673428784076 804.8303530378067 387.3939957748604 1020.393465083377 299.0541296591599
819 0.005 4.095 1 862.1221098596435 737.7576087312719 737.993001765671 1067.876469626362 1080.822439328485 1084.67264680345 804.9145503547085 387.5105975843713 1020.404245219575 299.0541765131773
820 0.005 4.1 1 862.2023422941028 737.8985331691216 738.134175359321 1067.878306692324 1080.823324129449 1084.673697345128 804.9986042651516 387.6270711396106 1020.416021542906 299.0542276673157
821 0.005 4.105 1 862.282058156633 738.0390798711753 738.2749703304296 1067.879189690756 1080.822799633501 1084.672914146842 805.082412402885 387.7434146111084 1020.426750485412 299.0542743407069
822 0.005 4.11 1 862.3618662075972 738.1792509412729 738.4153886847216 1067.881025915377 1080.823685933642 1084.673965001049 805.1660710496926 387.8596263403196 1020.438478010575 299.0543253024268
823 0.005 4.115 1 862.4411813554996 738.3190465854092 738.5554307280864 1067.881909455745 1080.823160757333 1084.673180454667 805.2493895582311 387.9757087478446 1020.449161300482 299.0543717043801
824 0.005 4.12 1 862.5205871934404 738.458468731969 738.6950983251423 1067.883734445222 1080.824043386193 1084.674229861102 805.3326089933283 388.0916507183919 1020.460831905687 299.0544224735177
825 0.005 4.125 1 862.59945836366 738.5975175270678 738.8343917335771 1067.884599280732 1080.82351513118 1084.673444738808 805.4155916497733 388.2074683707971 1020.471448389923 299.0544687147284
826 0.005 4.13 1 862.6784217665012 738.7361952348496 738.9733130542664 1067.88643038896 1080.824400135181 1084.674494134967 805.4984820410697 388.3231827491257 1020.483067822519 299.05451925993
827 0.005 4.135 1 862.7568638831737 738.8745017435959 739.1118623853027 1067.887299099354 1080.823872907611 1084.673709310809 805.5811088188631 388.4387544800026 1020.493640508612 299.0545653616842
828 0.005 4.14 1 862.8354048853455 739.0124391888965 739.250041721673 1067.889114223129 1080.824754207019 1084.674757029547 805.6635922763136 388.554194686857 1020.505207218467 299.0546158722992
829 0.005 4.145 1 862.913508991965 739.1500079747778 739.3878514733768 1067.889980142867 1080.824227650785 1084.673971337976 805.7458648670917 388.6695247520028 1020.515738636532 299.0546619131643
830 0.005 4.15 1 862.9916754219873 739.2872095372708 739.525293188387 1067.891785134175 1080.825106594286 1084.675017745893 805.8279576814432 388.7847146154389 1020.527251042105 299.0547123413884
831 0.005 4.155 1 863.0692930775768 739.4240436017408 739.6623665829436 1067.892602421391 1080.824561243838 1084.674221961364 805.9097671955749 388.8997700575237 1020.537651585961 299.0547583053914
832 0.005 4.16 1 863.1470487454137 739.5605134911377 739.7990747342162 1067.894430710848 1080.82545768138 1084.675279022345 805.9914736787864 389.0146966007259 1020.549142160715 299.0548086254249
833 0.005 4.165 1 863.2242355001341 739.6966183018577 739.9354171091813 1067.895263625481 1080.82491628726 1084.674483777868 806.0729069633917 389.1294902726397 1020.559535706272 299.054854521244
834 0.005 4.17 1 863.3015645044431 739.8323608984931 740.0713963032755 1067.897087465629 1080.825808034082 1084.675537142137 806.1542270503343 389.2441530346514 1020.57097838757 299.0549047817493
835 0.005 4.175 1 863.3783374782531 739.9677404843324 740.2070117955805 1067.897912555552 1080.825265262616 1084.674742049684 806.2352754681086 389.3586818030866 1020.581318432214 299.0549505358171
836 0.005 4.18 1 863.4552512963979 740.1027599197818 740.3422661892421 1067.899726251925 1080.826155316253 1084.675794743095 806.3162066510419 389.4730790126526 1020.592706252035 299.0550006859355
837 0.005 4.185 1 863.5315948039154 740.2374183011494 740.4771588637035 1067.900541235302 1080.825608888221 1084.674996758887 806.3968557697621 389.5873401791325 1020.602990115383 299.0550463593644
838 0.005 4.19 1 863.6080881878254 740.3717186456439 740.6116925376396 1067.902347901398 1080.826498458495 1084.67604929902 806.4773978805296 389.7014758978986 1020.614325072829 299.0550964029692
839 0.005 4.195 1 863.6841195910534 740.5056602291178 740.7458667265072 1067.903171081173 1080.825961212526 1084.675256930498 806.5576917231025 389.8154817223254 1020.624570284807 299.0551419259352
840 0.005 4.2 1 863.7602576545187 740.6392458778226 740.8796840347104 1067.904978644862 1080.826850865311 1084.676308635904 806.637888999787 389.9293579338786 1020.635855581723 299.0551918665832
841 0.005 4.205 1 863.8358270734092 740.7724747977055 741.0131439301932 1067.90578920767 1080.826304960312 1084.675510994485 806.7178035639749 390.0431020344466 1020.646040683906 299.0552372570343
842 0.005 4.21 1 863.9115272457251 740.9053497670378 741.1462489570008 1067.907581484836 1080.827190986103 1084.676560746402 806.7974790413393 390.1567163966884 1020.657270366987 299.0552870420244
843 0.005 4.215 1 863.9866781849695 741.0378700395627 741.2789986083851 1067.908386248643 1080.82664577865 1084.675763181719 806.8769260651952 390.2702002167147 1020.667404881537 299.0553322708337
844 0.005 4.22 1 864.0619643297599 741.1700386465473 741.4113955836409 1067.910178114208 1080.82753414476 1084.676814264143 806.9562858014525 390.3835553845801 1020.678585570192 299.0553818503234
845 0.005 4.225 1 864.1367074745524 741.3018545974819 741.5434392471694 1067.910981031845 1080.82698756736 1084.676015705036 807.0354007296335 390.4967820353526 1020.688671050144 299.055426920801
846 0.005 4.23 1 864.2115983279525 741.4333207895186 741.6751322085755 1067.912766781926 1080.827870965851 1084.677063893973 807.1144141884704 390.6098820825047 1020.699802735707 299.0554762666619
847 0.005 4.235 1 864.2858993663109 741.5644360012391 741.8064736645682 1067.913537355342 1080.827315047044 1084.676261031143 807.1931483906548 390.722849772665 1020.709818086018 299.0555210664901
848 0.005 4.24 1 864.3603751689747 741.6952034661346 741.9374663982644 1067.91532116252 1080.828203491802 1084.677311398786 807.2717907181452 390.8356841131338 1020.720900282663 299.0555701587015
849 0.005 4.245 1 864.4343208173283 741.8256222841347 742.0681098349233 1067.916111725716 1080.827654189554 1084.676510310657 807.3501727604258 390.9483962183053 1020.730887154063 299.0556146941457
850 0.005 4.25 1 864.5084572977094 741.9556963024451 742.1984073517311 1067.917913043597 1080.828545954512 1084.67756266777 807.4284825440461 391.0609748722757 1020.741941568407 299.0556635261557
851 0.005 4.255 1 864.5820399190434 742.085423640242 742.3283576092387 1067.918697549074 1080.827992358996 1084.676758935372 807.5065152949908 391.1734194618166 1020.751880147232 299.055707751418
852 0.005 4.26 1 864.6557824464419 742.2148074288918 742.457963376351 1067.920473155467 1080.828876050407 1084.677806907902 807.5844461691468 391.285740226204 1020.762868570373 299.0557562192539
853 0.005 4.265 1 864.7289489015524 742.3438458929784 742.5872234027664 1067.921244751851 1080.828323545087 1084.677004822952 807.6620780615265 391.3979218831035 1020.772751648914 299.0558000401781
854 0.005 4.27 1 864.8022829327407 742.4725427008536 742.7161407972869 1067.923010768161 1080.829206851623 1084.678052234673 807.7396205608427 391.5099737035208 1020.783688126077 299.0558482419905
855 0.005 4.275 1 864.8750690252245 742.6008968200468 742.8447148662309 1067.923785802219 1080.828656449466 1084.677250706328 807.8168964665223 391.6218993386173 1020.793527207944 299.0558918344174
856 0.005 4.28 1 864.9480131245692 742.7289112313657 742.9729482920673 1067.925550499513 1080.829538669991 1084.678297128517 807.8940887918935 391.7337030984785 1020.80441315159 299.0559396144591
857 0.005 4.285 1 865.0203564012952 742.8565847311799 743.1008402056653 1067.926319165929 1080.828979901941 1084.6774913719 807.970992396497 391.8453701277622 1020.814215185138 299.0559828598305
858 0.005 4.29 1 865.0929390785295 742.9839213672036 743.2283940955621 1067.928115782809 1080.829874883681 1084.678543496821 808.0478472148532 391.9569058024521 1020.825105612009 299.056030382084
859 0.005 4.295 1 865.1649234895132 743.110918465795 743.3556081003077 1067.928842551917 1080.829305041077 1084.677732151625 808.1243596398253 392.0683063033972 1020.83483379705 299.0560732955525
860 0.005 4.3 1 865.2371493070468 743.2375806561911 743.4824860189547 1067.930624972464 1080.830199588076 1084.678784309459 808.200838372555 392.1795754180473 1020.845654508723 299.0561204708745
861 0.005 4.305 1 865.3087651690873 743.3639052473836 743.6090259951341 1067.931348685666 1080.829630955084 1084.677972896139 808.2769708427171 392.2907120536033 1020.85532379997 299.0561630865554
862 0.005 4.31 1 865.3806085802979 743.4898969283358 743.7352319097166 1067.933143009038 1080.830529396602 1084.679026935974 808.3531157587701 392.4017193339858 1020.866094817204 299.0562099912921
863 0.005 4.315 1 865.4518624565528 743.6155531476419 743.8611019333508 1067.933864802316 1080.829959077456 1084.678215114478 808.4289383399858 392.512595725223 1020.875717265532 299.0562523478642
864 0.005 4.32 1 865.5233494214608 743.7408781405903 743.9866396172997 1067.935635093127 1080.830850122901 1084.679265269644 808.5047112478111 392.623337157428 1020.886433858779 299.0562990162748
865 0.005 4.325 1 865.5941878637 743.8658683373413 744.11184244846 1067.936315569855 1080.830273915198 1084.678450956251 808.5800931621096 392.7339503732361 1020.895926184901 299.0563410936203
866 0.005 4.33 1 865.6652839474654 743.9905305400313 744.2367157724136 1067.938066898683 1080.831158357292 1084.679496944325 808.6554751389264 392.8444344077437 1020.906558458262 299.0563875120624
867 0.005 4.335 1 865.7357402729322 744.1148601502382 744.361256403908 1067.938780583131 1080.830591310975 1084.678685619714 808.7304850176646 392.9547603912134 1020.916093212963 299.0564293156277
868 0.005 4.34 1 865.8064692592758 744.2388637357083 744.4854695357806 1067.940538920442 1080.831478295335 1084.679732611347 808.8055007911938 393.0649694850511 1020.926711514142 299.0564754284438
869 0.005 4.345 1 865.8765894136037 744.3625364924274 744.6093517608197 1067.941258954006 1080.830911689681 1084.678921398673 808.8802055457041 393.1750516009873 1020.936203692311 299.0565170182956
870 0.005 4.350000000000001 1 865.9469794246769 744.4858853418708 744.7329085512238 1067.943002669787 1080.831795991344 1084.679967475264 808.9548347389733 393.2850074780912 1020.946768233918 299.0565629141392
871 0.005 4.355 1 866.0167299663658 744.6089055015341 744.8561365767748 1067.943706111899 1080.831227039969 1084.679155839746 809.0291435090443 393.3948325638705 1020.956205345697 299.0566042623261
872 0.005 4.36 1 866.086730867371 744.7316028851848 744.9790405675874 1067.945450479923 1080.832111512912 1084.680201568947 809.1034328216255 393.5045298994344 1020.966723127122 299.0566498730083
873 0.005 4.365 1 866.1561180008058 744.8539735677318 745.1016176891812 1067.946152959553 1080.831542281636 1084.679389395984 809.1774096623358 393.6140968490319 1020.976119829236 299.0566909689336
874 0.005 4.37 1 866.2257348055238 744.9760228067164 745.223872241958 1067.947887416596 1080.832423107667 1084.680432916879 809.2513001707724 393.7235359028452 1020.986589771102 299.0567364062166
875 0.005 4.375 1 866.2947387258779 745.0977472416677 745.3458017822982 1067.948585800435 1080.83185357231 1084.679619823568 809.3249125471883 393.8328436846827 1020.995937275255 299.056777278881
876 0.005 4.38 1 866.363999832059 745.2191525138066 745.4674108959593 1067.950317896684 1080.832736423857 1084.680664650277 809.3985061012283 393.9420206348078 1021.006360558046 299.0568225127941
877 0.005 4.385 1 866.4326435861473 745.3402345869151 745.5886966431972 1067.951001479044 1080.832163303811 1084.679849909335 809.471784784912 394.0510674885653 1021.015649909689 299.0568631076207
878 0.005 4.39 1 866.5015381203669 745.460999567754 745.7096639838595 1067.952726087052 1080.833042651874 1084.680891908898 809.5450502895598 394.1599831929899 1021.026021910007 299.0569080985597
879 0.005 4.395 1 866.5698270751243 745.5814434779911 745.8303100745835 1067.953417281672 1080.832473016052 1084.680079128082 809.6179978417749 394.2687680249583 1021.03527643129 299.0569484875858
880 0.005 4.4 1 866.638372201639 745.701571973268 745.950639493976 1067.955138912024 1080.833352226889 1084.681120903746 809.690913891981 394.3774285134695 1021.045606481868 299.0569932648502
881 0.005 4.405 1 866.7062277892596 745.8213810916064 746.0706494143308 1067.955816239208 1080.832777598702 1084.680304802841 809.7634986774596 394.4859425458828 1021.054808331067 299.057033478372
882 0.005 4.41 1 866.7743473873722 745.9408767422827 746.1903445390114 1067.957513421184 1080.833653040356 1084.681345975904 809.8360348714448 394.5943306997339 1021.065083109478 299.0570780381128
883 0.005 4.415 1 866.8418801855832 746.0600544185285 746.3097216888794 1067.958184131548 1080.833081040819 1084.680531442303 809.9082539927028 394.7025900512158 1021.074239821476 299.0571180261143
884 0.005 4.42 1 866.9096954420827 746.1789209125662 746.42878622352 1067.959903340093 1080.83396131581 1084.681572623352 809.980477500255 394.8107211529948 1021.084482042652 299.0571622910267
885 0.005 4.425 1 866.9769067306571 746.2974713118106 746.5475346558389 1067.960584433483 1080.833390854967 1084.680758990864 810.0523380016461 394.9187186456778 1021.093602866491 299.0572020785568
886 0.005 4.43 1 867.0443786667209 746.4157119253802 746.6659719689061 1067.962280162192 1080.834265879357 1084.681799588227 810.1241827576519 395.0265877881273 1021.103791687592 299.0572461491632
887 0.005 4.435 1 867.1112634742123 746.5336385226328 746.7840952067269 1067.962963335726 1080.83369944268 1084.680987402362 810.195733664691 395.1343317313252 1021.112877380328 299.0572857051188
888 0.005 4.44 1 867.1783883590175 746.6512572616692 746.9019092159381 1067.964660114906 1080.834571730538 1084.682024324861 810.2672692579411 395.2419482839541 1021.123018272546 299.0573296651361
889 0.005 4.445 1 867.2449103964498 746.76856373729 747.0194109439179 1067.965334739663 1080.834000418925 1084.681209809122 810.3384897405724 395.3494311496987 1021.132053588769 299.0573690799669
890 0.005 4.45 1 867.3116836282566 746.8855641844568 747.1366052639389 1067.967026835358 1080.834872742712 1084.682247275603 810.4097030384911 395.4567853182431 1021.142141693101 299.0574128741513
891 0.005 4.455 1 867.3778636101703 747.0022541257285 747.2534890689044 1067.967689072893 1080.834298606313 1084.681431359739 810.4805917200625 395.5640049076238 1021.15110734253 299.0574521512514
892 0.005 4.46 1 867.4442905793542 747.1186398033947 747.3700672477914 1067.969374668 1080.835171864498 1084.682469499702 810.5514654768488 395.6710938143517 1021.161127902302 299.0574957979305
893 0.005 4.465 1 867.510123277081 747.234716567611 747.4863365510594 1067.970020430087 1080.834593769873 1084.681651288744 810.6219755030467 395.7780480149517 1021.170039300115 299.0575349406575
894 0.005 4.47 1 867.5762053006737 747.3504908252105 747.6023019788033 1067.971701538404 1080.835467633514 1084.682689576584 810.6924785732804 395.8848739998971 1021.180014558755 299.0575785006529
895 0.005 4.475000000000001 1 867.6416948800413 747.465958086768 747.7179604094681 1067.972356071771 1080.834891489155 1084.681871051549 810.7626672285045 395.9915708088558 1021.188886429542 299.0576175846874
896 0.005 4.48 1 867.7074351917282 747.5811246196832 747.8333167529405 1067.974034565872 1080.835762388771 1084.682907488155 810.8328527559745 396.0981343930615 1021.198819282314 299.0576610428267
897 0.005 4.485 1 867.7725968939375 747.6959864527017 747.9483682900824 1067.974715938762 1080.835199606023 1084.682096893845 810.9027691508003 396.2045690148767 1021.207662934243 299.0577000375715
898 0.005 4.49 1 867.837960864112 747.8105479192 748.0631183874291 1067.976365682089 1080.836053417962 1084.683122708123 810.9726166216997 396.3108870606417 1021.21752110532 299.0577434354356
899 0.005 4.495 1 867.9027835202634 747.92480662793 748.177565526324 1067.977033637127 1080.835490703145 1084.682314342848 811.0421924461994 396.4170684299065 1021.226329175214 299.0577823696148
900 0.005 4.5 1 867.9678065239399 748.0387668451233 748.2917130906112 1067.978675700789 1080.836347962734 1084.683342016645 811.1117104386494 396.5231191919708 1021.236144821081 299.0578256922643
901 0.005 4.505 1 868.0323123624457 748.1524273156618 748.405560463658 1067.979352587552 1080.835786101637 1084.682532015952 811.1809788445323 396.6290391686587 1021.2449230125 299.057864540529
902 0.005 4.51 1 868.0970043234563 748.2657910977596 748.5191100772347 1067.980977995829 1080.836636009316 1084.683555079823 811.2501800178476 396.7348314904839 1021.254679572733 299.0579077867804
903 0.005 4.515 1 868.1611699627176 748.378855852629 748.6323605613818 1067.981645554687 1080.836077451613 1084.682748087291 811.3191965442999 396.8404908107148 1021.263418180189 299.0579465831266
904 0.005 4.52 1 868.225466948943 748.4916250959309 748.7453147051979 1067.983273272909 1080.836930126472 1084.683771806807 811.3880697321821 396.9460119868129 1021.273148419837 299.0579897059537
905 0.005 4.525 1 868.2893530984443 748.6040977210877 748.8579717938911 1067.983958249407 1080.836378222606 1084.682968067588 811.4566981713785 397.0514132915472 1021.281874765522 299.0580283593164
906 0.005 4.53 1 868.3533939417754 748.7162769768488 748.9703345678006 1067.98557670774 1080.837229601754 1084.683992021386 811.525222014903 397.156681910795 1021.291571753868 299.0580714016333
907 0.005 4.535 1 868.4169215688868 748.8281604026332 749.0824012502075 1067.986217194377 1080.83666261654 1084.683179534823 811.5934845292977 397.2618218418178 1021.300184031998 299.0581099343338
908 0.005 4.54 1 868.4806555730212 748.9397525579262 749.1941755436677 1067.987849537444 1080.837519926252 1084.684206103368 811.6616854615467 397.3668328335547 1021.309846668844 299.0581528206313
909 0.005 4.545 1 868.5438268998402 749.0510513252769 749.3056559381439 1067.988469407179 1080.836941281123 1084.683387338065 811.7296295703137 397.4717134085201 1021.31842040929 299.0581912797649
910 0.005 4.55 1 868.6072147974265 749.1620595115909 749.4168449573275 1067.990072885117 1080.837776745879 1084.684397979508 811.7974951751321 397.5764635443416 1021.328025886531 299.0582340999238
911 0.005 4.555 1 868.6700534369141 749.2727763688754 749.5277421854574 1067.990717542979 1080.837221365501 1084.68359389608 811.8651033166409 397.6810822319566 1021.336567974435 299.0582724384355
912 0.005 4.56 1 868.7331100490688 749.3832043421781 749.6383497065434 1067.992328572038 1080.838061466336 1084.684607431598 811.9326591415672 397.7855750054723 1021.346135818889 299.0583151972334
913 0.005 4.565 1 868.7956132749545 749.4933428317843 749.7486672037178 1067.992969752401 1080.83750452255 1084.683803651949 812.0000420242865 397.8899384842089 1021.354639772218 299.058353427884
914 0.005 4.57 1 868.8583351873029 749.6031941272317 749.8586967233816 1067.994571626455 1080.83834254524 1084.684816226428 812.0673446466747 397.9941711876239 1021.364163059947 299.0583960786947
915 0.005 4.575 1 868.9205172949365 749.7127576123959 749.9684379532808 1067.995212897 1080.837787383806 1084.684013215569 812.1343777776458 398.0982721846789 1021.372628998137 299.0584342438796
916 0.005 4.58 1 868.982919943774 749.822035578237 750.0778928784284 1067.996815033194 1080.838627781873 1084.685027358882 812.201334469207 398.2022471713856 1021.382112552859 299.0584767372884
917 0.005 4.585 1 869.0447751686033 749.9310270971781 750.1870609584063 1067.997447825363 1080.838070326311 1084.68422244017 812.2680141361216 398.3060822124206 1021.390534663979 299.0585146949675
918 0.005 4.59 1 869.106854165982 750.0397347193696 750.2959443438714 1067.999044270083 1080.83890965188 1084.685235737851 812.3346303769001 398.4097910767022 1021.399976400811 299.0585569850219
919 0.005 4.595 1 869.1683768909328 750.1481573714489 750.4045423931377 1067.999671876143 1080.838350648364 1084.684429961969 812.4009056649811 398.5133709931629 1021.408351069457 299.0585947384361
920 0.005 4.600000000000001 1 869.2301270720401 750.2562977335132 750.512857363497 1068.001264855042 1080.839190171259 1084.685443606517 812.467160028211 398.6168224766845 1021.417748166245 299.0586368676085
921 0.005 4.605 1 869.2913318590066 750.3641548162743 750.6208886513863 1068.001886319635 1080.838630231428 1084.68463699981 812.5331631054725 398.7201445012773 1021.426081407831 299.0586743515049
922 0.005 4.61 1 869.3527636651679 750.4717312524705 750.728638490216 1068.003472068272 1080.8394669937 1084.685648512612 812.5991236197796 398.8233394162841 1021.4354372657 299.0587162004154
923 0.005 4.615 1 869.4136511484912 750.5790260343232 750.8361062717333 1068.004087534795 1080.838905605276 1084.684841788503 812.6648247932385 398.9264361044948 1021.443728840332 299.0587534321278
924 0.005 4.62 1 869.4747721923966 750.6860419664529 750.9432943702406 1068.005675607306 1080.839744653128 1084.68585568628 812.7304795343654 399.0293874566981 1021.453046213792 299.058795056616
925 0.005 4.625 1 869.535348269272 750.7927778583662 751.0502020408651 1068.006288074379 1080.839183738393 1084.685050061305 812.7958808297154 399.132201882389 1021.461296749899 299.0588320386821
926 0.005 4.63 1 869.5961531763602 750.8992363166253 751.1568314748009 1068.007856971538 1080.840014845706 1084.686058470541 812.861233497864 399.2348817955411 1021.470565115416 299.0588733379519
927 0.005 4.635 1 869.6564419832719 751.0054167461162 751.2631824155997 1068.008463887466 1080.839453437624 1084.685252491637 812.9263270447191 399.337433772996 1021.478777679053 299.0589100242331
928 0.005 4.64 1 869.7169482837121 751.1113212496541 751.3692566877764 1068.010032135662 1080.840288365688 1084.686263826516 812.9913662473898 399.4398551574194 1021.488007200391 299.0589510135389
929 0.005 4.645 1 869.7769260451952 751.2169491158462 751.475053891244 1068.010651380564 1080.839732637296 1084.685459637716 813.0561615662644 399.5421455944708 1021.496187973016 299.0589874075891
930 0.005 4.65 1 869.8371213388845 751.3223025302001 751.580575919408 1068.012214383749 1080.840565550195 1084.686469525072 813.1207796832982 399.6443073818101 1021.505377701616 299.0590281606704
931 0.005 4.655 1 869.8967679486568 751.4273810253942 751.6858225210133 1068.012800754332 1080.839999458763 1084.685660885834 813.185193005176 399.7463397432739 1021.513498215865 299.0590643404213
932 0.005 4.66 1 869.9566149806565 751.5321866209994 751.7907955305354 1068.01437151705 1080.840839202956 1084.686674710552 813.2495798713832 399.8482440353314 1021.522657319368 299.0591047693334
933 0.005 4.665 1 870.0159371986584 751.6367186955065 751.8954946011594 1068.014970345055 1080.840276327952 1084.685866563976 813.3137292625952 399.95001805189 1021.530750535297 299.0591406743956
934 0.005 4.67 1 870.0755002893231 751.7409796871369 751.9999218200004 1068.016538055166 1080.841117386237 1084.686881004911 813.3778567283196 400.0516665079723 1021.539833744071 299.059180890254
935 0.005 4.675 1 870.1345417982425 751.8449674840313 752.1040756604642 1068.017115241546 1080.840544272201 1084.68606740965 813.4417046805225 400.1531850652602 1021.547869343941 299.0592164788742
936 0.005 4.68 1 870.1937658830694 751.9486864280801 752.2079597014538 1068.01869755439 1080.84139080582 1084.687084808607 813.5054901962708 400.2545822511254 1021.556954988856 299.0592564412188
937 0.005 4.685 1 870.252492215029 752.0521346231528 752.311572622882 1068.019278362567 1080.840818004645 1084.686270289376 813.5690320471441 400.3558507815823 1021.564973361877 299.0592918209128
938 0.005 4.69 1 870.3114297644584 752.155315219533 752.4149171219703 1068.020836496262 1080.841657264184 1084.687284058608 813.6325493065176 400.4569919568229 1021.574003222798 299.0593315383818
939 0.005 4.695 1 870.3698161479747 752.2582254656799 752.5179911969956 1068.021379831406 1080.841059884582 1084.686442305529 813.6957358576424 400.5580023492299 1021.581938732517 299.0593663166488
940 0.005 4.7 1 870.4284219173325 752.3608700097533 752.6207985569308 1068.022917213035 1080.841877943547 1084.687428862953 813.758940921728 400.6588860964683 1021.590901446825 299.0594055764695
941 0.005 4.705 1 870.4865389063705 752.4632460778643 752.7233372734578 1068.023462874042 1080.84128479404 1084.686594470091 813.8218868190713 400.7596412310062 1021.59880393928 299.0594404009374
942 0.005 4.71 1 870.5448639593292 752.5653580070497 752.8256108534381 1068.025017491544 1080.842135472153 1084.687626545662 813.8848085489851 400.8602554659025 1021.607744912754 299.0594793040411
943 0.005 4.715 1 870.6026976688548 752.6672030552749 752.9276173921226 1068.025598386045 1080.841589370704 1084.686847253668 813.9474601929863 400.960749384777 1021.615648264695 299.0595138185005
944 0.005 4.72 1 870.6607376358663 752.7687855108381 753.0293603496808 1068.027171297468 1080.842454361094 1084.687889290184 814.0100877672402 401.0611321962383 1021.624582675769 299.0595528174898
945 0.005 4.725000000000001 1 870.7182629621232 752.8701026366805 753.1308377991249 1068.027728678679 1080.841871785111 1084.687062282964 814.0724541747636 401.1613737870206 1021.632432707818 299.0595869552117
946 0.005 4.73 1 870.7759926668476 752.9711586489149 753.2320531602483 1068.029263505152 1080.842694172748 1084.688053542284 814.1347906862048 401.2614917002902 1021.641295669973 299.0596257468569
947 0.005 4.735 1 870.8332191530818 753.0719511450795 753.3330047493121 1068.029803855429 1080.842101388071 1084.687217720512 814.1968589809842 401.361483888625 1021.649093825001 299.0596601918484
948 0.005 4.74 1 870.8906626627179 753.1724834347443 753.4336953341029 1068.031339199078 1080.84293188796 1084.688222354165 814.2589357454669 401.4613514675885 1021.65791869671 299.059699216218
949 0.005 4.745 1 870.9476011643911 753.2727538651012 753.534123760135 1068.03188414052 1080.842352996352 1084.68740521928 814.3207267813611 401.5610928314656 1021.665686078038 299.0597339310368
950 0.005 4.75 1 871.0047580180581 753.3727654952419 753.6342926346488 1068.033425832758 1080.843210722717 1084.688445265193 814.382458000136 401.6607080333602 1021.674486669336 299.0597728062667
951 0.005 4.755 1 871.0614073213044 753.4725165546226 753.7342006624726 1068.03397918325 1080.842658151483 1084.687661986416 814.4439064485838 401.7601950838763 1021.682237800899 299.059807348837
952 0.005 4.76 1 871.1182744839589 753.572010475984 753.833850729187 1068.035534446873 1080.843522535816 1084.688702019665 814.5053449593378 401.859552563185 1021.691020899191 299.0598464779439
953 0.005 4.765 1 871.174584683401 753.6712458781648 753.9332419659768 1068.036075160338 1080.842933838822 1084.687866644835 814.5665362191155 401.958785718729 1021.6987299838 299.0598808100102
954 0.005 4.77 1 871.2311075452819 753.7702252959739 754.0323765258852 1068.037577127094 1080.843744852027 1084.688847528907 814.6276938670866 402.0578947809765 1021.707424002788 299.0599197101963
955 0.005 4.775 1 871.2871528499275 753.8689477323262 754.1312537575157 1068.038104727433 1080.843147707269 1084.688006644977 814.688589492278 402.1568778258985 1021.715072184683 299.0599543044887
956 0.005 4.78 1 871.3434174970348 753.9674152078669 754.2298754349182 1068.039613578554 1080.843985250834 1084.689026123497 814.7494374842634 402.255735522171 1021.723732602919 299.0599930018609
957 0.005 4.785 1 871.3992129941878 754.0656274217454 754.3282412962136 1068.040168661847 1080.843428365416 1084.688233935313 814.8100838743999 402.3544664850762 1021.731374225904 299.0600272618086
958 0.005 4.79 1 871.4552134581967 754.1635864225916 754.4263533204559 1068.041694186979 1080.844279172208 1084.689262664906 814.8706649409745 402.4530721963201 1021.740025496777 299.0600659038639
959 0.005 4.795 1 871.5107109750001 754.2612913782099 754.5242108619922 1068.042228150347 1080.843688728354 1084.688425791816 814.9310012272215 402.5515518769901 1021.747611410141 299.0600995037617
960 0.005 4.8 1 871.566415706299 754.3587446946982 754.6218160511329 1068.043718231428 1080.844498574495 1084.689406322425 814.9912965780366 402.6499073545194 1021.756190889465 299.0601373984022
961 0.005 4.805 1 871.621622012765 754.4559451621897 754.719168041419 1068.044228077775 1080.843898746605 1084.68856435922 815.0513388341552 402.7481371443769 1021.763717720742 299.0601706815513
962 0.005 4.81 1 871.6770407897662 754.5528954370767 754.8162691176937 1068.045726426303 1080.844736059099 1084.689583733066 815.1113463679907 402.8462414704089 1021.772265791958 299.060207787268
963 0.005 4.815 1 871.7319709933491 754.6495943561799 754.9131184873158 1068.046266618349 1080.844178344332 1084.688791795674 815.1711045489465 402.9442200500893 1021.779789335126 299.060240314847
964 0.005 4.82 1 871.7871161698787 754.7460445246295 755.0097184013526 1068.047781474803 1080.845029398128 1084.689821667542 815.2308283714829 403.0420750003035 1021.78833013553 299.0602770291837
965 0.005 4.825 1 871.8417378764688 754.8422449895676 755.1060681850573 1068.048298701694 1080.844437887888 1084.688985013009 815.2903105253253 403.1398037767934 1021.795798718522 299.060308701204
966 0.005 4.83 1 871.8965783181742 754.9381981442336 755.2021699605621 1068.049778244968 1080.84524756723 1084.689964919296 815.3497568734856 403.2374060704715 1021.804266587545 299.0603447247349
967 0.005 4.835 1 871.9509215973591 755.0339027129418 755.2980228318528 1068.050258821481 1080.844624043707 1084.689095040368 815.4089512560421 403.3348915789272 1021.811660091643 299.0603758429697
968 0.005 4.84 1 872.0054896364211 755.1293614678251 755.3936291600364 1068.051725313576 1080.845436792324 1084.690086225925 815.4680969968522 403.4322445784412 1021.820069636962 299.06041112891
969 0.005 4.845 1 872.0595732657339 755.2245730978 755.4889880476323 1068.052234296294 1080.844860426372 1084.689275263946 815.5270064479556 403.5294719669743 1021.827455074183 299.0604422091076
970 0.005 4.850000000000001 1 872.1138865243781 755.3195401099487 755.5841016625242 1068.053736914214 1080.845720163351 1084.690321544835 815.585885732873 403.626570919219 1021.835872856972 299.0604775878482
971 0.005 4.855 1 872.1677189928156 755.4142614463307 755.6789692282052 1068.054278250341 1080.845175781087 1084.689544481339 815.6445262260835 403.7235508684851 1021.84326656682 299.0605088499522
972 0.005 4.86 1 872.2217586130884 755.5087396028688 755.7735929797559 1068.055772758785 1080.846025259581 1084.690575803001 815.7031248752852 403.8203953220501 1021.851664045741 299.0605447578515
973 0.005 4.865 1 872.2752952188024 755.6029734755924 755.867972111159 1068.056286642883 1080.845440390535 1084.689743851974 815.7614821643489 403.9171266404197 1021.858997826194 299.0605761201613
974 0.005 4.87 1 872.3290451555222 755.6969654548827 755.9621086876969 1068.057740651556 1080.846242786068 1084.69071780756 815.8198062532443 404.0137348961986 1021.867318579454 299.0606123283454
975 0.005 4.875 1 872.382298774929 755.7907149172395 756.0560023128278 1068.058208932696 1080.845614982868 1084.689842612325 815.8778943623556 404.1102170365663 1021.874573908974 299.0606441664042
976 0.005 4.88 1 872.4357907609772 755.8842239085905 756.1496548354036 1068.059651301688 1080.846420501002 1084.690827443956 815.9359490358298 404.2065722047619 1021.882843840105 299.0606806090897
977 0.005 4.885 1 872.4887675534579 755.9774914916812 756.2430656084809 1068.060136991648 1080.845838913438 1084.69001219557 815.9937516590386 404.3028040609868 1021.890071566008 299.0607131297314
978 0.005 4.89 1 872.5419882107093 756.0705202797159 756.336236894234 1068.061615035244 1080.846689979305 1084.691050180988 816.0515229756977 404.3989141379462 1021.898342865597 299.0607502355111
979 0.005 4.895 1 872.594699890948 756.1633085527297 756.4291674203811 1068.062115907514 1080.84611923244 1084.690242607644 816.1090550306035 404.4948980556502 1021.905552625352 299.0607829908065
980 0.005 4.9 1 872.6476475618392 756.2558593092353 756.5218597263055 1068.063576621311 1080.846943122041 1084.691242645529 816.1665518508127 404.5907573620697 1021.913780099136 299.0608205461818
981 0.005 4.905 1 872.7000720054556 756.3481708893464 756.61431260881 1068.064047163935 1080.846333500196 1084.690387516479 816.2238111177063 404.6864895328375 1021.920926528221 299.0608535353988
982 0.005 4.91 1 872.7527474211344 756.4402463922274 756.7065286972361 1068.065492650403 1080.847146822007 1084.691379281216 816.2810469037948 404.7821043883855 1021.929099632883 299.0608908603182
983 0.005 4.915 1 872.8049223844915 756.5320841519857 756.7985067792928 1068.065991372124 1080.846571439746 1084.690566407393 816.338054728959 404.8775924193228 1021.936238629297 299.0609240070024
984 0.005 4.92 1 872.8573432999381 756.62368689428 756.8902492026601 1068.067460042731 1080.847419834358 1084.691602139688 816.3950206433561 404.9729590130016 1021.944411301602 299.0609614567207
985 0.005 4.925 1 872.909236216378 756.7150529110232 756.9817546935195 1068.067950264149 1080.846846920414 1084.690791876048 816.4517724317579 405.0682001568597 1021.951521034396 299.0609941244795
986 0.005 4.93 1 872.9613822659654 756.8061853999147 757.0730259481134 1068.069402801108 1080.847671132575 1084.69179105844 816.5084666823514 405.1633177039632 1021.959650763743 299.061031441746
987 0.005 4.935 1 873.0130122687339 756.8970827759118 757.1640618127159 1068.069859723353 1080.847056292882 1084.690930094765 816.5649188405897 405.2583153415775 1021.966694065795 299.0610639430163
988 0.005 4.94 1 873.0648864991358 756.987747920195 757.2548647578767 1068.071287076152 1080.847863235034 1084.691915904777 816.6213359682304 405.353187146747 1021.974758207541 299.0611006078851
989 0.005 4.945 1 873.1162600326394 757.0781793234394 757.3454336789288 1068.07176082331 1080.847282305704 1084.691099791627 816.6775223427475 405.4479314873909 1021.981783979539 299.0611330057428
990 0.005 4.95 1 873.1678979706433 757.1683803638688 757.4357714072701 1068.07322764808 1080.848132230271 1084.692134762177 816.7337142324224 405.54255274036 1021.989856670676 299.0611695252427
991 0.005 4.955 1 873.2190344430875 757.2583493534902 757.5258767452644 1068.073710824473 1080.847557350089 1084.691322000659 816.7896688203683 405.6370500627394 1021.996867569206 299.0612012760701
992 0.005 4.96 1 873.2704073971639 757.3480888418011 757.6157519518734 1068.075146770392 1080.848374748247 1084.692315415333 816.845573578144 405.7314238927093 1022.004887621692 299.0612375344962
993 0.005 4.965 1 873.3212565375915 757.4375970791145 757.7053957075658 1068.075598393905 1080.847761007948 1084.691454129283 816.9012548833256 405.8256728484801 1022.011827653902 299.061268968797
994 0.005 4.97 1 873.3723762473103 757.5268770740022 757.7948105454567 1068.077025449239 1080.848569751765 1084.692440181477 816.9568990746642 405.9197990928756 1022.019803565096 299.0613045767795
995 0.005 4.975000000000001 1 873.4229604856689 757.6159271754674 757.8839952210373 1068.077479828835 1080.847984940654 1084.691621641713 817.0122963419724 406.0138010506717 1022.026714601813 299.0613358704845
996 0.005 4.98 1 873.4738143967452 757.704750489189 757.9729524894735 1068.078931579152 1080.848832238086 1084.692654633772 817.0676646737198 406.1076788091076 1022.034681681452 299.0613713299675
997 0.005 4.985 1 873.5241441262807 757.793345155466 758.0616808456585 1068.079393253307 1080.848252626705 1084.691839093755 817.1228005171134 406.2014287950743 1022.041575566242 299.0614020312917
998 0.005 4.99 1 873.5747881829031 757.8817143311412 758.1501830603306 1068.080905285661 1080.849109072366 1084.692850548449 817.177936666268 406.295060282952 1022.049628284604 299.061437310081
999 0.005 4.995 1 873.6248235646384 757.9698556782107 758.2384572903159 1068.081286283792 1080.848460982241 1084.691969103047 817.2327765040635 406.3885688512896 1022.056402066808 299.061467771013
1000 0.005 5 1 873.6751826943694 758.0577730122847 758.3265067571484 1068.082735339701 1080.849287976056 1084.692966180093 817.2876486552166 406.4819567447836 1022.064335409024 299.0615025697649
1001 0.005 5.005 1 873.7249675703241 758.1454639468277 758.4143296090426 1068.083128445981 1080.848675769549 1084.69213092082 817.3422594698288 406.5752215572384 1022.071073522136 299.0615331036106
1002 0.005 5.01 1 873.775109484985 758.2329321975458 758.5019290231751 1068.084606861892 1080.849544173087 1084.693175901668 817.3968824118127 406.6683633185435 1022.079001226589 299.0615679236271
1003 0.005 5.015 1 873.8246610746362 758.3201753022087 758.5893031026832 1068.085014182267 1080.848941122863 1084.692346531848 817.4512253588434 406.7613826564742 1022.085721754998 299.0615981384275
1004 0.005 5.02 1 873.8745342393867 758.4071969476969 758.6764550228905 1068.086478408097 1080.849781264767 1084.693351922876 817.5055668727597 406.8542805563231 1022.093610372468 299.061632929812
1005 0.005 5.025 1 873.9238108493224 758.4939945364071 758.7633827321853 1068.086844971732 1080.849133175828 1084.692471190534 817.5596367480191 406.9470575171645 1022.100261662574 299.0616630460387
1006 0.005 5.03 1 873.9734138407871 758.5805718931261 758.8500895015369 1068.088286830395 1080.849961182779 1084.693468195798 817.6137149762823 407.0397166749068 1022.108089117518 299.0616974568808
1007 0.005 5.035 1 874.0224341370122 758.6669265936445 758.9365734215646 1068.088656651257 1080.849327761203 1084.692607119402 817.6675348406819 407.1322514606574 1022.114706230778 299.061727404025
1008 0.005 5.04 1 874.0717898035642 758.7530626507405 759.0228379373332 1068.090110533441 1080.850171687438 1084.693623249489 817.7213569662985 407.2246601140436 1022.122511466777 299.0617618247206
1009 0.005 5.045 1 874.120566794903 758.8389772303791 759.108880823372 1068.090487214914 1080.849547483227 1084.692773308551 817.7749261589435 407.3169487613628 1022.129104995978 299.0617916431893
1010 0.005 5.05 1 874.1696747493556 758.9246740948688 759.194705293859 1068.091936593142 1080.85039570311 1084.693795392581 817.828503196791 407.4091154968492 1022.136878987962 299.0618259667398
1011 0.005 5.055 1 874.2181855343728 759.0101508884119 759.2803094455608 1068.09231238514 1080.849775876256 1084.692949061545 817.881827785909 407.5011598361731 1022.143439671056 299.0618558171666
1012 0.005 5.06 1 874.2670469424675 759.0954115486824 759.3656966625999 1068.093766249039 1080.850627191844 1084.693972672362 817.9351644699052 407.5930826512146 1022.15118987218 299.0618900434834
1013 0.005 5.065 1 874.3153755097167 759.1804529876207 759.450864619922 1068.094143357024 1080.850006843249 1084.693124790286 817.9882511935189 407.6848844123921 1022.157728722987 299.0619198863665
1014 0.005 5.07 1 874.364031832214 759.2652793196792 759.5358167001602 1068.095592368994 1080.85085488812 1084.694145679566 818.0413679064733 407.7765665608136 1022.165443636257 299.0619541420633
1015 0.005 5.075 1 874.4120846343592 759.3498875656137 759.6205506635586 1068.095958522545 1080.850231804874 1084.693296431634 818.0941999930236 407.8681246277466 1022.17194234154 299.0619840111843
1016 0.005 5.08 1 874.4604670247205 759.4342819500159 759.7050699905568 1068.097388437902 1080.851062013513 1084.694292944438 818.1470327638081 407.9595577184649 1022.179612196421 299.06201866321
1017 0.005 5.085 1 874.5082537180543 759.5184594577263 759.789372394352 1068.097731490608 1080.85041202778 1084.693411419277 818.1996013425853 408.0508685615883 1022.186054811865 299.0620487611477
1018 0.005 5.09 1 874.5563797628146 759.602424421006 759.8734614343266 1068.099151091641 1080.851238933969 1084.694410168034 818.2521841568503 408.1420644137081 1022.193679554362 299.0620833070118
1019 0.005 5.095 1 874.6039051843504 759.6861736320272 759.9573347090604 1068.099495470448 1080.850604597839 1084.693551561319 818.3044976996043 408.2331333404165 1022.200084998797 299.0621132896235
1020 0.005 5.100000000000001 1 874.6517773883392 759.7697110535503 760.0409954767482 1068.100910796277 1080.851440507949 1084.69456572301 818.3568131083609 408.3240825037464 1022.207688842052 299.0621477287631
1021 0.005 5.105 1 874.6990732600315 759.8530344186387 760.1244420240765 1068.10127699574 1080.850827364719 1084.693726013088 818.4088921702569 408.4149110207588 1022.214079471087 299.0621775854231
1022 0.005 5.11 1 874.7467211154053 759.9361472723227 760.2076773361665 1068.102707429744 1080.851674795666 1084.694748984233 818.4609850690301 408.5056199637501 1022.221666573234 299.0622118788539
1023 0.005 5.115 1 874.7937893521107 760.0190472731049 760.2906996448619 1068.103075350107 1080.851061147076 1084.693907433332 818.5128226588032 408.596207921743 1022.228032344138 299.0622416165608
1024 0.005 5.12 1 874.8412024579623 760.1017379027159 760.3735118856362 1068.104499793108 1080.851904288844 1084.694926549409 818.5646556296795 408.6866757081249 1022.235588425321 299.0622756773673
1025 0.005 5.125 1 874.8880377615991 760.1842168919685 760.4561123316729 1068.104863275627 1080.851289346212 1084.694083536574 818.6162497383534 408.7770165604531 1022.241925239582 299.0623052334577
1026 0.005 5.13 1 874.9352199174333 760.2664877125917 760.5385039122472 1068.106282379556 1080.852129848475 1084.695099171199 818.6678429761514 408.8672402035489 1022.249452120513 299.0623390541542
1027 0.005 5.135 1 874.9818188079466 760.3485480351234 760.6206848558343 1068.106638937982 1080.851511314175 1084.694252058938 818.7191936207458 408.9573405951851 1022.255756876013 299.0623683616536
1028 0.005 5.14 1 875.0287575234585 760.4304013596728 760.702658141901 1068.10805011827 1080.852349731466 1084.695266086814 818.7705237260333 409.0473212325433 1022.263251692451 299.0624020030564
1029 0.005 5.145 1 875.0751310045134 760.5120455477866 760.7844220904101 1068.108398219067 1080.851729107884 1084.694416845171 818.8216306028904 409.1371829626344 1022.269524771483 299.0624310943479
1030 0.005 5.15 1 875.121855184159 760.5934844812803 760.8659799611013 1068.109803446524 1080.852565512111 1084.695428096393 818.8727272459743 409.2269268086058 1022.276975185633 299.0624645023249
1031 0.005 5.155 1 875.1679986796704 760.6747145660963 760.9473290763186 1068.110151349135 1080.851942209871 1084.694575907232 818.9235832983352 409.3165507589476 1022.283224575356 299.0624933129814
1032 0.005 5.16 1 875.2144621456985 760.7557400838243 761.0284728938391 1068.11155295234 1080.852776506015 1084.69558557157 818.9744442437539 409.4060516755371 1022.290647355809 299.0625263922792
1033 0.005 5.165 1 875.2603589007149 760.8365583039864 761.1094093390784 1068.111895828708 1080.85214945371 1084.69473066852 819.0250826412806 409.4954237777603 1022.296862577675 299.0625547522384
1034 0.005 5.17 1 875.3065871963287 760.9171729896914 761.1901415370679 1068.113297362357 1080.852984538478 1084.695740621778 819.0757293951665 409.5846835205322 1022.304253243036 299.0625873889635
1035 0.005 5.175 1 875.3522535502188 760.9975817332008 761.2706676804738 1068.11363629053 1080.852358253244 1084.694886449901 819.1261346888764 409.6738265235279 1022.310436368333 299.0626152621632
1036 0.005 5.18 1 875.3982528685358 761.0777880906605 761.3509907462355 1068.115029932756 1080.853192232066 1084.695895265631 819.1765333317416 409.7628508753826 1022.317792390363 299.062647281149
1037 0.005 5.185 1 875.4436899906256 761.1577896469977 761.4311089057269 1068.115363474921 1080.852565475555 1084.69504051978 819.2266947256422 409.8517490557293 1022.323941934072 299.062674539537
1038 0.005 5.19 1 875.4894764544425 761.2375901894728 761.5110253042141 1068.116764492061 1080.853400472698 1084.696048795994 819.2768646368457 409.9405337363895 1022.331274809655 299.0627059379844
1039 0.005 5.195 1 875.5346971797541 761.317187082745 761.5907379636728 1068.117095557844 1080.852771995015 1084.695193110573 819.3267957373637 410.0292011562889 1022.337393780528 299.0627325353795
1040 0.005 5.2 1 875.5802444174883 761.3965838527381 761.6702498230686 1068.118478532813 1080.853603456211 1084.696200592864 819.3767204100888 410.1177441896332 1022.344682385364 299.0627632820177
1041 0.005 5.205 1 875.6252288023514 761.4757780878163 761.7495590492225 1068.118803969935 1080.852975360036 1084.695344497508 819.4264100552627 410.2061730695104 1022.350766835713 299.0627892706269
1042 0.005 5.21 1 875.6705553369926 761.5547733479162 761.828668562266 1068.120188251032 1080.853810036608 1084.69635259944 819.4760725873413 410.2944834673247 1022.358025653977 299.0628194258753
1043 0.005 5.215 1 875.7153121775042 761.6335672061188 761.9075765747384 1068.120510636526 1080.853181571838 1084.695497058488 819.5255160387807 410.382675202081 1022.364074332192 299.0628449667996
1044 0.005 5.22 1 875.7603907915052 761.7121631443233 761.9862860311329 1068.121887689422 1080.854012134869 1084.696503906723 819.5749541276548 410.4707490575702 1022.371301287317 299.0628747761284
1045 0.005 5.225000000000001 1 875.8049080334079 761.7905587964684 762.0647950810815 1068.122205248083 1080.853383069237 1084.69564765347 819.6241707872658 410.5587070225185 1022.37732054117 299.0629000857578
1046 0.005 5.23 1 875.8497721145234 761.8687576849426 762.1431067140785 1068.123581084895 1080.85421392996 1084.696654082192 819.6733892816393 410.646545439338 1022.384520423575 299.0629297895672
1047 0.005 5.235 1 875.8940670851249 761.9467571043418 762.2212188165279 1068.123883661217 1080.853580802608 1084.695795970112 819.7224199389293 410.7342647699055 1022.390498638773 299.0629550674275
1048 0.005 5.24 1 875.9387110428352 762.0245610513797 762.2991347037143 1068.125256962521 1080.854412953565 1084.696803448852 819.771431941263 410.8218660802989 1022.397666424303 299.0629849222604
1049 0.005 5.245 1 875.9827887934994 762.1021668016433 762.3768523132956 1068.125565142304 1080.85378143253 1084.69594522255 819.8202010660876 410.9093484931548 1022.403621818187 299.0630104265073
1050 0.005 5.25 1 876.0272119231076 762.1795781812206 762.4543748506425 1068.126937414877 1080.854611826546 1084.696950983491 819.8689661278692 410.9967130056577 1022.410761248864 299.0630406000233
1051 0.005 5.255 1 876.0710676289293 762.2567923709513 762.5317001579378 1068.127243144779 1080.853978953697 1084.696092395511 819.9175185267256 411.0839588638741 1022.416687090672 299.063066514317
1052 0.005 5.26 1 876.1152581169538 762.3338133496546 762.6088315760059 1068.128580425258 1080.854807710754 1084.697099009692 819.9660429692252 411.1710931679526 1022.423789532699 299.0630971566491
1053 0.005 5.265 1 876.1588873531127 762.4106383162253 762.685766914763 1068.128887076595 1080.854178185654 1084.696241641622 820.0143448050663 411.2581060003228 1022.429683374871 299.0631235309278
1054 0.005 5.27 1 876.2028639562371 762.4872709411702 762.7625092448887 1068.130257438778 1080.85500692426 1084.697245992682 820.0626508909577 411.3450001317152 1022.436759647075 299.0631546245209
1055 0.005 5.275 1 876.2462812460766 762.5637086581678 762.8390565899271 1068.130570635596 1080.854380098219 1084.696391043344 820.11072931414 411.4317772792182 1022.442629902871 299.0631814147634
1056 0.005 5.28 1 876.2900419042793 762.6399551146204 762.9154120089526 1068.131931960603 1080.855207221421 1084.697394735876 820.1588084696359 411.518435677567 1022.449675525499 299.0632128722332
1057 0.005 5.285 1 876.3332241380168 762.7160076686432 762.9915734913617 1068.132223924579 1080.854573161793 1084.696536280498 820.2066594579778 411.6049754811118 1022.45550587603 299.0632400606526
1058 0.005 5.29 1 876.3767548815989 762.7918700217723 763.0675441069958 1068.133575150346 1080.855401031333 1084.697540606443 820.2544471622704 411.6913976199603 1022.46251815269 299.063271829338
1059 0.005 5.295 1 876.4197389652201 762.8675396130387 763.143321864118 1068.133869549611 1080.854769598912 1084.696682699704 820.3020424348526 411.7777027423649 1022.468325200726 299.0632992166821
1060 0.005 5.3 1 876.4630662171098 762.9430201008953 763.2189098513943 1068.135219015753 1080.855595486013 1084.697685132809 820.3496506305095 411.8638936215416 1022.475307898677 299.0633311341925
1061 0.005 5.305 1 876.5058259617534 763.0183088195556 763.2943059989814 1068.135494372561 1080.854954031629 1084.696821633714 820.3970333841723 411.9499651497836 1022.481073933925 299.0633585554615
1062 0.005 5.31 1 876.5489345209905 763.0934095092464 763.3695134449581 1068.136838748266 1080.855781499518 1084.697825662281 820.4444291284522 412.0359198289536 1022.488023730688 299.063390409852
1063 0.005 5.315 1 876.5914838124904 763.1683195265567 763.4445301469664 1068.137124066837 1080.855147762073 1084.696966102502 820.491600943712 412.1217515084077 1022.493765283467 299.063417785467
1064 0.005 5.32 1 876.6343523841859 763.2430428096484 763.5193593572471 1068.138458473767 1080.85597227491 1084.697968341647 820.5387772774792 412.2074703317551 1022.500658420601 299.0634495632021
1065 0.005 5.325 1 876.6766969746737 763.317576328245 763.5939988254345 1068.138751037557 1080.855340728605 1084.697109421719 820.5857361485658 412.2930728959367 1022.506389940453 299.0634767140016
1066 0.005 5.33 1 876.7193649161687 763.3919240800388 763.6684517872377 1068.140082029283 1080.856163223025 1084.698110392205 820.6326983673913 412.3785595637444 1022.513260142193 299.0635082005733
1067 0.005 5.335 1 876.7615044498659 763.4660829034706 763.7427159262851 1068.140373983431 1080.855532084766 1084.697251882027 820.6794598356623 412.4639300314264 1022.518965552438 299.0635350709085
1068 0.005 5.34 1 876.8039648340729 763.540056992508 763.8167945613632 1068.14170186965 1080.856354592433 1084.698253240752 820.7262155919665 412.5491845016658 1022.52580727247 299.0635661918127
1069 0.005 5.345 1 876.8458930648217 763.6138433716868 763.8906855093788 1068.141984942665 1080.855722209701 1084.697394421853 820.7727452256631 412.634330600128 1022.531481556906 299.063592747005
1070 0.005 5.350000000000001 1 876.8881404654753 763.6874460233648 763.9643919856579 1068.143309275923 1080.856545134599 1084.69839582343 820.8192696378377 412.7193605842493 1022.538294170689 299.0636235620618
1071 0.005 5.355 1 876.9298505680644 763.7608619664559 764.0379118110545 1068.14359197876 1080.855912647749 1084.697536416015 820.8655723017238 412.8042712275692 1022.543940309581 299.0636497532417
1072 0.005 5.36 1 876.971885829946 763.8340952249181 764.1112482037138 1068.144913631594 1080.856735424459 1084.698537714179 820.9118792980937 412.8890629943265 1022.550724727776 299.0636803019115
1073 0.005 5.365 1 877.0133950911461 763.9071428325702 764.1843989701246 1068.145193755504 1080.856103522447 1084.697678422719 820.9579683366762 412.9737382583475 1022.556343607007 299.0637062157937
1074 0.005 5.37 1 877.0552242524017 763.9800087044733 764.2573672694485 1068.146511468205 1080.856925899444 1084.698679567013 821.0040574158455 413.058303287835 1022.563098631718 299.0637365076512
1075 0.005 5.375 1 877.0965452775156 764.0526896305253 764.3301507466888 1068.14678543955 1080.856293209027 1084.697820177692 821.0499202315825 413.1427528523304 1022.568689711078 299.0637621609328
1076 0.005 5.38 1 877.1381791840388 764.1251898287472 764.4027527359501 1068.148099051105 1080.8571152031 1084.698821000788 821.0957902441193 413.2270833798706 1022.575415465361 299.0637922226388
1077 0.005 5.385 1 877.1792836094355 764.1975064503897 764.4751711596909 1068.148366759166 1080.856480087064 1084.697959631282 821.1414401870456 413.3112971613667 1022.580973563379 299.0638177566362
1078 0.005 5.39 1 877.2207074380824 764.2696434050184 764.5474091652367 1068.149678889454 1080.857300875367 1084.698958726814 821.1871009902269 413.3953938813568 1022.587670945217 299.0638476460833
1079 0.005 5.395 1 877.2616051402952 764.3415977925508 764.619464626797 1068.149946101891 1080.856666740516 1084.698098792488 821.2325399803559 413.4793748187081 1022.593204595553 299.063873008466
1080 0.005 5.4 1 877.3028199270483 764.4133734719577 764.6913406590547 1068.151253372894 1080.857487459518 1084.699098587835 821.2779862430143 413.5632410204609 1022.599873080001 299.0639028123325
1081 0.005 5.405 1 877.3435117114672 764.4849676046877 764.7630351704306 1068.151515802847 1080.856851647771 1084.698236526504 821.3232136634492 413.6469934153731 1022.605375095541 299.063928152548
1082 0.005 5.41 1 877.3845233439557 764.556384038465 764.8345512596937 1068.152820213634 1080.857671567336 1084.699235401031 821.3684495412468 413.7306308591581 1022.612015668046 299.063957906186
1083 0.005 5.415 1 877.4250084282418 764.6276203509182 764.905887121796 1068.153069606438 1080.857034689161 1084.698373886923 821.4134792496424 413.8141500325141 1022.617481443858 299.0639831414421
1084 0.005 5.42 1 877.4657958593236 764.6986797437042 764.9770454466679 1068.154355811229 1080.857849815243 1084.699370313247 821.4584928441756 413.8975546119831 1022.624075121729 299.0640128202732
1085 0.005 5.425 1 877.5060992328662 764.7695598441837 765.0480244623006 1068.154626165756 1080.857220292301 1084.698512502688 821.5033007728772 413.9808464203198 1022.629548928781 299.0640380367271
1086 0.005 5.43 1 877.5466992351381 764.840264135955 765.1188270075769 1068.15592348464 1080.858042099343 1084.699510906113 821.5481226485836 414.0640258377734 1022.636110149432 299.0640676628844
1087 0.005 5.435 1 877.5867918648494 764.9107898305917 765.1894509917153 1068.156176749171 1080.857400088363 1084.698645721252 821.5927077992251 414.1470894805313 1022.641549479459 299.0640927780524
1088 0.005 5.44 1 877.6271839683627 764.9811406739107 765.259899456834 1068.157466298956 1080.858221435914 1084.699645707927 821.637315546073 414.2300304226796 1022.6480796799 299.064122277278
1089 0.005 5.445 1 877.6670774128274 765.0513139694026 765.3301703820397 1068.15771902709 1080.857581559574 1084.698781763967 821.6816962041412 414.3128591364256 1022.653493992571 299.0641472421913
1090 0.005 5.45 1 877.7072737852501 765.1213134291136 765.4002667952592 1068.159009968972 1080.858404170446 1084.699781761119 821.7261014499838 414.3955686959728 1022.660001947349 299.0641766197193
1091 0.005 5.455 1 877.7469698302721 765.1911363108794 765.4701866462407 1068.159260158826 1080.857764156135 1084.698917854917 821.7702775505486 414.4781701723801 1022.665390191293 299.0642015328957
1092 0.005 5.46 1 877.7869667006379 765.2607862858987 765.5399329267735 1068.160543942379 1080.858584645353 1084.699916624179 821.8144734489038 414.5606596420661 1022.671868388608 299.0642307875407
1093 0.005 5.465 1 877.826460730903 765.3302602376161 765.6095032778458 1068.160791025425 1080.857945263996 1084.699052616272 821.8584256650954 414.6430367859439 1022.677242867877 299.0642554416805
1094 0.005 5.47 1 877.8662627463261 765.3995625487344 765.678901246651 1068.162071748963 1080.858765867777 1084.700050704064 821.902413284963 414.725301241022 1022.683708719669 299.0642845246956
1095 0.005 5.475000000000001 1 877.9055621137721 765.4686898954385 765.7481243344466 1068.162314988576 1080.858124532394 1084.699186251687 821.9461695357096 414.8074627028292 1022.689036040151 299.0643090531506
1096 0.005 5.48 1 877.9451701827587 765.5376463724776 765.8171758468245 1068.163594849723 1080.858943670207 1084.700183394779 821.9899546321035 414.8895071604117 1022.69546328467 299.0643379540314
1097 0.005 5.485 1 877.9842741348269 765.60642884221 765.8860534196901 1068.163834088793 1080.858300588929 1084.699317449898 822.0335076264962 414.9714337642669 1022.700759214831 299.0643623137273
1098 0.005 5.49 1 878.0236865607055 765.6750415607385 765.9547605017989 1068.165110157811 1080.85912013358 1084.700315165727 822.0770899463695 415.0532550738409 1022.707159738212 299.0643910174736
1099 0.005 5.495 1 878.062595982644 765.7434812239588 766.0232946113252 1068.165345761682 1080.858477482483 1084.699449491316 822.120440178835 415.1349593388528 1022.712429886074 299.0644151387168
1100 0.005 5.5 1 878.1018094735059 765.8117522535565 766.0916592987427 1068.166615294314 1080.859296700114 1084.700447303934 822.1638746464852 415.2165491459351 1022.718802816333 299.0644436043013
1101 0.005 5.505 1 878.1405222520236 765.8798511817936 766.1598519828045 1068.166848154364 1080.858655043039 1084.699582552894 822.2070444524644 415.2980088281998 1022.724047202854 299.0644675239459
1102 0.005 5.51 1 878.1795488601466 765.947782191867 766.2278760663989 1068.168119553922 1080.859472979154 1084.700578213112 822.2502294867477 415.3793694147857 1022.730398072047 299.0644957808828
1103 0.005 5.515 1 878.2180721560945 766.0155420085891 766.2957290551548 1068.168347148682 1080.85882781553 1084.699710742036 822.2931789493614 415.4606175861768 1022.735614202032 299.0645194472967
1104 0.005 5.52 1 878.2569066100109 766.0831348968856 766.3634143753342 1068.169610659379 1080.859645426661 1084.700707483806 822.3361571276542 415.5417543333461 1022.741933636551 299.0645475303699
1105 0.005 5.525 1 878.2952416411339 766.1505574656163 766.430929520501 1068.169839923266 1080.859002489767 1084.699841620413 822.3789081538068 415.6227752074117 1022.747130680508 299.0645710636322
1106 0.005 5.53 1 878.3338951349613 766.217813978174 766.498277856949 1068.171103141923 1080.85982047424 1084.700838041952 822.421691020188 415.7036855417349 1022.753420843107 299.0645988994052
1107 0.005 5.535 1 878.3720343864259 766.2849012316441 766.5654570285878 1068.171322802062 1080.859174414466 1084.699970266946 822.4642386057442 415.7844827804933 1022.758583009242 299.0646222279599
1108 0.005 5.54 1 878.4104946055082 766.3518233403303 766.6324703166516 1068.172581395617 1080.859991826505 1084.700965917508 822.5068200191602 415.8651690750926 1022.764846392471 299.0646499442744
1109 0.005 5.545 1 878.4484432349916 766.4185771281642 766.6993153855958 1068.172798882319 1080.859346401911 1084.700098315438 822.5491671942777 415.9457427647376 1022.769983105452 299.0646730949593
1110 0.005 5.55 1 878.4867148559849 766.4851666860767 766.7659954895551 1068.174055085167 1080.860163137997 1084.701093569487 822.5915494938868 416.0262047509278 1022.776221895362 299.0647006674298
1111 0.005 5.555 1 878.5244754648133 766.5515885893185 766.8325081164198 1068.174267862477 1080.859516904221 1084.700225949274 822.6336880049665 416.1065544677292 1022.781332825034 299.0647236720483
1112 0.005 5.56 1 878.5625583276118 766.6178471619908 766.8988566643159 1068.175521556593 1080.860334467865 1084.701221747835 822.6758674870564 416.1867935884053 1022.787545915887 299.0647511364762
1113 0.005 5.565 1 878.6001417058249 766.6839391259377 766.9650387063681 1068.17573101653 1080.859686550009 1084.700352506918 822.7178193641279 416.2669271838192 1022.792629605442 299.0647740417701
1114 0.005 5.57 1 878.6380474073424 766.7498687330067 767.0310576591892 1068.176983612589 1080.860505401954 1084.701349709199 822.7598053094529 416.3469478874086 1022.798817784558 299.0648014222144
1115 0.005 5.575 1 878.6754407497036 766.8156326344349 767.0969110252778 1068.177192351468 1080.859858363547 1084.700480905578 822.8015604921364 416.4268551293181 1022.803876469571 299.0648242326541
1116 0.005 5.58 1 878.7131551703905 766.8812350793935 767.1626022031161 1068.178439033117 1080.860673754579 1084.701475200327 822.8433521021711 416.5066511295956 1022.810036326717 299.0648515495959
1117 0.005 5.585 1 878.7503611684377 766.946672759614 767.2281287230517 1068.178645129736 1080.860026309979 1084.700606164118 822.8849160063056 416.5863312851126 1022.81506948367 299.0648743513283
1118 0.005 5.59 1 878.7878901879546 767.0119498878829 767.2934939626214 1068.179889297936 1080.860842193171 1084.701601120345 822.9265155879839 416.6659019522718 1022.821204295802 299.0649016383712
1119 0.005 5.595 1 878.8249096165388 767.0770631053431 767.3586954179461 1068.180091234208 1080.860194655443 1084.700732357956 822.967884045325 416.7453630406739 1022.826208765142 299.0649243655486
1120 0.005 5.600000000000001 1 878.8622535145695 767.1420166573288 767.4237364822529 1068.181331699473 1080.861009556068 1084.701726134378 823.0092893128054 416.8247196982098 1022.832315762445 299.0649516210466
1121 0.005 5.605 1 878.8990833500525 767.2068071137984 767.4886145744421 1068.181526910724 1080.860361311372 1084.700857192077 823.0504651046743 416.9039628664233 1022.837287462529 299.0649744124798
1122 0.005 5.61 1 878.9362423629764 767.2714388739098 767.553333248778 1068.182758107113 1080.861170778402 1084.701847073607 823.0916733183983 416.9830883016911 1022.84337044218 299.0650016528387
1123 0.005 5.615 1 878.9728931954313 767.3359084004724 767.6178898201285 1068.182957749262 1080.860527144606 1084.700981118154 823.1326583596982 417.0621065751613 1022.848321265379 299.0650244653776
1124 0.005 5.62 1 879.0098708059326 767.4002201070971 767.6822878505038 1068.18418594244 1080.861336370658 1084.701971330872 823.1736745155436 417.1410155577004 1022.854379902707 299.0650517618404
1125 0.005 5.625 1 879.0463413584051 767.4643704642001 767.7465246671699 1068.184383210372 1080.860692164993 1084.701105121065 823.2144679305401 417.2198116309582 1022.859307402842 299.0650745595557
1126 0.005 5.63 1 879.0831383587652 767.5283638566763 767.810603808404 1068.185607914166 1080.861501190029 1084.702094719924 823.255294993142 417.2984977708226 1022.865335714393 299.0651018124105
1127 0.005 5.635 1 879.1194278342166 767.5921967705336 767.8745226028317 1068.185803834649 1080.860857337028 1084.701228669749 823.2958997427352 417.377074339025 1022.870234211238 299.065124648587
1128 0.005 5.64 1 879.156052346137 767.6558739754423 767.9382849220009 1068.187028347107 1080.861667641802 1084.702219303947 823.3365406241608 417.455541251743 1022.876237190431 299.0651519712311
1129 0.005 5.645 1 879.1921515318711 767.7193911370425 768.0018874479318 1068.187212865257 1080.861020925712 1084.701351614193 823.3769462640097 417.5339040313045 1022.881105943171 299.0651748057391
1130 0.005 5.65 1 879.2285986732401 767.7827534846688 768.0653343264928 1068.188440016612 1080.861830792184 1084.702340667557 823.4174021714546 417.6121503675794 1022.887094218331 299.065202079987
1131 0.005 5.655 1 879.2645223983676 767.8459566543634 768.1286222803762 1068.188620633636 1080.86118248069 1084.70147215273 823.457621858316 417.6902829097177 1022.891939247576 299.0652249347249
1132 0.005 5.66 1 879.3007939278815 767.9090059936331 768.1917555528448 1068.189848061556 1080.861994723487 1084.702463652096 823.497894289485 417.7683077362685 1022.897906241118 299.0652522043814
1133 0.005 5.665 1 879.3365385112387 767.9718969740834 768.2547307844421 1068.189996614757 1080.861346351855 1084.701595279563 823.5379292496555 417.8462246722474 1022.902724219287 299.0652749934063
1134 0.005 5.67 1 879.3726162754447 768.0346348634962 768.3175521146132 1068.191208431873 1080.862154291079 1084.702583543394 823.5780010267176 417.9240326096653 1022.90865420695 299.0653022620179
1135 0.005 5.675 1 879.4081909187706 768.0972152680062 768.3802161812371 1068.191392477375 1080.861508361367 1084.701715114482 823.6178508549707 418.0017314035655 1022.913454407377 299.0653250159254
1136 0.005 5.68 1 879.4441152824743 768.1596432044761 768.4427270105427 1068.192630967063 1080.862327440601 1084.702711282641 823.657746517015 418.0793228243343 1022.919379077483 299.0653522647737
1137 0.005 5.685 1 879.4795074375836 768.2219147974048 768.5050816568997 1068.192797223631 1080.861669869997 1084.701835979743 823.697375797032 418.1568050695393 1022.924145303483 299.0653749557905
1138 0.005 5.69 1 879.515251167572 768.284034824095 768.567283964751 1068.194023664669 1080.862487256464 1084.702831591967 823.7370753893123 418.2341795287691 1022.930041560536 299.0654021239608
1139 0.005 5.695 1 879.5504719949738 768.3459992356544 768.6293308736747 1068.194182251329 1080.861829659634 1084.701956204023 823.7765480350643 418.3114457094773 1022.93478271661 299.0654247832732
1140 0.005 5.7 1 879.5860424993652 768.4078129123266 768.6912262776764 1068.195405059231 1080.862647729208 1084.702951980543 823.8160741494527 418.3886037741524 1022.940653300671 299.0654518692542
1141 0.005 5.705 1 879.6210900483754 768.4694717978324 768.7529671075815 1068.195561045765 1080.861989732014 1084.702075987145 823.8553673386764 418.4656533543177 1022.945369710663 299.0654744501031
1142 0.005 5.71 1 879.6564883823337 768.5309807782642 768.8145572630002 1068.196780301503 1080.862806303498 1084.703070550643 823.8947122699471 418.5425952927255 1022.951215448924 299.0655015335395
1143 0.005 5.715 1 879.6913638451446 768.5923357958879 768.8759936737893 1068.196932878395 1080.862147786202 1084.702194080412 823.9338235134245 418.6194284279497 1022.955906990124 299.0655240203913
1144 0.005 5.72 1 879.7265899988271 768.6535417390365 768.9372802404123 1068.198148226334 1080.862962197191 1084.703187181725 823.9729869918035 418.6961545629206 1022.961727573826 299.0655509140578
1145 0.005 5.725000000000001 1 879.7612935658229 768.7145943921166 768.9984137879702 1068.198291841484 1080.862300742055 1084.702309505524 824.0119069595943 418.7727706481629 1022.966392449733 299.0655733426362
1146 0.005 5.73 1 879.7963471007332 768.7754987618721 769.0593982757338 1068.199500995762 1080.863114921825 1084.703302608437 824.0508819595298 418.8492849270035 1022.972187259695 299.0656001788797
1147 0.005 5.735 1 879.8308793700867 768.8362507846831 769.1202306373621 1068.199648954681 1080.862457579982 1084.702427245037 824.0896264224606 418.9256889841515 1022.976829935103 299.065622463259
1148 0.005 5.74 1 879.8657639879015 768.8968553784421 769.1809147998619 1068.200860549736 1080.863273360042 1084.703420969318 824.1284255082444 419.0019852377168 1022.982603235622 299.0656491547711
1149 0.005 5.745 1 879.9001277125279 768.9573086352269 769.2414477870826 1068.201002393014 1080.862612510764 1084.702543216426 824.1670168561019 419.0781750793246 1022.987221091451 299.0656713281708
1150 0.005 5.75 1 879.9348455881327 769.0176153002021 769.301833421425 1068.202208407863 1080.863425929995 1084.70353528052 824.2056787873439 419.154253357634 1022.992968113552 299.0656977921001
1151 0.005 5.755 1 879.9690302270003 769.0777712545321 769.3620685728677 1068.202349323928 1080.862766266493 1084.702658529333 824.244096302253 419.230225283338 1022.997563051831 299.0657197046193
1152 0.005 5.76 1 880.0035725875953 769.1377814261131 769.4221571806586 1068.203553960265 1080.863580777236 1084.703651371296 824.2825530086301 419.3060912366779 1023.003287906476 299.0657460640776
1153 0.005 5.765 1 880.0375964691485 769.1976417035094 769.4820961270402 1068.203691170554 1080.862919711564 1084.70277310773 824.3207696546327 419.3818495992768 1023.007858508545 299.0657678767099
1154 0.005 5.77 1 880.0719750398209 769.2573569894973 769.5418893249881 1068.20489357812 1080.863734036708 1084.703766066121 824.3590376343811 419.4575011041951 1023.013559733494 299.0657940630092
1155 0.005 5.775 1 880.1058353004726 769.3169231945423 769.6015336742978 1068.205029649093 1080.863074398645 1084.702889540169 824.39707264377 419.5330456409703 1023.018108799117 299.065815709593
1156 0.005 5.78 1 880.1400486731389 769.3763452095536 769.6610330752517 1068.206227301299 1080.863886953148 1084.703880825363 824.4351610155385 419.6084842767517 1023.023785148489 299.0658416896835
1157 0.005 5.785 1 880.1737422930257 769.4356189025513 769.7203844093436 1068.206357819924 1080.86322455108 1084.703001997373 824.4730125752213 419.6838198552667 1023.028308368388 299.0658630968704
1158 0.005 5.79 1 880.2077938721209 769.4947491395149 769.7795915283396 1068.20754958724 1080.864036716735 1084.703993648213 824.5109232555443 419.75904808584 1023.033957383746 299.0658889183531
1159 0.005 5.795 1 880.2412948937186 769.5537318240771 769.8386513903852 1068.20767701767 1080.863375554543 1084.70311523172 824.5486022789278 419.834168676208 1023.038457584571 299.0659101681687
1160 0.005 5.8 1 880.2751545835107 769.6125717743508 769.8975677642273 1068.208868507432 1080.864188392489 1084.704107266928 824.5863362736878 419.9091832275337 1023.044086550239 299.0659357052237
1161 0.005 5.805 1 880.3085080478922 769.6712651157469 769.9563377313711 1068.208997156825 1080.863527789315 1084.703229550649 824.6238406305711 419.9840912662105 1023.048566222806 299.0659567210529
1162 0.005 5.81 1 880.3422170162457 769.729816520494 770.0149650256981 1068.210186557798 1080.864340146047 1084.704221027131 824.6614003273143 420.0588934275923 1023.054172429224 299.0659821434546
1163 0.005 5.815 1 880.3754180051935 769.788222091966 770.0734466964067 1068.210314951573 1080.863679771453 1084.70334309154 824.6987338381833 420.1335901515441 1023.058631209648 299.0660030141499
1164 0.005 5.82 1 880.4089710172258 769.8464865031232 770.1317864683856 1068.211500827862 1080.86448966404 1084.704332415946 824.7361235852989 420.2081811511797 1023.0642134885 299.0660282550285
1165 0.005 5.825 1 880.4420128767558 769.9046058773285 770.1899814158178 1068.211624003716 1080.863828949206 1084.703455306864 824.7732846671648 420.282663702042 1023.06864823192 299.0660489677536
1166 0.005 5.83 1 880.4754046324301 769.9625848670299 770.2480352484949 1068.212806664104 1080.864640300121 1084.704445892421 824.8105001748258 420.3570406829962 1023.074207136595 299.0660740035993
1167 0.005 5.835 1 880.5082746825374 770.0204194394963 770.3059449151477 1068.212912216319 1080.863969475258 1084.703560914416 824.8474675652909 420.4313139305381 1023.078606484151 299.0660945169943
1168 0.005 5.84 1 880.5414982303246 770.0781143870537 770.3637142243037 1068.214090667541 1080.86477986597 1084.704550737407 824.884500696026 420.505481659288 1023.084137611597 299.0661194564419
1169 0.005 5.845 1 880.5742128177423 770.1356658303504 770.4213402367454 1068.214206170295 1080.864116967149 1084.703671955308 824.9213107200733 420.5795438526072 1023.088524112693 299.0661397701566
1170 0.005 5.850000000000001 1 880.6072807665561 770.1930784280498 770.4788266811354 1068.215384281988 1080.864926740558 1084.704660555968 824.9581824578913 420.6535018625996 1023.094036188693 299.0661645689052
1171 0.005 5.855 1 880.6398400070324 770.2503483003827 770.5361706123383 1068.215495504718 1080.864262181903 1084.703780899558 824.9948254243455 420.7273543817569 1023.098400114216 299.0661847698606
1172 0.005 5.86 1 880.6727504426167 770.3074800816642 770.5933757357903 1068.216670587814 1080.865073219389 1084.704771106284 825.0315259789754 420.801104849229 1023.103889136679 299.0662093559927
1173 0.005 5.865 1 880.7051402011016 770.3644696556237 770.6504389019335 1068.216777995631 1080.864409616629 1084.703892065565 825.0679948729347 420.8747519953041 1023.1082272712 299.0662293847976
1174 0.005 5.87 1 880.7378851102682 770.4213219855642 770.7073640686447 1068.217950123229 1080.86521933094 1084.704880751591 825.1045343323602 420.9482909778758 1023.113693488659 299.0662538208139
1175 0.005 5.875 1 880.7701180310237 770.4780329345506 770.7641481273918 1068.218055221131 1080.864554852422 1084.704000806598 825.1408381404403 421.021724951361 1023.118011192715 299.0662737374888
1176 0.005 5.88 1 880.8027068041704 770.5346074291324 770.820794968652 1068.219224464237 1080.865363554496 1084.704988610716 825.1772016534527 421.0950554175318 1023.123455170343 299.0662980189925
1177 0.005 5.885 1 880.8347879178303 770.5910413361972 770.8773014831455 1068.219327511701 1080.864697911751 1084.704107651472 825.2133393788827 421.1682806697343 1023.127750688828 299.0663177171461
1178 0.005 5.89 1 880.8672232720518 770.6473395386734 770.9336715414369 1068.22049454576 1080.865507087213 1084.705096140526 825.2495356703594 421.2414027046287 1023.133172471684 299.0663418827745
1179 0.005 5.895 1 880.8991497621264 770.7034978838493 770.9899020085496 1068.22059597421 1080.864842393874 1084.704216304128 825.2855066887539 421.3144199851128 1023.137446317316 299.0663615261439
1180 0.005 5.9 1 880.9314278473819 770.7595212571771 771.0459967497002 1068.221759348716 1080.865651258201 1084.705204301662 825.3215396907464 421.3873343370053 1023.142842749596 299.066385542435
1181 0.005 5.905 1 880.9631972431492 770.8154055238062 771.1019526518395 1068.221857555573 1080.864985202225 1084.704323135313 825.3573446134146 421.4601431905713 1023.147095057227 299.0664050546304
1182 0.005 5.91 1 880.9953214903476 770.8711555755075 771.1577735853029 1068.223018296658 1080.865793878811 1084.705311455376 825.3932094376918 421.5328532876403 1023.152472189549 299.0664290082448
1183 0.005 5.915 1 881.0269375792036 770.9267672601404 771.2134564215705 1068.223114331522 1080.86512829669 1084.704430549587 825.4288490118989 421.6054532235933 1023.156701864443 299.0664484787932
1184 0.005 5.92 1 881.058907260613 770.9822454642519 771.2690050290485 1068.224272784729 1080.865936494438 1084.705418417918 825.4645485519475 421.6779557342202 1023.162056478086 299.0664723237449
1185 0.005 5.925 1 881.0903698098998 771.0375860379855 771.3244162791817 1068.224367547781 1080.865271318455 1084.70453779849 825.5000240803622 421.7503532715725 1023.166265890974 299.0664916921853
1186 0.005 5.93 1 881.1221878489929 771.0927938540303 771.3796940254721 1068.225523036098 1080.866078693553 1084.705524875777 825.5355601262106 421.8226452007065 1023.17159806673 299.0665155123792
1187 0.005 5.935 1 881.1535129511985 771.1478651108994 771.4348353932471 1068.225614768855 1080.865413096767 1084.704644272447 825.570879262449 421.8948363599106 1023.175785912539 299.0665348757297
1188 0.005 5.94 1 881.1851886176981 771.2028042383497 771.4898439471931 1068.226768879013 1080.866221332418 1084.70563203117 825.6062553038281 421.9669248879446 1023.181098435525 299.0665586712263
1189 0.005 5.945 1 881.2163515821534 771.2576073265128 771.5447167082735 1068.226856479446 1080.865553809731 1084.704749397867 825.6414048220715 422.0389052268965 1023.185263004682 299.0665779915421
1190 0.005 5.95 1 881.2478676072158 771.3122789995891 771.5994573582946 1068.228006471787 1080.866361001937 1084.705736501477 825.6766151171091 422.1107855122597 1023.190550822398 299.0666017991586
1191 0.005 5.955 1 881.2788744156115 771.36681534673 771.6540629265694 1068.22809161373 1080.865693681497 1084.704854496809 825.7116010212403 422.1825639339581 1023.194693931578 299.066621110935
1192 0.005 5.96 1 881.3102409635254 771.4212210826582 771.7085371751033 1068.229243441415 1080.866502539894 1084.705842793172 825.7466509595066 422.2542406265513 1023.199967053505 299.066644830774
1193 0.005 5.965 1 881.3411077769786 771.4754918549646 771.7628767868805 1068.229329184602 1080.865834516362 1084.70495996562 825.7814728758444 422.325814592236 1023.204099587656 299.0666641210191
1194 0.005 5.97 1 881.3723266404949 771.5296329618311 771.8170859479137 1068.230478332253 1080.866643108874 1084.705947784509 825.8163628747121 422.3972875596073 1023.209350161762 299.0666878773678
1195 0.005 5.975000000000001 1 881.4030364833334 771.5836398393752 771.8711612086342 1068.230557207076 1080.865974656331 1084.705065036149 825.8510261121834 422.4686578628287 1023.213450063865 299.0667071893376
1196 0.005 5.98 1 881.4340992484415 771.6375177362727 771.9251067054436 1068.231700569473 1080.866781417217 1084.706051323782 825.8857542124498 422.5399286180668 1023.218674457265 299.0667309900217
1197 0.005 5.985 1 881.4646565395227 771.691262103045 771.9789190027022 1068.231776347026 1080.866112417341 1084.705168072494 825.9202558307421 422.6110962222326 1023.22275286821 299.0667503070193
1198 0.005 5.99 1 881.4955684923831 771.7448782041622 772.0326022458215 1068.23291644432 1080.86691826592 1084.706153757983 825.9548242155647 422.6821624904965 1023.227954557167 299.0667741125484
1199 0.005 5.995 1 881.5259791520293 771.7983615085072 772.086153008278 1068.232988793985 1080.86624867346 1084.705270850808 825.9891730870222 422.7531259964852 1023.232010989314 299.0667934503633
1200 0.005 6 1 881.5567438209993 771.8517172537462 772.1395754295586 1068.234123946798 1080.867052698134 1084.706255252708 826.0235854197178 422.823989211611 1023.237191223032 299.0668173333385
1201 0.005 6.005 1 881.5870036191444 771.904941018251 772.1928661719191 1068.234195262995 1080.866382900204 1084.705371240442 826.0577718524604 422.8947498772677 1023.241227534183 299.0668367095785
1202 0.005 6.01 1 881.6176088244412 771.9580375836575 772.2460290605944 1068.23532517467 1080.867186957104 1084.706355892891 826.0920243606191 422.9654099528913 1023.24638012574 299.0668605240427
1203 0.005 6.015000000000001 1 881.6477149516926 772.0110029922557 772.2990610266236 1068.235396309025 1080.866518655872 1084.705473524505 826.1260542457659 423.0359690722423 1023.25039916039 299.0668799092844
1204 0.005 6.02 1 881.6781811128963 772.0638419823875 772.3519658688497 1068.236527260084 1080.867322907318 1084.706458168146 826.1601496163782 423.1064273814732 1023.255536654291 299.0669037915141
1205 0.005 6.025 1 881.7081752040289 772.1165511398889 772.40474097915 1068.236606638725 1080.866653889367 1084.705574154054 826.194031089351 423.1767842559465 1023.259592684414 299.0669231578681
1206 0.005 6.03 1 881.7385084419246 772.1691340387671 772.4573893132153 1068.23773434804 1080.867456246279 1084.706557513237 826.2279653054459 423.2470385967568 1023.264715400775 299.0669469910728
1207 0.005 6.035 1 881.7683425744902 772.2215876686333 772.5099084850324 1068.237796801784 1080.866785956436 1084.705673661608 826.2616876553777 423.3171953276797 1023.268692321605 299.0669663336275
1208 0.005 6.04 1 881.7985222855172 772.2739157222258 772.5623015506408 1068.238922385375 1080.867590466391 1084.70665835019 826.2954645970399 423.3872507565311 1023.273781845356 299.0669901990999
1209 0.005 6.045 1 881.8282078876915 772.3261150666498 772.6145660329319 1068.238984657087 1080.866921222792 1084.705775184213 826.3290428675681 423.457205501269 1023.277740209564 299.0670094761496
1210 0.005 6.05 1 881.8582389092235 772.3781895371915 772.6667050980468 1068.240107967385 1080.867724633297 1084.70675907244 826.3626723478397 423.5270602923882 1023.282809724895 299.0670332168453
1211 0.005 6.055 1 881.8877746323005 772.4301358879675 772.7187162093405 1068.240163308622 1080.867052910911 1084.705874032954 826.3960495402719 423.5968131679322 1023.286746640497 299.0670525272251
1212 0.005 6.06 1 881.9176587026811 772.4819580239274 772.7706025510297 1068.241284303095 1080.867856784099 1084.70685843982 826.4294984002451 423.6664667366039 1023.291796562779 299.0670762262692
1213 0.005 6.065 1 881.9470531685413 772.5336529029538 772.8223617299345 1068.241341496308 1080.867185644947 1084.705973594217 826.4627453830145 423.7360199108437 1023.295713689598 299.0670954700969
1214 0.005 6.07 1 881.9767963984 772.585224255846 772.873996835435 1068.242460022298 1080.867988103952 1084.706956872474 826.4960536405301 423.8054715876968 1023.300742295093 299.0671191449039
1215 0.005 6.075 1 882.0060501378485 772.6366690248235 772.9255054619342 1068.242513917147 1080.867316666695 1084.706072158551 826.5291552633679 423.874823851296 1023.304638965425 299.0671383010886
1216 0.005 6.08 1 882.0356459874082 772.6879909209459 772.9768906866611 1068.243629572839 1080.868120192686 1084.707056601412 826.5623081660024 423.9440778922623 1023.30964660821 299.0671618670696
1217 0.005 6.085 1 882.0647526405738 772.7391868969136 773.0281500911675 1068.243681345376 1080.86744894899 1084.706171630927 826.5952583310312 424.0132317049948 1023.313522873439 299.0671808902629
1218 0.005 6.09 1 882.0942104224938 772.7902608017926 773.0792868516688 1068.244794780299 1080.86825167965 1084.707154832687 826.6282848168387 424.0822878329458 1023.318509888946 299.067204299336
1219 0.005 6.095 1 882.1231793442161 772.8412094736372 773.1302984934731 1068.244844594745 1080.867580497442 1084.706270120894 826.6610947277329 424.1512437666057 1023.322366280201 299.06722325386
1220 0.005 6.100000000000001 1 882.1524993050131 772.8920366205415 773.1811880800963 1068.245955257684 1080.868382401676 1084.707252773759 826.6939582535214 424.2201021312096 1023.327334779931 299.0672466402999
1221 0.005 6.105 1 882.1813293789336 772.9427391850471 773.23195319637 1068.246001322309 1080.867710010892 1084.706367125777 826.7266114171472 424.2888606421934 1023.331170245388 299.0672654302426
1222 0.005 6.11 1 882.2105103428332 772.9933208920341 773.2825969244485 1068.247109195635 1080.868511799327 1084.707350014285 826.7593212663105 424.357520849451 1023.336117461765 299.0672886127929
1223 0.005 6.115 1 882.2391966978464 773.0437786697862 773.3331168421869 1068.247153604311 1080.867840131671 1084.706464837367 826.7918202949677 424.42607605091 1023.339932700901 299.0673072769778
1224 0.005 6.12 1 882.2682377341141 773.0941161620806 773.3835159855071 1068.248261027233 1080.86864301419 1084.707448454182 826.8243452550515 424.494536461338 1023.34486377319 299.0673303793122
1225 0.005 6.125 1 882.2967879078299 773.1443304260749 773.4337919937885 1068.2483041059 1080.867971338139 1084.706563473954 826.856683864281 424.5628983630623 1023.348659312103 299.0673488918264
1226 0.005 6.13 1 882.3256907165821 773.1944251519906 773.4839479256028 1068.249408018972 1080.868772875684 1084.707546172107 826.8890861651587 424.6311676152706 1023.353567404467 299.067371841229
1227 0.005 6.135 1 882.3541046773082 773.2443972446209 773.533981341341 1068.249447270969 1080.868099766907 1084.706660159181 826.9212854653357 424.699336255 1023.357343456235 299.0673902101918
1228 0.005 6.140000000000001 1 882.3828708774902 773.2942504455426 773.583895330626 1068.250547681102 1080.868901123028 1084.707642895019 826.9535446312626 424.7674065839064 1023.362230368373 299.0674129724899
1229 0.005 6.145 1 882.4111435788707 773.3439816426692 773.6336874350898 1068.250584361509 1080.868228441615 1084.706757351652 826.9856058516301 424.8353777891556 1023.365984696697 299.0674312229243
1230 0.005 6.15 1 882.4397716045493 773.3935945994353 773.6833607659473 1068.25168265773 1080.86902927984 1084.707739529319 827.0177215546573 424.9032514491956 1023.370852268066 299.0674538605596
1231 0.005 6.155 1 882.4679119685766 773.4430862874517 773.732912916739 1068.251718698867 1080.868356813262 1084.706854488705 827.0496439711983 424.971025259337 1023.374589600326 299.0674719322868
1232 0.005 6.16 1 882.4964057807949 773.4924603750608 773.782346948101 1068.252814949351 1080.869157848035 1084.707836732332 827.0816172223671 425.0387023582654 1023.379438765588 299.0674943819214
1233 0.005 6.165 1 882.5244114128395 773.5417137565698 773.8316604001262 1068.252846055034 1080.868483457539 1084.706949867386 827.1133835718302 425.1062787179389 1023.383155311839 299.0675122950487
1234 0.005 6.17 1 882.5527707946868 773.5908501640703 773.8808563606299 1068.2539392752 1080.869284205827 1084.707932183284 827.1452064704858 425.173760082389 1023.387983477586 299.0675347138892
1235 0.005 6.175 1 882.5806415742647 773.6398665129141 773.9299323858522 1068.253969532974 1080.868610922215 1084.707046012192 827.1768266669787 425.2411467962175 1023.39168065235 299.0675524487695
1236 0.005 6.18 1 882.6088667754228 773.6887665257218 773.9788915534483 1068.25506101485 1080.869411271422 1084.708027898797 827.2085041004634 425.3084356696724 1023.39649098656 299.0675746567702
1237 0.005 6.185 1 882.6366033425396 773.7375470845834 774.0277313969807 1068.255088209782 1080.868737247466 1084.707141534004 827.2399775399582 425.3756261443866 1023.400169956338 299.0675922925678
1238 0.005 6.19 1 882.6646949352861 773.7862119355035 774.0764550129849 1068.256176907288 1080.869536999634 1084.708122727122 827.2715097023518 425.4427199746158 1023.404961253633 299.067614361811
1239 0.005 6.195 1 882.6922980723409 773.834757950067 774.1250599221322 1068.256199869529 1080.868860708255 1084.707234033541 827.3028383900017 425.5097161379973 1023.40861958307 299.0676318876202
1240 0.005 6.2 1 882.7202563186175 773.8831888809041 774.1735492271698 1068.257285702899 1080.869660888658 1084.708216746185 827.3342264081746 425.5766160695274 1023.413390257546 299.0676538127266
1241 0.005 6.205 1 882.7477263085348 773.9315015953817 774.2219204490485 1068.257306968049 1080.868985498417 1084.70732900401 827.3654115248277 425.6434192188516 1023.417029129119 299.0676712090276
1242 0.005 6.21 1 882.7755522505138 773.9796998493962 774.2701766896728 1068.258391201583 1080.869785490426 1084.708310678674 827.3966567436028 425.7101261744286 1023.421781816183 299.0676929704215
1243 0.005 6.215 1 882.8028904527739 774.027780497662 774.3183154571041 1068.258411394579 1080.869111048349 1084.707424013897 827.4276990852336 425.776736047092 1023.425402956502 299.0677102287671
1244 0.005 6.22 1 882.8305841198973 774.075747299995 774.3663398622465 1068.259492604751 1080.869910237862 1084.708405521171 827.4588017048296 425.8432503275441 1023.430135106321 299.0677318993552
1245 0.005 6.225000000000001 1 882.8577905304409 774.1235971006823 774.414247401433 1068.259511594221 1080.869236206695 1084.707519041809 827.4897017702523 425.9096676004605 1023.433738605116 299.0677489869055
1246 0.005 6.23 1 882.8853518433772 774.1713336784316 774.4620411905647 1068.260592133123 1080.870036528411 1084.708501240319 827.5206634738186 425.9759891387967 1023.438452276467 299.0677705421185
1247 0.005 6.235 1 882.9124266079112 774.2189538708233 774.5097187412366 1068.260607103503 1080.869360851435 1084.707613810444 827.5514201836063 426.0422150611482 1023.442036485739 299.0677874838649
1248 0.005 6.24 1 882.9398586787222 774.2664614420509 774.5572831507899 1068.261683910093 1080.870159872231 1084.708594738387 827.5822379803657 426.1083449299198 1023.44673229203 299.0678088314551
1249 0.005 6.245 1 882.9668035965946 774.3138532292604 774.6047319212628 1068.261696960998 1080.869484271249 1084.707707179866 827.6128549437693 426.1743785188289 1023.45029695417 299.0678257172029
1250 0.005 6.25 1 882.9941071574896 774.3611330156045 774.6520681668238 1068.262770720771 1080.87028167742 1084.708686593247 827.6435336924399 426.2403169143475 1023.454972852958 299.0678469966838
1251 0.005 6.255 1 883.020923017476 774.4082976195102 774.6992893756383 1068.262780559593 1080.869605493361 1084.707798971186 827.6740117159275 426.3061569724081 1023.458517918046 299.0678637518141
1252 0.005 6.26 1 883.0480975666304 774.4553508225359 774.7463986635161 1068.263852328188 1080.870403685427 1084.708779370727 827.704551066618 426.3719031364992 1023.463175897032 299.0678849017381
1253 0.005 6.265000000000001 1 883.0747850287049 774.5022894429881 774.793393513515 1068.263860889424 1080.869727660984 1084.707891577104 827.7348893463746 426.4375541924787 1023.466703636871 299.0679015111929
1254 0.005 6.27 1 883.1018316617339 774.5491172749594 774.8402770491541 1068.264930393588 1080.870525345065 1084.708871623526 827.7652907039892 426.5031109994419 1023.471341805782 299.0679225894584
1255 0.005 6.275 1 883.1283902052513 774.5958311266498 774.8870467584362 1068.264936299913 1080.869849253337 1084.707983951722 827.7954916136168 426.5685723187316 1023.474849197569 299.0679391416049
1256 0.005 6.28 1 883.1553085921629 774.6424347748754 774.9337057408864 1068.26600402346 1080.870647413874 1084.708964271215 827.8257550315011 426.6339395412297 1023.479470560999 299.0679601285802
1257 0.005 6.285 1 883.1817406500547 774.6889247150134 774.9802512484248 1068.266003326513 1080.869969170678 1084.708074869123 827.8557977302255 426.6992115902487 1023.482959658465 299.0679766061514
1258 0.005 6.29 1 883.2085338773065 774.7353051932967 775.0266867104681 1068.267067917404 1080.870765711677 1084.709053877486 827.8859189647937 426.7643906558125 1023.487563057547 299.067997497847
1259 0.005 6.295 1 883.2348389623788 774.7815728669545 775.0730095201313 1068.267068290928 1080.870087455251 1084.708164110192 827.9158397678691 426.8294740955666 1023.491033564835 299.068013884436
1260 0.005 6.3 1 883.2615043733026 774.8277315075914 775.1192227786054 1068.268130907021 1080.870884742981 1084.709144248002 827.9458265706311 426.8944642624569 1023.495616509521 299.0680347381937
1261 0.005 6.305 1 883.2876833653584 774.8737779261187 775.1653239632137 1068.26812988933 1080.870207600086 1084.708255884258 827.9756129046648 426.9593590446808 1023.499068793232 299.0680510852413
1262 0.005 6.31 1 883.3142233376823 774.9197158976557 775.2113161851288 1068.269189946436 1080.871004376343 1084.709235184503 828.0054637599874 427.0241593678743 1023.503634477749 299.0680719254783
1263 0.005 6.315 1 883.3402765406942 774.9655422302843 775.2571969195222 1068.269186028866 1080.870326275121 1084.708345715775 828.0351140167062 427.0888616283495 1023.507068625898 299.0680882520844
1264 0.005 6.32 1 883.366691413243 775.0112607156002 775.3029692895976 1068.270244296166 1080.871123057353 1084.709325133836 828.0648300137904 427.153471894724 1023.511615997598 299.0681090369081
1265 0.005 6.325 1 883.3926202529436 775.0568681386864 775.3486307512539 1068.270238679682 1080.870445562256 1084.708436377923 828.0943456551528 427.2179881604565 1023.515031908427 299.0681253273459
1266 0.005 6.33 1 883.4189113157059 775.1023682922745 775.3941844292532 1068.271295436135 1080.871242495014 1084.709415772852 828.1239274354615 427.2824118425997 1023.519562249484 299.0681460953214
1267 0.005 6.335 1 883.4447158096827 775.1477579536306 775.4396277743066 1068.271286911679 1080.870563135353 1084.708525139336 828.1533084514656 427.3467430612804 1023.522960709595 299.0681623699313
1268 0.005 6.34 1 883.4708825526766 775.1930409218993 775.484963908648 1068.272339798845 1080.871358274464 1084.709503120179 828.1827557739412 427.4109817913767 1023.52747134809 299.0681831029248
1269 0.005 6.345 1 883.4965637831652 775.2382139737343 775.5301902853342 1068.272328348824 1080.870678490436 1084.708612331156 828.2120028841308 427.4751281724625 1023.530851743344 299.0681993799022
1270 0.005 6.350000000000001 1 883.5226076671531 775.2832809080986 775.5753100324424 1068.27337947271 1080.871475008693 1084.709591966796 828.2413165921835 427.5391809225806 1023.535344843258 299.0682200780549
1271 0.005 6.355 1 883.5481659125834 775.3282384934842 775.6203205867606 1068.27336628209 1080.870795512514 1084.708701485464 828.2704303158554 427.6031392372398 1023.538705957082 299.0682363386449
1272 0.005 6.36 1 883.5740871236981 775.3730905334265 775.6652250862231 1068.274416089653 1080.871592144463 1084.709681099451 828.2996114199776 427.6670050561243 1023.543181194894 299.0682570800207
1273 0.005 6.365 1 883.5995241615705 775.4178337910513 775.7100209649423 1068.274401075517 1080.870912784422 1084.708790723681 828.328592337723 427.7307777593871 1023.546526509036 299.0682733393717
1274 0.005 6.37 1 883.6253265812246 775.4624720479899 775.7547113214468 1068.275444215242 1080.871705857631 1084.709766829963 828.3576355773947 427.7944581239612 1023.550981537193 299.0682940631848
1275 0.005 6.375 1 883.6506420753127 775.5070020795719 775.7992936225427 1068.275425741604 1080.871025841063 1084.708876134219 828.3864800715562 427.8580451625762 1023.554306982649 299.0683103422846
1276 0.005 6.38 1 883.6763216385732 775.5514277131492 775.843771006102 1068.27647026982 1080.871820586235 1084.709853811499 828.4153946008431 427.9215377061939 1023.558747068419 299.0683310551552
1277 0.005 6.385 1 883.7015159913194 775.5957456817488 775.8881408966773 1068.276450504676 1080.871140470446 1084.708963189558 828.4441100199267 427.9849381085781 1023.56205614406 299.0683473185425
1278 0.005 6.390000000000001 1 883.7270744661394 775.6399598158414 775.9324064362741 1068.277493767482 1080.87193619789 1084.709942050009 828.4728953275149 428.048247397808 1023.566478564908 299.0683681231488
1279 0.005 6.395 1 883.7521464132473 775.6840666415986 775.9765648910461 1068.277471566583 1080.871256096633 1084.709051106833 828.5014796317007 428.11145944871 1023.569768196771 299.0683844057153
1280 0.005 6.4 1 883.7775895931253 775.7280704279303 776.0206197126167 1068.278513519278 1080.87205042308 1084.710027903708 828.5301378938241 428.1745820053063 1023.574174570198 299.0684051573143
1281 0.005 6.405 1 883.8025414939759 775.7719674149577 776.0645679823305 1068.278486663952 1080.871368153023 1084.709135517052 828.5585910743177 428.2376131580442 1023.57744608684 299.0684214479538
1282 0.005 6.41 1 883.8278648217356 775.815761871666 776.1084131307124 1068.279528140985 1080.872163721082 1084.710113935716 828.5871256561984 428.3005526634713 1023.581835992651 299.0684422203947
1283 0.005 6.415 1 883.8527023838227 775.8594500958075 776.1521522931969 1068.279501837569 1080.87148294386 1084.709222964093 828.6154544511357 428.3634008558151 1023.585093778297 299.0684584922354
1284 0.005 6.42 1 883.8779046208763 775.9030363796404 776.1957889275144 1068.280537030722 1080.872275966782 1084.710199270343 828.6438554701141 428.4261583717064 1023.589462598812 299.068479294992
1285 0.005 6.425 1 883.9026220088804 775.9465169738196 776.2393201186021 1068.280507793954 1080.871594686761 1084.709307425462 828.6720530212609 428.4888239089981 1023.592702002701 299.0684955857095
1286 0.005 6.43 1 883.9277045853152 775.9898961774088 776.2827493307819 1068.281540718319 1080.872387344358 1084.710283608195 828.7003244869685 428.551398858502 1023.597053811026 299.0685162961758
1287 0.005 6.435 1 883.9523053893159 776.0331702509833 776.3260736626665 1068.281512825274 1080.871708739502 1084.709394086299 828.7283943983922 428.6138818815651 1023.600279219101 299.0685326111066
1288 0.005 6.44 1 883.9772713872741 776.0763434792151 776.3692965621156 1068.282543511636 1080.872500373277 1084.710369020417 828.7565380677528 428.6762742931061 1023.604613614306 299.0685533153956
1289 0.005 6.445 1 884.001754229235 776.119412106672 776.412415114604 1068.28251139179 1080.871819961996 1084.709478411882 828.7844795930882 428.7385915592009 1023.607819269069 299.0685695589427
1290 0.005 6.45 1 884.0266034499829 776.1623804325449 776.4554327796543 1068.283540477215 1080.872612714041 1084.710454814234 828.8124957187327 428.8008113927152 1023.612137385766 299.068590290603
1291 0.005 6.455 1 884.0509725982697 776.205244730533 776.4983466625227 1068.283508702703 1080.871932697749 1084.709563884483 828.8403176744331 428.8629363845049 1023.615328000507 299.0686065303411
1292 0.005 6.46 1 884.0757069383873 776.2480092575727 776.5411601957032 1068.28453502056 1080.872723842648 1084.710538528858 828.8682110584095 428.9249694116389 1023.619628590756 299.0686271973062
1293 0.005 6.465 1 884.0999576951573 776.2906702624009 776.5838704643376 1068.284497291361 1080.872041686703 1084.709646547897 828.8959010931543 428.9869097246109 1023.622800106328 299.0686433497734
1294 0.005 6.47 1 884.1245750084679 776.333232036707 776.6264809202825 1068.285522388235 1080.8728346224 1084.710623000953 828.923666245175 429.0487595966072 1023.627084370825 299.0686639399357
1295 0.005 6.475000000000001 1 884.1485930113998 776.3756905900461 776.6689884643312 1068.285479798496 1080.872151212087 1084.709729919801 828.9512185369757 429.1105217390976 1023.630249824145 299.0686800107103
1296 0.005 6.48 1 884.1730393084493 776.4180506462806 776.7113968572106 1068.286496862582 1080.872941524658 1084.710704510871 828.9788556473815 429.1721923051584 1023.634507856066 299.0687005121426
1297 0.005 6.485 1 884.1970311271369 776.4603079702346 776.7537028405718 1068.286457493579 1080.872260211875 1084.709812636846 829.0062886743171 429.2337713906909 1023.637642698984 299.0687164607492
1298 0.005 6.49 1 884.2214086544413 776.5024675006981 776.7959103470839 1068.28747452495 1080.873050350305 1084.710787359347 829.0338020993963 429.2952604611896 1023.641886359952 299.0687368468118
1299 0.005 6.495 1 884.2453058962856 776.5445248291992 776.838015992072 1068.287431729002 1080.872367377393 1084.709893979157 829.0611103673685 429.3566647692863 1023.64500663595 299.0687526251551
1300 0.005 6.5 1 884.269580817096 776.5864847432807 776.8800235761261 1068.288447789328 1080.873158021907 1084.710868809342 829.0885013267216 429.417978573698 1023.649236760269 299.0687729218238
1301 0.005 6.505 1 884.2933694111946 776.6283429638995 776.9219298050202 1068.288403875429 1080.8724759462 1084.709976591159 829.1156852312914 429.4792006007386 1023.65234409384 299.0687885575576
1302 0.005 6.51 1 884.3175318570438 776.6701042588812 776.9637384721843 1068.289419397464 1080.873267008888 1084.710951449291 829.142953475634 429.5403322944903 1023.656558826291 299.0688086484623
1303 0.005 6.515000000000001 1 884.3412089804408 776.7117643956095 777.0054463147727 1068.289373672946 1080.87258467122 1084.710058915068 829.1700168513071 429.6013736482082 1023.659649743198 299.0688242452939
1304 0.005 6.52 1 884.3652598450861 776.7533281825491 777.0470571539965 1068.290387130295 1080.873375732207 1084.711034251401 829.1971620088655 429.6623246756355 1023.663848893147 299.0688442325668
1305 0.005 6.525 1 884.3888248907069 776.7947913288759 777.0885676946343 1068.290338871907 1080.87269265919 1084.710141067068 829.2241026788556 429.7231859554171 1023.666922561054 299.0688597004834
1306 0.005 6.53 1 884.4127627039784 776.8361586417594 777.1299817466955 1068.291348346416 1080.87348163704 1084.711114360093 829.2511249196402 429.7839600498117 1023.671104060495 299.0688794990921
1307 0.005 6.535 1 884.436215240663 776.8774258275474 777.1712960111638 1068.291296879668 1080.87279754995 1084.710220420614 829.2779430458997 429.8446402640118 1023.674160526482 299.0688947459651
1308 0.005 6.54 1 884.4600423246312 776.9185976956808 777.2125143045198 1068.292305447012 1080.873587882571 1084.711195188209 829.3048434135014 429.9052319718646 1023.678325948265 299.0689145005993
1309 0.005 6.545 1 884.4833836260785 776.9596699492039 777.2536333272179 1068.292252452814 1080.872904009128 1084.710301326845 829.3315399346811 429.9657370235323 1023.681366642925 299.0689296343267
1310 0.005 6.55 1 884.5071000200021 777.0006474011196 777.2946568949334 1068.293258886637 1080.873693614395 1084.711275128791 829.3583192518473 430.0261539678777 1023.685516040783 299.0689491610564
1311 0.005 6.555 1 884.53033157356 777.0415257508529 777.335581702711 1068.293204698433 1080.873010566786 1084.710382453579 829.3848947393658 430.0864819784103 1023.688541077496 299.0689641457997
1312 0.005 6.56 1 884.5539382762062 777.082309803251 777.3764115628713 1068.294209282958 1080.87379990377 1084.711356144168 829.411553304425 430.14672073086 1023.692674721782 299.0689835529331
1313 0.005 6.565 1 884.5770596305989 777.1229952567406 777.4171431662533 1068.29415166516 1080.873114830725 1084.710461278351 829.4380086435278 430.2068714433213 1023.695682074616 299.0689984616926
1314 0.005 6.57 1 884.6005564756191 777.1635869164004 777.4577803257159 1068.29515355828 1080.873903771381 1084.711435098077 829.4645471906134 430.266935072116 1023.699798767326 299.0690177197835
1315 0.005 6.575 1 884.6235688993166 777.2040804830251 777.4983197388206 1068.295095252655 1080.873220199384 1084.71054161828 829.4908829078163 430.3269097068976 1023.702791784044 299.0690323940087
1316 0.005 6.58 1 884.6469570906057 777.2444807680065 777.538765221516 1068.296095929845 1080.874009510815 1084.711515112883 829.5173016232415 430.3867983177101 1023.706893592173 299.0690515026927
1317 0.005 6.585 1 884.6698573237027 777.2847833245951 777.5791133542275 1068.296033943893 1080.873323828924 1084.710619858046 829.5435168500761 430.4465985143905 1023.709869603074 299.0690660433067
1318 0.005 6.59 1 884.6931347010158 777.3249930476678 777.6193679926239 1068.297031729383 1080.874112131241 1084.711592696568 829.5698176940854 430.5063098881905 1023.713953981408 299.0690850383851
1319 0.005 6.595 1 884.7159383672674 777.36510583729 777.6595260136221 1068.296983331427 1080.873430630765 1084.710699275185 829.5959246924547 430.565935226292 1023.716937580595 299.0690994825494
1320 0.005 6.600000000000001 1 884.7391398411171 777.4051268189531 777.6995914999176 1068.29799026109 1080.874224958499 1084.711677193553 829.6221135799311 430.6254736758474 1023.721022420145 299.0691183252033
1321 0.005 6.605 1 884.761828850095 777.4450508009934 777.7395604456452 1068.297914711417 1080.873534247758 1084.710779066741 829.6480885738798 430.6849200825136 1023.72396021353 299.0691325689749
1322 0.005 6.61 1 884.7849074673793 777.484883367629 777.7794372544007 1068.298917615696 1080.874328043479 1084.711755753427 829.6741587181251 430.744282276544 1023.728019777573 299.069151292079
1323 0.005 6.615 1 884.807480241412 777.5246194102095 777.8192179876733 1068.298839640273 1080.873636045706 1084.710855977547 829.7000165538946 430.8035570951677 1023.730940726065 299.0691654898348
1324 0.005 6.62 1 884.8304487983659 777.5642645548022 777.8589070841016 1068.299842257662 1080.87443044919 1084.711833374521 829.7259706788876 430.862745590777 1023.7349861264 299.0691841638536
1325 0.005 6.625 1 884.8529130077508 777.603813663792 777.8985005915002 1068.299762536443 1080.873738367243 1084.710933776519 829.7517119112109 430.9218472645889 1023.737890883298 299.0691982817771
1326 0.005 6.63 1 884.8757660774271 777.6432724662351 777.9380030208691 1068.300743654749 1080.874531786916 1084.71191086557 829.7775429546782 430.9808621286465 1023.741918182876 299.0692168752885
1327 0.005 6.635 1 884.8981221846296 777.6826359726368 777.9774105578343 1068.300661197469 1080.87384062689 1084.711011281658 829.8031735605525 431.03978055051 1023.744808360926 299.0692309241149
1328 0.005 6.640000000000001 1 884.9208724224625 777.721909171999 778.0167271574469 1068.30166085073 1080.874633936704 1084.711987721544 829.8288927508266 431.0986174500751 1023.748821588357 299.0692493772835
1329 0.005 6.645 1 884.9431251535883 777.7610876592166 778.0559493991176 1068.301579766728 1080.873941237692 1084.711087261814 829.854407581411 431.1573727152028 1023.751695891503 299.0692633536644
1330 0.005 6.65 1 884.9657727686304 777.8001762215093 778.0950810939232 1068.30257467053 1080.874733712982 1084.712063909779 829.8800074891645 431.216044254112 1023.755690460803 299.0692817581049
1331 0.005 6.655 1 884.9879236658738 777.839170457668 778.1341188290301 1068.302487643189 1080.874040762744 1084.711163846148 829.905405760852 431.2746283462528 1023.758547272389 299.069295618905
1332 0.005 6.66 1 885.0104660646713 777.8780754531973 778.1730666629435 1068.303482975156 1080.874834098337 1084.712139815284 829.9308910396201 431.3331245672029 1023.762529898044 299.0693139765052
1333 0.005 6.665 1 885.0325127271104 777.9168866053742 778.2119210283843 1068.303394798555 1080.874141196874 1084.711239719313 829.9561752911337 431.3915352416753 1023.765372742398 299.0693278248048
1334 0.005 6.67 1 885.0549510223861 777.9556089960677 778.2506859677043 1068.304388817674 1080.87493463938 1084.712216520901 829.9815468288922 431.44986139474 1023.769341217842 299.0693461131098
1335 0.005 6.675 1 885.0768950212815 777.9942381467829 778.289358013843 1068.30430098818 1080.874241895121 1084.71131640785 830.0067202414324 431.5081007182166 1023.772170959659 299.0693599075735
1336 0.005 6.68 1 885.0992298587495 778.0327790220491 778.3279411405731 1068.305292761237 1080.875035141799 1084.712292968993 830.0319616290883 431.5662556690575 1023.776124289311 299.0693781816943
1337 0.005 6.685 1 885.1210689123124 778.0712269819882 778.366431733303 1068.305199482954 1080.874341058596 1084.711391864595 830.0570121194676 431.6243246401531 1023.77893565935 299.0693919410101
1338 0.005 6.69 1 885.1433007038265 778.1095871477978 778.4048338713428 1068.306189281844 1080.87513368629 1084.712367580834 830.0821545646247 431.6823091854967 1023.782873868352 299.0694101519575
1339 0.005 6.695 1 885.16503850463 778.1478548668887 778.4431439460902 1068.306094583251 1080.87443912459 1084.711465874813 830.1070979127995 431.7402007448687 1023.785670934009 299.0694238908064
1340 0.005 6.7 1 885.1871685403694 778.1860352735173 778.4813660403739 1068.307082354598 1080.875231949088 1084.712442322455 830.1321304937624 431.7980107048521 1023.78959290917 299.0694421054358
1341 0.005 6.705 1 885.2088032651424 778.2241237094333 778.5194965483073 1068.306986328908 1080.874538078684 1084.711541562244 830.156961975995 431.8557361490942 1023.792376701916 299.0694557921784
1342 0.005 6.71 1 885.2308305598718 778.2621252889599 778.557539542635 1068.307973119231 1080.875331300433 1084.712517955091 830.1818828345141 431.9133788201641 1023.796284717883 299.0694740679172
1343 0.005 6.715 1 885.2523630069668 778.3000353616727 778.5954914115554 1068.307874953174 1080.874636849393 1084.711616638803 830.2066028932417 431.9709359907002 1023.799051180615 299.0694878038301
1344 0.005 6.72 1 885.2742886891394 778.3378590409138 778.6333562298461 1068.308859135342 1080.87542902678 1084.712592182084 830.2314121639932 432.0284099072948 1023.802944096494 299.0695059940675
1345 0.005 6.725000000000001 1 885.2957200943329 778.3755916754764 778.6711303860575 1068.308759361391 1080.874734627913 1084.711691060401 830.2560209813695 432.0857987988614 1023.805696853176 299.0695197608194
1346 0.005 6.73 1 885.317544875215 778.4132383772555 778.7088179518344 1068.309740924127 1080.875525473524 1084.712665157158 830.2807192482991 432.143105063611 1023.809574644708 299.0695380406823
1347 0.005 6.735 1 885.3388745780589 778.4507944932398 778.7464153180134 1068.309637479849 1080.874829635117 1084.711762923166 830.3052170743517 432.2003267056805 1023.812310436029 299.0695517840795
1348 0.005 6.74 1 885.3605982788298 778.4882651357177 778.7839265513985 1068.310617436363 1080.875621236231 1084.712738076732 830.3298049534465 432.2574619147122 1023.816172688485 299.069570054883
1349 0.005 6.745 1 885.3818284426484 778.5256456448989 778.8213480391059 1068.310513092365 1080.874925832903 1084.711836063982 830.3541925484557 432.3145131015099 1023.818894738238 299.0695838868832
1350 0.005 6.75 1 885.4034529577871 778.5629411374956 778.8586838528017 1068.31149194159 1080.875717379467 1084.712811083565 830.3786706296512 432.3714815678356 1023.822743903697 299.0696021561707
1351 0.005 6.755 1 885.4245861769781 778.6001470688869 778.8959304686704 1068.311386163716 1080.87502165763 1084.711908960835 830.4029520120795 432.4283656762331 1023.825451785594 299.0696159452432
1352 0.005 6.76 1 885.4461130137079 778.6372684324416 778.933091869757 1068.312363198604 1080.875813450548 1084.712884173734 830.4273215930625 432.4851671099432 1023.829286435628 299.0696343280866
1353 0.005 6.765000000000001 1 885.467145859544 778.6743005820178 778.9701644433205 1068.312255051388 1080.875117466926 1084.711981684662 830.4514912237969 432.541883549417 1023.831978744105 299.069648206787
1354 0.005 6.77 1 885.4885723636884 778.7112486089134 779.0071522491733 1068.313229391157 1080.875908364895 1084.712956145972 830.4757511854677 432.598517656961 1023.835796564414 299.0696665192586
1355 0.005 6.775 1 885.509505829605 778.7481078722493 779.0440516752875 1068.313119489169 1080.875212312602 1084.712053590064 830.4998121743884 432.6550686125883 1023.838474346027 299.0696803707083
1356 0.005 6.78 1 885.5308339905411 778.7848834610822 779.0808667807386 1068.314092056713 1080.876003064737 1084.71302822543 830.5239638487477 432.7115379299786 1023.842278225112 299.0696987493166
1357 0.005 6.785 1 885.551668761439 778.821570731823 779.1175939567875 1068.313981387849 1080.875307828062 1084.712126678485 830.5479169452959 432.7679226643314 1023.844943559058 299.0697126002304
1358 0.005 6.79 1 885.572898792779 778.858174622557 779.1542371310578 1068.314950770811 1080.876097608254 1084.713100276851 830.5719578669248 432.8242249097192 1023.848732194884 299.0697309201591
1359 0.005 6.795 1 885.5936335167202 778.8946906296203 779.1907928052875 1068.314836181844 1080.875400940777 1084.7121976272 830.5958010167283 432.8804432401473 1023.851379566816 299.0697447826354
1360 0.005 6.8 1 885.614766171155 778.9311239253219 779.2272651050051 1068.315804226797 1080.876192377349 1084.713172650492 830.619721846996 432.9365795444648 1023.855156077369 299.0697631650254
1361 0.005 6.805 1 885.6354039473196 778.9674697725703 779.2636503420164 1068.315688092777 1080.875495204238 1084.712268814898 830.6434513137978 432.9926324831022 1023.857789166516 299.0697770067368
1362 0.005 6.81 1 885.6564412179307 779.0037332834173 779.2999525958377 1068.3166570781 1080.876285742434 1084.713243071949 830.6672771575373 433.0486036328804 1023.861550926181 299.0697953073164
1363 0.005 6.815 1 885.6769830066402 779.039909787779 779.3361682321763 1068.316538536504 1080.875587500361 1084.712339348208 830.6909060986191 433.1044913301681 1023.864169972734 299.0698091244622
1364 0.005 6.82 1 885.6979238686303 779.0760043941456 779.3723013242357 1068.317505615798 1080.876378819845 1084.713314452873 830.7146286574183 433.160302990721 1023.867918979926 299.0698274292806
1365 0.005 6.825 1 885.7183683597117 779.1120123649752 779.4083481891342 1068.317385548452 1080.875680926741 1084.71241026484 830.7381501558947 433.2160262472061 1023.870523916053 299.0698411621989
1366 0.005 6.83 1 885.7392136133548 779.1479388705509 779.4443129356897 1068.318350919278 1080.876471663203 1084.713384647647 830.7617676531991 433.271669572495 1023.87425876894 299.0698594016537
1367 0.005 6.835 1 885.759563330082 779.1837792328106 779.4801919269869 1068.318228867408 1080.875773874863 1084.712481171069 830.7851869789636 433.3272293421235 1023.876848961937 299.0698731434665
1368 0.005 6.84 1 885.7803136129816 779.2195385668692 779.5159892406699 1068.319191931123 1080.87656423647 1084.713455151983 830.8087003470793 433.3827078408173 1023.880569315515 299.0698913514565
1369 0.005 6.845 1 885.8005679656369 779.255212186816 779.5517012344111 1068.319066702827 1080.875864670017 1084.712549882735 830.832015015857 433.4381037665067 1023.883144595892 299.0699049620683
1370 0.005 6.850000000000001 1 885.8212228754461 779.2908052094813 779.5873319826313 1068.32002753682 1080.876654659604 1084.713523780263 830.8554239173091 433.4934187894467 1023.886850304355 299.0699230859379
1371 0.005 6.855 1 885.8413832219568 779.3263129528423 779.6228778433867 1068.319902474465 1080.875957250463 1084.712620798887 830.8786346113442 433.548650118465 1023.889412178245 299.0699366349863
1372 0.005 6.86 1 885.8619407291234 779.3617407134146 779.6583430157899 1068.320862856862 1080.876748132012 1084.713595166231 830.9019444075298 433.6038020714153 1023.893104090833 299.0699546309261
1373 0.005 6.865 1 885.8820011584304 779.3970834712869 779.693723639276 1068.320733278137 1080.876047875366 1084.71268945034 830.9250459899778 433.6588702512515 1023.895652378856 299.0699681345901
1374 0.005 6.87 1 885.9024709806303 779.4323466369847 779.7290239755557 1068.321692052675 1080.876838706314 1084.713664026027 830.9482525569642 433.7138583476012 1023.899332349459 299.0699860570762
1375 0.005 6.875 1 885.922437644683 779.4675251490701 779.764240129552 1068.321560325352 1080.876138361936 1084.712758311402 830.9712465909815 433.7687669070195 1023.901864287988 299.0699994035166
1376 0.005 6.88 1 885.9428137209867 779.5026244892197 779.7993764094859 1068.32251763776 1080.876929076085 1084.713732583905 830.994348068317 433.8235937313412 1023.905528716578 299.0700171819263
1377 0.005 6.885 1 885.9626892033519 779.5376396731453 779.834428983676 1068.322384615652 1080.876227830703 1084.712826104123 831.0172415358693 433.8783384291235 1023.908048820816 299.0700304779438
1378 0.005 6.890000000000001 1 885.982971152124 779.572576086563 779.8694020985187 1068.323338144783 1080.877016735573 1084.713799156451 831.0402390426603 433.933003178125 1023.911697491647 299.0700481608418
1379 0.005 6.895 1 886.0027529490156 779.6074287657071 779.9042919267713 1068.323203455493 1080.876316352166 1084.712893812033 831.0630297507983 433.9875861316006 1023.914203235074 299.07006129141
1380 0.005 6.9 1 886.0229432753915 779.642203115043 779.9391027297472 1068.324157430482 1080.877107156699 1084.7138683572 831.0859269745097 434.0420908333828 1023.917839960162 299.0700788361908
1381 0.005 6.905 1 886.0426337636509 779.6768941515712 779.973830671728 1068.324022845679 1080.87640777052 1084.712963512826 831.108616961483 434.0965130620626 1023.920333576813 299.0700918441908
1382 0.005 6.91 1 886.0627331878591 779.7115072736432 780.0084800031858 1068.324974350984 1080.877196771144 1084.713936326174 831.1314131007322 434.150855508924 1023.923957598986 299.0701093167259
1383 0.005 6.915 1 886.0823317067018 779.74603749595 780.0430468882645 1068.324836435442 1080.876495705599 1084.71303027379 831.1540017935142 434.2051166133286 1023.926436709442 299.0701221941658
1384 0.005 6.92 1 886.1023389472666 779.7804902183973 780.0775355766779 1068.325786322703 1080.877285296637 1084.714003549721 831.1766970021527 434.2592983898106 1023.930046568682 299.0701395021695
1385 0.005 6.925 1 886.1218454181927 779.8148604560566 780.11194223506 1068.325646793788 1080.876583605989 1084.713096649449 831.1991860558727 434.3133991599279 1023.932511571713 299.0701522095601
1386 0.005 6.93 1 886.1417615106709 779.8491536058164 780.1462711103562 1068.326594953836 1080.877372812973 1084.714070084862 831.2217820474485 434.3674209343636 1023.936107473448 299.0701693364433
1387 0.005 6.935 1 886.1611787204268 779.8833646857437 780.1805183687178 1068.326454132667 1080.876672392699 1084.713164945205 831.2441701734188 434.4213623677562 1023.938559308015 299.0701819384968
1388 0.005 6.94 1 886.1810045752087 779.9174990873718 780.2146882561032 1068.327400761299 1080.877461767487 1084.714138100531 831.2666655682568 434.4752244022731 1023.942141504224 299.0701989896934
1389 0.005 6.945 1 886.2003306486229 779.9515518261795 780.2487769377 1068.327258019111 1080.876760646531 1084.713231921666 831.2889533413761 434.5290063248425 1023.944580067746 299.0702114338578
1390 0.005 6.95 1 886.2200662597681 779.9855282927359 780.2827886522037 1068.328202834274 1080.877549621768 1084.714204651297 831.3113488437901 434.5827102272641 1023.948149060019 299.0702283138501
1391 0.005 6.955 1 886.2393025062989 780.0194235031087 780.3167195693084 1068.328058516347 1080.876848010129 1084.713298044055 831.3335369766579 434.6363334987044 1023.95057482028 299.0702406027474
1392 0.005 6.96 1 886.2589489428681 780.0532428386255 780.3505739184401 1068.328999884501 1080.877634719662 1084.714269209151 831.3558332894199 434.689878398593 1023.954129898683 299.070257390228
1393 0.005 6.965 1 886.2780953583866 780.0869813217104 780.3843478729958 1068.328852801386 1080.876932635736 1084.713362512628 831.3779223795744 434.7433430258955 1023.956541136975 299.0702695746405
1394 0.005 6.97 1 886.2976517728581 780.1206443402649 780.4180456671015 1068.329793695411 1080.877720879286 1084.714334883185 831.4001195520588 434.7967294305616 1023.960083056837 299.0702861910625
1395 0.005 6.975000000000001 1 886.3167088606525 780.1542269028607 780.4516634668217 1068.329645317955 1080.877019180356 1084.713428540253 831.4221102125724 434.8500358823617 1023.962481277885 299.0702983066874
1396 0.005 6.98 1 886.3361761891102 780.1877343972573 780.4852055095523 1068.330583886193 1080.877806745727 1084.714400559668 831.4442089191712 434.9032644072278 1023.966009310689 299.0703148190107
1397 0.005 6.985 1 886.3551443174975 780.2211618463174 780.5186679637908 1068.330434712574 1080.877105169729 1084.713493881199 831.4661016391183 434.9564132150859 1023.968394467084 299.070326762177
1398 0.005 6.99 1 886.3745231964424 780.254514626997 780.5520550621413 1068.33137231775 1080.877892744264 1084.714465505375 831.4881030055966 435.0094843431505 1023.971910395357 299.0703431334418
1399 0.005 6.995 1 886.3934036041245 780.2877877429264 780.5853629563443 1068.331220990274 1080.877190697156 1084.713559002456 831.5098967908677 435.0624761563514 1023.974283010035 299.0703550024556
1400 0.005 7 1 886.4126946856214 780.3209865854839 780.6185958889943 1068.332156041797 1080.877977493398 1084.714529957663 831.5317999260369 435.1153904222093 1023.977785111795 299.0703713157459
1401 0.005 7.005 1 886.4314874068494 780.354106169157 780.6517500237418 1068.332003329093 1080.877275892682 1084.713623818864 831.5534976485465 435.1682291157974 1023.980143906676 299.0703830675987
1402 0.005 7.01 1 886.4506912025782 780.3871518739903 780.6848295899566 1068.332937674764 1080.878063059648 1084.714595401991 831.5753042908315 435.2209888637873 1023.983632989477 299.0703992779528
1403 0.005 7.015000000000001 1 886.4693978542153 780.420118718497 780.7178307553265 1068.332784326446 1080.877361863578 1084.713689613065 831.5969056476528 435.2736688626454 1023.985980978697 299.0704110247026
1404 0.005 7.02 1 886.4885155880712 780.4530120741886 780.750757744898 1068.333716348466 1080.878148056412 1084.714660022301 831.61861612735 435.3262693082358 1023.989457417839 299.0704271970848
1405 0.005 7.025 1 886.5071347822842 780.4858269571997 780.7836067240131 1068.333559915055 1080.877445554231 1084.713753396752 831.640120897151 435.3787909497809 1023.991790996613 299.0704387982529
1406 0.005 7.03 1 886.5261646405158 780.5185686752174 780.8163818609289 1068.33449409535 1080.878233800911 1084.714725342093 831.661735492766 435.4312362410935 1023.995256385176 299.0704549109312
1407 0.005 7.035 1 886.5446970780831 780.5512323318153 780.849079389509 1068.334336770662 1080.877530625044 1084.71381760394 831.6831461901088 435.4836031931437 1023.997576838886 299.0704665303044
1408 0.005 7.04 1 886.5636415682246 780.583823255702 780.881703507999 1068.335265800322 1080.878317632894 1084.714789104301 831.7046664692037 435.5358936587933 1024.00102790202 299.0704826495456
1409 0.005 7.045 1 886.5820893827207 780.6163365051613 780.9142504035963 1068.335106889277 1080.877615056427 1084.713882386852 831.7259819438193 435.5881052965008 1024.00333772792 299.0704942211904
1410 0.005 7.05 1 886.6009485255369 780.6487774033205 780.9467242720266 1068.336033543913 1080.878400980678 1084.714852533991 831.7474064637757 435.6402408997736 1024.006775732267 299.0705102372949
1411 0.005 7.055 1 886.6193096109072 780.681141010324 780.9791213041439 1068.335872049505 1080.877697301489 1084.713944310776 831.7686263699793 435.6922983155166 1024.009069728972 299.0705217930206
1412 0.005 7.06 1 886.6380839835131 780.7134326700772 781.0114457097164 1068.336798332988 1080.878484206717 1084.714915998283 831.7899575297083 435.7442798793431 1024.012495095512 299.0705378857822
1413 0.005 7.065 1 886.6563625756611 780.7456474320226 781.0436936677877 1068.336636696699 1080.877781651201 1084.714009195757 831.8110845867933 435.7961835417835 1024.014778392289 299.0705494473393
1414 0.005 7.07 1 886.6750528128425 780.7777906120426 781.075869371606 1068.33756078425 1080.878567808852 1084.714979607506 831.8323204240893 435.8480108722455 1024.018191475308 299.0705654984449
1415 0.005 7.075 1 886.6932459683035 780.8098572658565 781.1079690058788 1068.337396522299 1080.877863769783 1084.714071214973 831.853352574917 435.8997607845124 1024.020461806095 299.0705771668881
1416 0.005 7.08 1 886.7118515483202 780.8418526400654 781.1399966968606 1068.338318438295 1080.878648959439 1084.715041122485 831.8744954472318 435.9514337703568 1024.023862735485 299.0705932670779
1417 0.005 7.085 1 886.7299582458096 780.8737718897119 781.1719487071748 1068.338153503125 1080.877946135694 1084.714134006536 831.8954342518639 436.0030298331949 1024.026121211177 299.070604880632
1418 0.005 7.09 1 886.7484784110119 780.9056202885814 781.2038292036415 1068.339073174218 1080.878730842473 1084.715103392294 831.9164823058148 436.0545506508892 1024.029508151685 299.0706210119745
1419 0.005 7.095 1 886.7665015751332 780.9373929484315 781.2356344001563 1068.338904734719 1080.878026545925 1084.714195091784 831.9373301808581 436.1059944144927 1024.031751661228 299.0706326475997
1420 0.005 7.100000000000001 1 886.7849387523197 780.9690951300379 781.2673684584207 1068.339823321551 1080.878812166679 1084.715165481175 831.9582860025438 436.1573625212424 1024.035126166081 299.0706488346187
1421 0.005 7.105 1 886.8028808462984 781.000721979541 781.2990276172916 1068.339654722267 1080.878108232465 1084.714257490489 831.9790412086301 436.2086544388453 1024.037358499323 299.0706605544337
1422 0.005 7.11 1 886.8212362169893 781.0322787203294 781.3306160116894 1068.340571237754 1080.878892613369 1084.715226738663 831.9999047042033 436.2598710624242 1024.04072021726 299.0706767733564
1423 0.005 7.115 1 886.8390945802714 781.0637604694491 781.3621298631941 1068.340399923329 1080.878187998247 1084.714318334197 832.020566320712 436.3110108470409 1024.042939000226 299.0706884728247
1424 0.005 7.12 1 886.8573675129303 781.0951724836884 781.3935733193773 1068.341317020538 1080.87897515356 1084.71529026456 832.0413376938548 436.3620756391236 1024.046290120478 299.0707047478082
1425 0.005 7.125 1 886.8751435805749 781.1265098769265 781.4249426045981 1068.341145679259 1080.878270858594 1084.71438140736 832.0619076466827 436.4130645330288 1024.048498968556 299.0707165055555
1426 0.005 7.13 1 886.8933334713471 781.1577778991968 781.4562418660757 1068.342059090239 1080.87905476561 1084.715350065375 832.0825873653628 436.4639781058573 1024.051836005968 299.070732726722
1427 0.005 7.135 1 886.9110262818954 781.1889716644694 781.4874673188087 1068.341885282221 1080.878350222219 1084.714441929641 832.103065927581 436.5148155362195 1024.05403168303 299.0707445625181
1428 0.005 7.140000000000001 1 886.9291338502436 781.220096424649 781.518623108998 1068.342797351776 1080.879134433864 1084.715410929439 832.1236546183854 436.5655783251244 1024.057357320521 299.0707608828355
1429 0.005 7.145 1 886.946745167683 781.2511472924695 781.5497054564621 1068.342622236068 1080.878429991884 1084.714502753357 832.144042567883 436.6162637805413 1024.059540516125 299.0707726657056
1430 0.005 7.15 1 886.9647712402041 781.2821295179421 781.5807185074964 1068.343532718861 1080.879214040456 1084.715471761887 832.1645407565516 436.6668754798098 1024.062853798616 299.0707890117537
1431 0.005 7.155 1 886.9823009142568 781.3130382341574 781.6116584925944 1068.343355773078 1080.878509297725 1084.714563030462 832.1848225266158 436.7174115417967 1024.065023618376 299.0708008263427
1432 0.005 7.16 1 887.0002454656106 781.3438786737794 781.6425295496629 1068.344265216763 1080.879293695839 1084.715532345698 832.2052238005987 436.7678735868053 1024.068324921693 299.070817145471
1433 0.005 7.165 1 887.0176953619338 781.3746459932379 781.6733279273686 1068.344085034837 1080.878587763551 1084.7146227622 832.2254265492738 436.8182598577564 1024.070483709076 299.0708289215568
1434 0.005 7.17 1 887.0355594548915 781.4053453806416 781.7040577249476 1068.344991821867 1080.879371335014 1084.715591466754 832.2457424815144 436.8685721718477 1024.073771571293 299.0708452397233
1435 0.005 7.175 1 887.0529288580001 781.4359719599066 781.7347151684868 1068.344812679335 1080.878666901706 1084.714683229425 832.2658592800409 436.9188112434876 1024.075919019592 299.0708570007544
1436 0.005 7.18 1 887.070713414754 781.4665309685117 781.7653043907403 1068.345718648614 1080.879450156936 1084.715651225718 832.2860880288204 436.9689750560767 1024.079196186791 299.0708733057707
1437 0.005 7.185 1 887.08800218264 781.4970175224574 781.7958216093599 1068.345537012715 1080.878744571516 1084.714742291817 832.3061171929029 437.0190636319597 1024.081330780287 299.0708850724367
1438 0.005 7.19 1 887.105705373032 781.5274368518698 781.8262709551733 1068.346439976617 1080.879527992233 1084.715711559884 832.3262567034183 437.0690787683239 1024.084594752009 299.0709013800121
1439 0.005 7.195 1 887.1229137434608 781.5577840801736 781.8566486522833 1068.346256297157 1080.878822281049 1084.714802283237 832.3461966007039 437.1190186284063 1024.086717227141 299.0709131151356
1440 0.005 7.2 1 887.1405390434854 781.5880644524163 781.8869588430493 1068.347160379136 1080.879606908885 1084.715771452966 832.3662487314842 437.1688859810833 1024.089971596095 299.0709293246996
1441 0.005 7.205 1 887.1576691299863 781.6182730764225 781.9171977375096 1068.346975369006 1080.878900507264 1084.71486150323 832.3861007250945 437.2186771178764 1024.092082607006 299.0709410202654
1442 0.005 7.21 1 887.1752151827318 781.6484151914068 781.9473694725633 1068.3478772044 1080.879684119279 1084.715830306214 832.4060650884373 437.2683952801685 1024.095323689855 299.070957142243
1443 0.005 7.215 1 887.192266175265 781.6784859085618 781.9774702628823 1068.347689746482 1080.878976528964 1084.714919164287 832.4258296303955 437.318039223794 1024.09742195514 299.0709687634492
1444 0.005 7.22 1 887.2097338603352 781.7084904672693 782.0075042452212 1068.348589828911 1080.879759851432 1084.715887674244 832.445706404773 437.3676101046642 1024.100652418256 299.070984837453
1445 0.005 7.225000000000001 1 887.2267073670901 781.7384239934482 782.0374676468927 1068.348401534227 1080.879053272537 1084.714977707625 832.4653843381113 437.4171038538905 1024.102739214219 299.0709964024838
1446 0.005 7.23 1 887.2440975234741 781.7682917107837 782.0673645900156 1068.349300582982 1080.879837060819 1084.71594642993 832.4851744613883 437.466526104431 1024.105957616598 299.0710123873434
1447 0.005 7.235 1 887.260985101438 781.7980887699119 782.0971913206505 1068.349105473081 1080.879129936382 1084.715036369935 832.5047612881261 437.5158748633252 1024.108051404273 299.0710238497305
1448 0.005 7.24 1 887.2782897445749 781.8278202098755 782.1269518164172 1068.34999913747 1080.879911825772 1084.716003872136 832.5244617263904 437.5651520144236 1024.111260298744 299.0710397638686
1449 0.005 7.245 1 887.2951055221332 781.8574813619769 782.1566424696484 1068.349811251395 1080.879206252815 1084.715094523206 832.5439646368934 437.6143560165292 1024.113334444289 299.0710511386142
1450 0.005 7.25 1 887.3123369255009 781.8870773043841 782.186267276724 1068.350705143637 1080.879989048029 1084.716063079816 832.563580322207 437.6634874641799 1024.116530126209 299.0710669555102
1451 0.005 7.255 1 887.3290780050804 781.9166033137168 782.2158225911977 1068.350515958053 1080.879283445639 1084.715153448869 832.5829982282614 437.7125458345071 1024.118589591205 299.0710782016547
1452 0.005 7.26 1 887.3462339939525 781.9460644609743 782.2453124030486 1068.351407903006 1080.880065168381 1084.716120899164 832.6025287713366 437.7615318336941 1024.121769950581 299.071093875329
1453 0.005 7.265000000000001 1 887.3628981292438 781.9754560173724 782.274733068459 1068.351216383325 1080.879359035531 1084.715211182834 832.6218615252042 437.8104436197414 1024.123814608941 299.0711050810979
1454 0.005 7.27 1 887.3799772906185 782.0047830527782 782.3040885745216 1068.352105760513 1080.880139657537 1084.716177652354 832.641306853936 437.8592836556753 1024.12698208317 299.0711206693411
1455 0.005 7.275 1 887.3965654738238 782.0340408390838 782.3333752799551 1068.351913440014 1080.879434063979 1084.715268338718 832.6605545172937 437.9080497498985 1024.12901532588 299.071131713553
1456 0.005 7.28 1 887.4135680271015 782.0632344439729 782.362597161577 1068.352801306287 1080.880214718225 1084.716234989323 832.6799147716064 437.9567441077136 1024.132170443733 299.0711472686875
1457 0.005 7.285 1 887.4300801993045 782.0923591380123 782.3917505804678 1068.352607529638 1080.87950890361 1084.71532549291 832.6990778693601 438.0053684710233 1024.134193084834 299.0711582328652
1458 0.005 7.29 1 887.4470071253776 782.121419988496 782.4208395191362 1068.353494105782 1080.880289433109 1084.716291846019 832.7183536777802 438.0539204799131 1024.137337835865 299.0711736146415
1459 0.005 7.295 1 887.4634437168897 782.1504122622853 782.4498603272814 1068.353298531832 1080.879583379681 1084.715382366572 832.7374323709225 438.1023991275624 1024.13934911025 299.0711844213197
1460 0.005 7.3 1 887.4802951041138 782.1793410291801 782.478816994883 1068.354184117031 1080.880364340747 1084.716349081158 832.7566240790522 438.1508057801829 1024.14248262911 299.0711996811982
1461 0.005 7.305 1 887.4966561228455 782.2082015529063 782.5077058637164 1068.353987019277 1080.879657548431 1084.715438545114 832.7756187084559 438.1991397706667 1024.144481903474 299.0712103808185
1462 0.005 7.31 1 887.5134326308585 782.2369989006044 782.5365309266567 1068.35487030875 1080.880437716807 1084.716404688108 832.7947267984521 438.247402034341 1024.14760244119 299.0712254783573
1463 0.005 7.315 1 887.5297184007928 782.2657283301075 782.5652885195093 1068.354671087139 1080.879730247124 1084.715493864995 832.8136380022306 438.2955921147384 1024.149589842998 299.0712360222433
1464 0.005 7.32 1 887.5464204521199 782.2943949195097 782.5939826343224 1068.355553919663 1080.880511346356 1084.716461021412 832.8326625777555 438.3437057952074 1024.152700535282 299.0712510139883
1465 0.005 7.325 1 887.5626318262282 782.3229939316971 782.6226096251653 1068.355354227063 1080.879804492526 1084.715550504923 832.8514904876555 438.3917494041115 1024.154677839933 299.0712615004566
1466 0.005 7.33 1 887.5792662498519 782.3515306668112 782.6511736514609 1068.35623880719 1080.880585654028 1084.716517186326 832.870435786986 438.4397230158385 1024.157782874853 299.0712763649439
1467 0.005 7.335 1 887.5954063155741 782.3800000322789 782.6796707869855 1068.356037138049 1080.879878694018 1084.715606527895 832.8891814644132 438.4876291305572 1024.159747901866 299.0712866812658
1468 0.005 7.34 1 887.6119634155202 782.4084073355709 782.7081052190896 1068.356920322272 1080.880659099591 1084.716572603413 832.9080497693822 438.5354632577959 1024.162838876218 299.0713014558623
1469 0.005 7.345 1 887.6280250403261 782.4367475920483 782.7364730743616 1068.356714490641 1080.879950965695 1084.715661770219 832.9267158249083 438.5832253501861 1024.164790403841 299.0713116961895
1470 0.005 7.350000000000001 1 887.6445065188243 782.4650261159215 782.7647785546409 1068.357594525986 1080.880731849003 1084.716628625873 832.9454968812156 438.6309169389549 1024.167869269543 299.0713263451261
1471 0.005 7.355 1 887.6604947442685 782.4932379178904 782.7930177801393 1068.357388817 1080.880025147078 1084.71571876284 832.9640785318466 438.6785367224103 1024.16981124937 299.0713364611304
1472 0.005 7.36 1 887.6769027949686 782.5213883107037 782.8211949532362 1068.358267016076 1080.880804378154 1084.716683689451 832.9827758891553 438.7260853399234 1024.172879401567 299.0713509651596
1473 0.005 7.365 1 887.6928174805518 782.5494723043616 782.8493061959103 1068.358059308231 1080.880096859632 1084.715773254448 833.0012746687049 438.7735639152508 1024.174810323829 299.0713610183893
1474 0.005 7.37 1 887.7091523548744 782.577495211799 782.8773557093156 1068.358936644649 1080.880876940463 1084.716739187901 833.0198901700229 438.8209723805775 1024.177867722696 299.0713754752558
1475 0.005 7.375 1 887.7249942837146 782.6054520377817 782.905339608173 1068.35872728235 1080.880168609229 1084.715827745152 833.0383075124894 438.8683085552141 1024.179787248523 299.071385405099
1476 0.005 7.38 1 887.7412568477982 782.6333480967718 782.9332620953212 1068.359602496918 1080.880947713634 1084.716792534604 833.0568415402278 438.9155753301255 1024.182833192574 299.0713998615657
1477 0.005 7.385 1 887.7570261072825 782.6611783969032 782.9611192946265 1068.359392491264 1080.880240359128 1084.715882492041 833.0751779900853 438.9627690408789 1024.184742602611 299.071409740153
1478 0.005 7.390000000000001 1 887.7732163505931 782.6889482443765 782.9889153955731 1068.360266235234 1080.881019349095 1084.716847665966 833.0936311200692 439.0098941829572 1024.187777498558 299.0714240977766
1479 0.005 7.395 1 887.7889150474181 782.7166526727054 783.0166465423886 1068.360055320021 1080.880312221326 1084.715937692025 833.1118878455101 439.056949041506 1024.189676165308 299.0714339420747
1480 0.005 7.4 1 887.8050343861282 782.7442969687817 783.0443169163467 1068.360928307514 1080.881091191816 1084.716902580769 833.1302612570928 439.1039351366405 1024.192701139359 299.0714482647815
1481 0.005 7.405 1 887.820660873432 782.7718761374541 783.0719226320653 1068.360714883468 1080.880382510918 1084.715990964216 833.148437455047 439.1508558413707 1024.194588570711 299.0714580777093
1482 0.005 7.41 1 887.8367081602715 782.7993954902205 783.0994678890238 1068.361585828189 1080.881161155527 1084.716955657646 833.166730652035 439.1977051423647 1024.197602488554 299.0714723613597
1483 0.005 7.415 1 887.8522629753852 782.8268500267563 783.1269488018276 1068.36137020341 1080.88045194113 1084.716044010568 833.1848267843914 439.2444829422957 1024.199477824331 299.0714821337147
1484 0.005 7.42 1 887.8682386160829 782.8542450680368 783.1543695752067 1068.362240094372 1080.88123095099 1084.717009149921 833.2030399870255 439.2911912904343 1024.202480103979 299.0714963760417
1485 0.005 7.425 1 887.8837224528014 782.8815756178466 783.1817263261515 1068.362024742646 1080.88052338744 1084.716098979294 833.2210570903781 439.3378290496721 1024.204346110144 299.0715060714369
1486 0.005 7.43 1 887.8996277701173 782.9088469694589 783.2090232383296 1068.362893691667 1080.881302658279 1084.717063988066 833.2391913443723 439.3843979979412 1024.207339060051 299.0715203081728
1487 0.005 7.435 1 887.9150410854468 782.9360541307606 783.2362564334595 1068.362676284682 1080.880593240361 1084.716151530557 833.2571291429903 439.4308967169782 1024.209194876654 299.0715300611432
1488 0.005 7.44 1 887.9308748932694 782.9632023318574 783.2634300488032 1068.363541875334 1080.881371215106 1084.717115620988 833.2751853351023 439.4773269712252 1024.212187541324 299.0715443576844
1489 0.005 7.445 1 887.9462141873978 782.9902865875405 783.290540205364 1068.363321829157 1080.880662482534 1084.716204466912 833.2930424941878 439.5236872671704 1024.214039995764 299.0715541113175
1490 0.005 7.45 1 887.96196751857 783.0173122450258 783.3175911085556 1068.364183699414 1080.881438862865 1084.71716750167 833.3110179734825 439.569981263075 1024.217009660628 299.0715683197274
1491 0.005 7.455 1 887.9772381457512 783.0442746191393 783.3445791525633 1068.363964700793 1080.880730478772 1084.716256304749 833.3288000476266 439.6162048175595 1024.218848803182 299.0715780727805
1492 0.005 7.46 1 887.9929205542496 783.0711784720521 783.3715080845735 1068.364827373541 1080.88150803223 1084.71722044874 833.3466945218546 439.6623599079492 1024.221807586905 299.0715922831384
1493 0.005 7.465 1 888.0081254370384 783.0980193186912 783.3983744333439 1068.364608606434 1080.880800472296 1084.716309901496 833.3643998427768 439.7084456149611 1024.223634343073 299.0716020464644
1494 0.005 7.47 1 888.0237406038027 783.124801920852 783.4251819519736 1068.365469354785 1080.881577505849 1084.717274022009 833.3822157137906 439.7544630995946 1024.226581670414 299.0716163490893
1495 0.005 7.475000000000001 1 888.0388789902689 783.151521818894 783.4519271882922 1068.365248498136 1080.88086902211 1084.716362589991 833.3998436258058 439.8004111153566 1024.228397569214 299.0716261611706
1496 0.005 7.48 1 888.0544282238667 783.1781837977355 783.4786139156906 1068.366108373493 1080.881646284077 1084.717326457979 833.4175842006475 439.846289457371 1024.231334846409 299.0716404837289
1497 0.005 7.485 1 888.0695007766855 783.204783379962 783.5052386633777 1068.365887300095 1080.880938147454 1084.71641494268 833.4351386289829 439.8920994170787 1024.233140511745 299.0716503843039
1498 0.005 7.49 1 888.084982763624 783.2313253489855 783.5318052080205 1068.36674512608 1080.881713923057 1084.717377531356 833.4528041784486 439.9378448466309 1024.236066198035 299.0716647974087
1499 0.005 7.495 1 888.0999833378094 783.2578052939509 783.5583101299616 1068.366522979753 1080.881005347343 1084.7164660986 833.4702848269608 439.9835215550453 1024.237861698055 299.0716747072357
1500 0.005 7.5 1 888.1153931250925 783.2842279185522 783.5847571552021 1068.367380509826 1080.881782681417 1084.717430265108 833.4878755481798 440.0291317661801 1024.240777719846 299.0716890749096
1501 0.005 7.505 1 888.1303235031676 783.3105886695932 783.6111427443043 1068.367149879961 1080.881069783261 1084.716515070145 833.5052727700291 440.074672079106 1024.242556661493 299.071698994725
1502 0.005 7.51 1 888.1456680507096 783.3368924803846 783.6374708068975 1068.368001539864 1080.881847054009 1084.717481691399 833.5227756600647 440.1201432295667 1024.245464843777 299.0717134521969
1503 0.005 7.515000000000001 1 888.1605332915677 783.3631347070415 783.6637377057828 1068.367778825903 1080.881139686183 1084.716568590145 833.5401029212608 440.165546541966 1024.247237042377 299.0717234220326
1504 0.005 7.52 1 888.1758110845179 783.389320289848 783.6899473756665 1068.368630223605 1080.881914358415 1084.717532177772 833.5575326127366 440.2108827554634 1024.250134462133 299.0717379105592
1505 0.005 7.525 1 888.1906089702056 783.4154445810881 783.7160961830548 1068.368404828512 1080.88120543959 1084.716618615122 833.5747858012606 440.2561530540347 1024.251893657192 299.0717479089683
1506 0.005 7.53 1 888.2058197223641 783.4415125237581 783.7421880515851 1068.369254144148 1080.881979723437 1084.717582439522 833.5921405283887 440.3013553768571 1024.254780386458 299.0717623701473
1507 0.005 7.535 1 888.2205517317473 783.4675194731145 783.7682193541011 1068.369028578975 1080.881272693445 1084.716670643537 833.6093188471793 440.3464896248498 1024.256530436013 299.0717724462459
1508 0.005 7.54 1 888.2356962104411 783.4934703679604 783.7941940173779 1068.369877668033 1080.882048110891 1084.717634767914 833.6265989380016 440.3915569272922 1024.259408524533 299.0717869389269
1509 0.005 7.545 1 888.250362201675 783.5193605682292 783.8201084073841 1068.369652070123 1080.881341230803 1084.716722871801 833.6437025069109 440.4365524580475 1024.261150746079 299.0717969357715
1510 0.005 7.55 1 888.2654404940151 783.5451950094835 783.8459664532613 1068.370499132211 1080.882114603163 1084.717684970299 833.6609085198053 440.4814829863364 1024.264018027369 299.0718113979468
1511 0.005 7.555 1 888.2800384387049 783.5709690328885 783.871764513153 1068.370269544738 1080.881405223764 1084.716771061354 833.6779371003026 440.5263479729285 1024.265747141207 299.0718214150799
1512 0.005 7.56 1 888.2950491137765 783.5966875845892 783.8975065126581 1068.371114318076 1080.882178809968 1084.717733970266 833.6950680149507 440.5711461030339 1024.268603128058 299.0718359196898
1513 0.005 7.565 1 888.3095813299769 783.6223460210311 783.9231888271277 1068.370885542132 1080.881471828458 1084.716822325245 833.7120229013631 440.6158769724737 1024.270324754259 299.0718459161076
1514 0.005 7.57 1 888.3245265156186 783.6479492759566 783.9488153727823 1068.371730063158 1080.882245589884 1084.717785327198 833.7290800490971 440.6605421878124 1024.273172230776 299.0718604129203
1515 0.005 7.575 1 888.3389929540075 783.673492753288 783.974382557862 1068.371498544096 1080.881536629286 1084.716871648176 833.7459688321286 440.7051400716352 1024.27488186098 299.0718703524365
1516 0.005 7.58 1 888.3538726423928 783.6989812938145 783.9998942411479 1068.372341754885 1080.88231080283 1084.717835152333 833.7629561529812 440.7496722730694 1024.27771986655 299.0718848290621
1517 0.005 7.585 1 888.368273550888 783.7244102923386 784.0253468036666 1068.372109608508 1080.881601954327 1084.716921535048 833.7797658069391 440.7941375201726 1024.279421219773 299.0718947747274
1518 0.005 7.59 1 888.3830877690325 783.7497847037157 784.0507441981332 1068.37295071503 1080.882375241386 1084.717884204284 833.7966768167081 440.8385371636678 1024.282248090967 299.0719091764884
1519 0.005 7.595 1 888.3974237529676 783.7750998523005 784.0760827577037 1068.372717630267 1080.881666659465 1084.716970933225 833.8134118772073 440.8828698590825 1024.283938795389 299.0719190671993
1520 0.005 7.600000000000001 1 888.412173040536 783.8003606996173 784.1013664271488 1068.373558178654 1080.88244067097 1084.717934411941 833.8302550103969 440.9271372440147 1024.286756344603 299.0719334738355
1521 0.005 7.605 1 888.4264442344432 783.8255625685862 784.1265915488822 1068.373323611246 1080.881731724285 1084.717020531079 833.8469196889585 440.9713379308877 1024.288436892972 299.0719432993739
1522 0.005 7.61 1 888.4411293451595 783.8507104189557 784.1517620691297 1068.374162727783 1080.882504964722 1084.717983275885 833.8636851752665 441.015473494679 1024.291245033785 299.0719575611778
1523 0.005 7.615 1 888.4553361419106 783.8757995699015 784.1768743195803 1068.373926761619 1080.881796398211 1084.717070183913 833.8802752807563 441.0595485512753 1024.292916592802 299.0719672443511
1524 0.005 7.62 1 888.4699567897701 783.9008349789278 784.2019322485548 1068.374764878196 1080.882569867235 1084.718032611285 833.8969676968264 441.1035556807539 1024.295713984903 299.0719814409986
1525 0.005 7.625 1 888.4840994557866 783.9258119577024 784.2269321752716 1068.374527464786 1080.881860141602 1084.717118614793 833.9134857641367 441.1474953916496 1024.297375263013 299.0719910747416
1526 0.005 7.63 1 888.4986555996641 783.9507354742325 784.2518780627126 1068.375363899901 1080.88263323797 1084.718081256565 833.9301063156103 441.1913700944859 1024.300163195232 299.07200517591
1527 0.005 7.635 1 888.5127342689709 783.9756008473784 784.2767662343601 1068.375125938103 1080.881924526068 1084.717168065473 833.9465524385273 441.2351781058177 1024.301816131496 299.0720147559879
1528 0.005 7.640000000000001 1 888.5272269329835 784.0004130363665 784.3016006401676 1068.375961209217 1080.882697038417 1084.718129704465 833.9631011271871 441.2789212016663 1024.304595022968 299.0720287665762
1529 0.005 7.645 1 888.5412420872403 784.0251673568428 784.3263776104865 1068.375721754407 1080.881988068347 1084.717216080114 833.979475759876 441.3225979427143 1024.30623784351 299.0720382113723
1530 0.005 7.65 1 888.5556713881041 784.0498687737846 784.35110109684 1068.376555239607 1080.882759255498 1084.718176764031 833.995959971463 441.3662102252626 1024.3090065342 299.072052142486
1531 0.005 7.655 1 888.5696273650594 784.0745127539416 784.3757675729405 1068.376313122547 1080.882049187322 1084.717263139374 834.0122668335672 441.4097601491318 1024.310641150732 299.072061478194
1532 0.005 7.66 1 888.5839939855451 784.0991038332172 784.4003806020847 1068.377140218818 1080.882820383758 1084.718224946773 834.0286747856408 441.4532430415941 1024.313395462336 299.0720751929595
1533 0.005 7.665 1 888.5978848084202 784.1236378512879 784.4249369646531 1068.376900938198 1080.882112620136 1084.717311972052 834.0449086345757 441.4966602687626 1024.315020776456 299.0720844161262
1534 0.005 7.67 1 888.6121868932803 784.1481192339668 784.4494401523081 1068.377728944776 1080.882884131087 1084.7182733832 834.06124437401 441.5400135945761 1024.317767602844 299.0720980267444
1535 0.005 7.675 1 888.6260149080259 784.1725438341167 784.4738869476366 1068.377489674252 1080.882176494338 1084.717360670328 834.0774069213852 441.5833013979316 1024.319384772474 299.0721071013396
1536 0.005 7.68 1 888.6402552645914 784.1969160817965 784.4982808506487 1068.378316890234 1080.882947162972 1084.718321356924 834.0936724641399 441.6265254393787 1024.322122987237 299.072120631963
1537 0.005 7.685 1 888.6540202067315 784.2212318083687 784.5226186270623 1068.378074639899 1080.882237725841 1084.717407262656 834.1097645610852 441.6696842056458 1024.323729145108 299.0721295831211
1538 0.005 7.69 1 888.6681983993442 784.2454954570422 784.5469037851785 1068.378900415492 1080.883008820281 1084.71836864977 834.1259600924484 441.7127794907772 1024.326458069485 299.0721429749228
1539 0.005 7.695 1 888.6819013769179 784.269702857147 784.5711330892469 1068.378658439653 1080.882301056319 1084.717455872276 834.1419827275108 441.7558098002511 1024.32805570449 299.0721518239075
1540 0.005 7.7 1 888.6960172922419 784.2938584478875 784.5953100437393 1068.379482943799 1080.883071603087 1084.718416743385 834.158108909278 441.7987743413065 1024.330774816288 299.0721650716384
1541 0.005 7.705 1 888.7096585236233 784.317958033325 784.6194314026478 1068.379238760077 1080.882362156988 1084.717502409169 834.1740513178778 441.8416748048852 1024.332363880078 299.0721738158999
1542 0.005 7.71 1 888.723712723328 784.3420060685439 784.6435006669974 1068.380062044513 1080.883133121029 1084.718463739504 834.1901023672964 441.8845125869684 1024.335073763795 299.0721870084709
1543 0.005 7.715 1 888.7372927942858 784.3659983915715 784.6675146197559 1068.379816630823 1080.882423707276 1084.71754928827 834.2059841355044 441.9272859901056 1024.33665266175 299.0721956158562
1544 0.005 7.72 1 888.7512860250102 784.3899394411239 784.6914767553517 1068.3806400495 1080.883195093488 1084.718510647958 834.2219703242305 441.969996587103 1024.339353542025 299.0722086223598
1545 0.005 7.725000000000001 1 888.764805302462 784.413825042468 784.7153838394352 1068.380395083011 1080.882486922297 1084.717597570494 834.2377856679024 442.012642895917 1024.340924079319 299.0722171590206
1546 0.005 7.73 1 888.778737420961 784.4376596302983 784.739239370885 1068.381216308224 1080.883257320699 1084.718558341102 834.2537041641286 442.0552287625882 1024.343616343863 299.0722301131934
1547 0.005 7.735 1 888.7921954464517 784.4614390310525 784.7630401107792 1068.380968380876 1080.882547309756 1084.717643488669 834.2694512606903 442.0977493760709 1024.345176648052 299.0722385484131
1548 0.005 7.74 1 888.8061389594666 784.4851678188674 784.7867896772323 1068.38179060091 1080.883318224714 1084.718604339482 834.2853067874584 442.140207009484 1024.347860660545 299.072251384549
1549 0.005 7.745 1 888.8195544939947 784.5088414824789 784.8104845674362 1068.381538123392 1080.882607305655 1084.717689500164 834.3009833366234 442.1826003070614 1024.349408704669 299.072259719114
1550 0.005 7.75 1 888.8333760513074 784.5324648678152 784.8341285875296 1068.382358243406 1080.883378079868 1084.718650203221 834.3167687927894 442.224931117971 1024.352083697491 299.0722725549154
1551 0.005 7.755 1 888.84671124728 784.55603337307 784.8577181762623 1068.382106802841 1080.882668731047 1084.717736800538 834.3323765956363 442.2671961543521 1024.353624722263 299.0722808738698
1552 0.005 7.76 1 888.8604663114398 784.5795518537021 784.881257151844 1068.382926078158 1080.883438832308 1084.71869657251 834.3480938370453 442.3093999435516 1024.356291164198 299.0722936112977
1553 0.005 7.765000000000001 1 888.8737394920948 784.6030157247693 784.9047419691192 1068.382672390611 1080.882728195374 1084.71778203034 834.3636349230447 442.3515401086196 1024.357821610908 299.0723018124987
1554 0.005 7.77 1 888.8874339930345 784.6264298299097 784.9281764312938 1068.383490325754 1080.88349879005 1084.71874246154 834.3792852777685 442.3936185126157 1024.360477686676 299.072314506877
1555 0.005 7.775 1 888.9006482656379 784.6497895917752 784.9515570021865 1068.383236113343 1080.88278827571 1084.717827664504 834.3947603953628 442.4356333885488 1024.361999325671 299.0723226818591
1556 0.005 7.78 1 888.9142840539979 784.6730998466662 784.9748874792577 1068.384053047981 1080.88355840587 1084.718787930758 834.4103443260294 442.477586583521 1024.364647633178 299.0723353852068
1557 0.005 7.785 1 888.9274391283979 784.6963560082797 784.9981643100978 1068.38379743521 1080.882847815892 1084.717873183056 834.4257518753503 442.5194764244162 1024.366161096978 299.0723435936448
1558 0.005 7.79 1 888.941015393213 784.7195629186673 785.0213913079765 1068.384612445072 1080.883616846401 1084.718832178188 834.441268847448 442.561304700976 1024.36879981068 299.0723562051352
1559 0.005 7.795 1 888.9541108950926 784.7427159908211 785.044564915675 1068.384355065094 1080.882905983635 1084.717917556851 834.4566096031494 442.6030691600348 1024.370303498907 299.0723642937627
1560 0.005 7.8 1 888.9676279136161 784.7658200692774 785.0676889466018 1068.385169680627 1080.883676037822 1084.718877491817 834.4720600973237 442.6447725714935 1024.37293342368 299.072376898785
1561 0.005 7.805000000000001 1 888.9806652718108 784.7888705761653 785.0907598515707 1068.384912232649 1080.88296572777 1084.717963189787 834.4873349713883 442.6864131540005 1024.374429268358 299.0723850559958
1562 0.005 7.81 1 888.9941242661441 784.811872364709 785.1137814505224 1068.385725960744 1080.883735138103 1084.718922489936 834.5027224616632 442.7279919878615 1024.377050419316 299.0723977795426
1563 0.005 7.815 1 889.0071023911614 784.8348208182085 785.1367501678934 1068.385466317382 1080.883023976615 1084.71800774123 834.5179327662511 442.7695083821559 1024.378535597475 299.0724059609878
1564 0.005 7.82 1 889.020504669891 784.8577207857275 785.1596698117139 1068.386279043054 1080.883794032235 1084.718967872519 834.5332550410892 442.8109659729379 1024.381148369123 299.072418611781
1565 0.005 7.825 1 889.033426239698 784.8805676731128 785.1825368309368 1068.386018166519 1080.883082501424 1084.71805233699 834.5483996157545 442.8523598188698 1024.382625521707 299.0724267891656
1566 0.005 7.83 1 889.0467699311068 784.9033663293058 785.2053550306304 1068.386829461879 1080.883852641902 1084.719012593141 834.5636538528576 442.8936922546761 1024.385229138076 299.0724394699286
1567 0.005 7.835 1 889.0596326603251 784.9261121518898 785.2281208534846 1068.386567419687 1080.883140630326 1084.718096896241 834.5787317535653 442.9349620624412 1024.386698044434 299.0724477052741
1568 0.005 7.84 1 889.0729182660623 784.9488099937126 785.2508381096583 1068.387378601882 1080.883911821014 1084.71905812821 834.5939204505387 442.9761709298548 1024.389294066005 299.0724604656451
1569 0.005 7.845 1 889.0857225233798 784.9714552394028 785.2735032276075 1068.387115834509 1080.883200434776 1084.718142962972 834.6089322533419 443.0173175156426 1024.390753854739 299.0724686945249
1570 0.005 7.850000000000001 1 889.098950119777 784.9940527485684 785.2961200209816 1068.387925213421 1080.883970333786 1084.71910284439 834.6240554576246 443.0583820762919 1024.393340214374 299.072481478901
1571 0.005 7.855 1 889.1116971439001 785.0165979140259 785.3186849310463 1068.387660075325 1080.883258101796 1084.718186775897 834.6390070559073 443.0993915171691 1024.394790903628 299.0724898060155
1572 0.005 7.86 1 889.1248675701319 785.0390955900583 785.3412017653617 1068.388467594493 1080.88402727647 1084.719146034479 834.6540681080934 443.140345582645 1024.397367877246 299.0725027076138
1573 0.005 7.865 1 889.1375577312489 785.0615411758276 785.3636669629682 1068.388202006956 1080.883314777343 1084.718229790081 834.6689532915544 443.1812413984279 1024.398809663937 299.0725111206361
1574 0.005 7.87 1 889.1506711282855 785.0839395190202 785.3860843331951 1068.389008901304 1080.884084620102 1084.719190037465 834.6839489321491 443.2220783538262 1024.401378498369 299.0725239856941
1575 0.005 7.875 1 889.1633044431155 785.1062860173413 785.4084503148088 1068.388742862871 1080.883372835946 1084.718274457436 834.6987695208959 443.2628552405727 1024.402812381056 299.0725323991322
1576 0.005 7.88 1 889.1763610081504 785.1285855179775 785.4307687137149 1068.389548508451 1080.884141946207 1084.719233772636 834.7137009243219 443.3035726104348 1024.405372246749 299.0725453351278
1577 0.005 7.885 1 889.1889385190691 785.1508334167316 785.4530359636926 1068.389281008107 1080.883429438401 1084.718317307734 834.7284576111276 443.3442297952651 1024.40679798748 299.0725538224112
1578 0.005 7.890000000000001 1 889.2019387189875 785.1730345589156 785.4752558790789 1068.390084471863 1080.884197624804 1084.71927605602 834.7433253004755 443.3848270291322 1024.409348547232 299.0725668145384
1579 0.005 7.895 1 889.2144597091403 785.1951843413835 785.4974248856096 1068.389815623083 1080.883485164906 1084.718360070093 834.7580183977981 443.4253634492507 1024.410764983668 299.0725752936663
1580 0.005 7.9 1 889.2274044713804 785.2172876062194 785.5195467956324 1068.390618823957 1080.884254168336 1084.719319678939 834.7728226549617 443.4658403702039 1024.413307704823 299.0725882722376
1581 0.005 7.905 1 889.2398694971386 785.2393397506005 785.5416180404432 1068.390348567456 1080.883541511422 1084.718403278962 834.7874523530739 443.5062559434551 1024.414715874403 299.0725967867027
1582 0.005 7.91 1 889.2527587460626 785.2613456238648 785.5636424319134 1068.391151862448 1080.884311676835 1084.71936373566 834.8021938054643 443.5466108066843 1024.417251917864 299.0726097929661
1583 0.005 7.915 1 889.2651680139659 785.2833006160563 785.58561639803 1068.390880765287 1080.883598658424 1084.71844709449 834.8167608823893 443.5869056514875 1024.418651105125 299.0726184051466
1584 0.005 7.92 1 889.278001332077 785.3052095734648 785.6075437485061 1068.391681959304 1080.884367507591 1084.719406267136 834.8314397260375 443.6271412669458 1024.421176917561 299.0726314703505
1585 0.005 7.925 1 889.2903555213518 785.3270678908954 785.6294209153779 1068.391410358874 1080.883655264792 1084.718490580043 834.8459444352724 443.6673160346629 1024.422569143502 299.0726400475323
1586 0.005 7.930000000000001 1 889.3031336237267 785.3488804111813 785.6512517026882 1068.392210458464 1080.884423608587 1084.719448981952 834.8605608178223 443.7074313639414 1024.425087324158 299.0726530836762
1587 0.005 7.935 1 889.3154328438874 785.3706425289479 785.6730325457326 1068.391937126483 1080.883710458405 1084.718532144189 834.8750032148685 443.7474864810683 1024.426469894767 299.0726616662239
1588 0.005 7.94 1 889.3281563542132 785.3923590831247 785.6947672459091 1068.39273503267 1080.884477983155 1084.719490450164 834.8895576192374 443.7874826935126 1024.428978563156 299.0726747212995
1589 0.005 7.945 1 889.3404009984582 785.4140254677179 785.7164522329623 1068.392460739027 1080.883765148131 1084.718574231329 834.9039382497278 443.8274187029453 1024.430352648774 299.0726832500687
1590 0.005 7.95 1 889.3530668905127 785.4356465366358 785.7380913227042 1068.393258017236 1080.884533538996 1084.719533197765 834.9184292037316 443.867296036265 1024.43285340906 299.0726962575854
1591 0.005 7.955 1 889.3652528037859 785.4572176593058 785.7596809252963 1068.392982410822 1080.883820411425 1084.718616550563 834.9327472324093 443.9071132210383 1024.434218528912 299.0727047200187
1592 0.005 7.96 1 889.3778692046027 785.4787436874691 785.7812248555031 1068.393778826044 1080.884588499848 1084.719575139392 834.9471784546046 443.9468716506151 1024.43671201688 299.0727176307227
1593 0.005 7.965 1 889.3900043311659 785.5002199993698 785.8027195332993 1068.393502295879 1080.883875394173 1084.718659011056 834.9614363834555 443.9865701323347 1024.438069421348 299.0727261031403
1594 0.005 7.97 1 889.4025663772658 785.5216514660518 785.8241687794987 1068.394297931712 1080.884642772684 1084.719616719497 834.9758068117701 444.0262105277088 1024.44055514401 299.0727390140743
1595 0.005 7.975000000000001 1 889.4146467234776 785.5430334507207 785.8455690042375 1068.394019773159 1080.883929623021 1084.71870046458 834.9900030945628 444.0657893578211 1024.441903825588 299.0727474247101
1596 0.005 7.98 1 889.4271547174196 785.5643708183247 785.8669240330205 1068.394815083346 1080.884698416133 1084.719659612128 835.0043120696332 444.105310327235 1024.444381207593 299.0727602286203
1597 0.005 7.985 1 889.4391810161501 785.585658934712 785.8882302711626 1068.394536340219 1080.88398517951 1084.718742915656 835.0184473402528 444.1447720751694 1024.445721350522 299.0727684639106
1598 0.005 7.99 1 889.4516339216923 785.6069026760661 785.9094915493037 1068.395331705036 1080.884753697721 1084.719701378422 835.0326992435249 444.1841759769125 1024.448190663346 299.0727811619722
1599 0.005 7.995 1 889.4636061068486 785.6280973989719 785.9307042718921 1068.395051525148 1080.884039489435 1084.718784013661 835.0467759597665 444.2235205067134 1024.449522764977 299.0727893810331
1600 0.005 8 1 889.4760066178152 785.649247967581 785.9518722570788 1068.395844339584 1080.884807475111 1084.71974245951 835.0609653714296 444.2628069511986 1024.451983947157 299.072802025834
1601 0.005 8.005000000000001 1 889.4879258895525 785.6703497445778 785.9729919131048 1068.395562169482 1080.884092809079 1084.718824568285 835.0749804888957 444.302034308166 1024.453307980782 299.0728100947583
1602 0.005 8.01 1 889.500273499331 785.6914075932557 785.9940670625327 1068.396353981451 1080.884860799087 1084.719783127527 835.0891091280778 444.3412039370082 1024.455760390106 299.0728226545111
1603 0.005 8.015000000000001 1 889.5121397617722 785.7124168785489 786.0150941087247 1068.396071523789 1080.884147002396 1084.718866421291 835.1030637674103 444.3803144687294 1024.457076763414 299.0728306494595
1604 0.005 8.02 1 889.5244349743944 785.7333824610621 786.0360768757124 1068.396862115535 1080.884914782665 1084.719824576791 835.1171322665982 444.4193673791549 1024.459520499006 299.0728431405825
1605 0.005 8.025 1 889.5362487247345 785.7542997053746 786.0570117666832 1068.396578820958 1080.884200712407 1084.718907426617 835.1310271715149 444.4583594419151 1024.460828634713 299.0728510215907
1606 0.005 8.029999999999999 1 889.5484910339867 785.7751734794921 786.0779026048111 1068.397369126422 1080.884968699858 1084.71986584639 835.1450366218315 444.4972947786485 1024.463265931777 299.0728633215066
1607 0.005 8.035 1 889.5602523239162 785.795999142137 786.0987457960782 1068.397084406003 1080.88425410154 1084.71894821548 835.1588723878715 444.5361727071604 1024.464565761609 299.0728710561889
1608 0.005 8.040000000000001 1 889.5724419890848 785.8167815498973 786.119545152617 1068.39787321575 1080.8850220349 1084.719906648683 835.1728218970632 444.5749929228066 1024.466994867387 299.0728832668522
1609 0.005 8.045 1 889.5841509849067 785.837516068052 786.1402970856633 1068.39758782512 1080.884307785778 1084.718989332748 835.1865982347711 444.6137546779717 1024.46828656177 299.0728909576303
1610 0.005 8.050000000000001 1 889.5962888981336 785.8582075563916 786.1610054113356 1068.398375545085 1080.885075186125 1084.719947221435 835.2004890299588 444.6524593851134 1024.47070736977 299.0729030427431
1611 0.005 8.055 1 889.607945853994 785.8788513759878 786.1816665294218 1068.398087934098 1080.884359782358 1084.719028970539 835.2142064757803 444.6911057286009 1024.471990670265 299.0729106503238
1612 0.005 8.06 1 889.6200329403337 785.8994524022686 786.2022842736168 1068.398876176782 1080.885128971204 1084.719988682616 835.2280393699133 444.7296951640812 1024.474405850601 299.072922652897
1613 0.005 8.065 1 889.6316355933236 785.9200058432655 786.2228549246091 1068.398585487994 1080.884412191448 1084.719069054969 835.2416967167796 444.7682264032503 1024.475679057304 299.0729301185916
1614 0.005 8.07 1 889.643667240633 785.9405167065242 786.2433824093454 1068.399369803544 1080.885178562978 1084.720026102794 835.2554691526301 444.8067012659912 1024.478082778182 299.0729420001293
1615 0.005 8.074999999999999 1 889.6552202510981 785.960980325279 786.2638631146068 1068.399079734447 1080.884462541851 1084.719107429366 835.2690696827616 444.8451191328952 1024.479349756992 299.0729493310722
1616 0.005 8.08 1 889.6672023805825 785.9814015885163 786.284300879033 1068.399864379429 1080.885230681999 1084.720066618479 835.2827848993907 444.8834797699533 1024.481746766049 299.0729611541266
1617 0.005 8.085000000000001 1 889.6787062583721 786.0017758322782 786.3046920883837 1068.399575051719 1080.884515930746 1084.719148679651 835.2963280448998 444.9217824274612 1024.483007917867 299.0729683847081
1618 0.005 8.09 1 889.69063598256 786.0221079395145 786.3250405829035 1068.400358299261 1080.88528233068 1084.720105873432 835.3099855584499 444.9600283629544 1024.48539766503 299.0729800447476
1619 0.005 8.095000000000001 1 889.7020887410146 786.0423932479609 786.3453427431472 1068.40006819894 1080.884568166526 1084.719188897325 835.3234713560882 444.9982166741229 1024.486651327702 299.0729871551636
1620 0.005 8.1 1 889.7139681178498 786.0626366355127 786.3656024040131 1068.400849728812 1080.885334107407 1084.720145626811 835.3370713733219 445.0363484736614 1024.489032447058 299.0729987521723
1621 0.005 8.105 1 889.725375281228 786.0828334546582 786.3858159585974 1068.400559531027 1080.884620327104 1084.719228661812 835.3505017991332 445.0744245469995 1024.490278597728 299.0730058273527
1622 0.005 8.109999999999999 1 889.7372067231685 786.1029885687184 786.405987234852 1068.401340819176 1080.88538678685 1084.720185786334 835.3640450196941 445.1124436786325 1024.492651707968 299.073017333175
1623 0.005 8.115 1 889.7485602128561 786.123097311132 786.4261126050004 1068.401047806448 1080.884671173406 1084.719267202674 835.377415968299 445.1504051557919 1024.493888684372 299.0730243184616
1624 0.005 8.120000000000001 1 889.760339289865 786.1431645632872 786.4461959075234 1068.40182741598 1080.885437468762 1084.720224533779 835.3909012757899 445.1883103973705 1024.496253725653 299.0730357837657
1625 0.005 8.125 1 889.7716412891648 786.1631856605641 786.4662335234087 1068.401533822009 1080.884722625612 1084.719306934353 835.4042149699736 445.2261584421614 1024.497483611512 299.0730426521475
1626 0.005 8.130000000000001 1 889.7833703839165 786.1831654892446 786.4862292953491 1068.402313477831 1080.885489107879 1084.72026410061 835.4176436760071 445.2639505039076 1024.499842291744 299.0730540296216
1627 0.005 8.135 1 889.7946218813652 786.2030993680437 786.5061795847208 1068.402018492405 1080.884773690358 1084.719346218318 835.4309005355515 445.3016856042162 1024.501064608217 299.0730608934746
1628 0.005 8.140000000000001 1 889.806300519201 786.2229921846349 786.5260882376336 1068.402796866783 1080.88554028303 1084.720303367021 835.4442726353593 445.3393649703809 1024.503415682907 299.0730722086374
1629 0.005 8.145 1 889.8175028567944 786.2428392671675 786.5459516225997 1068.402501057272 1080.884824594957 1084.719384857143 835.4574733595209 445.3769877201697 1024.504630835467 299.0730790461852
1630 0.005 8.15 1 889.8291326442073 786.2626455159666 786.5657735924767 1068.403279107029 1080.885591243222 1084.720342150218 835.4707902271967 445.4145548549007 1024.506973992463 299.0730903501481
1631 0.005 8.154999999999999 1 889.84028627538 786.2824062420451 786.5855505128349 1068.402982726794 1080.884875628157 1084.71942366301 835.4839355400459 445.4520653960104 1024.508181507687 299.0730971407648
1632 0.005 8.16 1 889.851866123248 786.3021263278875 786.6052862157148 1068.403758430941 1080.885641473051 1084.720380491524 835.4971956946126 445.4895205467488 1024.510516243853 299.0731083976384
1633 0.005 8.165000000000001 1 889.8629692096938 786.3218010884619 786.6249770665049 1068.403460207287 1080.884925774174 1084.719462333769 835.5102838665485 445.5269193140488 1024.511715382504 299.0731151552271
1634 0.005 8.17 1 889.8744992588295 786.3414354176589 786.6446269100886 1068.404235728772 1080.885692179174 1084.720419767586 835.5234878930246 445.5642628262084 1024.514043794211 299.0731264711875
1635 0.005 8.175000000000001 1 889.8855535815948 786.3610246399905 786.6642321144791 1068.403936645015 1080.884975750336 1084.719500482244 835.5365209008247 445.6015501016328 1024.515236127354 299.0731332795778
1636 0.005 8.18 1 889.8970350131585 786.3805736377616 786.6837965214028 1068.404710497997 1080.88574150435 1084.720457342667 835.5496695136819 445.6387815104225 1024.517556611831 299.0731445729342
1637 0.005 8.185 1 889.9080409845009 786.4000777364636 786.7033165008257 1068.404411627799 1080.885026396533 1084.719539427741 835.5626476707052 445.675954829925 1024.51874203406 299.0731514185329
1638 0.005 8.19 1 889.9194743032126 786.419541818111 786.722795887041 1068.405184053322 1080.885791272338 1084.720495092982 835.5757413749452 445.7130758407515 1024.521054323482 299.0731627623562
1639 0.005 8.195 1 889.93043121807 786.438961204573 786.7422310475498 1068.404883017408 1080.885075016723 1084.719576206929 835.5886642538508 445.7501408973284 1024.522230248548 299.0731695878036
1640 0.005 8.199999999999999 1 889.941815929682 786.4583407849155 786.7616258274168 1068.405655714776 1080.885841177917 1084.720533578494 835.6017030504211 445.7871513501738 1024.52453665774 299.073180994534
1641 0.005 8.205 1 889.9527248092601 786.4776758754135 786.780976589635 1068.405354082958 1080.885124886762 1084.719614711495 835.6145712674587 445.8241051003657 1024.525706551254 299.073187959426
1642 0.005 8.210000000000001 1 889.9640607425044 786.4969713605283 786.8002871708692 1068.406124972679 1080.885890020956 1084.720570908549 835.6275552476985 445.8610048951158 1024.528005311822 299.0731994081461
1643 0.005 8.215 1 889.9749214834867 786.5162225605933 786.8195539371809 1068.405822145305 1080.885173722707 1084.719651883515 835.6403688525719 445.8978493774439 1024.52916807005 299.0732063575412
1644 0.005 8.220000000000001 1 889.9862094867897 786.5354343578807 786.8387807293938 1068.406592402926 1080.885939460234 1084.720608586308 835.6532985016166 445.934640046545 1024.531457945225 299.0732178687578
1645 0.005 8.225 1 889.9970222009888 786.5546020738283 786.8579639081011 1068.406288933105 1080.885223039331 1084.71968962331 835.6660578740504 445.9713754611366 1024.53261359355 299.0732249151852
1646 0.005 8.23 1 890.0082622953166 786.5737305888222 786.8771073163224 1068.407058245335 1080.885988691482 1084.720646656255 835.6789332294356 446.0080565422114 1024.534897250275 299.0732364570309
1647 0.005 8.234999999999999 1 890.019026682739 786.5928152164122 786.8962073052071 1068.406753659515 1080.885272148383 1084.719727391224 835.6916384550502 446.0446823620144 1024.536045213313 299.0732435914105
1648 0.005 8.24 1 890.0302185993605 786.6118608453639 786.915267727483 1068.407522467126 1080.886038524433 1084.720685033448 835.7044565467426 446.081254100079 1024.538322078206 299.0732552426498
1649 0.005 8.245000000000001 1 890.0409351924054 786.6308627974825 786.9342849383834 1068.407216156461 1080.885321033459 1084.719764587278 835.7171056910181 446.1177710782437 1024.539462182068 299.0732623432103
1650 0.005 8.25 1 890.0520804295184 786.6498259534883 786.9532627843428 1068.407983776483 1080.886085989719 1084.720720848903 835.7298727119127 446.1542340299105 1024.541732009008 299.0732740351249
1651 0.005 8.255000000000001 1 890.0627505440219 786.6687456324722 786.9721976229634 1068.407676581545 1080.885368596222 1084.719800977574 835.7424696975563 446.1906415691062 1024.542865142833 299.0732812571471
1652 0.005 8.26 1 890.0738487438049 786.6876267118618 786.9910932917451 1068.408442578157 1080.886133530292 1084.72075736976 835.7551840346729 446.2269950643601 1024.545126061618 299.0732929503759
1653 0.005 8.265000000000001 1 890.0844717900059 786.7064645123987 787.0099461523085 1068.408134883718 1080.885416902991 1084.71983842792 835.7677281126447 446.2632936765112 1024.546252289894 299.0733001894857
1654 0.005 8.27 1 890.0955235747321 786.7252639143828 787.0287600443955 1068.408901042176 1080.886182384729 1084.720795012263 835.7803897827815 446.2995391510387 1024.548507129525 299.0733119182418
1655 0.005 8.275 1 890.1060990499226 786.7440202178 787.0475313132609 1068.408592798046 1080.885465455069 1084.71987543852 835.7928806077763 446.3357302314732 1024.549626621095 299.0733191799287
1656 0.005 8.279999999999999 1 890.1171038800293 786.7627383177708 787.0662638056563 1068.40935716175 1080.88622986151 1084.720831084597 835.8054893274216 446.3718695883511 1024.551873682456 299.0733308921902
1657 0.005 8.285 1 890.1276335865717 786.7814135319909 787.0849538835519 1068.409048152252 1080.885513334262 1084.71991212584 835.8179274220647 446.4079538348635 1024.552986200289 299.073338124859
1658 0.005 8.290000000000001 1 890.1385919902593 786.8000507413371 787.103605388284 1068.40981199119 1080.88627834195 1084.720868504303 835.8304835160876 446.4439830668183 1024.555226858003 299.0733498787461
1659 0.005 8.295 1 890.1490755832557 786.8186452296587 787.1222146583452 1068.409501204397 1080.88556118161 1084.7199489112 835.842866490459 446.4799586786359 1024.556332119623 299.0733571953888
1660 0.005 8.300000000000001 1 890.1599876984475 786.8372019067682 787.1407855406941 1068.410264293044 1080.88632648907 1084.720905635689 835.8553689031626 446.515881444989 1024.558566110886 299.0733689508031
1661 0.005 8.305 1 890.1704249688048 786.8557160815019 787.1593143944028 1068.409952894087 1080.885609332285 1084.719985889235 835.8677013911365 446.5517505057516 1024.559664238314 299.073376222987
1662 0.005 8.31 1 890.1812916710331 786.8741926441248 787.1778050601106 1068.410715899187 1080.886374578981 1084.720942078678 835.880152812351 446.5875666061285 1024.561891412666 299.0733879705621
1663 0.005 8.315 1 890.1916837389157 786.8926269168685 787.1962539050538 1068.410402739543 1080.88565614118 1084.720021403441 835.8924374314757 446.6233284768104 1024.562981798912 299.0733952042817
1664 0.005 8.32 1 890.2025045717663 786.9110237661363 787.2146647564168 1068.411162994745 1080.886419986605 1084.720976807424 835.9048383256837 446.6590390432164 1024.565201130493 299.0734069250598
1665 0.005 8.324999999999999 1 890.2128510561823 786.9293785065724 787.2330339751061 1068.410849833421 1080.885703340445 1084.720058103323 835.9170685492352 446.6946953895056 1024.566285031425 299.073414172603
1666 0.005 8.33 1 890.2236242087989 786.9476959682804 787.25136535553 1068.411609041177 1080.886466858141 1084.72101268807 835.929414093948 446.7302989862526 1024.56849597071 299.0734258629847
1667 0.005 8.335000000000001 1 890.2339238099191 786.9659715069749 787.2696552866825 1068.411293962617 1080.88574881827 1084.720092407761 835.9415910586007 446.7658487977333 1024.569572113826 299.0734330447822
1668 0.005 8.34 1 890.2446529857577 786.9842100049129 787.2879076012618 1068.412052803747 1080.886512978326 1084.72104799699 835.953887157014 446.8013460575457 1024.57177673542 299.0734447081643
1669 0.005 8.345000000000001 1 890.2549080451953 787.0024067731226 787.3061186607839 1068.411737829066 1080.885795596669 1084.720128457104 835.9660134841157 446.8367898021248 1024.572846455915 299.0734518028145
1670 0.005 8.35 1 890.2655932242357 787.0205666931838 787.324292302931 1068.412496502528 1080.88656016016 1084.721084269495 835.9782587440852 446.8721812219608 1024.575045535001 299.0734633362462
1671 0.005 8.355 1 890.2758040147528 787.0386850736542 787.3424248751433 1068.412180976374 1080.88584294882 1084.720164691961 835.9903342958369 446.9075193844987 1024.576108689715 299.0734704418923
1672 0.005 8.359999999999999 1 890.286444317093 787.0567667947207 787.360520220854 1068.412938251965 1080.886606642132 1084.721119819584 836.0025285879526 446.9428055571979 1024.57830034805 299.0734819361072
1673 0.005 8.365 1 890.29661111301 787.0748071615304 787.3785746870882 1068.412621681061 1080.885889314439 1084.72020043068 836.0145535753278 446.9780384871924 1024.579357876367 299.0734888896827
1674 0.005 8.370000000000001 1 890.3072072187175 787.0928110590629 787.3965921153685 1068.413377521489 1080.886652617673 1084.7211550434 836.0266971885197 447.0132183416522 1024.581542002389 299.0735002908332
1675 0.005 8.375 1 890.3173289421815 787.1107737918228 787.4145688524357 1068.413060460522 1080.885936074978 1084.720236609031 836.0386711917031 447.0483455507612 1024.58259267519 299.0735071928499
1676 0.005 8.380000000000001 1 890.3278797242482 787.1287002343033 787.4325087339197 1068.413815744397 1080.886699100056 1084.721190618481 836.0507636632981 447.0834212405206 1024.584770692567 299.0735185172555
1677 0.005 8.385 1 890.3379561644188 787.1465856966613 787.4504081115239 1068.413496213529 1080.885980608361 1084.720270076404 836.0626865824308 447.1184451765959 1024.585812203542 299.0735252461717
1678 0.005 8.390000000000001 1 890.3484630971108 787.1644350631694 787.4682708203288 1068.414250403795 1080.886743806502 1084.72122473341 836.074729354541 447.1534172852415 1024.587983401713 299.073536484941
1679 0.005 8.395 1 890.3584962564298 787.1822436340747 787.4860932127991 1068.413929926388 1080.886025084344 1084.720304279068 836.0866027196539 447.188338898637 1024.589018496067 299.0735431733394
1680 0.005 8.4 1 890.36895957493 787.2000162974072 787.503879124682 1068.414684024287 1080.886789224195 1084.721259826772 836.0985956373192 447.2232091241596 1024.59118376559 299.07355426829
1681 0.005 8.404999999999999 1 890.3789492742676 787.2177483291911 787.5216248921071 1068.414363457762 1080.886071010018 1084.720339460157 836.1104199772053 447.2580253292458 1024.592212795266 299.0735608583373
1682 0.005 8.41 1 890.3893686554836 787.2354446319915 787.539334357939 1068.415115580825 1080.886833692919 1084.721293624941 836.1223629832461 447.2927899127172 1024.5943698505 299.0735718538963
1683 0.005 8.415000000000001 1 890.399314006715 787.2531005052517 787.5570038731929 1068.414793374991 1080.886115227759 1084.720373368815 836.1341367572961 447.3275018963253 1024.59539130566 299.0735782642951
1684 0.005 8.42 1 890.4096898006467 787.2707208353714 787.5746372763498 1068.415545828924 1080.886879030651 1084.721328421485 836.1460300961268 447.3621626205534 1024.597542664578 299.0735892404807
1685 0.005 8.425000000000001 1 890.4195922912929 787.288300920503 787.5922309107702 1068.415223353038 1080.88616076977 1084.720408221118 836.1577544471619 447.3967711083857 1024.598558085072 299.0735956092781
1686 0.005 8.43 1 890.4299249836168 787.3058456438293 787.6097886172682 1068.415974040593 1080.88692353351 1084.721362401327 836.169598067226 447.4313282898094 1024.60070227747 299.0736063763652
1687 0.005 8.435 1 890.4397844146569 787.323350305471 787.6273067379957 1068.415651126619 1080.886205726379 1084.720442691239 836.1812750593223 447.4658334944028 1024.601711541679 299.0736126042012
1688 0.005 8.44 1 890.4500739054404 787.3408197857686 787.6447891084906 1068.416401590863 1080.886968969519 1084.72139759345 836.1930711897689 447.5002879379714 1024.603849842074 299.0736233133674
1689 0.005 8.445 1 890.4598910732963 787.3582493801739 787.6622320742321 1068.416078409781 1080.886251342884 1084.720477837997 836.2046988965774 447.5346912802535 1024.604853641564 299.0736294548921
1690 0.005 8.449999999999999 1 890.4701378174047 787.3756439730851 787.6796394725841 1068.416826848349 1080.887013105439 1084.721431042406 836.2164454054173 447.5690435878023 1024.606984201645 299.0736400918898
1691 0.005 8.455 1 890.4799109447963 787.3929988630258 787.6970076446702 1068.416500897893 1080.886293998018 1084.720510296198 836.2280230214186 447.6033479327065 1024.607979065422 299.0736461469107
1692 0.005 8.460000000000001 1 890.4901146898889 787.4103189329963 787.7143404312627 1068.417249493373 1080.887057396701 1084.721465346481 836.2397202385207 447.6375978930242 1024.610103567363 299.0736566278255
1693 0.005 8.465 1 890.4998450379499 787.427599480159 787.7316341739232 1068.416923588889 1080.886339091719 1084.720545126148 836.2512491359179 447.6717967514721 1024.611092812707 299.0736625711849
1694 0.005 8.470000000000001 1 890.5100062219743 787.4448453860526 787.748892706165 1068.417671250565 1080.887101953378 1084.72149942091 836.2628977187005 447.7059452373996 1024.613210189318 299.0736729587782
1695 0.005 8.475 1 890.5196941175373 787.4620519462529 787.7661123728833 1068.417344017456 1080.886382527656 1084.720578109863 836.2743781599514 447.7400422738657 1024.614192640052 299.0736787981544
1696 0.005 8.48 1 890.5298129399749 787.4792240427287 787.7832970083571 1068.418091134874 1080.887145796917 1084.721532863939 836.2859786461032 447.7740887019623 1024.616303746203 299.0736891869494
1697 0.005 8.484999999999999 1 890.5394589897829 787.4963569706182 787.8004429557205 1068.417762995335 1080.886426184484 1084.72061151353 836.2974107050342 447.8080837970996 1024.61728073076 299.0736949862464
1698 0.005 8.49 1 890.549535531105 787.5134556104138 787.8175540502757 1068.418508473696 1080.887188605273 1084.721565709235 836.3089628872493 447.8420288848727 1024.619385753649 299.0737052430762
1699 0.005 8.495000000000001 1 890.5591391866487 787.5305152563247 787.8346266277238 1068.418180458542 1080.886470695148 1084.720646053893 836.3203471482992 447.8759231431581 1024.620355992771 299.0737110202502
1700 0.005 8.5 1 890.5691738587786 787.5475407894045 787.8516645287067 1068.418924924263 1080.887232280709 1084.721598886624 836.3318514796015 447.9097673973165 1024.622454473 299.0737212356275
1701 0.005 8.505000000000001 1 890.5787354680539 787.5645275044889 787.8686640947526 1068.418595244231 1080.886513132171 1084.720678245218 836.3431879977688 447.9435605959976 1024.623417141664 299.0737269142033
1702 0.005 8.51 1 890.5887287450745 787.5814802820267 787.8856291535642 1068.419338975409 1080.887275061592 1084.721631964919 836.3546448185836 447.9773039947831 1024.625509945822 299.0737370628715
1703 0.005 8.515000000000001 1 890.598249007882 787.5983944174216 787.9025560509825 1068.419008341036 1080.886555627353 1084.720710849992 836.3659338749623 448.0109968204209 1024.626467493249 299.0737427115469
1704 0.005 8.52 1 890.6082007297564 787.6152747893063 787.919448620329 1068.419751743082 1080.887318990335 1084.721666013133 836.3773433112447 448.0446365524681 1024.628553285527 299.0737529175943
1705 0.005 8.525 1 890.6176796765083 787.632116691605 787.9363032027927 1068.419421393447 1080.886600637926 1084.720745540622 836.3885853002442 448.07822625695 1024.629503254604 299.0737585709219
1706 0.005 8.529999999999999 1 890.6275900204603 787.6489250031462 787.9531236254376 1068.420164157151 1080.887362717349 1084.721698955708 836.3999479130883 448.1117672185553 1024.631582464009 299.0737687028067
1707 0.005 8.535 1 890.6370253984926 787.6656950066953 787.9699062187844 1068.419831551897 1080.886643029174 1084.720777845077 836.4111418120349 448.1452581866719 1024.632525489625 299.0737743444604
1708 0.005 8.540000000000001 1 890.6468969787468 787.682431678679 787.9866548955235 1068.420574583214 1080.887406706134 1084.721733066917 836.4224591634857 448.1787001411823 1024.634601092305 299.0737844785194
1709 0.005 8.545 1 890.6562915264606 787.6991301371855 788.0033658700263 1068.420239743288 1080.886685469877 1084.720810314692 836.43360600662 448.2120911133175 1024.635537113576 299.0737901630317
1710 0.005 8.550000000000001 1 890.6661222212406 787.7157954341604 788.0200430907768 1068.420981767664 1080.887448916395 1084.72176532065 836.4448766201938 448.2454335132604 1024.637605633801 299.0738002956539
1711 0.005 8.555 1 890.6754759777907 787.732422689351 788.0366827816528 1068.420646510144 1080.886728002004 1084.720842927133 836.4559768121039 448.2787264601453 1024.638535193964 299.0738059633382
1712 0.005 8.56 1 890.6852658083535 787.7490169519732 788.0532888911687 1068.421387346716 1080.887490791926 1084.721797239453 836.4672005673019 448.3119704209533 1024.640596673843 299.0738161222881
1713 0.005 8.565 1 890.6945786882318 787.7655733433533 788.0698576394698 1068.421051878319 1080.886770722491 1084.720875765037 836.4782544133745 448.3451644221353 1024.641520601975 299.0738218553821
1714 0.005 8.57 1 890.7043282502186 787.7820969180408 788.0863929806876 1068.421792597199 1080.887533408688 1084.721830138404 836.4894320327668 448.378309618941 1024.64357805335 299.0738321226601
1715 0.005 8.575000000000001 1 890.7136005772829 787.7985827886998 788.1028911268371 1068.421456644156 1080.886813467422 1084.720908804335 836.5004397405589 448.411404979312 1024.644495697258 299.0738379099946
1716 0.005 8.58 1 890.7233095783009 787.8150360029315 788.1193560287304 1068.422195375616 1080.887575011376 1084.721861998537 836.5115713591518 448.4444516447095 1024.646545448054 299.0738481970895
1717 0.005 8.585000000000001 1 890.7325418789935 787.8314516813681 788.1357839032133 1068.421858679325 1080.886855526569 1084.720941186501 836.522533146204 448.4774486201002 1024.647457218585 299.0738540363511
1718 0.005 8.59 1 890.7422101370438 787.8478348674861 788.1521786970575 1068.422595939506 1080.887616596753 1084.721893798195 836.5336187171508 448.5103971903122 1024.64949908432 299.0738643565898
1719 0.005 8.595000000000001 1 890.7514024166719 787.8641806867258 788.1685366297705 1068.42225868469 1080.886897116224 1084.720973086005 836.5445347056251 448.5432962264522 1024.650405406641 299.0738702746401
1720 0.005 8.6 1 890.7610316351587 787.8804941820943 788.1848616536556 1068.422996912655 1080.88765962612 1084.721927076804 836.555574912897 448.5761467980697 1024.652443979972 299.0738807150466
1721 0.005 8.605 1 890.7701840060349 787.8967705468331 788.2011500353104 1068.422657250024 1080.886937912359 1084.721004077083 836.5664433479573 448.6089480144611 1024.653342185763 299.0738866642362
1722 0.005 8.609999999999999 1 890.7797726788788 787.9130147567162 788.2174056804007 1068.423394250289 1080.887700847679 1084.721958914257 836.5774371710216 448.6417010682979 1024.655373103165 299.0738972014493
1723 0.005 8.615 1 890.7888853460536 787.9292219319057 788.2336248000968 1068.423054073696 1080.88697943508 1084.721036034484 836.5882616162243 448.6744048274074 1024.656266485116 299.0739031998897
1724 0.005 8.620000000000001 1 890.7984346285378 787.9453971146089 788.2498113455574 1068.423790541666 1080.887742663438 1084.721991061059 836.5992109905899 448.7070623603283 1024.658291673456 299.0739137233029
1725 0.005 8.625 1 890.8075082171007 787.9615354263987 788.2659615256629 1068.42345034552 1080.887021303004 1084.721068149808 836.6099906903214 448.7396698902721 1024.65918010079 299.0739197906064
1726 0.005 8.630000000000001 1 890.8170181917159 787.9776419075532 788.282079290754 1068.424185238227 1080.887783163993 1084.722021930795 836.6208951923106 448.7722291865356 1024.661199337017 299.0739303434256
1727 0.005 8.635 1 890.8260516853167 787.9937116791979 788.2981608561777 1068.423843745065 1080.887061806614 1084.721099183779 836.6316302067069 448.8047393759029 1024.66208004365 299.0739364832119
1728 0.005 8.640000000000001 1 890.8355221887755 788.0097497816145 788.3142101691842 1068.424577281704 1080.887823194348 1084.722052502697 836.6424900158345 448.8372016825558 1024.664092449313 299.0739471007903
1729 0.005 8.645 1 890.8445166567064 788.0257513384712 788.3302234402088 1068.424234875553 1080.887102156186 1084.721130401304 836.6531800640099 448.8696156795053 1024.664966867766 299.0739532491111
1730 0.005 8.65 1 890.8539479876782 788.0417213895537 788.3462046254573 1068.424968957728 1080.887864795035 1084.722084748294 836.6639952822844 448.9019817415922 1024.666974314301 299.0739639265431
1731 0.005 8.654999999999999 1 890.8629039700251 788.0576550574915 788.3621499327514 1068.424626423708 1080.887143676362 1084.72116211965 836.6746410751947 448.9342989431159 1024.667843406073 299.0739700711325
1732 0.005 8.66 1 890.8722966621789 788.073557380338 788.3780633111816 1068.425359124539 1080.887905534114 1084.722115813345 836.685411884834 448.9665686005092 1024.669845195755 299.0739807227244
1733 0.005 8.665000000000001 1 890.8812135973228 788.0894234800639 788.3939409754051 1068.425015254572 1080.887184147434 1084.721193154847 836.6960132565633 448.9987895094532 1024.670708109852 299.0739869479898
1734 0.005 8.67 1 890.8905588576089 788.1052583483938 788.4097868323022 1068.425745258644 1080.887944463613 1084.72214555834 836.7067368184582 449.0309631107181 1024.672703551723 299.0739976300219
1735 0.005 8.675000000000001 1 890.8994405238996 788.1210572858238 788.4255972374 1068.425403482778 1080.887224434754 1084.721223986736 836.7172971486883 449.0630882525019 1024.673563486723 299.0740038360088
1736 0.005 8.68 1 890.9087527856576 788.1368250836566 788.441375947402 1068.426131295074 1080.887984537253 1084.722176608688 836.727976993229 449.0951662401392 1024.675550708253 299.0740144942876
1737 0.005 8.685 1 890.9175974786585 788.1525571390176 788.4571193924131 1068.425788452637 1080.887264571213 1084.721254905774 836.7384932321031 449.1271958892591 1024.676403286666 299.074020630313
1738 0.005 8.69 1 890.9268709450204 788.1682581918767 788.4728312871557 1068.426513247158 1080.888025317298 1084.722207966397 836.7491291529822 449.1591785086013 1024.678383770834 299.0740312966057
1739 0.005 8.695 1 890.9356771300229 788.1839236598684 788.4885080789842 1068.426170685529 1080.887305478325 1084.721286279776 836.7596019312441 449.1911130045631 1024.679230567543 299.0740374263632
1740 0.005 8.700000000000001 1 890.944912021777 788.1995582612029 788.5041534526603 1068.426898189082 1080.888064829496 1084.72223812938 836.7701940520926 449.2230005832229 1024.681204871719 299.0740480801109
1741 0.005 8.705 1 890.9536797236811 788.2151574320363 788.5197638735137 1068.426554566464 1080.887344555519 1084.721316204456 836.7806231121974 449.2548401739081 1024.682046765216 299.0740541863788
1742 0.005 8.710000000000001 1 890.9628766081009 788.2307258931226 788.5353430297747 1068.427280514019 1080.888103986209 1084.722268077913 836.7911719437692 449.2866342359658 1024.684015856186 299.0740647451202
1743 0.005 8.715 1 890.9716065376954 788.2462590808899 788.5508873905679 1068.426935081693 1080.887383252521 1084.721345852686 836.8015575795365 449.3183800115787 1024.684851760509 299.0740707889323
1744 0.005 8.720000000000001 1 890.9807654548061 788.2617617125449 788.5664006460966 1068.427659757589 1080.888142949025 1084.722298123993 836.8120631898822 449.3500785340422 1024.686814221128 299.0740812806193
1745 0.005 8.725 1 890.9894574819763 788.2772292270527 788.5818792594634 1068.42731416168 1080.887422835276 1084.72137634327 836.8224059170579 449.3817294651204 1024.687644264938 299.0740872568073
1746 0.005 8.73 1 890.9985791361308 788.2926663435027 788.5973269214394 1068.428038890871 1080.888182988628 1084.722329018254 836.8328684575774 449.4133341130318 1024.689602533663 299.0740977435436
1747 0.005 8.734999999999999 1 891.0072342163022 788.3080684975132 788.6127401018559 1068.427692539575 1080.887462385089 1084.721406686637 836.8431684016493 449.4448912048396 1024.690427572654 299.0741036255318
1748 0.005 8.74 1 891.0163182673084 788.323440407317 788.6281224884079 1068.428416105877 1080.888222049951 1084.722358752094 836.8535884563061 449.4764021103704 1024.692379294211 299.0741140231044
1749 0.005 8.745000000000001 1 891.0249368300694 788.3387775084568 788.6434705429861 1068.42807125201 1080.887502818647 1084.721437029172 836.863845588209 449.5078655689741 1024.693198447376 299.0741198348011
1750 0.005 8.75 1 891.0339838631024 788.3540845193446 788.6587879518687 1068.428796182625 1080.88826323595 1084.722389440881 836.8742220564739 449.5392827815322 1024.695145014937 299.0741301084091
1751 0.005 8.755000000000001 1 891.0425647271702 788.3693568795998 788.674071192519 1068.428448295251 1080.887541913313 1084.721466824218 836.8844377780287 449.5706527931063 1024.69595791983 299.0741358487903
1752 0.005 8.76 1 891.0515736343098 788.3845992973643 788.6893239391989 1068.429170512471 1080.888301450017 1084.722418782695 836.8947720553672 449.6019768757195 1024.697897671089 299.0741460132904
1753 0.005 8.765000000000001 1 891.0601171569251 788.3998072172263 788.7045426661084 1068.428820953233 1080.8875801765 1084.721496255793 836.9049454311584 449.633255033636 1024.698704473372 299.074151666872
1754 0.005 8.77 1 891.0690889162286 788.414985358758 788.7197310601848 1068.429542910805 1080.888340188525 1084.722448709902 836.9152379842249 449.6644868417731 1024.70063847162 299.0741618359258
1755 0.005 8.775 1 891.07759569354 788.4301291545369 788.7348855917227 1068.429193076779 1080.887619192597 1084.7215263855 836.925369561162 449.6956713735657 1024.701440823941 299.0741673851779
1756 0.005 8.779999999999999 1 891.0865314379394 788.4452433171909 788.7500099369754 1068.429914273659 1080.888379029352 1084.722478430418 836.9356197128806 449.7268108463228 1024.703370632599 299.0741773854911
1757 0.005 8.785 1 891.0950011027104 788.4603232832629 788.7651005670689 1068.429563231932 1080.887657630038 1084.721556055999 836.9457090907102 449.7579030267035 1024.704165983014 299.0741828107169
1758 0.005 8.790000000000001 1 891.1039003753507 788.475373818728 788.780161206808 1068.430285006098 1080.888417949928 1084.722508607783 836.9559180702398 449.7889494576646 1024.706090643839 299.0741927074554
1759 0.005 8.795 1 891.1123334806884 788.4903902676252 788.7951882499798 1068.429934375226 1080.887697417568 1084.721586769148 836.9659647634878 449.8199490191174 1024.706882180302 299.0741980413062
1760 0.005 8.800000000000001 1 891.1211971333149 788.5053774249881 788.8101854443319 1068.43065373564 1080.888456048158 1084.722537397924 836.9761323796808 449.8509030874224 1024.70880040319 299.0742078074907
1761 0.005 8.805 1 891.1295936617986 788.5203306420956 788.8251491879868 1068.430300740932 1080.887734331427 1084.721614917248 836.9861372872467 449.8818104917875 1024.70958500048 299.074213077469
1762 0.005 8.81 1 891.1384206200775 788.5352547171918 788.8400832304396 1068.431019093405 1080.88849338964 1084.722566261665 836.9962633665187 449.912673453407 1024.71149660897 299.074222745514
1763 0.005 8.815 1 891.1467805149332 788.5501450002539 788.8549839694005 1068.430665687424 1080.887772047686 1084.721643867254 837.0062270802114 449.9434893243359 1024.712275115809 299.0742278639665
1764 0.005 8.82 1 891.1555728429462 788.5650062945833 788.8698551593494 1068.431384485301 1080.8885320264 1084.722596054078 837.0163122827436 449.9742599754544 1024.714181368704 299.074237430994
1765 0.005 8.825000000000001 1 891.1638978611722 788.5798339477163 788.8846931995309 1068.431030819321 1080.88781041572 1084.721673175163 837.0262349781626 450.0049842162301 1024.714955582994 299.0742424819423
1766 0.005 8.83 1 891.1726522959651 788.594632744308 788.8995018265347 1068.431748017212 1080.88856982727 1084.722625239344 837.0362777490973 450.0356634750667 1024.716856360629 299.074251979868
1767 0.005 8.835000000000001 1 891.1809397646247 788.6093980432471 788.9142774457285 1068.431392686146 1080.887847479447 1084.721701651057 837.0461588397224 450.0662965112749 1024.717623765225 299.0742569354795
1768 0.005 8.84 1 891.1896596950255 788.624134646688 788.9290238115005 1068.432110700996 1080.888608055959 1084.722654582125 837.0561617307487 450.0968847214555 1024.719520540683 299.0742663488721
1769 0.005 8.845000000000001 1 891.1979125635091 788.6388378997467 788.9437373152687 1068.431754982844 1080.887885801827 1084.721731212901 837.0660024464261 450.1274270791406 1024.720283499182 299.0742711777579
1770 0.005 8.85 1 891.206596834332 788.6535126016406 788.9584217103449 1068.432471634071 1080.888645627068 1084.72268342518 837.0759646849384 450.1579246508783 1024.722173379333 299.0742805450697
1771 0.005 8.855 1 891.2148142664637 788.6681540990173 788.9730733913495 1068.432115299472 1080.887923304376 1084.721760006385 837.0857649098294 450.1883762711111 1024.722930368029 299.0742853570018
1772 0.005 8.859999999999999 1 891.2234632426988 788.6827671907051 788.9876961085654 1068.432830809589 1080.888682644836 1084.722711765895 837.095686680026 450.2187833603809 1024.724815291722 299.0742946404546
1773 0.005 8.865 1 891.2316455935181 788.6973472248096 789.0022862567203 1068.432474345855 1080.887961222079 1084.721789369034 837.1054466461164 450.2491446080254 1024.725567727346 299.0742993638596
1774 0.005 8.870000000000001 1 891.2402596318636 788.7118989972067 789.0168475885324 1068.433188709221 1080.888719783924 1084.722740201341 837.1153279891872 450.2794614424399 1024.727447770718 299.0743086175427
1775 0.005 8.875 1 891.2484066260988 788.7264178540963 789.0313764919288 1068.432831099405 1080.887998030875 1084.721817532864 837.1250475808134 450.3097326248592 1024.728193628049 299.0743133188291
1776 0.005 8.880000000000001 1 891.2569853387438 788.7409085948999 789.0458767237715 1068.433545248025 1080.888757104508 1084.722768843812 837.1348889649144 450.3399595552712 1024.73006693565 299.0743225263975
1777 0.005 8.885 1 891.2650977015297 788.7553665725121 789.0603446793506 1068.433187002447 1080.888034707477 1084.721845519678 837.1445684889217 450.3701373349847 1024.730809333839 299.074327230204
1778 0.005 8.890000000000001 1 891.2736418061469 788.769796576447 789.0747841061923 1068.433899871232 1080.888793637003 1084.722797056682 837.1543698555171 450.4002726660097 1024.732678003285 299.0743363685927
1779 0.005 8.895 1 891.2817187920183 788.7841939468525 789.089191387618 1068.433539509726 1080.888070645308 1084.721873114665 837.164009950052 450.4303639874876 1024.733412371306 299.0743410290541
1780 0.005 8.9 1 891.2902276280616 788.7985634872636 789.1035702845119 1068.43425200612 1080.888829782773 1084.722824817396 837.173771245239 450.4604115454432 1024.735275352325 299.0743501734141
1781 0.005 8.904999999999999 1 891.2982698024415 788.8129005389628 789.1179171862959 1068.433891897541 1080.888107034365 1084.721900974466 837.1833716074478 450.4904139788788 1024.73600419569 299.0743548322655
1782 0.005 8.91 1 891.3067426305061 788.8272099857236 789.1322359173035 1068.434604012167 1080.888866019962 1084.722852452142 837.1930940883001 450.5203727182977 1024.737862558956 299.0743639910639
1783 0.005 8.915000000000001 1 891.3147490421223 788.8414870848216 789.1465228057232 1068.434243595784 1080.88814335266 1084.721929102311 837.2026545930757 450.5502862810813 1024.738587138238 299.0743686499609
1784 0.005 8.92 1 891.3231879844002 788.8557366390978 789.1607815809742 1068.434955317883 1080.888903044098 1084.722881065705 837.2123376360354 450.5801561978292 1024.740439415213 299.0743777989967
1785 0.005 8.925000000000001 1 891.3311618506499 788.8699539878381 789.1750086554247 1068.434595094456 1080.888181204781 1084.721958110335 837.2218589774762 450.6099812513733 1024.741160421526 299.0743825299956
1786 0.005 8.93 1 891.3395676215102 788.8841439308653 789.1892077566624 1068.435305633042 1080.888939860821 1084.722909194958 837.2315026493205 450.639762438789 1024.743007970127 299.0743917308151
1787 0.005 8.935 1 891.3475072482029 788.8983018048061 789.2033752922088 1068.434943242803 1080.888216729833 1084.721985198285 837.2409846515426 450.6694989432841 1024.743722324842 299.0743964645646
1788 0.005 8.94 1 891.3558789916835 788.9124324132687 789.2175149904082 1068.435653075128 1080.888975933899 1084.722936996075 837.2505891501746 450.6991920114633 1024.745564152482 299.0744057221021
1789 0.005 8.945 1 891.3637846727668 788.9265310864326 789.2316232619344 1068.435290474302 1080.888253174362 1084.722013476533 837.2600322534763 450.7288405499839 1024.746273789102 299.0744105221374
1790 0.005 8.950000000000001 1 891.3721227964169 788.9406026336982 789.2457038375823 1068.436000078894 1080.889012584829 1084.722965325101 837.2695977669085 450.758445783179 1024.748111078546 299.0744198068165
1791 0.005 8.955 1 891.3799943628285 788.954642396274 789.2597531250533 1068.435633293491 1080.888289986936 1084.722041694234 837.2790022188651 450.7880065222931 1024.748814133671 299.07442462572
1792 0.005 8.960000000000001 1 891.3882981670869 788.9686551696885 789.2737748596885 1068.436340892438 1080.889047908679 1084.722992126405 837.2885286667297 450.8175240750915 1024.750644710145 299.0744339717576
1793 0.005 8.965 1 891.3961356152128 788.9826362794129 789.2877654346853 1068.435976359213 1080.888324370849 1084.722067833526 837.2978942690654 450.8469972219653 1024.751343726173 299.0744388856139
1794 0.005 8.970000000000001 1 891.4044060630015 788.9965905441867 789.30172859763 1068.436684116936 1080.889082639321 1084.723018978684 837.3073824324629 450.8764273559247 1024.75316971235 299.0744483549495
1795 0.005 8.975 1 891.4122101796131 789.0105132905397 789.3156607469239 1068.436319556537 1080.888360232984 1084.722095842708 837.3167098201044 450.9058131770509 1024.753863698928 299.0744533155942
1796 0.005 8.98 1 891.4204477265396 789.0244093312768 789.3295656225176 1068.437027579289 1080.889119311011 1084.723047302693 837.3261598433403 450.9351561050987 1024.755685537801 299.0744628427715
1797 0.005 8.984999999999999 1 891.428219037664 789.038273980949 789.3434396154196 1068.436661938161 1080.888396068431 1084.722123059782 837.3354488764337 450.9644549241187 1024.756373784617 299.0744678489738
1798 0.005 8.99 1 891.4364219922675 789.0521120482246 789.3572864578052 1068.437367526751 1080.889154148879 1084.723073977539 837.3448603676547 450.9937109131586 1024.758187932567 299.0744773880384
1799 0.005 8.995000000000001 1 891.4441596563646 789.0659188615442 789.3711025525164 1068.437001098551 1080.888431226429 1084.722150413102 837.3541109547214 451.0229233140263 1024.758871664607 299.0744824406555
1800 0.005 9 1 891.4523307353038 789.0796992403898 789.3848916459674 1068.43770759135 1080.889190214298 1084.723101899689 837.3634848634922 451.0520936383604 1024.760683842283 299.074492007426
1801 0.005 9.005000000000001 1 891.4600451596397 789.093448306231 789.3986499389664 1068.437339777135 1080.888465581868 1084.722176329964 837.3726983105107 451.0812197168393 1024.761360394109 299.0744970791528
1802 0.005 9.01 1 891.4681850738772 789.1071711681216 789.4123814467466 1068.438044459555 1080.889223533525 1084.723127210076 837.3820351740884 451.1103032593725 1024.763165656087 299.0745067537995
1803 0.005 9.015000000000001 1 891.4758590703187 789.1208629503473 789.4260823876705 1068.437675251684 1080.888499244054 1084.722202409498 837.3912097810799 451.1393428338794 1024.763837241263 299.0745119317542
1804 0.005 9.02 1 891.4839632623896 789.1345286622181 789.4397566801823 1068.438380312754 1080.889258356796 1084.723154050663 837.4005088948954 451.168340087538 1024.765638221914 299.074521610167
1805 0.005 9.025 1 891.4916036141836 789.1481634310456 789.4534005461113 1068.438011228805 1080.888534486265 1084.722229475175 837.4096459035765 451.1972936174631 1024.766305245358 299.0745268331611
1806 0.005 9.029999999999999 1 891.4996758001399 789.1617722659099 789.4670178992416 1068.43871649138 1080.88929351601 1084.723180792498 837.4189079741597 451.2262053035028 1024.768101974219 299.0745365440773
1807 0.005 9.035 1 891.5072838437103 789.1753502914912 789.4806049600306 1068.438347273411 1080.888570087991 1084.722256957029 837.4280079547395 451.2550733224691 1024.768764688091 299.0745417866183
1808 0.005 9.040000000000001 1 891.5153224141668 789.1889025107325 789.4941656392535 1068.439050501963 1080.889328279054 1084.723207689845 837.4372321973378 451.2838991933491 1024.77055477026 299.0745514959355
1809 0.005 9.045 1 891.5228982069991 789.2024240540831 789.5076961583837 1068.438681167572 1080.888605447337 1084.722284303232 837.4462946171917 451.3126816368767 1024.771213133486 299.0745567347993
1810 0.005 9.050000000000001 1 891.5309048688633 789.2159199246144 789.5212004292373 1068.439384533696 1080.88936382678 1084.723235010338 837.4554816230208 451.341422157655 1024.773000602703 299.0745664727429
1811 0.005 9.055 1 891.538446434725 789.2293851341424 789.53467458189 1068.439012307969 1080.888638955479 1084.722309596131 837.4645005456923 451.3701193597012 1024.7736522361 299.0745716883258
1812 0.005 9.06 1 891.5464196896143 789.2428248004114 789.5481226072156 1068.439713993956 1080.889396721185 1084.723260062085 837.4736470406074 451.3987747063609 1024.775432860918 299.0745813826631
1813 0.005 9.065 1 891.5539319579132 789.2562341401143 789.561540793557 1068.439343030519 1080.888673082059 1084.722335795532 837.482641294446 451.4273870367926 1024.776080871261 299.0745866115573
1814 0.005 9.07 1 891.5618751393813 789.2696180778649 789.5749330043787 1068.440044459588 1080.889430926103 1084.723286369448 837.4917569098412 451.4559576297806 1024.777856678048 299.0745963318521
1815 0.005 9.075000000000001 1 891.5693547388194 789.2829717287069 789.5882954463171 1068.439672356886 1080.888707165454 1084.722362188362 837.5007094375277 451.4844852881869 1024.778499448924 299.0746015045708
1816 0.005 9.08 1 891.5772651191645 789.2963001051929 789.6016320394875 1068.440373090713 1080.889465207862 1084.723312963093 837.5097865030004 451.5129713702302 1024.780270669706 299.0746112170696
1817 0.005 9.085000000000001 1 891.5847124203045 789.3095983231211 789.6149389912649 1068.440000439148 1080.888741707094 1084.722388952756 837.5187017164621 451.5414147046802 1024.780907915446 299.0746163500953
1818 0.005 9.09 1 891.5925908611835 789.3228713941687 789.6282202206531 1068.440700861543 1080.889499615796 1084.723339382484 837.5277420675053 451.5698168180092 1024.782674219856 299.0746259991209
1819 0.005 9.095000000000001 1 891.600006466021 789.3361144356669 789.6414719353622 1068.440327500853 1080.888775639001 1084.722414980629 837.536620799586 451.5981762263533 1024.783306845226 299.0746310880506
1820 0.005 9.1 1 891.6078533211164 789.3493324590939 789.6546980613816 1068.441026797997 1080.889533054594 1084.723365014353 837.5456246397158 451.6264940887873 1024.78506832473 299.0746406756614
1821 0.005 9.105 1 891.6152374017646 789.3625205822857 789.6678948040537 1068.440652682686 1080.888808699897 1084.722440281864 837.5544667996459 451.6547694769381 1024.785697502054 299.0746457436134
1822 0.005 9.109999999999999 1 891.6230526269269 789.3756838138154 789.6810660784098 1068.441350744383 1080.889565970481 1084.723390231085 837.5634344405375 451.6830035391257 1024.787454051753 299.0746552575046
1823 0.005 9.115 1 891.6304045331706 789.3888172718174 789.6942080984152 1068.440976037824 1080.888842258878 1084.722466094204 837.5722406110367 451.7111951395726 1024.788076601403 299.0746601903829
1824 0.005 9.120000000000001 1 891.6381884768819 789.4019259658713 789.7073247793888 1068.441674221478 1080.88959991837 1084.723416427206 837.5811724007788 451.7393456082046 1024.78982855502 299.0746695572767
1825 0.005 9.125 1 891.6455097909716 789.4150050136989 789.7204123317404 1068.441299025202 1080.888875760994 1084.72249184135 837.5899426043891 451.7674538803871 1024.790447572547 299.0746744286909
1826 0.005 9.130000000000001 1 891.653262552647 789.428059424592 789.7334746733777 1068.441996738403 1080.889633474989 1084.723442025069 837.5988385405431 451.7955211279261 1024.792194811182 299.0746837480983
1827 0.005 9.135 1 891.6605524200564 789.441084313515 789.7465080123446 1068.441620084712 1080.888908710049 1084.722517086755 837.6075731190178 451.8235462935839 1024.792807226553 299.0746885164627
1828 0.005 9.140000000000001 1 891.6682739527567 789.4540846908376 789.759516263257 1068.442317454415 1080.889666948809 1084.723468017751 837.6164332045164 451.8515305472617 1024.794549696558 299.0746977255643
1829 0.005 9.145 1 891.6755328338619 789.4670556720583 789.7724956382438 1068.441940201909 1080.8889418003 1084.722542492385 837.6251321819807 451.8794726413995 1024.795157853113 299.074702411706
1830 0.005 9.15 1 891.6832234633586 789.4800022669639 789.7854500481791 1068.442637300876 1080.889700180757 1084.723493521009 837.6339569305543 451.9073740852752 1024.796895577133 299.0747115229369
1831 0.005 9.154999999999999 1 891.6904516908196 789.4929195906703 789.7983757100559 1068.442259245799 1080.888974679543 1084.722567742448 837.6426204819143 451.935233748141 1024.797498908888 299.0747160602706
1832 0.005 9.16 1 891.6981115895746 789.5058126508641 789.8112765322463 1068.442954693495 1080.88973209465 1084.723517840231 837.6514097542752 451.9630527996819 1024.799231470763 299.0747250451338
1833 0.005 9.165000000000001 1 891.7053089654133 789.5186765654329 789.8241487289343 1068.442576967442 1080.889008187998 1084.722593566222 837.6600462867368 451.9908307054955 1024.799831274192 299.0747295558713
1834 0.005 9.17 1 891.7129378379444 789.5315163384345 789.8369962068718 1068.443271408637 1080.889764816719 1084.723542842912 837.6688043999666 452.0185678528824 1024.801558886522 299.0747384657564
1835 0.005 9.175000000000001 1 891.7201054841775 789.5443271012946 789.8498151943681 1068.442892765538 1080.889040280661 1084.722618213789 837.6774017982696 452.0462634465231 1024.802153853565 299.0747428071779
1836 0.005 9.18 1 891.7277048346541 789.5571138473605 789.8626095905423 1068.443587464669 1080.889797857502 1084.723568615173 837.6861221330778 452.0739185755484 1024.803877201695 299.0747515977575
1837 0.005 9.185 1 891.7348409881993 789.5698716950191 789.8753756060823 1068.443207973615 1080.889073349385 1084.722643767672 837.6946823954275 452.1015322262208 1024.804465766606 299.0747558900578
1838 0.005 9.19 1 891.7424099506451 789.5826056474423 789.888117156131 1068.443901336886 1080.889829835872 1084.723593001403 837.7033666272109 452.1291055371271 1024.806183981526 299.0747646027386
1839 0.005 9.195 1 891.7495159811027 789.5953108239383 789.9008304481411 1068.443521929515 1080.889106025536 1084.722669036878 837.7118910567268 452.1566375835919 1024.80676863827 299.074768789635
1840 0.005 9.200000000000001 1 891.7570542380711 789.6079922325413 789.9135193958047 1068.444215372128 1080.889863123241 1084.723618798461 837.7205406338325 452.1841304254854 1024.808483276209 299.0747774139208
1841 0.005 9.205 1 891.7641297409286 789.6206449913394 789.9261802154572 1068.443834559901 1080.889138291743 1084.722693609591 837.7290302868646 452.2115814914841 1024.809063948609 299.074781528248
1842 0.005 9.210000000000001 1 891.771638461822 789.6332740985896 789.9388168082899 1068.444528227527 1080.889896338854 1084.723644223224 837.7376450085222 452.2389924200963 1024.810773920561 299.0747900839247
1843 0.005 9.215 1 891.778684502909 789.6458746710483 789.9514253878455 1068.444146218555 1080.889170183448 1084.722717756938 837.7461001366581 452.2663623933017 1024.81134885177 299.0747941318994
1844 0.005 9.220000000000001 1 891.7861625260936 789.6584517189091 789.9640098700373 1068.444837830811 1080.889927646707 1084.723668436485 837.754680067233 452.2936923644018 1024.8130520436 299.0748026035457
1845 0.005 9.225 1 891.7931776406139 789.6710003498295 789.9765664528618 1068.444455393264 1080.889202353696 1084.722742953948 837.763100745204 452.32098128657 1024.813622270793 299.074806531079
1846 0.005 9.23 1 891.8006268378674 789.6835255778062 789.9890990606434 1068.445148200934 1080.889960698443 1084.723693915947 837.7716468358359 452.3482303924424 1024.815323562584 299.0748149112618
1847 0.005 9.234999999999999 1 891.8076130387913 789.6960225090955 790.0016038936488 1068.444764852341 1080.889234464666 1084.722767353532 837.7800330260959 452.3754384776538 1024.81588988613 299.0748187688628
1848 0.005 9.24 1 891.8150326921739 789.7084961561251 790.0140848666063 1068.445456463481 1080.889992302228 1084.723718015128 837.788544935352 452.4026056981435 1024.817585837955 299.0748270682821
1849 0.005 9.245000000000001 1 891.8219893241336 789.7209416244451 790.0265381824837 1068.44507246129 1080.889266089052 1084.722791673716 837.7968968496083 452.4297328191978 1024.818146985028 299.0748308934844
1850 0.005 9.25 1 891.8293795025232 789.7333639263034 790.0389677603063 1068.445762811634 1080.890023158433 1084.723741607815 837.8053746910017 452.4568206899371 1024.819837585076 299.0748391775463
1851 0.005 9.255000000000001 1 891.8363069160761 789.745758170744 790.0513698007047 1068.445378799204 1080.889297829851 1084.722816183483 837.8136929731468 452.4838682003029 1024.820394636243 299.0748430306756
1852 0.005 9.26 1 891.8436673656494 789.7581293650712 790.0637482172745 1068.446068141163 1080.890054166167 1084.723765447654 837.8221368724568 452.5108763724792 1024.822080680943 299.0748513276655
1853 0.005 9.265000000000001 1 891.8505650842752 789.7704726191479 790.0760992156861 1068.445683051372 1080.88932872223 1084.722840001153 837.8304213189613 452.5378442037854 1024.822632978256 299.0748551006702
1854 0.005 9.27 1 891.8578965444663 789.7827929420903 790.0884267083917 1068.446372179254 1080.890085607641 1084.723789514767 837.8388316032215 452.5647727939101 1024.824314965823 299.0748633626458
1855 0.005 9.275 1 891.8647652500089 789.7950854432062 790.100726902412 1068.445986722803 1080.889359682862 1084.722863613658 837.8470825229148 452.5916610939494 1024.8248634046 299.0748671032406
1856 0.005 9.279999999999999 1 891.8720671732082 789.8073551275519 790.1130037039665 1068.446674198929 1080.890115763305 1084.723812782729 837.8554593670179 452.6185102825407 1024.826538850911 299.0748753770597
1857 0.005 9.285 1 891.8789070148483 789.8195971080506 790.1252533243619 1068.446289103981 1080.889391310847 1084.722888249217 837.8636769448246 452.6453193063404 1024.827082565514 299.0748791422348
1858 0.005 9.290000000000001 1 891.8861848551355 789.8318164284583 790.1374797063943 1068.446978656377 1080.890147500326 1084.723836980146 837.8720215590354 452.6720892351273 1024.82875819826 299.0748874890936
1859 0.005 9.295 1 891.8929985424106 789.8440081765614 790.1496790386956 1068.446595650561 1080.889423744313 1084.722912899833 837.8802078059056 452.6988200515938 1024.829298948951 299.074891315631
1860 0.005 9.300000000000001 1 891.9002438279936 789.8561773255649 790.1618552030075 1068.447280127045 1080.890178397508 1084.723861060853 837.888517489435 452.7255115803125 1024.830965819743 299.0748996770075
1861 0.005 9.305 1 891.9070265202997 789.8683190163437 790.1740044288085 1068.446895991595 1080.889454941233 1084.722936875787 837.8966699383645 452.7521631419621 1024.831501632824 299.0749035320823
1862 0.005 9.31 1 891.9142424871301 789.880438224832 790.1861306040167 1068.447580009287 1080.890209196718 1084.723884254918 837.9049463088083 452.7787760031206 1024.833164764628 299.0749119515612
1863 0.005 9.315 1 891.9209962337267 789.8925300905076 790.1982299551094 1068.447194835037 1080.889485285642 1084.72296003107 837.9130655476956 452.8053489312539 1024.833695685995 299.0749158606793
1864 0.005 9.32 1 891.9281835683812 789.9045995836691 790.2103063651882 1068.447878574535 1080.890240199729 1084.723908467455 837.9213086291459 452.8318830922291 1024.835354854829 299.0749243230728
1865 0.005 9.325000000000001 1 891.9349088098091 789.9166418528655 790.2223560709776 1068.44749278781 1080.889516354719 1084.722984217866 837.929395195395 452.8583774648868 1024.835880659562 299.0749283011942
1866 0.005 9.33 1 891.9420675960055 789.9286618631323 790.2343829489171 1068.448175618398 1080.890270610395 1084.723931606458 837.9376055374269 452.8848331648127 1024.837534955411 299.0749368046547
1867 0.005 9.335000000000001 1 891.9487639762114 789.9406547598329 790.2463832319512 1068.447788291937 1080.889545628085 1084.723006332775 837.9456591221121 452.9112492673023 1024.838056155477 299.0749408934598
1868 0.005 9.34 1 891.9558945781599 789.9526255141836 790.258360802561 1068.448471181164 1080.890300862513 1084.723955113819 837.953836715906 452.9376269698428 1024.839707409164 299.074949476492
1869 0.005 9.345000000000001 1 891.9625626642465 789.9645692694254 790.270311896302 1068.448083872727 1080.889576239504 1084.723030144973 837.9618579289157 452.9639652056021 1024.840225105963 299.0749535958197
1870 0.005 9.35 1 891.9696652736532 789.9764909940521 790.2822403914463 1068.448765898881 1080.890331062683 1084.723978312945 837.9700031508537 452.990264870237 1024.841871592082 299.0749622228506
1871 0.005 9.355 1 891.9763054825565 789.9883858327922 790.2941425180974 1068.448377525916 1080.889606243762 1084.723052923468 837.9779919244855 453.016524971365 1024.842382958264 299.0749664645317
1872 0.005 9.359999999999999 1 891.9833798967447 790.0002587546115 790.3060221582857 1068.449059965726 1080.890362031282 1084.724002293881 837.9861050865247 453.0427470443537 1024.844025411616 299.0749751835211
1873 0.005 9.365 1 891.9899924997914 790.0121049036444 790.3178755448808 1068.448671568883 1080.88963719511 1084.723076912015 837.9940616259023 453.0689299647421 1024.844533547231 299.0749794740408
1874 0.005 9.370000000000001 1 891.9970388268772 790.0239292451759 790.3297065574727 1068.449352214136 1080.890391768088 1084.724025251692 838.0021422569901 453.0950752836217 1024.846169858798 299.0749882752021
1875 0.005 9.375 1 892.0036236401593 790.0357269272562 790.3415114279815 1068.44896338985 1080.889667277931 1084.723100134789 838.0100667659808 453.1211816769434 1024.846674121771 299.0749925907502
1876 0.005 9.380000000000001 1 892.0106419503783 790.0475029125439 790.3532940356353 1068.449643136874 1080.890421471162 1084.724047918375 838.0181153758008 453.1472498618278 1024.84830600038 299.0750013984211
1877 0.005 9.385 1 892.0171983673645 790.0592523481248 790.365050613595 1068.449253482846 1080.889696780014 1084.723122868586 838.0260078488581 453.173277618636 1024.848806128607 299.0750057578724
1878 0.005 9.390000000000001 1 892.0241895814236 790.0709802001982 790.3767850379811 1068.449932981523 1080.890450957139 1084.724070603327 838.0340245414634 453.1992694559547 1024.850435665529 299.0750146301673
1879 0.005 9.395 1 892.0307183537128 790.0826816186362 790.3884935483389 1068.449542662701 1080.889726594898 1084.723145808022 838.0418844690763 453.2252221382792 1024.850931250526 299.0750190641829
1880 0.005 9.4 1 892.0376812732253 790.094361564426 790.4001800178362 1068.450221876956 1080.890481098897 1084.724093839999 838.0498693333917 453.2511358046359 1024.852555461936 299.0750279900629
1881 0.005 9.404999999999999 1 892.0441824893829 790.1060151803225 790.4118406779309 1068.449830879916 1080.889756031964 1084.723168556605 838.0576984065541 453.2770111383691 1024.853045844508 299.0750324274374
1882 0.005 9.41 1 892.0511173303018 790.1176474028349 790.4234793873304 1068.450510491728 1080.89051152847 1084.724117527072 838.0656495537717 453.3028490852986 1024.854666836505 299.075041341833
1883 0.005 9.415000000000001 1 892.0575906455872 790.1292534033619 790.4350923889925 1068.450119275155 1080.889786264895 1084.723191573537 838.0734450526738 453.3286485809346 1024.855154173516 299.0750457838162
1884 0.005 9.42 1 892.064498825409 790.1408381529357 790.4466835718722 1068.45079674371 1080.89053990491 1084.724139003551 838.081366901784 453.3544106662636 1024.856770082842 299.075054704609
1885 0.005 9.425000000000001 1 892.0709456488079 790.1523967860622 790.4582491593611 1068.450405253066 1080.889815867733 1084.723214820178 838.0891320161819 453.3801343141612 1024.857253234528 299.075059161382
1886 0.005 9.43 1 892.0778273698301 790.1639342792895 790.4697930372789 1068.451083204746 1080.890570444293 1084.724162779261 838.0970232826372 453.4058204549438 1024.858865221167 299.0750680658001
1887 0.005 9.435 1 892.0842463114849 790.1754457837842 790.4813114406415 1068.450690086639 1080.889844420446 1084.723236542509 838.1047573125284 453.431468630434 1024.859343769514 299.0750724700759
1888 0.005 9.44 1 892.0911005085136 790.1869362602292 790.4928082498508 1068.45136670056 1080.890598842602 1084.724184604462 838.1126178301278 453.4570793879535 1024.860950757494 299.0750813467823
1889 0.005 9.445 1 892.0974927958947 790.1984008329375 790.5042796778283 1068.450973321249 1080.889873605004 1084.723259144006 838.1203209199709 453.4826518925483 1024.861424650722 299.0750857354252
1890 0.005 9.450000000000001 1 892.104320461042 790.2098444858584 790.5157296184195 1068.451649632131 1080.890627620682 1084.724206551856 838.1281504122377 453.5081873067322 1024.863027086252 299.0750945888355
1891 0.005 9.455 1 892.1106862925591 790.221262340834 790.5271542826835 1068.451255885132 1080.889902787175 1084.723281851604 838.1358225130069 453.5336846001679 1024.863497983234 299.0750989884861
1892 0.005 9.460000000000001 1 892.1174879758092 790.2326593872646 790.5385575694507 1068.451933662695 1080.890658790138 1084.724231036005 838.1436212365497 453.5591448939721 1024.86509956477 299.075107807652
1893 0.005 9.465 1 892.1238270336229 790.244030759827 790.5499356992445 1068.451540044393 1080.889933113764 1084.723304949451 838.1512627565895 453.5845671483161 1024.865560429742 299.0751120748186
1894 0.005 9.470000000000001 1 892.1306014076912 790.2553814238938 790.5612925530999 1068.452215519683 1080.890687311172 1084.724252582271 838.1590307471981 453.6099527517088 1024.867152474402 299.075120799503
1895 0.005 9.475 1 892.1369132332026 790.2667065029769 790.5726243468155 1068.451819462837 1080.88996084066 1084.723326146644 838.1666415071124 453.6353003209201 1024.867611349129 299.0751250068073
1896 0.005 9.48 1 892.1436607253102 790.2780109805036 790.5839349745265 1068.452494510464 1080.890715523802 1084.724274525938 838.1743785647187 453.6606110864973 1024.869202231583 299.0751336809482
1897 0.005 9.484999999999999 1 892.1499469862507 790.2892899831155 790.595220647557 1068.452099225506 1080.889990659861 1084.72334931401 838.1819587372872 453.6858840275776 1024.869659548216 299.0751378481505
1898 0.005 9.49 1 892.156668614051 790.3005484870856 790.6064852566012 1068.452773100888 1080.890743956095 1084.724296158536 838.1896652630205 453.7111201746536 1024.871246181067 299.0751464531512
1899 0.005 9.495000000000001 1 892.1629283460104 790.3117816207051 790.6177250148376 1068.452377017104 1080.890018750162 1084.723370790768 838.1972149122935 453.7363186226764 1024.871699181063 299.0751505115284
1900 0.005 9.5 1 892.169623479764 790.3229943621092 790.6289438180054 1068.4530508954 1080.890772758811 1084.724318370033 838.2048910784205 453.7614813400451 1024.873282187072 299.075158998195
1901 0.005 9.505000000000001 1 892.1758569805577 790.3341818381817 790.6401378729727 1068.452654125895 1080.890046966583 1084.723392352773 838.2124104742952 453.7866061953541 1024.873730875905 299.075162975054
1902 0.005 9.51 1 892.1825258439023 790.3453490252721 790.651311075051 1068.453326762415 1080.890800281039 1084.724339351084 838.2200563819557 453.8116944645544 1024.875309424789 299.0751713809975
1903 0.005 9.515000000000001 1 892.1887333470976 790.3564910457254 790.6624596347937 1068.452929921184 1080.890075163794 1084.723414089116 838.2275457365374 453.8367451754581 1024.875755907786 299.0751752307206
1904 0.005 9.52 1 892.1953758685908 790.3676128764114 790.6735874375653 1068.453601497293 1080.890828293004 1084.724360955911 838.2351613876501 453.8617596236399 1024.877329899875 299.075183536163
1905 0.005 9.525 1 892.2015565363512 790.3787096458989 790.6846907043545 1068.45320372086 1080.890103178582 1084.723435755119 838.2426203932912 453.8867349954251 1024.87777033668 299.0751873118355
1906 0.005 9.529999999999999 1 892.2081735028239 790.3897863366849 790.6957733227733 1068.453876294701 1080.890857244778 1084.724383552879 838.2502064751119 453.9116744966666 1024.879341778824 299.075195660267
1907 0.005 9.535 1 892.2143289959321 790.4008380700998 790.7068315072206 1068.453478010622 1080.890131493695 1084.723457648745 838.2576355127675 453.9365771363852 1024.879779305661 299.075199396446
1908 0.005 9.540000000000001 1 892.2209200525828 790.4118698267982 790.7178691477178 1068.454149606712 1080.890885087054 1084.724404815633 838.2651917832825 453.9614438457014 1024.881345532101 299.0752075340521
1909 0.005 9.545 1 892.2270503021925 790.4228767315427 790.7288824594374 1068.45375116388 1080.89015964132 1084.723479460573 838.2725915971384 453.9862736381097 1024.881779651967 299.0752111344541
1910 0.005 9.550000000000001 1 892.2336155574699 790.4338637590714 790.7398753253977 1068.454422257217 1080.890913709831 1084.724427138216 838.2801180034077 454.0110674722081 1024.883342348388 299.0752191722611
1911 0.005 9.555 1 892.2397196102644 790.4448260386688 790.7508439661071 1068.454023389469 1080.890188130199 1084.72350129723 838.2874879912553 454.0358244112589 1024.883772036141 299.0752227026795
1912 0.005 9.56 1 892.2462597842124 790.4557685438689 790.7617922664772 1068.45469421351 1080.890941928376 1084.72444859113 838.2949849629236 454.060545536898 1024.885330973509 299.0752306519957
1913 0.005 9.565 1 892.2523385720625 790.4666864027206 790.7727164441418 1068.454294895775 1080.890216333444 1084.723522942695 838.3023255151994 454.0852298470636 1024.885757064174 299.075234077
1914 0.005 9.57 1 892.258853262196 790.4775845855609 790.7836203792223 1068.454964015932 1080.890969125753 1084.724469544755 838.3097929732496 454.1098784189773 1024.887311186494 299.075241924429
1915 0.005 9.575000000000001 1 892.264906221174 790.4884582222851 790.7945002881073 1068.454563694767 1080.890243390415 1084.723544022264 838.3171040698589 454.1344912972778 1024.88773288088 299.0752453029151
1916 0.005 9.58 1 892.2713953801585 790.4993122856959 790.8053600632404 1068.455233235059 1080.89099731376 1084.72449157315 838.3245421403064 454.1590680138355 1024.889284083856 299.0752530977975
1917 0.005 9.585000000000001 1 892.2774236133088 790.5101419036478 790.8161959139505 1068.454833140016 1080.890271500027 1084.723565549722 838.3318247483619 454.1836078571713 1024.889701847724 299.0752563811437
1918 0.005 9.59 1 892.2838891722157 790.520952019589 790.8270117043162 1068.455500554848 1080.891024312074 1084.724512213033 838.3392380610389 454.208112081266 1024.891248553247 299.075264122059
1919 0.005 9.595000000000001 1 892.2898923102146 790.531737796482 790.8378036733195 1068.455098623269 1080.890298253137 1084.723586295466 838.34649294582 454.2325801518076 1024.891660773512 299.0752672815696
1920 0.005 9.6 1 892.2963313735863 790.542504196334 790.8485757013881 1068.455767743725 1080.891052821018 1084.724534538864 838.3538736453321 454.2570128942839 1024.893203847395 299.0752749457763
1921 0.005 9.605 1 892.3023094296541 790.5532463585508 790.8593240125067 1068.455366508239 1080.890326680571 1084.723608068329 838.3610981432593 454.2814090428223 1024.893614200568 299.0752780574643
1922 0.005 9.609999999999999 1 892.3087231676396 790.5639692400476 790.87005247998 1068.456034041882 1080.891079429344 1084.724554558325 838.3684492378129 454.3057697629222 1024.895152996548 299.0752856548848
1923 0.005 9.615 1 892.3146759032096 790.5746679822455 790.8807573276231 1068.455631168152 1080.890352787064 1084.723627965821 838.3756442979045 454.3300940754571 1024.895558268849 299.0752887299346
1924 0.005 9.620000000000001 1 892.3210651373165 790.5853475478747 790.8914424290991 1068.456297478408 1080.891106645648 1084.724576221427 838.3829642853918 454.3543831274913 1024.897093440265 299.0752962810016
1925 0.005 9.625 1 892.3269930279425 790.596003087215 790.9021040234302 1068.455894618678 1080.890380648575 1084.723649915998 838.3901297914446 454.3786358148084 1024.89749533696 299.0752993747637
1926 0.005 9.630000000000001 1 892.333356866798 790.6066395339687 790.91274596585 1068.456561471831 1080.891133888022 1084.724596811106 838.3974220673217 454.4028533696448 1024.899026912756 299.0753069271291
1927 0.005 9.635 1 892.3392599688044 790.6172520510612 790.9233644999425 1068.456157699781 1080.890407205752 1084.723669992218 838.4045595480219 454.427034031975 1024.89942421457 299.0753099774535
1928 0.005 9.640000000000001 1 892.3455994227811 790.6278455733394 790.9339634774263 1068.456824253746 1080.891160697071 1084.724617329734 838.4118238655744 454.4511787762648 1024.900952194914 299.075317502235
1929 0.005 9.645 1 892.3514778926864 790.6384152632273 790.9445391430277 1068.4564204516 1080.890434681457 1084.723691312385 838.4189334306453 454.4752883864728 1024.90134576416 299.0753206052395
1930 0.005 9.65 1 892.3577923587358 790.6489660522876 790.9550953478097 1068.457086169983 1080.891187435323 1084.72463787018 838.4261692159318 454.4993634660019 1024.902869718982 299.0753281739613
1931 0.005 9.654999999999999 1 892.3636465752484 790.6594931070066 790.9656283378574 1068.456681640721 1080.890460889911 1084.723711606793 838.4332501523794 454.5234028670893 1024.903260227628 299.0753312347851
1932 0.005 9.66 1 892.3699373387022 790.6700013605982 790.9761419670119 1068.457346270848 1080.891213714826 1084.724658456204 838.4404583348128 454.5474066298539 1024.904780287327 299.0753388315488
1933 0.005 9.665000000000001 1 892.3757670025672 790.680485974268 790.9866324765319 1068.456941666133 1080.8904880912 1084.7237328653 838.4475113896257 454.5713749309348 1024.905166730424 299.0753419335616
1934 0.005 9.67 1 892.3820330948581 790.6909518821167 790.9971037172861 1068.457606686666 1080.891241413799 1084.724679856846 838.454691084563 454.5953088607426 1024.906683277282 299.0753495239681
1935 0.005 9.675000000000001 1 892.3878390327319 790.7013942457844 791.0075519377576 1068.457201608153 1080.890515078904 1084.723753320879 838.4617161977739 454.6192072628809 1024.907065741211 299.0753527018664
1936 0.005 9.68 1 892.3940807571573 790.7118179986954 791.0179809880167 1068.457865501386 1080.891267741488 1084.724700002864 838.4688678641393 454.6430708297137 1024.908578670903 299.075360366339
1937 0.005 9.685 1 892.3998627124331 790.722218307457 791.0283871108487 1068.457460510249 1080.890541753084 1084.723773759523 838.4758654781194 454.6668986780799 1024.908958164725 299.0753635693774
1938 0.005 9.69 1 892.4060806595197 790.732600099712 791.0387741597474 1068.458123925821 1080.891294004553 1084.72471995076 838.4829896000687 454.6906910476263 1024.910467233987 299.0753712816708
1939 0.005 9.695 1 892.4118380136398 790.7429585392927 791.0491383729975 1068.45771790056 1080.890568124841 1084.723794196762 838.4899589589195 454.7144486009118 1024.910842696301 299.0753745993004
1940 0.005 9.700000000000001 1 892.4180313562155 790.753298556706 791.0594836099725 1068.458380348409 1080.891320351058 1084.724740212491 838.4970550329724 454.7381722224401 1024.912347152453 299.0753824121981
1941 0.005 9.705 1 892.4237643493536 790.7636153145232 791.0698061063891 1068.457973445788 1080.890593921305 1084.723813970912 838.5039965642385 454.7618606786326 1024.912718456297 299.0753857182472
1942 0.005 9.710000000000001 1 892.4299340988027 790.773913747294 791.0801097172794 1068.458636789042 1080.891347579595 1084.724761373737 838.5110650694714 454.7855151091548 1024.914220895578 299.075393566636
1943 0.005 9.715 1 892.4356436842534 790.7841890150276 791.0903906826522 1068.458229383751 1080.890620810037 1084.723834761135 838.5179790591333 454.8091343701512 1024.914588223553 299.0753969343229
1944 0.005 9.720000000000001 1 892.4417892584738 790.7944460489348 791.1006528569649 1068.458891116099 1080.891373092242 1084.724780864854 838.5250199432228 454.8327196072999 1024.916085683594 299.0754048452328
1945 0.005 9.725 1 892.4474748997383 790.8046800112775 791.1108924775024 1068.45848324266 1080.890646610532 1084.723854549528 838.5319064127118 454.8562697200513 1024.916449786166 299.0754082640171
1946 0.005 9.73 1 892.4535961701903 790.8148958341484 791.1211134008315 1068.459144428873 1080.891399102699 1084.724800933355 838.5389193457629 454.8797862796304 1024.917942561827 299.0754162055074
1947 0.005 9.734999999999999 1 892.4592576476294 790.8250886832864 791.1313118664783 1068.458736377183 1080.890672546694 1084.723874465356 838.545776042555 454.9032675970021 1024.918303249651 299.0754197352103
1948 0.005 9.74 1 892.4653555753512 790.8352634863679 791.1414917315095 1068.459397460878 1080.89142491096 1084.724820937492 838.5527619625763 454.9267151564385 1024.919794400962 299.0754277672622
1949 0.005 9.745000000000001 1 892.4709945022571 790.8454153930095 791.1516492177974 1068.458987376542 1080.890697122039 1084.723893313587 838.5595936311422 454.950127625249 1024.920149897634 299.0754313927764
1950 0.005 9.75 1 892.4770697491674 790.8555493469919 791.1617881940207 1068.459647605522 1080.891449580427 1084.724840042538 838.5665529344524 454.9735062569383 1024.921635744806 299.0754395259993
1951 0.005 9.755000000000001 1 892.4826852106102 790.8656605101477 791.1719048977735 1068.45923813639 1080.890722964022 1084.723913696216 838.573357709327 454.9968497441176 1024.921988935179 299.0754431653102
1952 0.005 9.76 1 892.4887366994725 790.8757538103658 791.182003186941 1068.459898728474 1080.891476182663 1084.724860849608 838.5802898153477 455.0201597683624 1024.923472001362 299.0754513045383
1953 0.005 9.765000000000001 1 892.4943288199322 790.8858244127973 791.1920792893325 1068.459489337013 1080.890749511527 1084.723934121584 838.5870675608867 455.0434350562684 1024.923822280484 299.0754549880269
1954 0.005 9.77 1 892.5003563274637 790.895877237416 791.2021370615868 1068.460148027368 1080.891501650874 1084.724880432496 838.5939722324606 455.0666771255705 1024.925300189649 299.075463158789
1955 0.005 9.775 1 892.5059247489421 790.90590745578 791.2121727460739 1068.459737768191 1080.890775214775 1084.723954127216 838.6007229175524 455.0898843968306 1024.925646114279 299.0754668290236
1956 0.005 9.779999999999999 1 892.5119294120693 790.9159199928196 791.2221901919351 1068.460396681493 1080.891526914749 1084.724899627829 838.6076009254833 455.1130582453928 1024.927121951685 299.0754750267087
1957 0.005 9.785 1 892.5174750225233 790.9259100143005 791.2321856426571 1068.45998620786 1080.890800683228 1084.723973888327 838.614324984795 455.1361956179546 1024.927464660517 299.0754787178316
1958 0.005 9.790000000000001 1 892.5234567831824 790.9358824464481 791.242162949265 1068.460645408934 1080.891553265077 1084.724920251596 838.6211765629049 455.1593004877914 1024.92893736609 299.0754870023179
1959 0.005 9.795 1 892.528979694548 790.9458324524953 791.2521183441818 1068.460233892694 1080.890825838875 1084.723993012367 838.6278738644868 455.1823711177511 1024.929276428804 299.075490705645
1960 0.005 9.800000000000001 1 892.5349380559902 790.9557649560315 791.2620556850865 1068.460891177168 1080.89157733587 1084.72493869397 838.6346988337178 455.2054088435021 1024.930744220052 299.0754989097404
1961 0.005 9.805 1 892.5404375204098 790.9656751246647 791.2719712074652 1068.460479537531 1080.890850839687 1084.724012224834 838.641369708575 455.2284122446771 1024.931079044753 299.07550257339
1962 0.005 9.81 1 892.5463734982129 790.9755678827038 791.2818687655982 1068.461137665555 1080.891603479473 1084.724958970975 838.6481683062884 455.251382737485 1024.932544189323 299.0755107523873
1963 0.005 9.815 1 892.5518504489607 790.9854383945469 791.2917445957059 1068.460724709858 1080.890875511812 1084.724031040244 838.6548126839781 455.274319912107 1024.93287479274 299.0755144435976
1964 0.005 9.82 1 892.5577633371878 790.9952915828145 791.3016025462355 1068.461381693728 1080.891627649499 1084.724977484982 838.6615849301397 455.2972220106653 1024.934335607236 299.0755225891833
1965 0.005 9.825000000000001 1 892.5632176139632 791.005122614489 791.3114388607821 1068.460968390096 1080.89090009648 1084.724050275825 838.6682028880936 455.3200904506998 1024.934663567002 299.0755262430191
1966 0.005 9.83 1 892.5691082267948 791.014936412796 791.32125738686 1068.461625642728 1080.891652864844 1084.724997076582 838.6749489642966 455.3429264401998 1024.936121825359 299.0755343548451
1967 0.005 9.835000000000001 1 892.5745394536511 791.0247281432961 791.3310543606678 1068.461212286708 1080.890925594737 1084.724069979796 838.681540883209 455.365728420852 1024.936446049868 299.0755379428227
1968 0.005 9.84 1 892.580407188754 791.0345027283986 791.3408336365304 1068.461868534981 1080.891677696512 1084.725016019168 838.688260672332 455.388497813543 1024.937900744859 299.0755460087472
1969 0.005 9.845000000000001 1 892.5858166983297 791.0442553351961 791.3505914511007 1068.46145509046 1080.890950814285 1084.724089412328 838.6948265985219 455.411233283144 1024.938222084634 299.0755496089393
1970 0.005 9.85 1 892.5916622569854 791.0539908838333 791.3603316544661 1068.46211080769 1080.891702564318 1084.725035291761 838.7015205228918 455.4339361897864 1024.939673046279 299.0755576368564
1971 0.005 9.855 1 892.597048574146 791.0637045407652 791.3700504827326 1068.461696146406 1080.890974862976 1084.724107778197 838.7080604353712 455.4566051562588 1024.939989904522 299.0755611135262
1972 0.005 9.859999999999999 1 892.6028719036285 791.0734012327297 791.3797517933269 1068.462352254114 1080.891727318254 1084.725054192195 838.7147284635588 455.4792416133386 1024.941438139153 299.0755690533885
1973 0.005 9.865 1 892.6082372494773 791.0830761218517 791.3894318188956 1068.46193690151 1080.890999515145 1084.724126754597 838.721242602299 455.5018442946811 1024.9417514991 299.0755724190969
1974 0.005 9.870000000000001 1 892.6140378248991 791.0927341263806 791.3990944071077 1068.462591682867 1080.891751851507 1084.725073468492 838.7278841335985 455.5244143034461 1024.943194361802 299.075580290791
1975 0.005 9.875 1 892.6193800529669 791.1023704145003 791.4087357972331 1068.462177112198 1080.891025272411 1084.724146882617 838.7343723475907 455.5469508256303 1024.943504912979 299.0755835896655
1976 0.005 9.880000000000001 1 892.6251589800315 791.1119899076754 791.4183598371432 1068.462831842917 1080.891776874773 1084.725092512482 838.7409886166535 455.5694550495442 1024.944945974331 299.0755913498126
1977 0.005 9.885 1 892.6304791944739 791.1215877437028 791.42796274929 1068.462416745379 1080.891049317254 1084.724165056162 838.7474519598906 455.5919257129016 1024.945252937248 299.0755945720038
1978 0.005 9.890000000000001 1 892.6362361099885 791.1311688708679 791.4375483977196 1068.463070346739 1080.891800645121 1084.725110879547 838.7540429916198 455.6143642101713 1024.946689729836 299.0756022349898
1979 0.005 9.895 1 892.6415340326146 791.1407284176076 791.4471129911473 1068.462654109654 1080.89107394777 1084.724184674306 838.7604795913561 455.6367691359927 1024.946993277502 299.0756054145025
1980 0.005 9.9 1 892.6472691153369 791.1502713777887 791.4566604307066 1068.463307823139 1080.891825526157 1084.725130228666 838.7670465198562 455.6591419672032 1024.948426853337 299.0756130292444
1981 0.005 9.904999999999999 1 892.6525458336288 791.1597928738234 791.4661869270533 1068.462891318406 1080.891098030964 1084.724203045617 838.7734596198268 455.6814814775087 1024.948727295298 299.0756160932127
1982 0.005 9.91 1 892.658258717595 791.1692978341645 791.4756963323791 1068.46354412486 1080.891849647431 1084.725148947552 838.779999836506 455.7037890077892 1024.950157686775 299.0756236098199
1983 0.005 9.915000000000001 1 892.6635126940616 791.1787814140117 791.4851848793836 1068.463126764527 1080.891121721525 1084.724221147001 838.7863869416378 455.7260632350525 1024.950453823767 299.0756265443827
1984 0.005 9.92 1 892.6692037310401 791.1882485446847 791.494656419802 1068.463779116346 1080.891873484366 1084.725167280136 838.7929016062008 455.7483055612427 1024.951879722614 299.0756339745321
1985 0.005 9.925000000000001 1 892.6744365603957 791.1976943766759 791.504107183931 1068.463362009778 1080.891145980519 1084.724239672845 838.7992633620601 455.7705146856115 1024.952174110729 299.0756368276023
1986 0.005 9.93 1 892.6801062074001 791.207123845361 791.5135410270983 1068.46401376409 1080.891897346975 1084.725185507654 838.805752787418 455.7926919862781 1024.953596983776 299.0756441486816
1987 0.005 9.935 1 892.6853174993383 791.2165321039731 791.5229541841843 1068.463596320934 1080.891170327117 1084.724258754605 838.8120894874183 455.8148362618321 1024.953887984651 299.0756469272952
1988 0.005 9.94 1 892.6909652131819 791.225924081916 791.5323505041235 1068.464246933916 1080.891920829881 1084.72520352247 838.8185538199737 455.8369488014018 1024.955306480893 299.0756541570845
1989 0.005 9.945 1 892.6961541739662 791.2352949326308 791.5417262167236 1068.46382917037 1080.891194058202 1084.724277263547 838.8248655301796 455.8590283926115 1024.955592778254 299.0756568977827
1990 0.005 9.950000000000001 1 892.7017810876305 791.244649590167 791.5510851824653 1068.464480172815 1080.891945089063 1084.725222430814 838.831305056104 455.8810763485855 1024.957009721618 299.0756640851915
1991 0.005 9.955 1 892.7069495273092 791.2539832021382 791.5604236271673 1068.464062032442 1080.891218018255 1084.724295726848 838.8375925171486 455.9030903138462 1024.957293401766 299.0756667038353
1992 0.005 9.960000000000001 1 892.7125547265229 791.2633006953741 791.5697453992448 1068.464711525503 1080.891968218583 1084.725240166607 838.8440074358675 455.9250731372082 1024.95870585075 299.0756738478016
1993 0.005 9.965 1 892.717701880106 791.272597230662 791.5790467305534 1068.464292813783 1080.891241240682 1084.724313808262 838.8502696322636 455.9470236135842 1024.958986936992 299.0756764140118
1994 0.005 9.970000000000001 1 892.7232851852471 791.2818777313678 791.5883314754481 1068.464942518623 1080.891992276183 1084.7252590558 838.8566596895715 455.9689428186299 1024.960396406418 299.0756834386436
1995 0.005 9.975 1 892.728410711471 791.2911373579766 791.597595866322 1068.464523484385 1080.891265077329 1084.724332092109 838.8628972388663 455.9908293584301 1024.960674106775 299.0756859000816
1996 0.005 9.98 1 892.7339734990686 791.300381034427 791.6068437540281 1068.465173131655 1080.892016306219 1084.725277552521 838.8692627479195 456.0126847213623 1024.962080552309 299.0756928469742
1997 0.005 9.984999999999999 1 892.7390780401031 791.3096039181796 791.616071366562 1068.464753545589 1080.891288867379 1084.724350469741 838.8754759945194 456.0345075444317 1024.962354187537 299.0756953159709
1998 0.005 9.99 1 892.7446193589423 791.3188109350131 791.6252825607562 1068.465402763817 1080.892040258713 1084.725295991941 838.8818169244278 456.0562991965259 1024.963756995492 299.0757022608682
1999 0.005 9.995000000000001 1 892.7497027401048 791.3279972416972 791.6344735622347 1068.464982449802 1080.891312302986 1084.724368414566 838.8880057252137 456.0780583969974 1024.964027097476 299.0757046350773
2000 0.005 10 1 892.7552230506269 791.3371677613505 791.6436482243438 1068.465630615106 1080.89206275856 1084.725313068615 838.894322297357 456.0997862186007 1024.965426301704 299.075711546701
2001 0.005 10.005 1 892.7602852002771 791.3463176529683 791.6528027792897 1068.465209862849 1080.891335159553 1084.724385981432 838.9004866581652 456.12148180328 1024.965693231905 299.0757139378416
2002 0.005 10.01 1 892.7657847295112 791.3554518390895 791.661941076277 1068.465858140573 1080.892086600188 1084.72533158018 838.9067789905627 456.143147382436 1024.967089891268 299.0757208143324
2003 0.005 10.015 1 892.7708277221402 791.3645654803414 791.6710593479565 1068.465436489764 1080.891358205482 1084.724403509746 838.9129189490429 456.1647803968744 1024.967353473598 299.0757231975499
2004 0.005 10.02 1 892.7763054479616 791.3736634941282 791.6801614404604 1068.466083443663 1080.892108734263 1084.725348499201 838.9191870938713 456.1863821209571 1024.968745512776 299.0757300843586
2005 0.005 10.025 1 892.7813270797266 791.3827410444609 791.6892435889564 1068.465661930653 1080.89138119588 1084.72442152804 838.9253030160808 456.2079516183629 1024.969005786453 299.0757325174648
2006 0.005 10.03 1 892.7867836216773 791.3918030468375 791.6983096383999 1068.466308717168 1080.892131735991 1084.725366437968 838.9315472396386 456.2294902790335 1024.970394182202 299.0757394534498
2007 0.005 10.035 1 892.791784805368 791.4008446685716 791.7073558263104 1068.465887595496 1080.89140482057 1084.724439906124 838.9376393507252 456.2509968251846 1024.970652843954 299.0757418700683
2008 0.005 10.04 1 892.797221379035 791.4098708245511 791.7163859924453 1068.46653445723 1080.892155364559 1084.725384797214 838.9438597260056 456.2724726507348 1024.972040067123 299.0757488022947
2009 0.005 10.045 1 892.802201743923 791.4188766773723 791.7253963829653 1068.466112120449 1080.891427575945 1084.724457439196 838.9499277173137 456.2939164515627 1024.972294375454 299.0757513218115
2010 0.005 10.05 1 892.8076177345453 791.4278671436614 791.734390830375 1068.46675785109 1080.892177475702 1084.725401754212 838.9561240751353 456.3153296631608 1024.973677885427 299.0757583399613
2011 0.005 10.055 1 892.8125778663097 791.4368373877837 791.7433655760452 1068.466335434897 1080.891450327323 1084.724475140777 838.9621684291475 456.3367110248732 1024.973929712787 299.0757609039626
2012 0.005 10.06 1 892.8179733487506 791.4457923238796 791.7523244621085 1068.466980962019 1080.892200589944 1084.725419690326 838.9683409630402 456.3580618343555 1024.975309468985 299.0757679408269
2013 0.005 10.065 1 892.8229130547755 791.4547271175501 791.7612637266002 1068.466558243566 1080.891473405189 1084.724492855926 838.9743617457716 456.3793807512556 1024.975558586084 299.0757705283274
2014 0.005 10.07 1 892.8282881138737 791.4636466831249 791.770187210684 1068.467203644151 1080.892223657674 1084.725437343557 838.9805109923784 456.4006693111054 1024.976935090691 299.0757776906423
2015 0.005 10.075 1 892.8332072314715 791.4725461822162 791.7790911487541 1068.46677972497 1080.891495712093 1084.724510127067 838.9865079420971 456.4219262334404 1024.977179163145 299.0757803598045
[truncated: 195,371 more chars]
