# Supplementary material for: Thermocouple Sensor Response in Hot Airstream
Source: Sensors (Basel). 2025 Jul 26;25(15):4634. doi: 10.3390/s25154634 (PMC12349096; doi:10.3390/s25154634)
Supplement: Supplementary file 1 [file sensors-25-04634-s001.zip › report-file-t_11R80.out]

"report-file-t"
"Time Step" "delta-time etc.."
("TimeStep" "delta-time" "flow-time" "iters-per-timestep" "t_1" "t_sensor" "t0" "t1" "t2" "t3" "ty_1" "ty_10" "ty1" "ty10")
0 0.005 0 0 293 293 293 293 293 293 293 293 293 293
1 0.005 0.005 20 293.5435489544992 293.0031323153105 293.0018951707089 305.7267196861263 322.0517501713629 355.7214418904592 294.7557806803493 293.0033637172143 298.5421502138889 293.016955921625
2 0.005 0.01 20 298.6672532875996 293.0330748418826 293.0210834545052 393.2142658142072 479.9770980322393 605.0131431771015 306.6186824876219 293.0397534021558 344.2885030003034 293.231710687087
3 0.005 0.015 20 320.0898447223675 293.1623870818858 293.1104936002536 626.5414690770456 789.500428886607 921.5500694692615 341.3044307741676 293.1974209153112 490.8078305092563 294.3370002638204
4 0.005 0.02 20 372.8520877213312 293.4859376781935 293.3555875897749 880.8805870467938 994.3806040244734 1041.858517673357 392.1462666549653 293.5784816145061 709.1778637760859 296.8265035570709
5 0.005 0.025 20 448.7473739637988 293.9977670753866 293.7900577392116 990.3521484422545 1041.918941800164 1059.474042002027 435.1422960891821 294.1920174315312 849.8212738470512 299.4204873759351
6 0.005 0.03 20 512.4544394156355 294.6390582517648 294.3813849037283 1017.371992796171 1046.537139809774 1060.159920092314 467.5612915923546 294.9165419602783 901.4004654291448 300.4119201498601
7 0.005 0.035 20 547.6764940073484 295.3676079824041 295.0820726836708 1023.202276776417 1045.505872115636 1059.28935427371 494.8725481931152 295.5696512007868 923.2415716990397 299.7833188606799
8 0.005 0.04 20 562.4233700273564 296.1567740022629 295.855930843569 1023.62300824503 1043.486203111143 1057.887357857772 518.6259642591849 296.0097318035293 934.9114908153363 298.4767364691581
9 0.005 0.045 20 567.0992134004857 296.9882328981851 296.6788275771415 1021.549309862904 1040.420042525717 1055.710919530037 538.5857942998033 296.1859536714079 940.0543938513509 297.1452289384105
10 0.005 0.05 20 567.6952394234652 297.8494072019141 297.5346261840711 1018.227449471841 1036.773856915364 1053.175610504332 554.7920331250098 296.1246191545981 940.9795391789419 296.0428254282909
11 0.005 0.055 20 567.1725035818272 298.7321662260588 298.4126992632149 1014.658393088004 1033.23521295449 1050.757888608827 567.7623132198878 295.8923160976263 939.4691485850212 295.2069596984454
12 0.005 0.06 20 567.0459471058555 299.6315936799469 299.3065295588268 1011.68740609378 1030.522066745645 1048.950469104924 578.1719204302523 295.5629596229026 936.7808593713385 294.5972384707659
13 0.005 0.065 20 567.854602781843 300.544448186096 300.2122815181809 1009.303369458907 1028.423215217204 1047.319939190497 586.4536459719479 295.1978547090422 933.7185552804797 294.1604662230628
14 0.005 0.07000000000000001 20 569.5902274535341 301.4685836401156 301.1277730414972 1007.542471325139 1026.945318959884 1046.232201325362 592.9584045188633 294.8405144893213 931.0391795285173 293.849981165868
15 0.005 0.075 20 571.9829012856344 302.4024398825113 302.0517326549789 1006.321916933879 1025.888562532504 1045.510257830718 598.0097993111611 294.5170830954818 929.0927931928625 293.6291889327924
16 0.005 0.08 20 574.7321132297294 303.3448421331817 302.9833970836079 1005.623948066839 1025.27392797058 1045.151632270652 601.9215245183894 294.2398906244035 928.1246189519225 293.4713307866887
17 0.005 0.08500000000000001 20 577.5837759310664 304.2948239617796 303.9222444476915 1005.322715699013 1024.990281534708 1045.010654801272 604.9595709026696 294.0117301278901 928.0459805332005 293.3586868976262
18 0.005 0.09 20 580.3088928255165 305.2515145763363 304.8678062930172 1005.277103284375 1024.94466253812 1045.01446488721 607.3494407398242 293.8297693615079 928.3450582558389 293.2789492533416
19 0.005 0.095 20 582.7389185623069 306.2140832675188 305.8195672379456 1005.334784332157 1024.990567985691 1045.050299275512 609.2410594201934 293.6882009674272 928.662364737646 293.2231939901999
20 0.005 0.1 20 584.7876219224462 307.1817388273178 306.7769480613549 1005.394328357173 1025.031730575714 1045.071237252087 610.7306982973997 293.5802250879474 928.8716234726095 293.1849698454286
21 0.005 0.105 20 586.4573408526645 308.1537547454071 307.7393340017989 1005.424692197899 1025.045405314538 1045.07373487805 611.8960694219317 293.4991392420462 928.9797665708863 293.1598114449384
22 0.005 0.11 20 587.8007026635185 309.1294829191496 308.7061166140674 1005.426712173596 1025.03566257377 1045.061677484796 612.8041938692689 293.4390532026837 929.0223669450548 293.144493587028
23 0.005 0.115 20 588.8878625937834 310.1083703700251 309.6767331262011 1005.427681456684 1025.033239763654 1045.060182341293 613.5154646971154 293.3950898902751 929.0396011024808 293.1366120228276
24 0.005 0.12 20 589.7882668268795 311.0899455916833 310.6506827387033 1005.436708813633 1025.041905019575 1045.063636929341 614.0757199142321 293.3633674671768 929.0528127110487 293.1343192504222
25 0.005 0.125 20 590.5442350626195 312.073785893434 311.6275148502808 1005.444041108587 1025.048526571936 1045.064221455503 614.5156474749931 293.340894209082 929.0622241241512 293.1360667085547
26 0.005 0.13 20 591.1913591581624 313.059518824291 312.6068231710888 1005.446190165642 1025.04999278054 1045.06245366405 614.8615664419838 293.3253909004857 929.0698885046562 293.1406462508904
27 0.005 0.135 20 591.7593514116766 314.0468232194914 313.5882470777231 1005.445064450607 1025.048622422518 1045.060144234148 615.1370323220615 293.3151559615208 929.0804398715558 293.1471336125088
28 0.005 0.14 20 592.2702238674353 315.0354159639123 314.5714670639407 1005.442830844005 1025.046526872731 1045.058144970423 615.3604172950156 293.3089162416246 929.0972332773443 293.1547773710071
29 0.005 0.145 20 592.7414418630899 316.0250501036309 315.5562009480714 1005.440563206646 1025.044678823115 1045.056569001786 615.5463796794671 293.3057328925468 929.119465875018 293.1629380767668
30 0.005 0.15 20 593.1872492500798 317.015503593697 316.5421963772706 1005.438570771211 1025.043309064863 1045.055404188981 615.7056708695231 293.3049015687627 929.1453272303311 293.1711373585766
31 0.005 0.155 20 593.6172421752352 318.0065774160541 317.5292257522638 1005.436851011316 1025.04235873255 1045.054513808907 615.8458285219535 293.3058911091377 929.1735945561923 293.1790029081303
32 0.005 0.16 20 594.0373932259686 318.998090595685 318.5170818113715 1005.435372398362 1025.041851742979 1045.05386464911 615.9725810376893 293.3082909194136 929.2025887999336 293.1862756774191
33 0.005 0.165 20 594.4532588341181 319.9898795945601 319.5055753921283 1005.434132843931 1025.041724555614 1045.053386175236 616.0902582378004 293.3117840991204 929.2316614531591 293.1927993504265
34 0.005 0.17 20 594.8676568163878 320.9817933575954 320.4945324775391 1005.433040015614 1025.041902420668 1045.053012339193 616.2017034692499 293.3161172225875 929.2599085321635 293.1984718452559
35 0.005 0.175 20 595.2833960667214 321.973693979891 321.4837929874951 1005.432112790738 1025.042347181495 1045.052741099579 616.3094447858099 293.3210849281936 929.2870065558676 293.2032478202209
36 0.005 0.18 20 595.701450726664 322.9654532625654 322.473208719601 1005.431289314778 1025.042982905939 1045.052517176858 616.4149861660964 293.3265227229138 929.3128692256628 293.2071357641364
37 0.005 0.185 20 596.1234025820401 323.9569526693157 323.4626424507034 1005.430565828847 1025.043823141129 1045.052364971712 616.5197685675291 293.3322981997912 929.3374564631469 293.2101803835571
38 0.005 0.19 20 596.5495603432071 324.9480819933879 324.4519667367372 1005.429941103912 1025.04480598861 1045.052253853302 616.6247030668522 293.3383081293355 929.3608657535025 293.2124538463372
39 0.005 0.195 20 596.9799795919456 325.9387382786355 325.4410626730596 1005.429380658729 1025.045894214061 1045.052167853547 616.7305141419289 293.3444713049221 929.3830904124238 293.2140431882387
40 0.005 0.2 20 597.4146390187025 326.9288255209875 326.4298194177163 1005.428870267414 1025.04705449856 1045.052091982488 616.8378226328208 293.3507293332092 929.4043807440295 293.2150437689283
41 0.005 0.205 20 597.8537086242477 327.9182535828413 327.4181332280322 1005.428436157045 1025.048305492437 1045.052058898241 616.946782103459 293.3570399834216 929.4249149619102 293.2155546256434
42 0.005 0.21 20 598.2967020403245 328.9069374682795 328.405906590922 1005.428041257823 1025.049577074819 1045.052006430164 617.0576270826831 293.3633760941536 929.4448058275757 293.2156722449528
43 0.005 0.215 20 598.743051532665 329.8947971787391 329.3930477622108 1005.427677324517 1025.050889449849 1045.051983790627 617.1704690386302 293.369723479283 929.4641630588284 293.2154846695776
44 0.005 0.22 20 599.1927922897621 330.881757394094 330.3794704293894 1005.427360035439 1025.052225401574 1045.051960401809 617.2853906618532 293.3760774781966 929.4830871961353 293.2150699285016
45 0.005 0.225 20 599.6454432316966 331.8677468564588 331.3650932021425 1005.427071844633 1025.053569097251 1045.051942728392 617.4023333495779 293.3824410406414 929.5016609433439 293.214494737963
46 0.005 0.23 20 600.1005426448716 332.8526981566824 332.3498391919084 1005.426809033669 1025.054920107068 1045.051926931053 617.5213868104304 293.388822790035 929.5199416314487 293.213814743997
47 0.005 0.235 20 600.5581101109919 333.8365471620587 333.3336355453917 1005.426577456122 1025.056275138864 1045.051915442937 617.6423898412243 293.3952351501316 929.5380694496776 293.2130751673007
48 0.005 0.24 20 601.017606459634 334.8192329928824 334.316413152834 1005.426376414685 1025.05762719958 1045.051900581128 617.7652011110324 293.4016932304728 929.5561230466997 293.2123114367321
49 0.005 0.245 20 601.479149602427 335.8006980046802 335.2981065737835 1005.42619089886 1025.058960059345 1045.051870888147 617.8898425378443 293.4082136702181 929.5740886669881 293.2115510674785
50 0.005 0.25 20 601.942031686069 336.7808870758076 336.2786535247381 1005.426019094077 1025.060292900047 1045.051858144209 618.0161104678801 293.4148133329127 929.5920594441549 293.2108142706362
51 0.005 0.255 20 602.4058441364035 337.759747465414 337.2579946935719 1005.425858390824 1025.061620857992 1045.051845260308 618.1438691038768 293.4215092727865 929.6100170725169 293.2101149589944
52 0.005 0.26 20 602.8709568563239 338.7372295505097 338.236073791862 1005.425723239976 1025.062940907936 1045.051832897688 618.2732176289031 293.4283173886312 929.628039208101 293.2094621279457
53 0.005 0.265 20 603.3371866612282 339.7132856038522 339.2128372566193 1005.42559717339 1025.06424004263 1045.051806329584 618.4041685921562 293.4352529949277 929.646092539237 293.208860660611
54 0.005 0.27 20 603.8039093401146 340.6878695379865 340.1882338168526 1005.425483274296 1025.065535353254 1045.051786213954 618.5362885159493 293.4423300132928 929.6642348411932 293.2083127492055
55 0.005 0.275 20 604.2711390898062 341.6609378885147 341.1622146425535 1005.425396027983 1025.066823418331 1045.051770914554 618.6695875349752 293.449561144632 929.6825100673467 293.2078183117783
56 0.005 0.28 20 604.7387464006583 342.6324493061352 342.1347332755548 1005.425318865689 1025.068103488665 1045.051755666774 618.8040006043709 293.4569578894721 929.7009414156474 293.2073756430319
57 0.005 0.285 20 605.2065910643722 343.6023643514549 343.1057455526986 1005.425246721315 1025.069369119302 1045.051737124343 618.9394379606256 293.4645303218164 929.7194890368436 293.2069818816471
58 0.005 0.29 20 605.6746057202204 344.5706456708406 344.075209473942 1005.425203931312 1025.070645558814 1045.051740807681 619.075873170625 293.4722872355948 929.7381372573291 293.2066334819654
59 0.005 0.295 20 606.1427346033638 345.5372570213679 345.0430849089693 1005.425179462003 1025.071904347655 1045.051732317514 619.2132645499848 293.4802364103603 929.756895414222 293.2063266472867
60 0.005 0.3 20 606.6107152796529 346.5021641479296 346.0093335524378 1005.425158208265 1025.073141850246 1045.051714786044 619.3515766467194 293.4883846293582 929.7757661590019 293.2060573777911
61 0.005 0.305 20 607.0786552106138 347.465334596061 346.9739189376933 1005.425143334779 1025.074368282542 1045.051698428891 619.490736901463 293.4967377961486 929.7947346940028 293.2058218364674
62 0.005 0.31 20 607.5465233296002 348.426737665172 347.936806534032 1005.425133954129 1025.075583342864 1045.05167935085 619.6308223432475 293.5053010605353 929.8137746685061 293.2056161584696
63 0.005 0.315 20 608.014075788039 349.3863431798065 348.8979631728662 1005.425131820704 1025.076792915371 1045.051662807464 619.7716876805646 293.5140789384813 929.8328797595566 293.2054367936148
64 0.005 0.32 20 608.4812588181255 350.3441230537055 349.857357305421 1005.42514678748 1025.07800792206 1045.051650505373 619.9133284832511 293.5230755085433 929.8520735019949 293.2052805063423
65 0.005 0.325 20 608.9479760541631 351.3000499359689 350.8149587243273 1005.425170209544 1025.079217586171 1045.051641077676 620.0557403212927 293.5322942020134 929.8713628203064 293.2051444446085
66 0.005 0.33 20 609.4145468835366 352.254098527851 351.7707388710617 1005.425197651789 1025.080414912353 1045.051627293108 620.1989364372649 293.541738097739 929.8907271074498 293.2050260143769
67 0.005 0.335 20 609.8807215790298 353.2062441360378 352.724670466515 1005.425235693897 1025.081609634708 1045.051616965489 620.3427994998544 293.5514100673478 929.9101628579513 293.2049229597212
68 0.005 0.34 20 610.3465185881964 354.1564634810832 353.676727544556 1005.425278429195 1025.082794667142 1045.051604349487 620.4874424958641 293.5613127469443 929.929676740857 293.2048333678741
69 0.005 0.345 20 610.811810419726 355.104734245203 354.6268853312064 1005.425319820822 1025.083963564374 1045.05158394416 620.632791951778 293.5714486408817 929.9492581395757 293.2047554988872
70 0.005 0.35 20 611.2766896684847 356.0510352789213 355.5751202262316 1005.425369381551 1025.085128354277 1045.051567307401 620.778905539269 293.5818200505253 929.968900468374 293.2046878322486
71 0.005 0.355 20 611.7411037447891 356.9953462816922 356.521409702384 1005.425438406966 1025.086290737789 1045.051553286212 620.9257361791805 293.5924290517829 929.9886243302858 293.2046291419945
72 0.005 0.36 20 612.2049623054368 357.9376480836186 357.4657323434462 1005.425518289031 1025.087445529851 1045.051539073307 621.0732342048796 293.6032776610633 930.0084236455963 293.2045783166126
73 0.005 0.365 20 612.6683160223579 358.8779225340641 358.4080678853828 1005.425611228145 1025.088594616672 1045.051525934473 621.2214288006477 293.6143679719501 930.0282841223998 293.2045344016196
74 0.005 0.37 20 613.1309843358769 359.816152325475 359.3483970177655 1005.425714966323 1025.089741565709 1045.051515977074 621.3702438888461 293.6257018908776 930.0482037461362 293.2044966049222
75 0.005 0.375 20 613.5929890260895 360.7523209620953 360.2867014026508 1005.425828120332 1025.090878659435 1045.051501877427 621.5197568768054 293.6372815021601 930.0681977178082 293.2044642712233
76 0.005 0.38 20 614.0544971664448 361.6864126885297 361.2229635497826 1005.425966098592 1025.092022714309 1045.051498669466 621.6699471193814 293.6491087214062 930.0882604479428 293.2044367692864
77 0.005 0.385 20 614.5153952080111 362.6184127258412 362.157166870152 1005.426101562634 1025.093152104742 1045.051482977801 621.8207705885411 293.6611854111113 930.1083559616048 293.2044135514452
78 0.005 0.39 20 614.9757014225784 363.5483069238863 363.0892955949353 1005.426275144371 1025.094288687846 1045.051476526684 621.9722667773087 293.6735135708721 930.1285029389594 293.2043941300653
79 0.005 0.395 20 615.4354851359674 364.4760818952799 364.0193347509364 1005.426457293588 1025.095412155522 1045.051459204587 622.124393537972 293.6860951674593 930.1486977248619 293.204378111271
80 0.005 0.4 20 615.8944750385541 365.4017248219383 364.9472701113075 1005.426660479617 1025.096543839681 1045.051446101742 622.2771090130066 293.6989320720456 930.1689539165959 293.2043651635784
81 0.005 0.405 20 616.3529453823036 366.3252237747128 365.8730882064432 1005.426874928632 1025.097670830934 1045.051432638034 622.4304546207153 293.7120261870726 930.1892579574186 293.2043549611277
82 0.005 0.41 20 616.8107838660932 367.2465675780529 366.7967763770558 1005.427108824307 1025.098802999354 1045.051426795017 622.584397506805 293.7253794032396 930.2096208627136 293.2043472144863
83 0.005 0.415 20 617.2679164988939 368.1657456119167 367.7183226175788 1005.427347553127 1025.099926969228 1045.051417803801 622.7389399914467 293.738993745376 930.2300227339201 293.2043416505987
84 0.005 0.42 20 617.7243841257409 369.0827476962377 368.6377155320835 1005.427592340634 1025.101044514705 1045.051408839461 622.8940958740776 293.7528709452959 930.250456943098 293.2043380196424
85 0.005 0.425 20 618.1800710294442 369.9975642902061 369.5549443866846 1005.427836099295 1025.102148695239 1045.051390510542 623.0498264959355 293.7670129415512 930.270910704729 293.2043360952864
86 0.005 0.43 20 618.6350353044235 370.9101864143676 370.4699989891608 1005.428087537382 1025.103249737011 1045.051375905324 623.2061408801669 293.7814215371884 930.2914027481986 293.2043356748891
87 0.005 0.435 20 619.0893706381737 371.8206055187419 371.3828695831562 1005.428350527138 1025.104350192535 1045.051363721188 623.3630768621493 293.7960984971753 930.3119520127358 293.2043365772734
88 0.005 0.44 20 619.5429877143342 372.7288132329554 372.293546870762 1005.428633215666 1025.105455149144 1045.051356457268 623.5205768798638 293.8110456363928 930.3325611832107 293.2043386554072
89 0.005 0.445 20 619.9959122542311 373.634802155333 373.2020222768293 1005.428926761527 1025.106555608001 1045.05134614244 623.67864200823 293.8262646479373 930.3532040680202 293.2043417476514
90 0.005 0.45 20 620.4480488710146 374.5385652759708 374.1082878054297 1005.4292309629 1025.107653605738 1045.051337512117 623.837276950744 293.8417574317355 930.3738685054748 293.2043457166711
91 0.005 0.455 20 620.8993612234095 375.4400959008478 375.0123359455674 1005.429536894078 1025.108737688988 1045.051319216538 623.9964695241312 293.8575256798705 930.3945783123604 293.2043504531789
92 0.005 0.46 20 621.3499623855603 376.339388215812 375.9141597970413 1005.429851400994 1025.109816963994 1045.051305378511 624.1562090720282 293.8735711773667 930.4153298683254 293.204355846978
93 0.005 0.465 20 621.7997653820331 377.2364366601691 376.8137528972571 1005.430183347699 1025.110896504115 1045.051296023044 624.3164536852564 293.8898955768379 930.4361232990522 293.2043617978497
94 0.005 0.47 20 622.2488808946306 378.1312359976414 377.7111091324248 1005.430528230186 1025.111971644233 1045.051285719275 624.4772288973338 293.9065004614109 930.4569617883118 293.204368216892
95 0.005 0.475 20 622.6971844280646 379.0237810986361 378.6062227354198 1005.430879417868 1025.113041883364 1045.051276203339 624.6385184432986 293.9233874423375 930.477888718991 293.20437502137
96 0.005 0.48 20 623.1447091422669 379.9140675910424 379.4990883748669 1005.431234288349 1025.114104878441 1045.051263575247 624.8003522494478 293.9405581908205 930.4988487593882 293.2043821236597
97 0.005 0.485 20 623.5913985896316 380.8020914336547 380.3897012015062 1005.431595653092 1025.115162190639 1045.051250990373 624.9626807851571 293.9580142514436 930.5198346344603 293.2043894672674
98 0.005 0.49 20 624.0372770426181 381.6878490587718 381.2780568760598 1005.431964133083 1025.116215613145 1045.051239787633 625.1255916490201 293.9757572206431 930.5408505611609 293.2043969894065
99 0.005 0.495 20 624.4823620531814 382.5713370322452 382.1641513815784 1005.432349945062 1025.117304877037 1045.05122992687 625.2890209051459 293.9937885813503 930.5619007136102 293.204404646852
100 0.005 0.5 20 624.9265981609441 383.4525523388729 383.0479810332346 1005.432754424211 1025.118396957879 1045.05122105081 625.4529254002806 294.0121097198518 930.5830019156252 293.2044124026878
101 0.005 0.505 20 625.3699943811359 384.3314922830081 383.9295424499281 1005.433165622676 1025.119484046879 1045.05121193229 625.6173355379225 294.0307220339566 930.6041329346058 293.2044202279028
102 0.005 0.51 20 625.812617310072 385.208154230332 384.8088323683444 1005.43358393432 1025.120568736317 1045.051204113655 625.7822393125884 294.0496268314136 930.6253487462883 293.204428100411
103 0.005 0.515 20 626.2544004972339 386.0825357537925 385.6858478868302 1005.434011752171 1025.121647962483 1045.051197192757 625.9476200202974 294.0688255459684 930.6466199356988 293.2044359958356
104 0.005 0.52 20 626.6953503508799 386.9546350038959 386.5605865196138 1005.434445774835 1025.122719996767 1045.051185336695 626.1134993527504 294.0883195392391 930.667920910869 293.2044438927945
105 0.005 0.525 20 627.1354714338278 387.8244501723644 387.433046072559 1005.434902963483 1025.123790811273 1045.051175326071 626.2799114742922 294.1081097644885 930.6892566661734 293.2044517818321
106 0.005 0.53 20 627.5746807927527 388.6919802138355 388.3032247498145 1005.435374109819 1025.124859400305 1045.051167181515 626.4467850149314 294.1281977859739 930.710615995077 293.2044596368673
107 0.005 0.535 20 628.0129804730201 389.5572241487176 389.1711210627565 1005.435858092658 1025.125921163525 1045.051157138872 626.6141221584322 294.1485848122968 930.7319959261664 293.204467446667
108 0.005 0.54 20 628.4503708894181 390.4201810250285 390.0367336758138 1005.436348785855 1025.126977965707 1045.051147847158 626.7819272687544 294.1692720786647 930.7534120094955 293.204475196996
109 0.005 0.545 20 628.8869961216456 391.280850220603 390.9000615134972 1005.436847704808 1025.128030733794 1045.051139116113 626.9501712461781 294.1902607945017 930.7748652504647 293.2044828956325
110 0.005 0.55 20 629.3227247365678 392.1392315349756 391.7611037997513 1005.437355808982 1025.129080836414 1045.051131761995 627.1187806740367 294.2115520456301 930.7963439250932 293.2044905346079
111 0.005 0.555 20 629.7575568760612 392.9953248626163 392.6198599985062 1005.437869198621 1025.130123426147 1045.05112296067 627.2878173086024 294.2331469123585 930.8178416722967 293.2044981108604
112 0.005 0.5600000000000001 20 630.1915739802788 393.8491301354001 393.476329677076 1005.438388797654 1025.131162058332 1045.051114736262 627.4573216110803 294.2550464769911 930.8393643571633 293.2045056217154
113 0.005 0.5650000000000001 20 630.6247380841554 394.7006475140787 394.3305125393935 1005.438920686716 1025.132200201961 1045.051108816199 627.6272951353899 294.2772517747676 930.8609151641341 293.2045130615015
114 0.005 0.5700000000000001 20 631.0570128830418 395.5498773580024 395.18240847452 1005.439465226264 1025.133235021041 1045.051103200547 627.797693094295 294.2997638311176 930.8824918368888 293.2045204366189
115 0.005 0.5750000000000001 3 631.5045107499628 396.3969177698583 396.0320666402782 1005.438008364948 1025.135535479676 1045.050986730562 628.0662896289282 294.3225986408326 930.9063921905326 293.2045194736393
116 0.005 0.58 2 631.9268706991711 397.241812264421 396.8795764164016 1005.418637441866 1025.132198799495 1045.051943076928 628.3826310086245 294.345796340931 930.9285897051242 293.2045203713168
117 0.005 0.585 2 632.3536898302158 398.0844975161813 397.7248883907189 1005.418407432475 1025.133634842741 1045.051890147799 628.646447109396 294.3692767424061 930.9528915102356 293.2045270877587
118 0.005 0.59 2 632.7865246920221 398.9249857713439 398.5680080805039 1005.420265684446 1025.134391020306 1045.051999800038 628.9046609091505 294.393040549765 930.978213782838 293.2045382474286
119 0.005 0.595 2 633.2207835633158 399.7632781271535 399.4089264493057 1005.42145060916 1025.135265242195 1045.052132085307 629.1616378309193 294.4171000897439 931.0033624289845 293.2045525095452
120 0.005 0.6 2 633.6541697925568 400.599373350188 400.2476398124524 1005.422560229002 1025.136126342009 1045.05220031064 629.4168779485796 294.441463068242 931.0284786270009 293.2045707742673
121 0.005 0.605 2 634.0870297628829 401.4332703463361 401.084146790578 1005.423615510936 1025.136941970176 1045.052234170441 629.6700638247436 294.4661330109505 931.0535284506163 293.2045933166693
122 0.005 0.61 2 634.5207978432518 402.2649709090591 401.9184484905563 1005.424611662763 1025.137717309007 1045.052247403843 629.9207924962802 294.4911120354217 931.0783429905823 293.2046193646535
123 0.005 0.615 2 634.9541694186232 403.0944743956189 402.7505451913362 1005.425543466159 1025.138484773998 1045.052234038998 630.1693302849266 294.516402777028 931.1030065292668 293.2046484909845
124 0.005 0.62 2 635.3870415664364 403.9217806226414 403.5804376422967 1005.426491788345 1025.139254569749 1045.052211512491 630.4152157245531 294.5420063709748 931.1274999194625 293.2046803660536
125 0.005 0.625 2 635.8195604032162 404.7468898258864 404.4081265050048 1005.427279676181 1025.140005018515 1045.052177206207 630.6593856786336 294.5679244736459 931.1518355222519 293.2047143507569
126 0.005 0.63 2 636.2517678259719 405.5698030399761 405.2336130319902 1005.428124693315 1025.140736753234 1045.052132058848 630.9017444063479 294.594159748506 931.1760118027007 293.2047497013211
127 0.005 0.635 2 636.6836062897144 406.3905200704186 406.0568979875559 1005.428999134784 1025.141500092501 1045.052089980539 631.1409555337068 294.620710692668 931.2000408752637 293.2047856073302
128 0.005 0.64 2 637.1142055880766 407.2090406398699 406.8779818198975 1005.42989473417 1025.142283425538 1045.052051673176 631.379497544857 294.6475786972674 931.2240500450074 293.2048217429999
129 0.005 0.645 2 637.5450636389587 408.0253675090199 407.6968665895719 1005.430838171587 1025.143053484485 1045.052012494428 631.6157300841662 294.6747643070788 931.2477994195058 293.2048570114537
130 0.005 0.65 2 637.9758642152152 408.8395018733464 408.513553660572 1005.431723619957 1025.143828445111 1045.051982192323 631.8507609825102 294.702269507796 931.2713983452174 293.2048903470006
131 0.005 0.655 2 638.404940985799 409.6514441499361 409.328044339714 1005.432624742557 1025.144636112066 1045.051961435595 632.0841100542934 294.7300948409461 931.2950290341859 293.2049218240988
132 0.005 0.66 2 638.8337588420328 410.4611964386804 410.1403404512715 1005.433608023368 1025.145437168867 1045.051936656692 632.3153604890199 294.7582398385869 931.3184731338288 293.2049506923058
133 0.005 0.665 2 639.2627490646986 411.2687605137769 410.9504433118125 1005.434438798765 1025.146259615429 1045.051936026188 632.5452855633924 294.7867049914534 931.3418371853512 293.2049761017424
134 0.005 0.67 2 639.6892405934573 412.0741364761934 411.7583541879391 1005.435379115196 1025.147171882681 1045.051919656843 632.7735315900059 294.8154914863804 931.3651765044948 293.2049985222168
135 0.005 0.675 2 640.1172620988808 412.8773290252494 412.5640762154555 1005.436434537977 1025.148039828879 1045.051914068157 633.0002268665894 294.844597901897 931.3883447715774 293.2050169861519
136 0.005 0.68 2 640.5429732474522 413.6783367282046 413.3676096775872 1005.437197613835 1025.148959079872 1045.051909402149 633.2255321483525 294.8740264662837 931.4114918655656 293.2050318160454
137 0.005 0.6850000000000001 2 640.9686501405641 414.4771622534452 414.1689564946275 1005.438222849545 1025.149849105982 1045.051906161243 633.4493062823385 294.9037758555316 931.4345371235253 293.2050430731102
138 0.005 0.6900000000000001 2 641.3922490798295 415.2738066513999 414.9681172496389 1005.439094482982 1025.150779803916 1045.05190758846 633.6719955390816 294.9338472300009 931.457646528081 293.2050511109817
139 0.005 0.6950000000000001 2 641.8162552876755 416.06827583835 415.765096991362 1005.44014557811 1025.151668909422 1045.05190334515 633.8931553349438 294.9642399797127 931.4805794577942 293.20505604743
140 0.005 0.7000000000000001 2 642.2380681667571 416.8605695273452 416.55989714199 1005.441089770929 1025.152607475448 1045.051901435749 634.113067155091 294.9949553881323 931.5036259804357 293.2050583939894
141 0.005 0.705 2 642.6601398828058 417.6506920625374 417.3525209243661 1005.442159453331 1025.153488604766 1045.051897228314 634.3315512618121 295.0259915496765 931.5265109221655 293.2050584818867
142 0.005 0.71 2 643.0806588676741 418.4386435989621 418.1429697923992 1005.443125965353 1025.154397830616 1045.051898976144 634.5491499975881 295.0573496639452 931.5494106153312 293.2050565975662
143 0.005 0.715 2 643.4990023297748 419.2244265675526 418.9312460740037 1005.444131818735 1025.155328318182 1045.051893855226 634.7653315222387 295.0890312064928 931.5723418683357 293.2050541404298
144 0.005 0.72 2 643.9185586645085 420.0080467639305 419.7173536980226 1005.445235499592 1025.156210895775 1045.051891781603 634.9804191345576 295.1210335779904 931.5950980499438 293.2050506750452
145 0.005 0.725 2 644.3363028401432 420.7895051104089 420.5012947638148 1005.446160265299 1025.157125947756 1045.051893433736 635.1946265665631 295.1533582855723 931.6178681696117 293.2050465551617
146 0.005 0.73 2 644.7514763559617 421.5688034796614 421.2830716386803 1005.447171024243 1025.15805527452 1045.051880042158 635.4071105290845 295.1860063676502 931.6407091929267 293.2050432719674
147 0.005 0.735 2 645.1677040131962 422.3459460097997 422.0626873373989 1005.448294672099 1025.158930829939 1045.051876092905 635.61894005469 295.2189748717878 931.6634086326444 293.2050402759784
148 0.005 0.74 2 645.5826526150466 423.1209349079245 422.8401443982476 1005.449215790551 1025.159835889189 1045.051874423421 635.8302708680171 295.2522656255896 931.686106340131 293.2050377324305
149 0.005 0.745 2 645.9946458999568 423.8937575825827 423.6154189578007 1005.449963175359 1025.160777490434 1045.051886330933 636.0391347273439 295.2858420850734 931.7087266197839 293.2050369152689
150 0.005 0.75 2 646.4077474383413 424.6644434733384 424.3885506950919 1005.451082635917 1025.161638077583 1045.051877719829 636.248597301236 295.319762364164 931.7314008367257 293.2050370692062
151 0.005 0.755 2 646.8192570173827 425.4329887493519 425.1595386767771 1005.452075985344 1025.162539420411 1045.051878715161 636.4574245233322 295.3540135612727 931.7541227067353 293.2050381434265
152 0.005 0.76 2 647.2285653829014 426.1993951425692 425.928384210567 1005.453045640355 1025.16345424151 1045.051866938793 636.6647533008077 295.3885903337124 931.7769168682187 293.205041173811
153 0.005 0.765 2 647.6387424152914 426.9636676797421 426.6950895154536 1005.45407227141 1025.1643233813 1045.051860030963 636.8712698777761 295.4234884512259 931.7996830329895 293.205045227892
154 0.005 0.77 2 648.0471386489702 427.7258070657894 427.4596577804227 1005.455058491628 1025.165212426818 1045.051854775865 637.0774742368571 295.4587088704179 931.8223219470188 293.2050501253748
155 0.005 0.775 2 648.4531740092688 428.485815208159 428.2220914122873 1005.456682191716 1025.166132122594 1045.051841952681 637.2825095848665 295.4942520111359 931.8450486101094 293.2050567411288
156 0.005 0.78 2 648.8601085767949 429.2436977486457 428.982394304731 1005.457733013699 1025.166984974016 1045.051838978321 637.4866227856347 295.5301143554926 931.8676747647256 293.2050640270334
157 0.005 0.785 2 649.2652784008561 429.999457465856 429.7405677765032 1005.458737197994 1025.167899088296 1045.051844277554 637.6904912603843 295.5662971086762 931.8902645461712 293.2050717701878
158 0.005 0.79 2 649.6681295233393 430.7530957189483 430.4966171644294 1005.459443975907 1025.168830630179 1045.051832129939 637.8934186738817 295.6028020291578 931.9129660701602 293.2050807751144
159 0.005 0.795 2 650.0713313463572 431.5046194685971 431.2505461722471 1005.460516444559 1025.169705874035 1045.051832669838 638.0964580126367 295.6396262784474 931.9356155970972 293.2050902824307
160 0.005 0.8 2 650.4733645831773 432.2540316889917 432.0023582768684 1005.461619985628 1025.170607809817 1045.051827334287 638.2986095934954 295.676770877192 931.9581004685816 293.2050998541037
161 0.005 0.805 2 650.8740814484862 433.0013362810221 432.7520570548222 1005.462729318231 1025.171487700614 1045.051816688506 638.4992846498891 295.7142350829191 931.9808281089709 293.205109645532
162 0.005 0.8100000000000001 2 651.2734832029201 433.746536579016 433.4996458812336 1005.463819287452 1025.172367938823 1045.051809158198 638.6997352347881 295.7520192627319 932.0034555845625 293.2051196051175
163 0.005 0.8150000000000001 2 651.671851350826 434.4896368569503 434.245128716326 1005.46492099404 1025.173253191123 1045.051801485671 638.8997897247233 295.7901222897171 932.0260566262427 293.2051296222788
164 0.005 0.8200000000000001 2 652.0691377071498 435.2306406744118 434.9885094511869 1005.46602463188 1025.174138337559 1045.051795769274 639.0991483197921 295.8285443603443 932.0486454399579 293.2051396009458
165 0.005 0.8250000000000001 2 652.46534825399 435.9695522331701 435.7297918814632 1005.467136737355 1025.175013499603 1045.051784938424 639.2981565089311 295.8672843648397 932.0712081181874 293.2051495142894
166 0.005 0.8300000000000001 2 652.8605300382657 436.7063757832387 436.4689801141991 1005.468234779918 1025.175896234539 1045.051780009771 639.4964760779234 295.9063425184704 932.0937972194058 293.2051593335853
167 0.005 0.835 2 653.2546459696886 437.4411151951682 437.2060779030333 1005.469343682092 1025.176774319611 1045.051773387677 639.6943670415907 295.9457181296907 932.1163741807723 293.2051690388735
168 0.005 0.84 2 653.6476788391002 438.1737747941409 437.9410892738951 1005.470464436805 1025.177654484384 1045.051769257394 639.8913918382115 295.9854116025883 932.1389783435602 293.2051786333283
169 0.005 0.845 2 654.0397183389306 438.9043586244386 438.6740184786144 1005.471588598329 1025.178536555816 1045.051762821565 640.0884559581917 296.0254212407277 932.1615211241893 293.2051881168803
170 0.005 0.85 2 654.4306221151168 439.6328709298112 439.4048695657892 1005.472723474584 1025.179409476371 1045.051753483254 640.2851141946165 296.0657482472791 932.1840606209823 293.2051975092064
171 0.005 0.855 2 654.8204977009818 440.3593158552754 440.133646606771 1005.473848903853 1025.180277878439 1045.051746122327 640.481520959504 296.1063903313014 932.2066015387765 293.2052068182235
172 0.005 0.86 2 655.2090890606199 441.0836976363445 440.8603540537282 1005.474943738165 1025.181135541507 1045.051738857067 640.6776143945484 296.1473483835426 932.2291274715476 293.2052160604678
173 0.005 0.865 2 655.5966555570132 441.8060212480551 441.5849964987427 1005.47610190608 1025.18201534834 1045.051731285482 640.8728071308129 296.1886210339378 932.2516495425085 293.2052252653775
174 0.005 0.87 2 655.9832198285866 442.5262905651337 442.3075762706266 1005.477239537672 1025.182890112945 1045.051727794792 641.0679306088075 296.2302086277991 932.2741798804828 293.2052344330026
175 0.005 0.875 2 656.3690974466621 443.2445105661311 443.0281048303717 1005.478446621239 1025.183754143806 1045.051713951862 641.2632687590108 296.2721142801074 932.2967926965775 293.2052435860749
176 0.005 0.88 2 656.753185581413 443.9607027887319 443.7466082318373 1005.479557324122 1025.184593503067 1045.051690488987 641.4576419810163 296.3143580733288 932.3192175266583 293.2052527399055
177 0.005 0.885 2 657.1364982984663 444.6748270224149 444.4630243868257 1005.480534985905 1025.185477602585 1045.051703476334 641.6508623005254 296.3568666814559 932.3416166798901 293.2052618544691
178 0.005 0.89 2 657.5187159900308 445.3869203334639 445.1774004531608 1005.481716295625 1025.186346455831 1045.051695510147 641.8445267652303 296.3997005082439 932.3640964260791 293.2052709601803
179 0.005 0.895 2 657.8998258310968 446.0969834317328 445.8897395820953 1005.482857503775 1025.187213788365 1045.051692351773 642.0377754600224 296.4428507944363 932.3865410752281 293.2052800522548
180 0.005 0.9 2 658.2799285229835 446.8050202823544 446.6000459817923 1005.484047583215 1025.188093038027 1045.051682853397 642.2309553824962 296.4863139720039 932.4089941301969 293.2052891106919
181 0.005 0.905 2 658.658950534013 447.5110354780842 447.3083238236965 1005.485224684988 1025.188965038449 1045.051680674931 642.4239928648213 296.5300883358858 932.431442886956 293.2052981478851
182 0.005 0.91 2 659.0368666072854 448.215032945222 448.0145772189183 1005.486379566936 1025.189829522818 1045.051671598349 642.6166261406042 296.574173312687 932.4538592225878 293.2053071614839
183 0.005 0.915 2 659.4135851549296 448.9170173315694 448.718810699518 1005.487516078492 1025.190706714611 1045.051665579839 642.8089378303519 296.6185676810015 932.4762603881126 293.2053161143231
184 0.005 0.92 2 659.7895896653883 449.6169934925994 449.4210287913916 1005.488668556086 1025.191590132064 1045.051661650662 643.0003271191028 296.6632702199886 932.4986598121584 293.2053250362496
185 0.005 0.925 2 660.164398371857 450.3149662739341 450.1212363947037 1005.48988056528 1025.19248001729 1045.05165104867 643.191977142853 296.7082816059135 932.5210569961736 293.205333915877
186 0.005 0.93 2 660.5380369984736 451.0109400796156 450.8194380696875 1005.491056001981 1025.193371027907 1045.051646401575 643.3836199053843 296.7536012917254 932.5434291653729 293.2053427360768
187 0.005 0.9350000000000001 2 660.9105726356131 451.7049196310674 451.5156384472929 1005.492217096167 1025.194238344332 1045.051635097479 643.5750759548429 296.7992267240195 932.5658515884619 293.20535150321
188 0.005 0.9400000000000001 2 661.2821602823948 452.3969097329976 452.2098422351698 1005.493400039589 1025.195125790415 1045.051630297082 643.766350659449 296.8451589234366 932.5881936422334 293.2053602376628
189 0.005 0.9450000000000001 2 661.6526904806934 453.0869150182127 452.9020540104236 1005.494556080362 1025.196003598576 1045.051622702511 643.9575670563389 296.8913965525148 932.610509670653 293.2053689086518
190 0.005 0.9500000000000001 2 662.0223008341598 453.7749410543371 453.5922790223938 1005.4957531968 1025.196878234478 1045.05161476446 644.1483161513737 296.9379389437904 932.6328158056788 293.2053775081364
191 0.005 0.9550000000000001 2 662.3907193442718 454.4609924708386 454.2805221439632 1005.496930476947 1025.197751687103 1045.051608586177 644.3390546790723 296.9847853829238 932.6551350663455 293.2053860530685
192 0.005 0.96 2 662.7581735076595 455.1450747064939 454.9667884698395 1005.498126268498 1025.198625866083 1045.051601360798 644.5298119300591 297.031935420347 932.6774426326415 293.2053945408946
193 0.005 0.965 2 663.124522334857 455.8271920175784 455.6510828068691 1005.499298159034 1025.199502841379 1045.051594863303 644.7202871769193 297.0793876027088 932.6997000216824 293.2054029808949
194 0.005 0.97 2 663.4900315874371 456.5073499394527 456.3334101663429 1005.500473136799 1025.200365411442 1045.051586617048 644.9105951535902 297.1271416584481 932.7219699220556 293.2054113902853
195 0.005 0.975 2 663.8545992219416 457.185552858066 457.0137751228347 1005.501638449703 1025.201230401583 1045.051579637206 645.1006573490678 297.17519763392 932.7441940905616 293.2054197698142
196 0.005 0.98 2 664.2180764080099 457.8618051794931 457.6921823891104 1005.502826935118 1025.202102834756 1045.051574362949 645.2904626990374 297.2235532867858 932.7664218012727 293.2054281211828
197 0.005 0.985 2 664.580574847651 458.536112317068 458.3686370681289 1005.504056762772 1025.202963461319 1045.051564840536 645.480275254924 297.2722099919145 932.7886588963735 293.2054364472444
198 0.005 0.99 2 664.9420118919478 459.2084788175096 459.0431439543229 1005.50523293922 1025.203820814331 1045.051557821615 645.6698683750176 297.321165085179 932.810850137967 293.2054447497575
199 0.005 0.995 2 665.3023420931809 459.8789102102838 459.715708313395 1005.506429504155 1025.204687757933 1045.051549750955 645.8594255419378 297.3704184197601 932.833049524396 293.2054530144509
200 0.005 1 2 665.6616938858249 460.5474115680994 460.3863351526637 1005.507617046951 1025.205541762728 1045.051539887197 646.0489273677136 297.4199691799409 932.8552233764693 293.2054612588657
201 0.005 1.005 2 666.0200925392514 461.2139880776053 461.0550296501465 1005.508814473321 1025.206409455464 1045.051534784116 646.2382814178483 297.4698172291563 932.8773951521227 293.2054695018871
202 0.005 1.01 2 666.3775067372306 461.8786444217006 461.7217964937715 1005.509959899609 1025.207268408484 1045.051527639786 646.4278155576932 297.5199614265173 932.8995368668378 293.2054777423714
203 0.005 1.015 2 666.7339869941659 462.5413852738488 462.3866405451008 1005.511117106672 1025.208121620946 1045.051523065871 646.6171913626642 297.5704003697053 932.9216553742277 293.2054859767212
204 0.005 1.02 2 667.0894436456485 463.2022160842382 463.0495670858883 1005.512320002502 1025.208991306957 1045.051519997995 646.8066925046382 297.6211324604654 932.9437587717031 293.2054942099962
205 0.005 1.025 2 667.4439538359542 463.8611420825523 463.7105811593877 1005.513478622566 1025.209861206576 1045.05151998112 646.9957016102561 297.6721587327177 932.9658881564309 293.2055024438661
206 0.005 1.03 2 667.7975368950134 464.5181683750432 464.3696880360317 1005.514688772806 1025.210724284844 1045.051515425028 647.1844353843247 297.7234847618462 932.9879759105232 293.2055106805981
207 0.005 1.035 2 668.1502019120627 465.1733000543208 465.0268928247415 1005.515941050661 1025.211590211405 1045.051511893124 647.3732444573656 297.7750973471225 933.0100017227868 293.205518919898
208 0.005 1.04 2 668.5018823291854 465.8265421921645 465.6822007965855 1005.51717727373 1025.212461763629 1045.051508322601 647.5619801205224 297.8269997881784 933.0320473082181 293.2055271640382
209 0.005 1.045 2 668.8526965377497 466.4779000353952 466.3356170173078 1005.518413108924 1025.213327750923 1045.051506008001 647.7505031162019 297.8791928892015 933.0540763911908 293.2055353873103
210 0.005 1.05 2 669.2025839879692 467.127378736556 466.9871465190825 1005.519688589089 1025.21419363372 1045.051501367113 647.9390715412385 297.9316759517259 933.0761016855986 293.2055435796219
211 0.005 1.055 2 669.5510837910109 467.7749827630571 467.6367940659084 1005.520900248329 1025.215066062724 1045.051502571966 648.1275614733618 297.9844491268284 933.0981836801853 293.2055520026989
212 0.005 1.06 2 669.8995398519132 468.4207187956069 468.2845655285821 1005.522198286846 1025.215904020755 1045.05149699333 648.315951830231 298.037506778557 933.12011252067 293.2055601409261
213 0.005 1.065 2 670.2461082840198 469.0645903795113 468.9304653908809 1005.52340215418 1025.216772739678 1045.051496850976 648.5043579324051 298.0908555950451 933.142097376799 293.2055683117347
214 0.005 1.07 2 670.591911089312 469.7066034629047 469.5744992284811 1005.524682186877 1025.217611460866 1045.051484807903 648.6925456298269 298.1444888100459 933.1640340998835 293.205576618425
215 0.005 1.075 2 670.937410654165 470.3467640882602 470.2166726770264 1005.52591153477 1025.218438354067 1045.051484804604 648.880955794139 298.1984058014136 933.1858981196826 293.2055843598983
216 0.005 1.08 2 671.2808725659681 470.9850755932264 470.856990107525 1005.527094163503 1025.219297424622 1045.051482492612 649.0690033776738 298.2526128499319 933.2078715328445 293.2055923584885
217 0.005 1.085 2 671.6243256750329 471.6215447065027 471.4954578788783 1005.528415123711 1025.220124207779 1045.051472970847 649.256804079772 298.3071006558959 933.2296919992556 293.2056002407734
218 0.005 1.09 2 671.9667656194924 472.2561743207543 472.1320844940732 1005.529624178042 1025.220963267542 1045.051474354118 649.4450033476465 298.3618737127279 933.251621792905 293.2056079206924
219 0.005 1.095 2 672.3074930055561 472.8889708231245 472.766886453302 1005.530879347979 1025.221817551715 1045.051469073454 649.6329372324761 298.4169310697958 933.2735434312942 293.2056160990271
220 0.005 1.1 2 672.6486250760206 473.5199435537381 473.3998778834993 1005.532179833824 1025.222636082683 1045.051468528229 649.82067833282 298.4722669382125 933.2953141931046 293.2056238993814
221 0.005 1.105 2 672.9881704614281 474.1490959727108 474.031038913552 1005.533388444098 1025.223464010119 1045.05146734108 650.0084915156405 298.5278867326568 933.3171495246056 293.2056313954592
222 0.005 1.11 2 673.3260845712335 474.7764323255345 474.6603725970613 1005.534656691288 1025.224313589791 1045.051459869704 650.1959369743446 298.5837900344599 933.3390231109649 293.2056393645435
223 0.005 1.115 2 673.6643456227969 475.4019575904898 475.2878831887901 1005.535977051349 1025.225127037353 1045.051460732396 650.383320898571 298.6399686654685 933.3607367957895 293.2056469854273
224 0.005 1.12 2 674.0011295622164 476.0256740861886 475.9135749187279 1005.537207064117 1025.225955319492 1045.051465064636 650.5709910145183 298.6964285731212 933.382518174049 293.2056543295628
225 0.005 1.125 2 674.3365433180394 476.6475983607792 476.5374784280019 1005.538704542072 1025.226762344362 1045.051437063668 650.7594777942137 298.7531997583631 933.4045583348747 293.2056621849887
226 0.005 1.13 2 674.672243349217 477.2677146704236 477.1595645495911 1005.539995543142 1025.227571040537 1045.051441630454 650.9471536065028 298.8102246496631 933.4262093885249 293.2056696914578
227 0.005 1.135 2 675.0060663399134 477.8860175550193 477.7798147134219 1005.541007848533 1025.228425149608 1045.051463474798 651.1334551532453 298.8674925246615 933.4477597479851 293.2056769640886
228 0.005 1.14 2 675.3383678669049 478.502534139041 478.3982696651869 1005.542293886585 1025.229251316561 1045.051456039759 651.3202882251749 298.9250567969406 933.4694924073776 293.2056847846688
229 0.005 1.145 2 675.6711709600213 479.1172683967484 479.0149338791047 1005.543504169243 1025.23004225824 1045.051456967949 651.5075972078544 298.9828973953156 933.4910461632343 293.2056922815067
230 0.005 1.15 2 676.0025413232758 479.7302222039946 479.6298110470443 1005.544770542631 1025.230865102387 1045.051458206853 651.6947698376448 299.0410149806616 933.5126799527285 293.2056995253673
231 0.005 1.155 2 676.3322767404412 480.3413993454427 480.242905144549 1005.546075605743 1025.231697049545 1045.051452390102 651.8816210069799 299.0994101716744 933.5343446473063 293.2057072889211
232 0.005 1.16 2 676.662733377339 480.9508046740012 480.8542205313671 1005.54755072805 1025.232509751621 1045.051451261055 652.0697221296635 299.1580820086851 933.5559576664789 293.2057147338176
233 0.005 1.165 2 676.9913918287093 481.5584580727111 481.4637890660746 1005.548922353194 1025.233311774218 1045.051438137565 652.2570594453449 299.2170535447265 933.577586953873 293.2057219686722
234 0.005 1.17 2 677.3184146015965 482.1643404802076 482.0715798758169 1005.550203183089 1025.234143618932 1045.051431151967 652.443201046768 299.2762792758992 933.5991825073061 293.2057297310174
235 0.005 1.175 2 677.6454793371903 482.7684500174309 482.6775756942292 1005.551343509659 1025.234964921376 1045.051453192599 652.6284272944375 299.3357382496674 933.6204797809983 293.205737150426
236 0.005 1.18 2 677.9711347350781 483.370813837473 483.2818171544936 1005.552613674703 1025.23577479493 1045.051455162067 652.8147437691662 299.3954887686169 933.6419779765191 293.2057443514412
237 0.005 1.185 2 678.2953976845909 483.9714328529944 483.8843071672944 1005.553924924463 1025.236594580956 1045.051447569319 653.0007268879536 299.4555184157468 933.6635021345991 293.2057520682578
238 0.005 1.19 2 678.6200123526049 484.5703123416981 484.4850505863852 1005.555280836865 1025.237384957565 1045.051448211476 653.1868180090656 299.5158152750595 933.6848586087461 293.2057594610198
239 0.005 1.195 2 678.9429544858142 485.1674553387419 485.0840510558824 1005.556565679345 1025.238197238043 1045.051452195492 653.3731561071811 299.5763824291566 933.7063217180817 293.2057666131965
240 0.005 1.2 2 679.2646190981669 485.7628658603949 485.681312852544 1005.557898243616 1025.239013332441 1045.051446412248 653.5591517561463 299.6372192209228 933.7277877696019 293.2057742656908
241 0.005 1.205 2 679.5866341898698 486.3565511900965 486.2768417862955 1005.559220174157 1025.239791654779 1045.051448435918 653.74523016083 299.69831917431 933.7491161312618 293.2057815928486
242 0.005 1.21 2 679.9072283604669 486.9485148215155 486.8706421887139 1005.56050309124 1025.240596523507 1045.051450472095 653.931406122036 299.7596863794975 933.7705018217563 293.2057886737266
243 0.005 1.215 2 680.2262617967574 487.5387610300957 487.4627186086425 1005.561879004445 1025.241417653658 1045.051446761534 654.1168601453314 299.8213215242517 933.7919235318284 293.2057962449332
244 0.005 1.22 2 680.5456333197782 488.1272967068889 488.0530767767079 1005.563280454249 1025.242198438291 1045.051443556199 654.3025631129372 299.8832147167269 933.8131988439666 293.2058034861509
245 0.005 1.225 2 680.863674074971 488.714125742277 488.6417210831128 1005.564605415261 1025.24300160728 1045.051446986721 654.4882766921673 299.9453780368819 933.8344635030959 293.205810471538
246 0.005 1.23 2 681.1801918085188 489.2992520935088 489.2286559255692 1005.565909277056 1025.243791707299 1045.051438042546 654.6736311133234 300.0078027032574 933.8558272648087 293.2058179395308
247 0.005 1.235 2 681.4969477885492 489.8826829409931 489.8138875081032 1005.567254351575 1025.244558224523 1045.051439464078 654.8590953157802 300.0704755891301 933.8770103544188 293.2058250785319
248 0.005 1.24 2 681.8122604290353 490.4644221709411 490.3974204632802 1005.56855320617 1025.245348227043 1045.051443638481 655.0444420859953 300.1334038630314 933.8982477389305 293.2058319658799
249 0.005 1.245 2 682.1261445144972 491.0444740362993 490.9792592503954 1005.569911651277 1025.246143669569 1045.05143512995 655.2295420107012 300.1965882701282 933.9195360234671 293.2058393235695
250 0.005 1.25 2 682.4403141488795 491.622845341779 491.5594096834608 1005.571300855667 1025.246911073536 1045.051435226944 655.4145068432233 300.2600143725731 933.9406770412518 293.2058463524373
251 0.005 1.255 2 682.7532561794021 492.1995396061049 492.1378761570639 1005.572580770647 1025.247706925023 1045.051437724963 655.5994351604271 300.3236908828703 933.9618422216731 293.2058531330759
252 0.005 1.26 2 683.0645664554663 492.7745616590005 492.7146635145204 1005.573903331171 1025.248499613895 1045.051432924195 655.7835061754153 300.387619243606 933.9830406476312 293.2058603930874
253 0.005 1.265 2 683.3760843666413 493.3479182006791 493.2897775682046 1005.575290181953 1025.249272315257 1045.051434165697 655.9679826703865 300.4517846585343 934.0041154699896 293.2058673347486
254 0.005 1.27 2 683.6862369191231 493.9196128860632 493.8632227733526 1005.576594179686 1025.25005666836 1045.051436501814 656.1525863458576 300.5161999936386 934.0252382359216 293.2058740248353
255 0.005 1.275 2 683.9948578823657 494.4896501669074 494.4350040083438 1005.577981572915 1025.250856767409 1045.051430902656 656.3369146697178 300.5808640687525 934.0464110326396 293.2058811838681
256 0.005 1.28 2 684.3038419857352 495.0580372075784 495.0051271344662 1005.57935989367 1025.251618304217 1045.051432315004 656.5211881144712 300.6457644955422 934.0674702753812 293.2058880460783
257 0.005 1.285 2 684.6114459211511 495.6247774374183 495.5735964200757 1005.58067264877 1025.252393463939 1045.051435604096 656.7054940221487 300.7109109108605 934.0885202351784 293.205894651465
258 0.005 1.29 2 684.9176222329207 496.1898755257056 496.1404166894176 1005.581998341555 1025.253192355015 1045.051431196062 656.8893287730159 300.7763006604791 934.1096216374797 293.205901736881
259 0.005 1.295 2 685.2239803685288 496.7533376295743 496.7055934401766 1005.583400939602 1025.253942984349 1045.0514313352 657.0732154571668 300.8419220306362 934.1306379653926 293.2059085122091
260 0.005 1.3 2 685.5290553877618 497.3151677636078 497.2691311167916 1005.584705456615 1025.254714453531 1045.051436204977 657.2571602841236 300.9077866734096 934.1517904854607 293.205915052562
261 0.005 1.305 2 685.8326727123219 497.8753705415029 497.8310345740249 1005.586067397769 1025.25550096415 1045.051433138494 657.4410296919506 300.9738908986396 934.1728017496405 293.2059220735441
262 0.005 1.31 2 686.1364937746189 498.4339525732786 498.3913096938859 1005.587472275377 1025.256243253396 1045.051431282713 657.6247831851175 301.0402260535064 934.1936704818764 293.2059287860977
263 0.005 1.315 2 686.4389335853085 498.9909177034677 498.94996111903 1005.588809890503 1025.257012326484 1045.051437567061 657.8079192673116 301.1068029428008 934.2146252683824 293.2059352607059
264 0.005 1.32 2 686.7400182694569 499.5462703524969 499.5069932983021 1005.590192027881 1025.257787441491 1045.051434449432 657.9910593730591 301.17361932646 934.235585650059 293.2059422193533
265 0.005 1.325 2 687.0412729021707 500.1000171811022 500.0624119020938 1005.591594587574 1025.2585218111 1045.051433317016 658.1740347304273 301.2406627888348 934.2563800737191 293.2059488825396
266 0.005 1.33 2 687.3412542337963 500.6521614534863 500.6162213267447 1005.592935222881 1025.259281445401 1045.051437638638 658.3570236541972 301.3079420075754 934.2772319499419 293.2059553003342
267 0.005 1.335 2 687.6398624207872 501.2027085101325 501.1684264487171 1005.594332177033 1025.260043130819 1045.051428997108 658.5398214881133 301.3754570064244 934.2980981840567 293.2059621955693
268 0.005 1.34 2 687.9386831241417 501.7516642404108 501.7190328705667 1005.595745738518 1025.260773944828 1045.051431975119 658.7224675719148 301.4431970472026 934.3188301715468 293.2059687783438
269 0.005 1.345 2 688.2362249799866 502.2990327407561 502.268045078136 1005.597068516343 1025.261521447868 1045.051435938683 658.9051154767417 301.5111732259942 934.3395908937339 293.2059751237188
270 0.005 1.35 2 688.5323446239371 502.8448182239009 502.8154677900866 1005.598425926989 1025.262273292087 1045.051431663465 659.0875090451882 301.5793833236341 934.3604109611044 293.2059819603839
271 0.005 1.355 2 688.8286609209601 503.3890273905796 503.3613067561971 1005.599867558138 1025.262995768479 1045.051430197575 659.2697719805691 301.6478131576404 934.3810882542691 293.2059884872712
272 0.005 1.36 2 689.1237211668562 503.9316643567552 503.9055665266666 1005.601197792911 1025.263740465429 1045.051434768025 659.4520932616609 301.716474266712 934.4018003882604 293.2059947593817
273 0.005 1.365 2 689.4174277713563 504.4727333603755 504.4482517460556 1005.602599185917 1025.264489467757 1045.051430732043 659.6340186638693 301.785365414569 934.4225535242373 293.2060014985627
274 0.005 1.37 2 689.7113137836906 505.0122406856806 504.9893678799257 1005.604026468534 1025.265207449851 1045.05143101247 659.8156298629291 301.8544703843874 934.443148495385 293.2060079471274
275 0.005 1.375 2 690.0039733081094 505.55018977232 505.5289191976855 1005.605368419398 1025.265942233387 1045.051435536202 659.9974292066636 301.9238092466992 934.4638094685483 293.2060141661466
276 0.005 1.38 2 690.2952745686455 506.0865854794222 506.06691053763 1005.606771698197 1025.266676837061 1045.051430305035 660.1789793445182 301.9933768284286 934.4845511183451 293.2060208481014
277 0.005 1.385 2 690.5868112760772 506.621434274637 506.6033476570415 1005.608161803155 1025.267382189089 1045.051430173516 660.3603469008548 302.0631566735528 934.5050613442799 293.2060272304845
278 0.005 1.39 2 690.8770918631326 507.1547394717951 507.138234751155 1005.6094959044 1025.26811220969 1045.051435982741 660.5417130939308 302.133163224237 934.5255298946227 293.2060333912723
279 0.005 1.395 2 691.1660126232409 507.6865056604734 507.6715764180352 1005.611018930929 1025.268854989001 1045.05142819356 660.7227911104815 302.2033934712686 934.545997427559 293.2060400204458
280 0.005 1.4 2 691.4550349859503 508.2167392087584 508.2033779742158 1005.612445414811 1025.269551215949 1045.051426953863 660.9040770792806 302.2738361700145 934.5663156420768 293.2060463600326
281 0.005 1.405 2 691.7429739438994 508.7454437490016 508.7336439443523 1005.613788713678 1025.270263408095 1045.05142849399 661.0852336116973 302.3445019003618 934.5868312178809 293.2060524727035
282 0.005 1.41 2 692.0295270919994 509.2726244776327 509.2623793120896 1005.615161777098 1025.27098150975 1045.05142384213 661.2661612856103 302.4153897583235 934.6073518441634 293.2060590447377
283 0.005 1.415 2 692.3162505862051 509.7982870090038 509.789589365441 1005.616579189614 1025.27167266815 1045.051424175612 661.4466990681749 302.4864839363944 934.6277339580503 293.2060653405495
284 0.005 1.42 2 692.6017816054963 510.3224351493424 510.3152785943825 1005.617893134707 1025.272372119689 1045.051428769457 661.6272303452365 302.557797766905 934.6481486664065 293.2060714196834
285 0.005 1.425 2 692.8859936193261 510.8450732063288 510.8394514739458 1005.619317219058 1025.27309425529 1045.051425533855 661.8076548517248 302.6293330025232 934.6686255847418 293.2060779653183
286 0.005 1.43 2 693.170360356568 511.3662075682572 511.3621135178476 1005.620751535981 1025.27378094002 1045.051425764241 661.9879733628422 302.7010715686533 934.6889486447113 293.2060842348523
287 0.005 1.435 2 693.4535397976159 511.8858417665907 511.8832688669381 1005.62209766149 1025.274476678163 1045.051425172019 662.168186645495 302.7730267980551 934.7093302005469 293.2060902928496
288 0.005 1.44 2 693.7354692170495 512.4039802531919 512.4029222050882 1005.62349282654 1025.275185085239 1045.05142038669 662.3480054757707 302.8451971359151 934.7297184557002 293.2060968130481
289 0.005 1.445 2 694.0175130907996 512.9206288649424 512.9210787200337 1005.624981169978 1025.275868191202 1045.051419003753 662.5276336293521 302.9175679895553 934.7499768627332 293.2061030581248
290 0.005 1.45 2 694.2984234843913 513.4357919144213 513.4377431054002 1005.626351630119 1025.276553995471 1045.051418652585 662.7072834849503 302.9901523346304 934.770286734617 293.2061090844827
291 0.005 1.455 2 694.5780455007433 513.949472927291 513.9529201611165 1005.627753089446 1025.277255619323 1045.051415663289 662.8866060667566 303.0629508759807 934.7905923729577 293.2061155646222
292 0.005 1.46 2 694.8578125303911 514.4616784483936 514.4666146125713 1005.629176329914 1025.277925989943 1045.051415562975 663.0657928506462 303.1359459541513 934.8107527574302 293.2061217667384
293 0.005 1.465 2 695.13636526209 514.9724121310047 514.9788308633338 1005.630555328578 1025.27861633995 1045.051420670869 663.2450449544182 303.2091526263801 934.831002189629 293.2061277518306
294 0.005 1.47 2 695.4137884504411 515.4816779021519 515.489573221682 1005.631968481208 1025.279319498959 1045.051419653533 663.4238434247867 303.2825702154205 934.8512642732446 293.2061341886845
295 0.005 1.475 2 695.6913615584667 515.989482329986 515.9988470850462 1005.633395873301 1025.27998204528 1045.051421079259 663.6027018622968 303.3561814769861 934.8713607045041 293.2061403450135
296 0.005 1.48 2 695.9677049485279 516.4958290194309 516.5066567863055 1005.634750258313 1025.28065683938 1045.051422862623 663.7814241088648 303.4300004345478 934.8915006118528 293.2061462763144
297 0.005 1.485 2 696.2428095748616 517.0007221906053 517.0130067434296 1005.636139092356 1025.281335864459 1045.051416996222 663.9599673367808 303.5040266251052 934.9116595823056 293.2061526375415
298 0.005 1.49 2 696.5180356662058 517.5041679318754 517.5179024136257 1005.637573412223 1025.281986272231 1045.051414602124 664.1382146252876 303.5782436037165 934.9316719485633 293.2061587260833
299 0.005 1.495 2 696.791749229901 518.0061694507691 518.0213478451712 1005.638922992487 1025.282645599406 1045.05141652812 664.3165450829777 303.6526662358921 934.9517381055934 293.2061646017835
300 0.005 1.5 2 697.0645093488477 518.5067312517998 518.5233474499363 1005.640311763865 1025.283320456073 1045.05141034939 664.4945291522869 303.7272932266434 934.9718428792577 293.2061709171732
301 0.005 1.505 2 697.3374669795221 519.0058590573627 519.0239063348788 1005.641742568763 1025.283968984455 1045.051410567915 664.6723589573492 303.8021067346994 934.9917716188066 293.2061769613829
302 0.005 1.51 2 697.6093558389545 519.5035567964566 519.5230288910595 1005.64310877601 1025.284624201917 1045.051412126797 664.8502063972987 303.877122194164 935.0117577824785 293.2061827684175
303 0.005 1.515 2 697.8800291851469 519.9998284640631 520.0207194797938 1005.644512356026 1025.28529768361 1045.051407352023 665.0278212141341 303.9523398610825 935.0317823797701 293.206189023534
304 0.005 1.52 2 698.150786881282 520.4946800228599 520.516983340653 1005.645954118744 1025.285945642945 1045.051409375562 665.2051583726417 304.0277405684347 935.0516722544342 293.2061949718959
305 0.005 1.525 2 698.4204374776871 520.9881150493912 521.0118246251558 1005.647329203003 1025.286603392651 1045.051411874327 665.382349649385 304.1033398407396 935.0716050077734 293.2062006753609
306 0.005 1.53 2 698.6888730996312 521.4801378805148 521.505247801427 1005.648739600751 1025.287269684056 1045.051408148096 665.5593434933314 304.1791381869721 935.0915779973661 293.2062068198077
307 0.005 1.535 2 698.9574253959908 521.9707541681349 521.997257944976 1005.650176845462 1025.287905879846 1045.051407959869 665.7361900071188 304.2551167944181 935.1114011143377 293.2062127029709
308 0.005 1.54 2 699.2249019370083 522.4599674866757 522.4878591408756 1005.651554779694 1025.288554166905 1045.051410725684 665.9130164968358 304.331292429125 935.1312785441461 293.2062184183636
309 0.005 1.545 2 699.4914592121764 522.9477822713859 522.9770558590221 1005.652932132923 1025.289199777614 1045.051407373776 666.0893026251132 304.4076592777012 935.1511373903223 293.206224318114
310 0.005 1.55 2 699.7574655839804 523.4342031893885 523.4648525559513 1005.654364244183 1025.289846616079 1045.051408898472 666.2654849393331 304.4842138758187 935.1709695097229 293.2062302314938
311 0.005 1.555 2 700.0228018147228 523.9192348923194 523.951253894672 1005.655820545888 1025.290492955025 1045.051409517848 666.4418749888341 304.560956007674 935.1907879209524 293.2062360801681
312 0.005 1.56 2 700.287378984144 524.4028815468133 524.4362643101373 1005.657234880672 1025.291133237384 1045.051411508923 666.6179531566796 304.6378842857401 935.2105755664679 293.2062418815507
313 0.005 1.565 2 700.5511649617188 524.8851475638796 524.9198881681581 1005.658630413486 1025.291767498653 1045.051410424529 666.794026077011 304.71499760485 935.2303049150394 293.2062476596303
314 0.005 1.57 2 700.814319648044 525.3660374532876 525.402129913782 1005.660038481361 1025.29239993987 1045.05140917254 666.9698306793302 304.7922959339535 935.2500183715374 293.2062534111222
315 0.005 1.575 2 701.0767855896203 525.8455552866556 525.8829938305385 1005.661431719034 1025.293022943488 1045.051407268754 667.1453845949534 304.8697779660595 935.2697055031663 293.2062591323149
316 0.005 1.58 2 701.3385348702069 526.3237057718983 526.3624844664494 1005.662837531836 1025.293646581432 1045.051405525345 667.3207614812849 304.9474433303827 935.2893696560841 293.2062648183806
317 0.005 1.585 2 701.5995806422869 526.8004932774575 526.840606239921 1005.664244374101 1025.294273619872 1045.051404612552 667.4959801770897 305.0252882109296 935.3089954420955 293.2062704753427
318 0.005 1.59 2 701.8600026698606 527.2759225653912 527.3173638432972 1005.665604326369 1025.294893627244 1045.05140177831 667.6711192223637 305.1033149433732 935.3286045266157 293.206276110178
319 0.005 1.595 2 702.1196438999501 527.7499977026555 527.7927614513401 1005.667016625863 1025.295518525317 1045.051403820722 667.8462119161948 305.1815215601243 935.3481237196305 293.2062817090942
320 0.005 1.6 2 702.378598099435 528.2227230047959 528.2668034413659 1005.66844072801 1025.296137543458 1045.051402993088 668.021095976287 305.2599058448766 935.3677022058363 293.2062872729896
321 0.005 1.605 2 702.636846549218 528.6941026614854 528.7394940780148 1005.669844289672 1025.296751117099 1045.051401477422 668.1958453753296 305.3384684478655 935.3872222456724 293.2062928301734
322 0.005 1.61 2 702.8944812604411 529.1641412638603 529.2108378369312 1005.671254532745 1025.297366378057 1045.05140264137 668.3703012566261 305.4172074188025 935.4067279354211 293.2062983757424
323 0.005 1.615 2 703.1513909116458 529.6328429546264 529.6808389488342 1005.672680423504 1025.29798723217 1045.051404814891 668.5445092365437 305.4961211917737 935.4262187044369 293.2063039063383
324 0.005 1.62 2 703.4076634295039 530.1002119831942 530.1495017750118 1005.674086769383 1025.298597754843 1045.05140245325 668.7185415884518 305.5752096376528 935.4456780754019 293.2063094220293
325 0.005 1.625 2 703.6632908365591 530.5662525956396 530.6168305721488 1005.675491404742 1025.299203649075 1045.051400219761 668.8924153189645 305.6544719101845 935.4651089367943 293.20631493126
326 0.005 1.63 2 703.9181895655452 531.0309691226748 531.082829609727 1005.676905135683 1025.299813259186 1045.051402810841 669.0661657938547 305.7339059830765 935.4845165204084 293.206320429191
327 0.005 1.635 2 704.1723411040216 531.4943657698892 531.5475031895669 1005.678326973933 1025.300418558289 1045.051401181761 669.2397658526032 305.8135114712261 935.5038844749065 293.206325920299
328 0.005 1.64 2 704.425786820206 531.9564467398627 532.0108555449877 1005.679738030792 1025.301017747756 1045.051400481415 669.4131476355585 305.8932877531435 935.5232493032549 293.2063314155895
329 0.005 1.645 2 704.6786202411289 532.4172163452619 532.4728909084861 1005.681146468949 1025.301619587888 1045.051401144402 669.5863460025391 305.9732334983486 935.5425727302124 293.2063369234868
330 0.005 1.65 2 704.930810875929 532.8766787263178 532.9336134739 1005.682545428772 1025.302214611559 1045.051399750106 669.7593379675011 306.0533477190565 935.5618704172605 293.2063424336181
331 0.005 1.655 2 705.1823095179415 533.334838112477 533.3930275359734 1005.68395014191 1025.302807468977 1045.051397795402 669.9320975901916 306.1336292684249 935.5811388014207 293.2063479572698
332 0.005 1.66 2 705.4330737855921 533.7916983063467 533.851137127405 1005.685379884583 1025.303407295449 1045.051400656063 670.1048431280157 306.2140773699412 935.6003880246799 293.2063534985541
333 0.005 1.665 2 705.6831537480504 534.2472637901898 534.3079465784925 1005.686790510098 1025.303997358139 1045.051396428967 670.2773472192371 306.2946913389741 935.6196110636628 293.2063590528187
334 0.005 1.67 2 705.9325956276068 534.7015388879444 534.763460081995 1005.68820438074 1025.304586850334 1045.051397186241 670.4496565516521 306.3754709875794 935.6388033766916 293.2063646196831
335 0.005 1.675 2 706.1813611951297 535.1545276392219 535.2176818041925 1005.689622405895 1025.305177357759 1045.051398872964 670.6217758896879 306.4564130689505 935.6579710127922 293.2063701989368
336 0.005 1.68 2 706.4295000410776 535.6062341892547 535.6706158985537 1005.691035329517 1025.305764187203 1045.051397284148 670.7936704551821 306.5375187749641 935.6771154770353 293.2063757812423
337 0.005 1.685 2 706.6768923616996 536.0566625769961 536.1222664465915 1005.692442272624 1025.306347213129 1045.051394616113 670.9654650734381 306.6187852038208 935.6962211117402 293.2063813825138
338 0.005 1.69 2 706.9236956077857 536.50581689407 536.5726375470522 1005.693877151876 1025.306932518881 1045.05139156041 671.1371319694289 306.7002120913019 935.7153275442219 293.206386997158
339 0.005 1.695 2 707.1700363529632 536.9537012330929 537.0217333228526 1005.695300361062 1025.307522741787 1045.051392920629 671.3085439021467 306.781798760665 935.7343581714839 293.2063926236496
340 0.005 1.7 2 707.4155635766597 537.4003196905607 537.4695579118143 1005.696727547696 1025.308111342917 1045.05139180418 671.4797068716279 306.8635404851559 935.7533574298849 293.2063982292137
341 0.005 1.705 2 707.6603916170754 537.8456763421327 537.916115351828 1005.698167050877 1025.308696219259 1045.051391754984 671.6505621949905 306.9454427320598 935.7723365918125 293.2064038223771
342 0.005 1.71 2 707.9044723973323 538.289788213507 538.3614327761208 1005.699684228879 1025.309258610279 1045.051374664632 671.8215154389432 307.0275184749104 935.7913661312527 293.2064093993999
343 0.005 1.715 2 708.148021321684 538.732626802306 538.8054612574036 1005.701004451927 1025.309866380091 1045.051392438156 671.9919778906468 307.1097238641111 935.8102792398968 293.2064149668627
344 0.005 1.72 2 708.3908721983773 539.1742195538111 539.2482376549862 1005.702434550047 1025.310456973012 1045.051393599616 672.1623335925187 307.1920913971169 935.8292171626617 293.2064205475523
345 0.005 1.725 2 708.6330900292313 539.6145677056051 539.6897643199709 1005.703861010305 1025.311041536981 1045.05139151406 672.3326933337801 307.2746144458225 935.8481284612835 293.2064261152415
346 0.005 1.73 2 708.8746483008221 540.053674766971 540.1300450845675 1005.705275981154 1025.311624186395 1045.051391230509 672.502773606604 307.3572940585262 935.8670284438878 293.2064316442222
347 0.005 1.735 2 709.1155804542169 540.4915445519985 540.5690836631946 1005.706703130794 1025.312210004711 1045.051390710877 672.6727000260876 307.4401268068237 935.8858844229659 293.2064371468566
348 0.005 1.74 2 709.3558464499538 540.9281807698653 541.0068837756498 1005.708128042886 1025.312790064847 1045.051389332536 672.8423543588691 307.5231128342872 935.9047069016759 293.2064426221074
349 0.005 1.745 2 709.5954824674063 541.3635874851252 541.4434494265489 1005.709555602268 1025.3133745459 1045.051388612901 673.0117878428572 307.6062451923244 935.9234786245875 293.2064480611257
350 0.005 1.75 2 709.834428565186 541.7977686733243 541.8787845990515 1005.710981046571 1025.313948556528 1045.051384871464 673.1810518555689 307.6895247727239 935.9422393907548 293.2064534562646
351 0.005 1.755 2 710.072759239404 542.2307281386103 542.3128930618435 1005.712405268325 1025.314525579566 1045.05138661637 673.3500941672478 307.7729531213956 935.9609727497021 293.2064588122939
352 0.005 1.76 2 710.3104748478528 542.6624697162067 542.7457787455944 1005.713806314833 1025.315099709111 1045.051388059683 673.5189388172197 307.8565290917535 935.9796741586146 293.206464142091
353 0.005 1.765 2 710.547577399327 543.0929972839474 543.1774455206393 1005.715220774978 1025.315671860229 1045.051387376438 673.6875835832482 307.9402482140657 935.9983489584812 293.2064694367331
354 0.005 1.77 2 710.7840437310617 543.5223146216791 543.6078971809335 1005.716633802818 1025.316243929625 1045.05138936813 673.8561768569457 308.0241105740359 936.0169934292746 293.2064746873725
355 0.005 1.775 2 711.0198738640347 543.950425382852 544.0371374918094 1005.718061252564 1025.316813269383 1045.051388778931 674.0245307055709 308.1081197554118 936.0356253517189 293.2064798930977
356 0.005 1.78 2 711.2550734975703 544.3773336095328 544.4651704009626 1005.719471952967 1025.317379166521 1045.051388565377 674.1926750492365 308.1922743904057 936.0542130930944 293.2064850693848
357 0.005 1.785 2 711.4896935534622 544.8030436970288 544.8920000533431 1005.720893427442 1025.317945402073 1045.051389107345 674.3603421596587 308.2765723643662 936.0727791135706 293.2064902241316
358 0.005 1.79 2 711.7236597027477 545.2275589309104 545.3176300941124 1005.72232645185 1025.318509241435 1045.051387931009 674.5279905835127 308.3610113058929 936.0913268132948 293.206495356236
359 0.005 1.795 2 711.9570085088247 545.6508833172348 545.7420644931613 1005.723739674419 1025.319068554874 1045.051389807686 674.6953960285982 308.4455912173674 936.1098448156753 293.2065004657617
360 0.005 1.8 2 712.1897521768542 546.0730206439647 546.1653070311729 1005.725155126177 1025.319631164919 1045.051392923349 674.8627374984645 308.5303105712743 936.1283363646954 293.206505552689
361 0.005 1.805 2 712.421878440495 546.4939745665043 546.5873613998011 1005.726561577896 1025.320184499263 1045.051392171623 675.0298866440276 308.6151692569257 936.1467971875078 293.206510628353
362 0.005 1.81 2 712.6533864906369 546.9137489965821 547.0082314957091 1005.727969523168 1025.320735334557 1045.051390598614 675.1967725009322 308.7001653078316 936.1652252639718 293.2065157080019
363 0.005 1.815 2 712.8842465906424 547.3323474686633 547.4279209727188 1005.729384122787 1025.321291459192 1045.05139149909 675.3630990293357 308.7852981756508 936.1836322692922 293.2065207500185
364 0.005 1.82 2 713.1145605326536 547.7497737423157 547.846433224471 1005.730815356604 1025.321841521752 1045.051391031226 675.5294613087506 308.8705673942628 936.2020403389361 293.20652578568
365 0.005 1.825 2 713.3442572626003 548.166032010419 548.2637726222786 1005.732223802183 1025.322388442494 1045.051390392116 675.6956928388934 308.9559724860637 936.2204070165263 293.2065308539681
366 0.005 1.83 2 713.5733281170976 548.5811257828886 548.6799430061307 1005.73364437139 1025.322939171115 1045.051393455022 675.8617249491441 309.0415117133336 936.2387435180734 293.2065359147127
367 0.005 1.835 2 713.8017854621787 548.9950585859771 549.0949479553657 1005.735055962725 1025.323484921889 1045.051394473551 676.0276169881574 309.1271845354032 936.2570448420038 293.2065410015816
368 0.005 1.84 2 714.0296448542313 549.4078343607603 549.5087912184166 1005.736474537493 1025.324030289646 1045.051395962845 676.1931850065754 309.2129905942952 936.2753280724958 293.2065461296756
369 0.005 1.845 2 714.256938463854 549.819456802834 549.9214764885846 1005.737894604079 1025.324573504534 1045.051395796947 676.3584553801222 309.2989260929865 936.2935601149314 293.206551298077
370 0.005 1.85 2 714.4836280100376 550.229929568775 550.3330074709352 1005.739306260675 1025.325113491062 1045.051396193423 676.5235776268155 309.3849946793038 936.3117926718305 293.2065564811989
371 0.005 1.855 2 714.7096774711629 550.6392562677424 550.7433877907714 1005.740715456845 1025.325650075226 1045.051395156472 676.6885565289505 309.4711924526951 936.3299814285315 293.2065616946552
372 0.005 1.86 2 714.9351423245158 551.047440654227 551.1526212472974 1005.742126906169 1025.326187893344 1045.051395678585 676.8533147712327 309.5575183505076 936.3481400854339 293.2065669512303
373 0.005 1.865 2 715.1600032531077 551.4544862730659 551.5607114161638 1005.743544557078 1025.326727157805 1045.05139956336 677.01782768639 309.6439704273012 936.3662767123636 293.2065722444462
374 0.005 1.87 2 715.3842819248507 551.8603967722905 551.9676619317346 1005.744938705982 1025.327254647291 1045.051398300727 677.182128191433 309.7305515752662 936.3843625332109 293.2065775634154
375 0.005 1.875 2 715.6079691925286 552.2651757911385 552.3734764706139 1005.74634648745 1025.327786418893 1045.051400266526 677.3462216600649 309.8172593308261 936.4024302807376 293.206582912769
376 0.005 1.88 2 715.8310618319019 552.6688269615864 552.7781586754635 1005.747764600556 1025.328321567073 1045.051404644993 677.5100799317238 309.9040920914783 936.4204811867414 293.2065882901146
377 0.005 1.885 2 716.0535544589881 553.0713540374206 553.1817121995387 1005.749170579574 1025.328853930067 1045.051405147975 677.6736455101535 309.9910498804891 936.4384996886773 293.2065936846601
378 0.005 1.89 2 716.2754637271838 553.4727602307034 553.5841405147776 1005.75061532759 1025.329382437003 1045.051405130395 677.8370582115081 310.0781295126367 936.4564919754711 293.2065990858052
379 0.005 1.895 2 716.4967874934813 553.8730492637711 553.985447271708 1005.752027965446 1025.329907283981 1045.051407794034 678.0003001869543 310.1653319996723 936.4744524181143 293.20660448894
380 0.005 1.9 2 716.717534145354 554.2722247246766 554.3856360682198 1005.753438085566 1025.330432863737 1045.051410912274 678.163347208091 310.2526564633466 936.4923871047623 293.2066098922697
381 0.005 1.905 2 716.9376980811296 554.670290126219 554.7847104507167 1005.754840377631 1025.330951584446 1045.051411273034 678.3261821413695 310.3401031258182 936.5102912479427 293.2066152907335
382 0.005 1.91 2 717.1572741269966 555.0672490092732 555.1826739703326 1005.756252634032 1025.331473793839 1045.051411089749 678.4887943331873 310.427670546218 936.5281644684278 293.2066206774179
383 0.005 1.915 2 717.3762998279806 555.4631049702767 555.5795301450045 1005.757646549936 1025.331988833171 1045.05141230217 678.6511666526562 310.5153561594448 936.5460106945319 293.2066260508406
384 0.005 1.92 2 717.5947386697964 555.8578609347938 555.9752823827745 1005.759052661435 1025.332508565193 1045.051414937494 678.8134526973311 310.6031594364904 936.5638407415531 293.2066314010907
385 0.005 1.925 2 717.8126015736283 556.2515208677919 556.3699342370368 1005.760462462815 1025.333028303907 1045.051418303937 678.9754443136087 310.6910780163037 936.5816428002729 293.2066367090222
386 0.005 1.93 2 718.0298793086082 556.6440883479952 556.7634892601455 1005.761877334343 1025.333544259209 1045.051420098328 679.1371798201101 310.7791152673739 936.5994187610745 293.2066419783258
387 0.005 1.935 2 718.246559534328 557.0355668725304 557.1559510295926 1005.763288239656 1025.334057349321 1045.051419772994 679.2987103177138 310.86726814666 936.6171549901334 293.2066472176429
388 0.005 1.94 2 718.4626855763092 557.4259598823119 557.5473229286462 1005.76470695233 1025.334567059609 1045.051419470719 679.4601029849618 310.9555333431593 936.634903151059 293.2066524408582
389 0.005 1.945 2 718.6782728970261 557.8152708864272 557.9376085589101 1005.766071870523 1025.335072588018 1045.051422906297 679.621197952836 311.04391434805 936.6525982329157 293.2066576335216
390 0.005 1.95 2 718.8933033810889 558.2035032539856 558.3268113593431 1005.767477713165 1025.335582665904 1045.051423262894 679.7820650443286 311.1324085697701 936.6702551096315 293.2066627656783
391 0.005 1.955 2 719.107769700781 558.5906604268727 558.7149348276625 1005.76889091849 1025.336088253486 1045.05142255604 679.9427756379069 311.2210155542606 936.6879093952069 293.20666784172
392 0.005 1.96 1 719.3149551284783 558.9754276805087 559.101006110115 1005.810804868433 1025.340582122323 1045.050682656109 680.2068175278019 311.3099459293008 936.7391984437583 293.2066708272629
393 0.005 1.965 2 719.5368400910179 559.3604093717297 559.4869089026425 1005.769820575884 1025.337690449121 1045.051796320192 680.2975212768509 311.398991454084 936.7269366371664 293.2066761582263
394 0.005 1.97 1 719.7410476322751 559.7429887740989 559.8707587325667 1005.811238374852 1025.341942335596 1045.050734923379 680.5510787762579 311.4881897203813 936.7753625112626 293.2066822453233
395 0.005 1.975 2 719.9617194414836 560.1257880823171 560.2544406307642 1005.772913916566 1025.338662814863 1045.051689773507 680.6313409127044 311.5774044194653 936.7628801000822 293.2066914078378
396 0.005 1.98 1 720.1655545660525 560.5062096059925 560.6361001679047 1005.814383272239 1025.342899105475 1045.05090045498 680.8827440610232 311.6667168729393 936.8107519377124 293.2066995635244
397 0.005 1.985 1 720.3764039328761 560.8854877638331 561.0165658143185 1005.817966572205 1025.337935769343 1045.04950038419 681.1032138079321 311.7561051536679 936.8388579101911 293.206706994977
398 0.005 1.99 1 720.5890212859106 561.263669725046 561.395913527808 1005.813080606158 1025.336529944444 1045.050076271942 681.3035010549461 311.8456646062076 936.8578100040335 293.2067129422836
399 0.005 1.995 1 720.8014299356697 561.6407624611054 561.7741507315767 1005.809906231759 1025.337706228999 1045.050546319749 681.4912120946988 311.9353612123854 936.8748752539606 293.2067190526892
400 0.005 2 1 721.0124135729658 562.0167733593669 562.1512855714383 1005.809944314374 1025.339554068013 1045.050899962742 681.671144791739 312.0251856010381 936.8925334314233 293.2067265269475
401 0.005 2.005 1 721.2218251102976 562.3917088049843 562.5273247994103 1005.811364369388 1025.340487037178 1045.050686397798 681.8461569573035 312.1151253474895 936.9104160525939 293.2067356908611
402 0.005 2.01 1 721.4301809079816 562.7655759559557 562.9022761196687 1005.813370423238 1025.341084167204 1045.050755559189 682.0182762921746 312.2051590644472 936.9284184370711 293.2067465063281
403 0.005 2.015 1 721.6378108205199 563.1383806733661 563.2761469210188 1005.815009776305 1025.341205669843 1045.050585994826 682.1886438877738 312.2952715198853 936.9461192370726 293.2067588235818
404 0.005 2.02 1 721.8449477726798 563.5101300390214 563.6489450975 1005.816619998784 1025.341608443137 1045.050784425646 682.3579481016892 312.3854629895147 936.963790268292 293.2067725889753
405 0.005 2.025 1 722.0517228364215 563.8808292854 564.0206773617435 1005.817909793458 1025.341818281709 1045.050644608985 682.5265895707942 312.4757351023281 936.9812201208447 293.2067877751118
406 0.005 2.03 1 722.258248464984 564.2504870944707 564.3913528213077 1005.81939514176 1025.342361308377 1045.0508283483 682.6946654124246 312.5660895587696 936.9987543225076 293.2068043375158
407 0.005 2.035 1 722.4641249228511 564.6191026306118 564.7609736213606 1005.820631292133 1025.342624024029 1045.050647438544 682.8620484931691 312.656515086166 937.0161483626118 293.2068221526495
408 0.005 2.04 1 722.6697082520074 564.9866843157188 565.129548012867 1005.822105522383 1025.343166067272 1045.050809626925 683.0292317883825 312.747033578568 937.0336280715544 293.2068410575952
409 0.005 2.045 1 722.8748582548372 565.353236373487 565.497081303496 1005.823351119292 1025.343426263383 1045.050639350394 683.196137493134 312.8376434989551 937.0509252050587 293.2068608605191
410 0.005 2.05 1 723.0795548741594 565.7187644637326 565.8635798500724 1005.824794819643 1025.343956213883 1045.050807918025 683.362682124599 312.9283424887746 937.0682868626549 293.206881350221
411 0.005 2.055 1 723.2836445802693 566.0832732205864 566.2290488898853 1005.825996147047 1025.344186485409 1045.050620749313 683.5288489418972 313.0191272203487 937.0854160986369 293.206902325269
412 0.005 2.06 1 723.4872760228891 566.4467681642147 566.5934943150017 1005.827501963103 1025.344722920916 1045.050779397474 683.6946996040884 313.1100027761611 937.1027420911944 293.2069235901274
413 0.005 2.065 1 723.6903833117567 566.8092534838549 566.9569210322884 1005.828741220882 1025.344962816341 1045.050574864607 683.860031961475 313.2009676821757 937.119898674727 293.206944944194
414 0.005 2.07 1 723.8930593302199 567.1707340958758 567.3193343522635 1005.83022770218 1025.345496725939 1045.050730140618 684.0249973125656 313.2920219625151 937.137195464295 293.2069662312458
415 0.005 2.075 1 724.0951754584906 567.5312134574594 567.680738454267 1005.831408864283 1025.345735174903 1045.050542735324 684.1894128432066 313.3831642226716 937.1542610786296 293.2069872861415
416 0.005 2.08 1 724.2968182424643 567.8906963167107 568.0411383422216 1005.832901240033 1025.346289912252 1045.050713481805 684.353631982852 313.4743954417681 937.1714602270025 293.207007980575
417 0.005 2.085 1 724.497907319652 568.2491865389886 568.4005381936555 1005.834119006967 1025.346544583753 1045.050535412411 684.5173712948266 313.5657148639552 937.1884359405059 293.2070281844988
418 0.005 2.09 1 724.6985647966692 568.6066892517761 568.758943091475 1005.835594779868 1025.347082357 1045.050700401792 684.6806821331154 313.657121926617 937.2055299983742 293.2070477963986
419 0.005 2.095 1 724.8987500877163 568.9632076941801 569.1163566323395 1005.83681871861 1025.347334190992 1045.050520733776 684.8436518449681 313.7486162013365 937.2223859746956 293.2070667168921
420 0.005 2.1 1 725.0984667170646 569.3187457037259 569.4727833509579 1005.838211862452 1025.347836516115 1045.050678698091 685.0060105560081 313.8401954743583 937.2392700798579 293.2070848801008
421 0.005 2.105 1 725.2976061779848 569.6733075263342 569.8282273966302 1005.839477603843 1025.348126229885 1045.050541377712 685.1678859989114 313.9318628402799 937.2560528873871 293.2071021986683
422 0.005 2.11 1 725.4962298478827 570.0268973268927 570.182692962113 1005.840936281383 1025.348684263136 1045.050719885957 685.3293847411448 314.0236198631338 937.2729504005309 293.2071186060248
423 0.005 2.115 1 725.6944323603599 570.3795179195025 570.5361832760328 1005.842203349744 1025.348934977941 1045.050533067799 685.4904403224247 314.1154547271551 937.2897879031307 293.2071340671247
424 0.005 2.12 1 725.8921746629476 570.7311733466654 570.888702506693 1005.843715020309 1025.349455776087 1045.050683145318 685.6511747354127 314.2073708698743 937.306694843527 293.2071485178494
425 0.005 2.125 1 726.089388750196 571.0818678507017 571.2402553169571 1005.844929191932 1025.349694112101 1045.050490956344 685.8114100666116 314.2993674925492 937.323366012075 293.2071619231073
426 0.005 2.13 1 726.2862662638396 571.4316060589387 571.590846034336 1005.846355274846 1025.350214652173 1045.050647166076 685.9712643787842 314.3914327096434 937.3401062679533 293.2071742594861
427 0.005 2.135 1 726.4825775508474 571.7803900457521 571.9404772887283 1005.847553175056 1025.350473135348 1045.050475614032 686.1306633062884 314.4835832249907 937.3566514515262 293.2071855232965
428 0.005 2.14 1 726.6784005368612 572.1282237187024 572.2891530038852 1005.849015086876 1025.351016860905 1045.050645792422 686.2896967297146 314.5758080165123 937.3733251431152 293.2071957072904
429 0.005 2.145 1 726.873652988129 572.4751104585463 572.6368766362788 1005.850222392275 1025.351266988624 1045.050477633173 686.448335760041 314.6681128874513 937.3897677650225 293.2072048309746
430 0.005 2.15 1 727.0683982338213 572.8210532884528 572.9836512076431 1005.851607969832 1025.351790222634 1045.05065310341 686.6069184933688 314.7605013166771 937.4062833846157 293.2072129262717
431 0.005 2.155 1 727.2625400045229 573.1660569032585 573.3294813310599 1005.85283126627 1025.352057054922 1045.05049948249 686.7646944579237 314.8529593808389 937.4226281399662 293.2072200226122
432 0.005 2.16 1 727.4562094576579 573.5101238555924 573.6743699266276 1005.854343892244 1025.352623364166 1045.050683813513 686.9221133485626 314.9454975807281 937.4391647112774 293.207226126735
433 0.005 2.165 1 727.6493325417977 573.8532564493019 574.0183194574259 1005.855628036326 1025.352905957517 1045.050514206033 687.0791343387277 315.038118937574 937.4555446803931 293.2072312934191
434 0.005 2.17 1 727.842055025762 574.1954588549733 574.3613340634556 1005.857062918004 1025.353434549665 1045.050678853105 687.2359538934242 315.1308164146973 937.4719762187104 293.2072355886346
435 0.005 2.175 1 728.0342458485336 574.5367340515011 574.7034169558898 1005.858287542463 1025.353700326319 1045.050523901543 687.3923416163227 315.2235873101629 937.4882266172215 293.2072390726721
436 0.005 2.18 1 728.2259720867419 574.8770855930347 575.0445717027194 1005.859725962306 1025.35424267629 1045.050705590302 687.5482838973019 315.3164264550416 937.5045736237662 293.207241801415
437 0.005 2.185 1 728.4175604852898 575.2165176735825 575.3848024870157 1005.861000126068 1025.35454121642 1045.050559856742 687.703819423403 315.4093512580175 937.5207351140377 293.2072438357607
438 0.005 2.19 1 728.6083706588983 575.5550331113794 575.7241119944819 1005.862462806731 1025.355080282396 1045.050728859283 687.8588998009164 315.502343216037 937.5368997844614 293.2072452405102
439 0.005 2.195 1 728.7986122199676 575.8926335339683 576.0625025359202 1005.863696988654 1025.355346429669 1045.050564843507 688.0136314894548 315.5954053623357 937.5530094567273 293.2072460866801
440 0.005 2.2 1 728.9883146606589 576.2293225381995 576.3999776657989 1005.865156734181 1025.355893478949 1045.050739542221 688.1679524208669 315.6885367800054 937.5692771441306 293.2072464461966
441 0.005 2.205 1 729.1775407725738 576.5651031462048 576.7365404248241 1005.866418238752 1025.356172651788 1045.050580142519 688.3219484573199 315.7817369787941 937.5854127832092 293.2072463932429
442 0.005 2.21 1 729.3662658371642 576.8999795881358 577.0721946221363 1005.867832008145 1025.35670055537 1045.050747387169 688.4756194829341 315.8750112332708 937.6015979133681 293.2072460019915
443 0.005 2.215 1 729.5545844071634 577.2339524473146 577.4069417198792 1005.869071986447 1025.35697537313 1045.050588075779 688.6288803383685 315.9683492480187 937.6176349888262 293.2072453470841
444 0.005 2.22 1 729.7424068052471 577.5670263807316 577.7407857671128 1005.870510408524 1025.357515031451 1045.050761076386 688.7818225721384 316.0617490046587 937.6337645042956 293.2072445019925
445 0.005 2.225 1 729.929680986698 577.8992036988146 578.0737294694895 1005.871773277752 1025.357790624897 1045.050600422833 688.9341656195851 316.155217178297 937.6497362557838 293.2072435389086
446 0.005 2.23 1 730.1165532465095 578.2304894043182 578.405777409833 1005.873187548351 1025.358317954446 1045.05077042432 689.0863181927685 316.2487549885954 937.6658280094593 293.207242526159
447 0.005 2.235 1 730.302931447869 578.5608848241819 578.7369314104935 1005.874416899233 1025.358591660554 1045.050614975396 689.23811328787 316.3423560198667 937.6817411165168 293.2072415293455
448 0.005 2.24 1 730.4889066872091 578.8903916637764 579.0671933794348 1005.875843715108 1025.359133296995 1045.050789262254 689.3896444154366 316.4360204268847 937.6977344746442 293.2072406080953
449 0.005 2.245 1 730.6742993296704 579.2190135364378 579.3965667293828 1005.877048165884 1025.359390286634 1045.050626120445 689.5407378921917 316.5297473877663 937.7135468596811 293.2072398168888
450 0.005 2.25 1 730.8590670957377 579.5467525591764 579.725054080159 1005.8783758766 1025.359878566667 1045.050787884573 689.6913862848626 316.6235395127927 937.7292990710345 293.2072392026482
451 0.005 2.255 1 731.0432760698994 579.8736126225261 580.0526582003716 1005.879608767782 1025.360149655505 1045.050627981377 689.8417893735711 316.7173948896858 937.7450546323674 293.2072388061685
452 0.005 2.26 1 731.2271039710411 580.1995960924833 580.3793822438788 1005.881002587534 1025.360668105378 1045.050792454602 689.9918614895577 316.8113102908272 937.7608737473719 293.2072386595212
453 0.005 2.265 1 731.4105118009657 580.5247060685817 580.70522935087 1005.88218983328 1025.360920862868 1045.050627215637 690.141573579691 316.905287907556 937.7765960141146 293.2072387882101
454 0.005 2.27 1 731.5934944142568 580.848945606239 581.0302025003318 1005.883595823668 1025.361446765429 1045.050796229307 690.2909195751258 316.9993272541 937.7924019379967 293.207239209916
455 0.005 2.275 1 731.7759368409141 581.1723169512508 581.3543041654154 1005.884809814808 1025.361707130642 1045.050633887584 690.439920711934 317.0934257556707 937.8080190130685 293.2072399370429
456 0.005 2.28 1 731.9578805754384 581.4948236815422 581.6775377582089 1005.886246088603 1025.362230802563 1045.050801195817 690.5885886341059 317.1875856745293 937.8237574066925 293.2072409756775
457 0.005 2.285 1 732.1394077945325 581.8164684356378 581.9999059652272 1005.88748296841 1025.362490211195 1045.050641461426 690.7369389617791 317.281803128552 937.8393642744073 293.2072423277146
458 0.005 2.29 1 732.3205408757128 582.1372538502 582.3214115006443 1005.888875929793 1025.363005720968 1045.050810511187 690.8849366396404 317.3760773141973 937.8550554574415 293.2072439899877
459 0.005 2.295 1 732.5012069151594 582.45718255727 582.6420570527329 1005.89005646868 1025.363229698395 1045.050634307565 691.0325455618313 317.4704138258959 937.8706079899598 293.2072459568565
460 0.005 2.3 1 732.6814490781011 582.7762573066695 582.9618453874085 1005.891458271094 1025.363749657939 1045.050806620136 691.1798515790304 317.5648043101791 937.8862507479359 293.2072482176873
461 0.005 2.305 1 732.8611556580247 583.0944805828781 583.2807790152943 1005.892687680992 1025.364017929407 1045.050652212792 691.3268306872594 317.659255272887 937.9017155400986 293.2072507606808
462 0.005 2.31 1 733.0404418764101 583.4118554222498 583.598860910836 1005.894131482188 1025.364543079998 1045.050820708638 691.4735242586879 317.7537674062133 937.9173015865513 293.2072535713846
463 0.005 2.315 1 733.2191876186831 583.7283838538692 583.9160933282006 1005.895339528785 1025.364785838522 1045.050655329873 691.619939775601 317.8483255800812 937.93271157012 293.2072566333519
464 0.005 2.32 1 733.3975984798705 584.0440685920372 584.2324787478364 1005.896666232489 1025.365277557299 1045.050819755741 691.7659998881668 317.9429367447652 937.9480437778856 293.2072599280227
465 0.005 2.325 1 733.5754882186452 584.358910826841 584.5480190840466 1005.897864398443 1025.3655331573 1045.050661833881 691.9116096054402 318.0376027257694 937.9633531261198 293.2072634364526
466 0.005 2.33 1 733.7528976108845 584.6729146433056 584.8627177792678 1005.899281639987 1025.366050379026 1045.050829842052 692.0569470210577 318.1323194003967 937.9787933882493 293.2072671371685
467 0.005 2.335 1 733.9297938669885 584.9860824204703 585.1765774152966 1005.900520944268 1025.366306624952 1045.050670372928 692.2019801281309 318.2270823504107 937.9941149671846 293.2072710092734
468 0.005 2.34 1 734.1062473688354 585.2984168528538 585.4896006444812 1005.901929778747 1025.366811103257 1045.050836355731 692.346732315464 318.3219000026776 938.0095155828742 293.2072750307052
469 0.005 2.345 1 734.2821954068813 585.6099202178406 585.8017899115856 1005.903139053114 1025.367048821969 1045.050674831073 692.4911090664724 318.4167655653236 938.0247829091218 293.2072791797418
470 0.005 2.35 1 734.4577135389923 585.9205955045895 586.1131480149323 1005.904533594895 1025.367550972946 1045.050841337978 692.6351502941616 318.5116837203857 938.0401307669872 293.2072834349626
471 0.005 2.355 1 734.632733325391 586.2304449793195 586.423677377343 1005.905734650707 1025.367797311569 1045.05068251339 692.7788555878562 318.6066550004871 938.0553234507356 293.2072877752832
472 0.005 2.36 1 734.8072086051708 586.5394710613741 586.7333803284839 1005.907162577101 1025.368296107753 1045.050846348454 692.9224407116338 318.7016719993132 938.0706187002957 293.2072921811396
473 0.005 2.365 1 734.9812484131413 586.8476761458984 587.0422594536661 1005.908337180574 1025.368531480209 1045.050684134024 693.065701748681 318.7967433067386 938.0857410275177 293.2072966354438
474 0.005 2.37 1 735.1542489981348 587.1545082208502 587.3499518869304 1005.909818558102 1025.36917861248 1045.050925790101 693.2063798703919 318.8918871324934 938.1010156628297 293.20730112222
475 0.005 2.375 1 735.3265518602874 587.460486391563 587.6567517097394 1005.911089746658 1025.369452069027 1045.050760716751 693.3473050593318 318.9870671389074 938.1161117196322 293.2073056258849
476 0.005 2.38 1 735.498653905412 587.765622111479 587.9626822955323 1005.912559668984 1025.369958227022 1045.050921962652 693.488199086068 319.0822856795782 938.1313069874624 293.2073101332002
477 0.005 2.385 1 735.6702416872273 588.0699209226798 588.2677555550438 1005.913744315825 1025.370172715463 1045.050753800645 693.628825162461 319.177545235157 938.1463015529587 293.2073146327933
478 0.005 2.39 1 735.8421490143007 588.3739408349157 588.5723449053462 1005.915014650488 1025.370522446858 1045.050850146298 693.7714540272661 319.2728231018208 938.1613508419691 293.2073191131094
479 0.005 2.395 1 736.0133470212011 588.6771693535604 588.8761650877506 1005.916085658482 1025.37072325596 1045.050692797859 693.9132139997961 319.3681379441751 938.1761949897814 293.2073235653463
480 0.005 2.4 1 736.1841726365617 588.979603739265 589.1792025034767 1005.917426196755 1025.371240644367 1045.050871312152 694.0544747964803 319.4635058225144 938.1912148338249 293.2073279802129
481 0.005 2.405 1 736.3544691801459 589.2812443513826 589.4814530680031 1005.918602159527 1025.371495248493 1045.050710530119 694.1952750595594 319.558921718699 938.2060981430641 293.2073323497264
482 0.005 2.41 1 736.5244729217117 589.5820928388752 589.7829156666021 1005.919976144322 1025.371996730828 1045.050872810601 694.3356473200374 319.6543830831426 938.2210911331842 293.2073366662829
483 0.005 2.415 1 736.6939357604251 589.8821504214256 590.0835901388199 1005.921157545171 1025.372233820804 1045.050709648925 694.4757410575502 319.7498887710692 938.2359217455186 293.2073409271151
484 0.005 2.42 1 736.8630701609561 590.1814189347928 590.3834772211753 1005.922551594841 1025.372741022489 1045.050882149649 694.615558344728 319.8454364671358 938.2508997102359 293.2073451309138
485 0.005 2.425 1 737.0315141639194 590.4798995283461 590.6825774355061 1005.923720692304 1025.372972556679 1045.050719754054 694.7550443484437 319.9410221897115 938.2656893595384 293.2073492799894
486 0.005 2.43 1 737.1996759025511 590.7775949389949 590.9808926677522 1005.925085692437 1025.373466923605 1045.050886472105 694.8942279646906 320.0366500484679 938.2805733378623 293.2073533768204
487 0.005 2.435 1 737.3673877814175 591.0745068769037 591.278424302168 1005.926257489924 1025.373706603159 1045.050727775869 695.0330803455859 320.1323206053543 938.2953112732944 293.2073574266133
488 0.005 2.44 1 737.5350091095598 591.3706372483357 591.5751735423211 1005.927591055024 1025.374190104767 1045.05089011685 695.1715779944968 320.2280301643303 938.3101384803075 293.2073614347593
489 0.005 2.445 1 737.7020348304429 591.6659884346906 591.8711427363628 1005.92875636539 1025.374425221476 1045.050731411044 695.3097959393224 320.3237762562513 938.3248120193149 293.207365406613
490 0.005 2.45 1 737.8686026615758 591.9605629567833 592.1663340174365 1005.930146020515 1025.374931331774 1045.050904384967 695.4477776951863 320.4195581588141 938.3395950545746 293.207369347369
491 0.005 2.455 1 738.0348016011682 592.254362684959 592.4607489961298 1005.931333048059 1025.375164430562 1045.050743072012 695.5856837205705 320.5153850792441 938.3542313736892 293.2073732626485
492 0.005 2.46 1 738.2004890394105 592.547390208623 592.7543900489778 1005.932713186925 1025.375653892452 1045.050909120869 695.7230865334035 320.611244517475 938.3689614934169 293.2073771563262
493 0.005 2.465 1 738.3657002661437 592.8396485421118 593.047260074822 1005.933873269059 1025.37587836942 1045.050748678665 695.8601718412526 320.7071379214593 938.3835326737759 293.207381033131
494 0.005 2.47 1 738.5306599387415 593.131138912501 593.3393603710799 1005.935247870608 1025.376374877401 1045.050919519166 695.9969903538663 320.8030697189972 938.3982289040913 293.2073848956744
495 0.005 2.475 1 738.6950762753281 593.4218627405866 593.6306925541595 1005.936420597281 1025.376604077031 1045.050756277722 696.1334934226018 320.8990280654311 938.4127566164813 293.2073887469093
496 0.005 2.48 1 738.8590604039998 593.7118227815745 593.9212590033084 1005.937772638106 1025.377087486065 1045.050921604674 696.2697523373976 320.9950159305691 938.427364368458 293.2073925886461
497 0.005 2.485 1 739.022552061371 594.0010208961128 594.2110616208347 1005.938927302 1025.377311404249 1045.050760552993 696.405721214741 321.0910404265578 938.4418124574353 293.2073964231967
498 0.005 2.49 1 739.1856289647924 594.2894595398536 594.5001027222946 1005.940279446915 1025.377799493101 1045.050928607721 696.5412615176893 321.1870978988381 938.4563694474093 293.2074002519947
499 0.005 2.495 1 739.348201287186 594.577140293095 594.7883839753191 1005.941428594258 1025.378021273852 1045.050766958814 696.6765100514363 321.283189484193 938.4707730364213 293.2074040774141
500 0.005 2.5 1 739.5104889654268 594.8640663366264 595.0759082410775 1005.942799555986 1025.378513106799 1045.050936353766 696.8115805857788 321.3793127061624 938.4852993137863 293.2074079003939
501 0.005 2.505 1 739.6722671477304 595.1502389627422 595.3626770601524 1005.94393875395 1025.378728596025 1045.050772550658 696.9463573482526 321.4754676229312 938.499639070415 293.2074117225329
502 0.005 2.51 1 739.833657716047 595.4356609413004 595.6486929760189 1005.945306014389 1025.379222701646 1045.050945236749 697.0809187522805 321.5716523431124 938.5140957247901 293.2074155441974
503 0.005 2.515 1 739.9945634240469 595.7203338506145 595.9339577405636 1005.946446759247 1025.379438912571 1045.050783063621 697.2151622797454 321.66786960731 938.5283866953807 293.2074193670307
504 0.005 2.52 1 740.1550665379624 596.0042604952775 596.2184738946299 1005.947790602674 1025.3799222603 1045.050951594247 697.3491790136352 321.7641150473632 938.5427806244153 293.2074231911139
505 0.005 2.525 1 740.3151223339481 596.28744245855 596.5022432351861 1005.948959466788 1025.38013840655 1045.050788599691 697.4828269873443 321.8603801141393 938.5570279082178 293.2074270174942
506 0.005 2.53 1 740.4748275044004 596.5698832105337 596.7852687425625 1005.950305917131 1025.380618120854 1045.05095498636 697.616315500374 321.9566783619491 938.5713722046793 293.2074308464811
507 0.005 2.535 1 740.634013944546 596.8515827822488 597.0675512908325 1005.9514466831 1025.380835059431 1045.050794265325 697.749531794915 322.05301464231 938.5855611106504 293.2074346786056
508 0.005 2.54 1 740.7922671186219 597.1320292954415 597.3487537397511 1005.952889303766 1025.381448961972 1045.051028862153 697.8803344154618 322.1493666717857 938.5999049167135 293.2074385138525
509 0.005 2.545 1 740.950162704047 597.4117057316803 597.6291505455514 1005.954150022045 1025.381703609524 1045.050867247453 698.0113661331384 322.245742661997 938.6141033057595 293.2074423515195
510 0.005 2.55 1 741.1077269729278 597.690620893195 597.9087619350489 1005.955529940327 1025.382166368573 1045.051025691999 698.1424378964853 322.3421394703074 938.6283554357054 293.2074461909479
511 0.005 2.555 1 741.2649050603255 597.9687783258997 598.1875974042464 1005.956716038204 1025.382373339715 1045.050863383787 698.2732753549427 322.4385613652099 938.6424419225315 293.2074500320591
512 0.005 2.56 1 741.4217143929053 598.2461840360347 598.4656660497419 1005.958003776826 1025.382832822902 1045.051031208405 698.4038623247807 322.5350066007225 938.6565899591807 293.2074538737273
513 0.005 2.565 1 741.5786260304988 598.5233546417218 598.7433127920492 1005.959013063282 1025.382910839591 1045.050804747714 698.5364520752357 322.6314899858917 938.6705220214614 293.2074577130467
514 0.005 2.57 1 741.7350850408878 598.7998150552399 599.0202717481781 1005.960242573191 1025.383354048139 1045.05097110641 698.6683038623181 322.7279981311253 938.684565047624 293.2074615468524
515 0.005 2.575 1 741.8910253652803 599.075561420478 599.2965290978808 1005.961308804504 1025.383564167923 1045.050811779575 698.7996307955522 322.8245314901429 938.6984659550727 293.2074653718604
516 0.005 2.58 1 742.0465827277662 599.3505945777434 599.5720809640728 1005.9626291294 1025.384049039353 1045.050980365691 698.9306050477237 322.9210823929691 938.7125146135068 293.2074691834918
517 0.005 2.585 1 742.2016926909834 599.6249152104798 599.8469255628673 1005.963770021257 1025.38426532796 1045.050819213757 699.0610801370802 323.0176557652933 938.7264322113743 293.2074729784163
518 0.005 2.59 1 742.3564399350441 599.8985247945589 600.1210627738868 1005.9651077397 1025.384739144991 1045.050986332591 699.1913631621871 323.1142535243586 938.7404556878462 293.2074767534872
519 0.005 2.595 1 742.5108256149379 600.1714259239518 600.3944936084384 1005.966199577322 1025.384935812372 1045.050823299046 699.3214580584536 323.2108860722481 938.7543162860984 293.2074805085001
520 0.005 2.6 1 742.6647843928279 600.4436187841363 600.6672179313075 1005.967491605034 1025.385400932333 1045.050991871447 699.4511907896367 323.307540337119 938.7682766454769 293.2074842433494
521 0.005 2.605 1 742.8182870591231 600.7151050083445 600.9392367110626 1005.968618841315 1025.385614444031 1045.050832257499 699.5806457391543 323.4042086430698 938.7821020233488 293.2074879601287
522 0.005 2.61 1 742.9714841465819 600.9858867486643 601.2105514420097 1005.969958198433 1025.386090718647 1045.051002142016 699.7098770087335 323.5008997297721 938.7960379653181 293.207491660511
523 0.005 2.615 1 743.1242668303103 601.2559657273456 601.4811635316 1005.971167182059 1025.386338552564 1045.050853890065 699.8388647035058 323.5975934559642 938.8098810581276 293.2074953471882
524 0.005 2.62 1 743.2765907481703 601.525343668711 601.7510742354382 1005.972483286262 1025.386789864054 1045.051013690847 699.9675806093253 323.6943058264167 938.8237602124931 293.2074990220046
525 0.005 2.625 1 743.4285061559647 601.7940222135272 602.0202850462736 1005.973578072644 1025.386983212205 1045.050851938592 700.0960009570888 323.791040381592 938.8374725007178 293.2075026885728
526 0.005 2.63 1 743.5800607537494 602.0620035087501 602.288797697261 1005.974892353054 1025.387451571129 1045.051020152818 700.2241934092273 323.8877944320726 938.8512993959018 293.2075063492107
527 0.005 2.635 1 743.7311831192492 602.329289028377 602.5566136051659 1005.97599642535 1025.387651196768 1045.050857389611 700.352137757042 323.9845663057936 938.8649690008928 293.2075100062206
528 0.005 2.64 1 743.8819544795533 602.5958809951783 602.8237347416082 1005.977315313389 1025.388120301533 1045.051027684491 700.4798287356858 324.0813526916045 938.8787471690754 293.2075136611567
529 0.005 2.645 1 744.0322788970637 602.8617808701667 603.0901625878672 1005.978376695277 1025.388311078161 1045.050864169931 700.607200630957 324.1781574819491 938.8923279383065 293.207517314997
530 0.005 2.65 1 744.1822634188076 603.1269912728935 603.3558993437586 1005.979699396705 1025.388779576524 1045.051031527389 700.734287191871 324.2749923396764 938.9060414684703 293.2075209667462
531 0.005 2.655 1 744.331830782824 603.3915135171166 603.6209464951934 1005.980812841832 1025.388975816574 1045.05086817495 700.8611556002032 324.3718336300478 938.919607855064 293.2075246158879
532 0.005 2.66 1 744.481052363315 603.6553499370171 603.8853061384895 1005.982124713976 1025.389437158386 1045.051037199971 700.9878677215636 324.4686889746477 938.933279478357 293.2075282607412
533 0.005 2.665 1 744.6298403956398 603.9185014948773 604.1489795725737 1005.983234795557 1025.389632189151 1045.050873379134 701.114319389886 324.5655592309747 938.9467990788805 293.2075319007176
534 0.005 2.67 1 744.7783012218604 604.1809709781861 604.411969177333 1005.984527387808 1025.390088689384 1045.051039933523 701.2405226360648 324.6624416085708 938.9604209249039 293.2075355342717
535 0.005 2.675 1 744.9261913453663 604.4427589636155 604.6742759832781 1005.985653684495 1025.390291190957 1045.050879157543 701.3663690994658 324.7593359076245 938.9738973676579 293.2075391612385
536 0.005 2.68 1 745.0737893727722 604.7038687287592 604.9359026115289 1005.986970587206 1025.390752020476 1045.051047722246 701.4920968474474 324.8562402295704 938.9874781555505 293.2075427801763
537 0.005 2.685 1 745.2210042542653 604.964301539719 605.1968505481561 1005.988062830833 1025.390943733555 1045.050885477338 701.6175353936039 324.9531566820078 939.0009012164148 293.2075463910228
538 0.005 2.69 1 745.3679080681887 605.2240598588977 605.4571220583716 1005.989363448835 1025.391403211369 1045.051053905464 701.7427362403508 325.0500836208529 939.0144293715637 293.2075499925281
539 0.005 2.695 1 745.5143515744134 605.4831449478922 605.7167187065426 1005.990457945019 1025.391603278084 1045.050897754906 701.8677245758895 325.1470146277459 939.0277965949864 293.2075535852696
540 0.005 2.7 1 745.6603349819001 605.7415585695903 605.9756422674707 1005.991743184437 1025.39205832409 1045.051064077896 701.9923396877448 325.2439587381602 939.0412688509947 293.2075571687157
541 0.005 2.705 1 745.8060142862805 605.999303017878 606.2338947087319 1005.992827417608 1025.392248368204 1045.050902520765 702.1167050237005 325.3409136599898 939.0545926279302 293.2075607433337
542 0.005 2.71 1 745.95138306197 606.2563805166653 606.49147823131 1005.99412650809 1025.392705901668 1045.051070945219 702.2408453368353 325.4378857702301 939.0680216138149 293.2075643083015
543 0.005 2.715 1 746.0963517376467 606.512792542632 606.7483944702986 1005.995228893047 1025.392899510204 1045.050910700591 702.3648534781456 325.5348632373819 939.0812985772599 293.2075678637532
544 0.005 2.72 1 746.2409923732114 606.7685413271491 607.0046455604434 1005.996524725049 1025.393351355385 1045.051078160761 702.4886055839238 325.6318425003417 939.0946770019532 293.207571409225
545 0.005 2.725 1 746.3852224034566 607.0236283206684 607.2602331071071 1005.997609228291 1025.39353652366 1045.050915784102 702.6120437945325 325.7288327077078 939.1078977673444 293.207574945137
546 0.005 2.73 1 746.5291305079954 607.2780557025368 607.5151591720145 1005.998891510987 1025.393983582421 1045.051079951045 702.7352942306818 325.8258309159754 939.1212202168492 293.2075784712343
547 0.005 2.735 1 746.6726509341627 607.531825137835 607.7694254875438 1005.999972818286 1025.394167225276 1045.050917836571 702.858232254537 325.9228385293641 939.1343912959665 293.2075819875004
548 0.005 2.74 1 746.8158281273703 607.784938801761 608.0230341105655 1006.001259946705 1025.394618412435 1045.051086197284 702.9809332238685 326.0198510320013 939.1476680297509 293.2075854933676
549 0.005 2.745 1 746.9585767459065 608.0373981305067 608.2759866630626 1006.002339685965 1025.394799270856 1045.050921797802 703.1035569795599 326.1168698061077 939.1607886323054 293.2075889888648
550 0.005 2.75 1 747.1010067347573 608.2892048842828 608.5282849487799 1006.003639020332 1025.395253949385 1045.051090907376 703.2259099590387 326.2138944515046 939.1740295809019 293.207592473444
551 0.005 2.755 1 747.2430231757369 608.540361053291 608.7799308455343 1006.004714077696 1025.395434978164 1045.050927710614 703.3479294310744 326.3109258743425 939.1871060750043 293.2075959467754
552 0.005 2.76 1 747.3846970406312 608.7908684964632 609.0309262991944 1006.005989652534 1025.395884091996 1045.051098071561 703.4698689832783 326.4079604490742 939.2002878306506 293.2075994085981
553 0.005 2.765 1 747.5259217555312 609.0407290971189 609.2812731754804 1006.00707853178 1025.396077693292 1045.05093915149 703.5915370268235 326.5049978583138 939.2133104181876 293.2076028588815
554 0.005 2.77 1 747.6668597743906 609.2899449528311 609.5309733831925 1006.008344927751 1025.396520273719 1045.051104848366 703.712889321807 326.6020321716032 939.2264328549101 293.2076062970295
555 0.005 2.775 1 747.8074156423448 609.5385174317696 609.7800284950843 1006.009410779597 1025.396700455046 1045.050944720991 703.8339179958257 326.6990757451688 939.2394106692517 293.2076097235588
556 0.005 2.78 1 747.9476339358208 609.786448610455 610.0284404946671 1006.010672285414 1025.397142444063 1045.051112863438 703.9545935207523 326.7961186332903 939.252486142558 293.2076131384503
557 0.005 2.785 1 748.0874635992968 610.0337401432673 610.2762110731933 1006.011746740887 1025.397324515965 1045.050951666077 704.0750596338103 326.8931604871662 939.2654181598654 293.2076165427089
558 0.005 2.79 1 748.2269623251784 610.2803942758014 610.523342248174 1006.013032729597 1025.397769897453 1045.051119761993 704.1960669395053 326.9902091840104 939.2784524106778 293.2076199359225
559 0.005 2.795 1 748.366038566085 610.5264128109295 610.7698359957018 1006.01410324856 1025.397945259112 1045.050956956725 704.3164232167004 327.087262485809 939.2913297634981 293.2076233186659
560 0.005 2.8 1 748.504911743632 610.7717972511206 611.0156939695883 1006.015374955428 1025.398384110349 1045.051123272435 704.4363825893497 327.1843285563164 939.3043225695193 293.2076266908207
561 0.005 2.805 1 748.6431198107819 611.0165507442821 611.2609191247609 1006.016472358207 1025.398571727372 1045.050965443248 704.5560117257983 327.2813893865555 939.3170958929194 293.2076300527138
562 0.005 2.81 1 748.7810071882824 611.2606743442915 611.5055125802857 1006.017736862728 1025.399006328317 1045.051132021177 704.6749570237209 327.3784554730719 939.33002788922 293.2076334040829
563 0.005 2.815 1 748.9185831857284 611.5041697645119 611.7494758893793 1006.018790159992 1025.399176259839 1045.050968884959 704.793953075073 327.4755194572003 939.3428190655096 293.2076367450583
564 0.005 2.82 1 749.0559034878495 611.7470387281805 611.9928109796028 1006.020048293404 1025.39961423945 1045.051136768249 704.9127845074912 327.5725809306999 939.3557112396911 293.2076400745219
565 0.005 2.825 1 749.1928509031492 611.9892824150174 612.2355192017407 1006.021107452194 1025.399783980217 1045.050972381661 705.031356457346 327.669638513966 939.3684476004458 293.2076433929118
566 0.005 2.83 1 749.3294952143295 612.2309032020795 612.4776027058924 1006.02236207912 1025.400219904715 1045.051141144318 705.1497254080691 327.7666859824467 939.3812800598801 293.2076466997228
567 0.005 2.835 1 749.4657626184007 612.4719025385668 612.7190630709495 1006.023420680286 1025.400395270789 1045.050982363623 705.2678484456125 327.8637331429408 939.3939631841052 293.2076499954224
568 0.005 2.84 1 749.6016946124283 612.7122825290512 612.9599023220604 1006.02468181933 1025.400830741328 1045.051148305541 705.3857645788225 327.9607845855019 939.4067523933091 293.2076532797482
569 0.005 2.845 1 749.7372446486828 612.9520450938089 613.200122330472 1006.025724967317 1025.400993396457 1045.050983078156 705.5034446091546 328.0578334844175 939.4193743373188 293.2076565536184
570 0.005 2.85 1 749.8724902487127 613.1911918727773 613.4397247515893 1006.026971822979 1025.401424993212 1045.05115112617 705.620913128731 328.1548785299165 939.4321037740273 293.2076598171913
571 0.005 2.855 1 750.0073876581293 613.4297243012365 613.6787111712205 1006.028019693856 1025.401593811945 1045.050990976129 705.7381414678987 328.2519199248143 939.4446873168417 293.2076630713908
572 0.005 2.86 1 750.1419700771983 613.6676444937438 613.917083521826 1006.029273556991 1025.402027748673 1045.05115852842 705.8551731103005 328.3489407723191 939.4573761606196 293.2076663159802
573 0.005 2.865 1 750.2761386675334 613.904953925846 614.1548434438794 1006.030306609036 1025.40218655994 1045.050993033921 705.9719178536492 328.4459649308661 939.4698953927601 293.2076695521915
574 0.005 2.87 1 750.4100277479478 614.1416548186584 614.3919930143969 1006.031539839082 1025.40260984059 1045.051157165818 706.0884822115829 328.5429905393173 939.4825283210292 293.2076727799688
575 0.005 2.875 1 750.5435546915454 614.3777485883336 614.6285338393891 1006.032564468221 1025.402769324112 1045.050994903464 706.2047775827614 328.6399832641168 939.495016041388 293.2076759996234
576 0.005 2.88 1 750.6762260136845 614.6127922795139 614.8641731765423 1006.033860447924 1025.403297788644 1045.051215332184 706.3190628126528 328.7369152998635 939.5076279077773 293.2076792122302
577 0.005 2.885 1 750.8085037079497 614.8472024296185 615.099148497658 1006.03499142227 1025.403498066479 1045.051056034746 706.4335881206655 328.8338542941684 939.5201162932416 293.2076824179593
578 0.005 2.89 1 750.9405716425136 615.0809872975517 615.3334778121798 1006.036270421372 1025.4039170049 1045.051216746348 706.5481527678547 328.9307918547032 939.5326776556205 293.2076856161033
579 0.005 2.895 1 751.0723030300305 615.3141506494472 615.5671700437845 1006.037304447872 1025.404060878847 1045.051050132963 706.6627027397742 329.0277253543624 939.5450495671417 293.2076888079864
580 0.005 2.9 1 751.204272778888 615.5471388327197 615.8005252545506 1006.038455511998 1025.404370361073 1045.051162829607 706.7787263175115 329.1247205813814 939.5574793165002 293.207691991566
581 0.005 2.905 1 751.335282453947 615.7791011930597 616.0330212490345 1006.039459296955 1025.404604937868 1045.051059063788 706.8924038086949 329.2216288536796 939.5697811319352 293.2076951671655
582 0.005 2.91 1 751.4660417636561 616.0104466067845 616.2648813782954 1006.040732791328 1025.405069283236 1045.051232793372 707.006095304661 329.3185351240948 939.5822303136147 293.2076983329243
583 0.005 2.915 1 751.5964423539898 616.2411805404751 616.4961175291006 1006.041785759764 1025.405227307255 1045.0510614791 707.1196576243741 329.4154327568672 939.5945157388757 293.2077014867344
584 0.005 2.92 1 751.7265576901814 616.4713073226487 616.7267364501946 1006.043019555619 1025.405637556446 1045.051223739069 707.233056752113 329.512297591666 939.6068879301178 293.2077046266976
585 0.005 2.925 1 751.8562742391766 616.7008290153833 616.9567422446233 1006.044055498068 1025.405787316198 1045.051060271988 707.3462870559615 329.6091772230771 939.6191102846831 293.2077077521795
586 0.005 2.93 1 751.9862241501038 616.9301860732102 617.1864290684595 1006.045201167391 1025.406095318841 1045.051173552628 707.4611530601512 329.7061291680313 939.6313996456597 293.2077108608635
587 0.005 2.935 1 752.1157291470242 617.1589725827007 617.4155674896106 1006.046127611477 1025.406215260602 1045.051010214391 707.5752598173389 329.8030735212954 939.6435264044385 293.2077139533956
588 0.005 2.94 1 752.2448917920658 617.3871855225476 617.6441453832585 1006.047290531629 1025.40663574642 1045.051182439765 707.6889937312034 329.8999988738171 939.6557784262804 293.2077170294184
589 0.005 2.945 1 752.3736631219158 617.6148244386094 617.8721581202806 1006.048293018854 1025.406800859464 1045.051022630203 707.8023866256046 329.9969079146136 939.6679057784478 293.2077200898484
590 0.005 2.95 1 752.5021277781478 617.841889673366 618.0996035477366 1006.049508196445 1025.40722465285 1045.051189613013 707.9154456608745 330.0938008374319 939.6801479659738 293.2077231354177
591 0.005 2.955 1 752.6302326287621 618.0683821537231 618.3264809428832 1006.050546022655 1025.407389063693 1045.051030299077 708.0282661962316 330.1907038088548 939.6922657534121 293.2077261680448
592 0.005 2.96 1 752.7580370893343 618.2943031803608 618.5527901619031 1006.051782719653 1025.407811541703 1045.051201560303 708.1410417283429 330.2875780795531 939.7044780988195 293.2077291898722
593 0.005 2.965 1 752.8854788422085 618.5196533702317 618.7785312935964 1006.052792819056 1025.40795745619 1045.051036526136 708.2533924397588 330.3844344766156 939.7165327616611 293.2077322051501
594 0.005 2.97 1 753.0126381782054 618.7444345291126 619.003705101935 1006.054010852151 1025.408376291419 1045.051208398508 708.3655195953586 330.4812740555821 939.7287000326295 293.2077352168438
595 0.005 2.975 1 753.1394353150142 618.9686474109891 619.2283119953398 1006.055017172103 1025.408524456363 1045.051045416978 708.47770820251 330.5780924825448 939.7407109648005 293.2077382295017
596 0.005 2.98 1 753.2659613144974 619.1922938333847 619.4523531212279 1006.056233419084 1025.408943118735 1045.051214790771 708.5895615620565 330.6749014168587 939.7528323788204 293.2077412455562
597 0.005 2.985 1 753.3916276075139 619.4149506509723 619.675548086135 1006.057295475965 1025.409189281405 1045.051102561037 708.6993348533936 330.7716207534918 939.7648225577426 293.2077442688318
598 0.005 2.99 1 753.5171259855938 619.637015261542 619.8981234787367 1006.058583074827 1025.409634932013 1045.051271594937 708.8093532908912 330.8683321676796 939.7769212506487 293.2077472995275
599 0.005 2.995 1 753.6422301673787 619.85849373827 620.1200948549051 1006.059598831308 1025.409767339261 1045.051100985654 708.9192806818372 330.9650285350689 939.7888231020601 293.2077503390413
600 0.005 3 1 753.7671039156241 620.0793911120477 620.3414713403245 1006.060818039449 1025.410173524908 1045.051268608151 709.029172842756 331.0617102452728 939.8008361785468 293.2077533873203
601 0.005 3.005 1 753.891626019516 620.2997099012379 620.5622584597086 1006.061803784306 1025.410307896596 1045.051102717374 709.1388891047666 331.1583786698097 939.8126711375885 293.20775644436
602 0.005 3.01 1 754.0164579103802 620.519873873877 620.7827396151403 1006.062889471613 1025.410607830936 1045.051216956839 709.2501765545403 331.2551096404823 939.8245894329555 293.2077595062318
603 0.005 3.015 1 754.1410160814379 620.7394946527347 621.0026965292082 1006.063788716623 1025.410715410905 1045.051050906466 709.3609653319766 331.3518170980456 939.8363136149675 293.2077625707503
604 0.005 3.02 1 754.2651677085814 620.9585680220614 621.222117076161 1006.064944101976 1025.411133338655 1045.051226869111 709.471271530605 331.4485049974112 939.8481732794181 293.2077656342245
605 0.005 3.025 1 754.3889188931271 621.1770935695596 621.440997186862 1006.065877420874 1025.411273294586 1045.051060675595 709.5811089566403 331.5451715849281 939.8598970091685 293.2077686927259
606 0.005 3.03 1 754.5122738405588 621.3950720691575 621.6593353027034 1006.067071444294 1025.411687045813 1045.051227193003 709.6907201699916 331.6418203590595 939.8717561043405 293.2077717422543
607 0.005 3.035 1 754.6352692261586 621.6125038619768 621.8771305975944 1006.068065500441 1025.411826059148 1045.05106126826 709.8000780681704 331.7384497469974 939.8834684042321 293.2077747812804
608 0.005 3.04 1 754.7579935352238 621.8293903037712 622.0943832388922 1006.069265419285 1025.412230646538 1045.05122869618 709.9092171182277 331.8350521462723 939.8952991552216 293.2077778083648
609 0.005 3.045 1 754.8803719241797 622.0457315600448 622.3110930035292 1006.070254218585 1025.412368537911 1045.051067096886 710.0181064621612 331.9316407350731 939.9069978354261 293.2077808245406
610 0.005 3.05 1 755.0024770947438 622.2615296613593 622.5272609499152 1006.071442993523 1025.41277344443 1045.051235275811 710.1268134531061 332.0282124122209 939.9187883127044 293.2077838303867
611 0.005 3.055 1 755.124314018533 622.4767851476614 622.7428872785975 1006.072444627864 1025.412918129404 1045.051072981765 710.2355149605219 332.1247703535504 939.9304113905397 293.2077868282491
612 0.005 3.06 1 755.2458550610592 622.6914999771597 622.9579733989165 1006.073637402896 1025.413322969157 1045.051240568783 710.3439171004846 332.2213072811036 939.9421553528863 293.2077898199465
613 0.005 3.065 1 755.3670412300431 622.9056750082941 623.1725200225285 1006.074617824115 1025.413460696705 1045.051078371245 710.4520313060958 332.3178250835883 939.9537467143964 293.2077928081717
614 0.005 3.07 1 755.4879521237109 623.1193119009419 623.3865284220565 1006.07579660099 1025.413862935946 1045.05124788939 710.5599144759008 332.4143204625061 939.9654449870425 293.2077957938733
615 0.005 3.075 1 755.6085003954745 623.3324114195326 623.5999993701894 1006.076763630103 1025.413995393277 1045.051084181363 710.6675277616574 332.5107920034379 939.9769801449011 293.2077987795744
616 0.005 3.08 1 755.7287459639813 623.5449750317201 623.8129340023299 1006.077951872092 1025.414402728955 1045.051254626145 710.7750839984623 332.6072511112202 939.9886287603756 293.2078017656169
617 0.005 3.085 1 755.8486790984946 623.7570042069689 624.0253336699515 1006.078933389461 1025.414537946944 1045.051089243132 710.8823557283923 332.7036888843956 940.0001307196462 293.2078047525831
618 0.005 3.09 1 755.9684241358771 623.968500737902 624.2371998226889 1006.080104651091 1025.414933257221 1045.051255684974 710.9894314848365 332.8001100339345 940.0117304726709 293.2078077392547
619 0.005 3.095 1 756.0878032653761 624.1794653402166 624.4485334356742 1006.081058439196 1025.41506351527 1045.051092868286 711.0962126158898 332.8965079396947 940.0231660398949 293.2078107253614
620 0.005 3.1 1 756.2069223770671 624.389899990911 624.6593361348764 1006.082231982656 1025.415466519151 1045.05126111655 711.2028017424612 332.9928774402224 940.0347194365578 293.207813708851
621 0.005 3.105 1 756.3257018355741 624.5998055731066 624.8696089606638 1006.083196021471 1025.415599803136 1045.051098263115 711.309124091841 333.0892417251668 940.0461143978055 293.2078166881681
622 0.005 3.11 1 756.4442224181795 624.809183845083 625.0793534665939 1006.08436914146 1025.41599912225 1045.051264703325 711.4152692105474 333.1855432231704 940.0576254156987 293.2078196608574
623 0.005 3.115 1 756.5623950221747 625.0180357305817 625.2885707154608 1006.085328566564 1025.416128361675 1045.051099229833 711.5211837523549 333.2818341466086 940.0689768462804 293.2078226249749
624 0.005 3.12 1 756.680317892008 625.2263630643104 625.497262329627 1006.086497892495 1025.416527101772 1045.051267272346 711.626921009371 333.3781041005107 940.0804435666951 293.2078255778785
625 0.005 3.125 1 756.7978928010416 625.434166734938 625.7054293376783 1006.087451359972 1025.416653915868 1045.051102600591 711.7324213377235 333.4743518089577 940.0917506569608 293.2078285190005
626 0.005 3.13 1 756.9151991654667 625.6414483201478 625.9130732573883 1006.088616807826 1025.417053746926 1045.051271760758 711.8377178050683 333.5705749139661 940.1031841403125 293.2078314475066
627 0.005 3.135 1 757.0321349003315 625.8482089609923 626.1201952192764 1006.08956763063 1025.417180427928 1045.051106465988 711.9427897907635 333.6667736547224 940.1144721492527 293.2078343639869
628 0.005 3.14 1 757.1488067924369 626.0544509531292 626.326797275597 1006.090758990483 1025.417588168618 1045.051274298048 712.0478656067637 333.762948596024 940.1259182149678 293.2078372684375
629 0.005 3.145 1 757.2651787363459 626.2601748168738 626.5328802017131 1006.091713686509 1025.417712819156 1045.051110385049 712.1526161753369 333.8590972321196 940.137181685305 293.2078401616269
630 0.005 3.15 1 757.3813094075738 626.4653816498181 626.7384449736509 1006.092890237563 1025.418112003468 1045.051280407785 712.2571412273719 333.9552202591913 940.1485531366344 293.2078430440376
631 0.005 3.155 1 757.4971086560647 626.6700732704471 626.9434934192176 1006.093849376353 1025.41824249151 1045.051120397802 712.3613708946647 334.0513092100659 940.1597891655703 293.2078459175952
632 0.005 3.16 1 757.6126709024383 626.8742513891333 627.1480270756416 1006.095002044006 1025.418635087944 1045.051287972 712.4654402401759 334.1473717363887 940.1711036003928 293.2078487820788
633 0.005 3.165 1 757.727906771532 627.0779169160369 627.3520470581631 1006.095940925811 1025.418756778527 1045.051121894964 712.5692870339697 334.2434104310352 940.182252810675 293.2078516390437
634 0.005 3.17 1 757.8429272835863 627.2810723292433 627.5555554736919 1006.09711539286 1025.419158079603 1045.051293986859 712.6729737496049 334.3394208553476 940.1935028923161 293.2078544886194
635 0.005 3.175 1 757.9575638160321 627.4837186102233 627.7585533492552 1006.097964384213 1025.419253402266 1045.051123532012 712.7763874855966 334.4354078570203 940.2045546384021 293.2078573316294
636 0.005 3.18 1 758.0719859494787 627.6858566233008 627.9610419582599 1006.099145072155 1025.419655641189 1045.051293414901 712.8796546519866 334.5313685117409 940.2158192671106 293.207860167723
637 0.005 3.185 1 758.1861248139309 627.8874875873261 628.1630225572055 1006.100025479852 1025.419772881346 1045.051129904821 712.98268638508 334.6273003750545 940.2268780250452 293.2078629967576
638 0.005 3.19 1 758.3000056990667 628.0886134803983 628.3644967920332 1006.101164140626 1025.420166358579 1045.05129839646 713.085562720194 334.7232056722381 940.2380521650376 293.2078658181064
639 0.005 3.195 1 758.4135893073513 628.2892353962247 628.5654658965011 1006.10212453757 1025.420298236078 1045.051136964757 713.1881263289421 334.8190821850311 940.2491010965665 293.207868631685
640 0.005 3.2 1 758.5269237500282 628.4893549768993 628.7659313766032 1006.103274103966 1025.4206856709 1045.051306597832 713.2905804512756 334.9149279714867 940.2602455718766 293.2078714364832
641 0.005 3.205 1 758.6399201876143 628.688973108284 628.9658942787631 1006.104206422734 1025.420802951329 1045.05114308611 713.3928247243209 335.0107444674899 940.2712239072029 293.2078742326792
642 0.005 3.21 1 758.7526697969382 628.8880916077663 629.1653562753004 1006.105343879464 1025.421188251025 1045.051309873881 713.4948935033201 335.106537882153 940.2823147232655 293.2078770204005
643 0.005 3.215 1 758.8650827595505 629.0867113887055 629.3643184456619 1006.106271728329 1025.42130718168 1045.051146624455 713.5967334632853 335.2022974379436 940.2932503586484 293.2078797999857
644 0.005 3.22 1 758.9772448269091 629.2848342545864 629.5627824057561 1006.107405172008 1025.421692408283 1045.051314350924 713.698394217739 335.2980371840271 940.3042971022321 293.2078825716568
645 0.005 3.225 1 759.0890910657815 629.4824611201585 629.7607492176345 1006.108314613498 1025.421801270337 1045.051147733164 713.7998222527372 335.3937453502435 940.3151865328012 293.2078853357719
646 0.005 3.23 1 759.2007059212715 629.6795938382719 629.958220558174 1006.109445601026 1025.422189012881 1045.051317849456 713.901102669148 335.4894159759278 940.3261904214132 293.2078880917017
647 0.005 3.235 1 759.3120198026362 629.8762334547362 630.1551976605979 1006.110380070969 1025.422310119033 1045.051154573348 714.0021661081728 335.585054008995 940.3370488528897 293.2078908400217
648 0.005 3.24 1 759.4226630578805 630.0720032882713 630.3514308996073 1006.111568067029 1025.422783417735 1045.051369138444 714.1015085250639 335.6805446841252 940.3479990562407 293.2078935810733
649 0.005 3.245 1 759.5330454236675 630.2672568676431 630.5471225104935 1006.112556203518 1025.422923127451 1045.051206492903 714.2010047491667 335.7760161455085 940.3588297796484 293.2078963147648
650 0.005 3.25 1 759.6432119782053 630.4620014535117 630.742287796976 1006.113717849379 1025.423299757099 1045.051368170911 714.3005519568883 335.8714574274912 940.3697576579317 293.2078990414271
651 0.005 3.255 1 759.7530887003645 630.6562404107867 630.9369343734493 1006.114633897465 1025.423401786301 1045.051201348011 714.3999694950019 335.9668695442462 940.3805092775673 293.2079017615505
652 0.005 3.26 1 759.8626373654648 630.8499769257331 631.1310679741455 1006.11574847784 1025.423783084583 1045.051372300383 714.4992270912563 336.0622502738089 940.391370885766 293.2079044745719
653 0.005 3.265 1 759.9719126013628 631.0432135185735 631.324692833062 1006.116656138929 1025.423895605646 1045.051206267601 714.5983104494085 336.1575963313051 940.4020561622058 293.2079071796434
654 0.005 3.27 1 760.0809925992417 631.2359536500778 631.5178134315179 1006.117781260635 1025.424279728411 1045.051374618446 714.6972726707834 336.2529103129082 940.4128442933527 293.2079098752014
655 0.005 3.275 1 760.1897668413584 631.4281985451265 631.710432451084 1006.118689025379 1025.424390094929 1045.051207241407 714.7960316543075 336.3481904613367 940.4234813913253 293.2079125596929
656 0.005 3.28 1 760.2987447835326 631.620324399652 631.9028014158931 1006.119746174024 1025.424680433985 1045.051329189081 714.8960737895038 336.443553559461 940.4342094028868 293.2079152301078
657 0.005 3.285 1 760.4070862046337 631.811985854358 632.0947251439319 1006.120589983381 1025.424767866568 1045.051167378094 714.9955918089712 336.5388706508402 940.4444534666538 293.2079178860915
658 0.005 3.29 1 760.5151793242521 632.00317800973 632.2861911763941 1006.121665549533 1025.425154022523 1045.051340854023 715.0947534316772 336.634126681903 940.4550837976594 293.2079205256032
659 0.005 3.295 1 760.6230857013612 632.1939010992751 632.4771958135759 1006.122554076778 1025.425273748552 1045.05117751286 715.1936471690238 336.7293518620396 940.4656668544689 293.2079231475394
660 0.005 3.3 1 760.7308171468416 632.3841556383251 632.6677373455933 1006.123668077611 1025.425660431559 1045.05134640267 715.2923055653894 336.8245387795393 940.4763816081971 293.2079257508957
661 0.005 3.305 1 760.8382690955681 632.5739417681925 632.8578146696394 1006.124574165482 1025.425772287186 1045.051182136993 715.3907134768297 336.9196902843768 940.486937249853 293.2079283361646
662 0.005 3.31 1 760.9455407432216 632.7632604063232 633.0474276790965 1006.125709267341 1025.426154271403 1045.051348562003 715.4889335304271 337.01481011419 940.4976108154215 293.2079309050758
663 0.005 3.315 1 761.0523466897691 632.9521122075729 633.2365763300379 1006.12660761064 1025.426264056096 1045.051188470554 715.5869259777925 337.1098918696571 940.5081259356555 293.2079334610685
664 0.005 3.32 1 761.1589561192581 633.1404978880576 633.425260699753 1006.127723587911 1025.426645163597 1045.051357915049 715.6847211179787 337.2049232047746 940.51875373785 293.2079360080888
665 0.005 3.325 1 761.2653924467637 633.3284185691906 633.6134812841772 1006.128618907041 1025.426753860136 1045.051194154498 715.7823495049666 337.2999255865402 940.5292192067028 293.2079385506889
666 0.005 3.33 1 761.3715874769315 633.5158755101039 633.8012389498913 1006.12973934069 1025.42713872901 1045.051365132797 715.879792191677 337.3948932686641 940.539808460624 293.2079410927748
667 0.005 3.335 1 761.4774831226317 633.7028695002834 633.9885342023744 1006.130642633363 1025.427249300886 1045.051202543603 715.9770242378809 337.4898302878832 940.5502360199929 293.2079436383841
668 0.005 3.34 1 761.5831727377956 633.889402072576 634.1753681697895 1006.131746155309 1025.427624517827 1045.051371417383 716.0740784721357 337.5847272712338 940.5607735180126 293.207946190296
669 0.005 3.345 1 761.6884911509314 634.0754735213724 634.361741381299 1006.132649224213 1025.42773418863 1045.051209224805 716.1708799279304 337.6795888831015 940.5711629540345 293.2079487511742
670 0.005 3.35 1 761.7936417066056 634.2610856759479 634.5476550152358 1006.133746393625 1025.428105519247 1045.051375232781 716.2675412706433 337.774419553599 940.5816543736487 293.2079513214553
671 0.005 3.355 1 761.8985116823276 634.4462392284292 634.7331098233731 1006.134631064902 1025.428209836692 1045.051211192736 716.3639777444565 337.8692084776281 940.5919862187092 293.2079539016403
672 0.005 3.36 1 762.0032027702232 634.630935405249 634.918106853694 1006.135717715278 1025.428579574445 1045.051378620283 716.4602439662661 337.9639586946022 940.6024278423386 293.2079564902352
673 0.005 3.365 1 762.107486331367 634.8151748637891 635.1026468569656 1006.136608480207 1025.428686169124 1045.051215806969 716.5562723084007 338.0586683285099 940.6127210784559 293.2079590862889
674 0.005 3.37 1 762.2116052667459 634.9989600189792 635.2867317933286 1006.1377277194 1025.429057274013 1045.051381376497 716.6521456314309 338.1533389007013 940.6231816366458 293.2079616871997
675 0.005 3.375 1 762.3154929763097 635.1822919906504 635.4703626939993 1006.138665582015 1025.429173556804 1045.051222105732 716.7478913539545 338.247969257465 940.6334515200872 293.2079642914697
676 0.005 3.38 1 762.4191703450593 635.3651716378307 635.6535404910461 1006.139770898936 1025.429539730256 1045.051388801666 716.843439489667 338.3425596815482 940.6438234353966 293.2079668973353
677 0.005 3.385 1 762.5225485499946 635.5475995817952 635.8362659438291 1006.140644512545 1025.429637092321 1045.051225973327 716.9387491581016 338.4371108993086 940.6540283895716 293.2079695033866
678 0.005 3.39 1 762.6257195717484 635.7295774525905 636.018540466154 1006.141722374898 1025.430005662083 1045.051394095696 717.0338852039828 338.53161972372 940.6643451004279 293.2079721081204
679 0.005 3.395 1 762.7285912877885 635.9111059538537 636.2003649141803 1006.14259138031 1025.430106704071 1045.051230742689 717.1287990860602 338.6260896862952 940.6745069024455 293.2079747114543
680 0.005 3.4 1 762.8312221631935 636.0921863595291 636.3817404323382 1006.143608995943 1025.430454374222 1045.051394080472 717.2234882004224 338.7205210002442 940.6847366507654 293.2079773125012
681 0.005 3.405 1 762.9335481333525 636.2728193357837 636.5626677703642 1006.144466863006 1025.43055763872 1045.051231997454 717.3180091901472 338.8149090944181 940.6948309729296 293.2079799111157
682 0.005 3.41 1 763.0357168973312 636.4530069550489 636.7431487264377 1006.145549725529 1025.430927555235 1045.051399190278 717.4123598585762 338.9092518125787 940.7050606369143 293.2079825065138
683 0.005 3.415 1 763.1375899755853 636.6327498955732 636.9231842012522 1006.146421000235 1025.431022975712 1045.051233940515 717.5064936489516 339.0035567137412 940.715132205562 293.207985098983
684 0.005 3.42 1 763.2392570933765 636.8120497719264 637.1027755981373 1006.147501382691 1025.43138692136 1045.051402111812 717.6005137362829 339.0978266900553 940.7253181986424 293.2079876875606
685 0.005 3.425 1 763.340659450701 636.9909075000347 637.2819239997953 1006.148372002591 1025.431482710002 1045.051238111993 717.6942967793346 339.1920511907053 940.7353563582794 293.2079902720752
686 0.005 3.43 1 763.4418523003633 637.1693245330421 637.4606307086826 1006.149441121879 1025.43184515997 1045.051405750625 717.7879169385316 339.2862310886927 940.7455015633064 293.2079928513247
687 0.005 3.435 1 763.5427398697753 637.3473015764557 637.6388966016835 1006.150300098911 1025.431941195561 1045.051243733785 717.8813146755274 339.3803674596874 940.7554879801787 293.2079954250631
688 0.005 3.44 1 763.643427078572 637.5248402515084 637.8167231191206 1006.151364465157 1025.43230193585 1045.051409793346 717.9745793271989 339.474461002463 940.7655892441138 293.2079979920956
689 0.005 3.445 1 763.7438277710196 637.7019411404835 637.9941111047103 1006.152213768688 1025.432390654428 1045.051243864389 718.0676651452889 339.5685208034611 940.7755290032285 293.2080005521997
690 0.005 3.45 1 763.8440238022563 637.8786064072077 638.1710622260867 1006.15327531199 1025.43275149505 1045.051411259297 718.1605924324831 339.6625346939713 940.7855895960535 293.2080031038578
691 0.005 3.455 1 763.9439303893043 638.054836320905 638.3475771820453 1006.154126268267 1025.432842926836 1045.051247083809 718.253292094021 339.7565032687748 940.7954952565937 293.2080056467527
692 0.005 3.46 1 764.0436426227772 638.2306325377252 638.5236574108416 1006.15518993995 1025.433205681281 1045.051416666667 718.3458266755738 339.8504221746412 940.8055197488401 293.208008179963
693 0.005 3.465 1 764.1430676317185 638.4059957603846 638.6993037979581 1006.156040251228 1025.433296710028 1045.051252038876 718.4381454501646 339.9442999530893 940.8153866953135 293.2080107035687
694 0.005 3.47 1 764.2422990732038 638.5809276750755 638.8745177924342 1006.157103301811 1025.433658357079 1045.051420064135 718.5303044064024 340.0381330115123 940.8253703148828 293.2080132169685
695 0.005 3.475 1 764.341242429094 638.7554289633042 639.0493002825763 1006.157949749117 1025.433748534027 1045.051257568208 718.6222899341093 340.1319232191443 940.835195978973 293.2080157205549
696 0.005 3.48 1 764.4399911876357 638.9295012117487 639.2236527168701 1006.159007072192 1025.434107400723 1045.051426749227 718.7141004539318 340.2256696066531 940.8451386049677 293.2080182141082
697 0.005 3.485 1 764.5384494035961 639.1031451575774 639.39757597294 1006.159852914903 1025.434197125855 1045.051262916983 718.8057303123446 340.3193706493015 940.854926066083 293.2080206981962
698 0.005 3.49 1 764.6367247830037 639.2763621857341 639.5710713379837 1006.160909743069 1025.434556321687 1045.05143125389 718.8972258535166 340.4130335673617 940.8648361154204 293.2080231724988
699 0.005 3.495 1 764.7347147263839 639.4491531965959 639.7441398064749 1006.161752347989 1025.434642491353 1045.051265366253 718.9884914907034 340.5066445011175 940.8745853049417 293.2080256374188
700 0.005 3.5 1 764.8325185294186 639.6215198384131 639.9167828459139 1006.162803259569 1025.435000139657 1045.051434667056 719.0795719834424 340.6002096044398 940.8844553213848 293.2080280931151
701 0.005 3.505 1 764.9300354688987 639.7934627705542 640.0890013116854 1006.163642488352 1025.435088109565 1045.051271600358 719.1704390582915 340.6937218318481 940.8941647673215 293.2080305399688
702 0.005 3.51 1 765.0273615477971 639.9649836025313 640.2607966305309 1006.16469296601 1025.435443783846 1045.051438913841 719.261148623955 340.7871795527309 940.9039921799507 293.2080329782984
703 0.005 3.515 1 765.1244084956464 640.1360830845132 640.4321696915831 1006.165529238964 1025.435528448825 1045.051275297065 719.3516479785098 340.8805940273837 940.9136625727117 293.2080354085176
704 0.005 3.52 1 765.221262574578 640.3067627963313 640.6031219277672 1006.166571728306 1025.435880590689 1045.051442201682 719.4419931414852 340.9739668263178 940.9234522936245 293.2080378307411
705 0.005 3.525 1 765.3178375306331 640.4770234175445 640.7736542020788 1006.167404294211 1025.435966924562 1045.051280892983 719.5321337494796 341.0672952473958 940.9330869324243 293.2080402457668
706 0.005 3.53 1 765.414222970437 640.6468664152995 640.943767749538 1006.168446967601 1025.436316325288 1045.051444918049 719.6221193374965 341.1605832330569 940.9428338903519 293.208042653289
707 0.005 3.535 1 765.5103376077094 640.8162925564258 641.1134635818344 1006.16927314649 1025.436398572864 1045.051282075977 719.7119052045973 341.2538231807262 940.9524267283639 293.2080450540627
708 0.005 3.54 1 765.6062596426794 640.9853035639626 641.2827432234055 1006.170310005436 1025.436750661421 1045.051449806517 719.8015393594113 341.3470110692984 940.9621355425902 293.2080474482158
709 0.005 3.545 1 765.7019073273914 641.1539000294124 641.4516074797463 1006.171136994228 1025.436833641856 1045.051287291003 719.8909661144709 341.4401535284867 940.9716893631927 293.2080498359661
710 0.005 3.55 1 765.797378112209 641.3220834557318 641.6200577364242 1006.172179406615 1025.437190298683 1045.051457069433 719.9802355498766 341.5332492672516 940.9813759070106 293.2080522174451
711 0.005 3.555 1 765.8925214602688 641.489853909717 641.7880943994306 1006.172990764499 1025.437263545515 1045.051290029386 720.06924560987 341.6262964965512 940.9908788135585 293.2080545932976
712 0.005 3.56 1 765.9874928293452 641.6572138013461 641.9557193390355 1006.174038576411 1025.437618471276 1045.05146033802 720.1581325640276 341.7192839577099 941.0005219631232 293.2080569635987
713 0.005 3.565 1 766.0822260023947 641.8241637852381 642.1229335088269 1006.174870203822 1025.437700104864 1045.05129659223 720.2468489119836 341.8122307431825 941.0100132038331 293.2080593291023
714 0.005 3.57 1 766.1768612335397 641.9907053822415 642.2897381982123 1006.175898039802 1025.438046223609 1045.051463887909 720.335423190128 341.9051286745863 941.0196073271424 293.2080616894589
715 0.005 3.575 1 766.2711879806988 642.1568372782209 642.4561323435955 1006.176754045137 1025.438120828357 1045.05129798729 720.4237480885848 341.9979789056143 941.0294890306936 293.2080640452958
716 0.005 3.58 1 766.3653626825128 642.3225628893449 642.622119004572 1006.177745377824 1025.438461349973 1045.05146631082 720.5119367210776 342.0907803178129 941.0392741858809 293.2080663967797
717 0.005 3.585 1 766.4592553607312 642.487882892575 642.7876991368817 1006.178532065017 1025.43853776141 1045.051301408835 720.5999392216212 342.1835308745545 941.0487487695608 293.2080687445631
718 0.005 3.59 1 766.5529432263147 642.6527989350437 642.9528742455578 1006.179548898402 1025.438887917177 1045.051469751966 720.6877833775103 342.2762324820096 941.058279393051 293.2080710892474
719 0.005 3.595 1 766.646411647423 642.8173119214321 643.1176454040827 1006.180362889947 1025.438965054619 1045.051305403684 720.7754465261933 342.3688847942172 941.0676483210079 293.2080734321964
720 0.005 3.6 1 766.7396404598252 642.9814228720096 643.2820136397347 1006.181409141786 1025.439316547179 1045.051474736734 720.8629800346486 342.4614865086899 941.0771294920032 293.2080757732057
721 0.005 3.605 1 766.8325428034442 643.1451319506106 643.445979277569 1006.182222799056 1025.439385469462 1045.051308510268 720.9502917805341 342.5540443263969 941.0865029902002 293.2080781129092
722 0.005 3.61 1 766.9252650281354 643.3084413570531 643.6095442220626 1006.1832264 1025.439722613386 1045.051476047297 721.037460264056 342.6465522133029 941.0959441140618 293.2080804508071
723 0.005 3.615 1 767.0177141166743 643.4713515915546 643.7727091989296 1006.184019622357 1025.439793121102 1045.051308959572 721.1244331390512 342.739001812135 941.1052173499702 293.2080827877074
724 0.005 3.62 1 767.1099930351364 643.6338643423449 643.9354757319743 1006.185034001951 1025.440140450085 1045.051479691479 721.2112607742727 342.8314002631889 941.1146149658648 293.2080851226158
725 0.005 3.625 1 767.2020096692632 643.7959802662961 644.0978446298167 1006.185835902111 1025.440214331674 1045.051315627136 721.2978910040405 342.9237489614602 941.1238618482753 293.2080874550869
726 0.005 3.63 1 767.2938057986213 643.9577005270849 644.2598169328132 1006.186800176355 1025.440538188508 1045.051477770759 721.3843409218613 343.0160459527381 941.1331789668278 293.2080897840023
727 0.005 3.635 1 767.3853730297176 644.1190259390996 644.4213936702598 1006.18759106754 1025.440611578187 1045.051315864526 721.4705377567362 343.1082944087768 941.1424145891124 293.2080921088502
728 0.005 3.64 1 767.4767509511164 644.2799581333128 644.5825761968163 1006.188595538602 1025.440953571468 1045.051484185773 721.5566090011498 343.2004900998422 941.1517497136879 293.2080944279488
729 0.005 3.645 1 767.5678878974004 644.4404978730731 644.7433654022453 1006.189399395546 1025.441027343066 1045.05132006885 721.6425205939804 343.2926338686591 941.1609301201062 293.2080967408093
730 0.005 3.65 1 767.6588760722204 644.600646918489 644.9037628617438 1006.190411701977 1025.44136781278 1045.051488893768 721.7283219908453 343.3847259035622 941.170225097178 293.2080990458556
731 0.005 3.655 1 767.7495734816455 644.7604055318876 645.0637690855707 1006.191198334168 1025.441432693339 1045.051323432516 721.8139162035935 343.4767651100409 941.1793518552172 293.2081013437542
732 0.005 3.66 1 767.8401011719833 644.9197753182621 645.223385506269 1006.1921953909 1025.441770900896 1045.051492283076 721.8993725611423 343.5687504713007 941.1885957961405 293.2081036341074
733 0.005 3.665 1 767.9303760817697 645.0787569402196 645.3826129465142 1006.192988115282 1025.441841060774 1045.051327862744 721.9846382393163 343.6606812104679 941.1976953316747 293.2081059173415
734 0.005 3.67 1 768.0205457358799 645.2373518866974 645.5414527300112 1006.193983104748 1025.442176087781 1045.051494092732 722.0697695280448 343.7525599200176 941.2069064169349 293.2081081937478
735 0.005 3.675 1 768.1104209574167 645.3955608080458 645.6999056697745 1006.194773416211 1025.442245374489 1045.05133115131 722.1547104489408 343.8443926137446 941.2159697085364 293.2081104637126
736 0.005 3.68 1 768.2001130126154 645.5533850854359 645.8579730293894 1006.195770696785 1025.442582722453 1045.051499643714 722.2395009377972 343.936166747515 941.2251477546254 293.2081127277307
737 0.005 3.685 1 768.2895240080825 645.710826011257 646.0156561446813 1006.196554707651 1025.442649445523 1045.051335545111 722.3241286531496 344.0278875792109 941.2341264738958 293.2081149862079
738 0.005 3.69 1 768.3787577360386 645.8678849128853 646.1729562456776 1006.197529843601 1025.442981684507 1045.051504093307 722.4085638541361 344.1195463420249 941.2432526822228 293.2081172393261
739 0.005 3.695 1 768.4677839772935 646.0245620278218 646.3298737805303 1006.198312768906 1025.443049123161 1045.05133865144 722.49281772154 344.2111539834086 941.2522439422382 293.2081194875768
740 0.005 3.7 1 768.5566500126627 646.1808588407571 646.4864100505272 1006.199291050497 1025.443381040604 1045.051507563535 722.5769421432611 344.3027091018192 941.2613476943933 293.2081217304184
741 0.005 3.705 1 768.6452749362935 646.3367756740741 646.6425656181992 1006.200050370208 1025.443441429515 1045.051342620781 722.6608695066977 344.3942116629748 941.2702852414288 293.2081239686423
742 0.005 3.71 1 768.7336860335841 646.4923141987247 646.7983419061909 1006.201030781224 1025.443774281277 1045.051510802931 722.7447363723641 344.4856622697014 941.2793254779643 293.2081262026912
743 0.005 3.715 1 768.8218393784978 646.6474750212059 646.9537397240688 1006.201815912552 1025.443842645724 1045.051348166668 722.8283139855013 344.5770575123888 941.2882356667235 293.2081284333938
744 0.005 3.72 1 768.9094990263255 646.8019559054549 647.1085581403092 1006.202863869593 1025.444253081897 1045.051555664928 722.9105064017457 344.6682503967344 941.297298210922 293.2081306614548
745 0.005 3.725 1 768.9969460333664 646.9560406480831 647.2629602068693 1006.20369837001 1025.444339060751 1045.051392292655 722.9927924347407 344.7594062422602 941.3062062493188 293.2081328876569
746 0.005 3.73 1 769.0842330384867 647.1097349589522 647.4169581142597 1006.204700289118 1025.444664516616 1045.051553709068 723.0750931027522 344.8505117299435 941.3151990121808 293.2081351118929
747 0.005 3.735 1 769.1712782953439 647.2630413201549 647.5705577833079 1006.205471084977 1025.444721060702 1045.051387924323 723.1572960451479 344.9415744181075 941.3240270008591 293.2081373349295
748 0.005 3.74 1 769.2580927232724 647.4159618015054 647.7237635401691 1006.206466190285 1025.445057053573 1045.051557934763 723.2393534261111 345.0325778650603 941.3329990488284 293.2081395559833
749 0.005 3.745 1 769.3447015693323 647.5684986341465 647.8765787766145 1006.207243596705 1025.445125994446 1045.051394982391 723.3212866607205 345.1235261548557 941.341803101647 293.2081417752556
750 0.005 3.75 1 769.4314967775503 647.7209553280985 648.029207465907 1006.208152632536 1025.44538030167 1045.05152280037 723.4043301847552 345.2145757098913 941.3506760794677 293.2081439899159
751 0.005 3.755 1 769.518006580538 647.8730521264312 648.1814905606207 1006.208855923109 1025.44542558771 1045.051359921878 723.4869269193049 345.3055469689175 941.3593973799377 293.2081461987551
752 0.005 3.76 1 769.6043327556113 648.0247871091518 648.3334200417403 1006.209794374045 1025.445763570747 1045.051531266592 723.569333365206 345.3964643827295 941.3682490013298 293.2081483995104
753 0.005 3.765 1 769.6903971369485 648.1761597830043 648.484992766631 1006.210551507729 1025.445836875872 1045.051368378564 723.6514377864531 345.4873159909009 941.3769685562038 293.2081505902671
754 0.005 3.77 1 769.7762936860718 648.3271708046391 648.6362076752382 1006.211519742482 1025.446171763463 1045.051535224521 723.7333517858939 345.5781051252789 941.3858054071384 293.2081527694485
755 0.005 3.775 1 769.8619064051443 648.477820045136 648.7870639011611 1006.212285568571 1025.446238106719 1045.051370989491 723.8150277127459 345.6688347458189 941.3945017207291 293.208154937272
756 0.005 3.78 1 769.9473941557117 648.6281087630521 648.9375616601078 1006.213256229823 1025.446567265436 1045.051535962653 723.8965632135291 345.7594596830378 941.4033225325312 293.2081570934075
757 0.005 3.785 1 770.0326340612684 648.7780371698001 649.0877007946599 1006.214016313938 1025.446631024349 1045.051372611059 723.9779098141497 345.8500668590482 941.4119897421782 293.2081592401093
758 0.005 3.79 1 770.1177117262189 648.927606419533 649.2374818713449 1006.214977191252 1025.446960797491 1045.051540029029 724.0591147065038 345.9406216655021 941.420768921039 293.2081613790454
759 0.005 3.795 1 770.2025724861886 649.0768170794809 649.3869052165405 1006.215750302456 1025.44703207312 1045.05137980049 724.1401406878857 346.0311192355268 941.4294244261139 293.208163513367
760 0.005 3.8 1 770.2872586013765 649.2256701576173 649.5359714675762 1006.216711027575 1025.447362360363 1045.051548748627 724.2210360054199 346.1215605423359 941.4381757698058 293.2081656448267
761 0.005 3.805 1 770.3717401174191 649.374166287927 649.6846810589597 1006.21746501904 1025.44742621713 1045.051386571151 724.3017265118235 346.2119338242204 941.4467737952368 293.2081677765057
762 0.005 3.81 1 770.4560427440855 649.5223064064467 649.8330348006886 1006.218428339487 1025.447756995064 1045.051553649226 724.3822686425518 346.3022533968105 941.4554845167721 293.2081699092965
763 0.005 3.815 1 770.5400971016944 649.670091013674 649.9810331281188 1006.21917745022 1025.447816479797 1045.051389070401 724.4626260085499 346.3925189657406 941.4640427011313 293.2081720451821
764 0.005 3.82 1 770.6239898614664 649.817521364389 650.128677028227 1006.220125975075 1025.448141225535 1045.05155543958 724.5428432371195 346.4827213696174 941.4727110470167 293.2081741848193
765 0.005 3.825 1 770.7076418816562 649.9645979228708 650.2759669898667 1006.220871321505 1025.448202667898 1045.051393625541 724.6228819475573 346.5728717931263 941.4812327069458 293.2081763286974
766 0.005 3.83 1 770.7911341132746 650.1113219387446 650.422904065014 1006.221821002198 1025.448530366521 1045.051562082009 724.7027794197032 346.6629624934623 941.4898659694611 293.20817847605
767 0.005 3.835 1 770.874390769313 650.2576938831604 650.5694887860659 1006.222566016419 1025.448588851923 1045.051396609335 724.7824855092091 346.7529943540584 941.4983539171581 293.208180626553
768 0.005 3.84 1 770.9574215837616 650.4037148766525 650.7157221497603 1006.2235382897 1025.448920454819 1045.051565806844 724.8620583116766 346.8429645434699 941.5070097971249 293.2081827783876
769 0.005 3.845 1 771.0402538638723 650.5493854981459 650.861604783512 1006.224281741659 1025.448974743611 1045.051401291368 724.9414541853756 346.9328773223583 941.5154815411969 293.208184930597
770 0.005 3.85 1 771.1229416422523 650.6947070672934 651.0071377657118 1006.225222344564 1025.449297895543 1045.051568594322 725.0206958632413 347.0227234668895 941.5240492012925 293.208187081915
771 0.005 3.855 1 771.205389702288 650.8396801306128 651.1523217441342 1006.225961551556 1025.449356401534 1045.051404425162 725.0997630737324 347.1125136406637 941.5324676360876 293.208189231742
772 0.005 3.86 1 771.2876902619175 650.9843059689476 651.2971578642426 1006.22690169278 1025.44967733898 1045.051570915175 725.1787015259847 347.2022501733436 941.5409985027266 293.2081913790648
773 0.005 3.865 1 771.3697771229261 651.1285849909295 651.441646663107 1006.22763660859 1025.449733843701 1045.051408229345 725.257471878709 347.2919261802795 941.5493804012297 293.2081935241475
774 0.005 3.87 1 771.4517358781931 651.2725187636337 651.5857895085168 1006.228607697618 1025.450070647023 1045.051579266602 725.3361325165066 347.3815410267955 941.5579000874669 293.2081956661688
775 0.005 3.875 1 771.5334538187977 651.4161075422857 651.7295868514477 1006.229346116865 1025.450122130427 1045.051412184749 725.4145951190495 347.4710962162984 941.5662594794571 293.2081978052761
776 0.005 3.88 1 771.6150080602278 651.5593525443512 651.8730397698137 1006.230278588125 1025.450441111955 1045.051580812745 725.4929080570531 347.5605915018911 941.5747248076194 293.2081999408288
777 0.005 3.885 1 771.6963134586549 651.7022540822649 652.0161487270602 1006.231000157625 1025.450492394563 1045.051416707537 725.5710253118297 347.6500257902748 941.5830357315625 293.2082020735085
778 0.005 3.89 1 771.7774786405118 651.8448137079023 652.1589150347085 1006.231939270964 1025.450816516912 1045.051585235506 725.6490201224921 347.7394062358441 941.5914688113778 293.2082042027351
779 0.005 3.895 1 771.8584160476153 651.9870318732375 652.3013393121661 1006.232669895176 1025.450870513582 1045.051420756528 725.7268396504124 347.8287223306084 941.5997545333209 293.2082063292623
780 0.005 3.9 1 771.9392035057939 652.128909856234 652.4434226981894 1006.233600110163 1025.451190136295 1045.051588852842 725.8045169914191 347.9179787238896 941.6081523542814 293.2082084524398
781 0.005 3.905 1 772.0197577221306 652.2704481174643 652.5851657946143 1006.234324942253 1025.451242508223 1045.051424103243 725.8820172636589 348.0071723290925 941.6164023943368 293.2082105726716
782 0.005 3.91 1 772.0998257105167 652.4113684524633 652.7263834419441 1006.235287608449 1025.451622002619 1045.051623567969 725.9582397356969 348.0961425410361 941.6247767482482 293.2082126898762
783 0.005 3.915 1 772.180047178069 652.5522111995136 652.8674119745788 1006.236021514147 1025.451629761493 1045.0514274781 726.0357062393317 348.185235646459 941.632997902214 293.2082148031615
784 0.005 3.92 1 772.260190266821 652.6927208148041 653.0081125776281 1006.236932099463 1025.451920893091 1045.051589540243 726.1129210094315 348.2742525320068 941.6413209192801 293.2082169121089
785 0.005 3.925 1 772.3400443196755 652.8328958740886 653.1484810878592 1006.237637473713 1025.451966228946 1045.051427970156 726.1899539217462 348.3632053959451 941.6494858188174 293.208219016321
786 0.005 3.93 1 772.4197355103227 652.9727372306534 653.2885170258814 1006.23854653401 1025.452284971508 1045.051597953873 726.2667855633243 348.4520915361105 941.6577723530944 293.2082211149972
787 0.005 3.935 1 772.4991868526782 653.1122449174854 653.4282200161934 1006.239251896366 1025.452337541253 1045.051434842775 726.3434507282992 348.5409175030173 941.6659099078357 293.2082232076079
788 0.005 3.94 1 772.5784832235789 653.2514203985733 653.5675909533718 1006.24017251366 1025.452656298909 1045.051601765978 726.4199439881004 348.6296755045054 941.674169692905 293.2082252929497
789 0.005 3.945 1 772.6575388102076 653.390264264009 653.7066303431834 1006.240894777659 1025.452705516716 1045.05143596425 726.4962465973217 348.7183725544734 941.6822844022809 293.2082273705782
790 0.005 3.95 1 772.7364525064941 653.5287775126012 653.8453389618978 1006.241807378328 1025.453016794225 1045.051602482348 726.5724105413685 348.8070083781528 941.690508611932 293.2082294400094
791 0.005 3.955 1 772.8151672878466 653.6669604723988 653.9837171946779 1006.242513598739 1025.45306312164 1045.051438518647 726.6483845583557 348.8955818537131 941.6985863982489 293.208231501483
792 0.005 3.96 1 772.8937154812255 653.8048143730782 654.121766043728 1006.243428181022 1025.45337805207 1045.051606662589 726.724243514172 348.9840930112887 941.7067810076823 293.2082335545022
793 0.005 3.965 1 772.9720204883722 653.9423395984339 654.2594859612121 1006.244134692378 1025.453424402125 1045.051442391138 726.799915912092 349.0725418487112 941.7148277446628 293.2082356001758
794 0.005 3.97 1 773.0501732477587 654.0795374361558 654.3968780162292 1006.245044305159 1025.453739038988 1045.051611676417 726.8754536151547 349.160929503871 941.7229894856395 293.2082376385254
795 0.005 3.975 1 773.1281104323238 654.2164083152762 654.5339427324527 1006.245759240996 1025.453792630641 1045.051449191958 726.95081053655 349.2492527700627 941.7310046983413 293.2082396704391
796 0.005 3.98 1 773.2059092185242 654.3529534677962 654.6706811960918 1006.246671954158 1025.454103826407 1045.051614050419 727.0260412502851 349.3375187638024 941.7391350773219 293.2082416963671
797 0.005 3.985 1 773.2834870366764 654.4891733473518 654.807093944579 1006.247376609976 1025.454148196613 1045.051449797569 727.1010990028126 349.4257210491886 941.7471200504399 293.2082437169627
798 0.005 3.99 1 773.3609230160629 654.6250693425973 654.9431821674843 1006.248283047392 1025.454459341299 1045.051617734365 727.1760341856412 349.5138491328404 941.7552186774634 293.208245732
799 0.005 3.995 1 773.4381415314148 654.7606417819781 655.0789463464079 1006.248984579885 1025.454505096289 1045.051455519702 727.2507981619581 349.6019188003257 941.7631711500982 293.2082477420863
800 0.005 4 1 773.5152240804454 654.8958919034657 655.2143875868243 1006.2498908775 1025.45481711975 1045.051623855386 727.3254357041386 349.6899251307853 941.7712388734939 293.2082497471676
801 0.005 4.005 1 773.5920989183059 655.030820348807 655.3495066064432 1006.250593541781 1025.454862129978 1045.051459606197 727.3999357359337 349.7778858744954 941.7791639554673 293.2082517480575
802 0.005 4.01 1 773.6688191013983 655.1654281321948 655.4843043174453 1006.251494998558 1025.455171131395 1045.051626793102 727.4742889863215 349.8657757845644 941.7871985734938 293.2082537443501
803 0.005 4.015 1 773.7453182643409 655.2997157148776 655.6187813022041 1006.252186507829 1025.455212326387 1045.051462842586 727.5484617365563 349.953597774323 941.7950896648241 293.2082557360773
804 0.005 4.02 1 773.8215653241265 655.4336837663741 655.7529382594199 1006.25308479415 1025.455523657108 1045.051632215962 727.6224919304804 350.0413536532867 941.80312345665 293.2082577232507
805 0.005 4.025 1 773.8976495967959 655.567333099477 655.8867759641075 1006.253766983758 1025.45556113612 1045.051467380899 727.6963442829073 350.1290586998579 941.810978855126 293.2082597068034
806 0.005 4.03 1 773.9736182395402 655.7006650763662 656.0202956106594 1006.254662297571 1025.455871491735 1045.051636232735 727.7700829605304 350.2166884358261 941.8189470684973 293.2082616866197
807 0.005 4.035 1 774.0493847585919 655.8336801599486 656.1534977933221 1006.255353956088 1025.455913458737 1045.051472203023 727.8436554759553 350.3042527128425 941.8267691059289 293.2082636636441
808 0.005 4.04 1 774.1250293035142 655.9663796316061 656.2863836520675 1006.256245787394 1025.456217900926 1045.051636266812 727.917101694028 350.3917523908273 941.8347046428014 293.2082656377405
809 0.005 4.045 1 774.2004634121547 656.0987638867813 656.4189537251665 1006.256930081909 1025.456255537065 1045.051472072219 727.9903428097108 350.4791862661281 941.8424935923701 293.2082676099046
810 0.005 4.05 1 774.2757460949616 656.2308341463797 656.5512091034127 1006.257820168739 1025.456562049081 1045.051638459181 728.0633928754056 350.5665556129028 941.850392267783 293.2082695797449
811 0.005 4.055 1 774.3508166944625 656.3625908016205 656.6831503386348 1006.258500258412 1025.456600206707 1045.051475141429 728.136318739133 350.6538588802426 941.8581465260505 293.2082715475799
812 0.005 4.06 1 774.4257584312739 656.494035056877 656.8147784923418 1006.259387136661 1025.456906151064 1045.051642624022 728.2091539385831 350.7410971459982 941.8660159459614 293.2082735131876
813 0.005 4.065 1 774.5004876092576 656.6251673218446 656.9460941182522 1006.260070292308 1025.456946463146 1045.051478460202 728.2819295478462 350.8282637491712 941.8737416586949 293.2082754768826
814 0.005 4.07 1 774.5750830527362 656.7559888240788 657.0770983004508 1006.260952082613 1025.457250817204 1045.051645639574 728.35454865293 350.9153594739372 941.8815811518266 293.2082774383735
815 0.005 4.075 1 774.64954392684 656.8864996882584 657.2077913145023 1006.261628968682 1025.457287833881 1045.051480930181 728.4269845902249 351.0023918516029 941.8892774723794 293.2082793983379
816 0.005 4.08 1 774.7238168397122 657.0167013464321 657.3381744491273 1006.262503230534 1025.45759190889 1045.051649985075 728.4992746377875 351.0893590826135 941.8970757051899 293.2082813563837
817 0.005 4.085 1 774.7978589451388 657.1465945588726 657.4682484579531 1006.263178956641 1025.457628425453 1045.051482946998 728.5713902671523 351.1762634593524 941.9047370583941 293.2082833125382
818 0.005 4.09 1 774.8717878163894 657.2761805249932 657.5980145190454 1006.264081209432 1025.457941570588 1045.051653455649 728.6433999712999 351.2630942745665 941.9125311865837 293.2082852661537
819 0.005 4.095 1 774.9454982598515 657.4054594317358 657.7274729999225 1006.264759137136 1025.457975918308 1045.051487987911 728.7152283036305 351.349866566801 941.9201652239435 293.2082872179825
820 0.005 4.1 1 775.0190826798079 657.5344325949422 657.8566250228091 1006.265651725731 1025.458284844683 1045.051658742871 728.786943195719 351.4365744531661 941.9279209878506 293.2082891673449
821 0.005 4.105 1 775.0924506261563 657.6631003498925 657.985471114182 1006.266329867642 1025.458321044541 1045.051494557787 728.8584872587751 351.5232141636932 941.9355242697854 293.2082911148785
822 0.005 4.11 1 775.1656884993339 657.7914637679974 658.114012302568 1006.267170489308 1025.458617739491 1045.051662554101 728.9298760658447 351.6097831948968 941.9432145956988 293.2082930600704
823 0.005 4.115 1 775.2386936811529 657.9195232505444 658.2422490088268 1006.267817564534 1025.458646991931 1045.05149629602 729.0010974484185 351.6962958546017 941.950753776382 293.2082950030334
824 0.005 4.12 1 775.3115701370934 658.0472800949908 658.3701823848019 1006.268676364169 1025.458943724396 1045.051661166591 729.072202885636 351.782741549166 941.958418533129 293.2082969432828
825 0.005 4.125 1 775.3842394121821 658.1747347285764 658.4978129903417 1006.269343739781 1025.458978551635 1045.051495959796 729.1431488819013 351.8691210187356 941.9659499451892 293.2082988813251
826 0.005 4.13 1 775.4567830766696 658.3018883310274 658.625141886683 1006.270217598708 1025.459280582559 1045.051664425072 729.2139784016039 351.9554381533022 941.973599884845 293.208300815566
827 0.005 4.135 1 775.5291184658313 658.4287413005987 658.752169605153 1006.270884565349 1025.459313528349 1045.051499770041 729.2846439659243 352.0416865993615 941.9811068396602 293.2083027457671
828 0.005 4.14 1 775.6013272923884 658.5552948403862 658.8788972177788 1006.271753777924 1025.459613415794 1045.051667568386 729.3551907881179 352.1278679102479 941.9887284894212 293.2083046717915
829 0.005 4.145 1 775.673324091489 658.6815492891964 659.0053251850505 1006.272399131237 1025.459634085546 1045.051498299239 729.4255591307787 352.2139834007506 941.9961976022553 293.2083065934611
830 0.005 4.15 1 775.7451966202041 658.8075059216895 659.1314546422346 1006.273263779179 1025.459935467846 1045.051668182241 729.4958182892933 352.3000269327148 942.0037875660612 293.2083085104156
831 0.005 4.155 1 775.8168647585431 658.9331651105356 659.2572861223299 1006.273926530747 1025.45996824976 1045.051503256576 729.5659181779432 352.3860044988929 942.0112329748013 293.2083104226401
832 0.005 4.16 1 775.888401547707 659.0585280299821 659.3828206730128 1006.274791830472 1025.460266377255 1045.051670455677 729.6358983170577 352.4719136050889 942.0187928213224 293.2083123302015
833 0.005 4.165 1 775.9597386647367 659.1835951156838 659.5080588444404 1006.275451622912 1025.460297218982 1045.051505356831 729.7057223121385 352.5577562963026 942.0262081465812 293.2083142328678
834 0.005 4.17 1 776.0309514712086 659.3083675058838 659.6330016578489 1006.276311786219 1025.460594869366 1045.051671597289 729.7754268542095 352.6435328374477 942.0337363751565 293.2083161308656
835 0.005 4.175 1 776.1019578827206 659.4328455357321 659.7576496044038 1006.27696732448 1025.460627625905 1045.051509324179 729.844965218292 352.7292419699593 942.0411192084304 293.2083180248814
836 0.005 4.18 1 776.1728366054549 659.5570304271605 659.882003751976 1006.277825854662 1025.460927490935 1045.051677251796 729.9143844981909 352.8148834829163 942.0486171245208 293.2083199146505
837 0.005 4.185 1 776.2435068118789 659.6809225621196 660.0060646267235 1006.278482849695 1025.460959640686 1045.051512805523 729.9836442677783 352.9004649520539 942.0559696797155 293.2083218006766
838 0.005 4.19 1 776.3140523786452 659.804523096491 660.1298332433003 1006.279323409146 1025.461247000664 1045.05167533046 730.0527844029369 352.9859763163788 942.0634359803103 293.2083236826816
839 0.005 4.195 1 776.3843883313983 659.9278322763739 660.2533100267036 1006.27996358876 1025.461276377618 1045.051512395994 730.1217506630406 353.0714176038136 942.0707521485228 293.2083255613689
840 0.005 4.2 1 776.4546128740247 660.050851422485 660.3764961165251 1006.280824033071 1025.461579132835 1045.051681631646 730.1906140523379 353.1567976035716 942.0781952436354 293.2083274369736
841 0.005 4.205 1 776.5246435686545 660.1735809983262 660.4993920891062 1006.281482232809 1025.461612006467 1045.051518694115 730.2593456229912 353.2421056590937 942.0854939098963 293.2083293090963
842 0.005 4.21 1 776.5945578877294 660.2960220059996 660.6219988868638 1006.282333245758 1025.461906337259 1045.051683812679 730.3279569565457 353.327343471753 942.0929024627153 293.2083311771848
843 0.005 4.215 1 776.6642692801042 660.4181748018456 660.744316966706 1006.282981749003 1025.461936842251 1045.051520723466 730.3964079122786 353.4125128621752 942.1001669218094 293.2083330416287
844 0.005 4.22 1 776.7338671926568 660.540040533905 660.866347350004 1006.283821573455 1025.46223012274 1045.051687776827 730.4647353530447 353.4976128990917 942.1075453798579 293.2083349021003
845 0.005 4.225 1 776.8032629860227 660.6616195951411 660.9880905523851 1006.284464970433 1025.462260611423 1045.051524392517 730.5328987125711 353.5826435601455 942.1147803328554 293.2083367595691
846 0.005 4.23 1 776.8725375090027 660.7829132527131 661.1095476682699 1006.285313456445 1025.462557710499 1045.05169306454 730.6010462738304 353.6676065415942 942.1221320820051 293.2083386135913
847 0.005 4.235 1 776.94161193838 660.9039217642763 661.2307191377158 1006.285960275722 1025.462589138082 1045.051530543831 730.6689880094583 353.7525014167123 942.1293402440247 293.2083404652533
848 0.005 4.24 1 777.0105675462822 661.0246462865824 661.3516059849322 1006.286806256665 1025.462882646802 1045.051695439219 730.7367911546349 353.8373264400856 942.1366618151849 293.2083423137291
849 0.005 4.245 1 777.0793196322227 661.1450871344151 661.4722086463175 1006.287461265901 1025.46291138397 1045.051530945474 730.8044063190416 353.9220815450285 942.1438404086334 293.208344160314
850 0.005 4.25 1 777.1479547688456 661.2652454594686 661.5925281795458 1006.288305406021 1025.463202302157 1045.051695832176 730.8719110237159 354.0067677536196 942.1511340565803 293.2083460046923
851 0.005 4.255 1 777.2163904965422 661.3851215109552 661.7125649447311 1006.288956116236 1025.463229971322 1045.051532090874 730.939383471163 354.0913845520457 942.1582765028932 293.2083478474578
852 0.005 4.26 1 777.2847218111652 661.5047166016261 661.8323201354044 1006.289802300274 1025.463528162879 1045.05170353458 731.0066869197008 354.1759267988574 942.1655390987993 293.2083496879354
853 0.005 4.265 1 777.3528537817231 661.6240309800422 661.9517941517266 1006.290436449941 1025.463554675631 1045.051538112464 731.0737915803563 354.2604023369105 942.1726557579145 293.2083515268305
854 0.005 4.27 1 777.4208655617798 661.7430658119146 662.0709880014626 1006.291270766967 1025.46384776172 1045.051706859724 731.1407660619788 354.3448140848446 942.1798869593661 293.2083533638855
855 0.005 4.275 1 777.4886784654193 661.8618214407568 662.1899021565274 1006.291903612379 1025.463875701528 1045.051543982553 731.2075747361314 354.4291555700431 942.186975594864 293.2083551995107
856 0.005 4.28 1 777.5563736333696 661.9802990362944 662.3085376435272 1006.292739389124 1025.464168739404 1045.051711435265 731.2742665776865 354.5134249161013 942.1941788673698 293.2083570336055
857 0.005 4.285 1 777.6238722967496 662.0984989411965 662.4268949416071 1006.293368754587 1025.464191848825 1045.051545137938 731.3408021577853 354.5976253224795 942.2012368849097 293.2083588664646
858 0.005 4.29 1 777.6912445588913 662.2164221922503 662.5449749823537 1006.294189886271 1025.464476673131 1045.05171039092 731.4072097299386 354.6817613609211 942.2084029339259 293.2083606977147
859 0.005 4.295 1 777.7584250576801 662.3340691616435 662.6627782734221 1006.294815521072 1025.464501191346 1045.05154715981 731.4734667970665 354.7658205237106 942.2154304626857 293.2083625275457
860 0.005 4.3 1 777.8254881602202 662.4514410558614 662.7803058399433 1006.295652639864 1025.464793182503 1045.051714288013 731.539601845705 354.849818796236 942.2225753580485 293.2083643556635
861 0.005 4.305 1 777.8923581201926 662.5685381708142 662.8975581487887 1006.296278137513 1025.464815803081 1045.051549220458 731.6056494217016 354.933744704159 942.229576962362 293.2083661822489
862 0.005 4.31 1 777.9591406226355 662.6853616550411 663.0145361928079 1006.297103038223 1025.465103565266 1045.051716464296 731.6715913831076 355.017605663824 942.2366928859176 293.2083680063587
863 0.005 4.315 1 778.0257284484545 662.8019118202723 663.1312404510518 1006.297726040994 1025.465127747678 1045.051554292043 731.737325885872 355.1013940575585 942.24366440751 293.2083698283236
864 0.005 4.32 1 778.0921999587872 662.9181897690181 663.2476718811148 1006.298549458116 1025.46541704849 1045.051721848015 731.8029448478218 355.1851082383847 942.2507507031212 293.2083716480869
865 0.005 4.325 1 778.1584750636414 663.0341958135594 663.3638309377383 1006.299169380572 1025.465439173194 1045.051556755498 731.8684029701909 355.2687545778459 942.257692624844 293.2083734647476
866 0.005 4.33 1 778.2246373608141 663.1499310685729 663.47971860135 1006.29999148035 1025.46572693365 1045.051723330165 731.9337531558501 355.3523300134872 942.2647513496515 293.2083752777911
867 0.005 4.335 1 778.290605145544 663.2653957226681 663.5953352301136 1006.300609711422 1025.465746113684 1045.051557083281 731.9989514641533 355.4358334879925 942.2716658797546 293.2083770877206
868 0.005 4.34 1 778.3564625799919 663.3805910165548 663.7106818830931 1006.301428249357 1025.466032571595 1045.051724805344 732.0640439165135 355.519266323411 942.2786954941189 293.2083788940878
869 0.005 4.345 1 778.422130440615 663.495517244798 663.8257590063147 1006.302040674504 1025.466052575708 1045.051561973283 732.1289833832672 355.6026322110417 942.285583041712 293.2083806970919
870 0.005 4.350000000000001 1 778.4876806478795 663.6101755711933 663.9405676117952 1006.302839844258 1025.46633586722 1045.05172873423 732.1938278338374 355.6859241057872 942.2925777444055 293.2083824958977
871 0.005 4.355 1 778.5530412618854 663.7245662239274 664.0551080899947 1006.303451976091 1025.46635837229 1045.051566720253 732.2585118162878 355.7691453714829 942.2994339174004 293.2083842910826
872 0.005 4.36 1 778.6182849159225 663.8386902979468 664.1693813946607 1006.304260294715 1025.46663029943 1045.051726444166 732.3230863142632 355.8522986300019 942.3064065692788 293.2083860816738
873 0.005 4.365 1 778.6833648532354 663.9525483092751 664.2833881083559 1006.304867731376 1025.466643600237 1045.051561465981 732.3875172161038 355.9353794054073 942.3132277176423 293.208387868721
874 0.005 4.37 1 778.7483322299062 664.0661411740224 664.3971290988908 1006.305672995922 1025.466925237373 1045.05172755064 732.4518249766641 356.0184092646642 942.3201759728116 293.2083896514017
875 0.005 4.375 1 778.8131065989375 664.1794692007359 664.5106048381218 1006.306280300429 1025.466943704482 1045.051562694551 732.515961241644 356.101344013778 942.3269942123843 293.2083914301401
876 0.005 4.38 1 778.8777727329016 664.2925334779608 664.6238162458758 1006.307088329789 1025.467228304878 1045.05173104453 732.5800105169639 356.1842122951077 942.3339321973153 293.2083932044131
877 0.005 4.385 1 778.9422453388735 664.4053342594507 664.7367637247083 1006.307692117292 1025.46724580175 1045.05156704685 732.643909850716 356.2670148557909 942.3407241714037 293.2083949744076
878 0.005 4.39 1 779.0066187886437 664.5178726959713 664.8494482872696 1006.30849936214 1025.46753003884 1045.051734126051 732.7076984084973 356.3497451003294 942.3476355344037 293.208396739856
879 0.005 4.395 1 779.0708798589258 664.6301498399419 664.9618709705036 1006.30910140464 1025.467546024178 1045.051570086057 732.7713483410787 356.4324020317057 942.3543924506477 293.2083985013018
880 0.005 4.4 1 779.1350127752872 664.7421660461873 665.0740321457636 1006.309892199716 1025.467822809992 1045.051736312657 732.8348984074805 356.5149864032431 942.3612825055011 293.2084002584701
881 0.005 4.405 1 779.1989371074045 664.853921718649 665.1859323210859 1006.310485423298 1025.467838996676 1045.051573413695 732.898324873639 356.5974937014622 942.3680261531434 293.2084020116708
882 0.005 4.41 1 779.2627234323281 664.965417703204 665.29757231256 1006.311284690983 1025.468122289871 1045.051741505639 732.9616144084413 356.6799315081595 942.3748782921183 293.2084037608328
883 0.005 4.415 1 779.3263308683737 665.0766542372518 665.4089524579172 1006.311888256127 1025.468140719451 1045.051577380483 733.024753735785 356.7623003188573 942.3815894831891 293.2084055064135
884 0.005 4.42 1 779.3898289940693 665.1876325014981 665.5200737660925 1006.312687522836 1025.468418479808 1045.051742335494 733.0877791943058 356.8446039895593 942.3884108970609 293.2084072483317
885 0.005 4.425 1 779.4531402278444 665.2983527325024 665.6309366407917 1006.313282226234 1025.46843346857 1045.051579808835 733.1506594737584 356.9268333745607 942.395087685362 293.2084089873456
886 0.005 4.43 1 779.5163479280777 665.4088160365931 665.7415420258989 1006.314081535632 1025.468715618418 1045.051747635087 733.2134396252975 357.0089897005969 942.4018820851628 293.2084107229772
887 0.005 4.435 1 779.5793693920867 665.5190226372893 665.8518903048239 1006.314670781853 1025.46872819695 1045.051583057375 733.2760647350353 357.0910712528239 942.4085347937935 293.20841245593
888 0.005 4.44 1 779.6422829850422 665.6289736349721 665.9619824136457 1006.315463075001 1025.469009651023 1045.051751771266 733.3385765064584 357.173081506826 942.4152996614041 293.2084141856318
889 0.005 4.445 1 779.7050147316224 665.7386693224145 666.0718188261073 1006.316049518306 1025.469021657862 1045.051586451962 733.400939990392 357.2550204381028 942.4219247716711 293.2084159126758
890 0.005 4.45 1 779.7676455303694 665.8481107482538 666.1814004068622 1006.316841277359 1025.469300567541 1045.051754069033 733.4632074911602 357.3368868412081 942.4286656129045 293.2084176366017
891 0.005 4.455 1 779.8300779005565 665.9572982494196 666.2907275879414 1006.317430867115 1025.469314259054 1045.051589325079 733.5253411869184 357.4186762831021 942.4352668344957 293.2084193577041
892 0.005 4.46 1 779.8924174180612 666.0662327835818 666.3998012702741 1006.3182203185 1025.469591614865 1045.051756320084 733.5873387050796 357.5003921533356 942.4419810385887 293.2084210758238
893 0.005 4.465 1 779.9545580539539 666.1749143656324 666.5086216858846 1006.318793159494 1025.469598197068 1045.051590861408 733.6491958538613 357.5820397349012 942.4485415545267 293.2084227914107
894 0.005 4.47 1 780.0166145652549 666.2833440806235 666.6171897546361 1006.319573615968 1025.469876522842 1045.051759723226 733.7109575928423 357.6636165538208 942.4552283199038 293.2084245037004
895 0.005 4.475000000000001 1 780.0784890189764 666.3915223921939 666.7255059776641 1006.32015574748 1025.469887678766 1045.051594877136 733.7725816215544 357.745122746062 942.4617723654231 293.2084262131444
896 0.005 4.48 1 780.1402631640707 666.4994503823347 666.8335713161771 1006.320939718698 1025.470165091949 1045.051763083173 733.8341048939624 357.8265567778039 942.4684317184049 293.2084279195536
897 0.005 4.485 1 780.2018581686459 666.6071282849215 666.9413861419656 1006.321519228469 1025.470174091942 1045.05159772666 733.8954847251216 357.9079188616303 942.4749486275886 293.2084296234928
898 0.005 4.49 1 780.2633597956496 666.7145572109084 667.0489514259712 1006.322304046721 1025.470452477882 1045.051766258741 733.9567589357664 357.9892071156833 942.4815835879697 293.2084313244007
899 0.005 4.495 1 780.3246836413152 666.8217373805396 667.1562675396252 1006.322882654684 1025.470461548458 1045.051600635433 734.0178917823532 358.0704238837528 942.48807487357 293.2084330231303
900 0.005 4.5 1 780.3859083249918 666.9286698653992 667.2633354059294 1006.323659210203 1025.470735822512 1045.05176840429 734.078921120923 358.1515686269013 942.4946789093181 293.20843471946
901 0.005 4.505 1 780.4469301095077 667.0353548714975 667.37015538434 1006.324231449229 1025.470744310453 1045.051603959748 734.1398049074263 358.2326447527237 942.5011375447957 293.2084364138786
902 0.005 4.51 1 780.5078598818267 667.141793584491 667.4767284943913 1006.325005451934 1025.471017401379 1045.051770145872 734.2005845192255 358.3136435432669 942.5077157728841 293.2084381061279
903 0.005 4.515 1 780.5686217926544 667.2479861491456 667.5830550535209 1006.325575641112 1025.471023671291 1045.051604970663 734.2612243377935 358.3945693213346 942.5141515332937 293.2084397966257
904 0.005 4.52 1 780.6293132987307 667.3539337176018 667.6891360443542 1006.326348845337 1025.471296912738 1045.051772745396 734.3217721130308 358.4754208196188 942.5207009251004 293.2084414849101
905 0.005 4.525 1 780.6898128611425 667.4596364062492 667.7949717336018 1006.32690911322 1025.471302803453 1045.051608793171 734.382177812249 358.55620440913 942.5271078401997 293.2084431712443
906 0.005 4.53 1 780.7502099384329 667.56509525717 667.9005630651576 1006.327677841938 1025.471576942761 1045.051776316413 734.4424815640299 358.6369150700958 942.5336315405283 293.2084448553487
907 0.005 4.535 1 780.8104241672346 667.6703104803587 668.0059103621425 1006.328240900972 1025.471582524768 1045.051612035736 734.5026371053325 358.7175505102353 942.5400111865491 293.2084465377733
908 0.005 4.54 1 780.8705438485841 667.775283128265 668.1110145667253 1006.329009331384 1025.471855944082 1045.051779019158 734.5626918481158 358.7981143496809 942.5465111219929 293.2084482179145
909 0.005 4.545 1 780.9304877006992 667.8800134392604 668.2158760530464 1006.329574087194 1025.471861961503 1045.051615141578 734.6226046446581 358.8786056339325 942.5528679872399 293.2084498961418
910 0.005 4.55 1 780.9903355220096 667.9845024542865 668.3204957337215 1006.330338784284 1025.47213099732 1045.051780333208 734.6824192582822 358.9590224709325 942.5593406092788 293.2084515721806
911 0.005 4.555 1 781.0500111579809 668.0887503709655 668.4248739465165 1006.330901230026 1025.472136348078 1045.051618368087 734.7420936052134 359.0393681365512 942.5656720204938 293.2084532461265
912 0.005 4.56 1 781.1095943077927 668.192758255575 668.5290115984315 1006.331667093112 1025.472408778582 1045.051785744802 734.8016703540942 359.1196335553948 942.5721196762876 293.2084549175887
913 0.005 4.565 1 781.1690051281209 668.2965263225109 668.6329090482803 1006.33223088459 1025.472414170885 1045.051620259457 734.8611097056802 359.1998297632603 942.5784266448333 293.2084565865323
914 0.005 4.57 1 781.2283165762939 668.400055535922 668.7365671459088 1006.33298627464 1025.472680606037 1045.051785329896 734.920442769308 359.2799550707228 942.5848456779455 293.2084582527343
915 0.005 4.575 1 781.2874571418286 668.5033461685591 668.8399862750878 1006.333542094086 1025.472683809046 1045.051620292943 734.9796369805249 359.3600082194456 942.5911252676812 293.208459916708
916 0.005 4.58 1 781.3465274798892 668.6063993709757 668.943167463676 1006.33431267337 1025.472959080659 1045.051789462168 735.038749526561 359.4399893334904 942.5975298878332 293.2084615779995
917 0.005 4.585 1 781.405415692418 668.7092152064872 669.0461109160623 1006.33486840191 1025.472960568006 1045.051624486841 735.0977144945625 359.5199754830876 942.6037972719326 293.2084632364855
918 0.005 4.59 1 781.4642026125475 668.8117946789932 669.1488175020636 1006.335624103416 1025.473229757745 1045.051793447034 735.1565783373792 359.5998334387332 942.6101720757782 293.2084648919809
919 0.005 4.595 1 781.5228130315543 668.9141380091141 669.2512875760261 1006.33617522838 1025.47323169174 1045.0516285498 735.2153002384547 359.6795984885741 942.6164003344144 293.2084665448449
920 0.005 4.600000000000001 1 781.5813277690124 669.0162461917067 669.3535220065586 1006.336928518102 1025.473499877122 1045.051796592811 735.2739236046259 359.7592823423302 942.6227456643569 293.2084681945768
921 0.005 4.605 1 781.6396601743739 669.1181193468346 669.4555210671195 1006.337470015002 1025.473501713594 1045.051632293068 735.3323841902919 359.8388934833087 942.6289447057125 293.2084698419828
922 0.005 4.61 1 781.6979041158967 669.2197584202451 669.5572855860071 1006.33822177095 1025.4737719926 1045.051800347358 735.3907185345577 359.9184323238661 942.6352628912272 293.2084714860085
923 0.005 4.615 1 781.7559787823025 669.3211637680363 669.6588159951366 1006.338771346744 1025.473774387362 1045.051637514118 735.4489377456129 359.9978991240687 942.6414404785816 293.2084731271867
924 0.005 4.62 1 781.813963296353 669.4223364052561 669.7601131751937 1006.339522272339 1025.474041390221 1045.051804210641 735.5070739036126 360.0772932213563 942.647734274527 293.2084747650843
925 0.005 4.625 1 781.8717899013743 669.5232766446169 669.8611775476846 1006.340083242688 1025.474043495509 1045.051639578979 735.5650861306667 360.1566140700834 942.6538951106913 293.2084764002923
926 0.005 4.63 1 781.9295097839133 669.623985131205 669.9620096970921 1006.340818881576 1025.474304697706 1045.051805155202 735.6229965270916 360.2358614353046 942.6601590354219 293.2084780320591
927 0.005 4.635 1 781.9870594865109 669.72446228332 670.062610144596 1006.341354633498 1025.4743012587 1045.051638988293 735.6807717728178 360.3150354219588 942.6662825119213 293.2084796611992
928 0.005 4.64 1 782.0445210071102 669.8247091055907 670.1629797705277 1006.342097856874 1025.47456889667 1045.051808873295 735.7384541822771 360.394134524835 942.6725228270759 293.2084812872027
929 0.005 4.645 1 782.1018354062305 669.9247260022349 670.2631190583021 1006.34265549948 1025.474575473972 1045.051645707554 735.796019670531 360.4731592924116 942.6786388467237 293.2084829104387
930 0.005 4.65 1 782.1590567012837 670.0245139015693 670.3630288549191 1006.343401933578 1025.474836550896 1045.051809695636 735.8534920507559 360.5521128345638 942.6848646527086 293.2084845304786
931 0.005 4.655 1 782.2161034630409 670.1240729167579 670.4627094104611 1006.343941167427 1025.474834555743 1045.051647270257 735.9108180364263 360.6309903512631 942.6909410347554 293.2084861480976
932 0.005 4.66 1 782.2730539826007 670.2234039643567 670.5621615350043 1006.344678298837 1025.475098962233 1045.051815096341 735.9680454773894 360.7097920505943 942.6971321699699 293.2084877627364
933 0.005 4.665 1 782.329835388869 670.3225072651167 670.6613855667784 1006.345211852603 1025.475096830642 1045.051650481813 736.0251342534808 360.7885222067413 942.7031825616979 293.2084893756726
934 0.005 4.67 1 782.3865473038805 670.4213838575424 670.7603823584318 1006.345932525214 1025.475352790551 1045.051813808939 736.0821266630379 360.8671773320233 942.7093307548117 293.2084909862548
935 0.005 4.675 1 782.4430877683695 670.5200338679844 670.8591522283488 1006.346462606076 1025.475351228387 1045.051649935602 736.1389807100188 360.9457600332901 942.7153494573953 293.2084925949911
936 0.005 4.68 1 782.4995211572435 670.6184582683744 670.9576960289787 1006.347198059359 1025.475616453958 1045.051818382472 736.1957356327642 361.0242695015943 942.7214891420468 293.2084942010455
937 0.005 4.685 1 782.555792624965 670.716657279463 671.0560140966834 1006.347732475706 1025.475614543212 1045.051654526549 736.2523638653889 361.10270230019 942.727490759287 293.208495804443
938 0.005 4.69 1 782.611976611935 670.8146318586398 671.1541072637884 1006.348465717654 1025.47587649196 1045.051821488047 736.3088988875463 361.1810646787137 942.7336089181053 293.2084974045289
939 0.005 4.695 1 782.6679813239612 670.9123821392621 671.251975793846 1006.348983288495 1025.475866808624 1045.051654776535 736.3652861656949 361.259355701047 942.7395753883108 293.2084990014159
940 0.005 4.7 1 782.7239229617061 671.0099091989794 671.3496206441692 1006.34972183119 1025.476132047998 1045.051822569837 736.4215885287542 361.3375717447021 942.7456848625615 293.2085005945373
941 0.005 4.705 1 782.779697103772 671.1072132273029 671.4470420856611 1006.350254720939 1025.476128880792 1045.051658746887 736.477766694416 361.4157130354943 942.7516454414177 293.2085021845233
942 0.005 4.71 1 782.8353903040723 671.2042950616949 671.5442408946303 1006.350981594898 1025.47638894376 1045.051825219159 736.5338434504457 361.4937792173017 942.7577170423237 293.208503770532
943 0.005 4.715 1 782.8909092669393 671.3011549439043 671.6412174155341 1006.351503918838 1025.476383361213 1045.051661470787 736.5897880708668 361.5717768065728 942.7636437222654 293.2085053534385
944 0.005 4.72 1 782.9463407421068 671.3977939496804 671.7379725819773 1006.352233959214 1025.47664650042 1045.051829427012 736.6456476542911 361.6496995786321 942.769689202656 293.208506933124
945 0.005 4.725000000000001 1 783.0016067984271 671.4942121634422 671.8345066197545 1006.352756032894 1025.47663997293 1045.051664643148 736.7013715519774 361.727546914075 942.7755935805183 293.2085085102326
946 0.005 4.73 1 783.0567893301894 671.5904105293195 671.9308203377783 1006.353478636231 1025.476899455384 1045.051832300489 736.7570038020341 361.8053192098034 942.7816122835334 293.2085100847295
947 0.005 4.735 1 783.1117915406907 671.686389106056 672.026913983055 1006.353998001275 1025.476893264465 1045.051668581428 736.8124839395877 361.8830167927524 942.7874901609737 293.2085116570339
948 0.005 4.74 1 783.1667021061305 671.7821489281546 672.1227883879536 1006.354718172818 1025.477152354865 1045.051835441169 736.8678827842449 361.9606428064653 942.7934826785125 293.2085132269844
949 0.005 4.745 1 783.2214600883548 671.8776902008602 672.2184438460474 1006.355234249862 1025.477144089797 1045.051670228241 736.9231541104415 362.0381952045074 942.7993364830204 293.208514794732
950 0.005 4.75 1 783.2761405652752 671.9730138620279 672.3138811603102 1006.355952377034 1025.477402285825 1045.051837468824 736.9783372299738 362.1156713887863 942.8053066683087 293.2085163599426
951 0.005 4.755 1 783.3306572267967 672.0681200227095 672.4091005565272 1006.35646636767 1025.477396343832 1045.051675465643 737.0333800303409 362.1930690378607 942.8111354417792 293.2085179230199
952 0.005 4.76 1 783.3850966474132 672.1630096728707 672.5041028481659 1006.357184284702 1025.477655284112 1045.051842873416 737.0883387863915 362.2703993369394 942.8170828682827 293.2085194834195
953 0.005 4.765 1 783.4393772163741 672.257682974059 672.5988882899944 1006.357695995908 1025.477645132562 1045.051677141041 737.1431666205241 362.3476526282166 942.8228889901212 293.2085210412678
954 0.005 4.77 1 783.4935716289261 672.3521408196374 672.6934576557691 1006.3583949344 1025.47789541546 1045.051841604419 737.197897313822 362.4248302519068 942.8288037907258 293.2085225960861
955 0.005 4.775 1 783.5476061037583 672.4463833915927 672.7878112102952 1006.358901256528 1025.477887839171 1045.051678456575 737.2525035079244 362.5019336450893 942.834582031269 293.2085241483867
956 0.005 4.78 1 783.6015598277687 672.540411624931 672.8819496955193 1006.359613236555 1025.478144796461 1045.051843566617 737.3070200304543 362.5789632758554 942.8404799136472 293.2085256979271
957 0.005 4.785 1 783.6553560511971 672.6342256875175 672.9758733185023 1006.360122405963 1025.478134686874 1045.051678071871 737.3614066269869 362.6559175200331 942.8462390450172 293.208527244875
958 0.005 4.79 1 783.7090749059553 672.7278265251113 673.0695830896015 1006.360833223079 1025.478392079097 1045.051846812181 737.4157045092977 362.7327947781612 942.8521142123236 293.2085287888979
959 0.005 4.795 1 783.7626379735201 672.8212142958176 673.1630793821752 1006.361336179327 1025.478379179762 1045.051680920962 737.4698725471114 362.8095987491329 942.8578474009548 293.2085303301834
960 0.005 4.8 1 783.8161191070562 672.9143899170734 673.2563632754142 1006.362043643554 1025.478636135568 1045.051849797087 737.5239528858302 362.8863253764761 942.8636991481649 293.2085318686594
961 0.005 4.805 1 783.8694425079148 673.0073535305174 673.3494350947955 1006.362544949216 1025.478622878337 1045.051683518726 737.5779014443237 362.9629786461012 942.8694101550742 293.2085334047778
962 0.005 4.81 1 783.9226841389047 673.1001060725258 673.4422957372964 1006.363249690865 1025.478878158856 1045.051851296785 737.6317632164947 363.039557822055 942.8752382675276 293.2085349383866
963 0.005 4.815 1 783.9757666866383 673.1926477052039 673.5349455356331 1006.363750772441 1025.478867049958 1045.051686960728 737.6854959357299 363.1160612955775 942.8809272018455 293.2085364698956
964 0.005 4.82 1 784.0287809733934 673.2849795069894 673.627385408381 1006.36446966748 1025.479129387686 1045.051856735699 737.7391547350563 363.1924907443083 942.8867451409556 293.2085379990439
965 0.005 4.825 1 784.0816331551433 673.3771014869457 673.7196155293108 1006.364971096867 1025.47911609907 1045.051691175159 737.792677336163 363.2688552826174 942.8924143172775 293.2085395262769
966 0.005 4.83 1 784.1344028822967 673.4690146227211 673.8116367015522 1006.365681807929 1025.479371816997 1045.051858319121 737.8461117028465 363.3451415087031 942.8981996075373 293.2085410513171
967 0.005 4.835 1 784.1870136593867 673.5607190112456 673.9034491339609 1006.366179012981 1025.479357976872 1045.051694253726 737.8994182518812 363.4213517125237 942.9038429386962 293.2085425749297
968 0.005 4.84 1 784.2395436013729 673.6522155786232 673.9950536069931 1006.366875561236 1025.479611162001 1045.0518616668 737.95263719077 363.4974882521223 942.9096018194545 293.2085440966694
969 0.005 4.845 1 784.2919148768276 673.7435044484265 674.0864503675128 1006.367366778434 1025.479597556154 1045.051697717334 738.0057398321547 363.5735487429371 942.9152180424416 293.2085456167568
970 0.005 4.850000000000001 1 784.3442063205671 673.834586607399 674.1776401752692 1006.368065665975 1025.479852229259 1045.051865741274 738.0587497535687 363.6495272138877 942.9209548212311 293.2085471352424
971 0.005 4.855 1 784.3963444269357 673.9254621914611 674.2686233544219 1006.368557990335 1025.479837911827 1045.051699767377 738.1116197395131 363.7254325041809 942.9265513090173 293.2085486522262
972 0.005 4.86 1 784.4483866045362 674.0161320959913 674.3594006586651 1006.369257154206 1025.480096228853 1045.051869253203 738.1644049126199 363.8012659903929 942.9322680923063 293.2085501671719
973 0.005 4.865 1 784.5002149335188 674.1065964429338 674.4499723575449 1006.369750555559 1025.480082119483 1045.051704052416 738.217059996614 363.8770212007473 942.9378461701231 293.2085516806454
974 0.005 4.87 1 784.5520179016872 674.196856260696 674.5403392426805 1006.370443382886 1025.480332911011 1045.051871238746 738.2696312264168 363.9527032115539 942.9435413853829 293.2085531916068
975 0.005 4.875 1 784.6036867674432 674.2869116984591 674.6305015665007 1006.370931403742 1025.480316727463 1045.051706254958 738.3220766290405 364.0283073873342 942.9490928880712 293.2085547004551
976 0.005 4.88 1 784.6552864223443 674.3767636857117 674.7204601046806 1006.371619335865 1025.480566576399 1045.051872083538 738.3744380192832 364.1038397623885 942.9547585182197 293.20855620647
977 0.005 4.885 1 784.7067338562108 674.4664123621487 674.8102151127067 1006.372105286724 1025.480552220022 1045.051709837506 738.4266717100074 364.179303711879 942.9602856741506 293.2085577101664
978 0.005 4.89 1 784.7581071152525 674.5558586391411 674.8997673497724 1006.372793624574 1025.480802759572 1045.05187656769 738.4788312425068 364.2546910542279 942.9659290844651 293.2085592113559
979 0.005 4.895 1 784.8093548831225 674.6451028784051 674.9891172035746 1006.373263889116 1025.480778954032 1045.051708773633 738.5308786241288 364.3300018677047 942.9714328805362 293.2085607098195
980 0.005 4.9 1 784.8605146791964 674.7341458024943 675.0782653607105 1006.37394196793 1025.481028225016 1045.051875960428 738.5828241902179 364.4052408637053 942.9770511674001 293.2085622052713
981 0.005 4.905 1 784.9115152415899 674.8229875540551 675.1672120760508 1006.374424335297 1025.481013406401 1045.051712147485 738.6346392526478 364.4804037161495 942.9825334922623 293.2085636982194
982 0.005 4.91 1 784.9624470029537 674.9116291360826 675.2559581774972 1006.375105399767 1025.481259387451 1045.051878013749 738.686379706008 364.5554911043367 942.9881287570444 293.2085651882815
983 0.005 4.915 1 785.0132327768142 675.0000706097975 675.3445039215388 1006.375590475024 1025.4812452899 1045.051715584291 738.7379830763049 364.6305025706602 942.9935931923428 293.2085666761567
984 0.005 4.92 1 785.0639352049405 675.0883128172751 675.4328500118642 1006.376271776277 1025.48149502774 1045.051883602412 738.7895046142697 364.705438623691 942.999171398278 293.2085681613925
985 0.005 4.925 1 785.1144753768639 675.1763558477346 675.5209966563679 1006.376712139707 1025.481470370393 1045.051716185411 738.8408958792537 364.780301786595 943.0046001943081 293.2085696446806
986 0.005 4.93 1 785.1649482822274 675.2642006872201 675.608944669645 1006.377382492514 1025.481721640368 1045.051884787228 738.89223056516 364.8550888471907 943.0101510998506 293.2085711259888
987 0.005 4.935 1 785.2152669301887 675.3518474232667 675.696694303376 1006.377853256358 1025.481702904407 1045.051718392921 738.9434291361429 364.9298012541477 943.0155624711791 293.208572605499
988 0.005 4.94 1 785.2655116302224 675.4392969249474 675.7842463056407 1006.378529590446 1025.481950492857 1045.051885323215 738.9945407095582 365.0044387643172 943.0210940000809 293.2085740822553
989 0.005 4.945 1 785.3156064894644 675.5265493108204 675.8716009241915 1006.379003330054 1025.48193241081 1045.051721684208 739.0455272079619 365.0789958796113 943.026485237302 293.2085755575577
990 0.005 4.95 1 785.3656281132194 675.6136054662485 675.9587589098406 1006.379678314886 1025.482178889196 1045.05188853236 739.0964306944477 365.1534806690439 943.0319948599697 293.2085770303801
991 0.005 4.955 1 785.4154998129599 675.7004654939284 676.0457204889534 1006.380149143468 1025.482159362184 1045.051723114854 739.1472100160229 365.2278902477586 943.0373665674909 293.2085785009124
992 0.005 4.96 1 785.4652788830191 675.7871301118909 676.1324862933747 1006.380829302617 1025.482408398353 1045.051891081073 739.1979013394265 365.3022285276401 943.0428609533952 293.2085799689252
993 0.005 4.965 1 785.514917494361 675.8735996193628 676.2190566899039 1006.381298342546 1025.482387547526 1045.051726020142 739.2484741326423 365.3764912845415 943.048213472564 293.2085814342423
994 0.005 4.97 1 785.5644903185404 675.9598749010022 676.3054324435653 1006.381966497659 1025.482631432042 1045.051892635901 739.2989701994761 365.4506819465608 943.0536801265714 293.2085828963212
995 0.005 4.975000000000001 1 785.6139169369544 676.0459560583835 676.3916137917845 1006.382431236274 1025.482609251033 1045.051726231489 739.3493423588892 365.5247981382032 943.0590009520949 293.2085843554394
996 0.005 4.98 1 785.663273654613 676.1318439670032 676.4776014886107 1006.383100017104 1025.482856087553 1045.05189577129 739.3996332552754 365.5988387371984 943.0644316164596 293.2085858111175
997 0.005 4.985 1 785.7124842239191 676.217538741173 676.5633957745541 1006.383563066905 1025.482833856711 1045.051730719023 739.4498067156753 365.672803724332 943.0697275352045 293.2085872638476
998 0.005 4.99 1 785.7616249759513 676.3030412670145 676.6489973992103 1006.384232423923 1025.483081527082 1045.051899821515 739.4998992016464 365.7466880708457 943.0751440265858 293.2085887137726
999 0.005 4.995 1 785.8106393409505 676.3883512210666 676.7344064015728 1006.384757064115 1025.483061947155 1045.051732334719 739.5498505570184 365.8204982607475 943.080454292594 293.2085901611034
1000 0.005 5 1 785.8595799722106 676.4734699949743 676.8196237227597 1006.385428253464 1025.483299672206 1045.051897122849 739.5997295225626 365.8942340423629 943.0858599635282 293.208591605677
1001 0.005 5.005 1 785.9083646000179 676.5583976181007 676.9046495892393 1006.385881430029 1025.483273927071 1045.051730689635 739.649487967775 365.9678924823021 943.0911153678978 293.2085930478385
1002 0.005 5.01 1 785.9570636502532 676.6431349227771 676.9894847245093 1006.386535373937 1025.483517136521 1045.051898989916 739.6991696678067 366.0414775513988 943.0964813434603 293.2085944876712
1003 0.005 5.015 1 786.0056197472044 676.7276820139298 677.0741293609454 1006.386991037807 1025.483495472202 1045.051735058269 739.748732798566 366.1149886925253 943.1017143238447 293.2085959255031
1004 0.005 5.02 1 786.054109987384 676.8120397655886 677.1585842464344 1006.387651041805 1025.483740805171 1045.051903029738 739.7982183895705 366.1884293718198 943.1070664422579 293.2085973612749
1005 0.005 5.025 1 786.1024533926169 676.8962082390636 677.2428495872641 1006.388104817358 1025.483716707334 1045.051737234819 739.8475814468395 366.2617938962748 943.1122786773135 293.2085987955027
1006 0.005 5.03 1 786.1507267627095 676.9801883217691 677.3269261334902 1006.388759900982 1025.48396076721 1045.051905283231 739.8968659210951 366.3350828241364 943.1176051603285 293.2086002275544
1007 0.005 5.035 1 786.1988558884054 677.0639801014698 677.4108141077238 1006.389216520582 1025.483937852174 1045.051740473951 739.9460306242046 366.4082966339664 943.1227959642378 293.2086016576747
1008 0.005 5.04 1 786.246918698548 677.1475844175307 677.4945142160133 1006.389871264692 1025.484177998388 1045.051905879994 739.9951285346812 366.4814351708619 943.1281040290812 293.2086030855885
1009 0.005 5.045 1 786.2948372574506 677.2310013684278 677.5780266959275 1006.39032204204 1025.484152763833 1045.051741063355 740.0440988788617 366.5544990239439 943.1332743368491 293.2086045111005
1010 0.005 5.05 1 786.3426893286156 677.3142318183333 677.6613522881947 1006.390974940488 1025.484393594111 1045.051907547907 740.092989664305 366.6274872649299 943.1385616839115 293.2086059337502
1011 0.005 5.055 1 786.3903961533509 677.3972758499876 677.7444912012145 1006.391424077512 1025.484369372858 1045.051743760745 740.1417590580755 366.7004000898988 943.1437124241594 293.2086073538599
1012 0.005 5.06 1 786.4380369796289 677.4801343218319 677.8274441718623 1006.392074516243 1025.484608819538 1045.051909593379 740.1904519493078 366.773238194117 943.1489785732881 293.2086087712271
1013 0.005 5.065 1 786.4855332090295 677.5628073216775 677.9102114130111 1006.392522427081 1025.484584175831 1045.051744966502 740.2390254794437 366.8460016162372 943.1541082362373 293.208610186014
1014 0.005 5.07 1 786.5329642182421 677.6452956819737 677.9927936525694 1006.393182998498 1025.484828539957 1045.051912363042 740.287533376533 366.9186898066736 943.1593565463016 293.208611598166
1015 0.005 5.075 1 786.5802538884044 677.7275995079533 678.0751910927495 1006.393632795394 1025.484803089427 1045.051748474391 740.3359207784881 366.9913032991838 943.1644680338153 293.2086130080609
1016 0.005 5.08 1 786.6274822973955 677.8097196508396 678.157404472724 1006.394278923756 1025.48504203786 1045.051916062409 740.3842280686484 367.0638419001745 943.1696940539135 293.2086144153008
1017 0.005 5.085 1 786.6745530071599 677.8916562407868 678.2394340404102 1006.394726938395 1025.48501743478 1045.051752308082 740.4324148597592 367.1363052295096 943.1747824602533 293.2086158202563
1018 0.005 5.09 1 786.7213386715586 677.9732453696877 678.321170421885 1006.395400737718 1025.485298168462 1045.051941214944 740.4798141705928 367.2085133541433 943.1799985061863 293.208617222981
1019 0.005 5.095 1 786.7680217470364 678.0546404777167 678.4027020932889 1006.39587191174 1025.485281698742 1045.051775475114 740.5272732573128 367.2806750422606 943.1850866069241 293.2086186234317
1020 0.005 5.100000000000001 1 786.8146625755496 678.1358446986707 678.4840356382606 1006.396527637718 1025.48551697492 1045.051938633788 740.5747424712362 367.3527748900959 943.1902844014609 293.2086200217826
1021 0.005 5.105 1 786.8611724288817 678.2168591397103 678.5651740605092 1006.396966337344 1025.485482476221 1045.051771329021 740.6221413034663 367.4248059713672 943.1953347214287 293.2086214186449
1022 0.005 5.11 1 786.9076304660168 678.2976854762355 678.6461199998239 1006.397604909454 1025.48571700394 1045.051938519837 740.6695104883836 367.4967662466235 943.200499615587 293.2086228133689
1023 0.005 5.115 1 786.9541438252863 678.3784877344553 678.7269842293456 1006.398014973995 1025.485650240404 1045.05175479565 740.7174482448354 367.5688331877319 943.2055163954096 293.2086242057892
1024 0.005 5.12 1 787.0005652630572 678.4591148405145 678.8076806104106 1006.398622118447 1025.485877464659 1045.051922916397 740.7651632182634 367.6408031193149 943.2106452371049 293.2086255952851
1025 0.005 5.125 1 787.0468313269774 678.5395650864522 678.8882044425936 1006.39903135812 1025.485846833726 1045.051756820362 740.8126827196677 367.7126795683001 943.2156412033279 293.2086269816976
1026 0.005 5.13 1 787.0930178310665 678.6198387031068 678.9685544115218 1006.399662636868 1025.486088277535 1045.051925040891 740.8600887247188 367.784476922759 943.2207638244777 293.2086283632669
1027 0.005 5.135 1 787.1390623125749 678.6999353805859 679.0487295379837 1006.40009713127 1025.486061911002 1045.051760201661 740.9073603302892 367.8561968907358 943.2257530986864 293.2086297398342
1028 0.005 5.14 1 787.1850460208101 678.7798557273326 679.1287297748362 1006.400734740511 1025.486297738261 1045.051926069734 740.9545488637744 367.9278399640908 943.2308638524845 293.2086311103079
1029 0.005 5.145 1 787.2308895631629 678.8595995945537 679.2085547540723 1006.401169379005 1025.486269796452 1045.051762088912 741.0016145886469 367.9994072654357 943.2358365280259 293.2086324751746
1030 0.005 5.15 1 787.2766716505231 678.9391676490209 679.2882047468732 1006.401804580438 1025.486505154195 1045.051927473667 741.0486019994624 368.0709015762729 943.2409288126963 293.2086338345255
1031 0.005 5.155 1 787.3223137797481 679.018559833727 679.3676795966865 1006.402235019289 1025.486476451803 1045.051764612765 741.0954697641109 368.1423194802455 943.245883173988 293.2086351893378
1032 0.005 5.16 1 787.3678939541193 679.0977768647782 679.4469797280033 1006.402867213786 1025.486712769057 1045.051931174817 741.1422612472807 368.2136616350514 943.2509566070755 293.2086365401943
1033 0.005 5.165 1 787.4133164970533 679.1768185541606 679.5261050400812 1006.403300470695 1025.486685059657 1045.051767574978 741.1889238505044 368.2849285734437 943.2558950213614 293.2086378886337
1034 0.005 5.17 1 787.4586880202038 679.2556857749629 679.6050560629834 1006.403931624947 1025.486920213587 1045.0519341051 741.2355187128475 368.3561217553035 943.2609516398901 293.2086392352198
1035 0.005 5.175 1 787.5039069945121 679.3343782687582 679.6838326180338 1006.404323278465 1025.48687331826 1045.051765765644 741.2819755024982 368.4272396572169 943.2658493768081 293.2086405812871
1036 0.005 5.18 1 787.5490747274789 679.4128970441079 679.7624354576618 1006.404945069813 1025.48711082491 1045.051935225086 741.3283716710386 368.4982822722185 943.2708797531665 293.2086419274406
1037 0.005 5.185 1 787.594111979261 679.4912420843641 679.8408646493316 1006.405370950881 1025.487083244553 1045.051771955203 741.3746592886343 368.5692498241327 943.2757758990914 293.2086432744838
1038 0.005 5.19 1 787.6390961317082 679.5694141903326 679.9191208127171 1006.406000732464 1025.487319122684 1045.051938235189 741.4208790423363 368.6401414637297 943.2807939245134 293.2086446222285
1039 0.005 5.195 1 787.6839439513914 679.6474133301857 679.9972040189882 1006.40642282046 1025.487285876349 1045.051772125169 741.4669847559082 368.7109591815361 943.2856697051465 293.2086459713784
1040 0.005 5.2 1 787.7287348117095 679.7252403187758 680.0751149071655 1006.407046900938 1025.487518166724 1045.051938284744 741.5130192085835 368.7817019416302 943.290664972605 293.2086473214019
1041 0.005 5.205 1 787.7733890452097 679.8028951310228 680.152853569139 1006.407464073053 1025.487484488046 1045.051773205625 741.5589392804748 368.8523700451107 943.2955205678343 293.208648671694
1042 0.005 5.21 1 787.8179872914933 679.8803785833064 680.2304206578245 1006.408086770307 1025.487718566659 1045.051940566805 741.6047894588222 368.9229624424629 943.3004964450877 293.2086500213774
1043 0.005 5.215 1 787.8624482470423 679.9576906421019 680.3078162706666 1006.408503698269 1025.487685357676 1045.051775788902 741.6505252315827 368.9934804150864 943.3053325003489 293.2086513706923
1044 0.005 5.22 1 787.9068555400596 680.0348321519206 680.3850410834415 1006.409123865457 1025.487917988382 1045.051941491806 741.6961922841072 369.0639235411198 943.3102910851907 293.2086527187706
1045 0.005 5.225000000000001 1 787.9511344368037 680.1118032080203 680.4620952971048 1006.409528176252 1025.487882568814 1045.051777657047 741.7417426847619 369.1342854919827 943.3151014335767 293.2086540656913
1046 0.005 5.23 1 787.9953691933505 680.1886044572096 680.5389794590573 1006.410143551262 1025.48811627737 1045.051945276363 741.7872456983175 369.204575931128 943.3200371945244 293.2086554113931
1047 0.005 5.235 1 788.0394257133671 680.2652358737041 680.6156936746655 1006.410559797642 1025.488084014411 1045.051780300753 741.832637701942 369.274793963098 943.3248350661474 293.2086567561131
1048 0.005 5.24 1 788.083436174189 680.3416982998784 680.6922386344601 1006.411178732141 1025.488316604466 1045.051946490854 741.8779475761712 369.3449377909157 943.3297552849276 293.2086580992628
1049 0.005 5.245 1 788.1273115467343 680.4179917048517 680.7686144265831 1006.411586647858 1025.488279017007 1045.051779971072 741.9231388406538 369.4150038408994 943.3345314360472 293.2086594419683
1050 0.005 5.25 1 788.1711346241937 680.494116839105 680.8448216957134 1006.412202410105 1025.488511257746 1045.051946655702 741.9682875920839 369.4849971907554 943.3394295743394 293.2086607835193
1051 0.005 5.255 1 788.2148482062543 680.5700738866419 680.9208606942403 1006.412618695869 1025.488479029705 1045.051783460232 742.0133096545636 369.5549170230079 943.344199258313 293.2086621246411
1052 0.005 5.26 1 788.2584885763115 680.6458634927667 680.9967319911423 1006.413232803877 1025.488711389001 1045.051951270314 742.0582480647128 369.6247635254434 943.3490814683731 293.2086634649598
1053 0.005 5.265 1 788.3019851415929 680.7214856844105 681.072435701427 1006.413639840126 1025.488675437645 1045.051786337149 742.1030710859774 369.6945099688642 943.3538216578096 293.208664805002
1054 0.005 5.27 1 788.3454262156475 680.7969412885674 681.1479725158933 1006.414251485032 1025.488907878693 1045.051954688656 742.147825029818 369.7642003116869 943.3586814245979 293.2086661445984
1055 0.005 5.275 1 788.3887333041681 680.8722302874359 681.2233425572994 1006.414657700969 1025.488872815072 1045.051789955998 742.192466281655 369.8338209361714 943.3634030463787 293.2086674839462
1056 0.005 5.28 1 788.43198859368 680.947353486452 681.2985464797404 1006.415267683257 1025.489103678678 1045.051955801448 742.2370394125739 369.9033757771312 943.3682442902071 293.208668822461
1057 0.005 5.285 1 788.475109848971 681.0223108811471 681.3735844252226 1006.41567035971 1025.489066111095 1045.051789370694 742.2815003000811 369.9728536182683 943.3729462152108 293.2086701604839
1058 0.005 5.29 1 788.5181798573254 681.0971033077777 681.4484570877147 1006.416277925305 1025.489296718946 1045.051956187056 742.3258944451309 370.0422638907779 943.3777678309042 293.2086714973394
1059 0.005 5.295 1 788.5611171426241 681.1717307189947 681.5231645695284 1006.416679601406 1025.489260509669 1045.051790855706 742.3701779237172 370.1115915524072 943.3824479917894 293.2086728328364
1060 0.005 5.3 1 788.6040009389438 681.2461939350106 681.597707542688 1006.417286064998 1025.489491614577 1045.051958126322 742.4143936684794 370.1808430323438 943.3872504496035 293.2086741658499
1061 0.005 5.305 1 788.646749825293 681.3204929344633 681.67208612465 1006.417687102817 1025.48945571721 1045.051794093359 742.4584977280183 370.2500168729599 943.3919138084096 293.2086754965562
1062 0.005 5.31 1 788.6894448786556 681.3946285060817 681.7463009792859 1006.418290831885 1025.489684811294 1045.051959878137 742.5025345634759 370.3191171654184 943.3966973693276 293.2086768244711
1063 0.005 5.315 1 788.7320066415627 681.4686006423959 681.8203522279696 1006.418689788309 1025.489648509749 1045.051796076655 742.5464614837662 370.3881377634947 943.4013423142566 293.2086781495012
1064 0.005 5.32 1 788.7745161233447 681.5424101620243 681.8942405454768 1006.419291495388 1025.48987744619 1045.051962369453 742.5903225459108 370.4570890248341 943.4061052518813 293.2086794709119
1065 0.005 5.325 1 788.8168977324713 681.6160571952506 681.9679661713143 1006.419694435074 1025.489842454759 1045.051798557653 742.6340628391874 370.5259661866062 943.4107350249367 293.2086807891202
1066 0.005 5.33 1 788.8592300330206 681.6895424212167 682.0415296905944 1006.42030048543 1025.49007404113 1045.051965359289 742.6777524536886 370.5947687471422 943.4154838756051 293.2086821036269
1067 0.005 5.335 1 788.9014263159478 681.7628657951258 682.1149311888822 1006.420694825807 1025.490034348974 1045.051799167941 742.721333810304 370.6634971452017 943.4200904378927 293.2086834150155
1068 0.005 5.34 1 788.9435676534255 681.8360283158697 682.1881714726384 1006.421292962888 1025.490264025958 1045.051968268368 742.7648499503442 370.7321513862593 943.4248169197763 293.208684722588
1069 0.005 5.345 1 788.9855774988056 681.9090297744613 682.2612505376901 1006.421685972123 1025.490225847813 1045.05180216572 742.8082538757061 370.8007323049939 943.429405362736 293.2086860268836
1070 0.005 5.350000000000001 1 789.0275361539213 681.9818709830013 682.3341690441797 1006.422277141309 1025.490454391663 1045.051970039517 742.8515932419283 370.8692386270567 943.4341162218741 293.2086873277955
1071 0.005 5.355 1 789.0693646472487 682.0545519078419 682.4069270988517 1006.422665925686 1025.490414730597 1045.051803941722 742.8948223509867 370.9376717118619 943.4386868104577 293.2086886257301
1072 0.005 5.36 1 789.1111409880824 682.1270732811134 682.4795253054133 1006.423256974656 1025.490642565499 1045.051971497197 742.9380380921449 371.0060321030963 943.4433744198479 293.2086899199888
1073 0.005 5.365 1 789.1527868054757 682.1994351569519 682.5519638332388 1006.423647351558 1025.49060405137 1045.051806176849 742.9811242288421 371.0743184745576 943.4479262667037 293.2086912113633
1074 0.005 5.37 1 789.1943843534498 682.271638169361 682.6242432274813 1006.424241993676 1025.490832586915 1045.051973748442 743.0241299326825 371.1425339674886 943.4526017565242 293.2086924995871
1075 0.005 5.375 1 789.2358513544399 682.3436824434573 682.6963637044317 1006.4246299197 1025.490792561666 1045.051808839871 743.0670204491643 371.2106734691064 943.4571365984395 293.2086937848774
1076 0.005 5.38 1 789.277264026642 682.4155688534901 682.7683259787017 1006.425219339501 1025.491017951006 1045.051975358668 743.1098589369411 371.278738170577 943.4617860964637 293.2086950669634
1077 0.005 5.385 1 789.3185426336722 682.487297477572 682.8401302495409 1006.425605639815 1025.490977761191 1045.05181023664 743.1525780344747 371.346725609663 943.4663008472439 293.208696346259
1078 0.005 5.39 1 789.3597757720814 682.5588689624301 682.9117770709753 1006.426193640678 1025.491204517202 1045.051976898842 743.1952284546027 371.4146400711026 943.4709361866345 293.208697622459
1079 0.005 5.395 1 789.4008820374746 682.6302832674399 682.9832665479253 1006.426577704434 1025.491164554213 1045.051812452134 743.2377652865927 371.4824809071506 943.4754324644174 293.2086988960139
1080 0.005 5.4 1 789.4419402392243 682.7015411767521 683.0545993379723 1006.427167305404 1025.491392714651 1045.051981118591 743.2802373922979 371.5502488049244 943.4800503188806 293.2087001662437
1081 0.005 5.405 1 789.4828703894671 682.7726426615852 683.1257755312922 1006.427551031822 1025.491351468778 1045.051815576612 743.3226020120214 371.6179425922722 943.4845278188678 293.2087014337535
1082 0.005 5.41 1 789.5237524856132 682.8435885107642 683.1967957913504 1006.428137208946 1025.491576144928 1045.051981624917 743.3649045557338 371.68556330409 943.4891252813032 293.2087026979887
1083 0.005 5.415 1 789.5645073923378 682.9143787484103 683.2676602575808 1006.428536636595 1025.49155002702 1045.051831397073 743.4071022878893 371.7531086757785 943.4936028638256 293.208703958933
1084 0.005 5.42 1 789.6052243069802 682.9850141373565 683.3383695766966 1006.429133506039 1025.491788934542 1045.052008887099 743.4492379152136 371.8205822660314 943.498204806413 293.2087052177503
1085 0.005 5.425 1 789.6458126570491 683.0554945924413 683.4089238095195 1006.42950773528 1025.491743787872 1045.051839278317 743.4912652335422 371.8879818512674 943.5026520025837 293.2087064742679
1086 0.005 5.43 1 789.6863437805832 683.1258209192641 683.4793236183738 1006.430079832255 1025.491959794041 1045.051997100118 743.5332274117262 371.9553073038231 943.5072048682415 293.2087077296263
1087 0.005 5.435 1 789.7267393388399 683.195993051988 683.5495690704983 1006.430445771814 1025.491908760046 1045.051824627498 743.5750841499819 372.0225579619444 943.5116129563687 293.2087089850021
1088 0.005 5.44 1 789.7671073509048 683.2660113537207 683.6196604669249 1006.431018082573 1025.492128971307 1045.051986946561 743.6168830204721 372.0897360204432 943.5161435811301 293.2087102411252
1089 0.005 5.445 1 789.8073337517387 683.3358761980766 683.6895982205007 1006.431390979048 1025.492082301974 1045.05181867999 743.6585765103393 372.1568400086667 943.5205382084699 293.2087114992172
1090 0.005 5.45 1 789.847510186831 683.405588397625 683.7593830008552 1006.431970909264 1025.492304268443 1045.051985387535 743.7002082956021 372.2238699225339 943.5250584280668 293.2087127588066
1091 0.005 5.455 1 789.8875622417528 683.4751479749277 683.8290149792965 1006.432364253411 1025.492276841872 1045.051837812766 743.7417372174873 372.290825480444 943.5294640236385 293.2087140186417
1092 0.005 5.46 1 789.92757952776 683.5445556962138 683.8984947956754 1006.432955181487 1025.492513485281 1045.052013490082 743.7832042710954 372.3577076592248 943.5339949029481 293.2087152784433
1093 0.005 5.465 1 789.9674727222805 683.6138114792866 683.9678224947863 1006.433317382198 1025.492464106521 1045.051842459244 743.8245632333698 372.4245161633984 943.5383628079655 293.208716536555
1094 0.005 5.47 1 790.0073121390244 683.682916087566 684.036998725039 1006.433880534651 1025.492678843188 1045.052001049103 743.8658581255939 372.4912510189628 943.5428417292015 293.2087177919293
1095 0.005 5.475000000000001 1 790.0470421400959 683.7518694865239 684.1060235788522 1006.434239561736 1025.492626977121 1045.051828457469 743.9070490710544 372.5579111140812 943.5471802653922 293.2087190442184
1096 0.005 5.48 1 790.0867123570314 683.820672457028 684.1748977020285 1006.434806722732 1025.492843651328 1045.051990674529 743.9481790413212 372.6244981304242 943.5516421970548 293.2087202926554
1097 0.005 5.485 1 790.1262364544089 683.8893249556093 684.2436211985217 1006.435170361771 1025.492794694376 1045.051823122116 743.9892055173802 372.6910087844902 943.5559674119309 293.208721538361
1098 0.005 5.49 1 790.1657350511975 683.9578278624804 684.3121947835606 1006.435749344562 1025.493015791798 1045.05198377006 744.0301762063809 372.757445771769 943.5604345788811 293.2087227804336
1099 0.005 5.495 1 790.2050935606466 684.0261810738273 684.3806185088602 1006.436107570231 1025.492960720791 1045.051807027827 744.0710417650077 372.8238102183522 943.5647744503956 293.2087240195559
1100 0.005 5.5 1 790.2444147477565 684.0943853001431 684.4488929679306 1006.43666706957 1025.493178234117 1045.051975014952 744.1118446997701 372.8901017304717 943.5692139791269 293.208725255056
1101 0.005 5.505 1 790.2836075260112 684.1624405291279 684.5170182582633 1006.437031038764 1025.493139774884 1045.051821084538 744.1525620570352 372.9563207187843 943.5735057966459 293.2087264873245
1102 0.005 5.51 1 790.3227545897668 684.230347516593 684.5849950198794 1006.437604056198 1025.493370069044 1045.051997786155 744.1932066026491 373.0224667336334 943.5779197845657 293.2087277154179
1103 0.005 5.515 1 790.3617743610475 684.2981062219665 684.6528233417175 1006.437969212345 1025.493327695465 1045.051835428872 744.2337469934638 373.0885396845058 943.5821940721496 293.2087289396597
1104 0.005 5.52 1 790.400753009756 684.3657174354037 684.7205038713572 1006.438542708861 1025.493555076509 1045.052006887481 744.2742290671736 373.1545395037435 943.5865962455911 293.2087301589914
1105 0.005 5.525 1 790.4396103829032 684.4331811720327 684.7880367450139 1006.438925464912 1025.49352458971 1045.051855742638 744.3146102864143 373.2204621063 943.5908768877754 293.2087313723202
1106 0.005 5.53 1 790.4784366867773 684.5004981786685 684.8554225916151 1006.439504729943 1025.493756557544 1045.052029768835 744.3549316987417 373.2863111075027 943.5952852023938 293.2087325797762
1107 0.005 5.535 1 790.5171410437919 684.5676683553305 684.9226614677456 1006.439859979455 1025.493705878127 1045.051858034632 744.3951481501923 373.3520893325848 943.5995375035059 293.2087337808541
1108 0.005 5.54 1 790.555796653424 684.6346924197769 684.9897539678637 1006.440413319938 1025.493917733887 1045.052016649809 744.4353032606673 373.4177949603695 943.60389895909 293.2087349772863
1109 0.005 5.545 1 790.5943204733367 684.7015703217364 685.0567001537214 1006.440759307501 1025.493861191286 1045.051841857688 744.4753556316379 373.4834279752347 943.6081138681848 293.2087361687197
1110 0.005 5.55 1 790.6327985997426 684.7683028442493 685.1235006746765 1006.441313552854 1025.494075025877 1045.052004775174 744.5153501435752 373.5489881352175 943.61245256168 293.2087373561858
1111 0.005 5.555 1 790.6711553587797 684.8348899522897 685.1901556121535 1006.441665238239 1025.494024680261 1045.0518387982 744.5552466944188 373.6144762745984 943.6166590833064 293.2087385416907
1112 0.005 5.56 1 790.7094691525107 684.9013324669212 685.2566656580105 1006.442237937749 1025.494244438107 1045.051998507844 744.5950877099747 373.6798910409923 943.6210048147572 293.208739726226
1113 0.005 5.565 1 790.7476465485167 684.9676300665349 685.3230306700744 1006.442570999858 1025.494181888821 1045.051821347051 744.6348096215058 373.7452338036742 943.6251917628156 293.2087409110065
1114 0.005 5.57 1 790.7857933031125 685.0337837112197 685.3892514245664 1006.443117014724 1025.494397470184 1045.051988264255 744.6744796619975 373.810503428863 943.6295031983411 293.208742095862
1115 0.005 5.575 1 790.8238200756258 685.0997933232486 685.4553279943856 1006.44346473155 1025.494351941339 1045.051830359835 744.7140508472912 373.8756996769065 943.6336748955753 293.2087432818535
1116 0.005 5.58 1 790.8618182428474 685.1656598127413 685.5212611143877 1006.444024176634 1025.494578804228 1045.052007304776 744.7535744903581 373.940822679414 943.6379685219806 293.2087444691307
1117 0.005 5.585 1 790.8997013386991 685.2313830040655 685.5870507784027 1006.444380105575 1025.494536816815 1045.051847638257 744.7929964506485 374.0058729883172 943.6421272703249 293.2087456577025
1118 0.005 5.59 1 790.9375373161007 685.2969636551919 685.65269762713 1006.444940952809 1025.49475973028 1045.052017186365 744.8323594858097 374.07085024495 943.6464078081873 293.2087468464603
1119 0.005 5.595 1 790.9752504251818 685.3624017800037 685.7182017712686 1006.445310105527 1025.494726188319 1045.051866131286 744.8716243364306 374.1357540125083 943.6505699324046 293.2087480349381
1120 0.005 5.600000000000001 1 791.012930890879 685.4276981044781 685.7835638391979 1006.445877970194 1025.494956416971 1045.052040397508 744.9108320020426 374.2005865407186 943.6548584172807 293.2087492231358
1121 0.005 5.605 1 791.0504884978218 685.4928525030404 685.8487838507789 1006.446222834511 1025.494903793515 1045.051869543832 744.9499376483874 374.265345661554 943.6589910981751 293.2087504106926
1122 0.005 5.61 1 791.0879995650205 685.5578657190536 685.9138624115077 1006.44676588239 1025.495113700247 1045.052028850583 744.9889855122375 374.3300329229075 943.6632341467548 293.2087515982559
1123 0.005 5.615 1 791.1253812100078 685.6227376729571 685.978799570648 1006.447100145439 1025.495053247889 1045.051853527598 745.0279323825719 374.3946471297853 943.6673312707655 293.2087527861623
1124 0.005 5.62 1 791.1627195111498 685.6874691340735 686.04359595935 1006.447642496717 1025.495264613206 1045.052016219112 745.0668240825748 374.4591884081438 943.6715512931505 293.2087539748255
1125 0.005 5.625 1 791.1999521302835 685.7520601164896 686.108251699685 1006.447987374681 1025.495212771771 1045.051848862595 745.1057002871707 374.5236570306152 943.6756424415992 293.2087551655719
1126 0.005 5.63 1 791.2371258286132 685.8165112952182 686.1727673736908 1006.448539490812 1025.495425498893 1045.052007742627 745.1444397362611 374.5880517223324 943.6798577696741 293.2087563578613
1127 0.005 5.635 1 791.2741934668284 685.8808226350277 686.2371430657859 1006.448876731014 1025.495367696656 1045.05183368875 745.1830826232741 374.6523744407285 943.6839420838479 293.2087575521981
1128 0.005 5.64 1 791.3112255360443 685.9449948473053 686.3013793663494 1006.449414692085 1025.495581510635 1045.052002242772 745.2216669734047 374.7166244589699 943.6881415815803 293.2087587477001
1129 0.005 5.645 1 791.3481515922406 686.0090278845699 686.3654763612933 1006.449743017338 1025.49553243641 1045.051844491054 745.2601490052147 374.7808020961377 943.6921600170375 293.2087599442791
1130 0.005 5.65 1 791.3850260771814 686.0729224606038 686.4294346197653 1006.450292595874 1025.495757725362 1045.052021066954 745.2985773778573 374.8449064357058 943.6963173801894 293.2087611412727
1131 0.005 5.655 1 791.4217742287722 686.1366785054976 686.4932542062148 1006.450638633156 1025.495711917501 1045.05185909117 745.3369084951221 374.9089405066491 943.7003491414522 293.2087623378736
1132 0.005 5.66 1 791.458481902702 686.2002967837735 686.5569357427619 1006.451188411582 1025.495931047254 1045.052027771171 745.3751862767409 374.9729014937031 943.7045102789457 293.2087635324914
1133 0.005 5.665 1 791.4950670085406 686.2637772623389 686.6204793293039 1006.451547846966 1025.495895706842 1045.051878137243 745.4133683776274 375.0367904236222 943.7085536150579 293.2087647241758
1134 0.005 5.67 1 791.5316270453616 686.327120676027 686.6838855804544 1006.452106144985 1025.496125740304 1045.052055133601 745.451497683395 375.1006068691813 943.7127272679994 293.2087659129245
1135 0.005 5.675 1 791.5680693561586 686.3903268839204 686.7471545015759 1006.452439013056 1025.496070486528 1045.051884321702 745.4895272029297 375.1643507822417 943.7167447637416 293.2087670974335
1136 0.005 5.68 1 791.6044699106856 686.453396630733 686.8102866891815 1006.452969878819 1025.496277190938 1045.052041452159 745.5275006133168 375.2280223265695 943.7208729343159 293.2087682778454
1137 0.005 5.685 1 791.640737993748 686.5163295437868 686.8732819329247 1006.453303003915 1025.496215101582 1045.051865191723 745.5653789743985 375.2916218572109 943.7248679651418 293.2087694545101
1138 0.005 5.69 1 791.6769727048332 686.5791266542 686.9361410972984 1006.453833006045 1025.496423028113 1045.052028686666 745.603202434677 375.355148444541 943.7289781337839 293.2087706273108
1139 0.005 5.695 1 791.713088345065 686.6417878739326 686.9988642303979 1006.454157817272 1025.496365222325 1045.051860835183 745.6409284077261 375.4186035381894 943.7329477963355 293.2087717975214
1140 0.005 5.7 1 791.7491697764572 686.7043140054874 687.0614519908727 1006.454697391794 1025.496575386001 1045.052019762106 745.6786030237499 375.4819866327257 943.737053174444 293.2087729648365
1141 0.005 5.705 1 791.7851433965757 686.7667049033934 687.1239043949861 1006.455023134547 1025.49651755846 1045.051847733127 745.7161955889693 375.5452980175481 943.7410230411846 293.2087741303687
1142 0.005 5.71 1 791.8210837332049 686.8289613093001 687.1862220442524 1006.455550306315 1025.496727749947 1045.052013115555 745.7537173291089 375.6085353387822 943.7451075308448 293.2087752933173
1143 0.005 5.715 1 791.856903273526 686.891083123644 687.2484049736083 1006.455874858787 1025.496675970524 1045.051854947407 745.7911397364392 375.6717015547802 943.7490489442781 293.2087764540048
1144 0.005 5.72 1 791.8926835027755 686.9530710956203 687.310453792433 1006.456412418428 1025.496899364447 1045.05203379636 745.8285095089418 375.7347961496683 943.7531125483254 293.2087776118646
1145 0.005 5.725000000000001 1 791.9283319862641 687.0149251703922 687.3723685619844 1006.456745063314 1025.49685098202 1045.051871561428 745.8658040821106 375.7978191526048 943.7570403217587 293.2087787675048
1146 0.005 5.73 1 791.9639696685617 687.0766459968817 687.4341497985873 1006.457287040431 1025.497068966194 1045.052041035745 745.9030366516336 375.8607704228592 943.7610972380045 293.2087799193467
1147 0.005 5.735 1 791.9994895622766 687.1382335842509 687.4957976544533 1006.457632258631 1025.497029896783 1045.051891160098 745.9401697185843 375.9236498356299 943.7650273739728 293.2087810666343
1148 0.005 5.74 1 792.0349815016705 687.1996886671042 687.5573127397868 1006.458176317755 1025.497254613211 1045.05206509344 745.9772498056684 375.986457423011 943.7690855744823 293.2087822097203
1149 0.005 5.745 1 792.0703558056734 687.2610111012292 687.6186950716352 1006.458499472233 1025.497197936131 1045.051894152934 746.0142420245652 376.0491933664974 943.7729891868709 293.2087833477351
1150 0.005 5.75 1 792.105689340808 687.3222016056906 687.6799452246185 1006.459020594463 1025.497403346477 1045.052052451981 746.0511797369211 376.111854421333 943.7770049596548 293.2087844814654
1151 0.005 5.755 1 792.1408981437949 687.3832600897659 687.7410632372661 1006.459333241198 1025.497337147725 1045.051876521861 746.0880145820819 376.17444526406 943.7808762891798 293.2087856115045
1152 0.005 5.76 1 792.1760691551503 687.4441872947128 687.8020497150195 1006.4598536837 1025.497542576816 1045.052038254002 746.1247996888798 376.2369652738872 943.7848720647347 293.2087867385252
1153 0.005 5.765 1 792.2111228610793 687.5049831258465 687.8629046903385 1006.460171515374 1025.49748461268 1045.051872099549 746.1614904074274 376.2994143291921 943.7887319238901 293.2087878643315
1154 0.005 5.77 1 792.2461452272231 687.5656483683604 687.923628805547 1006.460702702698 1025.497693403248 1045.052030567887 746.1981307435243 376.3617918906364 943.7927286352173 293.2087889885492
1155 0.005 5.775 1 792.2810585115883 687.6261828871036 687.9842220771966 1006.461016710232 1025.497629238815 1045.051855126594 746.2346753306257 376.4240989969846 943.7965868170678 293.2087901124175
1156 0.005 5.78 1 792.3159416482771 687.6865874036357 688.044685093631 1006.46153214685 1025.497836794124 1045.052023680088 746.2711641181359 376.4863374706134 943.8005592719396 293.2087912357758
1157 0.005 5.785 1 792.3507072089973 687.7468618010225 688.105017867884 1006.461847176784 1025.497785196673 1045.051867035122 746.3075588983528 376.5485042383743 943.80438986272 293.2087923589551
1158 0.005 5.79 1 792.3854365747002 687.8070068111465 688.1652210078198 1006.462375279051 1025.498007121374 1045.052045153132 746.3439028660209 376.6105985253604 943.8083449163061 293.2087934815792
1159 0.005 5.795 1 792.4200493967826 687.8670223474768 688.2252945470835 1006.462697182444 1025.497956331354 1045.051883328723 746.3801474052644 376.6726213853944 943.8121621245325 293.208794603526
1160 0.005 5.8 1 792.4546260587141 687.9269091166868 688.2852390703752 1006.463225791998 1025.498172512668 1045.052053385485 746.4163439661012 376.7345723815984 943.8161057684366 293.2087957239828
1161 0.005 5.805 1 792.4890912038885 687.986667077745 688.3450546551863 1006.463562357296 1025.498130568737 1045.051902035373 746.4524536414855 376.7964517297509 943.8199269236862 293.2087968416508
1162 0.005 5.81 1 792.5235307816256 688.046296947995 688.4047418897479 1006.464095424752 1025.498352592172 1045.052077240981 746.4885097126014 376.85825692119 943.8238746936177 293.2087979565352
1163 0.005 5.815 1 792.5578608466254 688.1057985811796 688.4643007624726 1006.464407066438 1025.498292682063 1045.051905747587 746.52448212523 376.9199927148951 943.827670757461 293.2087990680621
1164 0.005 5.82 1 792.5921551784869 688.1651726727251 688.5237318525348 1006.464915119931 1025.498493398645 1045.052063391543 746.5604027033671 376.9816572126251 943.8315747354583 293.2088001766681
1165 0.005 5.825 1 792.6263320982931 688.2244191061839 688.5830351678169 1006.465216277209 1025.49842724375 1045.05189000063 746.5962285654856 377.0432510376586 943.8353362538738 293.208801282858
1166 0.005 5.83 1 792.6604743946962 688.2835386213715 688.642211313847 1006.465725694688 1025.498631048827 1045.052051637939 746.6320042539745 377.1047739967018 943.8392225595267 293.2088023871229
1167 0.005 5.835 1 792.6944838037799 688.3425310197363 688.7012602413292 1006.466025884863 1025.498567567874 1045.051883226158 746.6676793019348 377.1662262225707 943.8429652368147 293.208803490623
1168 0.005 5.84 1 792.7284720442474 688.4013971550636 688.7601826392562 1006.466543689014 1025.498772122098 1045.052040827286 746.7033106686532 377.2276072841467 943.8468499042845 293.2088045932944
1169 0.005 5.845 1 792.7623589245724 688.4601369296437 688.8189785302948 1006.466847544897 1025.498706989144 1045.051866763137 746.7388512199574 377.2889174405008 943.8505991059802 293.2088056958277
1170 0.005 5.850000000000001 1 792.7962201842728 688.5187510182208 688.8776484883327 1006.467353260279 1025.498913338599 1045.052033127422 746.7743422737541 377.3501521088542 943.8544640877815 293.2088067976474
1171 0.005 5.855 1 792.8299654468775 688.5772391189921 688.9361923565021 1006.467645761947 1025.498853766833 1045.051874656623 746.8097401307754 377.411319580128 943.8581684420737 293.2088078993206
1172 0.005 5.86 1 792.8636785186623 688.6356021429636 688.9946108819057 1006.468160914633 1025.49907295434 1045.052053552639 746.8451361091885 377.4724168080697 943.8620085530921 293.208809000054
1173 0.005 5.865 1 792.897277595181 688.6938399739381 689.0529040967675 1006.468473684619 1025.499021767832 1045.051893607072 746.8804128448767 377.5334514556133 943.8657161384422 293.2088100998315
1174 0.005 5.87 1 792.930858210925 688.751953289237 689.1110725265427 1006.468993773848 1025.499234785998 1045.052062241704 746.9156308329195 377.5944125633986 943.8695896111772 293.2088111975295
1175 0.005 5.875 1 792.9643363154387 688.8099420952666 689.1691163483923 1006.469328002051 1025.499193431879 1045.051910828047 746.9507648695733 377.6553011379921 943.8733268168855 293.2088122925275
1176 0.005 5.88 1 792.997786582244 688.867807052886 689.22703608286 1006.469852404247 1025.499412428757 1045.0520840599 746.9858448769577 377.7161181602189 943.8771735648857 293.2088133850206
1177 0.005 5.885 1 793.0311183686694 688.9255480017227 689.2848317123533 1006.470153889175 1025.499348425247 1045.051911958283 747.0208317398029 377.7768641643813 943.8808635494119 293.2088144743593
1178 0.005 5.89 1 793.0644142095957 688.9831656412008 689.3425037960284 1006.470652330159 1025.499547892189 1045.052070359998 747.0557671368704 377.837539369379 943.8846635835108 293.2088155614724
1179 0.005 5.895 1 793.0975920190398 689.0406598552912 689.4000523448002 1006.470941673033 1025.49947720842 1045.051895711117 747.0906178214123 377.898136758542 943.8883179034356 293.2088166472282
1180 0.005 5.9 1 793.130736994269 689.0980313592908 689.4574779410741 1006.471441383903 1025.499681076644 1045.052060633619 747.1254167005401 377.958666932188 943.892098584715 293.2088177315579
1181 0.005 5.905 1 793.1637688224109 689.1552800226889 689.5147805903628 1006.471735957633 1025.499616908824 1045.05189241261 747.1601195776519 378.0191288198279 943.895744106048 293.2088188161209
1182 0.005 5.91 1 793.1967744591085 689.2124066205172 689.5719609184951 1006.47224930643 1025.499821010895 1045.052050506729 747.1947810291903 378.0795207928569 943.8995261196701 293.2088199006423
1183 0.005 5.915 1 793.2296764083889 689.2694109843195 689.6290189122379 1006.472542308872 1025.499752404148 1045.051876860028 747.2293516093098 378.1398429799779 943.9031712667007 293.2088209858147
1184 0.005 5.92 1 793.2625523100477 689.3262938068908 689.6859551257609 1006.473037550333 1025.499958091668 1045.052046565118 747.2638729936789 378.2000950074295 943.9069322259706 293.2088220706517
1185 0.005 5.925 1 793.2953149627349 689.3830549532756 689.7427695609399 1006.473331477041 1025.499902263601 1045.051889900747 747.2983036015866 378.2602769829061 943.910551649021 293.2088231556011
1186 0.005 5.93 1 793.3280483406033 689.4396951660141 689.7994628156555 1006.473838199801 1025.500118890609 1045.052066624424 747.3326829080042 378.320388562163 943.9142965440252 293.2088242399035
1187 0.005 5.935 1 793.3606699112335 689.4962142985759 689.8560348903009 1006.47413945047 1025.500063362372 1045.051904003258 747.3669746694877 378.3804320893414 943.917904283133 293.2088253236623
1188 0.005 5.94 1 793.3932626188175 689.5526130582305 689.9124863528394 1006.474644925451 1025.500273523781 1045.05207274489 747.4012208863297 378.4404050659431 943.9216358809716 293.2088264059863
1189 0.005 5.945 1 793.4257477135205 689.6088913355935 689.9688172323213 1006.474953343845 1025.500223991418 1045.051919528322 747.4353751381569 378.5003120759409 943.9252451069983 293.2088274857056
1190 0.005 5.95 1 793.4582128195013 689.6650498444573 690.0250281037481 1006.475464273967 1025.5004416237 1045.052093962769 747.4694866195246 378.560146649725 943.9289824758771 293.2088285629248
1191 0.005 5.955 1 793.490567779538 689.7210884056014 690.0811189341476 1006.475754787835 1025.500377653857 1045.051922902081 747.5035089063936 378.61991049095 943.9325680926432 293.2088296369556
1192 0.005 5.96 1 793.5228924019654 689.7770077173451 690.1370902835423 1006.476243583083 1025.500575311169 1045.052080415414 747.5374845798329 378.6796070038677 943.9362650823225 293.208830707953
1193 0.005 5.965 1 793.555098375503 689.8328075924348 690.1929421182953 1006.476522879129 1025.500504341931 1045.051906972292 747.5713682346394 378.7392361594234 943.9398168381838 293.2088317765413
1194 0.005 5.97 1 793.5872754053088 689.8884887652965 690.2486750206729 1006.47701096526 1025.500704618636 1045.052070801105 747.6052054268916 378.798793709732 943.9434952263782 293.2088328428265
1195 0.005 5.975000000000001 1 793.6193405274349 689.9440511190356 690.3042889926377 1006.477296438984 1025.500639555424 1045.051902845704 747.6389570906338 378.8582793373308 943.9470369939622 293.2088339080855
1196 0.005 5.98 1 793.6513618697503 689.9994951968782 690.3597844742141 1006.477784403111 1025.500839755487 1045.052062357418 747.6726532804913 378.9176944169158 943.9507023882031 293.2088349717467
1197 0.005 5.985 1 793.6832907326749 690.0548210434715 690.4151616131822 1006.478068015676 1025.500771971228 1045.051888033371 747.7062672395637 378.9770395924497 943.9542415319219 293.2088360345324
1198 0.005 5.99 1 793.7152025456642 690.1100293495274 690.4704209659429 1006.478553803389 1025.500973477332 1045.05205370325 747.7398395702368 379.0363119259881 943.9578985560446 293.2088370961335
1199 0.005 5.995 1 793.7470071454409 690.1651199564925 690.5255625239206 1006.478839487276 1025.500915966382 1045.0518975495 747.7733248832044 379.0955159237828 943.9614176800678 293.2088381565341
1200 0.005 6 1 793.7787865087166 690.22009358652 690.5805868718162 1006.479336785805 1025.501130048576 1045.052073886567 747.8067682937907 379.1546509421587 943.9650613138775 293.2088392150729
1201 0.005 6.005 1 793.8104202288106 690.2749501075872 690.6354939982824 1006.479625722898 1025.501071733014 1045.051911755075 747.8401229042732 379.2137167802073 943.9685689658055 293.2088402717458
1202 0.005 6.01 1 793.8420479039257 690.3296902347342 690.6902844843312 1006.480121400925 1025.501281852076 1045.052082886064 747.8734346259106 379.2727137488197 943.9722013765327 293.2088413254495
1203 0.005 6.015000000000001 1 793.8735792103189 690.3843138542222 690.7449583570863 1006.480425047641 1025.5012340195 1045.051930274655 747.9066614118602 379.3316425156075 943.9757106498221 293.2088423754304
1204 0.005 6.02 1 793.9051026735458 690.4388217581042 690.7995162530102 1006.480929051592 1025.50145041446 1045.052106028364 747.939849074419 379.3905013990102 943.9793502261414 293.2088434221585
1205 0.005 6.025 1 793.9365194387108 690.493213989132 690.8539583141774 1006.481219395118 1025.501388877078 1045.051936885936 747.9729560617642 379.4492909276968 943.9828342254372 293.208844465181
1206 0.005 6.03 1 793.9679113793269 690.5474909046881 690.9082848654406 1006.481702626703 1025.501587058589 1045.052096427968 748.0060118471957 379.5080110956289 943.986432965154 293.2088455047369
1207 0.005 6.035 1 793.9991905949673 690.6016523491002 690.9624958709268 1006.481971292563 1025.501510340649 1045.051917992778 748.0389766224336 379.5666623434687 943.9898870141642 293.2088465416138
1208 0.005 6.04 1 794.030434847689 690.6556989785181 691.016591866609 1006.482452388169 1025.501709930472 1045.052083160357 748.0719453311764 379.6252443885885 943.9934685583613 293.2088475764843
1209 0.005 6.045 1 794.0615806407912 690.709630723344 691.0705728533623 1006.482735664669 1025.501654122915 1045.051929282172 748.104803427968 379.6837572517084 943.9969255698926 293.2088486104751
1210 0.005 6.05 1 794.0927089901397 690.7634483012704 691.1244394365668 1006.483229709342 1025.501870224362 1045.052106679525 748.1376092902151 379.7422009409632 944.0005143333864 293.2088496446116
1211 0.005 6.055 1 794.1237305523033 690.8171515139152 691.1781915777002 1006.483505344742 1025.501803819792 1045.05193545985 748.170321281292 379.8005757294654 944.0039553714656 293.2088506788511
1212 0.005 6.06 1 794.1547259227642 690.8707410602505 691.2318298286978 1006.483981020409 1025.501999982678 1045.052094544132 748.2029900333963 379.8588809171358 944.0075099052526 293.208851713416
1213 0.005 6.065 1 794.1856093530232 690.92421676643 691.2853541529395 1006.484245252941 1025.501922579927 1045.051918576908 748.2355676667692 379.9171160628908 944.0109198056799 293.2088527489129
1214 0.005 6.07 1 794.2164680901742 690.9775793441382 691.3387651290039 1006.484720892021 1025.502120951382 1045.052084009682 748.2681014389485 379.9752826110588 944.0144574193214 293.2088537850701
1215 0.005 6.075 1 794.2472237116538 691.0308286965561 691.3920627758794 1006.485010341622 1025.502069340132 1045.051933828709 748.3005508022542 380.0333801416484 944.0178764019749 293.2088548214631
1216 0.005 6.08 1 794.277970111235 691.0839655249845 691.445247661675 1006.485501681167 1025.502283025661 1045.052109664929 748.3329614298714 380.0914095653219 944.0214260830861 293.2088558587217
1217 0.005 6.085 1 794.3086086517102 691.136989600673 691.4983197256421 1006.485773787466 1025.502215720065 1045.051941013382 748.3652812138409 380.1493699576499 944.0248269371056 293.2088568954433
1218 0.005 6.09 1 794.3392194064747 691.1899016149047 691.551279504973 1006.486245136892 1025.502410455558 1045.052100336015 748.3975569553495 380.2072631755523 944.0283397109259 293.2088579314001
1219 0.005 6.095 1 794.3697187148149 691.2427013974792 691.6041269743987 1006.486507456318 1025.502335123449 1045.05192551937 748.4297458947209 380.2650879698568 944.0317112625758 293.2088589664497
1220 0.005 6.100000000000001 1 794.4001706471304 691.2953892496179 691.6568623881179 1006.486971143248 1025.502530708012 1045.052089527146 748.4618829621936 380.3228437666993 944.0352067331378 293.2088599996002
1221 0.005 6.105 1 794.4305251888378 691.3479654522299 691.7094860195976 1006.487251650468 1025.502474412469 1045.051936254941 748.4939420930956 380.380550686681 944.0385819659281 293.2088610306782
1222 0.005 6.11 1 794.4608890365656 691.400430790515 691.7619985250252 1006.487743567824 1025.502690311002 1045.052114798801 748.5259692020102 380.4381790032293 944.0420952266154 293.2088620600537
1223 0.005 6.115 1 794.4911442944907 691.4527849656296 691.8143997836193 1006.488011867754 1025.502622578329 1045.051945798648 748.5579085889558 380.4957352759072 944.0454539658658 293.2088630866783
1224 0.005 6.12 1 794.5213542471944 691.5050285567758 691.8666902906833 1006.488476826702 1025.502815764118 1045.052104628557 748.5897869256951 380.5532211355064 944.0489233928415 293.2088641104421
1225 0.005 6.125 1 794.5514607631399 691.5571614709426 691.9188700292292 1006.488733441626 1025.502738266022 1045.051929562787 748.6215902124817 380.6106334711636 944.0522517587934 293.208865131562
1226 0.005 6.13 1 794.5815492390332 691.6091844233289 691.9709395728751 1006.489200495724 1025.502934093254 1045.052093550314 748.6533571036464 380.6679785961473 944.0557077866756 293.2088661493055
1227 0.005 6.135 1 794.6115368448465 691.6610972937129 692.0228989362777 1006.489480248222 1025.502879342452 1045.051942030366 748.6850435582561 380.7252584534324 944.0590454998568 293.2088671629897
1228 0.005 6.140000000000001 1 794.6415141162263 691.7129007586537 692.0747486759415 1006.489963693206 1025.503091094038 1045.052118253727 748.7166908427731 380.7824689951186 944.0625146127686 293.2088681732909
1229 0.005 6.145 1 794.6714031506742 691.764594630842 692.1264887359895 1006.490227048316 1025.503022751666 1045.051949934669 748.7482554787712 380.8396125770397 944.0658333602455 293.2088691795623
1230 0.005 6.15 1 794.7012613947602 691.8161795768467 692.1781196489453 1006.490691908689 1025.503218567 1045.052110764488 748.7797763984929 380.8966874053697 944.0692677170334 293.2088701814734
1231 0.005 6.155 1 794.7310005667392 691.867655534903 692.229641513026 1006.490944371708 1025.503138881728 1045.051934066217 748.8112134211794 380.9536943323746 944.0725559918899 293.2088711792526
1232 0.005 6.16 1 794.760716550649 691.9190230966113 692.2810547584517 1006.491408324731 1025.503334063563 1045.052098545655 748.8426102656255 381.0106330758421 944.0759716928667 293.2088721725085
1233 0.005 6.165 1 794.7903308265347 691.970282139408 692.3323593901057 1006.491684817158 1025.503278141444 1045.051946413636 748.8739256480778 381.0675037972531 944.0792731250094 293.2088731617763
1234 0.005 6.17 1 794.8199352077405 692.0214333348356 692.3835559542088 1006.492164557097 1025.503489450793 1045.052122202379 748.9052019984956 381.1243076730952 944.0827033630638 293.2088741480849
1235 0.005 6.175 1 794.849440208066 692.0724765241483 692.4346444113006 1006.492415864803 1025.503421051796 1045.051957048111 748.9363871418062 381.1810440807436 944.0859671566035 293.2088751308849
1236 0.005 6.18 1 794.8789196892858 692.1234123237791 692.4856252657061 1006.492873437119 1025.503615541812 1045.052116964136 748.9675342683208 381.2377122845177 944.0893521891247 293.2088761110301
1237 0.005 6.185 1 794.9082898408125 692.174240554549 692.5364984814469 1006.493123823768 1025.503538942803 1045.051943206633 748.9985984845351 381.2943130617588 944.0925965180687 293.208877088753
1238 0.005 6.19 1 794.9376385857192 692.2249619207046 692.5872646116335 1006.493584937195 1025.503734795762 1045.052106919049 749.0296251173064 381.3508459980058 944.0959720861262 293.2088780644127
1239 0.005 6.195 1 794.9668822760069 692.2755763586034 692.6379236883691 1006.493854308203 1025.503674669841 1045.051952379732 749.0605726459396 381.4073096164284 944.0992280040842 293.2088790382035
1240 0.005 6.2 1 794.996118137596 692.3260844901851 692.688476248607 1006.494329071294 1025.503884421894 1045.052129186499 749.0914822939368 381.4637065352696 944.1026184860914 293.2088800114119
1241 0.005 6.205 1 795.0252537185578 692.3764860970241 692.7389222126563 1006.49458512169 1025.50381510856 1045.051962705441 749.1223080774456 381.5200410559748 944.1058587842172 293.2088809836596
1242 0.005 6.21 1 795.0543668186239 692.4267818601189 692.7892621265746 1006.495044298788 1025.504010092462 1045.052123362724 749.1530948417183 381.5762910214719 944.109211280101 293.208881955502
1243 0.005 6.215 1 795.0833721786818 692.47697157955 692.8394959287964 1006.495289250372 1025.503927598047 1045.051945944619 749.1837976478104 381.6324808216012 944.1124229035893 293.2088829275539
1244 0.005 6.22 1 795.1123568932425 692.527055947126 692.8896241644225 1006.495744199357 1025.504122194567 1045.052111425904 749.214462092287 381.6886054959742 944.1157612626512 293.2088838997274
1245 0.005 6.225000000000001 1 795.14124138498 692.5770347979396 692.9396468237996 1006.496011215745 1025.504064334363 1045.051960458219 749.2450482162886 381.744664393952 944.1189811025405 293.208884872437
1246 0.005 6.23 1 795.170118892376 692.6269088351247 692.9895644737476 1006.496483588327 1025.504275007955 1045.052137624547 749.2755964012503 381.8006578145472 944.122333235695 293.2088858463497
1247 0.005 6.235 1 795.1988945889483 692.6766778298737 693.0393770059405 1006.496736487269 1025.504204780565 1045.051968929074 749.3060604599266 381.8565832978205 944.1255357565905 293.2088868206277
1248 0.005 6.24 1 795.2276470624523 692.7263424393227 693.0890849519977 1006.497187083788 1025.504394805034 1045.052127421752 749.3364844361938 381.9124422323391 944.1288511267276 293.2088877954954
1249 0.005 6.245 1 795.2562914107325 692.7759024736389 693.1386882466602 1006.497427033534 1025.504314819596 1045.051953590774 749.3668309421597 381.9682341480503 944.1320228931257 293.2088887712567
1250 0.005 6.25 1 795.2849228352031 692.8253587105772 693.1881875107766 1006.49788367751 1025.504510509362 1045.052118675339 749.3971440827128 382.0239595942531 944.135327043717 293.2088897475534
1251 0.005 6.255 1 795.313451773707 692.8747109344779 693.2375826849761 1006.498146578281 1025.504449709629 1045.051965172267 749.4273741732434 382.0796182274773 944.1385079673853 293.2088907247215
1252 0.005 6.26 1 795.3419650376422 692.923959841239 693.2868743192382 1006.498611677343 1025.504656793886 1045.052140151136 749.4575263139409 382.135207073337 944.1418177640243 293.2088917032856
1253 0.005 6.265000000000001 1 795.3703790152878 692.9731051774262 693.3360623239837 1006.498859907013 1025.504586668555 1045.05197355973 749.4876132084612 382.1907306654676 944.1449813832091 293.2088926823505
1254 0.005 6.27 1 795.3987768225685 693.0221475848278 693.3851472249636 1006.49930587772 1025.504776045103 1045.052131855708 749.517673046449 382.2461880195591 944.1482568741552 293.2088936618863
1255 0.005 6.275 1 795.4270685541881 693.0710868937534 693.4341289507498 1006.499543656926 1025.504695793885 1045.051957997198 749.547654903964 382.301579277436 944.1513906191989 293.2088946417838
1256 0.005 6.28 1 795.4553434020887 693.1199237982329 693.4830080724203 1006.500002033874 1025.504892832148 1045.052122995999 749.5776070033513 382.3569035069584 944.154659176684 293.2088956216319
1257 0.005 6.285 1 795.4835187172881 693.1686581320633 693.5317845475275 1006.500263225983 1025.504831873383 1045.051969489468 749.6075110634656 382.4121612586762 944.1578043162834 293.20889660134
1258 0.005 6.29 1 795.5116823151084 693.2172905438182 693.5804588926858 1006.500723219423 1025.505037784079 1045.052146680375 749.6373622409252 382.4673527746917 944.1610761807276 293.2088975811486
1259 0.005 6.295 1 795.5397539235829 693.2658208627196 693.62903107613 1006.500969024172 1025.504966625836 1045.051978700114 749.6671269653349 382.5224770345407 944.1642027866021 293.2088985602094
1260 0.005 6.3 1 795.5678011634595 693.3142496917103 693.6775015732014 1006.501412325362 1025.505157009563 1045.052139155955 749.6968476162032 382.5775353690881 944.1674425250095 293.2088995384725
1261 0.005 6.305 1 795.5957435421652 693.3625768598995 693.7258703473663 1006.501647889487 1025.505076052572 1045.051964309897 749.7264809310573 382.6325284630439 944.1705414970645 293.2089005155673
1262 0.005 6.31 1 795.6236640763373 693.4108030154492 693.7741379087818 1006.502087973866 1025.505264320834 1045.05212607467 749.7560777133838 382.687455103006 944.173763020969 293.2089014908856
1263 0.005 6.315 1 795.6514875343197 693.4589280435075 693.8223042693706 1006.502342696008 1025.505203341856 1045.051974341973 749.7855984595971 382.7423158078162 944.1768676730665 293.2089024644411
1264 0.005 6.32 1 795.6793008291511 693.5069525785035 693.8703699273907 1006.502800177433 1025.505411747157 1045.052153062889 749.8150825045321 382.797109984797 944.1801009709666 293.2089034366953
1265 0.005 6.325 1 795.7070199980279 693.5548764138344 693.9183348330636 1006.503041475627 1025.505339706927 1045.051984805092 749.8444860282272 382.8518393682673 944.1831921823118 293.2089044066767
1266 0.005 6.33 1 795.7347163834805 693.6027001768231 693.9661994728743 1006.503479940754 1025.505527449266 1045.052142914998 749.8738523994753 382.9065020458289 944.1863943302128 293.2089053743062
1267 0.005 6.335 1 795.7623074640659 693.6504237129619 694.013963818632 1006.503714671301 1025.505446686345 1045.051969146824 749.9031459634938 382.9610982181243 944.1894567793884 293.2089063394675
1268 0.005 6.34 1 795.7898796870483 693.6980476516828 694.0616283646045 1006.504150802117 1025.505634336279 1045.052131553402 749.9324010191729 383.015628470144 944.19264296252 293.208907301619
1269 0.005 6.345 1 795.8173570885643 693.7455718747136 694.1091931210434 1006.504401974152 1025.505572836814 1045.051978255263 749.9615797565921 383.0700927052074 944.1957114267807 293.2089082608208
1270 0.005 6.350000000000001 1 795.8448267742527 693.7929970122641 694.1566585918378 1006.504855868889 1025.505777747942 1045.052154613026 749.9907225976407 383.1244909361822 944.1989109646141 293.2089092179642
1271 0.005 6.355 1 795.8722015638112 693.8403228592894 694.2040247097159 1006.505093089742 1025.505704459799 1045.051988009335 750.0197863261367 383.1788235032894 944.20196438523 293.2089101716613
1272 0.005 6.36 1 795.8995552085141 693.8875500253538 694.2512919596733 1006.505526497889 1025.505891413191 1045.052147229224 750.0488101174686 383.2330898095913 944.2051294741317 293.2089111221517
1273 0.005 6.365 1 795.9268072756545 693.9346783453332 694.2984603001361 1006.505754700559 1025.505810784878 1045.051974727302 750.0777560947661 383.28729076663 944.2081554521792 293.2089120697015
1274 0.005 6.37 1 795.9540401210177 693.9817084494902 694.3455302344156 1006.506189086486 1025.506000443881 1045.052138430177 750.1066652740657 383.3414270252009 944.2113051694076 293.2089130140234
1275 0.005 6.375 1 795.981178722277 694.0286402239038 694.39250176058 1006.506436876062 1025.505937567595 1045.051984650741 750.1355001132285 383.3954974756059 944.2143376466832 293.2089139552724
1276 0.005 6.38 1 796.0083087736248 694.0754742616978 694.43937536672 1006.506886743237 1025.506142861513 1045.052161873363 750.1642983982674 383.449503898921 944.2175002671553 293.2089148941899
1277 0.005 6.385 1 796.0353446029461 694.122210388687 694.4861510015318 1006.507121412074 1025.506069203703 1045.051994052128 750.1930197043232 383.5034422723235 944.2205170141727 293.2089158303746
1278 0.005 6.390000000000001 1 796.0623674533842 694.1688492575488 694.5328291797517 1006.507558985409 1025.506257552377 1045.052153433879 750.2217088887865 383.5573156429347 944.2236512760676 293.2089167640448
1279 0.005 6.395 1 796.089286269396 694.215390659074 694.5794098301202 1006.507782582832 1025.506173144826 1045.051978153541 750.2503176150567 383.6111239731059 944.2266413926224 293.2089176957428
1280 0.005 6.4 1 796.1161851035606 694.2618352179733 694.625893446152 1006.508211516056 1025.506359783102 1045.052140315517 750.2788899203316 383.6648684156243 944.2297538402269 293.2089186247352
1281 0.005 6.405 1 796.142999107363 694.308182790583 694.6722800090388 1006.508454254123 1025.506295796703 1045.051987172534 750.3073882049467 383.718548876166 944.2327500974953 293.2089195515368
1282 0.005 6.41 1 796.1698028005413 694.3544340247284 694.7185700340981 1006.508899954248 1025.506500096302 1045.052164522108 750.3358516967658 383.7721702397556 944.2358755647679 293.2089204770178
1283 0.005 6.415 1 796.196519778391 694.4005886191878 694.7647633476618 1006.509147430848 1025.506424580066 1045.051995392572 750.3642389917603 383.8257231282689 944.2388630313224 293.2089214009051
1284 0.005 6.42 1 796.2232126856501 694.4466472713917 694.8108605242918 1006.5095731137 1025.506608165391 1045.052154855945 750.3925884855047 383.8792080942038 944.2419585832367 293.2089223234776
1285 0.005 6.425 1 796.2497992395754 694.4926097876672 694.8568615245866 1006.509791348271 1025.506524693515 1045.051981012144 750.4208645579798 383.9326279226318 944.2449256105602 293.2089232446973
1286 0.005 6.43 1 796.2763698337282 694.5384768074643 694.9027668374257 1006.510214954252 1025.506711931761 1045.052143668902 750.4491032987006 383.9859841445934 944.248007012254 293.2089241638599
1287 0.005 6.435 1 796.3028471171135 694.584248212639 694.9485764595662 1006.510455783179 1025.506650908272 1045.051993543311 750.4772686450674 384.0392738417652 944.2509657986386 293.2089250820052
1288 0.005 6.44 1 796.3293163496373 694.6299246178645 694.9942908896369 1006.510896281796 1025.506852537135 1045.052168245463 750.5053939636241 384.0924979373356 944.2540522439109 293.2089259997306
1289 0.005 6.445 1 796.3556914368909 694.6755058158915 695.039910061198 1006.511125677446 1025.506779704976 1045.052002559494 750.5334460383882 384.1456561024508 944.2569967713351 293.2089269161107
1290 0.005 6.45 1 796.3820772780306 694.7209923302024 695.085434369578 1006.511537168545 1025.506963150762 1045.052161590228 750.5614572427613 384.1987493554054 944.2600565585794 293.2089278314628
1291 0.005 6.455 1 796.4083517415509 694.7663840125119 695.1308637869236 1006.511754592352 1025.50688022237 1045.051988391475 750.5893937623235 384.2517780261575 944.2629699672126 293.2089287460307
1292 0.005 6.46 1 796.4346006406988 694.8116815179429 695.1761988340157 1006.512180561245 1025.507068465362 1045.052153152609 750.6172994076078 384.3047420046752 944.2660103117752 293.2089296592541
1293 0.005 6.465 1 796.4607489075444 694.8568846898647 695.2214394919712 1006.512414564531 1025.50700235751 1045.051999848833 750.6451169176748 384.3576413718936 944.2689332680719 293.2089305715044
1294 0.005 6.47 1 796.4868897428673 694.9019941770957 695.2665862749743 1006.512853734062 1025.507205933271 1045.052177286105 750.6729096981654 384.4104761029635 944.2719872835913 293.2089314835289
1295 0.005 6.475000000000001 1 796.5129374333923 694.9470097628633 695.3116391085714 1006.513077588943 1025.507129908656 1045.052009124355 750.7006313293689 384.4632482697212 944.2748972020003 293.2089323944835
1296 0.005 6.48 1 796.5389676504009 694.9919320564821 695.3565984699773 1006.513498202527 1025.50731475305 1045.052167869801 750.7283208033967 384.5159537816178 944.2779195880209 293.2089333042101
1297 0.005 6.485 1 796.5649003443681 695.0367608677691 695.4014642990203 1006.51371135093 1025.507228220088 1045.051992430752 750.7559366125812 384.5685960334615 944.280804438079 293.2089342127716
1298 0.005 6.49 1 796.590819012218 695.081496828455 695.4462370931526 1006.514128960689 1025.507411460414 1045.052154155349 750.7835209956315 384.6211734680687 944.2838107002747 293.2089351195452
1299 0.005 6.495 1 796.6166454588549 695.1261397981262 695.4909168315279 1006.514361202861 1025.507346476054 1045.052002746747 750.8110334986662 384.6736867384494 944.2867006315086 293.208936024774
1300 0.005 6.5 1 796.6424667452924 695.1706903842656 695.5355040023958 1006.514797143692 1025.507550253618 1045.052181320227 750.8385137479165 384.7261344590746 944.2897198424905 293.2089369288298
1301 0.005 6.505 1 796.6681959851879 695.2151483701271 695.5799985260919 1006.515017995532 1025.507474136443 1045.052012870261 750.8659188595635 384.7785183054368 944.2925962047659 293.2089378311524
1302 0.005 6.51 1 796.6939085488668 695.2595143563358 695.6244008705353 1006.515432962513 1025.507655971501 1045.052170264566 750.8932892794186 384.8308362730302 944.2955853334346 293.2089387317398
1303 0.005 6.515000000000001 1 796.7195237285127 695.3037881713877 695.6687109868739 1006.515642680472 1025.507570475365 1045.051997701209 750.920640388579 384.8830915410754 944.2984344534217 293.208939631602
1304 0.005 6.52 1 796.7451170628383 695.3479703753605 695.7129292956104 1006.51605831371 1025.507755118276 1045.052160469355 750.9479317292663 384.9352832117252 944.3014047691223 293.2089405297747
1305 0.005 6.525 1 796.77062241569 695.3920608485614 695.7570558308011 1006.516290770626 1025.507690520621 1045.052007582752 750.9751411296583 384.9874119300255 944.3042615833165 293.208941426611
1306 0.005 6.53 1 796.7960853069833 695.4360601066686 695.8010909819925 1006.516718751503 1025.507890565507 1045.05218432904 751.0023078075727 385.0394758666081 944.3072409113662 293.2089423229949
1307 0.005 6.535 1 796.8214780432559 695.479968045238 695.845034758741 1006.516933218973 1025.507811809814 1045.052015344385 751.0293967980217 385.0914768277184 944.3100790642242 293.2089432182074
1308 0.005 6.54 1 796.8468621390207 695.5237852463551 695.8888876282881 1006.517346239519 1025.507995780087 1045.052175845854 751.0564499769288 385.1434134370683 944.3130341573719 293.2089441121356
1309 0.005 6.545 1 796.8721552555375 695.5675115293739 695.9326495290372 1006.517551931264 1025.50790906007 1045.052000536791 751.0834286170083 385.1952869831633 944.3158488940282 293.2089450050535
1310 0.005 6.55 1 796.8974378777663 695.6111475246062 695.976320950578 1006.51796343329 1025.508092834634 1045.052162939581 751.1103749803893 385.2470982478171 944.3187879296314 293.2089458964194
1311 0.005 6.555 1 796.9226320601016 695.6546930796057 696.019901873338 1006.518189025282 1025.508026310391 1045.052011619702 751.1372505206316 385.2988491998532 944.3216087719786 293.2089467862958
1312 0.005 6.56 1 796.9478239370972 695.6981488073402 696.0633927776693 1006.518617610171 1025.508227537891 1045.052189294035 751.1640960770495 385.3505346510145 944.3245607738567 293.2089476756093
1313 0.005 6.565 1 796.9729253097138 695.7415144736106 696.1067935816387 1006.518829866685 1025.508149043166 1045.05202109944 751.1908672241501 385.4021576694868 944.3273669247021 293.2089485638534
1314 0.005 6.57 1 796.998011706538 695.7847906734905 696.1501047462523 1006.519238020242 1025.508330125254 1045.052179077917 751.2176048503545 385.4537154854263 944.3302866399481 293.2089494507701
1315 0.005 6.575 1 797.0230018419487 695.8279772113916 696.193326201743 1006.519439924422 1025.508242069503 1045.05200439874 751.2442703672954 385.505209427151 944.3330671619921 293.208950336443
1316 0.005 6.58 1 797.0479742710942 695.8710746773625 696.2364583929447 1006.519842245882 1025.508422763869 1045.052167117403 751.2709008569716 385.5566402008268 944.335966398776 293.2089512203707
1317 0.005 6.585 1 797.0728584668984 695.9140829428006 696.2795013309882 1006.520062563182 1025.508355912037 1045.052015520365 751.2974629729837 385.608006250992 944.3387513563438 293.2089521028973
1318 0.005 6.59 1 797.0977410891455 695.9570026265546 696.3224555041072 1006.520487114177 1025.508556829071 1045.052192887036 751.3239952739571 385.6593090763041 944.3416690713617 293.208952984432
1319 0.005 6.595 1 797.1225340895836 695.9998334809953 696.3653208127216 1006.520696537767 1025.508478254288 1045.052024395005 751.3504545874015 385.7105488738557 944.3444428436158 293.2089538643567
1320 0.005 6.600000000000001 1 797.1473158784762 696.0425761034141 696.408097723932 1006.52110294868 1025.508660471938 1045.052184319375 751.3768589103878 385.7617257500802 944.3473308010745 293.2089547426256
1321 0.005 6.605 1 797.1720010413119 696.0852302849673 696.4507861557779 1006.521304425478 1025.5085749069 1045.052012593157 751.4032020259835 385.812839224694 944.3500793310477 293.208955619361
1322 0.005 6.61 1 797.1966737919695 696.1277966540731 696.4933865975361 1006.521708877382 1025.508756078646 1045.052174058753 751.4295183911896 385.8638901124137 944.3529513576264 293.2089564941482
1323 0.005 6.615 1 797.2212567192754 696.1702750516185 696.5358990076074 1006.52192554909 1025.508687143452 1045.052021474669 751.4557675929808 385.9148782749551 944.3557058796722 293.2089573675062
1324 0.005 6.62 1 797.2458373225888 696.2126660863033 696.5783238747368 1006.522346275815 1025.508886492501 1045.052199244342 751.4819899299258 385.9658048032848 944.3585893320624 293.2089582397576
1325 0.005 6.625 1 797.2703275729359 696.2549695072584 696.6206610937471 1006.522549599163 1025.508804783616 1045.052028827101 751.5081402436034 386.0166680985353 944.3613282684596 293.2089591103675
1326 0.005 6.63 1 797.2948076355636 696.2971859279462 696.6629111387326 1006.522953010077 1025.508985954991 1045.052187452016 751.5342606133355 386.0674708492573 944.3641840583912 293.2089599793491
1327 0.005 6.635 1 797.319191590988 696.339315126853 696.7050739223944 1006.523149272518 1025.508898454905 1045.052014621406 751.5603088533318 386.1182100547 944.366899966333 293.2089608470934
1328 0.005 6.640000000000001 1 797.3435633486249 696.3813576636157 696.7471498900184 1006.523550203927 1025.509081198403 1045.052179098252 751.586317294041 386.168885969276 944.3697389737005 293.2089617133433
1329 0.005 6.645 1 797.3678465139199 696.4233134319702 696.7891390359823 1006.523764594304 1025.509012470251 1045.052026937597 751.6122603009849 386.2194990054072 944.3724598886006 293.2089625779608
1330 0.005 6.65 1 797.3921281119685 696.4651830356528 696.8310418393297 1006.524182121287 1025.509210430861 1045.052202725663 751.6381766000032 386.2700458251211 944.3753112289086 293.2089634415743
1331 0.005 6.655 1 797.4163205375938 696.5069662276023 696.8728581944126 1006.524383645984 1025.509129486544 1045.052033400096 751.664022608291 386.3205315670284 944.3780179461106 293.2089643036857
1332 0.005 6.66 1 797.44050091049 696.5486636096715 696.9145885675028 1006.524782677812 1025.509310114128 1045.052192412048 751.6898387052353 386.3709555915224 944.3808400360631 293.2089651643045
1333 0.005 6.665 1 797.4645863869422 696.5902749609885 696.9562328683712 1006.524974226446 1025.509219182398 1045.052017723032 751.715584020608 386.42131771825 944.3835226239852 293.2089660236665
1334 0.005 6.67 1 797.4886617411277 696.6318009108002 696.9977915879756 1006.525370384009 1025.509399541825 1045.0521820758 751.7413013487777 386.4716177241588 944.386328416721 293.2089668813553
1335 0.005 6.675 1 797.5126489352321 696.673241282714 697.0392646757902 1006.525580863344 1025.509329955727 1045.052028768504 751.7669503323516 386.5218557490342 944.3890178345404 293.2089677379173
1336 0.005 6.68 1 797.5366348352176 696.7145966818823 697.0806526133433 1006.525994376861 1025.509527985996 1045.052205456498 751.7925708872588 386.5720356907632 944.3918350444211 293.2089685938236
1337 0.005 6.685 1 797.5605321103417 696.7558668557457 697.1219552961152 1006.526192353176 1025.509445642818 1045.052035720009 751.8181198992067 386.6221517799805 944.3945091195468 293.2089694485055
1338 0.005 6.69 1 797.5844179672154 696.7970524047257 697.1631731825155 1006.526587660264 1025.509625562857 1045.052195467546 751.8436386524913 386.6722051209006 944.3972986386815 293.2089703019949
1339 0.005 6.695 1 797.6082094094058 696.8381531035875 697.204306183171 1006.526775670453 1025.509535150692 1045.052020829092 751.8690864024036 386.7221945565665 944.3999484175085 293.2089711546485
1340 0.005 6.7 1 797.6319873402368 696.8791695640192 697.2453547781672 1006.527169891979 1025.509715688106 1045.052184577791 751.8945039120036 386.7721224647275 944.4027235273047 293.2089720057858
1341 0.005 6.705 1 797.6556797655668 696.9201016145274 697.2863189129463 1006.527377388997 1025.509645149391 1045.052031866569 751.9198555297966 386.8219886723073 944.4053798762792 293.2089728558896
1342 0.005 6.71 1 797.6793710737753 696.9609498497047 697.3271990609433 1006.527787828235 1025.509843500606 1045.052210147632 751.9451794335943 386.8717921390573 944.4081688732635 293.2089737054939
1343 0.005 6.715 1 797.7029881269337 697.0017140395241 697.3679951255726 1006.527983163665 1025.509761180796 1045.052040934414 751.9704376284254 386.9215353428058 944.4108120837446 293.2089745541758
1344 0.005 6.72 1 797.7265907143326 697.0423947715796 697.4087075640898 1006.528376122901 1025.509940819229 1045.05220124794 751.9956626132689 386.9712166788245 944.4135699781037 293.2089754015166
1345 0.005 6.725000000000001 1 797.7500975429961 697.0829918110009 697.4493362790283 1006.528562189108 1025.509851255941 1045.05202844794 752.0208162959973 387.020835423292 944.4161882780435 293.2089762477499
1346 0.005 6.73 1 797.7736134006865 697.1235058264459 697.4898817888627 1006.528952177998 1025.510029889346 1045.052191061443 752.0459423963376 387.0703942858661 944.4189367758358 293.2089770923591
1347 0.005 6.735 1 797.797032955861 697.1639365868612 697.5303440090731 1006.529156669417 1025.509960061162 1045.052039493744 752.0710009208017 387.1198913261549 944.4215626971719 293.2089779357227
1348 0.005 6.74 1 797.8204458515921 697.2042846870496 697.5707234011288 1006.529563553619 1025.510156228654 1045.052214903395 752.0960319344842 387.1693267663028 944.4243172661305 293.2089787784138
1349 0.005 6.745 1 797.8437688258866 697.2445498755093 697.6110198548985 1006.529755351838 1025.510072857502 1045.052045445486 752.1209932848848 387.2187009733528 944.4269298692566 293.208979619848
1350 0.005 6.75 1 797.8670793443591 697.2847327419353 697.6512338198974 1006.530144561515 1025.510251220925 1045.052204915522 752.1459256067085 387.2680115651993 944.4296572862796 293.2089804599624
1351 0.005 6.755 1 797.8902978961142 697.3248330672799 697.6913652083632 1006.530327707847 1025.510160503537 1045.052031387723 752.1707893719945 387.3172623915524 944.4322454005422 293.2089812990323
1352 0.005 6.76 1 797.9135058209075 697.364851444055 697.7314144864746 1006.530715645361 1025.510340147701 1045.052195669129 752.1956245305651 387.3664533485437 944.4349578768936 293.2089821364891
1353 0.005 6.765000000000001 1 797.9366297415143 697.4047876834434 697.7713815963509 1006.530917879818 1025.510269274594 1045.052042884936 752.2203928983713 387.4155845145984 944.4375525191972 293.2089829725715
1354 0.005 6.77 1 797.9597535535607 697.4446423908006 697.8112670054422 1006.531320451298 1025.510463844344 1045.052219483641 752.2451348170536 387.464653720422 944.4402764225648 293.2089838079514
1355 0.005 6.775 1 797.9827907644419 697.4844153119758 697.8510705974876 1006.53150851846 1025.510380282391 1045.052051058282 752.2698059460859 387.5136616344506 944.4428564799609 293.20898464176
1356 0.005 6.78 1 798.0058181401881 697.524107035281 697.8907928303511 1006.531893937783 1025.510557513242 1045.052210165275 752.2944493493926 387.5626063753452 944.4455514202866 293.2089854740685
1357 0.005 6.785 1 798.0287529456011 697.563717318315 697.9304336000627 1006.532072674772 1025.510465709372 1045.052036181177 752.319023305029 387.6114900826531 944.4481095789874 293.2089863051931
1358 0.005 6.79 1 798.0516791573802 697.603246766367 697.9699933715667 1006.53245526992 1025.510642714518 1045.052198262073 752.3435706591788 387.6603135429556 944.4507887259655 293.208987134627
1359 0.005 6.795 1 798.0745205596359 697.6426952025971 698.0094720874304 1006.532652429024 1025.51057051118 1045.052045928029 752.368052622895 387.7090764707017 944.4533509631266 293.2089879628384
1360 0.005 6.8 1 798.0973636035175 697.682063226229 698.0488702189166 1006.533052798604 1025.510765059588 1045.052221073034 752.3925092740574 387.7577784640525 944.4560436336477 293.2089887900444
1361 0.005 6.805 1 798.1201208146485 697.7213505750411 698.0881876496323 1006.533237773886 1025.51068051711 1045.052051880104 752.416897016108 387.8064189782434 944.4585931057619 293.2089896157138
1362 0.005 6.81 1 798.1428686846838 697.7605578594757 698.1274248462947 1006.533624432403 1025.510860184328 1045.05221416098 752.4412583288785 387.8549987604255 944.4612474370765 293.2089904400615
1363 0.005 6.815 1 798.1655255447923 697.799684823033 698.1665817003626 1006.533801188388 1025.510767369799 1045.052038702171 752.4655507976266 387.9035188157313 944.4637705871133 293.208991263304
1364 0.005 6.82 1 798.1881770003514 697.8387321840215 698.2056587605414 1006.534184380786 1025.510946323442 1045.052202973935 752.4898176491795 387.9519785582922 944.4664224593471 293.2089920850247
1365 0.005 6.825 1 798.2107432587924 697.8776996433402 698.2446558858643 1006.534378364015 1025.51087323652 1045.05205091853 752.5140189198798 388.0003785836548 944.4689549903941 293.2089929056604
1366 0.005 6.83 1 798.2333107486402 697.9165877859864 698.283573534831 1006.534774544473 1025.511066551202 1045.052227086472 752.5381940052513 388.048719150343 944.4716176509545 293.2089937254298
1367 0.005 6.835 1 798.2557930633722 697.9553963518763 698.3224115888478 1006.534956300241 1025.510981819431 1045.052058970471 752.5623008400821 388.0969988071724 944.4741376231107 293.2089945437855
1368 0.005 6.84 1 798.2781809909254 697.9940486211393 698.3611189260928 1006.535353161522 1025.511180123038 1045.052229008387 752.5860592498377 388.1450881822202 944.4767837169384 293.2089953608002
1369 0.005 6.845 1 798.3004887134327 698.03261619364 698.399736672374 1006.535540117429 1025.511092092119 1045.052054778718 752.609819345639 388.1931380618342 944.4792872368554 293.2089961766996
1370 0.005 6.850000000000001 1 798.3227941883046 698.0711008064433 698.4382680786399 1006.535924543998 1025.511268167355 1045.052216225954 752.6335883570312 388.241136823196 944.4819088197778 293.2089969910471
1371 0.005 6.855 1 798.3450170986625 698.1095026969571 698.4767143559501 1006.53611473858 1025.511191524742 1045.052063405564 752.6573129416668 388.2890805573224 944.4844063826558 293.2089978038949
1372 0.005 6.86 1 798.3672423697964 698.1478229196244 698.5150768976121 1006.536506183726 1025.511383415537 1045.052239839946 752.6810263943689 388.3369702482483 944.4870317610528 293.2089986163523
1373 0.005 6.865 1 798.3893832249209 698.1860613947591 698.5533561559167 1006.536683950948 1025.511298495067 1045.052071691232 752.7046804972726 388.3848004902496 944.4895152205951 293.2089994275061
1374 0.005 6.87 1 798.4115152320127 698.2242189644051 698.5915530942846 1006.537057673061 1025.511473250415 1045.052229478356 752.7283144174002 388.4325717378584 944.4921113815047 293.209000237052
1375 0.005 6.875 1 798.4335574704377 698.2622955903913 698.629668002743 1006.53722663506 1025.511379803706 1045.052055924794 752.7518864796847 388.480283909102 944.4945700832126 293.2090010447808
1376 0.005 6.88 1 798.4555921005385 698.300292067284 698.6677017059213 1006.537598884641 1025.511555446529 1045.052218434733 752.7754343407959 388.5279367822468 944.4971530896726 293.2090018498316
1377 0.005 6.885 1 798.4775427469658 698.3382083576679 698.7056544194152 1006.537783877123 1025.511479739127 1045.052066400403 752.7989226600596 388.5755302244191 944.4996167996264 293.2090026522774
1378 0.005 6.890000000000001 1 798.4994947827248 698.3760452153025 698.7435268789428 1006.538171403281 1025.511670808684 1045.052241355347 752.8223902028147 388.6230640748228 944.5022095714223 293.209003451894
1379 0.005 6.895 1 798.5213606090828 698.4138024804854 698.7813191614448 1006.538346587954 1025.511585394218 1045.052073377272 752.8457939025793 388.6705386976365 944.5046606391883 293.2090042479585
1380 0.005 6.9 1 798.5432193270981 698.4514808911662 698.8190319370011 1006.538720052523 1025.511761749214 1045.052233785074 752.8691744187719 388.717954108497 944.5072283461409 293.209005040083
1381 0.005 6.905 1 798.5649892096128 698.4890803350421 698.856665272903 1006.538884764356 1025.51166566641 1045.052057109837 752.8924981615818 388.7653108122731 944.509657091459 293.2090058286204
1382 0.005 6.91 1 798.5867525516144 698.5266014533883 698.8942197661189 1006.53925489891 1025.511841303597 1045.052220582527 752.9157946562677 388.8126078257384 944.5122108633253 293.209006613524
1383 0.005 6.915 1 798.6084321885294 698.564044191164 698.9316954975859 1006.539436988715 1025.511764976591 1045.0520671793 752.9390281864681 388.8598456248556 944.5146452270418 293.2090073949078
1384 0.005 6.92 1 798.6301145121265 698.6014092436997 698.9690930786822 1006.539823400779 1025.511958213102 1045.052245587389 752.9622384661113 388.9070242446432 944.5172110559423 293.2090081736968
1385 0.005 6.925 1 798.6517129468167 698.6386964621661 699.0064125043215 1006.539996046081 1025.511872511087 1045.052076810255 752.9853845450235 388.9541442328991 944.5196323014371 293.2090089497759
1386 0.005 6.93 1 798.6733040690552 698.6759063652304 699.0436542713047 1006.540367982936 1025.512048214219 1045.0522364436 753.0085054906567 389.0012042455473 944.522170757448 293.2090097235248
1387 0.005 6.935 1 798.6948070638828 698.7130388892514 699.0808184005642 1006.540530970703 1025.511952766831 1045.052061398436 753.0315625507633 389.0482077639331 944.5245715031645 293.2090104953328
1388 0.005 6.94 1 798.7162936244454 698.7500948848708 699.117905564189 1006.540896846839 1025.512127005925 1045.05222485549 753.0545959795883 389.0951519672757 944.5270937265452 293.2090112650749
1389 0.005 6.945 1 798.7376987655389 698.7870739589026 699.1549156332236 1006.541074849706 1025.51204929288 1045.052071378705 753.0775655829717 389.1420368944997 944.529498544762 293.2090120334252
1390 0.005 6.95 1 798.7591134253717 698.8239768887867 699.1918492076439 1006.541457495219 1025.512241553502 1045.052249347896 753.1005162412107 389.1888641592237 944.5320347145358 293.2090128014927
1391 0.005 6.955 1 798.7804464570743 698.8608034802688 699.2287062409896 1006.541627114303 1025.512156076075 1045.052081284336 753.1234029262631 389.2356322908507 944.5344288012851 293.2090135687509
1392 0.005 6.96 1 798.8017736893864 698.8975543451162 699.2654872464166 1006.541993275183 1025.512329690978 1045.052240744789 753.1462657169474 389.2823413102232 944.5369369396313 293.2090143352472
1393 0.005 6.965 1 798.8230136008457 698.9342292857564 699.3021921593298 1006.542152836196 1025.512233877804 1045.052066973225 753.1690646314535 389.3289915675635 944.5393073733587 293.209015101442
1394 0.005 6.97 1 798.8442677928573 698.9708291624009 699.3388216349668 1006.542515029965 1025.512409118794 1045.052230974465 753.1918446698867 389.3755836591136 944.5418124528835 293.2090158670519
1395 0.005 6.975000000000001 1 798.8654333153194 699.0073535905799 699.3753755373739 1006.542689313882 1025.512330413321 1045.052076863685 753.2145613093872 389.4221162052312 944.5441862932281 293.209016632393
1396 0.005 6.98 1 798.8865968797784 699.0438032430151 699.4118543947209 1006.543068705096 1025.512521510467 1045.052253026498 753.2372557107783 389.4685901861385 944.5466889021047 293.2090173979704
1397 0.005 6.985 1 798.9076759356069 699.0801778946304 699.4482581207848 1006.543237483618 1025.512436972162 1045.052085750192 753.2598862272482 389.5150071678383 944.5490523644803 293.2090181634593
1398 0.005 6.99 1 798.9287469747059 699.1164781648316 699.4845872170229 1006.54360116288 1025.512610224878 1045.052244656232 753.2824928696066 389.5613655172234 944.5515320595279 293.2090189291027
1399 0.005 6.995 1 798.9497303813505 699.152703836617 699.5208415955559 1006.543756570653 1025.512512179532 1045.052069837132 753.3050355716357 389.6076654527633 944.5538746711439 293.2090196947851
1400 0.005 7 1 798.970707555772 699.188855545844 699.5570217670797 1006.544117479566 1025.512686608594 1045.052233874603 753.3275552426552 389.6539070502074 944.5563412333094 293.2090204599698
1401 0.005 7.005 1 798.9916037886491 699.2249330829752 699.593127666791 1006.544290143624 1025.512608706525 1045.052080418175 753.3500139454059 389.700089557048 944.5586869539093 293.2090212253194
1402 0.005 7.01 1 799.0125047064873 699.2609371074498 699.6291598136509 1006.544666975347 1025.51279895083 1045.052256440709 753.3724514064663 389.7462141918995 944.5611651075521 293.2090219913794
1403 0.005 7.015000000000001 1 799.0333245742828 699.2968673727771 699.6651180991582 1006.54483077422 1025.512711082531 1045.052087895551 753.3948254927589 389.7922811262092 944.5635021401371 293.2090227576953
1404 0.005 7.02 1 799.0541397632793 699.332724492025 699.701003011877 1006.545191718187 1025.512884730054 1045.052248415958 753.4171763453204 389.8382900208859 944.565954347691 293.2090235239748
1405 0.005 7.025 1 799.0748690841332 699.3685082363066 699.7368144580073 1006.545344821981 1025.51278728263 1045.052073655588 753.4394641890682 389.8842411383432 944.5682686446303 293.2090242904753
1406 0.005 7.03 1 799.0955943197321 699.4042192211411 699.7725529264367 1006.545702675401 1025.512960571469 1045.05223744686 753.4617298939989 389.9301335796142 944.5707076187812 293.2090250566431
1407 0.005 7.035 1 799.1162390045278 699.4398572830623 699.8082183647222 1006.545872131112 1025.512881959812 1045.052083591844 753.4839349186893 389.9759684602897 944.5730260000936 293.2090258230227
1408 0.005 7.04 1 799.1368885187699 699.4754230136703 699.8438112587903 1006.546246070257 1025.513071647958 1045.052258944269 753.5061190318851 390.0217457917424 944.5754751731266 293.2090265895606
1409 0.005 7.045 1 799.1574558128908 699.5109161667788 699.8793314932257 1006.546404337699 1025.51298228226 1045.052090224918 753.5282382150064 390.0674682195836 944.5777817214763 293.2090273562466
1410 0.005 7.05 1 799.1780191608818 699.5463373452798 699.9147795436772 1006.546761373866 1025.513153888012 1045.052248704417 753.5503356307837 390.1131322988825 944.5802059825505 293.2090281225327
1411 0.005 7.055 1 799.1984978834433 699.581686312408 699.9501553090026 1006.546911096803 1025.513055275801 1045.052074083109 753.5723706535019 390.1587386033534 944.5824924031494 293.2090288886528
1412 0.005 7.06 1 799.2189737714152 699.6169636892129 699.9854592719524 1006.547266678463 1025.513228653125 1045.052238808885 753.5943844959106 390.2042872998562 944.5849040498396 293.209029653812
1413 0.005 7.065 1 799.2393700741495 699.6521692686949 700.0206913627073 1006.547432708595 1025.513147960658 1045.0520837664 753.6163383758292 390.2497783176418 944.5871955404323 293.2090304186538
1414 0.005 7.07 1 799.2597719182428 699.6873036744905 700.0558520699645 1006.547804032274 1025.513338200103 1045.05226251552 753.6382718324353 390.2952123728931 944.5896172781917 293.2090311835108
1415 0.005 7.075 1 799.280094049916 699.7223666301331 700.0909412659896 1006.547963687891 1025.513252335971 1045.052096392012 753.6601430780561 390.3405886067392 944.5918979880809 293.2090319474916
1416 0.005 7.08 1 799.3004123903908 699.7573587312847 700.1259594130009 1006.548319530654 1025.513425022775 1045.052255074002 753.6819919846523 390.3859094673442 944.5942958537406 293.2090327105499
1417 0.005 7.085 1 799.3206459109948 699.7922797333053 700.1609063973669 1006.548466475411 1025.513325556417 1045.05207976869 753.70377845218 390.4311723474528 944.5965554957571 293.2090334730941
1418 0.005 7.09 1 799.3408767112358 699.8271302421034 700.1957826982609 1006.548819056904 1025.513498070332 1045.05224338619 753.7255438084276 390.4763777052269 944.5989396913279 293.2090342345174
1419 0.005 7.095 1 799.3610282424512 699.8619100540695 700.2305882318465 1006.54898369687 1025.513419452555 1045.052091240238 753.7472496610275 390.5215257892825 944.6012040241401 293.2090349948519
1420 0.005 7.100000000000001 1 799.3811841784892 699.8966197701699 700.2653234748942 1006.549349581288 1025.513607355655 1045.052267030036 753.7689351917794 390.5666165641405 944.603597236153 293.2090357546621
1421 0.005 7.105 1 799.401261382127 699.9312591182871 700.2999882993839 1006.549503518581 1025.51351771262 1045.052098710974 753.79055881104 390.6116505845742 944.6058499501609 293.2090365131935
1422 0.005 7.11 1 799.4213353692001 699.9658287679437 700.3345832025465 1006.549855416437 1025.513689385073 1045.052258960304 753.8121610038042 390.656628029107 944.6082204430259 293.2090372702849
1423 0.005 7.115 1 799.4413263372853 700.0003283843474 700.3691080320981 1006.549999500859 1025.513589749987 1045.052082749078 753.8337013881496 390.7015485544748 944.6104515369738 293.2090380260734
1424 0.005 7.12 1 799.4613150731768 700.0347585756236 700.403563258722 1006.5503487848 1025.513761838174 1045.052246878914 753.8552208882588 390.7464122755567 944.6128079169155 293.2090387801438
1425 0.005 7.125 1 799.4812965640998 700.0691878558621 700.4379946651202 1006.550491922649 1025.513661714408 1045.052083102152 753.8769623564143 390.7913414514254 944.6150340184236 293.2090395325576
1426 0.005 7.13 1 799.5012775722378 700.1035518140854 700.4723656650513 1006.550842758901 1025.513844264111 1045.05225901876 753.8986248679342 390.8361933809508 944.617393401477 293.2090402838502
1427 0.005 7.135 1 799.5211762029803 700.1378504700748 700.5066737925426 1006.550989270874 1025.513756166127 1045.05209355488 753.9201952324258 390.8809808934213 944.6196195616883 293.2090410333556
1428 0.005 7.140000000000001 1 799.5410715801758 700.1720838862063 700.5409184631704 1006.551337824953 1025.513928700281 1045.052253429392 753.9417266894186 390.9257070929565 944.6219658822398 293.2090417810641
1429 0.005 7.145 1 799.5608832557764 700.2062514835587 700.5750988384924 1006.5514819565 1025.513830753011 1045.052078174932 753.9631856293132 390.9703739525945 944.6241766336395 293.2090425270638
1430 0.005 7.15 1 799.5806958431605 700.2403535845652 700.6092148389347 1006.551830895413 1025.514001816414 1045.052241157649 753.984618031674 391.014982540394 944.6265137053082 293.2090432708061
1431 0.005 7.155 1 799.6004307427883 700.2743897596703 700.6432659527208 1006.551991942816 1025.513921952199 1045.052087910035 754.0059855752367 391.0595333992925 944.6287330674033 293.2090440131728
1432 0.005 7.16 1 799.6201730980888 700.3083603838207 700.6772522603507 1006.552354974988 1025.514109055869 1045.052264753215 754.0273293123099 391.1040270463984 944.6310815400589 293.2090447553081
1433 0.005 7.165 1 799.6398361517228 700.3422650248178 700.711173336888 1006.552507577945 1025.514021161514 1045.05209852535 754.0486073851685 391.1484639023747 944.6332907955066 293.2090454967522
1434 0.005 7.17 1 799.6594985426806 700.3761040875464 700.745029343885 1006.552855433369 1025.514192165899 1045.052258756423 754.0698621937851 391.1928440958465 944.635615317068 293.2090462378958
1435 0.005 7.175 1 799.6790783850674 700.409877212011 700.7788199496111 1006.55299620405 1025.514092766403 1045.052084069937 754.091061883828 391.2371680264377 944.6378025902234 293.2090469795141
1436 0.005 7.18 1 799.6986581211962 700.4435848410398 700.8125453880384 1006.553340554026 1025.514262460461 1045.05224650897 754.1122358040662 391.2814355716496 944.640113672649 293.2090477213312
1437 0.005 7.185 1 799.7181616966934 700.4772266376076 700.8462053972087 1006.553496321782 1025.514181446363 1045.052093890185 754.1333472363813 391.3256476177687 944.6423055514098 293.2090484639941
1438 0.005 7.19 1 799.7376659722918 700.5108029660464 700.8798001699095 1006.553853183215 1025.514368245387 1045.052270739125 754.1544323250954 391.369803024228 944.6446235586379 293.2090492082305
1439 0.005 7.195 1 799.7570966422073 700.5443135685225 700.9133295296398 1006.55399980198 1025.514276770016 1045.052100668829 754.1754530975546 391.4139021823791 944.6468055233261 293.2090499533002
1440 0.005 7.2 1 799.7765303996987 700.5777588932847 700.9467937520824 1006.554344080724 1025.514446456423 1045.052260882592 754.1964555796683 391.4579441418749 944.649104197998 293.2090506988861
1441 0.005 7.205 1 799.7958774469572 700.6111385662033 700.9801925797304 1006.554481431666 1025.514347052967 1045.052086169476 754.2173941269227 391.5019283266532 944.6512638338285 293.2090514447005
1442 0.005 7.21 1 799.8152275910193 700.6444531068203 701.0135263586678 1006.554825062684 1025.514518263443 1045.052249934721 754.238314376421 391.5458541169767 944.6535501415079 293.2090521902483
1443 0.005 7.215 1 799.8345008833309 700.6777021808712 701.0467948645044 1006.554965176586 1025.514422567675 1045.052082121388 754.2591739282456 391.5897261534107 944.6557050869595 293.2090529358397
1444 0.005 7.22 1 799.8537789738219 700.7108863101055 701.0799984646801 1006.555312564668 1025.514593061816 1045.052241190491 754.2800145794865 391.6335435787075 944.6579919443069 293.2090536807074
1445 0.005 7.225000000000001 1 799.8729824833848 700.7440051428348 701.1131369314634 1006.555449062936 1025.51449309108 1045.052065818164 754.3007929869441 391.6773057666584 944.6601447718039 293.2090544249343
1446 0.005 7.23 1 799.8921916504569 700.7770591940056 701.1462106357902 1006.555790778578 1025.514666925371 1045.052235247724 754.3215517373402 391.7210128550194 944.6624220897507 293.2090551678675
1447 0.005 7.235 1 799.9113215704914 700.8100481166142 701.1792193519193 1006.555933185491 1025.514579719262 1045.052077965143 754.34224960984 391.7646658012785 944.6645650130739 293.2090559093417
1448 0.005 7.24 1 799.9304539618768 700.8429724365035 701.2121634522274 1006.556284814772 1025.514764504723 1045.052254340806 754.3629285957779 391.8082630581299 944.6668349559144 293.2090566485102
1449 0.005 7.245 1 799.949507433072 700.8758318370151 701.2450427521304 1006.556434030499 1025.514679850337 1045.052092447845 754.383547273426 391.8518053680471 944.6689728914308 293.2090573854971
1450 0.005 7.25 1 799.9685629536261 700.9086268289223 701.2778576205741 1006.556783563154 1025.514856795032 1045.052260158154 754.4041462370579 391.8952918443912 944.6712437870087 293.2090581191367
1451 0.005 7.255 1 799.9875426117893 700.9413571318267 701.3106078911145 1006.556939231569 1025.514776568763 1045.052106660528 754.4246863719203 391.9387225650244 944.6733967949638 293.2090588488904
1452 0.005 7.26 1 800.0065317330095 700.9740232582875 701.3432939449084 1006.557295812483 1025.514962220308 1045.052282495851 754.4452081490398 391.9820977190146 944.6756799806337 293.2090595753684
1453 0.005 7.265000000000001 1 800.0254430330787 701.006624870196 701.3759155764901 1006.557436349486 1025.514868914518 1045.052113678811 754.4656685698876 392.0254256671566 944.6778191088076 293.2090602982936
1454 0.005 7.27 1 800.0443548593752 701.0391624785477 701.4084731579138 1006.557775120326 1025.515038414974 1045.052272785366 754.4861090475986 392.0686945061524 944.6800755162407 293.209061018056
1455 0.005 7.275 1 800.0631846920435 701.0716357674394 701.4409665010575 1006.557905148219 1025.514935985006 1045.052096281453 754.5064880841308 392.11190663015 944.6821937572668 293.2090617355109
1456 0.005 7.28 1 800.0820176645761 701.1040453449808 701.4733960410025 1006.55823853269 1025.515103818648 1045.052258878844 754.5268416323295 392.1550632910159 944.6844361825596 293.2090624515037
1457 0.005 7.285 1 800.1007726132017 701.136390829594 701.5057615678569 1006.558371912079 1025.515006767602 1045.052089679378 754.547136821699 392.1981642918746 944.6865479753703 293.2090631674148
1458 0.005 7.29 1 800.1195323459997 701.1686727935909 701.5380634984891 1006.558713295731 1025.515174609267 1045.052247489296 754.567417783726 392.2412095868244 944.6887933627746 293.2090638834717
1459 0.005 7.295 1 800.1382168178538 701.2008908964149 701.5703016386159 1006.558842716305 1025.515072293443 1045.052072270765 754.5876387027603 392.2841995094883 944.6909017334552 293.2090646005041
1460 0.005 7.3 1 800.1569065704949 701.2330456652594 701.602476377317 1006.559177341981 1025.515244446363 1045.052241090025 754.6078417737201 392.3271311045245 944.6931366020235 293.209065318693
1461 0.005 7.305 1 800.1755183260645 701.2651368008487 701.6345875409935 1006.559314001748 1025.515156773936 1045.052084392362 754.627985774306 392.3700089341136 944.6952417959556 293.2090660381391
1462 0.005 7.31 1 800.1941336173963 701.2971648365126 701.6666355334921 1006.559660636483 1025.515341779403 1045.052263322297 754.6481130896736 392.412832747307 944.697475176513 293.2090667585163
1463 0.005 7.315 1 800.2126708141628 701.3291294820792 701.6986201840264 1006.559803062762 1025.51525495119 1045.052100576933 754.6681814441718 392.4556023227958 944.6995756521549 293.2090674797068
1464 0.005 7.32 1 800.2312139054432 701.3610312430817 701.730541873321 1006.560146450537 1025.515430827291 1045.052268932289 754.6882243683988 392.4983176904901 944.7018018179645 293.2090682006291
1465 0.005 7.325 1 800.2496805974099 701.3928698696132 701.7624004732793 1006.560295484268 1025.515351005137 1045.052116509131 754.7082135710837 392.5409786234369 944.7039035449642 293.2090689208392
1466 0.005 7.33 1 800.2681568438712 701.4246459067427 701.7941963863374 1006.560645020075 1025.515534388691 1045.052290057047 754.7281902835318 392.583585070745 944.7061346156285 293.2090696401665
1467 0.005 7.335 1 800.2865562532869 701.4563590199135 701.825929429762 1006.560778484666 1025.515438216274 1045.052119098096 754.7481066380994 392.6261373004438 944.7082226052797 293.2090703575675
1468 0.005 7.34 1 800.3049559328622 701.4880097073432 701.8575999750713 1006.561108259976 1025.515604575136 1045.052277370608 754.7679863245503 392.6686341601531 944.7104265398549 293.2090710731849
1469 0.005 7.345 1 800.323274529886 701.5195976979165 701.8892078581284 1006.561233209364 1025.515502800017 1045.052103030893 754.7878141775946 392.711077265713 944.7124934996463 293.2090717872653
1470 0.005 7.350000000000001 1 800.3415969705859 701.5511235869346 701.9207535263504 1006.561561851802 1025.515668796518 1045.052264469045 754.8076323679827 392.7534661568581 944.7146868817213 293.2090724998546
1471 0.005 7.355 1 800.3598417278391 701.582587030167 701.9522367885249 1006.561689333407 1025.51557133494 1045.052096787767 754.8273935478992 392.7958011526695 944.7167470512329 293.2090732119938
1472 0.005 7.36 1 800.378090547893 701.6139885631095 701.9836580462152 1006.562022871359 1025.515738555634 1045.0522548454 754.8471381930678 392.8380817714921 944.7189389260415 293.2090739237684
1473 0.005 7.365 1 800.3962659522972 701.6453278885466 702.015017133415 1006.562146458361 1025.515635947191 1045.052079884498 754.866824541314 392.8803086719711 944.7209951446404 293.2090746352212
1474 0.005 7.37 1 800.4144486179164 701.6766055420425 702.0463144512847 1006.562475527997 1025.515807033555 1045.052248248275 754.8864942152724 392.922481601761 944.7231781521896 293.2090753455821
1475 0.005 7.375 1 800.4325632348349 701.7078211531558 702.0775497986895 1006.562603538469 1025.515717137849 1045.052091081912 754.9060964526439 392.9646006972116 944.7252301480829 293.209076054911
1476 0.005 7.38 1 800.4506782293082 701.7389753383312 702.1087236091313 1006.562941006327 1025.515897144822 1045.052266390399 754.9256871439763 393.006663282658 944.7274072320884 293.2090767624523
1477 0.005 7.385 1 800.4687142607206 701.770067806835 702.1398357282739 1006.563076552005 1025.515809650714 1045.052106355995 754.9452222421885 393.0486735556732 944.7294512433094 293.209077467796
1478 0.005 7.390000000000001 1 800.4867556748583 701.8010991097188 702.170886567551 1006.563417247468 1025.515989098874 1045.052277178565 754.9647436349745 393.0906304345058 944.7316210034568 293.209078169875
1479 0.005 7.395 1 800.5047218647982 701.8320689776691 702.2018759897081 1006.56356216574 1025.515908450374 1045.052124168909 754.9842088920398 393.1325337635524 944.7336670351424 293.2090788680479
1480 0.005 7.4 1 800.5226989799633 701.8629779386825 702.2328044007954 1006.563907404773 1025.516092642555 1045.052299049474 755.0036325065618 393.1743834755063 944.7358421171854 293.209079561841
1481 0.005 7.405 1 800.5405997592215 701.8938256745353 702.2636716183328 1006.564035828378 1025.515995651998 1045.052128101666 755.0230064842361 393.2161711464357 944.7378739779833 293.2090802508913
1482 0.005 7.41 1 800.5585013573296 701.9246127144054 702.2944780336993 1006.564360152436 1025.516160457975 1045.052286950483 755.042369758803 393.2579087458529 944.7400222947471 293.2090809356292
1483 0.005 7.415 1 800.5762596453933 701.9552773631843 702.3251824775097 1006.564497979375 1025.516075037378 1045.052120445876 755.0614307456822 393.2994803922228 944.7420474075871 293.2090816168837
1484 0.005 7.42 1 800.594028179015 701.9858772965209 702.355818230596 1006.564834895621 1025.516245416191 1045.052282864343 755.0805310761331 393.3410179380913 944.744192602263 293.2090822947798
1485 0.005 7.425 1 800.6117228690176 702.0164130326075 702.386387276701 1006.564960361276 1025.516143860838 1045.052112651158 755.0996017934008 393.3825305556801 944.7462003445696 293.2090829708622
1486 0.005 7.43 1 800.629419451923 702.0468854838387 702.4168910571469 1006.565288123693 1025.516313130145 1045.052279978413 755.1186689930461 393.4239838411329 944.7483311126135 293.2090836451216
1487 0.005 7.435 1 800.6470450854631 702.0772946950611 702.4473301273044 1006.565423952145 1025.516230251258 1045.052130270808 755.1376942000488 393.4653827210511 944.7503397052118 293.2090843181836
1488 0.005 7.44 1 800.664683305438 702.1076414426478 702.477705405718 1006.565763413182 1025.516414953765 1045.052307125188 755.1567123417905 393.5067249335805 944.7524778903479 293.2090849904297
1489 0.005 7.445 1 800.6822469212293 702.1379255876082 702.5080171029282 1006.565888003795 1025.51632026908 1045.052138893744 755.1756775298791 393.5480155367879 944.7544732661252 293.2090856610537
1490 0.005 7.45 1 800.6998151727257 702.1681478646829 702.5382659653063 1006.566209092256 1025.516484636759 1045.052295124304 755.1946308399337 393.5892556678144 944.7565836374133 293.2090863297088
1491 0.005 7.455 1 800.7173029712272 702.1983080624675 702.5684520715448 1006.566323354484 1025.516380273074 1045.052120919178 755.213528488204 393.6304426877236 944.7585572836291 293.2090869970012
1492 0.005 7.46 1 800.7347935376323 702.2284068786928 702.59857607686 1006.566641931149 1025.516545151158 1045.052282684362 755.2324128253464 393.6715771705873 944.7606556731113 293.2090876620819
1493 0.005 7.465 1 800.7522081022972 702.2584441542614 702.6286380360744 1006.566759381046 1025.51644598258 1045.052114703453 755.2512430107289 393.7126585853943 944.7626228256918 293.2090883262434
1494 0.005 7.47 1 800.7696291277213 702.28842053634 702.6586385376286 1006.56708321265 1025.516616066918 1045.052281677191 755.270060266503 393.7536874251446 944.7647188766058 293.2090889886301
1495 0.005 7.475000000000001 1 800.7869781839365 702.3183359211043 702.6885776330255 1006.567215043577 1025.516530823958 1045.052129050459 755.2888252958167 393.7946651539989 944.7666939085933 293.2090896492607
1496 0.005 7.48 1 800.8043389395795 702.3481909196123 702.718455874647 1006.567551239394 1025.516714864884 1045.052306962356 755.3075778206138 393.8355900812098 944.7687986066094 293.2090903079624
1497 0.005 7.485 1 800.8216292327236 702.3779852519056 702.748273191275 1006.567679156211 1025.516622523949 1045.052139417476 755.326277215095 393.876462830609 944.7707673798917 293.2090909641953
1498 0.005 7.49 1 800.8389197315672 702.4077195640501 702.7780301037063 1006.567999710849 1025.516788088956 1045.052298598636 755.3449602386262 393.9172830598352 944.772850660731 293.2090916177905
1499 0.005 7.495 1 800.856131203861 702.4373936226078 702.8077265384585 1006.568112176619 1025.516683942516 1045.052124848062 755.3635867952314 393.9580509599446 944.7747935182695 293.2090922693631
1500 0.005 7.5 1 800.8733446818346 702.46700805264 702.8373630107129 1006.568428507869 1025.516848801296 1045.05228692451 755.3821991286974 393.9987668584695 944.7768608733398 293.209092918393
1501 0.005 7.505 1 800.8904826974152 702.496562623399 702.8669394431219 1006.568542578775 1025.516748660751 1045.052119158524 755.4007565294827 394.0394309369768 944.7787984044709 293.2090935662468
1502 0.005 7.51 1 800.9076273985024 702.5260579663952 702.8964563448917 1006.568863192332 1025.516919950664 1045.052287152711 755.41930069187 394.0800437742112 944.7808631956186 293.2090942123898
1503 0.005 7.515000000000001 1 800.9247004182415 702.5554938721627 702.925913650598 1006.568992867645 1025.516835041126 1045.052134122259 755.4377921426423 394.1206037936661 944.7828076861106 293.2090948573334
1504 0.005 7.52 1 800.9417858662193 702.584870942185 702.955311850164 1006.569325360899 1025.517017503767 1045.052311222847 755.4562708840973 394.1611113748662 944.7848817589958 293.2090955010484
1505 0.005 7.525 1 800.9587978947258 702.6141889357681 702.984650834058 1006.569444894062 1025.516922374296 1045.052143514468 755.4746947766499 394.2015668487346 944.7868143429594 293.2090961427778
1506 0.005 7.53 1 800.9758130738521 702.6434483893933 703.0139310522248 1006.569762162547 1025.517087376506 1045.052302724963 755.4931044119653 394.2419701665115 944.7888633548107 293.2090967825281
1507 0.005 7.535 1 800.9927505450687 702.6726490687125 703.0431523894241 1006.569870949716 1025.516981824886 1045.052128378786 755.5114584160342 394.2823216837066 944.7907762624524 293.2090974208654
1508 0.005 7.54 1 801.0096922841317 702.7017915915205 703.0723153267628 1006.570182611261 1025.517144463491 1045.052288905466 755.5297985237057 394.3226216009538 944.7928129124532 293.2090980572662
1509 0.005 7.545 1 801.0265599194688 702.7308756939946 703.1014197518148 1006.570294208083 1025.517045102007 1045.052122813186 755.5480844083996 394.3628698264777 944.7947194485406 293.2090986932439
1510 0.005 7.55 1 801.0434182940229 702.7599019803309 703.1304661520285 1006.570612767124 1025.517215161226 1045.052290048119 755.5663560989199 394.4030663548498 944.796753052448 293.2090993285014
1511 0.005 7.555 1 801.0602131346038 702.7888701984107 703.1594543990225 1006.570740470416 1025.51713140675 1045.052140346726 755.5845764594366 394.4432107750593 944.7986689286407 293.2090999637002
1512 0.005 7.56 1 801.0770246035174 702.817780952719 703.1883849646184 1006.571069476375 1025.517313189203 1045.052316555918 755.6027847557043 394.4833036180646 944.8007117036595 293.2091005990129
1513 0.005 7.565 1 801.0937653806794 702.8466339501894 703.21725770359 1006.571185587182 1025.517217194091 1045.052148489147 755.620937783909 394.5233459838515 944.8026135513643 293.2091012337146
1514 0.005 7.57 1 801.1105116077649 702.875429752502 703.2460730496613 1006.571498382964 1025.517381766113 1045.052308010075 755.6390766903578 394.5633365689536 944.8046325862971 293.2091018679737
1515 0.005 7.575 1 801.1271817034407 702.904168086584 703.2748308721248 1006.571604331321 1025.517276429183 1045.05213320054 755.6571604804438 394.6032757876472 944.8065147795261 293.209102502155
1516 0.005 7.58 1 801.1438574432348 702.9328495352411 703.3035316135507 1006.571914093386 1025.517439725661 1045.052295201118 755.6752307974898 394.6431637822605 944.8085220634097 293.2091031362509
1517 0.005 7.585 1 801.1604603295091 702.9614738063665 703.332175136608 1006.572022816758 1025.51733894725 1045.052127796127 755.6932471158972 394.6829984717719 944.810400125038 293.2091037716873
1518 0.005 7.59 1 801.1770715665575 702.9900414989 703.360761891958 1006.572336185335 1025.517507460832 1045.052294819372 755.7112507124567 394.7227826387431 944.8124048140862 293.2091044082778
1519 0.005 7.595 1 801.1936130293243 703.0185524147652 703.3892917966436 1006.572459598897 1025.517422429255 1045.052143667333 755.7292026600428 394.7625143261993 944.8142872269036 293.2091050466947
1520 0.005 7.600000000000001 1 801.2102316987732 703.0470643605902 703.4178035656969 1006.572773557597 1025.517589327463 1045.052313687444 755.7473767369146 394.8023049965532 944.8162931783488 293.2091056865908
1521 0.005 7.605 1 801.2267703463576 703.0755236991251 703.4462662870203 1006.57287571527 1025.517488403599 1045.052144272677 755.7654459424151 394.842027878937 944.8181600982685 293.209106327633
1522 0.005 7.61 1 801.2433089637087 703.1039301924474 703.4746783667928 1006.573183537071 1025.517654725275 1045.052305199344 755.7834764640854 394.8816928368432 944.8201496171829 293.2091069693751
1523 0.005 7.615 1 801.2597701027242 703.1322832338539 703.50303871647 1006.57328613983 1025.517549591322 1045.052131046817 755.8014378754682 394.9213027523574 944.8220055037667 293.2091076121376
1524 0.005 7.62 1 801.2762445854063 703.1605830089883 703.5313470590125 1006.573593470873 1025.517712664562 1045.052292707391 755.8193747117414 394.9608592804014 944.8239871316199 293.2091082555678
1525 0.005 7.625 1 801.2926424570345 703.1888291600544 703.5596028631104 1006.573701028342 1025.517613318113 1045.052126363828 755.8372528495676 395.0003633946021 944.8258415023223 293.2091089008344
1526 0.005 7.63 1 801.3090481688479 703.2170220731454 703.5878061878423 1006.574012996633 1025.517781564276 1045.052293486467 755.8551152495944 395.0398156327473 944.827821071723 293.209109547707
1527 0.005 7.635 1 801.3253846343796 703.2451613583574 703.6159566231352 1006.574134500923 1025.517696568996 1045.052142708393 755.872922261972 395.0792164108832 944.8296813641955 293.209110196904
1528 0.005 7.640000000000001 1 801.3417353870817 703.2732474271845 703.6440543388455 1006.57445974047 1025.517879263799 1045.052320889955 755.89071460399 395.1185661055483 944.8316712882811 293.2091108482597
1529 0.005 7.645 1 801.3580145480965 703.3012798542035 703.6720989556777 1006.574570846954 1025.517781375098 1045.052150990751 755.908450073865 395.1578648685785 944.8335207890161 293.2091115011979
1530 0.005 7.65 1 801.3742993794754 703.3292590653383 703.7000906895635 1006.574878516563 1025.517944836861 1045.052311426426 755.9261697851778 395.1971128434795 944.8354879967478 293.2091121553209
1531 0.005 7.655 1 801.3905088222616 703.3571846787529 703.7280292228578 1006.574977834473 1025.517836540322 1045.05213505108 755.9438334695503 395.23631121228 944.8373180864729 293.2091128111018
1532 0.005 7.66 1 801.4067252941301 703.3850571496874 703.7559148254746 1006.5752818334 1025.517999631898 1045.052298797303 755.9614829250229 395.2754586070269 944.8392730229377 293.2091134679893
1533 0.005 7.665 1 801.4228703521854 703.4128761194979 703.783747225368 1006.575385305072 1025.517898467847 1045.052130967392 755.9790779916797 395.3145557078397 944.8410973057594 293.2091141268783
1534 0.005 7.67 1 801.4390257724377 703.4406420555184 703.811526724179 1006.575694628527 1025.518067901294 1045.05230021363 755.9966600324561 395.3536027498245 944.8430505245511 293.2091147875478
1535 0.005 7.675 1 801.4551134609392 703.4683546338955 703.8392530901593 1006.575813179615 1025.517981019184 1045.052147193236 756.0141896198229 395.3925988793497 944.8448827186787 293.2091154496835
1536 0.005 7.68 1 801.4712147220936 703.4960143070401 703.8669266253896 1006.576133564699 1025.518160961318 1045.052324428513 756.0317064178123 395.4315435046859 944.8468434537698 293.2091161125647
1537 0.005 7.685 1 801.4872480716124 703.5236207396906 703.8945471033335 1006.576245004487 1025.51806361894 1045.052155361807 756.0491675878184 395.4704398647356 944.8486695407855 293.2091167751822
1538 0.005 7.69 1 801.5032864240384 703.5511743752114 703.9221148275806 1006.576549132552 1025.518225586616 1045.052315024756 756.0666148600388 395.5092853389208 944.8506090400446 293.2091174365809
1539 0.005 7.695 1 801.5192502277627 703.5786748669615 703.9496295665848 1006.576645621528 1025.518117347038 1045.052139506862 756.0840078841809 395.54808058375 944.8524108648555 293.2091180970403
1540 0.005 7.7 1 801.5352203510697 703.6061226920782 703.9770916508093 1006.576945013167 1025.518277820029 1045.0523008276 756.1013875883567 395.5868254356515 944.8543369588648 293.2091187556601
1541 0.005 7.705 1 801.5511198343387 703.63351752621 704.0045008774082 1006.57704424523 1025.51817553766 1045.052133047376 756.1187146369165 395.6255208366542 944.8561326062954 293.2091194132966
1542 0.005 7.71 1 801.5670291160159 703.6608598526315 704.0318575794224 1006.57734916449 1025.518342470318 1045.052300893672 756.1360289769641 395.6641658330012 944.8580571025284 293.2091200694559
1543 0.005 7.715 1 801.5828675180252 703.6881493261882 704.0591615565196 1006.577461950364 1025.518255468753 1045.052149964253 756.1532892975966 395.7027608387475 944.8598585774197 293.2091207241138
1544 0.005 7.72 1 801.5987218445755 703.7153864669074 704.0864131706034 1006.577779767783 1025.518437295756 1045.052328217693 756.1705387126605 395.7413055031029 944.8617907443698 293.2091213767845
1545 0.005 7.725000000000001 1 801.6145079500398 703.7425709336208 704.1136122125755 1006.577886099925 1025.518339283635 1045.052158139102 756.187734612203 395.7798002642296 944.8635846945908 293.2091220267467
1546 0.005 7.73 1 801.6303003609316 703.7697031963907 704.1407590101086 1006.578186602772 1025.518500193231 1045.052317130652 756.2049170059367 395.8182451713268 944.8654949478222 293.2091226735927
1547 0.005 7.735 1 801.6460206230973 703.7967829395159 704.1678533805236 1006.578281665716 1025.518392127079 1045.052142578956 756.2220467470917 395.8566403649716 944.8672699256153 293.2091233177746
1548 0.005 7.74 1 801.6617482788301 703.8238106575608 704.1948956745015 1006.578579373971 1025.518553116287 1045.052304940155 756.2391639319575 395.8949856045862 944.8691689674785 293.2091239583794
1549 0.005 7.745 1 801.677405915266 703.8507860311138 704.2218856998091 1006.578676215924 1025.518449781387 1045.052136769459 756.2562284457653 395.9332814906956 944.8709396187869 293.2091245965132
1550 0.005 7.75 1 801.6930732132392 703.877709514587 704.2488237933395 1006.578977725376 1025.51861641705 1045.052303553552 756.2732780453713 395.9715278016486 944.8728372521447 293.2091252320076
1551 0.005 7.755 1 801.7086739415003 703.9045808580242 704.2757098045665 1006.579088736928 1025.518527999959 1045.052151637548 756.2902772725669 396.0097253645993 944.8746134377513 293.2091258649423
1552 0.005 7.76 1 801.7242894510301 703.9314005574028 704.3025441089665 1006.57940299326 1025.518707869598 1045.052329091763 756.3072662163165 396.0478731373989 944.8765182460681 293.2091264953839
1553 0.005 7.765000000000001 1 801.7398391717861 703.9581682782302 704.3293265005479 1006.579504902558 1025.518608400208 1045.052159951933 756.3242032330346 396.0859715595504 944.8782858714065 293.2091271228089
1554 0.005 7.77 1 801.7553955080302 703.9848845088273 704.3560573318678 1006.579802846343 1025.51877016161 1045.052319830773 756.3411281038507 396.1240200578952 944.8801689533948 293.2091277468707
1555 0.005 7.775 1 801.7708769901457 704.0115489194626 704.3827364082779 1006.579894781333 1025.518662743826 1045.052145389578 756.357999070217 396.1620195782641 944.881916093103 293.2091283684559
1556 0.005 7.78 1 801.786364963976 704.0381620142571 704.40936409803 1006.580190506304 1025.518825105908 1045.052308832542 756.3748580510725 396.1999696435863 944.8837872182376 293.2091289869139
1557 0.005 7.785 1 801.8017833302166 704.0647234869716 704.4359402215235 1006.580285338827 1025.518720594222 1045.052139736107 756.3916652241785 396.2378708613278 944.8855303390834 293.2091296034712
1558 0.005 7.79 1 801.8172128338065 704.0912338463968 704.4624651502684 1006.580584774015 1025.518887407745 1045.052307872732 756.4084623069263 396.2757232586111 944.8874006117627 293.2091302180908
1559 0.005 7.795 1 801.8325752285569 704.1176928093087 704.4889387324313 1006.58069448067 1025.518799533027 1045.052155893909 756.4252080844204 396.3135272970847 944.8891511267024 293.2091308311909
1560 0.005 7.8 1 801.8479521323421 704.144100860053 704.5153613205139 1006.581006459172 1025.518978881741 1045.052333578915 756.4419438854807 396.351281863637 944.8910298000678 293.209131442741
1561 0.005 7.805000000000001 1 801.8632540703298 704.1704576565712 704.5417327172906 1006.581104360472 1025.518877853649 1045.052164148191 756.4586245557097 396.3889894434936 944.8927688501423 293.2091320521926
1562 0.005 7.81 1 801.8785656288538 704.1967637043416 704.5680532819364 1006.581397953592 1025.519037399779 1045.052323231936 756.4752946133232 396.4266461914213 944.8946225125623 293.2091326594568
1563 0.005 7.815 1 801.8938064709149 704.2230186899463 704.5943228349812 1006.581487259583 1025.518929513884 1045.052149550577 756.491912671238 396.4642534058179 944.8963439298979 293.2091332651952
1564 0.005 7.82 1 801.909055764434 704.2492231212726 704.6205417441395 1006.581779043512 1025.519090614677 1045.052313190945 756.5085195210487 396.5018122976057 944.8981882749035 293.2091338688586
1565 0.005 7.825 1 801.9242368112859 704.2753766935083 704.6467098433587 1006.581871765829 1025.518987926865 1045.052145997296 756.5250753813309 396.5393226885939 944.8999054667956 293.2091344719639
1566 0.005 7.83 1 801.9394319296388 704.3014799536356 704.6728275288591 1006.582171077989 1025.519154443432 1045.052312614198 756.5416231402526 396.5767843849829 944.901750793071 293.2091350740808
1567 0.005 7.835 1 801.9545605190353 704.3275325852113 704.6988946278632 1006.582276901954 1025.519064458798 1045.052159442318 756.5581200918308 396.6141975446001 944.9034740211042 293.2091356757509
1568 0.005 7.84 1 801.9697039325728 704.3535350876473 704.7249115038637 1006.582584153304 1025.519241299941 1045.052336537422 756.5746067527905 396.6515610911707 944.9053245421512 293.2091362766587
1569 0.005 7.845 1 801.984778402915 704.3794871287479 704.7508779666963 1006.582680233009 1025.519141635671 1045.052168374797 756.5910409540364 396.6888767745953 944.9070362422608 293.2091368763381
1570 0.005 7.850000000000001 1 801.9998599926594 704.4053891989728 704.7767943689839 1006.582971211532 1025.519300166887 1045.052325718457 756.607464721969 396.7261441074173 944.9088645920161 293.2091374748084
1571 0.005 7.855 1 802.0148678923103 704.4312409824237 704.8026605342289 1006.583056556707 1025.519190988922 1045.052151751021 756.6238401413741 396.763363291094 944.9105572912274 293.2091380724367
1572 0.005 7.86 1 802.0298862741405 704.4570430002719 704.8284768333824 1006.583346746915 1025.51935179066 1045.052314228897 756.6402028052941 396.8005341586694 944.9123762177354 293.2091386689999
1573 0.005 7.865 1 802.044835879227 704.4827949436818 704.854243100057 1006.583435989893 1025.519247920031 1045.05214691107 756.6565132725442 396.8376570106865 944.9140673680741 293.2091392653795
1574 0.005 7.87 1 802.0597961661579 704.5084973217067 704.8799597024293 1006.583729046008 1025.519413457859 1045.052314438222 756.6728139134415 396.8747315999494 944.9158823135366 293.20913986164
1575 0.005 7.875 1 802.0746916088318 704.5341498574963 704.9056264928436 1006.583834041551 1025.519326476715 1045.052163722688 756.6890651465642 396.9117580715421 944.9175791880502 293.2091404581776
1576 0.005 7.88 1 802.0896029466554 704.5597530488077 704.9312438447714 1006.584139560586 1025.519503885516 1045.05234080168 756.7053064213102 396.9487364068029 944.919404175605 293.2091410549242
1577 0.005 7.885 1 802.1044439748805 704.5853065601945 704.9568115597771 1006.584233139529 1025.519404107448 1045.05217244142 756.7214958107913 396.9856668342344 944.9210902772503 293.2091416508982
1578 0.005 7.890000000000001 1 802.1192940234971 704.6108108889698 704.9823299983481 1006.584522810264 1025.51956425562 1045.052330407697 756.7376741172528 397.0225490371519 944.9228935187762 293.2091422455622
1579 0.005 7.895 1 802.1340733368725 704.6362657241369 705.0077989832412 1006.584606195792 1025.519455352784 1045.052156399358 756.7538007372003 397.0593834004254 944.9245624825065 293.2091428396776
1580 0.005 7.9 1 802.148861454389 704.6616715724201 705.0332188822075 1006.58489191909 1025.519614949201 1045.052318206169 756.7699171458204 397.0961699922736 944.9263542518401 293.2091434324704
1581 0.005 7.905 1 802.1635818294271 704.6870281373751 705.0585895312018 1006.584978854088 1025.519512321619 1045.052151361696 756.7859831408106 397.1329090908175 944.9280177220141 293.2091440256008
1582 0.005 7.91 1 802.178314165486 704.712335926211 705.0839113051426 1006.585270356039 1025.519678620342 1045.052318276705 756.8020398006464 397.1696020858735 944.9298074992223 293.2091446180311
1583 0.005 7.915 1 802.1929815813473 704.7375946611912 705.1091840499312 1006.585371173943 1025.519588203193 1045.052164925442 756.8180479769134 397.2062466024748 944.9314777167032 293.2091452103858
1584 0.005 7.92 1 802.2076658333687 704.7628048429682 705.1344081423133 1006.585674385119 1025.519766118103 1045.052343038916 756.8340474641918 397.2428430026755 944.9332769151184 293.2091458026081
1585 0.005 7.925 1 802.2222827696811 704.7879661420915 705.1595833900126 1006.585764432382 1025.519664226779 1045.052174422248 756.8499957353264 397.2793921804486 944.9349376693478 293.2091463938682
1586 0.005 7.930000000000001 1 802.2369075489457 704.8130790502536 705.1847101502315 1006.586051201405 1025.519825354178 1045.052335542181 756.8659335571202 397.3158937051429 944.9367145646627 293.2091469838667
1587 0.005 7.935 1 802.251461046564 704.8381432534353 705.2097882410711 1006.58613130593 1025.51971488035 1045.05215976497 756.8818199266759 397.3523479096908 944.9383563512797 293.2091475727389
1588 0.005 7.94 1 802.2660228699048 704.8631592565664 705.2348180349273 1006.586415945918 1025.519875990567 1045.052322936708 756.8976960265206 397.388753728764 944.9401245038222 293.2091481600925
1589 0.005 7.945 1 802.2805176752896 704.8881267675605 705.2597993678023 1006.586499734245 1025.519770930763 1045.052154937472 756.913525664064 397.4251128290938 944.9417622224173 293.2091487471371
1590 0.005 7.95 1 802.2950253121637 704.9130462935062 705.2847326112181 1006.586787990386 1025.519936321623 1045.052322070314 756.929346423108 397.4614248552164 944.9435270954547 293.2091493336688
1591 0.005 7.955 1 802.3094733462186 704.9379175771494 705.3096176307987 1006.586885861228 1025.519845598931 1045.05216904335 756.9451190701577 397.4976894819456 944.9451740181631 293.2091499199327
1592 0.005 7.96 1 802.3239357907001 704.9627410970352 705.3344547855625 1006.587184987592 1025.520021937467 1045.052346887774 756.96088226165 397.5339070781117 944.9469480922381 293.2091505060662
1593 0.005 7.965 1 802.3383289908887 704.9875164532925 705.3592438248355 1006.587278328173 1025.519921758384 1045.052178705346 756.9765935975367 397.5700783014323 944.9485811548732 293.2091510912276
1594 0.005 7.97 1 802.3527306162141 705.0122442188042 705.3839851710953 1006.58756425935 1025.520082626739 1045.052338723885 756.9922952132401 397.6062022135396 944.9503334774631 293.209151675118
1595 0.005 7.975000000000001 1 802.3670623542412 705.0369240735695 705.408678635585 1006.587641318685 1025.51997072779 1045.052162148079 757.0079461540507 397.6422798487959 944.9519517229654 293.2091522582883
1596 0.005 7.98 1 802.3813933158262 705.0615565316389 705.4333246188578 1006.587922474274 1025.520131334242 1045.052326670319 757.0235884312575 397.6783104436875 944.9536939246683 293.2091528398618
1597 0.005 7.985 1 802.3956609861668 705.0861412826272 705.4579229183709 1006.588003261174 1025.520025324236 1045.052156963765 757.0391812293453 397.7142941586558 944.955308556107 293.2091534211202
1598 0.005 7.99 1 802.4099439165153 705.1106788362005 705.4824739163188 1006.588288410045 1025.520190055024 1045.052325428071 757.0547654689058 397.7502311815797 944.9570479710851 293.209154001705
1599 0.005 7.995 1 802.4241616505335 705.1351689067767 705.5069774511129 1006.588383091694 1025.520098982871 1045.052171684774 757.0703020584444 397.7861210579882 944.9586677020179 293.2091545819789
1600 0.005 8 1 802.4383983948935 705.159611999514 705.5314339040968 1006.588679457132 1025.520274987334 1045.052349092277 757.0858306128399 397.8219642591012 944.9604147084561 293.2091551616746
1601 0.005 8.005000000000001 1 802.4525700781212 705.1840077847255 705.5558430797779 1006.588765105314 1025.520173289731 1045.052180178935 757.1013091817563 397.8577610231954 944.9620258004361 293.2091557400579
1602 0.005 8.01 1 802.4667519750421 705.2083567558544 705.5802053420798 1006.589046123344 1025.520331847781 1045.052339513013 757.1167783424697 397.8935113012783 944.9637527639867 293.209156317042
1603 0.005 8.015000000000001 1 802.4808635446216 705.2326585949141 705.6045205023657 1006.589121255084 1025.520221400481 1045.052165048495 757.132197094346 397.9292149782301 944.9653442652267 293.2091568933881
1604 0.005 8.02 1 802.4949858595974 705.2569138113898 705.6287889397626 1006.58939881291 1025.52037941799 1045.052327427393 757.1476076008795 397.9648721870097 944.9670595900124 293.2091574681853
1605 0.005 8.025 1 802.5090419224924 705.2811221033106 705.6530104748567 1006.589476831481 1025.520274270049 1045.052159577559 757.1629692240657 398.0004832696214 944.968648079207 293.2091580429301
1606 0.005 8.029999999999999 1 802.5231111243517 705.3052839809935 705.6771854902959 1006.589759184119 1025.520437933869 1045.052327247821 757.1783228355262 398.0360479608649 944.9703623519397 293.2091586170248
1607 0.005 8.035 1 802.5371177659051 705.329399164862 705.701313833212 1006.589852414968 1025.520348097923 1045.052174857591 757.1936295149089 398.0715663546953 944.9719578670151 293.2091591906411
1608 0.005 8.040000000000001 1 802.5511417105766 705.3534681521049 705.7253958767043 1006.590145945362 1025.520522538633 1045.052350369416 757.2089287636547 398.1070382151381 944.9736803102652 293.209159763917
1609 0.005 8.045 1 802.5650997707791 705.377490614948 705.7494314221262 1006.590229010199 1025.520420543625 1045.052182142687 757.2241771752502 398.1424632322799 944.9752658339908 293.2091603360807
1610 0.005 8.050000000000001 1 802.5790676460011 705.4014670412839 705.7734208340953 1006.590507007175 1025.520578305933 1045.052341121856 757.2394174032952 398.1778421541753 944.9769675026093 293.2091609066979
1611 0.005 8.055 1 802.5929657899068 705.4253971129388 705.797363924895 1006.590580290317 1025.520468732479 1045.052168569128 757.2546084781847 398.213175225554 944.9785360283489 293.2091614761837
1612 0.005 8.06 1 802.6068745612583 705.4492813327656 705.8212610658219 1006.590856324569 1025.520627919465 1045.052332200532 757.2697817670767 398.2484623889262 944.9802286307403 293.2091620444405
1613 0.005 8.065 1 802.6207169400494 705.4731194025994 705.8451120791117 1006.590932290345 1025.520522090834 1045.052164301531 757.2849112995618 398.2837037560232 944.9817928561679 293.2091626124032
1614 0.005 8.07 1 802.6345735919735 705.4969118329826 705.8689173515201 1006.591213379023 1025.520686721521 1045.052332992261 757.3000353268374 398.3188991538231 944.983483240179 293.2091631797311
1615 0.005 8.074999999999999 1 802.6483671345883 705.5206583354045 705.8926767154313 1006.591302053023 1025.520593554547 1045.052178850849 757.3151138869379 398.3540486431506 944.9850531639904 293.2091637467744
1616 0.005 8.08 1 802.6621783861699 705.5443594116686 705.9163905494767 1006.591594739228 1025.520770320026 1045.052357740729 757.3301861023459 398.3891518566894 944.9867507691436 293.2091643135611
1617 0.005 8.085000000000001 1 802.6759241296904 705.5680147272975 705.9400586555375 1006.591674180552 1025.520666997234 1045.052187420271 757.3452098312849 398.4242096043471 944.988311863583 293.2091648792878
1618 0.005 8.09 1 802.6896803381507 705.5916247740327 705.9636813917742 1006.591950945979 1025.520826813302 1045.052348882741 757.3602254275249 398.459221721562 944.9899903051744 293.2091654438154
1619 0.005 8.095000000000001 1 802.7033670950902 705.6151892333862 705.987258571457 1006.59202108474 1025.520714967285 1045.052173089807 757.3751918441804 398.4941892869925 944.9915338186345 293.2091660073677
1620 0.005 8.1 1 802.7170675406784 705.6387086400944 706.010790589449 1006.59229491235 1025.520873323116 1045.05233702751 757.3901513507801 398.5291108060525 944.9932015237754 293.2091665696671
1621 0.005 8.105 1 802.7307007372984 705.6621826609074 706.0342772517703 1006.592368126006 1025.520766431957 1045.052168025652 757.4050630634266 398.5639866732278 944.9947411383504 293.2091671317515
1622 0.005 8.109999999999999 1 802.7443484795775 705.6856118069419 706.0577189282315 1006.592645443499 1025.52092965981 1045.052336637296 757.4199684583198 398.5988171373506 944.9964077987355 293.2091676929969
1623 0.005 8.115 1 802.7579325762358 705.7089957892011 706.0811154641285 1006.592731393818 1025.520836820988 1045.052183570704 757.4348268409834 398.6336021981742 944.9979529348593 293.2091682540223
1624 0.005 8.120000000000001 1 802.7715348900887 705.732335107868 706.1044672335667 1006.593019761348 1025.52101124708 1045.052359916547 757.4496788112665 398.6683418870613 944.9996270944075 293.2091688144633
1625 0.005 8.125 1 802.7850719196127 705.755629426857 706.1277740356902 1006.593097338907 1025.520908410618 1045.052191076644 757.4644817852712 398.7030364453608 945.0011633378692 293.2091693738054
1626 0.005 8.130000000000001 1 802.7986195934494 705.7788792378572 706.1510362304359 1006.593371504888 1025.521066349648 1045.052350550162 757.4792767194949 398.7376860978264 945.0028181757378 293.2091699317772
1627 0.005 8.135 1 802.8120983730207 705.8020842207867 706.1742536250019 1006.593438262977 1025.520953631705 1045.052175226244 757.4940228715247 398.7722909710751 945.0043373083132 293.2091704889604
1628 0.005 8.140000000000001 1 802.8255887752889 705.8252448805858 706.1974265957052 1006.593707860278 1025.521110309872 1045.052338487859 757.5087618075102 398.8068505519619 945.0059799514698 293.209171044668
1629 0.005 8.145 1 802.8390144067159 705.8483609126745 706.2205549661271 1006.593777680328 1025.521002731522 1045.052170146343 757.523453930915 398.8413652241604 945.0074962222624 293.2091716002947
1630 0.005 8.15 1 802.8524544588173 705.8714328209633 706.2436391042952 1006.594052797476 1025.521166080642 1045.052338349097 757.5381393322419 398.8758348989764 945.0091384176335 293.2091721551436
1631 0.005 8.154999999999999 1 802.8658177489663 705.8944603691862 706.2666788928126 1006.594125494044 1025.521061578678 1045.052171321669 757.5527796285819 398.9102597654939 945.0106797641831 293.2091727099859
1632 0.005 8.16 1 802.8792044049998 705.9174439816909 706.2896746430897 1006.594398789928 1025.521219162355 1045.052330246192 757.5674125912683 398.9446394684646 945.0123283677382 293.2091732636852
1633 0.005 8.165000000000001 1 802.8925290172093 705.9403833356629 706.3126261697989 1006.594464713426 1025.521106324179 1045.052154153078 757.5819968046086 398.9789744041496 945.0138383035676 293.2091738166555
1634 0.005 8.17 1 802.9058697554461 705.9632789289772 706.3355338364532 1006.594735693667 1025.521268523644 1045.052324068681 757.5965739012764 399.0132646403356 945.0154702374958 293.20917436801
1635 0.005 8.175000000000001 1 802.9191458882642 705.9861304525092 706.3583974641533 1006.594808982471 1025.521169796625 1045.052166815474 757.6111034200877 399.0475102136525 945.0169722896743 293.2091749184542
1636 0.005 8.18 1 802.9324362068926 706.0089384078955 706.3812174241192 1006.595089071788 1025.521342043889 1045.052344902989 757.6256255840193 399.0817110450557 945.0186013013209 293.2091754671204
1637 0.005 8.185 1 802.9456613949312 706.0317024859055 706.4039935342942 1006.595168241267 1025.521245317863 1045.052182943969 757.6401005642675 399.1158675419094 945.020101898528 293.2091760146122
1638 0.005 8.19 1 802.9589007386988 706.0544231854948 706.4267261630508 1006.595446879137 1025.521411002374 1045.052350393203 757.654569760008 399.1499794636047 945.0217246693317 293.2091765596156
1639 0.005 8.195 1 802.9720751327593 706.077100187265 706.4494151258662 1006.595520651351 1025.521307496072 1045.052183481752 757.6689915224613 399.1840468253195 945.0232155929314 293.2091771027526
1640 0.005 8.199999999999999 1 802.9852640869252 706.099733993361 706.4720607864837 1006.595794475752 1025.521468495889 1045.052349160503 757.6834075183607 399.218069588767 945.0248323852182 293.2091776430327
1641 0.005 8.205 1 802.9983904916597 706.1223243118463 706.49466298561 1006.595874883358 1025.521373793646 1045.052195355561 757.6977778133783 399.2520479519848 945.0263266213971 293.2091781809771
1642 0.005 8.210000000000001 1 803.0115358280668 706.1448716372254 706.5172220874608 1006.596157198676 1025.521546725552 1045.052370869146 757.7121424532337 399.2859819152154 945.0279491435194 293.2091787169079
1643 0.005 8.215 1 803.0246167512823 706.1673756376678 706.5397378941823 1006.596227635857 1025.521441260123 1045.052200597546 757.7264597321187 399.319871381485 945.0294332906769 293.2091792511111
1644 0.005 8.220000000000001 1 803.037708677375 706.1898367942225 706.5622107580716 1006.596495150861 1025.521598476978 1045.05236020676 757.7407695438694 399.3537169044157 945.0310350148999 293.2091797842251
1645 0.005 8.225 1 803.0507324227378 706.2122547822474 706.5846404866326 1006.596555981115 1025.521484451293 1045.052184900648 757.7550311959625 399.3875183355474 945.0325011125227 293.2091803178236
1646 0.005 8.23 1 803.0637687790332 706.2346301052911 706.6070274503523 1006.596820329695 1025.521641249795 1045.052347870976 757.7692865970422 399.4212758125084 945.0340924774382 293.2091808520059
1647 0.005 8.234999999999999 1 803.0767403383736 706.2569624488507 706.6293714627989 1006.596884800576 1025.521532754741 1045.052179104398 757.7834955363602 399.4549894526542 945.035556506317 293.2091813890138
1648 0.005 8.24 1 803.0897278041192 706.279252317899 706.6516728975804 1006.597153723282 1025.521694137151 1045.052347129966 757.7976989893303 399.4886592008894 945.037147058723 293.2091819288069
1649 0.005 8.245000000000001 1 803.1026514851312 706.3014993969277 706.673931570525 1006.597220403969 1025.521587965413 1045.052179989119 757.8118559190385 399.5222851346183 945.0386081967168 293.2091824723105
1650 0.005 8.25 1 803.1155910649355 706.3237041850622 706.6961478477002 1006.597490363789 1025.521750559657 1045.052348146655 757.8260076885899 399.5558672112852 945.0401950528432 293.2091830186752
1651 0.005 8.255000000000001 1 803.1284689528842 706.3458663890553 706.7183215651081 1006.597568892226 1025.521657315315 1045.052194261095 757.840113969104 399.5894054415813 945.0416607198308 293.2091835678609
1652 0.005 8.26 1 803.1413666608781 706.367986503782 706.7404530892883 1006.597850253239 1025.521831492456 1045.052372218342 757.8542153602461 399.6228996953623 945.043254923237 293.2091841191666
1653 0.005 8.265000000000001 1 803.1542001135143 706.3900641892297 706.7625422175379 1006.597919281138 1025.521727778194 1045.052204317111 757.8682695597831 399.6563496447256 945.0447120272948 293.2091846720936
1654 0.005 8.27 1 803.1670454864493 706.4120999288094 706.7845892992625 1006.598184223386 1025.521883609063 1045.052362181454 757.8823172216345 399.6897560671121 945.0462856693456 293.2091852256224
1655 0.005 8.275 1 803.1798225839913 706.4340933968074 706.8065941445817 1006.598241018171 1025.521768892475 1045.052186556692 757.8963163967943 399.7231191446316 945.0477220899996 293.2091857801728
1656 0.005 8.279999999999999 1 803.1926134036923 706.4560450982686 706.8285571174828 1006.598501334735 1025.521923265407 1045.05234792711 757.9103103939597 399.7564383992792 945.0492853036799 293.2091863347295
1657 0.005 8.285 1 803.2053403324122 706.477954720716 706.8504780417001 1006.598562591095 1025.521814583957 1045.05217990986 757.9242587807369 399.7897144151879 945.0507212521517 293.2091868900554
1658 0.005 8.290000000000001 1 803.218083478103 706.499822765184 706.8723572834094 1006.59882978086 1025.521977363103 1045.052349004767 757.9382025419413 399.8229470026965 945.0522835318103 293.2091874452332
1659 0.005 8.295 1 803.2307638640364 706.5216489128724 706.8941946563903 1006.598893851552 1025.521871174107 1045.052182171656 757.9521006983977 399.8561362865486 945.053715657475 293.2091880004269
1660 0.005 8.300000000000001 1 803.2434608115107 706.5434336573261 706.9159905257821 1006.599161440416 1025.522033008178 1045.052350214733 757.9659941274712 399.8892823744719 945.055274547003 293.2091885540785
1661 0.005 8.305 1 803.2560963141301 706.5651767147709 706.9377447289569 1006.59923610684 1025.521938613961 1045.052197771739 757.9798368157961 399.9223851513737 945.0567118916118 293.2091891054381
1662 0.005 8.31 1 803.2687521863791 706.5868785692339 706.9594576233021 1006.59951374898 1025.522111452485 1045.052374364948 757.9936793325752 399.9554445957345 945.0582778798474 293.2091896537704
1663 0.005 8.315 1 803.2813442171519 706.60853887951 706.9811290077516 1006.599580009357 1025.522007015047 1045.052205616046 758.0074763591631 399.9884610325119 945.0597076097596 293.2091901978886
1664 0.005 8.32 1 803.2939488281012 706.6301581276342 707.0027592361254 1006.599840207881 1025.522161044018 1045.052363689056 758.0212672058692 400.0214345226737 945.0612536857356 293.2091907372878
1665 0.005 8.324999999999999 1 803.306486163961 706.6517359891335 707.0243481068919 1006.599895692615 1025.522046639845 1045.052187943222 758.0350118709363 400.0543650629961 945.0626645812222 293.2091912720519
1666 0.005 8.33 1 803.3190372560359 706.6732729613259 707.0458959900309 1006.600154717494 1025.522202767684 1045.05235216328 758.0487515132914 400.0872526391408 945.0642004326592 293.2091918018073
1667 0.005 8.335000000000001 1 803.3315248347288 706.6947687302942 707.0674026979474 1006.600213900445 1025.522094329355 1045.052184643452 758.0624457734033 400.1200974277929 945.0656083765736 293.2091923279453
1668 0.005 8.34 1 803.3440288118748 706.7162237944843 707.088868596883 1006.60047710683 1025.522255004499 1045.052351812686 758.0761356033216 400.152899164872 945.0671437576692 293.2091928503001
1669 0.005 8.345000000000001 1 803.3564708619372 706.7376378362841 707.1102935056282 1006.600539186227 1025.522149477874 1045.052186264672 758.0897783474197 400.185657831272 945.0685494980842 293.2091933696565
1670 0.005 8.35 1 803.3689296599171 706.7590113484704 707.131677781464 1006.600804428124 1025.522311921017 1045.052354652434 758.1034166530061 400.2183738422793 945.070081663597 293.2091938853969
1671 0.005 8.355 1 803.3813275773232 706.7803440328694 707.1530212539919 1006.600876191757 1025.522216757741 1045.052201345286 758.1170113585779 400.2510471853427 945.0714927481416 293.2091943973811
1672 0.005 8.359999999999999 1 803.3937393201829 706.8016363684128 707.1743242857549 1006.60115019816 1025.522388105444 1045.052376761972 758.1306000379253 400.2836781065317 945.0730314609672 293.2091949055659
1673 0.005 8.365 1 803.4060903797629 706.8228880224624 707.1955866651006 1006.601214547591 1025.522284633482 1045.052209779563 758.1441439934755 400.316266571047 945.0744324728864 293.2091954097355
1674 0.005 8.370000000000001 1 803.4184566785239 706.8440994764657 707.2168087491988 1006.601474924053 1025.522441207117 1045.052369602588 758.1576834497158 400.3488127365655 945.0759537070563 293.2091959103272
1675 0.005 8.375 1 803.4307570275286 706.8652704030114 707.23799033845 1006.60152662952 1025.522324140824 1045.052192934128 758.1711767952529 400.3813164922876 945.0773382742051 293.2091964083448
1676 0.005 8.380000000000001 1 803.4430722389158 706.886401296342 707.259131792386 1006.601780991424 1025.522477839948 1045.052355870906 758.18466586785 400.4137778940723 945.0788461221689 293.2091969040965
1677 0.005 8.385 1 803.4553247384791 706.9074918422081 707.2802329316446 1006.601836382087 1025.522368462264 1045.052187444875 758.1981100928209 400.4461970529372 945.0802267031494 293.2091973991657
1678 0.005 8.390000000000001 1 803.4675945102813 706.9285425375596 707.3012941152564 1006.60209755563 1025.522530063167 1045.052355607594 758.2115506858501 400.4785738785955 945.0817346994712 293.2091978939011
1679 0.005 8.395 1 803.4798024981568 706.9495530615931 707.3223151583994 1006.602155639615 1025.522421949055 1045.052188125673 758.2249467399075 400.5109085478048 945.0831141843632 293.2091983897113
1680 0.005 8.4 1 803.492028453434 706.9705239150181 707.3432964245117 1006.602418093236 1025.522584300417 1045.052357665398 758.238339395914 400.5432022641289 945.0846192858273 293.2091988860194
1681 0.005 8.404999999999999 1 803.5041937577099 706.9914547906566 707.3642377399481 1006.602487646183 1025.522489657352 1045.052205098848 758.2516888867154 400.5754533893465 945.0860024632364 293.209199383053
1682 0.005 8.41 1 803.5163837416363 707.0123461879127 707.3851394726042 1006.602759981047 1025.522661742691 1045.052381185074 758.2650360544194 400.6076620325424 945.0875158214481 293.2091998808501
1683 0.005 8.415000000000001 1 803.5285091395813 707.0331977507554 707.4060014074807 1006.602819817935 1025.522555417365 1045.052212567429 758.2783357454268 400.6398286365459 945.0888905857356 293.2092003790377
1684 0.005 8.42 1 803.5406467868162 707.0540099563021 707.4268238887171 1006.603074406853 1025.522708144334 1045.052369363467 758.2916296150815 400.6719533859874 945.0903830680983 293.2092008774817
1685 0.005 8.425000000000001 1 803.5527145740742 707.0747824436741 707.4476066994147 1006.603121941802 1025.522592100084 1045.052195621965 758.3048749918946 400.7040362733175 945.0917383759294 293.209201377066
1686 0.005 8.43 1 803.5647985163066 707.0955157449315 707.4683502148525 1006.603374598378 1025.522746225183 1045.05235713098 758.3181177372718 400.7360776105924 945.0932211220562 293.2092018774297
1687 0.005 8.435 1 803.576820514664 707.1162095368062 707.4890542525093 1006.603428234044 1025.522637752302 1045.052191128527 758.3313166887663 400.76807760885 945.0945756543362 293.2092023801681
1688 0.005 8.44 1 803.5888607984231 707.1368643152124 707.5097191766725 1006.603685637498 1025.522796511478 1045.052357058793 758.3445124860117 400.8000354600056 945.096057370459 293.2092028849103
1689 0.005 8.445 1 803.6008397875626 707.1574797559541 707.5303447935439 1006.603740415339 1025.522688615063 1045.052191071232 758.3576641819312 400.8319514165693 945.097408718106 293.2092033927942
1690 0.005 8.449999999999999 1 803.6128371100375 707.1780563510799 707.5509314657926 1006.603998515344 1025.522849039722 1045.052359498213 758.3708124368095 400.8638255629449 945.0988869467934 293.209203902408
1691 0.005 8.455 1 803.6247749959515 707.1985937995852 707.5714790145946 1006.60406703439 1025.522756494065 1045.052208820808 758.3839181485886 400.8956579864002 945.1002451183296 293.2092044134562
1692 0.005 8.460000000000001 1 803.6367341631804 707.2190925888424 707.5919878072337 1006.604336698468 1025.52292809318 1045.052384851485 758.3970206581536 400.9274487692145 945.1017321411218 293.2092049256024
1693 0.005 8.465 1 803.6486311982724 707.2395523728887 707.612457629203 1006.604394183847 1025.522820396933 1045.052215137792 758.4100781497107 400.9591980987378 945.1030823687447 293.2092054378575
1694 0.005 8.470000000000001 1 803.6605414911111 707.2599736240046 707.6328888224397 1006.604647351802 1025.522974507021 1045.052374899738 758.4231303712053 400.9909059801824 945.1045492837877 293.2092059499856
1695 0.005 8.475 1 803.6723863285154 707.280356027945 707.6532811963855 1006.604691942132 1025.522857460162 1045.052198834079 758.436137591396 401.022572227554 945.1058798611292 293.2092064623322
1696 0.005 8.48 1 803.6842466156219 707.300700066854 707.6736351017013 1006.604941374717 1025.523011387555 1045.052362344731 758.4491410131749 401.0541972666843 945.1073353382228 293.2092069742656
1697 0.005 8.484999999999999 1 803.6960449868984 707.3210054217565 707.6939503623523 1006.60499219513 1025.522901807815 1045.052195549325 758.462100582379 401.0857810992454 945.1086645481778 293.2092074868673
1698 0.005 8.49 1 803.7078614634236 707.3412725842388 707.7142273260139 1006.60524707216 1025.523061005427 1045.052363336729 758.4750572571922 401.1173232236195 945.1101208936759 293.2092079997748
1699 0.005 8.495000000000001 1 803.7196174946383 707.3615012263324 707.7344658045998 1006.605301384602 1025.522954791105 1045.052198461129 758.4879708757439 401.148826249581 945.1114491194396 293.2092085134759
1700 0.005 8.5 1 803.7313919448139 707.3816918391601 707.7546661563907 1006.605557741097 1025.523115218173 1045.052365931088 758.5008810772955 401.1802880960545 945.1129030163409 293.2092090268008
1701 0.005 8.505000000000001 1 803.7431048421781 707.4018440946924 707.7748281826332 1006.605611426194 1025.523008231768 1045.052199827059 758.5137476979113 401.2117086735421 945.1142267922198 293.209209539724
1702 0.005 8.51 1 803.7548359771724 707.4219584815463 707.7949522429107 1006.605867090732 1025.523168212144 1045.052367487566 758.5266109235181 401.2430882041184 945.1156766193764 293.2092100510156
1703 0.005 8.515000000000001 1 803.766507436171 707.4420346931149 707.815038158411 1006.605930103112 1025.523071813101 1045.052213537958 758.5394316351621 401.2744264648333 945.117003484901 293.2092105603092
1704 0.005 8.52 1 803.7781997074196 707.4620732110991 707.8350862804547 1006.606194913008 1025.523242637272 1045.05239032776 758.5522497496663 401.3057236315787 945.1184572408797 293.2092110673238
1705 0.005 8.525 1 803.7898305874592 707.4820736921985 707.8550964052731 1006.606249407016 1025.523135335242 1045.052221354878 758.5650233135725 401.3369798579517 945.1197754334527 293.2092115715828
1706 0.005 8.529999999999999 1 803.8014759009799 707.5020366100005 707.8750688718402 1006.606499037926 1025.523287910329 1045.052380147316 758.5777927716209 401.3681954357459 945.1212115966629 293.2092120731188
1707 0.005 8.535 1 803.8130560992247 707.5219616348346 707.8950034779451 1006.606542424323 1025.523171068316 1045.052205632921 758.5905176333318 401.3993703959755 945.1225131375425 293.209212572852
1708 0.005 8.540000000000001 1 803.8246520489726 707.5418492539217 707.9149005815311 1006.606788971746 1025.523324153114 1045.052368372896 758.6032392476417 401.4305045700524 945.1239409873333 293.2092130706408
1709 0.005 8.545 1 803.8361864252407 707.561699145424 707.9347599927609 1006.606835697061 1025.523212858502 1045.052199283562 758.6159175067243 401.4615980665665 945.1252401533108 293.2092135681465
1710 0.005 8.550000000000001 1 803.8477396066794 707.5815117981595 707.9545820635457 1006.607086026338 1025.52337038903 1045.052366701217 758.6285933885854 401.4926510062298 945.1266652638006 293.2092140650589
1711 0.005 8.555 1 803.8592321556538 707.6012868866072 707.9743666070008 1006.607135530394 1025.523262200152 1045.052200351919 758.6412261844022 401.5236633589085 945.1279619179255 293.2092145623629
1712 0.005 8.56 1 803.8707432260986 707.6210248954417 707.9941139705642 1006.607387517127 1025.523421722663 1045.052368917838 758.6538563790574 401.5546350924897 945.1293839858603 293.2092150590403
1713 0.005 8.565 1 803.8821941399361 707.6407254996168 708.0138239604718 1006.607437253842 1025.523312838045 1045.052201132416 758.6664433879972 401.5855663845667 945.1306772856268 293.2092155555014
1714 0.005 8.57 1 803.8936636041353 707.6603891799733 708.0334969330137 1006.607688630102 1025.523471287979 1045.052368960987 758.6790278041037 401.6164570818311 945.1320949399301 293.2092160504214
1715 0.005 8.575000000000001 1 803.9050743820857 707.6800156301684 708.0531327085682 1006.607748295202 1025.523374732145 1045.052215649448 758.6915664638889 401.6473074044598 945.1333916228151 293.2092165435768
1716 0.005 8.58 1 803.9165082469393 707.699605333921 708.0727316385413 1006.608010973332 1025.523545892616 1045.05239318663 758.7041046333204 401.6781173037767 945.1348159762456 293.2092170348915
1717 0.005 8.585000000000001 1 803.9278798596513 707.7191579409717 708.0922935092434 1006.608061707446 1025.523437819983 1045.052223560695 758.716604486936 401.7088871488368 945.1361049067241 293.2092175243845
1718 0.005 8.59 1 803.939266203482 707.7386739252942 708.1118186637037 1006.608307599472 1025.523589494109 1045.052381271891 758.7290985039742 401.7396164110324 945.1375113995442 293.2092180116371
1719 0.005 8.595000000000001 1 803.9505877222924 707.7581529535631 708.1313069001066 1006.608348010574 1025.523471923999 1045.052205773742 758.7415479677763 401.7703058806118 945.1387833436902 293.2092184977743
1720 0.005 8.6 1 803.9619258414344 707.7775955124299 708.1507585656226 1006.608590562357 1025.523623479715 1045.052368230234 758.7539942826493 401.800955569382 945.140179858235 293.2092189825677
1721 0.005 8.605 1 803.9732029720162 707.7970012797879 708.1701734790533 1006.608635274704 1025.523513690519 1045.052202012841 758.7663979438754 401.8315653447492 945.1414492128004 293.2092194675085
1722 0.005 8.609999999999999 1 803.9844993127946 707.8163707390655 708.1895519817946 1006.608882898251 1025.523670085108 1045.052367973876 758.7787994798083 401.8621350208417 945.1428439642293 293.209219952669
1723 0.005 8.615 1 803.9957355056695 707.8357035632346 708.2088938857737 1006.608928916292 1025.523561415925 1045.052203227441 758.7911584664561 401.8926649798171 945.1441115976436 293.2092204386716
1724 0.005 8.620000000000001 1 804.0069913659357 707.8550002363332 708.2281995437111 1006.609177952876 1025.52372023782 1045.052370718288 758.8035156883549 401.9231549647478 945.1455056851423 293.2092209246156
1725 0.005 8.625 1 804.0181873025881 707.8742604295226 708.2474687527355 1006.609226196245 1025.523613928796 1045.052206059818 758.8158302178239 401.9536051568778 945.1467697316301 293.2092214107655
1726 0.005 8.630000000000001 1 804.0294022647154 707.8934846243128 708.2667018707085 1006.609475660517 1025.523772868373 1045.052373478372 758.8281427836371 401.9840155095211 945.1481591293267 293.2092218960592
1727 0.005 8.635 1 804.040562030659 707.912672548258 708.2858987337495 1006.609534976055 1025.523677835761 1045.052221445825 758.8404163698098 402.0143842360548 945.1494290955569 293.2092223801757
1728 0.005 8.640000000000001 1 804.0517431891295 707.931824644776 708.3050596811855 1006.609793825292 1025.523846400629 1045.052397678671 758.8526870783894 402.0447139534044 945.1508258899345 293.209222862951
1729 0.005 8.645 1 804.0628619823068 707.9509405615859 708.3241844906343 1006.609840941379 1025.523737479511 1045.052228181984 758.8649137143309 402.0750044438163 945.1520841539673 293.2092233438426
1730 0.005 8.65 1 804.0739963908336 707.9700207717746 708.343273497733 1006.610083838299 1025.523889436537 1045.052388171978 758.8771369247355 402.1052555739992 945.1534621329179 293.2092238228726
1731 0.005 8.654999999999999 1 804.0850661061721 707.9890649380848 708.3623265035288 1006.610120969233 1025.5237721577 1045.052213355089 758.8893167190691 402.1354674029722 945.154704663397 293.20922430109
1732 0.005 8.66 1 804.0961530722238 708.0080735384 708.3813438486425 1006.610360467203 1025.523923513671 1045.052376283305 758.9014936155413 402.1656399090677 945.1560717067324 293.2092247780643
1733 0.005 8.665000000000001 1 804.1071786396118 708.0270462457345 708.4003253394418 1006.610400425647 1025.523811467424 1045.052207491701 758.9136280022157 402.1957732515203 945.1573112482047 293.2092252550777
1734 0.005 8.67 1 804.1182241666211 708.0459835534832 708.4192713325062 1006.610645553501 1025.523968748054 1045.052374880494 758.9257614256767 402.2258672652694 945.1586790203647 293.2092257318597
1735 0.005 8.675000000000001 1 804.1292104751711 708.0648851317399 708.4381816301778 1006.610688682516 1025.523858855521 1045.052207560339 758.9378530572641 402.255922072599 945.15991791069 293.2092262094394
1736 0.005 8.68 1 804.1402168609566 708.0837514604697 708.4570565814449 1006.610934313324 1025.524016870049 1045.052376285313 758.94994343736 402.2859375683977 945.1612820747711 293.2092266868808
1737 0.005 8.685 1 804.1511639468949 708.102582209416 708.4758959889984 1006.61097838888 1025.523908714316 1045.052210464347 758.9619918459759 402.315913954042 945.1625169117767 293.2092271645897
1738 0.005 8.69 1 804.1621304225763 708.1213778565277 708.4947001992102 1006.611223949393 1025.52406660943 1045.052377283356 758.9740390047979 402.3458512834793 945.163876254079 293.2092276413782
1739 0.005 8.695 1 804.1730374101537 708.1401380699169 708.5134690108786 1006.611267980035 1025.523958246762 1045.052211591095 758.9860438726083 402.375749419949 945.165106375719 293.2092281173088
1740 0.005 8.700000000000001 1 804.1839637445908 708.1588633296377 708.532202773465 1006.61151279834 1025.524115656742 1045.052378551517 758.9980470065898 402.4056083143239 945.1664629695746 293.2092285911657
1741 0.005 8.705 1 804.1948302073019 708.1775533071873 708.5509012930698 1006.611555519233 1025.524006319202 1045.052211363536 759.0100082735254 402.4354282708132 945.1676887955132 293.2092290634693
1742 0.005 8.710000000000001 1 804.2057162558802 708.1962084776856 708.5695649056398 1006.611799415945 1025.524163393374 1045.052378475477 759.0219681114568 402.4652093750027 945.1690397096878 293.20922953329
1743 0.005 8.715 1 804.2165418865615 708.2148285086394 708.5881934187112 1006.611841810998 1025.524055209801 1045.052213482876 759.0338857593422 402.4949514966869 945.1702609092719 293.2092300010882
1744 0.005 8.720000000000001 1 804.2273870496143 708.2334138847676 708.6067871756746 1006.612085743544 1025.524212829989 1045.052380458867 759.0458023096658 402.5246545179295 945.1716082948703 293.2092304663474
1745 0.005 8.725 1 804.238172409332 708.2519642658568 708.6253459786449 1006.612127830188 1025.524103477755 1045.052214110498 759.0576769269893 402.5543187363319 945.1728261838612 293.2092309301747
1746 0.005 8.73 1 804.2489770308955 708.270480133762 708.6438701746417 1006.612372309921 1025.524262614259 1045.052382983745 759.069550082397 402.5839435532941 945.1741678689364 293.2092313924348
1747 0.005 8.734999999999999 1 804.2597220299457 708.2889611525434 708.6623595581084 1006.612412663365 1025.524151626294 1045.052214628269 759.0813815518962 402.6135317047668 945.1753792355325 293.2092318538668
1748 0.005 8.74 1 804.270486170672 708.307407800174 708.6808144766233 1006.612654959742 1025.524308226295 1045.052381842218 759.0932117680209 402.6430806091802 945.1767160063259 293.2092323137356
1749 0.005 8.745000000000001 1 804.2811912551664 708.325819744151 708.6992347290702 1006.612694967841 1025.524197999899 1045.052215714163 759.1050003712506 402.6725907921133 945.1779234406756 293.2092327736512
1750 0.005 8.75 1 804.2919157145594 708.3441974607912 708.7176206598971 1006.612936448647 1025.524354832873 1045.052382720432 759.1167878405565 402.7020619793576 945.1792552303514 293.2092332328635
1751 0.005 8.755000000000001 1 804.3025780663904 708.3625406193141 708.7359720699026 1006.612976582595 1025.524244449678 1045.05221496894 759.128533545291 402.7314946505138 945.1804580167324 293.2092336925923
1752 0.005 8.76 1 804.3132662037534 708.3808496946757 708.754289303059 1006.613218256568 1025.524401788951 1045.052381601658 759.1402802655799 402.7608862864818 945.1817848578729 293.2092341522622
1753 0.005 8.765000000000001 1 804.3238936929733 708.3991243529387 708.7725721569958 1006.613256989096 1025.524291026369 1045.052215430757 759.1519839930338 402.7902406300223 945.182982933347 293.2092346128793
1754 0.005 8.77 1 804.3345401483361 708.4173650701085 708.7908209743571 1006.613498529056 1025.52444898485 1045.05238370603 759.1636864288994 402.8195572833089 945.1843051244895 293.2092350736282
1755 0.005 8.775 1 804.3451265394306 708.4355715192514 708.8090355584465 1006.613537811534 1025.524340217032 1045.052218273097 759.175346807314 402.8488359562354 945.1854987528529 293.2092355353636
1756 0.005 8.779999999999999 1 804.3557327633548 708.4537441712606 708.827216252275 1006.613777907375 1025.524495462991 1045.052383267704 759.1870065228795 402.878076474373 945.1868183378481 293.2092359976233
1757 0.005 8.785 1 804.3662795898276 708.4718826922955 708.8453628533796 1006.61381602883 1025.524385818872 1045.052217527307 759.1986249868403 402.9072788346233 945.1880071757494 293.2092364608034
1758 0.005 8.790000000000001 1 804.3768458060757 708.4899875580589 708.8634757057738 1006.614056177529 1025.524542403567 1045.052384301578 759.2102427531148 402.9364429806889 945.1893198256872 293.20923692449
1759 0.005 8.795 1 804.3873527198527 708.5080584336087 708.881554605759 1006.614094303022 1025.524432576797 1045.052219431385 759.2218194737393 402.9655690238637 945.1905043129257 293.2092373891979
1760 0.005 8.800000000000001 1 804.3978798900688 708.5260957951256 708.8995998973181 1006.614333510917 1025.524589155839 1045.05238591683 759.2333954068326 402.9946569134023 945.1918136954882 293.209237854215
1761 0.005 8.805 1 804.408347852226 708.544099308281 708.9176113829081 1006.614372078072 1025.524480550901 1045.052221355303 759.2449303734676 403.0237068446493 945.1929935773828 293.2092383202732
1762 0.005 8.81 1 804.4188363099811 708.5620694482177 708.9355893992085 1006.614611945958 1025.524637331533 1045.052387669127 759.2564647158855 403.0527186554215 945.1943000044846 293.2092387866195
1763 0.005 8.815 1 804.4292656499597 708.5800058780177 708.9535337427058 1006.614649254898 1025.524527199909 1045.05222172326 759.2679580003852 403.0816925908946 945.1954758048782 293.2092392538434
1764 0.005 8.82 1 804.4397149058125 708.5979090718105 708.971444761619 1006.614887679389 1025.524682672913 1045.052387525511 759.2794506689422 403.1106279925641 945.1967756170515 293.2092397209499
1765 0.005 8.825000000000001 1 804.4501054688541 708.6157786946771 708.9893222438413 1006.614922853329 1025.524570677487 1045.052220508349 759.290902224553 403.139525919597 945.1979469742225 293.2092401885473
1766 0.005 8.83 1 804.4605160890371 708.6336152193594 709.0071665363818 1006.615159461941 1025.524725950158 1045.052387076995 759.3023534189783 403.1683859774316 945.1992415832415 293.2092406554776
1767 0.005 8.835000000000001 1 804.4708678826599 708.6514183126262 709.0249774388832 1006.615195840133 1025.524616256076 1045.052220978441 759.3137639555392 403.1972084157271 945.2004073391539 293.209241122447
1768 0.005 8.84 1 804.4812399439121 708.6691884451667 709.0427552878488 1006.615432748544 1025.524771868436 1045.052387341029 759.325173808889 403.2259930580302 945.2016973341587 293.2092415883197
1769 0.005 8.845000000000001 1 804.4915535531912 708.6869252829858 709.0604998777475 1006.615467779401 1025.524661399668 1045.052221372621 759.3365424272822 403.2547401381175 945.2028597046832 293.2092420537564
1770 0.005 8.85 1 804.5018872702329 708.7046292993007 709.0782115580477 1006.615705373345 1025.524817590436 1045.052387690138 759.3479111112177 403.2834494776749 945.2041455032985 293.2092425181216
1771 0.005 8.855 1 804.5121625652525 708.7223001587009 709.0958901189121 1006.615740005369 1025.524705853817 1045.0522212628 759.3592391347281 403.3121213095102 945.2053046933381 293.2092429816971
1772 0.005 8.859999999999999 1 804.5224582209994 708.7399383359354 709.1135359026795 1006.615975128748 1025.524859904982 1045.052386636475 759.3705679845673 403.3407549529891 945.2065868075399 293.209243443684
1773 0.005 8.865 1 804.532695284037 708.7575434920299 709.1311487038271 1006.616009762808 1025.524750605953 1045.052222078441 759.3818557282954 403.3693513403817 945.2077387481033 293.2092439044977
1774 0.005 8.870000000000001 1 804.5429527891147 708.7751160992525 709.1487288670226 1006.61624523806 1025.524905933344 1045.052388176332 759.3931429438751 403.3979103614947 945.2090159093435 293.2092443633239
1775 0.005 8.875 1 804.5531517107422 708.7926558228166 709.1662761863498 1006.616279966917 1025.524796177686 1045.052222472333 759.4043896881681 403.4264323901614 945.2101643555911 293.2092448207187
1776 0.005 8.880000000000001 1 804.5633716294459 708.8101631359888 709.1837910012256 1006.616515277481 1025.524951718462 1045.052389299414 759.415636132964 403.4549169311155 945.2114380283081 293.2092452758005
1777 0.005 8.885 1 804.5735328553985 708.8276376996342 709.2012731078559 1006.616549175612 1025.524840663068 1045.05222281334 759.4268422865389 403.4833643441116 945.2125825477018 293.2092457294324
1778 0.005 8.890000000000001 1 804.5837149805815 708.8450799871108 709.2187228442709 1006.616784667385 1025.524996847057 1045.05239049575 759.4380483228966 403.5117744040369 945.2138519583299 293.2092461805776
1779 0.005 8.895 1 804.5938383925613 708.8624896589453 709.2361400063311 1006.616816453993 1025.524884748056 1045.052223279212 759.4492140337243 403.5401473866638 945.2149902594729 293.2092466302306
1780 0.005 8.9 1 804.603982712215 708.8798671896211 709.2535249362927 1006.617052470662 1025.525042162085 1045.052391626903 759.4603798007441 403.5684830899254 945.2162558327607 293.2092470775124
1781 0.005 8.904999999999999 1 804.6140691137992 708.8972122414839 709.2708774248698 1006.617085282226 1025.524930720088 1045.052224432276 759.4715053661338 403.5967818018718 945.2173915039865 293.2092475232142
1782 0.005 8.91 1 804.6241764791594 708.9145252857111 709.2881978155617 1006.617319910448 1025.52508709172 1045.052392348864 759.482631092014 403.6250433458605 945.2186522051335 293.2092479669893
1783 0.005 8.915000000000001 1 804.6342254273405 708.9318059840705 709.3054858986557 1006.617352696642 1025.52497627822 1045.052225980083 759.4937166230562 403.6532681449268 945.219783054721 293.2092484093034
1784 0.005 8.92 1 804.6442954510946 708.9490548080138 709.3227420189781 1006.61758638456 1025.525131343282 1045.052392911074 759.5048024223881 403.681456011682 945.2210392219746 293.209248849837
1785 0.005 8.925000000000001 1 804.6543071893067 708.9662714180632 709.3399659617935 1006.617617794206 1025.525020280392 1045.05222727278 759.5158478529277 403.7096071347513 945.2221666846266 293.209249289254
1786 0.005 8.93 1 804.6643402616222 708.9834562858512 709.3571580740537 1006.617851282244 1025.525176514908 1045.052394619734 759.5268937050539 403.7377216180808 945.2234194652848 293.209249726989
1787 0.005 8.935 1 804.6743151865957 709.0006090725253 709.3743181443499 1006.617883395897 1025.525066683312 1045.052229071096 759.5378993455954 403.765799401165 945.2245429120692 293.2092501638138
1788 0.005 8.94 1 804.6843112769116 709.0177302499181 709.3914465162673 1006.618116775674 1025.525221989415 1045.052394865789 759.5489056146382 403.7938402298252 945.2257900732823 293.2092505990841
1789 0.005 8.945 1 804.6942491900028 709.0348194758699 709.4085429773825 1006.618145671892 1025.525108004794 1045.052227340589 759.5598715545456 403.8218443903081 945.2269075534726 293.2092510339604
1790 0.005 8.950000000000001 1 804.7042081365526 709.0518772223099 709.4256078662507 1006.618377545759 1025.525263290201 1045.052394653841 759.5708380848589 403.8498118541468 945.2281500714214 293.2092514675311
1791 0.005 8.955 1 804.7141085570756 709.0689031516013 709.4426409795349 1006.618407613227 1025.525152334498 1045.052228825556 759.5817647797174 403.8777426779091 945.2292634892713 293.2092519008066
1792 0.005 8.960000000000001 1 804.7240309674587 709.0858977344682 709.4596426509727 1006.618639479896 1025.525307532521 1045.052395329452 759.5926919717726 403.9056368470436 945.2305030806735 293.2092523330727
1793 0.005 8.965 1 804.7338955727644 709.1028606286078 709.4766126801175 1006.618669066632 1025.525195842366 1045.052228990872 759.6035793993908 403.9334945787588 945.231613530773 293.2092527652723
1794 0.005 8.970000000000001 1 804.7437816473041 709.1197923055704 709.4935513990159 1006.61890025894 1025.525350948315 1045.052396235191 759.6144673393793 403.9613157467779 945.2328487165424 293.2092531969803
1795 0.005 8.975 1 804.7536095612968 709.1366924242022 709.5104585997324 1006.618929947015 1025.525239909136 1045.052230606845 759.6253157311083 403.9891005302723 945.233953716207 293.2092536289518
1796 0.005 8.98 1 804.7634591841063 709.1535614550013 709.5273346239858 1006.619160687361 1025.525394452229 1045.052397074043 759.6361648513478 404.0168488561872 945.2351838032147 293.2092540605223
1797 0.005 8.984999999999999 1 804.7732509518169 709.1703990592465 709.5441792589323 1006.619189347373 1025.525282976764 1045.052231278018 759.6469739121729 404.0445608780731 945.2362850860781 293.2092544923393
1798 0.005 8.99 1 804.7830652108985 709.1872057071424 709.560992851237 1006.619420901275 1025.525438721551 1045.052397771153 759.6577845610005 404.0722358091445 945.2375122798695 293.2092549237848
1799 0.005 8.995000000000001 1 804.7928213253116 709.2039810536762 709.5777751828614 1006.619448824235 1025.52532643061 1045.052231065543 759.6685551024718 404.0998748806894 945.2386091410248 293.2092553557249
1800 0.005 9 1 804.8025992178389 709.2207255703994 709.5945265969091 1006.61967907899 1025.525481276367 1045.052397846971 759.6793268189618 404.1274779046483 945.2398322829185 293.2092557872153
1801 0.005 9.005000000000001 1 804.8123193822328 709.2374389132171 709.611246878992 1006.61970641989 1025.525368990821 1045.052231602771 759.6900582914312 404.1550449400623 945.2409252748118 293.2092562191212
1802 0.005 9.01 1 804.822060847396 709.254121551898 709.6279363666026 1006.619935996951 1025.525524611965 1045.052398972124 759.700790834904 404.1825758946193 945.242143338109 293.2092566507121
1803 0.005 9.015000000000001 1 804.8317448540604 709.2707731430481 709.6445948481885 1006.619964014698 1025.525412827813 1045.052232655888 759.7114838241519 404.2100705941456 945.2432319437464 293.2092570825278
1804 0.005 9.02 1 804.8414503177065 709.2873941577458 709.6612226628631 1006.620193136204 1025.525567051828 1045.052398332035 759.7221781365993 404.2375293615758 945.244446137934 293.2092575140427
1805 0.005 9.025 1 804.8510987209988 709.3039842544732 709.6778196034784 1006.620219479212 1025.525454246308 1045.0522320722 759.732832936999 404.2649524082075 945.245530807553 293.2092579458366
1806 0.005 9.029999999999999 1 804.8607689464809 709.320543901399 709.6943860015682 1006.620447832994 1025.525608656595 1045.052398228463 759.7434890021777 404.2923399503947 945.2467400169879 293.2092583769244
1807 0.005 9.035 1 804.8703817459407 709.3370727563438 709.7109216510802 1006.620474755705 1025.525497350849 1045.05223266324 759.7541058034685 404.3196916587162 945.2478204738924 293.2092588079741
1808 0.005 9.040000000000001 1 804.88001618392 709.3535712862461 709.7274268868025 1006.620701822438 1025.525650219922 1045.052398513817 759.7647233763751 404.3470074554924 945.2490258372382 293.2092592383889
1809 0.005 9.045 1 804.8895931198521 709.3700391501663 709.7439014935621 1006.620727155885 1025.525537907781 1045.052233158708 759.7753018929703 404.3742875409225 945.2501005096226 293.2092596690417
1810 0.005 9.050000000000001 1 804.8991923822526 709.3864768184117 709.7603458170846 1006.620954526413 1025.525691941309 1045.052398963448 759.7858817915421 404.4015317713901 945.2513022671586 293.2092600988896
1811 0.005 9.055 1 804.9087346278113 709.4028839488649 709.7767596435446 1006.620981042755 1025.525581633344 1045.052234800284 759.7964226385664 404.4287404368996 945.2523746195193 293.2092605284676
1812 0.005 9.06 1 804.9182990248107 709.4192610079101 709.793143309244 1006.621208394942 1025.525735418332 1045.0524004883 759.806964693859 404.455913417362 945.2535717504098 293.2092609572608
1813 0.005 9.065 1 804.9278065287838 709.4356076538784 709.8094966061119 1006.621234098559 1025.525624330178 1045.052235757743 759.8174677787417 404.4830509634131 945.2546399477624 293.2092613859849
1814 0.005 9.07 1 804.9373376042175 709.4519242929331 709.8258198402571 1006.621450536353 1025.525778379903 1045.052402634434 759.8279672213655 404.5101524302366 945.2558333700165 293.2092618140151
1815 0.005 9.075000000000001 1 804.9468103199 709.4682106318668 709.8421128109291 1006.621476030671 1025.525667248307 1045.052236103037 759.8384300481431 404.5372178833235 945.256897212389 293.2092622418672
1816 0.005 9.08 1 804.9563038007848 709.4844671396197 709.858375853354 1006.621704393733 1025.52582172975 1045.052402791086 759.8488950549755 404.5642494169558 945.2580867256086 293.2092626688948
1817 0.005 9.085000000000001 1 804.9657396831756 709.5006934711836 709.8746087649396 1006.621728842463 1025.525707944539 1045.052235510445 759.8593215454669 404.5912452700684 945.2591465713749 293.2092630957532
1818 0.005 9.09 1 804.9751984237485 709.5168900995387 709.8908118818315 1006.621955028401 1025.525861445481 1045.052402278538 759.8697502897165 404.6182057520889 945.2603315389747 293.2092635215635
1819 0.005 9.095000000000001 1 804.9846012907976 709.5330566828335 709.9069849928756 1006.621979480524 1025.525748396147 1045.05223504529 759.8801408160218 404.6451316025668 945.2613885937604 293.2092639470703
1820 0.005 9.1 1 804.9940265333614 709.5491936855269 709.9231284299384 1006.62220546592 1025.525902913179 1045.052402879699 759.8905337543063 404.6720219150657 945.2625710863284 293.2092643713563
1821 0.005 9.105 1 805.0033950232164 709.5653007682415 709.9392419864351 1006.622227887425 1025.52578872909 1045.052235440742 759.9008874312506 404.6988768402912 945.263622740845 293.2092647951035
1822 0.005 9.109999999999999 1 805.0127855759295 709.5813783887611 709.9553259961885 1006.622451764222 1025.52594207634 1045.052402027238 759.9112424344009 404.7256962691044 945.2647989122042 293.2092652176685
1823 0.005 9.115 1 805.0221196380616 709.5974262114685 709.9713802424377 1006.622474027705 1025.525829191716 1045.05223577222 759.9215588897474 404.7524804999597 945.2658461363907 293.2092656396431
1824 0.005 9.120000000000001 1 805.0314758747966 709.6134446944943 709.9874050660741 1006.622698626034 1025.525983413672 1045.05240313519 759.9318770117073 404.7792295857642 945.2670185534855 293.2092660605724
1825 0.005 9.125 1 805.0407755704431 709.6294335015598 710.0034002526295 1006.622719854492 1025.525869745748 1045.05223624947 759.9421564377536 404.8059436678249 945.2680631088788 293.2092664810846
1826 0.005 9.130000000000001 1 805.0500978376356 709.6453930928549 710.019366135455 1006.622945822623 1025.526025914271 1045.052404551112 759.9524377924198 404.832622707641 945.2692335916025 293.2092669005424
1827 0.005 9.135 1 805.0593637504845 709.6613231299699 710.0353025040753 1006.622968199293 1025.525912928491 1045.052237908975 759.9626805964564 404.8592668156815 945.2702738728487 293.2092673198507
1828 0.005 9.140000000000001 1 805.0686524570137 709.6772240716048 710.0512096930952 1006.623193043255 1025.526067964486 1045.052405239048 759.9729254559851 404.885875555966 945.2714409995046 293.2092677380552
1829 0.005 9.145 1 805.0778842491262 709.6930955786773 710.067087484712 1006.623214548282 1025.525954377539 1045.052238569984 759.9831316796644 404.9124498645622 945.2724760637918 293.2092681560412
1830 0.005 9.15 1 805.087138488459 709.7089381094517 710.0829362164462 1006.623438193578 1025.526107957634 1045.052405160198 759.9933398761558 404.9389893018124 945.273638111709 293.2092685731436
1831 0.005 9.154999999999999 1 805.0963366789455 709.7247513292157 710.0987556758507 1006.623459422858 1025.525994998212 1045.052238962374 760.0035097317757 404.9654940991974 945.2746703492123 293.2092689898448
1832 0.005 9.16 1 805.105557433398 709.7405356925293 710.1145461938538 1006.623683102497 1025.526149201866 1045.052406210079 760.0136817327458 404.9919640726511 945.2758285003342 293.2092694055568
1833 0.005 9.165000000000001 1 805.114721889285 709.7562908604239 710.1303075578646 1006.623702556994 1025.526034849035 1045.052239408245 760.0238154122743 405.0183989267427 945.2768564410824 293.2092698208729
1834 0.005 9.17 1 805.1239088708776 709.7720172930211 710.1460400990377 1006.623926488466 1025.526190343739 1045.0524078607 760.0339509780844 405.0448000540021 945.2780097998176 293.2092702351642
1835 0.005 9.175000000000001 1 805.1330394326222 709.787714648929 710.161743605532 1006.623945920467 1025.526076253688 1045.052240660938 760.0440484812729 405.0711663102819 945.2790333694812 293.209270649265
1836 0.005 9.18 1 805.1421956834578 709.8033833989742 710.1774184086739 1006.624168489229 1025.526230438106 1045.052408290726 760.0541494644309 405.0974958190153 945.2801834402984 293.2092710624784
1837 0.005 9.185 1 805.1512946149951 709.8190232000546 710.1930643011327 1006.62418834469 1025.52611657683 1045.052240768176 760.0642114742168 405.1237917740943 945.2812050601902 293.2092714757216
1838 0.005 9.19 1 805.1604155330388 709.8346345051873 710.2086816181757 1006.624410515078 1025.526270883734 1045.052408200453 760.0742750976407 405.1500535341904 945.2823508327526 293.2092718879898
1839 0.005 9.195 1 805.1694802662275 709.8502169756182 710.224270140618 1006.624430113561 1025.526156729233 1045.052240932801 760.0843008634361 405.1762811474452 945.2833668485002 293.2092723001066
1840 0.005 9.200000000000001 1 805.1785677335578 709.8657710671002 710.2398302007505 1006.624651769186 1025.526310810659 1045.05240902171 760.0943286160904 405.2024744220028 945.2845091823931 293.209272711475
1841 0.005 9.205 1 805.1875992876938 709.8812964397191 710.255361580198 1006.624670587003 1025.526196713713 1045.052242485316 760.1043186213541 405.2286335182658 945.2855233697964 293.2092731227867
1842 0.005 9.210000000000001 1 805.1966530434839 709.896793546078 710.2708646170283 1006.624890548615 1025.526349652692 1045.052409642038 760.1143106149087 405.2547583869445 945.2866593817677 293.2092735331798
1843 0.005 9.215 1 805.2056511140096 709.9122620501946 710.2863390880493 1006.624908902215 1025.526236398934 1045.052243688099 760.1242652733201 405.2808490771931 945.2876674879022 293.2092739433153
1844 0.005 9.220000000000001 1 805.2146720712236 709.9277024068488 710.3017853296301 1006.625129575399 1025.526390245352 1045.052410233394 760.1342219685407 405.3069055139903 945.2888016648344 293.2092743524674
1845 0.005 9.225 1 805.2236373694035 709.9431142775356 710.3172031266479 1006.625148146337 1025.526277353592 1045.052245076514 760.1441409400302 405.3329278596077 945.2898087380167 293.2092747613435
1846 0.005 9.23 1 805.2326258545007 709.9584981158853 710.3325928090713 1006.625368824604 1025.526431127118 1045.052411556306 760.1540620686281 405.3589160330815 945.2909391599871 293.2092751692393
1847 0.005 9.234999999999999 1 805.2415581564676 709.9738535815615 710.3479541611599 1006.625386290758 1025.526316661398 1045.052244889512 760.1639458269279 405.3848702489877 945.2919401814837 293.2092755767936
1848 0.005 9.24 1 805.2505135900841 709.9891811300656 710.3632875090017 1006.625606100502 1025.526470028295 1045.052412067705 760.1738318224333 405.4107900722149 945.2930665361325 293.2092759834394
1849 0.005 9.245000000000001 1 805.259413294785 710.0044804216127 710.3785926457853 1006.625622791331 1025.526354918058 1045.052244524983 760.1836802606593 405.4366761294941 945.2940641267271 293.209276389723
1850 0.005 9.25 1 805.2683362004316 710.0197519117356 710.393869895437 1006.625841977971 1025.526507635442 1045.052411279039 760.1935311901908 405.4625275568185 945.2951878121531 293.2092767950952
1851 0.005 9.255000000000001 1 805.2772034105726 710.0349952599852 710.4091190445738 1006.625858651219 1025.526393504794 1045.052245052771 760.2033446720527 405.4883455789483 945.2961809522529 293.2092772002084
1852 0.005 9.26 1 805.2860943007131 710.0502109205775 710.4243404231481 1006.626078198897 1025.526547793586 1045.052412781843 760.2131599098391 405.5141300889065 945.2973013469737 293.2092776044083
1853 0.005 9.265000000000001 1 805.294929156741 710.0653985528802 710.4395338156238 1006.626094137985 1025.52643356224 1045.052245805739 760.2229378811003 405.5398810008655 945.2982906671934 293.2092780085229
1854 0.005 9.27 1 805.3037874815951 710.0805586108079 710.4546995493955 1006.626312757944 1025.526586796951 1045.052413466764 760.2327187943515 405.5655981962262 945.2994055823078 293.2092784117152
1855 0.005 9.275 1 805.3125899925653 710.0956907531712 710.4698374105684 1006.626327667483 1025.526471315255 1045.052245493031 760.2424622611087 405.5912818134539 945.300391291757 293.209278814776
1856 0.005 9.279999999999999 1 805.3214157630342 710.110795437588 710.4849477287937 1006.62654607614 1025.526624866594 1045.052413392305 760.2522087332104 405.6169320342383 945.3015026016614 293.2092792171002
1857 0.005 9.285 1 805.3301864373549 710.1258723215992 710.5000302854014 1006.626560923689 1025.526509646108 1045.052245764947 760.2619178199061 405.6425485601535 945.3024846773037 293.2092796191515
1858 0.005 9.290000000000001 1 805.3389805198224 710.1409218583339 710.515085415456 1006.626777947146 1025.526662138199 1045.052412900353 760.2716296680647 405.6681313448912 945.3035923910736 293.2092800201845
1859 0.005 9.295 1 805.3477192612478 710.1559437012756 710.5301128959976 1006.626792527787 1025.526547871604 1045.052247050985 760.281304261562 405.6936815793354 945.3045706641503 293.2092804209791
1860 0.005 9.300000000000001 1 805.3564814304957 710.170938308403 710.5451130580601 1006.62701008851 1025.526701193934 1045.052414796374 760.2909816449614 405.7191977465883 945.3056742791229 293.2092808207251
1861 0.005 9.305 1 805.3651884418539 710.1859053382625 710.5600856841885 1006.627025830078 1025.526587679171 1045.052248312611 760.3006220905771 405.744680279048 945.3066496481453 293.2092812200791
1862 0.005 9.31 1 805.3739188630313 710.200845243564 710.5750311047606 1006.627244142235 1025.52674199083 1045.052416365696 760.3102650977767 405.7701291637408 945.3077512098909 293.20928161847
1863 0.005 9.315 1 805.382594593667 710.2157576792869 710.5899491018557 1006.627259010273 1025.526626735301 1045.052248562455 760.3198713305007 405.7955435993971 945.3087239162393 293.2092820165952
1864 0.005 9.32 1 805.3912938480981 710.2306431011363 710.6048399978462 1006.62747577436 1025.52677935973 1045.052415843413 760.3294803367152 405.8209250950249 945.3098212283944 293.2092824138628
1865 0.005 9.325000000000001 1 805.3999376111507 710.2455011658569 710.6197035815102 1006.627488797147 1025.526663784471 1045.052249305706 760.3390522499872 405.8462735454794 945.3107885570687 293.2092828109995
1866 0.005 9.33 1 805.4086042571294 710.2603323260449 710.6345401797284 1006.62770468525 1025.526817320603 1045.052416998745 760.348626641363 405.8715884422979 945.3118817937158 293.2092832072615
1867 0.005 9.335000000000001 1 805.4172164530254 710.275136243104 710.6493495748439 1006.627718372101 1025.526702758757 1045.052250666481 760.3581649292137 405.8968704428846 945.3128467210441 293.209283603322
1868 0.005 9.34 1 805.4258522316331 710.2899133666757 710.664132093652 1006.62793452393 1025.526856789259 1045.052418931871 760.3677060182713 405.9221194051531 945.3139358061774 293.2092839984493
1869 0.005 9.345000000000001 1 805.4344326249332 710.3046633509874 710.6788875189668 1006.62794678616 1025.526740469083 1045.052250085812 760.3772100090719 405.947335872593 945.3148949377318 293.2092843932773
1870 0.005 9.35 1 805.4430369679516 710.3193866515861 710.6936161766639 1006.628161571555 1025.52689283562 1045.052417736254 760.3867171444708 405.9725200533066 945.3159804651954 293.2092847873228
1871 0.005 9.355 1 805.4515866649823 710.3340829259882 710.7083178504838 1006.628173713543 1025.526776908806 1045.052249792678 760.3961876288238 405.9976707784197 945.3169375537187 293.2092851810868
1872 0.005 9.359999999999999 1 805.4601599334638 710.3487526253131 710.7229928653597 1006.628388684551 1025.526930583503 1045.052418426897 760.4056611488209 406.0227882372868 945.3180198379063 293.2092855738945
1873 0.005 9.365 1 805.4686790381411 710.3633954101061 710.7376410106316 1006.628401736845 1025.526815493467 1045.052250980023 760.4150980088398 406.0478727445047 945.3189744855677 293.2092859664726
1874 0.005 9.370000000000001 1 805.4772214548428 710.3780117280248 710.7522626054421 1006.628615861181 1025.526967977796 1045.052418470693 760.4245381780718 406.0729242813388 945.3200510051506 293.2092863579741
1875 0.005 9.375 1 805.4857090858674 710.3926012672458 710.7668574512774 1006.628628156204 1025.52685311136 1045.052251407207 760.4339441062845 406.097943017695 945.3209997592782 293.2092867493506
1876 0.005 9.380000000000001 1 805.4942202144433 710.4071644500017 710.781425859673 1006.628841119123 1025.527004451574 1045.052418182499 760.443352163079 406.1229288634499 945.3220736378097 293.209287139755
1877 0.005 9.385 1 805.5026775518129 710.4217009377023 710.7959676202638 1006.628852916585 1025.526889675314 1045.05225141332 760.4527230078368 406.1478820528292 945.3230192349077 293.2092875299771
1878 0.005 9.390000000000001 1 805.5111586227591 710.4362111792384 710.8104830531837 1006.629066419845 1025.527041125461 1045.052418081852 760.4620968859741 406.1728024167899 945.3240904762949 293.2092879192953
1879 0.005 9.395 1 805.5195854741663 710.450694830827 710.8249719384163 1006.629077509131 1025.52692676317 1045.052253116569 760.4714342441499 406.1976901866483 945.3250330335879 293.209288308314
1880 0.005 9.4 1 805.5280340661963 710.4651523991337 710.8394346494948 1006.629288625819 1025.527079050535 1045.052419260355 760.4807762588567 406.2225440256088 945.3261007181637 293.2092886963856
1881 0.005 9.404999999999999 1 805.5364287575376 710.4795834865275 710.8538709221115 1006.629298804115 1025.526964019369 1045.052253386607 760.4900812752423 406.247366009479 945.3270407979047 293.2092890843205
1882 0.005 9.41 1 805.5448482533158 710.4939885417086 710.8682810836361 1006.62951131999 1025.527115858002 1045.052420111424 760.4993893674653 406.2721556586471 945.3281066689291 293.2092894712805
1883 0.005 9.415000000000001 1 805.5532132355931 710.508367221135 710.8826649156878 1006.629521976299 1025.527001302739 1045.052254343316 760.5086609438698 406.296913209936 945.3290413792016 293.2092898579231
1884 0.005 9.42 1 805.5616028306289 710.5227199734945 710.8970227427891 1006.62973450274 1025.527153339728 1045.052421001772 760.5179359292565 406.3216382556162 945.3301025011959 293.2092902438347
1885 0.005 9.425000000000001 1 805.5699379803523 710.537046460258 710.9113543454974 1006.629743920269 1025.527037527545 1045.052254758506 760.5271748139255 406.3463307672124 945.331033575434 293.2092906294783
1886 0.005 9.43 1 805.5782969478111 710.5513471242524 710.9256600470475 1006.629955219717 1025.527189269605 1045.052420969855 760.5364169821803 406.3709910708209 945.3320899328412 293.2092910140129
1887 0.005 9.435 1 805.5866020634711 710.5656216247841 710.9399396288635 1006.629965668083 1025.527074796896 1045.052255354733 760.5456226960039 406.3956197299122 945.3330183869207 293.2092913985926
1888 0.005 9.44 1 805.5949309916676 710.5798704098875 710.9541934147577 1006.630176979048 1025.527226212704 1045.052422028372 760.5548321467423 406.4202157059593 945.3340704767742 293.2092917824313
1889 0.005 9.445 1 805.603205559677 710.5940931323955 710.9684211843442 1006.630187315351 1025.527112190327 1045.052256468858 760.5640053506525 406.4447793963238 945.3349955091235 293.2092921660929
1890 0.005 9.450000000000001 1 805.6115045341269 710.6082902410391 710.9826232625614 1006.630398109576 1025.527262853611 1045.052421953181 760.5731822376974 406.4693109689425 945.3360466906408 293.209292548963
1891 0.005 9.455 1 805.6197489537138 710.6224613930199 710.9967994266329 1006.630407003237 1025.527148341148 1045.052256448927 760.5823232172401 406.4938103273677 945.3369666501168 293.209292931602
1892 0.005 9.460000000000001 1 805.6280187647042 710.6366070422047 711.0109500086566 1006.630619975684 1025.527301458164 1045.052423500895 760.5914689444533 406.5182774184753 945.3380141917569 293.2092933136653
1893 0.005 9.465 1 805.6362343167312 710.6507268399256 711.0250747823139 1006.630629114258 1025.527186076204 1045.052256439714 760.6005782604592 406.5427121791619 945.338932040694 293.2092936954702
1894 0.005 9.470000000000001 1 805.644474342949 710.6648212112158 711.0391740685109 1006.630845687342 1025.527335781815 1045.052421635358 760.6096899796988 406.5671150757383 945.3399754802434 293.2092940763995
1895 0.005 9.475 1 805.6526600705347 710.678889842088 711.0532476542911 1006.630853505883 1025.527219617696 1045.052255556311 760.6187660216318 406.5914860601482 945.3408899188897 293.2092944571921
1896 0.005 9.48 1 805.6608701929683 710.6929331764185 711.06729586172 1006.631063623439 1025.527373145832 1045.05242473413 760.6278461591835 406.6158250285285 945.3419298579681 293.2092948372024
1897 0.005 9.484999999999999 1 805.6690262545269 710.706950867189 711.0813184652267 1006.631070839769 1025.527256835484 1045.052257222851 760.6368905139653 406.6401322020768 945.3428412841471 293.209295217254
1898 0.005 9.49 1 805.6772068665867 710.7209433586166 711.0953157910201 1006.631279511498 1025.52740792253 1045.052423644379 760.6459389577268 406.6644074062963 945.3438765430234 293.2092955966939
1899 0.005 9.495000000000001 1 805.6853331272484 710.7349103060424 711.1092876114598 1006.63128621282 1025.527291779604 1045.05225697735 760.6549510802429 406.6886508437439 945.3447838536862 293.2092959758236
1900 0.005 9.5 1 805.6934834249074 710.7488521605117 711.1232342627562 1006.631496777828 1025.527443764779 1045.052424738046 760.6639676152759 406.7128625055314 945.3458171332243 293.2092963541042
1901 0.005 9.505000000000001 1 805.7015801314616 710.7627685787438 711.1371555208485 1006.631503585789 1025.527328366222 1045.052258513749 760.6729482448908 406.7370423793537 945.3467213607439 293.2092967322374
1902 0.005 9.51 1 805.7097017277038 710.7766600052024 711.151051704354 1006.631712423585 1025.527480124191 1045.052426610871 760.6819330139024 406.7611905444379 945.347751783064 293.2092971094647
1903 0.005 9.515000000000001 1 805.7177672845561 710.790526126828 711.1649226107461 1006.631717346253 1025.527364080038 1045.052259661361 760.690885289538 406.7853071905399 945.3486504890099 293.2092974864545
1904 0.005 9.52 1 805.7258583321407 710.8043673575804 711.1787685502533 1006.631925954925 1025.527516590276 1045.052427940737 760.6998402819297 406.8093921798696 945.3496756652828 293.209297862837
1905 0.005 9.525 1 805.7338964595498 710.8181833602532 711.1925893019146 1006.631932831272 1025.527400783145 1045.05226047917 760.7087590736711 406.8334462492367 945.3505729657659 293.2092982390204
1906 0.005 9.529999999999999 1 805.741959928755 710.8319745758336 711.206385187167 1006.63214066939 1025.527551243249 1045.052427156392 760.7176814785532 406.8574685315472 945.3515957659093 293.2092986142599
1907 0.005 9.535 1 805.7499696789805 710.8457406582252 711.22015598511 1006.632147149796 1025.527436051743 1045.052260585936 760.7265681685921 406.88145943644 945.3524891364613 293.2092989893599
1908 0.005 9.540000000000001 1 805.7580043088926 710.8594820526979 711.2339020195097 1006.632355208524 1025.52758765103 1045.052427759823 760.7354588337447 406.9054187470039 945.3535078172185 293.2092993636436
1909 0.005 9.545 1 805.7659852415368 710.873198413732 711.2476230632644 1006.632360485277 1025.527471104096 1045.052260530028 760.7443140131635 406.9293458498161 945.3543982824974 293.209299737686
1910 0.005 9.550000000000001 1 805.7739907569771 710.8868901856431 711.2613194425548 1006.63256873185 1025.52762336065 1045.052428856656 760.7531731060985 406.9532413296996 945.3554133473334 293.2093001107453
1911 0.005 9.555 1 805.7819431636543 710.9005570254262 711.2749909315993 1006.632574203294 1025.527507138266 1045.052261998367 760.7619971711827 406.9771061192753 945.3563007415416 293.2093004835456
1912 0.005 9.56 1 805.7899209053547 710.914199381608 711.2886378567254 1006.632780290902 1025.527657628773 1045.05242946118 760.7708259057309 407.0009396775544 945.3573131242886 293.2093008553827
1913 0.005 9.565 1 805.7978450141794 710.9278169069437 711.3022599947386 1006.632784794628 1025.527540624142 1045.052261966198 760.7796190696575 407.024742181629 945.3581969814678 293.2093012269912
1914 0.005 9.57 1 805.8057936992186 710.9414100439409 711.3158576658277 1006.632991265778 1025.527692873008 1045.052430580591 760.7884164265337 407.0485134745883 945.3592050793981 293.20930159767
1915 0.005 9.575000000000001 1 805.813688737207 710.9549784489857 711.3294306490257 1006.632996528137 1025.527577323429 1045.052264031282 760.7971785468284 407.0722536978601 945.3600853152118 293.2093019681064
1916 0.005 9.58 1 805.8216127878957 710.9685225908866 711.3429792755144 1006.633202630103 1025.52772813048 1045.052430965696 760.8059483846416 407.0959628139386 945.3610903749156 293.2093023378963
1917 0.005 9.585000000000001 1 805.8294819426289 710.9820421024361 711.3565033217884 1006.633206683033 1025.52761153715 1045.052264375573 760.814680973093 407.1196414484913 945.3619671143124 293.209302707462
1918 0.005 9.59 1 805.8373752355382 710.9955374254929 711.3700031037977 1006.633412270283 1025.527762617824 1045.05243133775 760.8234168676451 407.1432887310629 945.3629695850744 293.2093030760288
1919 0.005 9.595000000000001 1 805.8452145935863 711.00900821304 711.3834783927383 1006.633415249548 1025.52764553409 1045.052264827155 760.832117480652 407.1669049680676 945.3638431828552 293.2093034445706
1920 0.005 9.6 1 805.8530786813242 711.0224549007728 711.3969295164026 1006.633621569698 1025.527797830007 1045.052432726298 760.8408221766938 407.1904901033983 945.364841483777 293.2093038119872
1921 0.005 9.605 1 805.8608889540774 711.035877147051 711.4103562408 1006.633625489517 1025.527681821688 1045.052265923888 760.8494918412548 407.2140443651589 945.3657115025403 293.2093041790664
1922 0.005 9.609999999999999 1 805.8687246756424 711.0492753982525 711.4237588915732 1006.633831810067 1025.527833717142 1045.052433494567 760.8581661661956 407.2375676401502 945.366707734808 293.2093045454234
1923 0.005 9.615 1 805.8765071324959 711.0626493082204 711.4371372484051 1006.63383468757 1025.527716428247 1045.052265746396 760.8668059728334 407.2610589251278 945.367574931559 293.209304911621
1924 0.005 9.620000000000001 1 805.8843149102443 711.075999319851 711.4504916276604 1006.634039574263 1025.527866872556 1045.052432682166 760.8754500084054 407.2845199763328 945.368567557136 293.2093052769504
1925 0.005 9.625 1 805.8920689291754 711.0893250779192 711.463821804494 1006.634040983193 1025.527749587407 1045.052265750284 760.8840589674547 407.3079500335063 945.3694305202439 293.2093056426359
1926 0.005 9.630000000000001 1 805.8998483278617 711.1026270330475 711.4771280966146 1006.634245766413 1025.527900702491 1045.052433494043 760.892672783954 407.3313496351138 945.3704204435617 293.2093060072366
1927 0.005 9.635 1 805.9075744014513 711.1159048358289 711.4904102846665 1006.634246250904 1025.527781647125 1045.052264553047 760.9012514417205 407.3547187836894 945.3712795003414 293.2093063713644
1928 0.005 9.640000000000001 1 805.9153262223107 711.1291589335497 711.5036686871026 1006.634450523478 1025.527933232172 1045.052433977752 760.9098351241857 407.3780574700215 945.3722657267527 293.2093067345569
1929 0.005 9.645 1 805.9230245498793 711.1423889742964 711.5169030789719 1006.634451267076 1025.527815745774 1045.052266241006 760.9183836560987 407.4013656851036 945.3731214052601 293.2093070973758
1930 0.005 9.65 1 805.9307485462473 711.1555954059141 711.5301137831635 1006.634655365577 1025.527967263253 1045.052434743777 760.9269373262804 407.4246433218083 945.3741034075604 293.2093074592506
1931 0.005 9.654999999999999 1 805.9384204209435 711.1687778805524 711.5433005743336 1006.634656628696 1025.527849447124 1045.052266743323 760.9354563759823 407.4478904216341 945.3749575558056 293.2093078212676
1932 0.005 9.66 1 805.9461174904144 711.1819368416434 711.5564637730055 1006.634860489131 1025.528001063606 1045.052435102134 760.9439802611992 407.4711068984009 945.3759368052191 293.209308182451
1933 0.005 9.665000000000001 1 805.9537615688124 711.1950719323984 711.5696031472472 1006.634860809234 1025.527884193487 1045.052268014227 760.9524694814047 407.4942929495473 945.376792499016 293.2093085435081
1934 0.005 9.67 1 805.961431449617 711.2081836181313 711.5827190299925 1006.635064849705 1025.528035761735 1045.052435964018 760.9609641946799 407.5174499447524 945.3777702992832 293.2093089037264
1935 0.005 9.675000000000001 1 805.9690478045229 711.2212715391481 711.5958111935033 1006.635065182929 1025.527918194632 1045.052268730082 760.9694236023248 407.5405761665388 945.3786172603227 293.2093092638557
1936 0.005 9.68 1 805.9766895709965 711.2343361385483 711.6088799606385 1006.635268576752 1025.528070072173 1045.052437059433 760.9778880919616 407.5636716915661 945.3795906416958 293.2093096233285
1937 0.005 9.685 1 805.9842781958077 711.2473770672536 711.6219251034911 1006.635268470437 1025.527951615729 1045.052268378681 760.9863178483761 407.5867368796875 945.380434832843 293.2093099828998
1938 0.005 9.69 1 805.9918928274018 711.2603947700319 711.6349469404651 1006.635471838841 1025.528102840279 1045.052436261599 760.9947524832726 407.6097717289523 945.3814057073837 293.2093103416072
1939 0.005 9.695 1 805.9994544880733 711.2733888957503 711.64794524766 1006.635470764416 1025.527984058191 1045.05226778658 761.0031525815613 407.6327764042368 945.3822464838728 293.2093107000615
1940 0.005 9.700000000000001 1 806.0070415020203 711.2863598863116 711.6609203415112 1006.635672497153 1025.528134641957 1045.052435831321 761.011557767149 407.6557508408764 945.3832116508579 293.2093110577496
1941 0.005 9.705 1 806.0145753076878 711.2993073924553 711.6738719982959 1006.635670649183 1025.528015387549 1045.052266602366 761.0199283737982 407.6786952228458 945.3840480246968 293.2093114151928
1942 0.005 9.710000000000001 1 806.0221352553773 711.3122318584191 711.6868005349279 1006.635872425651 1025.528166362654 1045.052435292951 761.0283042957484 407.7016095059849 945.3850110634899 293.2093117719706
1943 0.005 9.715 1 806.0296423760627 711.3251329360629 711.6997057324249 1006.63587092007 1025.528048947122 1045.052268751041 761.036645659985 407.7244936535683 945.3858453048624 293.2093121288461
1944 0.005 9.720000000000001 1 806.0371757876911 711.3380110670371 711.7125878991775 1006.636073014396 1025.528200417478 1045.052436744964 761.0449925781049 407.7473478731901 945.3868058081682 293.2093124847063
1945 0.005 9.725 1 806.0446567495685 711.3508659007769 711.7254468211462 1006.636072452943 1025.528083530124 1045.052269145688 761.0533048665726 407.7701720500945 945.3876378204325 293.2093128403149
1946 0.005 9.73 1 806.0521631029752 711.3636978807837 711.7382828121346 1006.63627401783 1025.528233748897 1045.052436386746 761.0616224133045 407.7929663049867 945.3885943073387 293.2093131950574
1947 0.005 9.734999999999999 1 806.0596167131721 711.3765066540612 711.7510956413927 1006.63627230529 1025.528116046662 1045.052269020601 761.0699055565179 407.8157307818222 945.3894224548087 293.2093135495173
1948 0.005 9.74 1 806.0670964552629 711.3892926619469 711.7638856303445 1006.636472014565 1025.528264185055 1045.052434606403 761.0781938506349 407.8384642244647 945.3903761292703 293.2093139030414
1949 0.005 9.745000000000001 1 806.0745236631602 711.4020555548071 711.7766525521748 1006.636469595952 1025.528146306391 1045.05226810057 761.0864479984764 407.8611672401169 945.3912014987435 293.2093142563809
1950 0.005 9.75 1 806.0819765934489 711.414795775352 711.7893967220969 1006.636670678082 1025.52829724342 1045.052435682314 761.0947074634321 407.8838410371131 945.39215165613 293.209314608881
1951 0.005 9.755000000000001 1 806.0893770802121 711.4275129740172 711.8021179195797 1006.636667751518 1025.528178451864 1045.052268210192 761.1029327416438 407.9064850963804 945.3929738725933 293.2093149611587
1952 0.005 9.76 1 806.096803416067 711.4402075895873 711.8148164540884 1006.636866305443 1025.5283271876 1045.052435180628 761.1111633800747 407.9290999945373 945.393920405943 293.2093153126152
1953 0.005 9.765000000000001 1 806.1041775852755 711.452879273589 711.8274921040586 1006.636863815402 1025.528210384015 1045.052269298119 761.1193591826644 407.951685583035 945.3947392289726 293.2093156640008
1954 0.005 9.77 1 806.1115777567095 711.4655284692587 711.840145189191 1006.637064103318 1025.528361353467 1045.052437315832 761.1275608748588 407.9742415962278 945.3956847281881 293.2093160146612
1955 0.005 9.775 1 806.1189253755572 711.4781548238848 711.8527754783859 1006.637061241815 1025.52824319405 1045.052269253423 761.1357285865658 407.9967682886715 945.3964998735114 293.2093163653063
1956 0.005 9.779999999999999 1 806.1262990376622 711.490758778163 711.8653832919972 1006.637260344807 1025.528392720543 1045.052436217949 761.1439018508426 408.0192691716903 945.397441024828 293.209316715252
1957 0.005 9.785 1 806.1336203651595 711.5033399831813 711.8779684024996 1006.637257784193 1025.528275719264 1045.052269950471 761.1520412276849 408.0417385411178 945.3982536357048 293.2093170650287
1958 0.005 9.790000000000001 1 806.1409680643544 711.5158988803084 711.8905311312647 1006.637456114701 1025.528424668772 1045.052436021082 761.1601863390565 408.0641777021739 945.3991927138933 293.2093174139178
1959 0.005 9.795 1 806.1482633328138 711.5284351171296 711.903071240672 1006.637452484729 1025.528306426257 1045.052269225532 761.1682973148985 408.086587142806 945.40000131843 293.2093177629357
1960 0.005 9.800000000000001 1 806.1555848861669 711.5409491351053 711.9155890571449 1006.637651153631 1025.528456674206 1045.052437237841 761.1764139588896 408.1089670598418 945.4009360987309 293.2093181110302
1961 0.005 9.805 1 806.1628541241523 711.5534405830213 711.9280843516364 1006.637647260955 1025.528339175391 1045.052271289979 761.1844967977763 408.1313176126708 945.4017444129457 293.2093184588703
1962 0.005 9.81 1 806.1701492560097 711.5659099016939 711.9405574388247 1006.637846088116 1025.528489550556 1045.05243808269 761.1925852808788 408.1536387836592 945.4026772289668 293.2093188059632
1963 0.005 9.815 1 806.1773921798019 711.5783567391112 711.9530080926385 1006.637841547023 1025.528371218038 1045.052271120622 761.2006400258601 408.1759307810744 945.4034807771401 293.2093191528981
1964 0.005 9.82 1 806.1846612621526 711.5907815357942 711.9654366283746 1006.638039183538 1025.52852077122 1045.052437707113 761.2087004190818 408.1981934786888 945.4044104230067 293.2093194988649
1965 0.005 9.825000000000001 1 806.1918783461317 711.6031839397702 711.9778428187896 1006.638034584786 1025.528402508043 1045.052271036695 761.2167270649607 408.2204270916348 945.4052093408662 293.2093198447457
1966 0.005 9.83 1 806.1991213558431 711.6155643911601 711.9902269786571 1006.638231447611 1025.52855121831 1045.05243769678 761.2247593713547 408.2426316917584 945.4061340463434 293.2093201894815
1967 0.005 9.835000000000001 1 806.206312725274 711.6279225418667 712.002588887157 1006.638228271171 1025.528435213513 1045.052272358064 761.2327580384344 408.2648071713422 945.4069328409371 293.20932053425
1968 0.005 9.84 1 806.2135304673554 711.6402588286617 712.0149288542314 1006.638424754343 1025.528583518594 1045.05243813597 761.2407624082819 408.2869536123404 945.4078565098004 293.2093208783605
1969 0.005 9.845000000000001 1 806.2206963671653 711.6525729011523 712.0272466529577 1006.638420924406 1025.528467275337 1045.052273515508 761.2487331911545 408.309071105444 945.408651823375 293.2093212221776
1970 0.005 9.85 1 806.2278885300897 711.6648651971577 712.0395425989027 1006.638617990569 1025.528616543148 1045.052439993421 761.2567097820229 408.3311592842404 945.4095710080263 293.2093215650896
1971 0.005 9.855 1 806.2350289442768 711.6771353666808 712.0518164697917 1006.638613519032 1025.528499767313 1045.052275219072 761.2646528783026 408.3532185896812 945.4103638805876 293.2093219078411
1972 0.005 9.859999999999999 1 806.2421957937676 711.6893838447247 712.0640685716045 1006.638810312058 1025.528648870334 1045.052441109193 761.2726019914051 408.3752490382396 945.4112812897125 293.2093222499755
1973 0.005 9.865 1 806.2493105992586 711.7016102792754 712.0762986782659 1006.638804063638 1025.52853078168 1045.052275579162 761.2805172264618 408.3972508662886 945.4120696138946 293.2093225918823
1974 0.005 9.870000000000001 1 806.2564518404539 711.7138151157457 712.0885071090826 1006.63900067556 1025.528680581667 1045.0524414866 761.2884385507925 408.4192237930657 945.4129838390108 293.2093229329225
1975 0.005 9.875 1 806.2635411121215 711.7259979977702 712.1006936312493 1006.638994245682 1025.528562643321 1045.052275763166 761.2963264012008 408.4411699197796 945.4137686638402 293.2093232738171
1976 0.005 9.880000000000001 1 806.2706571280385 711.7381593650427 712.1128585639618 1006.639190322002 1025.528712024456 1045.052442089183 761.3042203523877 408.4630864409986 945.4146801487612 293.2093236138417
1977 0.005 9.885 1 806.2777212729321 711.750298867101 712.1250016780722 1006.639185241412 1025.528595109987 1045.052276344385 761.3120809493695 408.4849739313643 945.4154635933515 293.2093239536966
1978 0.005 9.890000000000001 1 806.2848123550159 711.7624169401112 712.1371232881768 1006.639380204092 1025.528742944893 1045.052442521374 761.3199473563973 408.5068324495764 945.4163722024732 293.2093242927709
1979 0.005 9.895 1 806.2918514665641 711.7745132332167 712.1492231676131 1006.639374314365 1025.528626053436 1045.052277447854 761.3277800614745 408.528662244124 945.4171526782493 293.2093246316396
1980 0.005 9.9 1 806.298917269296 711.7865881840577 712.1613016259599 1006.639568551378 1025.528773624586 1045.052443174787 761.3356192827023 408.5504632696868 945.4180588566281 293.2093249697176
1981 0.005 9.904999999999999 1 806.3059312488701 711.7986414374689 712.1733584362482 1006.63956036897 1025.52865432944 1045.052276441581 761.3434250702684 408.5722357638847 945.418834257791 293.2093253078764
1982 0.005 9.91 1 806.3129718381696 711.8106734339545 712.1853939118604 1006.639755305215 1025.528803875488 1045.052444253244 761.3512369468248 408.5939795858179 945.4197354552256 293.2093256452328
1983 0.005 9.915000000000001 1 806.3199610047503 711.8226838210653 712.197407825985 1006.639748007982 1025.528685804542 1045.052276778334 761.3590158227877 408.6156949864363 945.4205087970529 293.209325982466
1984 0.005 9.92 1 806.3269768540349 711.8346730358213 712.2094004939346 1006.63994282992 1025.528835084506 1045.052444204933 761.3668007131041 408.6373818841982 945.4214082262137 293.2093263188911
1985 0.005 9.925000000000001 1 806.3339409556728 711.8466407219254 712.2213716829226 1006.639935063577 1025.528716215493 1045.052276103003 761.3745520610967 408.6590403901101 945.4221795206746 293.2093266552206
1986 0.005 9.93 1 806.3409322515157 711.8585873204208 712.2333217086504 1006.640128925107 1025.528864292171 1045.05244316132 761.3823097182383 408.6806704927185 945.4230761147925 293.2093269907238
1987 0.005 9.935 1 806.3478704537126 711.8705124803561 712.2452503413343 1006.640121299067 1025.528746610146 1045.052277242477 761.3900349841662 408.7022722221868 945.4238435958811 293.2093273260558
1988 0.005 9.94 1 806.3548367310799 711.8824166385277 712.2571578958569 1006.640315461261 1025.528895606103 1045.052444782204 761.3977663885549 408.7238455938587 945.4247384897433 293.209327660641
1989 0.005 9.945 1 806.3617519752173 711.8942994414706 712.2690441432161 1006.64030767056 1025.528778097471 1045.052278665996 761.4054644234449 408.7453909327638 945.4255038582827 293.2093279949127
1990 0.005 9.950000000000001 1 806.3686938673633 711.9061613260934 712.2809093983926 1006.640501458724 1025.528927185355 1045.052446195734 761.4131689057142 408.7669079333747 945.4263940846181 293.2093283284281
1991 0.005 9.955 1 806.3755845672611 711.9180019387647 712.2927534295444 1006.640492645198 1025.528808393768 1045.052279481956 761.4208402859261 408.7883968254984 945.4271565177703 293.2093286619878
1992 0.005 9.960000000000001 1 806.3825020361576 711.9298217174912 712.3045765492748 1006.640686787033 1025.528958755904 1045.052447519598 761.4285179529974 408.8098574767006 945.4280444962748 293.2093289947448
1993 0.005 9.965 1 806.3893685343519 711.941620309115 712.3163785326229 1006.640678651352 1025.528840433364 1045.052280552398 761.4361629471479 408.8312902113154 945.4288040837288 293.2093293273426
1994 0.005 9.970000000000001 1 806.3962617591977 711.9533981486425 712.3281596860297 1006.64087142283 1025.528989128069 1045.052447558766 761.4438139662997 408.852694752074 945.4296893987822 293.2093296591968
1995 0.005 9.975 1 806.4031065689452 711.9651548971341 712.3399197978982 1006.640864244237 1025.528870950482 1045.052280908944 761.4514340510729 408.8740713384104 945.4304469598769 293.2093299909934
1996 0.005 9.98 1 806.4099772912181 711.9768910103165 712.3516591793948 1006.641056624435 1025.529018784958 1045.05244690114 761.4590597672609 408.8954198755816 945.4313297521936 293.2093303219131
1997 0.005 9.984999999999999 1 806.4167958456017 711.9886061032067 712.363377593713 1006.641046564799 1025.528899633764 1045.052280531861 761.4666519215876 408.9167407225975 945.4320831796221 293.2093306526687
1998 0.005 9.99 1 806.4236410913358 712.0003006141725 712.3750753543658 1006.641239231739 1025.529048905052 1045.052447906651 761.4742506569853 408.9380334933322 945.4329635373186 293.2093309826948
1999 0.005 9.995000000000001 1 806.4304346061211 712.0119741864252 712.3867522290635 1006.641228953588 1025.528929496479 1045.052280484557 761.4818164156133 408.9592985085507 945.4337130727898 293.2093313125335
2000 0.005 10 1 806.4372552756548 712.0236272561443 712.3984085284053 1006.641420373847 1025.529077769544 1045.052447635943 761.4893887463597 408.9805356189581 945.4345890845403 293.2093316416425
2001 0.005 10.005 1 806.4440247665983 712.0352594685821 712.4100440170815 1006.641410034029 1025.528958588204 1045.052280148213 761.4969280365855 409.0017450139413 945.4353370090997 293.2093319708998
2002 0.005 10.01 1 806.4508213853081 712.0468712597907 712.4216590132721 1006.641601430657 1025.529107125042 1045.052447321904 761.5044739805583 409.0229265707392 945.4362101931956 293.2093322994704
2003 0.005 10.015 1 806.4575668167322 712.058462273527 712.4332532796838 1006.64159073354 1025.528987747165 1045.052280059298 761.5119872788422 409.0440804323755 945.4369556554794 293.2093326277349
2004 0.005 10.02 1 806.46433927089 712.070032946796 712.4448271334425 1006.641781474493 1025.52913602367 1045.052447711496 761.5195071880362 409.0652064958326 945.4378256064782 293.2093329551242
2005 0.005 10.025 1 806.4710610949544 712.0815829272057 712.4563803452313 1006.641769942226 1025.529017485843 1045.052281548399 761.526993725695 409.0863049035708 945.4385671827048 293.2093332826126
2006 0.005 10.03 1 806.4778102851749 712.0931126507446 712.4679132233612 1006.641961273732 1025.529166465315 1045.052448830375 761.5344874986046 409.1073757053804 945.439435975268 293.2093336093258
2007 0.005 10.035 1 806.4845078081813 712.1046217595833 712.4794255352863 1006.641950798592 1025.529047739645 1045.052281603888 761.5419485534015 409.1284189987494 945.4401758725444 293.2093339359925
2008 0.005 10.04 1 806.4912321076556 712.1161106904112 712.4909175940563 1006.642141620142 1025.529196245146 1045.052448546757 761.5494166495885 409.1494346690554 945.4410402197225 293.2093342619232
2009 0.005 10.045 1 806.4979056007822 712.1275790874566 712.5023891711928 1006.642130089302 1025.5290769132 1045.052282240533 761.5568518492962 409.1704229037536 945.441777620569 293.209334587706
2010 0.005 10.05 1 806.5046065278751 712.1390273866145 712.5138405753884 1006.642320632086 1025.529225096177 1045.052448777403 761.5642941345117 409.1913836338969 945.4426386582123 293.2093349125293
2011 0.005 10.055 1 806.5112565108133 712.1504552309597 712.5252715741935 1006.642307780561 1025.529104772165 1045.052282260334 761.5717038063972 409.2123168135178 945.443373958086 293.2093352372029
2012 0.005 10.06 1 806.5179341502529 712.1618630559675 712.536682479931 1006.642497094398 1025.529252662904 1045.052448980593 761.5791204853514 409.2332226258351 945.4442332458575 293.2093355612117
2013 0.005 10.065 1 806.5245605891204 712.173250505652 712.5480730590183 1006.642484340851 1025.529133453201 1045.05228288767 761.5865047178391 409.2541011204398 945.4449644116186 293.2093358850931
2014 0.005 10.07 1 806.5312143132845 712.1846180165853 712.5594436247973 1006.642675103331 1025.529282973942 1045.052450439317 761.5938959902863 409.2749522829591 945.4458202126705 293.2093362080932
2015 0.005 10.075 1 806.5378173729421 712.1959652335844 712.5707939456772 1006.64266334965 1025.529163575283 1045.052283162703 761.6012547141604 409.2957761983587 945.446547793097 293.2093365309429
2016 0.005 10.08 1 806.5444482388966 712.2072925915581 712.5821243355304 1006.642853300522 1025.529311873329 1045.05245081201 761.6086204745633 409.3165730631233 945.4474030917128 293.2093368527856
[truncated: 195,107 more chars]
