# Supplementary material for: Thermocouple Sensor Response in Hot Airstream
Source: Sensors (Basel). 2025 Jul 26;25(15):4634. doi: 10.3390/s25154634 (PMC12349096; doi:10.3390/s25154634)
Supplement: Supplementary file 1 [file sensors-25-04634-s001.zip › report-file-t_11R86.out]

"report-file-t"
"Time Step" "delta-time etc.."
("TimeStep" "delta-time" "flow-time" "iters-per-timestep" "t_1" "t_sensor" "t0" "t1" "t2" "t3" "ty_1" "ty_10" "ty1" "ty10")
0 0.005 0 0 292.9999999999999 292.9999999999999 292.9999999999999 292.9999999999999 292.9999999999999 292.9999999999999 292.9999999999999 292.9999999999999 292.9999999999999 292.9999999999999
1 0.005 0.005 20 293.1184181709314 293.000707202977 293.0004175224433 296.3619360950985 303.3252287047635 313.125490417822 293.430472249994 293.0015433054604 294.2761099441138 293.012899360826
2 0.005 0.01 20 294.0933499774516 293.0143976454798 293.0078467143751 317.7173541892253 355.9013154718582 399.0522470743671 295.9038746047194 293.0147823729836 303.7179012910179 293.1477503694686
3 0.005 0.015 20 298.2925789570143 293.0486874108147 293.0318457130941 387.6288390538154 493.6484410521641 589.3854564278632 303.737787612161 293.0709929808368 339.2793428190897 293.9600807156071
4 0.005 0.02 20 310.7275144864823 293.1400059909393 293.0981948312128 531.2337981699412 711.2562554249583 825.2169446246349 320.487027416817 293.2376520841378 423.9952755102134 297.0017354199574
5 0.005 0.025 20 338.8703117502459 293.3383859782004 293.2504733591085 716.4526259601791 905.3941882240972 979.9622697254083 345.0315955179383 293.5955832757023 558.7951058030336 304.2623586343532
6 0.005 0.03 20 387.6544889495153 293.6694473647593 293.5252863941037 858.657786563166 1004.296338559629 1039.110380010002 368.977088687446 294.1833682271941 696.687643077069 315.7286866528387
7 0.005 0.035 20 449.5919438460849 294.1160996309707 293.9253253348346 930.1682181793277 1036.905398673709 1054.18440355507 386.4827406441541 294.9430380674105 787.5273145952077 327.854041787351
8 0.005 0.04 20 507.112949414693 294.6460341910506 294.4255915023617 959.9359085806332 1044.64338309225 1056.70991030656 398.7128690535437 295.7247219229395 831.8599272680855 335.4462352353653
9 0.005 0.045 20 548.6013155753072 295.2329213724967 294.9955604827786 973.1959763521983 1045.965594334557 1056.792443654654 408.3909792597649 296.3543697183459 852.6833748303462 336.1402100295772
10 0.005 0.05 20 573.6982521318077 295.859527364589 295.6119855768908 980.5105956382953 1046.105896067465 1056.658698454503 416.9184441615626 296.7181555090783 864.891353717514 331.7644132573906
11 0.005 0.055 20 587.1893758462185 296.5152019658101 296.2603727048007 985.2619932617106 1046.148906082268 1056.608313022059 424.7711568429511 296.7954318386159 873.8567511857037 325.1475417105229
12 0.005 0.06 20 593.8933405340442 297.193200988938 296.9322166659543 988.5486863269178 1046.217792026401 1056.610081916278 431.997296482263 296.6367975515714 880.9037182951678 318.3231063142796
13 0.005 0.065 20 597.0569668262671 297.8889473493587 297.622254296991 990.8549673785632 1046.281828183008 1056.616313276419 438.5890900758304 296.3227084784864 886.3769830363427 312.3833817487912
14 0.005 0.07000000000000001 20 598.5664573736376 298.5991942480828 298.326980964 992.4771439734886 1046.323397390579 1056.606739927301 444.4478558500714 295.9313899029285 890.4930586283981 307.6354264056368
15 0.005 0.075 20 599.3996712802385 299.3214608697305 299.0437804793085 993.6239179683914 1046.336586617847 1056.579271923221 449.6109698591744 295.5229362199736 893.5352934995224 303.9994691280093
16 0.005 0.08 20 600.0260297629683 300.0538202421095 299.7706536256049 994.4466570217487 1046.328424582472 1056.539359823051 454.0811464722449 295.1370577285073 895.7597126143941 301.2813310710694
17 0.005 0.08500000000000001 20 600.6334860670397 300.7947089334039 300.5059950133482 995.0422884530085 1046.306396691221 1056.494175895763 457.9727293383737 294.7955595189791 897.386873298914 299.3042672663594
18 0.005 0.09 20 601.2926125845252 301.5428828869282 301.2485600100082 995.483512643244 1046.277999351454 1056.448948884719 461.3134521153667 294.5071270620223 898.5847549881458 297.9154143939438
19 0.005 0.095 20 602.0054345217662 302.297323498789 301.9973559141905 995.8182030065107 1046.248343633419 1056.406956842625 464.1658973613248 294.2719548089783 899.4793687468928 296.9820106326865
20 0.005 0.1 20 602.7515859890088 303.0571840305471 302.7515790474563 996.0757358692255 1046.219842897838 1056.369581928054 466.590942344031 294.0855488382482 900.1562176728859 296.4081673257269
21 0.005 0.105 20 603.5070460122704 303.8217548440641 303.5105674040268 996.2769436160307 1046.194855503969 1056.338530125418 468.6480583564203 293.9413477965645 900.6775653445778 296.1197074894653
22 0.005 0.11 20 604.2529410040938 304.5904369818823 304.2737673732885 996.4352781635185 1046.17368325335 1056.313226581276 470.392054805046 293.8322305422465 901.0854518503975 296.0442427624214
23 0.005 0.115 20 604.9770076604927 305.3627213787799 305.0407088152625 996.5611629534244 1046.156579893935 1056.29341183653 471.8724061616699 293.7515261493728 901.4104800040427 296.1282253684367
24 0.005 0.12 20 605.6712649687199 306.1381687550343 305.8109851255443 996.6606416881001 1046.142650471879 1056.277818506584 473.1307643752314 293.6934154086403 901.6716606889485 296.3288614931425
25 0.005 0.125 20 606.3301947322599 306.9164001164739 306.5842411539107 996.7395441786949 1046.131851122186 1056.266113325156 474.2051945109343 293.6530782520545 901.8844069395636 296.6056019488802
26 0.005 0.13 20 606.9528971390106 307.6970863133955 307.3601637285858 996.8017106998939 1046.123344158967 1056.257270487801 475.127624456393 293.6266077868746 902.0592206535846 296.9191772398123
27 0.005 0.135 20 607.5386496006171 308.4799391652671 308.1384746860137 996.8502152878759 1046.116749089179 1056.250641518762 475.9251339450565 293.6109026676618 902.2039822557456 297.2474335301625
28 0.005 0.14 20 608.0925941979285 309.2647104600587 308.9189275523332 996.8877996018435 1046.111600909455 1056.245544091103 476.6222712889879 293.6035339234576 902.3242621066536 297.5654182153417
29 0.005 0.145 20 608.6170427144875 310.0511800984771 309.7013035659087 996.9164292573223 1046.107934477689 1056.24201919054 477.2358580418158 293.6026009918543 902.424895535882 297.8672772320676
30 0.005 0.15 20 609.1138757200684 310.8391542665285 310.4854062201595 996.9380441638369 1046.106185643525 1056.240360029142 477.7818428576094 293.6066219714443 902.509619451918 298.1487421887284
31 0.005 0.155 20 609.5872665827848 311.6284624327763 311.271059314126 996.95391862683 1046.105623832791 1056.239606655722 478.2740259224932 293.6144451736756 902.5817218791358 298.4074251573946
32 0.005 0.16 20 610.0398403806716 312.4189506683007 312.0581034443582 996.9652094073416 1046.105998203596 1056.239534424743 478.7229251645837 293.6251581109107 902.6442423590631 298.6462727977579
33 0.005 0.165 20 610.4740011741455 313.2104778972834 312.8463922183476 996.97278900533 1046.106927391758 1056.239985221572 479.137061776941 293.6380268993424 902.6996908744237 298.8611088263022
34 0.005 0.17 20 610.8933851773454 314.002915801974 313.6357907626713 996.977708503075 1046.108239097145 1056.240805538074 479.5240525694844 293.6524572934031 902.7506124428792 299.0493603470609
35 0.005 0.175 20 611.3010486616714 314.7961464674732 314.4261740261303 996.9806963417888 1046.109572606863 1056.241685252781 479.8901140981986 293.6679687982298 902.7989095082427 299.2108989305978
36 0.005 0.18 20 611.6987861886734 315.5900510610953 315.2174213328335 996.9821478704692 1046.1106856762 1056.242567788291 480.2396170082948 293.6841820315385 902.8457719753075 299.3465950512984
37 0.005 0.185 20 612.0890936356384 316.3845319637667 316.009423263009 996.9826232457352 1046.111540348646 1056.2434556176 480.5767755112619 293.7008141961766 902.8923644696973 299.4581032055655
38 0.005 0.19 20 612.4730960831049 317.1794951452742 316.8020786104211 996.982158631801 1046.111938572053 1056.244107296337 480.9043844997883 293.7176512935129 902.9387926394174 299.5475087163564
39 0.005 0.195 20 612.8530260403572 317.9748549989469 317.5952937360894 996.9813966201035 1046.112357902348 1056.245115453652 481.2252530855274 293.7345337298594 902.9856530588934 299.6171762857853
40 0.005 0.2 20 613.2295085983745 318.7705300559669 318.3889805695612 996.9800000662561 1046.112283294176 1056.24570993782 481.540875822791 293.7513500032478 903.0323634840735 299.6696208935996
41 0.005 0.205 20 613.6040607502788 319.5664460074537 319.1830569605026 996.9783335496606 1046.112217133693 1056.246449800088 481.8529232075098 293.7680281720802 903.0787436064873 299.7073976756049
42 0.005 0.21 20 613.9771053691454 320.3625323131899 319.9774458613876 996.9763926566694 1046.112246891715 1056.247388690728 482.1623359806634 293.7845252311189 903.1246703925418 299.7329348190445
43 0.005 0.215 20 614.3491603738628 321.1587234814549 320.772074973864 996.9741615118228 1046.11240029752 1056.2484753376 482.4695762429723 293.800821452173 903.1700400697476 299.7484737216562
44 0.005 0.22 20 614.7209087681472 321.954957799955 321.5668761533018 996.9715711889163 1046.112631678486 1056.249612043121 482.7752673354651 293.8169151191721 903.214691110452 299.7560228904309
45 0.005 0.225 20 615.0927012267646 322.7511770290815 322.3617850822991 996.9686947867382 1046.113036463669 1056.250893197672 483.0797881986094 293.8328186230865 903.258545689682 299.7573354354422
46 0.005 0.23 20 615.465051283399 323.5473260628532 323.1567408317762 996.9655438778319 1046.113621985555 1056.252310539845 483.3835008221695 293.8485545427688 903.3016210850367 299.7539313937962
47 0.005 0.235 20 615.8381187874106 324.3433530051323 323.9516858805232 996.9621532519258 1046.114343399865 1056.253828531586 483.6863597626778 293.8641515816958 903.3440152441689 299.7470841618005
48 0.005 0.24 20 616.2122689115072 325.1392077519818 324.746565345995 996.9585328247463 1046.115206354024 1056.255431605741 483.9886445156911 293.8796454288037 903.3857759132507 299.7378648298488
49 0.005 0.245 20 616.5876754930828 325.9348432468748 325.5413271241459 996.9547391070172 1046.11621281464 1056.257136182466 484.2905812934229 293.8950758549114 903.427004558391 299.7271646976857
50 0.005 0.25 20 616.9643406117897 326.7302145262438 326.3359217517682 996.9508320472061 1046.117369795164 1056.258928320387 484.592197960261 293.9104827322537 903.4677800570687 299.7156599528262
51 0.005 0.255 20 617.3425892854117 327.5252790770284 327.1303022676295 996.9469465842367 1046.118753049012 1056.260881212654 484.8937870960927 293.9259066389527 903.5083406981446 299.7038613640246
52 0.005 0.26 20 617.7220807589275 328.3199958662219 327.9244238244808 996.9429501724095 1046.120145812896 1056.262781048139 485.1952815121546 293.9413871547877 903.5487073802771 299.6921563959989
53 0.005 0.265 20 618.1028319972874 329.1143259861216 328.7182436010275 996.9388974777746 1046.121572804372 1056.264701454539 485.4968972711854 293.9569615929958 903.5889560050575 299.6808383357596
54 0.005 0.27 20 618.4847615304925 329.9082321285034 329.5117207694888 996.9348085322625 1046.123035759001 1056.266615037948 485.7986003198905 293.9726654444055 903.629123752107 299.6700958957255
55 0.005 0.275 20 618.8678743089706 330.701678628173 330.3048162361382 996.9307022262024 1046.124481121416 1056.268454268934 486.1005876629279 293.9885314049088 903.6692313828313 299.6600440805246
56 0.005 0.28 20 619.2521896449231 331.4946315620948 331.0974927681839 996.9266596894892 1046.125942734781 1056.27026809363 486.4030294722315 294.0045892333716 903.7093782578241 299.6507491829086
57 0.005 0.285 20 619.6375559709745 332.2870581193839 331.8897146193445 996.922690328038 1046.127415988258 1056.272079676552 486.7058647162436 294.0208647065775 903.7496746402051 299.6422429235737
58 0.005 0.29 20 620.0238494220613 333.0789267775539 332.6814474072243 996.9187743291398 1046.12887393607 1056.27385524895 487.009175751103 294.0373803021429 903.7901594059879 299.634521648361
59 0.005 0.295 20 620.410842250841 333.8702071316358 333.4726580267297 996.9148093128013 1046.130169989225 1056.275423115874 487.3129851054796 294.0541578147122 903.8307138399279 299.6275526976081
60 0.005 0.3 20 620.7988579545066 334.6608704022865 334.2633148655769 996.911053081269 1046.131613376359 1056.27716832085 487.6174550555374 294.0712146471595 903.8715334312431 299.6212978027355
61 0.005 0.305 20 621.1875068592865 335.4508889265178 335.0533876623086 996.9074829446165 1046.133141070693 1056.278961008436 487.9225320826673 294.0885656059923 903.9126406110216 299.6157091345264
62 0.005 0.31 20 621.5766197862999 336.2402352087325 335.8428470867697 996.9039156165933 1046.134514193613 1056.280552763006 488.2282070881035 294.1062224155783 903.9539167906071 299.6107378791488
63 0.005 0.315 20 621.9664230272238 337.0288837830004 336.6316650285817 996.9004473285703 1046.135848566877 1056.282117077799 488.534591123796 294.1241952876214 903.9954406075277 299.6063369000132
64 0.005 0.32 20 622.356573489958 337.816809420839 337.4198143431815 996.8971067172166 1046.137215315149 1056.2837159808 488.8416365292766 294.1424919902117 904.0372118072016 299.6024548437382
65 0.005 0.325 20 622.7468665522249 338.6039879734806 338.2072688446415 996.893891966532 1046.138599927819 1056.285321338307 489.1493247269349 294.1611190227287 904.0792342360273 299.5990415286174
66 0.005 0.33 20 623.1374224678414 339.3903961921606 338.9940033574679 996.8908305205957 1046.14002233627 1056.286952951011 489.4577568045606 294.1800816730916 904.1215137323229 299.5960488416422
67 0.005 0.335 20 623.5282739158089 340.1760117217769 339.7799936071321 996.8879078770301 1046.141457974868 1056.288588289204 489.766909259802 294.1993837136829 904.1640388664847 299.5934303297556
68 0.005 0.34 20 623.9192707814096 340.9608128662317 340.5652161338401 996.8851001408016 1046.142883345351 1056.290213434815 490.0767417745966 294.2190275798826 904.2068148624255 299.591145186058
69 0.005 0.345 20 624.3103412895879 341.7447787683455 341.3496483055764 996.882392725869 1046.144289868948 1056.291810031251 490.3872835790425 294.2390156118107 904.2497969068432 299.5891536214436
70 0.005 0.35 20 624.7013847640021 342.5278890866223 342.1332681788954 996.8797718663623 1046.145687011258 1056.293399201068 490.6983622815869 294.2593495559055 904.2929629413759 299.5874206829021
71 0.005 0.355 20 625.0925214378258 343.3101243442446 342.9160545900316 996.8772766369373 1046.147090736919 1056.294990881915 491.0101683457741 294.2800305969703 904.3363540170045 299.5859162903781
72 0.005 0.36 20 625.4834901266388 344.0914655286968 343.6979871126142 996.8748900078068 1046.1484897447 1056.296561709655 491.3225780248222 294.3010597898945 904.3799312596326 299.5846086373269
73 0.005 0.365 20 625.8743797654273 344.871894348987 344.479045960601 996.8725911775684 1046.149860356417 1056.298112144838 491.6356251552589 294.3224379311558 904.4236906514914 299.5834729130224
74 0.005 0.37 20 626.2650652625648 345.6513930441563 345.2592120468398 996.8703766104002 1046.151227662035 1056.299666458178 491.9492909018485 294.3441655758672 904.4676243871605 299.5824882236722
75 0.005 0.375 20 626.6555330120946 346.4299444155071 346.0384668645916 996.8682660191241 1046.152616972414 1056.301252992494 492.2635782846367 294.3662430512543 904.5117248048214 299.5816380677029
76 0.005 0.38 20 627.0459339159365 347.2075319557594 346.8167925902926 996.8662752080804 1046.154015605359 1056.30283602807 492.5785292430787 294.3886706057419 904.5559833839961 299.5809055896863
77 0.005 0.385 20 627.4360196290785 347.9841393976541 347.5941719058717 996.864368193951 1046.155406291529 1056.304398179929 492.894024681648 294.4114487727517 904.6003802261074 299.5802791585195
78 0.005 0.39 20 627.8258121132498 348.7597512723169 348.3705880887483 996.8625272267803 1046.156749763341 1056.305912552694 493.2100963973817 294.4345778179626 904.6449165372439 299.5797427821556
79 0.005 0.395 20 628.2153322684748 349.5343526581071 349.1460250320629 996.8607613683072 1046.158070368671 1056.307414763121 493.5267945083289 294.4580577456267 904.6896170864126 299.5792880677478
80 0.005 0.4 20 628.6045304980031 350.3079290668443 349.9204671099959 996.8590708942172 1046.159393704139 1056.308925416018 493.8440043597752 294.4818883681942 904.734451309989 299.5789061631941
81 0.005 0.405 20 628.9933585225729 351.0804662539038 350.6938991366491 996.8574724473569 1046.16073767593 1056.310456194461 494.1616842512553 294.5060703969942 904.7794365568631 299.5785903997895
82 0.005 0.41 20 629.3818566981888 351.8519506931087 351.4663064578801 996.855975172812 1046.162099602696 1056.311994860207 494.4798340685691 294.5306044357837 904.8245473709784 299.5783365423903
83 0.005 0.415 20 629.7699011239408 352.6223690998234 352.237674903759 996.8545543093197 1046.163457104672 1056.313534948554 494.7985168431364 294.5554907473171 904.8697872598465 299.5781382181642
84 0.005 0.42 20 630.1578061320587 353.3917088907388 353.0079908680116 996.8532298187137 1046.164795517592 1056.315058272128 495.1178253874197 294.5807298165985 904.9151847698159 299.577992697179
85 0.005 0.425 20 630.5453180993902 354.1599578136106 353.7772412049137 996.8519639517831 1046.166105526806 1056.316547616489 495.4376574459302 294.6063220871739 904.9606932280336 299.5778957556717
86 0.005 0.43 20 630.9324094505217 354.9271039414247 354.5454131175406 996.8507669581048 1046.167404284567 1056.318028475275 495.7580540129687 294.6322678369648 905.006288234351 299.5778424337335
87 0.005 0.435 20 631.319053175 355.6931357966802 355.3124942361587 996.8496602986263 1046.168717082754 1056.319521830666 496.0789738618988 294.6585677603059 905.0519893460424 299.5778305279155
88 0.005 0.44 20 631.7052217756826 356.4580421660785 356.0784725765519 996.8486331855927 1046.170032728415 1056.321020342209 496.40035773547 294.6852223839296 905.0978088934831 299.5778549850875
89 0.005 0.445 20 632.0909909845623 357.2218123784338 356.8433366031389 996.8476965456191 1046.171343740842 1056.322517237721 496.7222788049309 294.7122323846001 905.1437761232822 299.5779129142869
90 0.005 0.45 20 632.4763168352022 357.9844360178595 357.6070751920283 996.846974032651 1046.172866104018 1056.324268936865 497.0446729057929 294.7395979871434 905.1900172747428 299.5780025173761
91 0.005 0.455 20 632.8612815574413 358.7459032175529 358.3696776861601 996.8463655759679 1046.174383964146 1056.325990470209 497.3675945886982 294.7673196965868 905.2364414600203 299.5781209299973
92 0.005 0.46 20 633.2457348162139 359.506204166107 359.1311336610887 996.8456478924365 1046.175642732508 1056.327392117211 497.6910064723873 294.7953977822442 905.2827880212278 299.5782683914588
93 0.005 0.465 20 633.6297192837721 360.2653294959807 359.891433029308 996.845072599684 1046.177037935064 1056.328980362798 498.0149449969997 294.8238327766517 905.3292561568514 299.5784419329251
94 0.005 0.47 20 634.0130922960199 361.0232700039163 360.6505659571803 996.8444368308028 1046.178228495303 1056.330326430615 498.3392254814983 294.8526255995017 905.3757046822564 299.5786411393571
95 0.005 0.475 20 634.3962190389514 361.7800170219384 361.4085229894426 996.8438221413768 1046.179364972573 1056.331632239 498.6640435124172 294.8817762287986 905.4221734716343 299.5788654654189
96 0.005 0.48 20 634.7787735256193 362.5355620092345 362.1652950225156 996.8434040448068 1046.180708106779 1056.333195364033 498.9892039154027 294.9112848276072 905.4688423459398 299.5791110790318
97 0.005 0.485 20 635.1607966225064 363.2898967095119 362.9208731977429 996.8431215099516 1046.182116841163 1056.334801068378 499.314800805176 294.941151705349 905.5156706398224 299.5793753280611
98 0.005 0.49 20 635.5421674020666 364.043012976925 363.6752488627331 996.8427001613177 1046.183237316768 1056.336050890009 499.6407897954614 294.9713771242273 905.5623895541011 299.5796535874779
99 0.005 0.495 20 635.9233463864442 364.7949037553344 364.4284140212767 996.8425311201775 1046.184545748863 1056.3375693789 499.9674035331839 295.0019610664264 905.6093387014445 299.5799445752388
100 0.005 0.5 20 636.3039740325643 365.5455616435361 365.1803608822083 996.8424855854129 1046.185935774354 1056.339165848387 500.29448554651 295.0329042135448 905.6564618895615 299.5802452195421
101 0.005 0.505 20 636.6840393132045 366.2949794477567 365.9310818727621 996.8425197605618 1046.18729882435 1056.340703824147 500.6220119774171 295.0642069263037 905.7037030021495 299.5805527362593
102 0.005 0.51 20 637.0636256770777 367.0431503683038 366.6805696267335 996.8425764449178 1046.188601399753 1056.342171564653 500.9499739581547 295.0958691984553 905.7509726229121 299.5808656653487
103 0.005 0.515 20 637.4426726249701 367.7900678024084 367.4288170345447 996.842679166176 1046.189874113874 1056.343605436479 501.2782987113283 295.1278913892341 905.7982858773131 299.5811834364965
104 0.005 0.52 20 637.8210632543222 368.5357249505635 368.1758170311372 996.8426025875111 1046.190866752096 1056.344728927425 501.6068930576216 295.1602735951486 905.8454528981496 299.5815018857874
105 0.005 0.525 20 638.1991941626867 369.2801161438902 368.9215631418844 996.8428089102088 1046.192097643487 1056.346174990957 501.935967150456 295.1930157857127 905.8928899412161 299.5818237932453
106 0.005 0.53 20 638.5767965307929 370.0232356437274 369.6660491875302 996.8431565325495 1046.193421304766 1056.347697760951 502.2654041726942 295.2261182419783 905.9405082374033 299.5821466445619
107 0.005 0.535 20 638.9537176548557 370.7650777395493 370.4092691065752 996.8435603019931 1046.1947349743 1056.349191017725 502.5951293133575 295.2595810649676 905.9882213655565 299.5824696426264
108 0.005 0.54 20 639.3302258631077 371.5056371849992 371.1512171334323 996.8440288699318 1046.196009186169 1056.350627375414 502.9252760246494 295.2934041604811 906.0359972127723 299.5827933155014
109 0.005 0.545 20 639.7060812305344 372.2449084439403 371.8918875010015 996.844340531269 1046.197013282813 1056.351760830546 503.2557200682504 295.3275874120358 906.0836628747401 299.5831162006713
110 0.005 0.55 20 640.0814272355201 372.9828866668578 372.6312747893598 996.8448704673636 1046.198222923339 1056.35317518838 503.5865219357081 295.3621303959371 906.1315187629175 299.5834388396963
111 0.005 0.555 20 640.4562170893295 373.7195670610612 373.3693738374989 996.8455405548734 1046.199519414304 1056.354668126371 503.9176380202826 295.3970333165045 906.1795531636467 299.58376014841
112 0.005 0.5600000000000001 20 640.8304866361011 374.4549450201549 374.1061796820362 996.84628372663 1046.20080648185 1056.356135526514 504.2490666870621 295.4322959568818 906.22768800582 299.5840792429448
113 0.005 0.5650000000000001 20 641.2040776511909 375.1890157537748 374.8416873381067 996.846845735282 1046.201798007293 1056.357248569035 504.5808218807431 295.4679184428334 906.2756498662355 299.584395422186
114 0.005 0.5700000000000001 20 641.5770777224632 375.9217749479705 375.575892039742 996.847431169263 1046.202754742457 1056.358358491839 504.9129405223749 295.5039013950007 906.3235828467886 299.5847098497031
115 0.005 0.5750000000000001 20 641.949822696197 376.6532190271901 376.3087895178153 996.8483698024901 1046.20404517906 1056.35987752997 505.2455787703515 295.5402446483012 906.3718345950662 299.5850226842972
116 0.005 0.58 20 642.3217408758677 377.3833434167288 377.0403753556113 996.8492377583441 1046.205179725818 1056.361173187112 505.578446205926 295.5769481288454 906.4201122343277 299.5853321435874
117 0.005 0.585 20 642.6931362361097 378.1121445687661 377.770645427352 996.8501206692135 1046.206222601374 1056.362368589976 505.9117162883466 295.6140113771186 906.4684076204347 299.585638813842
118 0.005 0.59 20 643.0640295912958 378.8396189933775 378.4995958207064 996.8510838543496 1046.207290544979 1056.363607278455 506.2452895914327 295.6514345420708 906.5167351457657 299.5859417303796
119 0.005 0.595 3 643.4407043541155 379.5658101729475 379.22723439275 996.8507981216978 1046.20619376345 1056.361997507895 506.6526443605608 295.6892323806126 906.5712276096613 299.5859967926534
120 0.005 0.6 4 643.7824691728586 380.2906895593341 379.9535911782229 996.8577448823062 1046.203523500589 1056.358327690034 507.0203510510041 295.7273469716469 906.6233895745877 299.5862130468576
121 0.005 0.605 3 644.1493304533768 381.0142854305378 380.6786446111108 996.8617702215562 1046.20412943244 1056.360144383154 507.4205617476675 295.7658280063708 906.6808716636756 299.5863338562542
122 0.005 0.61 3 644.5044474774331 381.7365807262466 381.4024107669199 996.8661820176668 1046.204462419438 1056.360499936421 507.8059790474354 295.8046510866149 906.7352094771462 299.5864842270774
123 0.005 0.615 3 644.8628593922267 382.4575803106744 382.1248852181893 996.8738191726637 1046.206235869565 1056.362669209976 508.1889067853331 295.8438180364377 906.7926909468645 299.5866426311182
124 0.005 0.62 3 645.2227256293403 383.1772791536408 382.846062553377 996.8797499944767 1046.206556761529 1056.362819383655 508.5708405075876 295.8833328420226 906.8488808500431 299.586808596689
125 0.005 0.625 3 645.5821079672088 383.8956742658111 383.5659400886375 996.8861703151308 1046.208201212764 1056.364840377993 508.9507578124163 295.9231992954132 906.9054276018431 299.586974803155
126 0.005 0.63 3 645.9415546489431 384.6127608479713 384.2845129311543 996.8914211813419 1046.208436467022 1056.364925116195 509.3289206873384 295.9634182797333 906.9609009785408 299.5871509572929
127 0.005 0.635 3 646.301569166302 385.328537440528 385.0017790419585 996.8973391713827 1046.210021278739 1056.366896955107 509.7056396078869 296.0039918183446 907.0168055587968 299.5873208182508
128 0.005 0.64 3 646.6614681784627 386.0429989878533 385.7177340131637 996.9021246343644 1046.210228525033 1056.366961201334 510.0805810317906 296.0449197491001 907.0716766249593 299.5874927545873
129 0.005 0.645 3 647.0216397138176 386.7561443367697 386.4323758271298 996.907637630984 1046.211790475221 1056.368912307294 510.4541845893855 296.0862042015377 907.1270068420654 299.587651283178
130 0.005 0.65 3 647.3816128762854 387.4679689917501 387.1457002727136 996.9120806479244 1046.211982680464 1056.368966336447 510.8260953707781 296.1278449434009 907.181288604689 299.5878080576347
131 0.005 0.655 3 647.7417416159418 388.1784717879563 387.8577058040651 996.9173025620955 1046.213536632602 1056.370915589898 511.1968269306107 296.169841907686 907.2360415243038 299.5879500258362
132 0.005 0.66 3 648.1004535426149 388.8876467201647 388.5683874251076 996.9211326071398 1046.213711231424 1056.370977357819 511.5660295966302 296.2121962474311 907.2894320641122 299.5881003606997
133 0.005 0.665 3 648.4620631874697 389.5954971810825 389.2777455704111 996.9265807515023 1046.215250281602 1056.372884053323 511.9343069384195 296.2549057495133 907.3440806320518 299.5882221074216
134 0.005 0.67 3 648.8196271013186 390.3020141809679 389.9857751542413 996.9302436691564 1046.215496487954 1056.373031797886 512.3004248582596 296.2979723306061 907.3969951547017 299.5883697732652
135 0.005 0.675 3 649.1807521024626 391.0072020488768 390.6924766188657 996.9355404255698 1046.217079032414 1056.374966511599 512.6664885070815 296.3413903886748 907.4512980811305 299.5884940680843
136 0.005 0.68 3 649.5385857702807 391.7110536293698 391.3978477015407 996.9391591792124 1046.217308237015 1056.375087898515 513.0308125615635 296.3851492949914 907.5038978215657 299.5886401577599
137 0.005 0.6850000000000001 3 649.8973206875926 392.413569013302 392.1018845025318 996.9440322130665 1046.218934215934 1056.37711401026 513.3944974188353 296.4292727988562 907.5575632925027 299.5887916158856
138 0.005 0.6900000000000001 3 650.2559876181181 393.1147453731959 392.804584210177 996.9478987819757 1046.219175930903 1056.377213257212 513.7570193270388 296.4737511715501 907.6103126363979 299.5889584770953
139 0.005 0.6950000000000001 3 650.6144725280105 393.8145823288107 393.5059463611321 996.9526683550279 1046.220800960983 1056.379237440165 514.1184754829277 296.5185815204612 907.6636949611371 299.5891333084828
140 0.005 0.7000000000000001 3 650.9724280875769 394.5130766678085 394.2059680874105 996.956475462859 1046.22104753876 1056.379343522498 514.47878119856 296.563762238427 907.7162160722821 299.5893287753613
141 0.005 0.705 3 651.330195576866 395.210228131229 394.9046488487691 996.9612093099132 1046.222677922883 1056.381373678918 514.8383006820721 296.6092922686269 907.7694041496256 299.5895352358993
142 0.005 0.71 3 651.6874224247071 395.9060335308438 395.601985686239 996.9649712983937 1046.222919524813 1056.381481306543 515.1966920012921 296.6551706966802 907.82177550287 299.5897637463504
143 0.005 0.715 3 652.0445265072717 396.6004927812136 396.297978227475 996.969662019078 1046.224549364168 1056.383515776445 515.5543857002433 296.7013966669151 907.8748212693014 299.5900021542246
144 0.005 0.72 3 652.401059849997 397.2936033128316 396.9926238880395 996.9734222805492 1046.224788752008 1056.383618491876 515.9111569270974 296.7479690660423 907.9270291950766 299.5902591574787
145 0.005 0.725 3 652.7572462815053 397.9853652442528 397.6859224758043 996.978111177876 1046.226420132404 1056.38564860684 516.2672309766499 296.7948872151908 907.9798912323886 299.5905223578396
146 0.005 0.73 3 653.1130044370167 398.6757761314735 398.3778715795884 996.9818942225867 1046.226647469256 1056.385735033147 516.62244891581 296.842150459395 908.0319531948292 299.5907981635708
147 0.005 0.735 3 653.4682790395048 399.3648360383551 399.0684710832508 996.9865516058956 1046.228263446188 1056.387757672393 516.977043388306 296.8897581511296 908.0846505753553 299.5910738442018
148 0.005 0.74 3 653.8230549669488 400.0525427553468 399.7577187737249 996.9902929933146 1046.22849085058 1056.387845435129 517.3308694475194 296.9377089096247 908.1365545438239 299.5913550808473
149 0.005 0.745 3 654.1774925815852 400.7388969228539 400.4456148364505 996.9949705306165 1046.230109957557 1056.389870800358 517.6840957279347 296.9860036803741 908.1891334805392 299.5916293700608
150 0.005 0.75 3 654.5312787954447 401.4238959836038 401.1321571505214 996.9987072854517 1046.230336543198 1056.389964314118 518.0365097866546 297.0346397354082 908.2409171272683 299.5919034871461
151 0.005 0.755 3 654.8846172860805 402.1075405548605 401.8173458913188 997.0033948774569 1046.231964987217 1056.392002427299 518.3883585145654 297.0836170682659 908.2934292337036 299.5921662998863
152 0.005 0.76 3 655.2373838972709 402.789828687859 402.5011792101098 997.0071804865941 1046.232205230634 1056.392110393355 518.7394315995964 297.132934488362 908.3451441988792 299.592427048036
153 0.005 0.765 3 655.5902489762126 403.4707615700644 403.1836576596056 997.01190565589 1046.233840688075 1056.394152150492 519.0902713878394 297.1825909511696 908.3976133589109 299.5926692639337
154 0.005 0.77 3 655.9415763057332 404.1503362184841 403.864779217876 997.0157079733222 1046.234091813634 1056.394278456394 519.4401169214627 297.232586159161 908.4492732468261 299.5929168793004
155 0.005 0.775 3 656.2935184131283 404.8285547136492 404.544544566462 997.0205324597702 1046.235738921416 1056.396329694394 519.7899649108218 297.2829179630313 908.5017746695049 299.5931502387842
156 0.005 0.78 3 656.643755340991 405.5054140582507 405.2229517692027 997.0243655359488 1046.236004262175 1056.39646971163 520.138816185304 297.3335873249405 908.5534278148921 299.593394708142
157 0.005 0.785 3 656.9945944192489 406.1809162715455 405.9000016384352 997.0292330378969 1046.237655822799 1056.398528556884 520.4879738462074 297.3845919631013 908.6059230733433 299.5936313683434
158 0.005 0.79 3 657.3442549366873 406.8550591037185 406.575692566115 997.0330449338143 1046.23791390063 1056.398661151883 520.8360807055083 297.4359313949843 908.6575621631757 299.5938785664486
159 0.005 0.795 3 657.6935248604697 407.5278441102787 407.2500256153795 997.0379095099265 1046.239572424732 1056.40073356754 521.1837995281619 297.4876050071031 908.7099736275904 299.5941304165246
160 0.005 0.8 3 658.0419534702113 408.1992694516723 407.9229993018167 997.0418567792135 1046.239834775172 1056.40086876016 521.5308624662376 297.5396110778448 908.7616117215019 299.5943977271687
161 0.005 0.805 3 658.3900341786384 408.8693366632926 408.5946146456026 997.0467553227434 1046.241491053533 1056.40293578725 521.8777104353189 297.5919497957212 908.8140115105641 299.5946714239221
162 0.005 0.8100000000000001 3 658.7374114850965 409.5380442360243 409.264870360616 997.0507462730566 1046.241749624873 1056.403067726644 522.2240058809145 297.6446196616035 908.8656141236512 299.5949602762795
163 0.005 0.8150000000000001 3 659.0843449882067 410.2053937784456 409.9337676063701 997.0556492328623 1046.243390834289 1056.405121580496 522.5699889627153 297.6976202477939 908.9179897587577 299.595253552121
164 0.005 0.8200000000000001 3 659.4304914672377 410.8713837726468 410.6013051187508 997.0596740618311 1046.243642637207 1056.405241973408 522.9152415426195 297.750949493448 908.9695709629093 299.5955582133769
165 0.005 0.8250000000000001 3 659.7762264988435 411.5360158130069 411.2674841159789 997.0646281101629 1046.245269804846 1056.407283448898 523.2604287984273 297.8046070742578 909.0219737982408 299.5958623578207
166 0.005 0.8300000000000001 3 660.1212526533259 412.1992885667381 411.9323036356276 997.0686574907387 1046.245505186473 1056.407398133087 523.6052145921708 297.8585924571128 909.073643292922 299.5961720807218
167 0.005 0.835 3 660.4657811199144 412.8612038880636 412.5957646854399 997.0736418415157 1046.247137426394 1056.409443174955 523.9498442551667 297.9129043621765 909.1260913180339 299.5964754170146
168 0.005 0.84 3 660.8095789825828 413.5217606404921 413.2578665233312 997.0777381538497 1046.247378720548 1056.409561511038 524.2940639249809 297.9675400840528 909.1777386082568 299.596779057686
169 0.005 0.845 3 661.152926315741 414.1809605564209 413.9186106288235 997.0828032092767 1046.249019395992 1056.411613653362 524.6380778433256 298.0224995238398 909.2301786432718 299.5970723788751
170 0.005 0.85 3 661.4955626547013 414.8388025160573 414.5779960903211 997.0869761115611 1046.2492676118 1056.411738761688 524.9816783734312 298.0777819734855 909.2818637008118 299.5973633610138
171 0.005 0.855 3 661.837815766239 415.4952884395222 415.236024455644 997.0921268146966 1046.250914431434 1056.413799160063 525.3251899608439 298.1333872929856 909.3343740650406 299.5976417123704
172 0.005 0.86 3 662.1791840830896 416.1504170015185 415.8926948340843 997.0963890232855 1046.251169564424 1056.413933457854 525.6682037802053 298.1893132840536 909.3861413007199 299.5979199615689
173 0.005 0.865 3 662.520157355017 416.804190560259 416.5480088823494 997.101619231992 1046.252825572124 1056.416001952437 526.0110764563977 298.2455603813408 909.4387519347846 299.5981888451255
174 0.005 0.87 3 662.8604069021488 417.4566081888644 417.2019659011223 997.1059540957274 1046.253089558421 1056.416141112212 526.3534811291439 298.3021267042182 909.4906812078285 299.5984600463086
175 0.005 0.875 3 663.2002750015949 418.1076720778242 417.8545676969432 997.1111924300366 1046.254731604351 1056.418213203885 526.6957891879867 298.3590125082034 909.5433020414025 299.5987263326453
176 0.005 0.88 3 663.5390053747662 418.757380466954 418.5058110339875 997.1156519990722 1046.255063596668 1056.418413271331 527.0376538860482 298.4162307132499 909.5951675932296 299.5990051238359
177 0.005 0.885 3 663.877817902915 419.4057376090595 419.155701501258 997.1209749133029 1046.256728135103 1056.420484740961 527.3796941410602 298.4737533337405 909.6478219488998 299.5992798970229
178 0.005 0.89 3 664.2153051631337 420.05274176826 419.8042383046481 997.1254627109271 1046.257013925227 1056.420646869569 527.7208932627029 298.5315892446159 909.6996546355094 299.5995683780249
179 0.005 0.895 3 664.5527700206883 420.6983959432084 420.4514235065643 997.1308840992633 1046.258682255386 1056.422702645722 528.0622253672933 298.5897368494155 909.7523541225445 299.5998548384168
180 0.005 0.9 3 664.8889055169293 421.3426996597553 421.0972589882074 997.1353926316818 1046.258914150607 1056.422821548832 528.402848973035 298.6481853611206 909.8041973449177 299.6001543847913
181 0.005 0.905 3 665.2250438904828 421.9856546441539 421.7417435055762 997.1408092292816 1046.260534380238 1056.424852716585 528.7437488733112 298.7069560412773 909.8568614465007 299.6004511806952
182 0.005 0.91 3 665.5599441608891 422.627260166555 422.3848767158785 997.1453999491382 1046.260777737863 1056.424972467144 529.0840222689304 298.766041840336 909.908728957795 299.6007593066843
183 0.005 0.915 3 665.8947945229897 423.2675192692692 423.02666115723 997.150877257223 1046.262392791612 1056.426996971173 529.4245512625992 298.8254381727064 909.9613795703772 299.601060398814
184 0.005 0.92 3 666.2287627893844 423.9064312366472 423.6670966388243 997.1554747790436 1046.262595932342 1056.427071012125 529.7645260238997 298.8851442189529 910.0132365587344 299.6013633658233
185 0.005 0.925 3 666.5622605354138 424.5439989384042 424.3061855977906 997.1610408986086 1046.264207788741 1056.429094580214 530.1044321845455 298.9451596898796 910.065879187496 299.6016571101223
186 0.005 0.93 3 666.8944642356831 425.1802213587665 424.943927702296 997.1657359738634 1046.264453563568 1056.429224872589 530.4437401342032 299.0054836780333 910.1177181550933 299.6019553357284
187 0.005 0.9350000000000001 3 667.2268654601191 425.8151019241455 425.5803254707413 997.1713551588136 1046.266086446147 1056.43126931895 530.7833068347852 299.0661146417061 910.1704044481953 299.6022383998813
188 0.005 0.9400000000000001 3 667.5579783065766 426.4486397169226 426.2153786919471 997.1761499891348 1046.26633796276 1056.431398841607 531.1222248601395 299.1270528662792 910.2223817628455 299.6025206891072
189 0.005 0.9450000000000001 3 667.8891634766372 427.0808378740211 426.849089808286 997.1818249632704 1046.267968760113 1056.433438094941 531.4613480608635 299.1882957361863 910.2751946002026 299.6027871773711
190 0.005 0.9500000000000001 3 668.2192165066307 427.7116957742006 427.4814586400464 997.1866687815887 1046.26822011326 1056.433569604892 531.799829873539 299.2498442806166 910.3271238582096 299.6030559367685
191 0.005 0.9550000000000001 3 668.5492387142766 428.3412168368474 428.1124878792033 997.1924174056335 1046.269851501355 1056.435609726405 532.1385497031 299.3116956449384 910.3798768780382 299.6033133770546
192 0.005 0.96 3 668.8784457750743 428.9694008049166 428.7421776533883 997.197343117362 1046.27009794287 1056.435730649147 532.4767632564946 299.3738502606682 910.4318101343761 299.603572125919
193 0.005 0.965 3 669.2069208733189 429.5962504029458 429.3705306012258 997.2031113827748 1046.27173049798 1056.437775601325 532.8149459368761 299.436307809154 910.4845304474957 299.6038298752345
194 0.005 0.97 3 669.5348400433513 430.2217657872147 429.9975468535365 997.2081183773295 1046.271982488201 1056.437901264484 533.1528411663265 299.4990664305534 910.5364778113714 299.604095971543
195 0.005 0.975 3 669.8620309303714 430.8459496158109 430.6232290261978 997.2139503470678 1046.273612414704 1056.439945058406 533.4906149716966 299.5621263828118 910.5891994810269 299.604365908138
196 0.005 0.98 3 670.1887849766011 431.4688020876715 431.247577273523 997.2190298814172 1046.273859710412 1056.440067799132 533.8280882935917 299.6254844770291 910.6411712130684 299.6046470779584
197 0.005 0.985 3 670.5147140019909 432.0903258364838 431.8705942577823 997.2249150248534 1046.275481563538 1056.442101871427 534.165576205001 299.6891431258265 910.6939296855531 299.604933239923
198 0.005 0.99 3 670.840091211817 432.7105211947481 432.492280218278 997.2300423637728 1046.275720287791 1056.442217416352 534.5029983770426 299.7530982673072 910.7459057539526 299.6052306714388
199 0.005 0.995 3 671.1647547711683 433.3293910722377 433.1126379686954 997.2359776693635 1046.277326830486 1056.44423466948 534.8399644549867 299.817352327995 910.7986190586702 299.6055299679281
200 0.005 1 3 671.4887572521958 433.9469356251454 433.7316677879572 997.2410966795403 1046.277528802888 1056.444308825005 535.1766698287661 299.8819035001638 910.8505544487459 299.6058381847582
201 0.005 1.005 3 671.8123240021454 434.5631582830719 434.3493726767039 997.2471506553702 1046.279115933666 1056.446306978587 535.5133194738054 299.9467481833874 910.9032904800483 299.6061416769912
202 0.005 1.01 3 672.1349987849403 435.1780588822307 434.9657529239255 997.252300189225 1046.279318083866 1056.446386167061 535.8496370911844 300.0118838247922 910.95521913093 299.6064504450708
203 0.005 1.015 3 672.4572405931556 435.7916408229917 435.5808114614882 997.2583983210517 1046.28091441672 1056.448391706844 536.1858667891695 300.0773068389603 911.0079298402943 299.6067494633031
204 0.005 1.02 3 672.7785958689901 436.4039040577015 436.1945486744179 997.2636122104232 1046.281125517113 1056.44847781431 536.521728591371 300.1430140754359 911.0598408761687 299.607049440969
205 0.005 1.025 3 673.0995543770123 437.0148520706779 436.8069675597317 997.2697715945451 1046.282725529239 1056.45048863749 536.8575996777605 300.2090020109444 911.112549042299 299.6073366323248
206 0.005 1.03 3 673.4196759855432 437.6244847680642 437.4180685450287 997.2750565765905 1046.282942466454 1056.45058225972 537.1931889729908 300.2752688077088 911.1645057604159 299.607623022661
207 0.005 1.035 3 673.739398309538 438.2328057738688 438.027854635687 997.2812825718373 1046.284551207626 1056.452600181552 537.5286988544202 300.3418136310144 911.2172680198491 299.6078965708908
208 0.005 1.04 3 674.0584012537691 438.839815098894 438.6363262065654 997.2866562495411 1046.284800240967 1056.452727623957 537.8638566193146 300.4086349854082 911.2692528429631 299.6081687483488
209 0.005 1.045 3 674.3767930431322 439.4455161644708 439.243486390116 997.2928716543942 1046.286417526085 1056.454755921072 538.1989928456809 300.4757335994912 911.3220094914204 299.6084328179331
210 0.005 1.05 3 674.6946167048086 440.0499094247436 439.8493356959842 997.298338905833 1046.286651848924 1056.454870532843 538.5339164207876 300.54310522843 911.3739654983749 299.6086986409398
211 0.005 1.055 3 675.0118081067616 440.6529980671226 440.4538772290149 997.3046217731862 1046.28825607445 1056.456885899901 538.8685946765539 300.610751782104 911.4266680231963 299.6089612142105
212 0.005 1.06 3 675.3283807641067 441.2547826463649 441.0571116170387 997.3101652798173 1046.288490538811 1056.456992428374 539.2029910143785 300.6786703514361 911.4785964372672 299.6092302149812
213 0.005 1.065 3 675.6442424671986 441.8552663467776 441.659041974435 997.3165128342428 1046.290090031512 1056.459000550148 539.5372999092201 300.7468605219882 911.5312505350579 299.6095005565329
214 0.005 1.07 3 675.9595972218339 442.4544496909674 442.2596689071395 997.3221129507973 1046.290321593103 1056.459097930929 539.8712780084293 300.8153198675765 911.5831720224578 299.6097812749271
215 0.005 1.075 3 676.2743227026483 443.0523358575506 442.8589954362085 997.3284945054222 1046.291910884007 1056.461100921196 540.2051708706493 300.8840505684523 911.6358339106717 299.6100648142295
216 0.005 1.08 3 676.5881591407506 443.6489251634181 443.4570221412657 997.3341131860102 1046.292130861066 1056.46119420759 540.5386150658982 300.9530493658591 911.687689496484 299.6103630583819
217 0.005 1.085 3 676.9020084881038 444.2442216474968 444.0537523914993 997.3405921847736 1046.293708400413 1056.46317652844 540.8722461069835 301.0223135813544 911.7403333778269 299.6106574498001
218 0.005 1.09 3 677.2149389108527 444.8382253297989 444.6491868135871 997.3462550655261 1046.293904914276 1056.463238853546 541.2053878713731 301.0918431709165 911.7921454602132 299.6109572107993
219 0.005 1.095 3 677.5272563796417 445.4309396400222 445.243328541678 997.3527466368987 1046.295472197302 1056.465215208954 541.5384692168669 301.1616393659094 911.8447255797787 299.6112545053249
220 0.005 1.1 3 677.8387408636797 446.0223650169044 445.8361782199523 997.3584694562962 1046.295663662565 1056.465279349554 541.8711180347067 301.2316997009678 911.8965142418399 299.6115583132414
221 0.005 1.105 3 678.150575209405 446.6125056664686 446.4277392568899 997.3650607359734 1046.29722128455 1056.467236832548 542.2040402943819 301.3020201810003 911.9490875692363 299.6118428733535
222 0.005 1.11 3 678.4606824430766 447.2013610229295 447.0180121244793 997.3708042572014 1046.297405613836 1056.467306297023 542.5363529229356 301.3726070459384 912.0008150276714 299.6121355093183
223 0.005 1.115 3 678.7713395223477 447.7889351753898 447.60699805566 997.377425546252 1046.298984166986 1056.469283808103 542.8689158994254 301.4434620105802 912.05331719685 299.6124077995661
224 0.005 1.12 3 679.0803789878022 448.3752289611545 448.1947009126503 997.3832427757081 1046.299182616232 1056.46935188669 543.2006851529515 301.5145697046009 912.1049886052223 299.6126803988799
225 0.005 1.125 3 679.3890032454158 448.9602469422375 448.781126441767 997.39002459336 1046.300761682105 1056.471324682291 543.5324650895415 301.5859199991818 912.1575019933514 299.6129430389107
226 0.005 1.13 3 679.6969574672659 449.5439883377189 449.3662721775225 997.3958888103081 1046.300947058621 1056.471386447817 543.8639084385585 301.6575340239805 912.2091275950038 299.6132032622715
227 0.005 1.135 3 680.0046877989982 450.1264573583811 449.9501415605007 997.4026315286656 1046.302514546822 1056.47336087804 544.1954801902464 301.7294067894252 912.2615413784904 299.6134503127718
228 0.005 1.14 3 680.3112737375484 450.7076542118828 450.5327354998116 997.4085808630257 1046.30271413762 1056.473432403653 544.5264919773846 301.8015361802518 912.3131445414363 299.6137055123603
229 0.005 1.145 3 680.6175375992582 451.2875828026868 451.1140574928757 997.415392257573 1046.30428780325 1056.475415586136 544.8575431488786 301.8739197632023 912.3655273085166 299.6139602864722
230 0.005 1.15 3 680.9232370356364 451.8662439412961 451.6941084948687 997.4214307133376 1046.304486432766 1056.475483158562 545.18824700568 301.9465549487858 912.4171246817502 299.6142227939341
231 0.005 1.155 3 681.2287102539989 452.4436413754951 452.2728919256492 997.4282912869406 1046.306051061072 1056.477452058306 545.5189267112918 302.0194411609332 912.4694572854318 299.6144817820422
232 0.005 1.16 3 681.5329655320123 453.0197752332456 452.8504086197827 997.4343494004252 1046.306242960296 1056.477516168157 545.8489421134086 302.0925795677521 912.520979578584 299.6147573707335
233 0.005 1.165 3 681.8368834854399 453.5946495496891 453.4266619956131 997.4412544881454 1046.307798713662 1056.479482112676 546.1790142942089 302.1659669387016 912.5732563869982 299.6150381395857
234 0.005 1.17 3 682.140172138097 454.1682649697489 454.0016530249927 997.4473965445537 1046.307987275085 1056.479536582748 546.5087510253782 302.2396005865861 912.6247533296049 299.6153296883925
235 0.005 1.175 3 682.443229325435 454.7406256044018 454.575385413823 997.4543511337098 1046.309525136296 1056.481473476938 546.8385222926336 302.3134803265844 912.6769481132191 299.6156170779373
236 0.005 1.18 3 682.7450883062172 455.3117315451851 455.1478599582247 997.4605037320207 1046.309699221346 1056.481514896155 547.1676366973826 302.3876065371591 912.7283514364109 299.6159166941605
237 0.005 1.185 3 683.0466158215908 455.8815868569744 455.7190801239468 997.4674959937034 1046.311228317836 1056.483446192819 547.4967680808534 302.4619777830175 912.7804835908953 299.6162142262198
238 0.005 1.19 3 683.3475795779636 456.4501923018449 456.2890469084333 997.4737313018629 1046.311392414359 1056.483475980163 547.8256151791863 302.5365910821968 912.8318254149135 299.6165131025925
239 0.005 1.195 3 683.6479285078003 457.0175518056726 456.8577639905177 997.4807560986515 1046.312914307522 1056.485402472458 548.1543063123327 302.6114473768413 912.8838682344896 299.6168034552983
240 0.005 1.2 3 683.9477020995065 457.5836662619615 457.4252324311773 997.4870469862584 1046.313077092413 1056.485430225162 548.4826674946794 302.6865432634422 912.9351426676279 299.6170912967446
241 0.005 1.205 3 684.246889665494 458.1485393659719 457.9914557843762 997.4941384999034 1046.314599583778 1056.487359185597 548.8108827888694 302.7618800730129 912.9871291506065 299.617368283038
242 0.005 1.21 3 684.5455128117588 458.712171973288 458.5564351194253 997.5004930545055 1046.314769277534 1056.487393080078 549.1387598224992 302.8374538239532 913.0383625672367 299.6176411700706
243 0.005 1.215 3 684.8435356469763 459.2745678121688 459.1201739540637 997.5076254736072 1046.316296120158 1056.489328241419 549.4664966006376 302.913265606996 913.0903054294932 299.6179034265852
244 0.005 1.22 3 685.1409328880959 459.8357277054703 459.6826733602929 997.5140607511902 1046.316468567318 1056.489363169554 549.7938923043079 302.989312834343 913.1414028508024 299.618163271947
245 0.005 1.225 3 685.4377934110814 460.395655279276 460.2439368054647 997.5212655868571 1046.318001412935 1056.491300272742 550.12111831032 303.0655959379901 913.193252528869 299.6184156679591
246 0.005 1.23 3 685.7341122179777 460.954351496057 460.8039654037041 997.5277293373989 1046.318170323995 1056.491334388055 550.4480402175767 303.1421117781748 913.2443935646329 299.6186700099053
247 0.005 1.235 3 686.0298473199082 461.5118201728748 461.3627627243328 997.5349798632566 1046.319700981187 1056.493272622037 550.7747938641594 303.2188613505081 913.2962436787935 299.6189218459821
248 0.005 1.24 3 686.3250043882779 462.0680622945373 461.9203299927188 997.5414924677571 1046.319868891771 1056.493304130107 551.1012102316082 303.2958417148581 913.3473406495843 299.6191806189668
249 0.005 1.245 3 686.6198815652392 462.6230818882158 462.4766708006929 997.5488124044887 1046.321395841647 1056.495229119299 551.4275767306397 303.3730508719537 913.3991382071548 299.6194348543868
250 0.005 1.25 3 686.9133670075691 463.1768791533125 463.0317861606148 997.5553478342298 1046.321563213851 1056.495261983948 551.7533100044141 303.4504933384441 913.4501488622243 299.6197095885169
251 0.005 1.255 3 687.207070335842 463.7294587522076 463.5856797533182 997.5627318408388 1046.323082381716 1056.497183149968 552.0792605442111 303.5281605704999 913.5019144537499 299.6199830843797
252 0.005 1.26 3 687.5000464258665 464.2808211835472 464.138352692277 997.5693138621039 1046.323223094075 1056.497182947958 552.4046867699136 303.6060544833641 913.5528626647869 299.6202643843686
253 0.005 1.265 3 687.792463497353 464.8309702347915 464.6898085440135 997.5767032336948 1046.324731265734 1056.499093235941 552.7299451029717 303.6841750032899 913.6045190920449 299.620547014525
254 0.005 1.27 3 688.0845193980273 465.3799070836959 465.2400485179603 997.5832937423805 1046.324825509018 1056.499038935066 553.0549620871468 303.7625169773805 913.6553899893669 299.620832012972
255 0.005 1.275 3 688.3756473423358 465.9276351757551 465.7890761293625 997.5907288919944 1046.326326735322 1056.500945081762 553.3795530416106 303.8410859725394 913.706945171782 299.6211166473672
256 0.005 1.28 3 688.6664843608023 466.4741558479224 466.3368925592918 997.5973556858881 1046.326418566697 1056.500893588722 553.7039833679474 303.9198725164454 913.7577204049632 299.6214011625353
257 0.005 1.285 3 688.9564109282237 467.0194726664294 466.8835014530181 997.6048487295187 1046.327929223286 1056.502808193431 554.0280701940654 303.9988841586224 913.8092101970178 299.6216807355003
258 0.005 1.29 3 689.2458396001806 467.5635866047797 467.4289038999373 997.6115685750674 1046.328063812244 1056.502803258644 554.3518511751839 304.078113517141 913.8599410872822 299.6219591946873
259 0.005 1.295 3 689.5348104834511 468.106501724406 467.973103725596 997.6191278960353 1046.329579438505 1056.504718444719 554.675485881976 304.1575624860066 913.9114251041082 299.6222262609709
260 0.005 1.3 3 689.8231672444114 468.6482188871872 468.5161020254456 997.6258912532811 1046.329708249931 1056.504706096075 554.9987439892276 304.2372267969171 913.9620980538149 299.6224894860921
261 0.005 1.305 3 690.110973781602 469.1887421598008 469.0579026268073 997.6334981246732 1046.331220532772 1056.506616294276 555.3218203695391 304.3171080790895 914.0134833421849 299.6227423836127
262 0.005 1.31 3 690.3981851211338 469.7280722948087 469.5985065868462 997.6402757254662 1046.331342276886 1056.506600557206 555.644528753254 304.3972031198905 914.0641155713749 299.6229939930106
263 0.005 1.315 3 690.6847861915685 470.2662132814116 470.1379176478415 997.6479038214176 1046.332850420051 1056.508509667672 555.9669737953925 304.477513350032 914.1154719041946 299.6232391319649
264 0.005 1.32 3 690.9708723378803 470.8031660019548 470.6761369495675 997.6547736470762 1046.33297909116 1056.508495652947 556.2891516497848 304.5580354820056 914.1660455544727 299.6234881324543
265 0.005 1.325 3 691.2564802377003 471.3389344469849 471.2131682068671 997.662466077691 1046.334487819004 1056.51040107227 556.6112073498589 304.6387704726721 914.2173447628204 299.6237359835847
266 0.005 1.33 3 691.5415216701361 471.8735191468609 471.7490126102212 997.669381740401 1046.334613376508 1056.510384388877 556.9329144332009 304.7197138067357 914.2678609220444 299.6239928052169
267 0.005 1.335 3 691.8260906174414 472.4069237136304 472.283676336287 997.6771032395046 1046.336073456839 1056.512235890338 557.2544375644435 304.8008680658733 914.3190488459298 299.6242494031463
268 0.005 1.34 3 692.1098839359255 472.9391499401981 472.8171695628493 997.684003709778 1046.336193674238 1056.512220942526 557.5756227743606 304.8822298726349 914.369474123084 299.6245191428897
269 0.005 1.345 3 692.393574145633 473.4702044938385 473.3495026373949 997.6918207956224 1046.337698256714 1056.514114002596 557.8968104508377 304.9637972684564 914.4206595941611 299.6247847792296
270 0.005 1.35 3 692.6758914880076 474.0000867909883 473.8806597336698 997.6987207488525 1046.337789831572 1056.51406523868 558.2174219578942 305.045572469533 914.4709786793533 299.6250671165323
271 0.005 1.355 3 692.9582975838731 474.5288003242762 474.4106419873921 997.7065801945347 1046.339271584004 1056.515939036917 558.5379585854474 305.127551752612 914.5220694072568 299.6253482739929
272 0.005 1.36 3 693.240139744074 475.0563446212237 474.9394493448692 997.7135609872837 1046.339347973377 1056.515866697232 558.8581663759182 305.2097317784864 914.5723421100065 299.625631164511
273 0.005 1.365 3 693.521082520095 475.5827221983212 475.4670848894972 997.7214036143636 1046.340824731392 1056.517738682179 559.1779819033126 305.2921184191935 914.6232928361387 299.6259121502988
274 0.005 1.37 3 693.801576869757 476.1079333873973 475.9935495702876 997.7284295717934 1046.340899999336 1056.517669853913 559.4975653915594 305.3747053809496 914.6734910954183 299.626196606121
275 0.005 1.375 3 694.0820780143084 476.6319821346428 476.5188470590716 997.7364138148641 1046.342377801982 1056.519527368529 559.8171962867 305.4574901539892 914.7244408402429 299.6264635170554
276 0.005 1.38 3 694.361342961338 477.1548673675069 477.0429758558454 997.7433449680773 1046.342450261846 1056.519472018698 560.136193515708 305.5404883132573 914.7745074508866 299.626735162475
277 0.005 1.385 3 694.6404090814787 477.6765945191842 477.5659427216553 997.7512952019298 1046.343927723497 1056.521343154352 560.4550805821265 305.6236754441184 914.8253501239345 299.626994794091
278 0.005 1.39 3 694.9189656459445 478.197163910081 478.0877485381813 997.7583986259056 1046.344000854026 1056.521266063751 560.7737126846908 305.7070547939393 914.8753996767925 299.6272467100055
279 0.005 1.395 3 695.1965666571037 478.7165788550523 478.6083965971673 997.7663572644186 1046.345485883475 1056.523146907707 561.0918894191602 305.7906335660512 914.9261216746609 299.6274915086448
280 0.005 1.4 3 695.4736722221166 479.2348410059458 479.1278902006586 997.7735937345824 1046.345587690501 1056.523099959541 561.4096225657081 305.8743941773156 914.9761257455228 299.6277353993822
281 0.005 1.405 3 695.7502677104948 479.7519531525807 479.6462298845387 997.7816085999588 1046.34707204686 1056.524976637299 561.7272990777077 305.9583570528816 915.026835692954 299.6279723248025
282 0.005 1.41 3 696.0263808886756 480.267916373885 480.1634168253758 997.7888375935725 1046.347168968734 1056.524925882485 562.0446320400223 306.0425127801578 915.0767788730169 299.6282115219624
283 0.005 1.415 3 696.3019246822512 480.7827344103576 480.6794547392237 997.7968969567135 1046.348647550288 1056.526793555695 562.3617048409128 306.1268603254984 915.1274077682876 299.6284487359653
284 0.005 1.42 3 696.5769480269172 481.2964081378241 481.1943447377774 997.8041838486115 1046.348735289859 1056.526733146278 562.678422361004 306.2113967392155 915.1772730127435 299.6286934869105
285 0.005 1.425 3 696.8513828079225 481.8089413426566 481.7080904941481 997.812279756503 1046.350205722518 1056.528591944805 562.9948866498385 306.2961243231915 915.2278349656757 299.6289400864446
286 0.005 1.43 3 697.1253492187976 482.3203349618278 482.2206930796386 997.8196111504902 1046.350284707792 1056.528517642812 563.3110037827721 306.3810368912647 915.2776363927125 299.6291955722922
287 0.005 1.435 3 697.3986919406871 482.8305927849664 482.7321561465975 997.8277394634208 1046.351746419674 1056.530365818726 563.6267764735294 306.4661384872591 915.328126179279 299.6294536629443
288 0.005 1.44 3 697.6714326081918 483.339715596727 483.2424806892901 997.8350673761508 1046.351807046726 1056.530274895479 563.9422292157989 306.551425686954 915.3778006476958 299.6297209780919
289 0.005 1.445 3 697.9436379866713 483.8477072244351 483.751670364921 997.8432132194877 1046.353256682013 1056.53211389565 564.2574801854832 306.6368980943273 915.4281916147413 299.629988583539
290 0.005 1.45 3 698.2154026921718 484.3545685794334 484.2597261838962 997.8505328070249 1046.35326915453 1056.531969261334 564.5728657263049 306.7225513979384 915.4777817250989 299.6302584529454
291 0.005 1.455 3 698.4863196550358 484.8603033326639 484.766651780206 997.8587217845115 1046.354708501708 1056.533799031453 564.8874397707922 306.8083915399277 915.5280521327589 299.6305270691105
292 0.005 1.46 3 698.7569162472245 485.3649125325284 485.2724482368374 997.8660804873506 1046.354725210962 1056.533659271044 565.2018127752558 306.8944089114401 915.5775545341381 299.6307937253093
293 0.005 1.465 3 699.0267330707964 485.8683997618991 485.7771191399464 997.8743133042952 1046.356171553087 1056.535494947778 565.5157544049384 306.9806115967033 915.6277483782076 299.6310542532856
294 0.005 1.47 3 699.2960325462226 486.3707660286614 486.280665554448 997.8817517965705 1046.356229711427 1056.535401475379 565.8295811108657 307.0669898431352 915.6771858571004 299.6313129774219
295 0.005 1.475 3 699.5648216307884 486.8720152107452 486.7830911930565 997.8900289322389 1046.357685475904 1056.537240301209 566.1431839551302 307.1535479461589 915.7273357848093 299.6315603401036
296 0.005 1.48 3 699.8330628826536 487.3721481231267 487.2843970753312 997.8974945382849 1046.357738882079 1056.537139512539 566.4562549326363 307.2402817725671 915.7767216400018 299.6318036597445
297 0.005 1.485 3 700.100791103691 487.8711686349473 487.7845869048641 997.9057907897395 1046.359186634802 1056.538973694208 566.7689956218276 307.3271919629804 915.8268029379178 299.6320366459535
298 0.005 1.49 3 700.3679523575641 488.3690775001156 488.283661676111 997.9133196154464 1046.35923700626 1056.538870495963 567.0812845739719 307.4142769256793 915.8761093065194 299.6322686976597
299 0.005 1.495 3 700.634602232645 488.8658786031086 488.7816250297824 997.9216566446248 1046.360683001143 1056.540703056204 567.393347703495 307.5015373111996 915.9261145474628 299.632494918592
300 0.005 1.5 3 700.9006961581883 489.3615728350472 489.2784780358415 997.9292206288027 1046.360734098532 1056.540600824055 567.7050063116745 307.5889683290538 915.9753544689986 299.6327254478972
301 0.005 1.505 3 701.1665223310614 489.8561643575129 489.7742245261431 997.9376146563287 1046.362180652749 1056.542424550552 568.0164687598208 307.6765704456405 916.0253061551872 299.6329496919776
302 0.005 1.51 3 701.4313784424869 490.3496535088536 490.2688654061129 997.9451744720083 1046.362224867825 1056.542319915404 568.327403259962 307.7643462268491 916.0744591010567 299.6331876965377
303 0.005 1.515 3 701.6958452274041 490.8420445092208 490.7624043948392 997.95360129273 1046.363665009766 1056.544141904652 568.6381324254838 307.8522934666925 916.1243377467324 299.6334296248722
304 0.005 1.52 3 701.9597479689686 491.333338118442 491.2548424950788 997.9612248364317 1046.363706851312 1056.544028735755 568.9484170201425 307.940406264775 916.1734212939598 299.6336822764255
305 0.005 1.525 3 702.2233660117676 491.8235384059415 491.7461834934637 997.9696709803733 1046.365135545918 1056.545832885753 569.2585542619755 308.0286857684998 916.2232058703179 299.6339318439587
306 0.005 1.53 3 702.4860054134684 492.3126451282822 492.236425927612 997.9772766990101 1046.365174370074 1056.545722734671 569.5682760470877 308.1171451546138 916.2721743298733 299.6341962350676
307 0.005 1.535 3 702.7483114649698 492.8006635990893 492.7255766827681 997.9857426730541 1046.366594698128 1056.547521974016 569.8776681048065 308.2057627842163 916.3218724828621 299.6344612331171
308 0.005 1.54 3 703.0099373605627 493.2875941811719 493.2136365429835 997.9934175421686 1046.366615437198 1056.547384958066 570.1865372308504 308.2945416407071 916.3707652108639 299.6347310080066
309 0.005 1.545 3 703.2710806076501 493.7734409201169 493.7006090950261 998.0018905761264 1046.368018073827 1056.549167767607 570.4951710299322 308.3834848133295 916.4203412206606 299.6349952879087
310 0.005 1.55 3 703.5316316095846 494.2582044788585 494.1864952213691 998.009592091194 1046.368027967263 1056.549020359833 570.8034258580082 308.4725898548602 916.4691406603648 299.63525968618
311 0.005 1.555 3 703.7916683549578 494.7418889254732 494.6712986367291 998.0180904704547 1046.369425321797 1056.550797219835 571.1113876591808 308.5618570122493 916.5186188448203 299.6355146041891
312 0.005 1.56 3 704.0511051835617 495.224494990174 495.1550203247452 998.0258184967289 1046.369437128305 1056.550651275941 571.4189215257248 308.6512832060073 916.5673236308614 299.6357662782214
313 0.005 1.565 3 704.3100101636629 495.7060266800427 495.6376640206017 998.0343511184093 1046.370840203091 1056.55243331492 571.7261273025866 308.7408700930133 916.6167121170781 299.6360063663824
314 0.005 1.57 3 704.5683104209834 496.1864846610475 496.1192306794715 998.0421183346421 1046.37085418001 1056.552291046714 572.0329318211244 308.8306143707289 916.6653410302895 299.6362424902862
315 0.005 1.575 3 704.8260642360688 496.6658729668219 496.5997240585978 998.0506771118081 1046.372263094212 1056.554080817839 572.3394094947162 308.9205174500245 916.7146473956036 299.6364683101043
316 0.005 1.58 3 705.083328271935 497.1441924342572 497.0791451767099 998.0584951933949 1046.372280927189 1056.55394182309 572.6455054497308 309.0105761268314 916.7632099975065 299.6366922279096
317 0.005 1.585 3 705.3402979438446 497.6214472796185 497.5574979013294 998.0671096087801 1046.373685370253 1056.55572483431 572.9512970946437 309.1007879430828 916.812454162781 299.6369035698287
318 0.005 1.59 3 705.5960397970238 498.0976375981081 498.0347830294651 998.0749126284072 1046.37370945586 1056.555597786934 573.2565216087805 309.1911611296181 916.8608928895304 299.6371276319131
319 0.005 1.595 3 705.852091672296 498.5727681992435 498.5110044386538 998.0836141776832 1046.37511916812 1056.557376467195 573.5617701844243 309.2816800115415 916.9100984004415 299.6373405084273
320 0.005 1.6 3 706.1067647462993 499.0468388306241 498.9861629983341 998.0914076047192 1046.375138859185 1056.557235906934 573.8660249905529 309.3723554970247 916.958424203028 299.6375645472922
321 0.005 1.605 3 706.361295997224 499.5198549259359 499.4602648501646 998.1001648317458 1046.376533927344 1056.559009054454 574.1702641289526 309.4631743592738 917.0075810553421 299.6377900087825
322 0.005 1.61 3 706.6154233060408 499.991816144502 499.9333080182866 998.1080032883094 1046.376494250364 1056.558808391622 574.4741529146741 309.5541461158487 917.055875013276 299.6380222077188
323 0.005 1.615 3 706.8687461314291 500.4627265614012 500.405296433143 998.1167095093381 1046.377897489804 1056.560591116708 574.7774937779883 309.6452753318874 917.1048353645349 299.6382597494618
324 0.005 1.62 3 707.1217093671365 500.9325870036764 500.8762311949941 998.1245655683514 1046.377859232991 1056.560391551427 575.0805240244057 309.7365475393153 917.1529940799186 299.6385053622171
325 0.005 1.625 3 707.373968579031 501.4014014077881 501.3461161904507 998.1333093284697 1046.379260180963 1056.562169899265 575.383060888217 309.8279725891095 917.2018860864299 299.6387538595657
326 0.005 1.63 3 707.6259868255464 501.8691707638616 501.8149524176692 998.1412162007383 1046.379209823311 1056.561960773263 575.6854599588333 309.9195400284685 917.2500088192046 299.6390065459502
327 0.005 1.635 3 707.8771459441713 502.3358977737925 502.2827412257164 998.1498769612916 1046.380607844812 1056.563741703953 575.9871790707997 310.0112667620391 917.2987292459866 299.6392582070808
328 0.005 1.64 3 708.1278833084339 502.8015845389357 502.7494866698829 998.1578012864918 1046.380573010802 1056.563531058772 576.2884969210659 310.1031256256861 917.3467205273138 299.6395092931655
329 0.005 1.645 3 708.3780983874695 503.2662349605393 503.2151923805135 998.1666239878867 1046.381962202079 1056.565300469729 576.5896022258403 310.1951335464905 917.3954490087177 299.6397545808431
330 0.005 1.65 3 708.6278492665307 503.7298496202683 503.6798592470878 998.174554141091 1046.381916484192 1056.565089377268 576.8902032557944 310.287277820894 917.4433430321877 299.6399959990228
331 0.005 1.655 3 708.8768928283216 504.1924324473242 504.1434909314901 998.1833781951639 1046.383313394721 1056.566861983342 577.1903070940733 310.3795703536537 917.4919434180291 299.6402288863021
332 0.005 1.66 3 709.1255802301473 504.6539841924326 504.6060883069401 998.1913394347599 1046.383269378446 1056.566654898743 577.4900817597937 310.4719984771893 917.5397620644632 299.6404569947271
333 0.005 1.665 3 709.3735797930897 505.1145088206946 505.0676551095507 998.2001840286497 1046.384669428954 1056.568433320284 577.7893736456956 310.5645718343515 917.5882842195931 299.6406775560505
334 0.005 1.67 3 709.6211864674162 505.5740071059331 505.5281922621211 998.2081784276771 1046.384630468153 1056.568230557998 578.0883323882053 310.6572787219897 917.6360094220837 299.6408958729671
335 0.005 1.675 3 709.8681007110464 506.0324829318998 505.9877034978601 998.2170576093589 1046.386032913505 1056.570009626502 578.3868003654505 310.7501280658952 917.6844612867113 299.6411104226763
336 0.005 1.68 3 710.1145811029292 506.4899370359599 506.446189746211 998.2250799620793 1046.385995752969 1056.56980886776 578.6849243928266 310.8431097395985 917.7321249172427 299.6413273315898
337 0.005 1.685 3 710.3606476734979 506.9463735634878 506.9036548271044 998.2340069762619 1046.387395704711 1056.571579376355 578.9826351837994 310.9362299359419 917.780500162965 299.6415401366159
338 0.005 1.69 3 710.6057435177623 507.4017926675818 507.3600995013628 998.2420545859011 1046.38739026608 1056.571418238869 579.2797722945717 311.0294888394398 917.8280667938481 299.6417675148083
339 0.005 1.695 3 710.8508979825547 507.8561990677634 507.8155277078607 998.2510079543746 1046.388783129839 1056.573176723766 579.5767909928184 311.1228769539744 917.8763854449919 299.6419912798843
340 0.005 1.7 3 711.0949771034676 508.309592785072 508.2699402440887 998.2590814546023 1046.388762543068 1056.572994619985 579.87311355058 311.2164022433501 917.9238514083647 299.6422293105792
341 0.005 1.705 3 711.3390517674236 508.7619783851588 508.7233409553601 998.2680383429392 1046.390133858049 1056.574728731003 580.1692932375613 311.3100557502488 917.9720449502195 299.6424638525117
342 0.005 1.71 3 711.5822419907935 509.2133560098349 509.1757306356858 998.2760896300244 1046.390062346376 1056.574490532963 580.4648734033872 311.4038417713069 918.0193966796828 299.6427082110168
343 0.005 1.715 3 711.8249657160585 509.6637298535018 509.6271130439788 998.2850383854968 1046.391416119214 1056.576217036941 580.7600374303196 311.497763379382 918.0674506564862 299.6429547202347
344 0.005 1.72 3 712.0672413321903 510.1131006380652 510.0774890729524 998.293125235688 1046.391341429639 1056.57597501434 581.0548679456747 311.5918083189249 918.1147008634451 299.6432040098842
345 0.005 1.725 3 712.3091015369552 510.5614723139625 510.5268625315725 998.3021018586828 1046.392692482433 1056.577692489278 581.3492842893298 311.6859844599507 918.162660548522 299.6434445954183
346 0.005 1.73 3 712.5500005139303 511.0088449806928 510.975234116061 998.3101796344737 1046.39262990497 1056.577465762089 581.6430770536177 311.7802923781154 918.2098217355569 299.6436928093883
347 0.005 1.735 3 712.7909671468578 511.4552232755591 511.4226075847247 998.3191851047756 1046.393972616843 1056.579175250997 581.9367834824114 311.8747213008481 918.2576659277305 299.6439248900305
348 0.005 1.74 3 713.0308978511044 511.9006072178717 511.8689838117331 998.3272745302955 1046.393909358732 1056.578950428129 582.2298191579735 311.9692820292393 918.3047004736799 299.6441602161285
349 0.005 1.745 3 713.2708778211585 512.3450015366569 512.3143666748991 998.3363183841244 1046.395255258776 1056.58066347629 582.5227137285457 312.0639628306457 918.3524653298041 299.644377193087
350 0.005 1.75 3 713.5096769404435 512.7884060496156 512.7587569002955 998.34443076185 1046.395193474591 1056.580442213039 582.8148684985586 312.158773599037 918.3994212051663 299.6445974027498
351 0.005 1.755 3 713.7486109108577 513.2308255267362 513.2021583673992 998.3535155616739 1046.396547822905 1056.582160295655 583.1068923954917 312.2537009106139 918.4471109273097 299.6448004667841
352 0.005 1.76 2 713.9889651490433 513.6722625441105 513.6445633931502 998.3675528054629 1046.39441175698 1056.582702205661 583.4214572003871 312.3487019183577 918.5056253712794 299.6449300451652
353 0.005 1.765 2 714.225229957591 514.1127254711139 514.0860035380305 998.3751708163238 1046.395907972387 1056.585016954752 583.7234235029797 312.4438765287253 918.5549132776542 299.6451019983695
354 0.005 1.77 2 714.460850509891 514.55221933696 514.5264728418963 998.3853911669895 1046.397516773193 1056.586662869491 584.0210782363755 312.5391817748915 918.604694622695 299.6453077898465
355 0.005 1.775 2 714.6980334554511 514.9907481746678 514.9659715671264 998.3963230395345 1046.39864542454 1056.587766173112 584.3181106922266 312.6345605998275 918.6547881136858 299.6455073120073
356 0.005 1.78 2 714.933146506135 515.4283106463008 515.4044998535525 998.4063054493139 1046.39948790016 1056.588698159548 584.6139168436221 312.730068176526 918.7039085109456 299.6457301615554
357 0.005 1.785 2 715.1674659988732 515.8649085734237 515.842059215336 998.4162014601586 1046.400246154555 1056.589572651825 584.9090706804224 312.825695082619 918.7528669159246 299.6459816667015
358 0.005 1.79 2 715.4022719806303 516.3005452356736 516.2786524167221 998.4262924212709 1046.400985457576 1056.590402019085 585.2039027879913 312.9214196781481 918.8018978043932 299.6462476285901
359 0.005 1.795 2 715.6356605632984 516.7352208811014 516.714280924031 998.4358477921655 1046.401658376599 1056.591190150305 585.497930513944 313.0172735901875 918.8503419947718 299.6465501217433
360 0.005 1.8 2 715.8693039695348 517.1689389883671 517.1489476457529 998.4457157164119 1046.402326610431 1056.5919555782 585.7914292119814 313.1132307738658 918.8990018067202 299.6468742436421
361 0.005 1.805 2 716.1017468590129 517.6017000934382 517.5826540437154 998.4551368142828 1046.402949453992 1056.592695566947 586.0842442304722 313.209315051949 918.947161411937 299.6472371273802
362 0.005 1.81 2 716.3345128300825 518.0335077479173 518.0154030069792 998.464903256423 1046.403597648196 1056.59342737367 586.3766495059731 313.3055023477911 918.9955407425912 299.6476199183385
363 0.005 1.815 2 716.5660876131898 518.4643624709556 518.4471959683978 998.4742667229722 1046.404195837363 1056.594139439102 586.6683895311625 313.4018156890502 919.0434488030668 299.6480383172444
364 0.005 1.82 2 716.7979312382312 518.8942678937884 518.8780358563108 998.4839482144206 1046.404818908665 1056.594850222427 586.9596425109878 313.4982286923469 919.0915969366949 299.648471448507
365 0.005 1.825 2 717.0286060225831 519.323224669628 519.3079241874075 998.4932068564572 1046.405405206384 1056.595543784338 587.250183667385 313.5947660955179 919.1392496834156 299.6489318749793
366 0.005 1.83 2 717.2592430651049 519.7512359237068 519.7368635638368 998.502734977364 1046.406020656779 1056.596251077797 587.5402102405995 313.6914092121251 919.1870460630655 299.6494043543989
367 0.005 1.835 2 717.4899076946734 520.1783041776707 520.1648563663514 998.5122504651139 1046.406620302214 1056.596923308805 587.8298320074955 313.7881523419869 919.2347448260097 299.6498747587121
368 0.005 1.84 2 717.7191038244 520.6044299957364 520.5919040837567 998.521404104902 1046.407183604849 1056.597585175469 588.1189349210191 313.8850237038085 919.2820112718324 299.6503561122943
369 0.005 1.845 2 717.948338400578 521.0296163305297 521.0180090381095 998.530852068739 1046.407778019091 1056.598270036208 588.4074686130793 313.9819965200295 919.3294791175224 299.6508288590742
370 0.005 1.85 2 718.177657449648 521.4538662019251 521.443173948233 998.5403081767138 1046.408362479435 1056.598921536177 588.6954730956787 314.0790673805021 919.3768691189362 299.6512762937891
371 0.005 1.855 2 718.4055577280898 521.8771799901193 521.8674001550761 998.5494104524837 1046.408918523932 1056.59957062378 588.9826624821865 314.176261743137 919.4238397429411 299.651710307955
372 0.005 1.86 2 718.6334636885312 522.2995607733013 522.2906901379549 998.5587967028839 1046.409503680526 1056.60024523272 589.2693575826943 314.2735552553634 919.4710107095603 299.6521127043721
373 0.005 1.865 2 718.8614662226738 522.7210111346412 522.7130462997225 998.5681938325799 1046.41008076265 1056.600891177533 589.5556772372868 314.3709426071724 919.5181128874426 299.6524682005912
374 0.005 1.87 2 719.0879964541991 523.1415317148023 523.1344700738437 998.5772747923968 1046.410634024971 1056.601533504737 589.8412710173312 314.4684520521138 919.5647953016394 299.652792896517
375 0.005 1.875 2 719.3142020617947 523.5611249618356 523.5549635996481 998.586521750362 1046.411204248968 1056.602188853413 590.1262337786197 314.5660645682997 919.6116037544326 299.6530803498762
376 0.005 1.88 2 719.5409144628701 523.9797943130662 523.9745297405025 998.5960222097387 1046.411803093045 1056.602852488961 590.4109992869057 314.6637614797624 919.6585744564982 299.6533125636749
377 0.005 1.885 2 719.7662765388583 524.3975401569317 524.3931698245613 998.6050713176163 1046.412371463762 1056.603513406899 590.6950358802477 314.7615742503697 919.705064269813 299.6535111738878
378 0.005 1.89 2 719.9911664223539 524.8143649544564 524.8108860023115 998.6142725958167 1046.41294596646 1056.604176144642 590.9784628939385 314.8594896596725 919.7516250400497 299.6536785555562
379 0.005 1.895 2 720.2165206405737 525.2302720035897 525.2276809928916 998.6237493147826 1046.413547399241 1056.604838387947 591.2616287023686 314.9574864205408 919.7983653796153 299.6538035273837
380 0.005 1.9 2 720.4404709181034 525.6452614002268 525.6435558305918 998.6327679109947 1046.414111894841 1056.605500897747 591.5440973239359 315.0555972240869 919.8445983378439 299.6539128843161
381 0.005 1.905 2 720.6642642298991 526.059336437182 526.058513337297 998.6420877604753 1046.414715613997 1056.606188657088 591.8259911794966 315.1538019783478 919.8910711946447 299.6540064487413
382 0.005 1.91 2 720.8880826927908 526.4724996625632 526.4725558435522 998.6514374120651 1046.415305596306 1056.606842834388 592.1075846955055 315.2520931095011 919.9375074950761 299.6540833140823
383 0.005 1.915 2 721.1105590620774 526.8847517102088 526.8856847221349 998.6604349256921 1046.415861923498 1056.60749092361 592.3884688257554 315.350501022323 919.9835360752068 299.6541691465184
384 0.005 1.92 2 721.3333711129293 527.2960960428644 527.2979026462523 998.6698182556246 1046.416444099063 1056.608144911155 592.6689713226696 315.448989218651 920.0298667595281 299.6542530640281
385 0.005 1.925 2 721.5550844970804 527.7065333071167 527.7092111211082 998.6787817377448 1046.416992949435 1056.608789671279 592.9487447053476 315.5475842112362 920.0758342182118 299.6543546373287
386 0.005 1.93 2 721.7766766876466 528.1160664256543 528.1196124492324 998.6880585787842 1046.417570706868 1056.609451342288 593.228125992269 315.6462666430779 920.121977596589 299.6544690947153
387 0.005 1.935 2 721.9982478801318 528.5246978665097 528.5291089377266 998.6973554469952 1046.418134717071 1056.610076290749 593.5071727925928 315.745030382836 920.1680295166274 299.6545902477509
388 0.005 1.94 2 722.2184301964114 528.9324282583058 528.9377019920488 998.7063145625305 1046.418655850903 1056.610683771292 593.7855140700137 315.8439045986502 920.2136848262112 299.6547376280635
389 0.005 1.945 2 722.4386175619803 529.3392605407234 529.3453939758458 998.7155530396825 1046.419199645082 1056.611310160328 594.0633894728963 315.9428659645037 920.2595354265206 299.654901136001
390 0.005 1.95 2 722.6588262642003 529.7451972256924 529.7521872650696 998.7247303939957 1046.419734497307 1056.61190935308 594.3409120699538 316.0419053958676 920.3053358166561 299.6550701456546
391 0.005 1.955 2 722.8776519058814 530.1502388493257 530.1580831939148 998.7336254526427 1046.420239232122 1056.612503009679 594.6177416682074 316.1410596790498 920.3507402613864 299.6552605669319
392 0.005 1.96 2 723.0964480385094 530.5543885305575 530.5630841985105 998.742846541174 1046.420779195411 1056.613126625461 594.894182387312 316.2402911381959 920.3963620524689 299.6554599730903
393 0.005 1.965 2 723.3152395109424 530.9576486367617 530.9671925379197 998.7520909493694 1046.421311469155 1056.613724692085 595.1702646667788 316.3395969582942 920.4419337140051 299.655656513929
394 0.005 1.97 2 723.5326539618766 531.360019706511 531.3704095568569 998.760999269653 1046.421813847575 1056.614319827851 595.445601061686 316.4390092032838 920.4871331810261 299.6558656499841
395 0.005 1.975 2 723.7500657537615 531.7615048469169 531.7727377279307 998.7702114138955 1046.422355178779 1056.614946492265 595.7205216886742 316.5385014833449 920.5325475510358 299.6560747515394
396 0.005 1.98 2 723.9675075039619 532.1621064266483 532.1741793025128 998.7794473588351 1046.422885789193 1056.615542064946 595.9951427055853 316.6380660989748 920.5779169002101 299.656273035938
397 0.005 1.985 2 724.1835971468676 532.561825028556 532.5747356288085 998.7883534486037 1046.423387722774 1056.616136449245 596.2690210643761 316.7377347166754 920.6229204093762 299.6564778988544
398 0.005 1.99 2 724.3996566915134 532.9606635814907 532.9744090654314 998.7975591208846 1046.423927482761 1056.616762109476 596.5424777550203 316.8374806566487 920.6681375610324 299.6566794416668
399 0.005 1.995 2 724.6157274883385 533.3586245210361 533.3732018905164 998.8067895266931 1046.424463807076 1056.617364504415 596.8156357173791 316.9373003175233 920.7133119468492 299.6568689291165
400 0.005 2 2 724.8304862467101 533.7557085253787 533.7711154411788 998.8157121336586 1046.424975237041 1056.617966204185 597.0881200588598 317.0372233181455 920.7581340800309 299.6570653065731
401 0.005 2.005 2 725.0454904443515 534.1519190422812 534.168152422294 998.8249825564371 1046.425522531481 1056.618585961654 597.3603137684437 317.1372147503385 920.8032173315509 299.6572548029503
402 0.005 2.01 2 725.2594371458 534.5472568655865 534.5643143990972 998.8339165215962 1046.426048838892 1056.61920219091 597.6318939012594 317.2373022137414 920.8479845962466 299.6574541707444
403 0.005 2.015 2 725.4736028470837 534.9417250104581 534.9596038683749 998.8431989818101 1046.426613915062 1056.619835743443 597.9030810164398 317.337454636572 920.8930013269947 299.6576503775851
404 0.005 2.02 2 725.6866676677031 535.335324347878 535.354022137279 998.8521671382221 1046.427149904451 1056.620460667328 598.1737008566737 317.4377028281439 920.9376352438152 299.657861733641
405 0.005 2.025 2 725.8999071629976 535.7280581142501 535.7475718488142 998.8614604525999 1046.427719481409 1056.621103686941 598.4439556644015 317.5380164611522 920.9825125326186 299.6580754459197
406 0.005 2.03 2 726.1123442590765 536.1199273670841 536.1402545330585 998.8705068637961 1046.428263851707 1056.621726138212 598.7137228373582 317.6384167193764 921.0271062593615 299.6583024618628
407 0.005 2.035 2 726.3242697009917 536.5109341324337 536.5320722020136 998.8796544434048 1046.42884940902 1056.622402582296 598.982952865802 317.738897519789 921.0717431743391 299.6585454167065
408 0.005 2.04 2 726.5362566812234 536.9010809560668 536.9230271178013 998.8889146182128 1046.429432940849 1056.623054876048 599.2518286653042 317.8394428572158 921.1164935316039 299.6587938543327
409 0.005 2.045 2 726.7472562212871 537.2903690299647 537.3131208921308 998.8979413805425 1046.429982609047 1056.623684431942 599.5201476979664 317.9400760218854 921.1608979838396 299.6590577079236
410 0.005 2.05 2 726.9580882821735 537.6788010977247 537.7023558732192 998.9071851656016 1046.430569916443 1056.624351142788 599.7880150304976 318.0407785084006 921.205467235151 299.6593294277594
411 0.005 2.055 2 727.168212290826 538.0663784034202 538.0907336530968 998.9162421684704 1046.431134770649 1056.624996455432 600.0554078345102 318.1415647603152 921.2498166030898 299.6596119633833
412 0.005 2.06 2 727.3779512274265 538.4531032922347 538.4782563921583 998.9254489747947 1046.431742059119 1056.625687721638 600.3223207301314 318.2424246010039 921.2942256672324 299.6599013121622
413 0.005 2.065 2 727.5877371166468 538.8389780857245 538.8649262501865 998.9347227498851 1046.432333885659 1056.626349704773 600.5888127247057 318.3433437960669 921.3386579384725 299.6601840108564
414 0.005 2.07 2 727.7962970044665 539.2240035738215 539.2507446273978 998.9436872820277 1046.432894656349 1056.626997651453 600.8546776646214 318.4443567665074 921.3827501864108 299.6604735787241
415 0.005 2.075 2 728.0050939706422 539.608183067036 539.6357141122744 998.9530090953325 1046.433488820704 1056.62765358692 601.1202766310897 318.5454258459783 921.4270981249765 299.6607501562951
416 0.005 2.08 2 728.2128595223097 539.9915174413735 540.019836178524 998.9619989441524 1046.434042300183 1056.628292964911 601.3852921700112 318.6465811943626 921.4711037928173 299.6610239097167
417 0.005 2.085 2 728.4208387962165 540.374009743394 540.4031133311977 998.9713334547738 1046.434631157987 1056.628936980822 601.6499970977322 318.7477910608213 921.5153222200745 299.6612760090638
418 0.005 2.09 2 728.6277559105705 540.7556606406208 540.7855468443887 998.9802964881603 1046.435171740533 1056.629560203414 601.9141554953725 318.8490871383369 921.5591842477151 299.6615187517478
419 0.005 2.095 2 728.8348139024723 541.1364732078218 541.1671392124922 998.98957419105 1046.435739059364 1056.630186937012 602.1779686199513 318.9504365304601 921.6032447285615 299.6617350278575
420 0.005 2.1 2 729.0408345449977 541.5164481764702 541.5478917592161 998.9985374388175 1046.436272021535 1056.630795022206 602.4412244997238 319.0518712561735 921.6469509290899 299.6619377540096
421 0.005 2.105 2 729.2470316212394 541.8955886712812 541.9278070077992 999.007809153051 1046.436825899265 1056.6314075712 602.7041420288389 319.1533588193894 921.6908750031703 299.6621109660945
422 0.005 2.11 2 729.4521603733863 542.2738953848102 542.3068862820467 999.0167584555618 1046.437347725986 1056.63200583262 602.9664883822103 319.2549285248761 921.7344460367151 299.662269203998
423 0.005 2.115 2 729.6574770966896 542.6513715099684 542.6851321810393 999.0260322838632 1046.437896292573 1056.632612545401 603.2285099912496 319.3565483069514 921.7782502030173 299.6623980863986
424 0.005 2.12 2 729.8617185688563 543.0280175943774 543.0625458930596 999.034971976452 1046.43840930033 1056.633205203355 603.4899984265973 319.4582517553845 921.8217006603624 299.6625138785296
425 0.005 2.125 2 730.066146481994 543.4038368686244 543.439129983264 999.0442262209513 1046.438953340695 1056.633810224795 603.7511430284356 319.5600081523419 921.8653735802912 299.6626037995716
426 0.005 2.13 2 730.2696048106096 543.7788300336632 543.8148857742459 999.0531633686536 1046.439466189677 1056.634402594574 604.0117350339256 319.661843026609 921.9087061437182 299.6626856500857
427 0.005 2.135 2 730.4732722678609 544.1530002428482 544.1898158127564 999.0623791902867 1046.440005136101 1056.635007135001 604.2719855654701 319.7637248025852 921.9522388967528 299.6627483077418
428 0.005 2.14 2 730.6758722209195 544.5263481615109 544.5639213828016 999.0713196846401 1046.440525161319 1056.635603898318 604.531688278583 319.8656881988621 921.9954569829157 299.6628111584399
429 0.005 2.145 2 730.8786030543231 544.8988771534134 544.9372051202893 999.0805990739663 1046.441081996892 1056.636217474856 604.7910739564583 319.96769770612 922.0388856882555 299.6628642099336
430 0.005 2.15 2 731.0802914818547 545.2705876514608 545.3096682631002 999.0895537747359 1046.441601575056 1056.636817384998 605.0498575474628 320.069785476468 922.0820194409243 299.6629267585229
431 0.005 2.155 2 731.2821581776793 545.6414826764328 545.6813132411564 999.0987985475891 1046.442146180263 1056.637428811068 605.308327670397 320.1719175189147 922.1253757332643 299.6629889196461
432 0.005 2.16 2 731.4830091008308 546.0115628007806 546.052141290235 999.1077359796299 1046.442660929819 1056.638029198406 605.5662338145712 320.2741270971612 922.1683965913351 299.6630694746597
433 0.005 2.165 2 731.683886451804 546.3808308237726 546.4221546960197 999.1169718100451 1046.443211291728 1056.638644065249 605.8238288715074 320.376380526986 922.211630442682 299.6631579143487
434 0.005 2.17 2 731.8839803959023 546.7492880629679 546.7913550699736 999.1259778856091 1046.443727519587 1056.639231515762 606.0809578238384 320.4787029260567 922.2546085694429 299.6632657650449
435 0.005 2.175 2 732.0833737723323 547.1169362930208 547.1597441686644 999.1349714766401 1046.444250081201 1056.639842964872 606.337510240567 320.5811020666168 922.2975260946428 299.6634016840489
436 0.005 2.18 2 732.2831958047942 547.4837787414551 547.5273245046047 999.1442572630494 1046.444793255265 1056.640453345409 606.5938879073411 320.6835385553808 922.3406297545243 299.6635483482617
437 0.005 2.185 2 732.4821532789592 547.849815941272 547.8940975633531 999.1532944181959 1046.445294853324 1056.641031609952 606.8496758043289 320.7860374014264 922.3834278454973 299.6637159968854
438 0.005 2.19 2 732.6803338108837 548.2150497026525 548.2600649819784 999.1622805432276 1046.445808893924 1056.641632498151 607.1049031003537 320.8886026242173 922.426171433807 299.6639109703158
439 0.005 2.195 2 732.8789170674916 548.5794831008985 548.6252292294607 999.1715480402255 1046.446345980148 1056.64222884091 607.3599249599628 320.9912029381419 922.4691110400566 299.66411348269
440 0.005 2.2 2 733.0764216148725 548.9431167491354 548.9895916364945 999.1804562125757 1046.446837110442 1056.642798469501 607.6143525221404 321.0938758878506 922.511674858089 299.6643367610654
441 0.005 2.205 2 733.273744340281 549.3059531535673 549.3531543604071 999.1895787677981 1046.447346038993 1056.64338218611 607.868337912391 321.1965973428784 922.5543669437325 299.6645703449842
442 0.005 2.21 1 733.4688316912776 549.6669160000851 549.7150409724123 999.2591175497033 1046.456266069758 1056.644424543513 608.1605422681114 321.299346499927 922.6375783279806 299.664714593342
443 0.005 2.215 2 733.6708656127004 550.0281907799373 550.0769590888149 999.2124729607011 1046.444372229095 1056.63956543081 608.3917827007224 321.4025358216621 922.6484729166397 299.6649437665294
444 0.005 2.22 2 733.8616955520956 550.3886447435343 550.4381125724693 999.2118634013052 1046.442160585229 1056.637343882106 608.6353135841987 321.505536690202 922.6786069224746 299.6652727106506
445 0.005 2.225 1 734.0541235697085 550.7472288044211 550.7975984796427 999.2817799873426 1046.452324266631 1056.64011620711 608.9245873984103 321.6083837262239 922.7603079775521 299.6654738290528
446 0.005 2.23 1 734.252741746025 551.105012064378 551.1562064288357 999.3139622556605 1046.449181993489 1056.636384869549 609.203660940922 321.7113841565266 922.8257936120447 299.6656117626773
447 0.005 2.235 1 734.4526780669607 551.4620213669692 551.5140174286747 999.3299145239619 1046.446402019091 1056.636038989536 609.4751539366744 321.8144919678294 922.8800554393184 299.665742087775
448 0.005 2.24 1 734.6507599237165 551.818250205106 551.8710331040187 999.3381961447039 1046.444673455455 1056.636600331663 609.7408151652048 321.9177299232082 922.9266812663852 299.6658803280033
449 0.005 2.245 1 734.8465220768772 552.1737000364501 552.2272568045427 999.3460581874999 1046.445909846849 1056.639174901428 610.002312436504 322.0210695384359 922.9709203058442 299.666035971289
450 0.005 2.25 1 735.0397655813607 552.5283756410192 552.5826920417528 999.3537276027183 1046.446631152073 1056.640085301587 610.2607422108275 322.1244758416199 923.013477156102 299.6662048843651
451 0.005 2.255 1 735.231620414897 552.8822756104444 552.9373417155176 999.3633672160203 1046.448708131556 1056.642034737291 610.5171281530637 322.2279196856585 923.0568950354908 299.6663888996183
452 0.005 2.26 1 735.4218094494793 553.2354007095802 553.2912072919361 999.3726437824847 1046.449020013538 1056.641925993552 610.771836489145 322.3313891233509 923.0996688022965 299.666584517288
453 0.005 2.265 1 735.6118500632741 553.5877556400857 553.6442940857995 999.3833883386018 1046.45054851697 1056.643299885995 611.0256549496077 322.4348878760055 923.1435390667016 299.6667932476417
454 0.005 2.27 1 735.8012306695699 553.9393402283785 553.9966033050117 999.3929398859916 1046.450104020703 1056.642617099846 611.2785679496196 322.538416933582 923.1863961652761 299.6670093669288
455 0.005 2.275 1 735.9906802245339 554.2901599595227 554.3481402461024 999.4035974567951 1046.451145762521 1056.643762732922 611.5309810705992 322.641975115483 923.230105190147 299.6672366922044
456 0.005 2.28 1 736.1796166067361 554.6402162305731 554.6989075972079 999.4130040895341 1046.450638345035 1056.643264215288 611.7827382761946 322.7455622266754 923.2727120702443 299.6674703379832
457 0.005 2.285 1 736.368745616096 554.9895147468236 555.0489102316783 999.4236185671166 1046.451796904575 1056.644640728311 612.0344966179725 322.8491754142959 923.316289190277 299.6677146883338
458 0.005 2.29 1 736.557309420128 555.3380522723687 555.3981474381646 999.4328934090333 1046.451238989487 1056.644060336236 612.285498020016 322.9528302332897 923.3586595396274 299.667965059394
459 0.005 2.295 1 736.7458477139772 555.6858335445489 555.7466234653159 999.4432299827598 1046.452283406892 1056.645303597737 612.5360233449601 323.0565175477059 923.4018358097389 299.6682273705326
460 0.005 2.3 1 736.933726614336 556.0328577056553 556.094338616237 999.4524216686915 1046.45185342422 1056.644884227533 612.7858935604128 323.1602355525605 923.4439650001124 299.6684972323857
461 0.005 2.305 1 737.1215408229531 556.3791304509352 556.4412976346269 999.4627497891579 1046.453062983005 1056.646312162876 613.0351773875584 323.263985847732 923.4869965495345 299.6687807771997
462 0.005 2.31 1 737.3086322029268 556.7246492253221 556.7874999712807 999.4719302997297 1046.452732837909 1056.645965234219 613.284010765062 323.3677752451803 923.528996664997 299.6690735236947
463 0.005 2.315 1 737.4956162329496 557.0694204768272 557.1329505527974 999.4822710589809 1046.453969622349 1056.647366364752 613.5324614263043 323.4715902413886 923.5719375741887 299.6693812035069
464 0.005 2.32 1 737.6818901392438 557.4134418903519 557.4776486908223 999.4913810343203 1046.453596726514 1056.646945835648 613.7802604580758 323.5754472639429 923.6137783207461 299.6696990858571
465 0.005 2.325 1 737.8680800564332 557.7567190826763 557.8215988552203 999.5015728951871 1046.454763194394 1056.648286252747 614.0276728088695 323.6792993601533 923.6564584995087 299.6700323776212
466 0.005 2.33 1 738.0535748377365 558.0992503390021 558.1648006449366 999.5105924947851 1046.454362764485 1056.647843365536 614.2744572102309 323.7832061100133 923.6980611497652 299.6703759494533
467 0.005 2.335 1 738.2390085264482 558.4410409948531 558.5072583671297 999.5207120903243 1046.455526223142 1056.649192674273 614.5208735470815 323.8871571472187 923.7405296435518 299.6707343438705
468 0.005 2.34 1 738.4237455582531 558.7820900651049 558.8489719404986 999.5296677352255 1046.455120089451 1056.648757959772 614.7666651491385 323.9911454366423 923.7819231130093 299.6711017093739
469 0.005 2.345 1 738.6084237795345 559.1224021772138 559.1899453579639 999.5397747505923 1046.456314418654 1056.650137060833 615.0120306723718 324.0951744598553 923.8241977963929 299.6714817678705
470 0.005 2.35 1 738.7924709064987 559.4619763113938 559.5301784561013 999.5487297487917 1046.455936490582 1056.649723695028 615.2568387024808 324.1992427367658 923.8654345072438 299.6718679554274
471 0.005 2.355 1 738.9764703000538 559.800818787988 559.8696762598355 999.558666646469 1046.457108214621 1056.651102476874 615.5013537301514 324.3033441467801 923.9074866480003 299.6722632678623
472 0.005 2.36 1 739.1598355770383 560.1389265225274 560.2084374722187 999.5675377870004 1046.456739474921 1056.650699447032 615.7452545256727 324.4074845864205 923.9485330446678 299.6726605084743
473 0.005 2.365 1 739.3431843691902 560.4763046478702 560.5464661176918 999.5775812201969 1046.457959673579 1056.652100691199 615.9888110221646 324.511671590867 923.9904885238277 299.6730622373103
474 0.005 2.37 1 739.5259041341399 560.8129525315811 560.8837621812573 999.5864794616515 1046.457597543784 1056.65169726343 616.2318278217487 324.6158856267637 924.03140741071 299.6734609597637
475 0.005 2.375 1 739.7086509604333 561.1488735727989 561.220329165797 999.5966344009039 1046.458877071593 1056.653132357873 616.4745242128882 324.7201351001265 924.0733059824069 299.6738589947443
476 0.005 2.38 1 739.8906759273805 561.4840667944189 561.5561662498747 999.6054424094174 1046.458488826046 1056.652720890464 616.7165686429616 324.8244304099335 924.1140012295073 299.6742488594196
477 0.005 2.385 1 740.0726857770644 561.8185375449103 561.8912780379924 999.6155199339527 1046.459745852857 1056.654140946166 616.9582695550614 324.9287420049012 924.1557262956809 299.6746330025658
478 0.005 2.39 1 740.2539727075659 562.1522839623849 562.2256636978524 999.6242675360751 1046.459348550874 1056.653724906728 617.1993271979652 325.0330683848189 924.1963132097159 299.675004281253
479 0.005 2.395 1 740.4352236131004 562.485310935059 562.559327330618 999.6342853845175 1046.460602566229 1056.655145626553 617.4400800780448 325.1374233432767 924.2378933034739 299.6753655624064
480 0.005 2.4 1 740.6157681996884 562.817618343131 562.8922689141268 999.6429945390778 1046.4602106598 1056.654733222825 617.6801976170083 325.2418118393347 924.2783360792762 299.6757100508468
481 0.005 2.405 1 740.7962800812877 563.1492098750826 563.2244921411078 999.6529499901017 1046.46145061796 1056.656143293608 617.9198758223179 325.3462333826115 924.3196976325632 299.6760411631375
482 0.005 2.41 1 740.9760112688825 563.4800840499391 563.5559961757918 999.6616825983692 1046.461094474883 1056.655749872706 618.158866278371 325.4506978066111 924.3600068605967 299.6763527843531
483 0.005 2.415 1 741.1557240539096 563.810245516148 563.8867850220238 999.6715954425854 1046.46232977495 1056.657156995808 618.3976393831748 325.5551990575746 924.401249832997 299.6766489162544
484 0.005 2.42 1 741.3348210311964 564.1396932424213 564.2168583675881 999.6803159937493 1046.461967727781 1056.656755669163 618.6358483671756 325.6597179655498 924.441462638502 299.6769240390907
485 0.005 2.425 1 741.513857105076 564.4684317359457 564.5462199317466 999.69019431001 1046.463195923749 1056.658158225088 618.8737194402967 325.7642608985063 924.482547068939 299.6771828053683
486 0.005 2.43 1 741.6922751769202 564.7964598148632 564.874869371007 999.6988801555027 1046.462828777886 1056.657753300063 619.1110039444636 325.8688265641653 924.5226106309823 299.677420277057
487 0.005 2.435 1 741.8706179579747 565.1237816722497 565.2028102118657 999.7087271372701 1046.464053799231 1056.659152153227 619.3475118430014 325.9734224581006 924.5635476627268 299.6776417039439
488 0.005 2.44 1 742.0483446046496 565.4503969220765 565.5300424538656 999.7173887103768 1046.463686315804 1056.65874437254 619.5837635729088 326.0780409364291 924.6034652805899 299.6778426763834
489 0.005 2.445 1 742.2259160553937 565.7763086427066 565.8565691532707 999.7272194619719 1046.464907584029 1056.660136010808 619.8197369360299 326.1826779295091 924.644247405329 299.6780288302061
490 0.005 2.45 1 742.402942878821 566.1015168316886 566.1823898410954 999.735826462265 1046.464525365674 1056.659717956331 620.055231155196 326.2873402912186 924.6840607363888 299.6781963088379
491 0.005 2.455 1 742.5799022658947 566.4260259364847 566.507509022028 999.7457122291731 1046.465740930642 1056.661104183698 620.2903982286363 326.3920258900017 924.7246847747057 299.6783510378983
492 0.005 2.46 1 742.7562559161313 566.7498348689653 566.8319263459167 999.7543494054931 1046.465373453924 1056.660692441785 620.5249816320685 326.4967369954936 924.7643009504307 299.6784894873608
493 0.005 2.465 1 742.9323967871858 567.072948603952 567.1556458169026 999.7641164033872 1046.46658373277 1056.662075326914 620.7592079733555 326.6014783665283 924.8048188307636 299.6786177936087
494 0.005 2.47 1 743.1079763708302 567.3953651662459 567.4786666181254 999.7726803800542 1046.466205550798 1056.661657994776 620.992873864336 326.7062375873497 924.8443101896157 299.6787324773595
495 0.005 2.475 1 743.283508933292 567.7170881065284 567.8009917680137 999.7823957275236 1046.467417521475 1056.663040585273 621.2262008333576 326.8109960394145 924.8846455819863 299.678839844441
496 0.005 2.48 1 743.4584488510236 568.0381172675627 568.1226214108411 999.7909654640575 1046.467053067424 1056.662625976887 621.4589625682534 326.9157924474205 924.9239944870002 299.6789367149286
497 0.005 2.485 1 743.633312984149 568.3584557679461 568.4435585672005 999.8006695541801 1046.46826162701 1056.664003294457 621.6913437044489 327.0206018790193 924.9641989914142 299.6790290554379
498 0.005 2.49 1 743.8076370177428 568.6781054383169 568.7638043039632 999.8092539433314 1046.467903639469 1056.663590207136 621.9231733534259 327.1254348215901 925.0035442063119 299.6791135389352
499 0.005 2.495 1 743.9818130418799 568.9970671545608 569.0833607049017 999.8189612287497 1046.46911738067 1056.664968358451 622.1546691302979 327.2302906062046 925.0436510686342 299.6791960784064
500 0.005 2.5 1 744.1553492857296 569.3153419748708 569.4022281134468 999.8274816968784 1046.468741292851 1056.664545360841 622.3856191071503 327.335165857791 925.0827278751347 299.6792732987831
501 0.005 2.505 1 744.3287946032495 569.6329323956754 569.7204093061368 999.8371444150353 1046.469959326537 1056.665926047051 622.6162121693698 327.4400614881147 925.1226979498899 299.6793509470336
502 0.005 2.51 1 744.5016448818697 569.9498390645888 570.0379045235171 999.8456864079991 1046.469586570862 1056.665499051393 622.8463586964122 327.5449586088878 925.1615895506827 299.6794253918872
503 0.005 2.515 1 744.6744053962004 570.2660652325509 570.3547171935868 999.855378755719 1046.47079784731 1056.666873500261 623.076500628785 327.6498782925313 925.201380706535 299.6795022368578
504 0.005 2.52 1 744.8465327673845 570.5816101870419 570.6708470058149 999.86385832803 1046.470409570798 1056.666441010922 623.3058909614765 327.7548105498374 925.2401776472542 299.6795776300771
505 0.005 2.525 1 745.0185811459284 570.8964773711891 570.9862971141873 999.8734782607203 1046.47162555167 1056.667819738923 623.5348633978385 327.8597671451651 925.2798441141248 299.6796569039552
506 0.005 2.53 1 745.1898497674231 571.2106639241455 571.3010659714921 999.8819119410493 1046.471241343947 1056.667389366494 623.7631542894167 327.9647493553529 925.3185085534318 299.6797360964053
507 0.005 2.535 1 745.3611135707598 571.5241768054627 571.6151583205705 999.8915213870317 1046.472452974374 1056.668762766933 623.9909146742286 328.0697495014173 925.3580539928132 299.6798202380904
508 0.005 2.54 1 745.5317438646026 571.8370136002295 571.9285733998389 999.8999821649905 1046.472073309188 1056.668330029881 624.2182511303067 328.1747766001675 925.3966388526386 299.6799051473942
509 0.005 2.545 1 745.702317486755 572.1491801397275 572.2413154043738 999.9095749412763 1046.473275692171 1056.669697204428 624.4453338369445 328.2798080105708 925.4360667913695 299.6799958410761
510 0.005 2.55 1 745.8723072900904 572.4606743669555 572.5533836686357 999.917997931911 1046.47288829457 1056.669260616571 624.6719195679349 328.3848540855257 925.4744906610218 299.6800878781476
511 0.005 2.555 1 746.0422378597284 572.7714998090569 572.8647812361706 999.9275573784806 1046.474089836233 1056.670628730521 624.8980078375974 328.4899124234927 925.5137692698329 299.6801860075051
512 0.005 2.56 1 746.2115409085912 573.0816558117091 573.1755079023014 999.935934662375 1046.473698600134 1056.670191955021 625.1236283069088 328.5949809472601 925.5520338153218 299.6802857358123
513 0.005 2.565 1 746.3808046381105 573.3911470238348 573.4855672700921 999.9455388674305 1046.474907310654 1056.671559716026 625.3490348134084 328.700079032216 925.5911784572278 299.6803917452046
514 0.005 2.57 1 746.5494253053378 573.6999721399872 573.7949591459692 999.9539089377718 1046.474515191453 1056.671120869042 625.573851039734 328.8051833134161 925.6293167333827 299.68049928708
515 0.005 2.575 1 746.7180247855176 574.0081357037121 574.1036869604119 999.9634506975389 1046.475719967972 1056.672487976539 625.7983136868423 328.910297833879 925.6683430221789 299.680612984366
516 0.005 2.58 1 746.8860118879243 574.3156366102571 574.4117505234116 999.9718140159596 1046.47533516649 1056.672052341176 626.022272259545 329.0154258058672 925.7063656948753 299.6807280366635
517 0.005 2.585 1 747.053920392294 574.6224783942901 574.7191528375339 999.9813398970409 1046.476532092056 1056.673414226396 626.2459504069885 329.1205596660789 925.7452809836133 299.6808489487553
518 0.005 2.59 1 747.2210305784249 574.9286594158476 575.0258934875944 999.9897642628208 1046.476136767855 1056.672949592351 626.4690794222481 329.2257063329738 925.7833023659289 299.6809708287873
519 0.005 2.595 1 747.3881556366853 575.2341842561131 575.3319758683956 999.9992809984743 1046.477303135852 1056.674274724404 626.691922785978 329.3308601704888 925.8221039406161 299.6810981143716
520 0.005 2.6 1 747.5547395385464 575.539052115865 575.6373997081705 1000.007573119783 1046.476863115277 1056.673790819789 626.9142050628781 329.436007267695 925.8598487610943 299.6812258990598
521 0.005 2.605 1 747.7216514347238 575.8432688964085 575.9421695284369 1000.017089349467 1046.478083152758 1056.675181292585 627.1362398464256 329.5411716302654 925.8985289588661 299.6813587426488
522 0.005 2.61 1 747.8877422521047 576.1468304303677 576.2462835639242 1000.025415324016 1046.477715833295 1056.674769629666 627.3577144425731 329.6463551340524 925.9361922790353 299.6814916387783
523 0.005 2.615 1 748.0537099718291 576.4497415940264 576.5497452356185 1000.034905607414 1046.478960491892 1056.676180823999 627.5788777262704 329.7515431291294 925.9747267938184 299.6816290900969
524 0.005 2.62 1 748.2190279204009 576.7520008476417 576.8525538612005 1000.043267814583 1046.478597367979 1056.675754334205 627.7992739919208 329.8567522203551 926.0122957906027 299.6817659535038
525 0.005 2.625 1 748.3842673737323 577.0536136241709 577.1547135646483 1000.052733016701 1046.479810194207 1056.677129008457 628.0194288343972 329.9619610304898 926.0507140474359 299.6819067009511
526 0.005 2.63 1 748.5488223188645 577.3545776284919 577.4562235400928 1000.060991933065 1046.479405428128 1056.676671213924 628.2391340054427 330.0671984685538 926.0881142972765 299.6820463638254
527 0.005 2.635 1 748.7133325541133 577.6548974684702 577.757087144345 1000.07041633523 1046.480604710613 1056.678033726528 628.4586924480632 330.172428566597 926.1263783181264 299.6821894480292
528 0.005 2.64 1 748.8771834321694 577.9545718139492 578.057303831882 1000.078628807763 1046.480178562057 1056.677561378482 628.6776709292924 330.2776691003718 926.1636015113398 299.6823310931531
529 0.005 2.645 1 749.0409879498193 578.2536051235553 578.3568772741967 1000.08805495434 1046.481376699022 1056.678922420884 628.8964010435242 330.3828949865796 926.2017302854607 299.6824759939643
530 0.005 2.65 1 749.2041691696983 578.551995014378 578.6558064133486 1000.096286339995 1046.480966786478 1056.678461201729 629.1145694002161 330.4881252584481 926.2388645215652 299.682619268418
531 0.005 2.655 1 749.3672458864665 578.8497471379707 578.9540952762229 1000.105630028507 1046.482146013332 1056.679815926947 629.332449426783 330.5933498134329 926.2769640243879 299.6827655591947
532 0.005 2.66 1 749.5297050450073 579.1468591335315 579.2517430795269 1000.113908254726 1046.481737086155 1056.679355346703 629.5497696857681 330.6986175677105 926.3140042920598 299.6829101460811
533 0.005 2.665 1 749.6920723711526 579.443333548318 579.5487514219706 1000.123336178206 1046.48293354196 1056.680717885658 629.766772080356 330.8038689404519 926.3518055180563 299.6830576011716
534 0.005 2.67 1 749.8538292730849 579.7391712008962 579.8451214281553 1000.131560767192 1046.482528163909 1056.680258267145 629.9832630459216 330.90911955516 926.3887285547117 299.6832031893248
535 0.005 2.675 1 750.0155687589963 580.0343762842563 580.1408566418002 1000.140912573128 1046.483718359617 1056.681616695648 630.1994934808195 331.0143716437943 926.4265508901213 299.6833515023263
536 0.005 2.68 1 750.1767142200623 580.328947040886 580.4359564113532 1000.149081960554 1046.483307191835 1056.681154616118 630.41518549109 331.1196380862697 926.4633687843111 299.6834977923691
537 0.005 2.685 1 750.3378369653942 580.6228877048455 580.7304240579177 1000.158377069375 1046.484490518278 1056.682511582733 630.6305945399425 331.2249003080148 926.5010365091538 299.6836466995156
538 0.005 2.69 1 750.4983455832294 580.9161972085328 581.0242592458545 1000.166511542409 1046.484076980143 1056.682047771091 630.8454619298514 331.3301797373485 926.5376959813548 299.6837934124703
539 0.005 2.695 1 750.6588495930821 581.2088821131867 581.31746688675 1000.175529981684 1046.485250743931 1056.683403336758 631.0600686060968 331.4354547876799 926.5752280755279 299.6839425406687
540 0.005 2.7 1 750.8186406927422 581.5009383676456 581.6100451045143 1000.183514517792 1046.484835643111 1056.682939609537 631.2741498178392 331.5407334641837 926.6117445900292 299.6840892880751
541 0.005 2.705 1 750.9784460762193 581.7923711062161 581.9019974223733 1000.192764093603 1046.486037937642 1056.684301552573 631.4879669461415 331.6460079824897 926.6491552856197 299.6842382890443
542 0.005 2.71 1 751.1376201270614 582.0831777418289 582.1933228997992 1000.200865447279 1046.485628100399 1056.683835013965 631.7012471832442 331.7512840594372 926.6855585609954 299.6843847917746
543 0.005 2.715 1 751.2967427134419 582.3733629885952 582.4840249444628 1000.210133056507 1046.486815548822 1056.685190729777 631.9147055616199 331.8565576976225 926.7228361980434 299.6845333470268
544 0.005 2.72 1 751.4552738414762 582.6629239656962 582.7741023081419 1000.218203412362 1046.486385569059 1056.684716339378 632.1273457888616 331.9618363446965 926.7590821996311 299.6846792634244
545 0.005 2.725 1 751.6137553952859 582.9518686534732 583.0635600451171 1000.227424147038 1046.48756232271 1056.686068967689 632.3396773479981 332.0671162965497 926.7962159611019 299.6848270937195
546 0.005 2.73 1 751.7716055111653 583.2401919147595 583.3523960039294 1000.235448890227 1046.487132864657 1056.685597485969 632.5514201428573 332.1723878194197 926.8322890735344 299.6849721062789
547 0.005 2.735 1 751.9296441583359 583.5279013388742 583.6406153862964 1000.244736012017 1046.488341554114 1056.686964546193 632.762903771418 332.277649330593 926.8693895159299 299.6851189987842
548 0.005 2.74 1 752.0869778047976 583.8149942165231 583.9282170241972 1000.252802628176 1046.487920468943 1056.686491331779 632.9738350414724 332.3829171838808 926.9054654480003 299.6852629677936
549 0.005 2.745 1 752.2442863292974 584.101473231806 584.2152036039023 1000.262079050365 1046.489124624888 1056.687852668199 633.1845115939108 332.4881711375805 926.942462991977 299.6854087649166
550 0.005 2.75 1 752.4009371944035 584.3873373903853 584.5015743914151 1000.270115721004 1046.488697180646 1056.687376155037 633.3946137627148 332.5934238481152 926.9784195819672 299.6855515942732
551 0.005 2.755 1 752.5575313595161 584.6725897106356 584.7873320943647 1000.279331837999 1046.489889695551 1056.68873269718 633.6044381660757 332.6986779825129 927.0152628738748 299.6856962251169
552 0.005 2.76 1 752.7134971370567 584.9572325580112 585.0724777857574 1000.287350947256 1046.489463873129 1056.688255600327 633.8137709147369 332.8039240105891 927.0510893682256 299.6858379251725
553 0.005 2.765 1 752.869426157999 585.2412678618809 585.3570142124631 1000.296554437988 1046.49065407847 1056.68960888605 634.022829390914 332.9091700579172 927.0878173561719 299.6859815307688
554 0.005 2.77 1 753.0246838178203 585.5246931658872 585.640939685884 1000.304567388878 1046.490234217641 1056.689135429919 634.2313440099131 333.014411807262 927.1236076551438 299.6861222678422
555 0.005 2.775 1 753.1799760358114 585.8075142962279 585.924258709197 1000.313769772917 1046.491426764942 1056.690487857263 634.4396100343312 333.1196510477315 927.1602725054826 299.6862648967837
556 0.005 2.78 1 753.3346146945632 586.0897288887718 586.2069703285269 1000.321747202442 1046.490994726504 1056.690007672933 634.6473531660881 333.2248864046824 927.195862172598 299.6864047838844
557 0.005 2.785 1 753.4892732615909 586.3713426287317 586.4890786391678 1000.330941949281 1046.492188643799 1056.691360133146 634.8548813627934 333.3301151818885 927.2323672269783 299.6865466506526
558 0.005 2.79 1 753.6432570477726 586.6523522959446 586.7705822384029 1000.33892353616 1046.491764056722 1056.690882252011 635.0618799569975 333.4353405139472 927.2678243130086 299.6866858084426
559 0.005 2.795 1 753.7972521801919 586.9327639464033 587.0514853228549 1000.348092516389 1046.49295279692 1056.692232587909 635.2686279528345 333.540565004924 927.3042090367721 299.6868270798597
560 0.005 2.8 1 753.9506037540698 587.2125687566675 587.3317819349198 1000.356038790666 1046.492521111743 1056.691752236653 635.4748151071853 333.6457814887037 927.3395537666353 299.6869656549501
561 0.005 2.805 1 754.1039480445066 587.4917757277625 587.611478932028 1000.365157372462 1046.493701913778 1056.693099446824 635.6807301597318 333.7509902146406 927.3758008959492 299.6871063606021
562 0.005 2.81 1 754.2566466469632 587.7703832799932 587.8905757957797 1000.373077064524 1046.493270403771 1056.692619117338 635.8861309848904 333.8561885904163 927.411021209984 299.6872445034446
563 0.005 2.815 1 754.4093738779812 588.0483978020725 588.1690770179783 1000.382190262682 1046.494455580355 1056.693966886396 636.0913249321995 333.9613775752906 927.4471689747469 299.6873848924524
564 0.005 2.82 1 754.5614247320447 588.3258174854526 588.4469829120929 1000.390093911522 1046.494023920109 1056.693483862935 636.2959534731793 334.0665622219006 927.4819417592046 299.6875227269659
565 0.005 2.825 1 754.7135343338638 588.6026463162095 588.7242955313177 1000.399251943425 1046.495220678722 1056.694833949419 636.500367429466 334.1717403882716 927.5178566582728 299.6876627730828
566 0.005 2.83 1 754.8651307243584 588.8788813474038 589.0010136682048 1000.407151112939 1046.494778695856 1056.694344229232 636.7042686738417 334.2769190633952 927.5526820503999 299.6878003200098
567 0.005 2.835 1 755.0166747653603 589.1545291627832 589.2771420585794 1000.416256291703 1046.495967253176 1056.695692807396 636.9079367039848 334.3820824505818 927.5886076908381 299.6879400850868
568 0.005 2.84 1 755.1675957901631 589.4295864676149 589.5526790852402 1000.424140775035 1046.495527142213 1056.695203562548 637.1111490332825 334.4872310309364 927.6235151322528 299.6880774081548
569 0.005 2.845 1 755.3184530113371 589.7040574322048 589.827627820078 1000.433172129221 1046.496693841493 1056.696540632883 637.3139030707384 334.5923683012956 927.659323750831 299.688216986198
570 0.005 2.85 1 755.4686683567734 589.9779413064573 590.101988154111 1000.441011200683 1046.49625235525 1056.696051475616 637.5161920635658 334.697495583605 927.6940904963753 299.6883541025315
571 0.005 2.855 1 755.6188596940194 590.251241673318 590.3757632561834 1000.450066580263 1046.4974380689 1056.69739705587 637.7182709333842 334.8026180500508 927.7297938915848 299.6884934923145
572 0.005 2.86 1 755.7683432788843 590.5239560079318 590.6489511850409 1000.457850276873 1046.496981860535 1056.696897443935 637.9198915075208 334.9077266111761 927.7643513379993 299.6886303598285
573 0.005 2.865 1 755.9178786641188 590.7960901930617 590.9215568769765 1000.466909011361 1046.498174475062 1056.698246660363 638.1212712098186 335.0128282007935 927.7999629951423 299.6887694705795
574 0.005 2.87 1 756.0667570888156 591.0676428380169 591.1935797736519 1000.47475590272 1046.497741281883 1056.697757780495 638.3221657977073 335.1179138883456 927.834518095109 299.6889061163662
575 0.005 2.875 1 756.215661714668 591.3386176749228 591.4650230413323 1000.483801389891 1046.49892246985 1056.699097401828 638.5228209425577 335.2229904364029 927.8700080475427 299.6890450329279
576 0.005 2.88 1 756.3639901364306 591.6090142386093 591.7358864692835 1000.491634129145 1046.498484433142 1056.698605097703 638.7229962603435 335.3280566132853 927.9044610722621 299.6891814650474
577 0.005 2.885 1 756.5124064459528 591.8788351438295 592.0061727998668 1000.500646427979 1046.499661927984 1056.699946858839 638.9228740517514 335.4331215799407 927.9398675925107 299.6893200749625
578 0.005 2.89 1 756.6602295183503 592.1480816292247 592.2758827289817 1000.508454158466 1046.499212910509 1056.699451249816 639.1222946264116 335.5381623315691 927.9741920556618 299.6894562049419
579 0.005 2.895 1 756.8080041004713 592.4167551205868 592.5450183998599 1000.517432160621 1046.500380352175 1056.700786591862 639.3214394768943 335.6431919183343 928.0094394659358 299.6895945415711
580 0.005 2.9 1 756.9551706975085 592.684854965884 592.8135794145734 1000.525217626203 1046.499941372121 1056.700294581522 639.5200984622967 335.7482031923643 928.0436596486549 299.6897303681415
581 0.005 2.905 1 757.1021826157395 592.9523848628833 593.0815688725302 1000.534173485805 1046.501106364139 1056.70162694808 639.7184448733285 335.8532031432147 928.0788315942754 299.6898683583114
582 0.005 2.91 1 757.248655053005 593.2193431352836 593.3489858266041 1000.541940272666 1046.50066924724 1056.701134276248 639.9163369754414 335.9581912430685 928.1129581572201 299.6900038172268
583 0.005 2.915 1 757.3951415797176 593.4857305475929 593.6158314596358 1000.550893022871 1046.50185387087 1056.702470850259 640.1139422711523 336.0631469970484 928.148000411644 299.6901413942108
584 0.005 2.92 1 757.5410525359857 593.7515513162323 593.8821078887661 1000.558655349214 1046.501415525827 1056.701973688771 640.3111256617541 336.1680923034237 928.1820040117688 299.6902764294438
585 0.005 2.925 1 757.6869557227731 594.0168073404398 594.1478181417237 1000.567500165624 1046.502556401985 1056.703294809507 640.5080837686126 336.2730187439886 928.216865566567 299.6904136660909
586 0.005 2.93 1 757.8322497362921 594.2814970738331 594.4129610370891 1000.575188406676 1046.502105890225 1056.702797364759 640.7045518226842 336.3779353714958 928.2507073478154 299.6905482843457
587 0.005 2.935 1 757.97754520896 594.5456248590918 594.6775400545644 1000.584097286767 1046.50327770133 1056.704130989717 640.9007734298327 336.4828497188758 928.2855061481195 299.6906850589006
588 0.005 2.94 1 758.1222830061679 594.809188836209 594.9415541429138 1000.591796473976 1046.502837657475 1056.703633286706 641.0965138862775 336.587748753123 928.3195227628447 299.690819241691
589 0.005 2.945 1 758.2670181266103 595.0721932058589 595.2050068609182 1000.600714778278 1046.504007958806 1056.704961747531 641.2920775546763 336.6926325383341 928.3543655913388 299.6909555336742
590 0.005 2.95 1 758.4110894630951 595.3346369655959 595.4678978878906 1000.608431843146 1046.503561153886 1056.704458017954 641.4870667415743 336.7974947657187 928.3881089956722 299.691089274839
591 0.005 2.955 1 758.555168241664 595.5965230974489 595.7302298461013 1000.617318176997 1046.504726736756 1056.705786605882 641.6818183429901 336.902343331577 928.4227312594638 299.6912250668481
592 0.005 2.96 1 758.6985747548384 595.8578518190345 595.9920027789167 1000.625001792035 1046.504280003372 1056.705286110881 641.8762443750876 337.0071786250702 928.4562895764093 299.6913582664437
593 0.005 2.965 1 758.8420293929735 596.1186263798641 596.2532197780711 1000.633872375934 1046.505443988016 1056.706612172988 642.0703697157188 337.1119969223623 928.4907738392008 299.6914935679164
594 0.005 2.97 1 758.9849092084138 596.378845212476 596.5138800313299 1000.64154235887 1046.504996197254 1056.706109844645 642.2639920089219 337.2167919580726 928.5242251271226 299.6916262905908
595 0.005 2.975 1 759.127803005002 596.6385121767123 596.7739867462553 1000.650394715433 1046.506159030741 1056.707434617601 642.4573519137369 337.3215708167224 928.558599627709 299.6917610982724
596 0.005 2.98 1 759.2701562976551 596.8976256081933 597.0335390518795 1000.658042172033 1046.505708851793 1056.706931032116 642.6502411766559 337.4263272678689 928.5919369833805 299.6918933641779
597 0.005 2.985 1 759.4125118320671 597.1561897055623 597.2925403225776 1000.666865691095 1046.506865750075 1056.708253401075 642.8428485535449 337.5310673259302 928.6262102881805 299.6920277215245
598 0.005 2.99 1 759.5539805125701 597.4142021222931 597.55098922627 1000.674490726989 1046.506417252931 1056.707750411839 643.0349680163769 337.6357848688118 928.6594935010572 299.6921595032589
599 0.005 2.995 1 759.6955599146969 597.6716672190523 597.8088891832676 1000.683301727979 1046.50758084605 1056.709073586516 643.2268983840524 337.7404875568336 928.6936580441912 299.6922934143823
600 0.005 3 1 759.8365967146132 597.9285829323512 598.0662391752775 1000.690918802414 1046.507130647724 1056.708567374308 643.4183245846727 337.8451643070649 928.7267805235831 299.6924247565614
601 0.005 3.005 1 759.9776855239173 598.1849549555288 598.3230432512455 1000.699744269628 1046.508302928288 1056.709894959925 643.6095145926323 337.9498246506298 928.7608401565196 299.6925582960427
602 0.005 3.01 1 760.1182031310206 598.440780733518 598.5793002429911 1000.707340676564 1046.507844398263 1056.709383437848 643.8002302658879 338.0544685970445 928.7938523475938 299.6926892237656
603 0.005 3.015 1 760.2587403492945 598.6960654622452 598.8350140990119 1000.716150495069 1046.509012925832 1056.710709478546 643.9907110451026 338.1590815703008 928.8278077202983 299.6928223487576
604 0.005 3.02 1 760.3986716940545 598.9508058316801 599.0901831456474 1000.723729682835 1046.508554709491 1056.710198439879 644.1807366357906 338.263676040162 928.8607137110652 299.6929528975003
605 0.005 3.025 1 760.5386242143007 599.2050071997472 599.3448111936456 1000.732518023712 1046.509723788358 1056.711523950951 644.3705281276044 338.3682725100369 928.8945634896698 299.6930855742452
606 0.005 3.03 1 760.677991866005 599.4586672962929 599.5988971650598 1000.740080514453 1046.509264184046 1056.711010686936 644.5598443300817 338.4728373447671 928.9273662475692 299.6932157218795
607 0.005 3.035 1 760.8173795584305 599.7117904086006 599.8524444291997 1000.748851152762 1046.510431981003 1056.712334905501 644.748924882686 338.5773698549509 928.9611119436875 299.6933480028551
608 0.005 3.04 1 760.9561758649895 599.9643746993115 600.1054520348853 1000.75639544536 1046.509971076712 1056.711820374598 644.9375336243099 338.6818721994109 928.9938085922709 299.6934776923804
609 0.005 3.045 1 761.0949673752011 600.2164241016869 600.3579231882496 1000.765143712908 1046.511137159702 1056.713143724326 645.1258965387448 338.7863579815041 929.0274432995703 299.6936095891136
610 0.005 3.05 1 761.2331761719762 600.4679367897292 600.6098568920639 1000.772673608578 1046.510678209634 1056.712629540463 645.3137918010931 338.89081777821 929.0600345185152 299.6937388829484
611 0.005 3.055 1 761.3714189587272 600.7189167883898 600.8612563257171 1000.78140429312 1046.511838000708 1056.713946548515 645.5014753239957 338.9952618674671 929.0935635521577 299.6938703034963
612 0.005 3.06 1 761.5091174333993 600.9693624872283 601.1121204734275 1000.789091941305 1046.511383893613 1056.713430062599 645.6887098440682 339.0996712840262 929.1262960543656 299.693999145134
613 0.005 3.065 1 761.6469833900256 601.219279360428 601.3624536767851 1000.797822715011 1046.512529775923 1056.714739642918 645.8757169326615 339.2040555815528 929.159898667371 299.6941301405187
614 0.005 3.07 1 761.7841982420844 601.4686649766537 601.6122547488741 1000.805299879803 1046.512059710617 1056.714220601205 646.0622564884845 339.3084155026851 929.1923864971413 299.6942585758093
615 0.005 3.075 1 761.9213282241024 601.7175226663868 601.8615265609603 1000.813962788853 1046.51321341682 1056.715537022928 646.2485131891068 339.412754556296 929.2257531741097 299.6943891502349
616 0.005 3.08 1 762.0578209949598 601.9658535032266 602.1102697892113 1000.821425297429 1046.512735205737 1056.715013880867 646.434348379427 339.5170715916937 929.2580979347596 299.6945172196436
617 0.005 3.085 1 762.1945040181857 602.2136595529706 602.3584867393431 1000.830076506621 1046.513886192927 1056.716326248069 646.6199943737503 339.6213747317079 929.2912784054654 299.6946474670027
618 0.005 3.09 1 762.330565022315 602.4609395164057 602.6061766746797 1000.83762147346 1046.513449777329 1056.715819538506 646.8051949672313 339.7256352512647 929.3234941669724 299.6947752439518
619 0.005 3.095 1 762.4665315010119 602.7076965319641 602.8533419982106 1000.846259204669 1046.514579564017 1056.717113820739 646.9901637798915 339.8298695567859 929.3565085084251 299.6949051922668
620 0.005 3.1 1 762.6019745559473 602.9539291417618 603.0999823108186 1000.853747885346 1046.514126587944 1056.716599974025 647.1746629686007 339.9340828377415 929.3885845010623 299.6950326114878
621 0.005 3.105 1 762.737363461125 603.199641193096 603.3461006172328 1000.862340920764 1046.515251973497 1056.717896825461 647.3588951111133 340.038267692354 929.4215336917607 299.695162191547
622 0.005 3.11 1 762.8721792364364 603.4448310937754 603.5916959916231 1000.869809657175 1046.514804391551 1056.717387490213 647.5426528932234 340.1424241084727 929.4535302659339 299.6952892829731
623 0.005 3.115 1 763.0069825736151 603.6895028780571 603.8367717095687 1000.878391017899 1046.515936504502 1056.71868645106 647.7261789371343 340.2465526055447 929.4863927341439 299.6954185281983
624 0.005 3.12 1 763.1412454030893 603.9336544085362 604.0813266436362 1000.885846850065 1046.515494760046 1056.718177359775 647.9092458175859 340.3506580082638 929.5183807121954 299.6955452490434
625 0.005 3.125 1 763.2755001338073 604.1772907089905 604.3253644765047 1000.894415313494 1046.51662530597 1056.719472765238 648.0920918470326 340.4547339391969 929.5511919005734 299.6956741102542
626 0.005 3.13 1 763.4092097881769 604.4204096707497 604.5688842274301 1000.901844806818 1046.516176410213 1056.718958838531 648.2744938654811 340.5587815417081 929.5829987254443 299.6958004773111
627 0.005 3.135 1 763.5429158049549 604.6630153938654 604.8118891263999 1000.910397694776 1046.517306127757 1056.720253446946 648.4566470883269 340.662800385671 929.6156613733478 299.6959289932142
628 0.005 3.14 1 763.6760687520289 604.9051058011196 605.0543780849487 1000.917808186948 1046.516854970167 1056.719738005847 648.6383577003039 340.7667919089652 929.647337378464 299.6960550120423
629 0.005 3.145 1 763.8092187313636 605.1466855907161 605.2963546165996 1000.926361117929 1046.517988368446 1056.721031992963 648.8199221786061 340.8707528261203 929.6798862043 299.6961831430775
630 0.005 3.15 1 763.9418189336411 605.3877529561574 605.5378178538965 1000.933778191334 1046.517541705366 1056.720517658646 649.001012215166 340.9746827818665 929.7114680048492 299.6963087207563
631 0.005 3.155 1 764.0744122281716 605.6283124794454 605.7787712790646 1000.942288338443 1046.518661181715 1056.721803621333 649.1818561311376 341.0785817874295 929.7439003664001 299.6964364343218
632 0.005 3.16 1 764.2064625691166 605.8683607633461 606.0192132787186 1000.949667390455 1046.518205424117 1056.721284984211 649.3622440636976 341.182452361018 929.775362617695 299.6965615848218
633 0.005 3.165 1 764.3385021862034 606.1079034128514 606.2591476309241 1000.958167075452 1046.519330705908 1056.722574698017 649.5424079682709 341.2863019975645 929.8076914247409 299.6966888322225
634 0.005 3.17 1 764.4699956737533 606.34693757578 606.498573035632 1000.96553281077 1046.518877442716 1056.722056625995 649.7219466007724 341.3901207061718 929.8390503083552 299.6968135114421
635 0.005 3.175 1 764.6014967429779 606.5854687660782 606.7374933254239 1000.974013826593 1046.520000305321 1056.723343842663 649.9013804178376 341.4939056120782 929.8712759244463 299.6969403128933
636 0.005 3.18 1 764.7324989916008 606.8234933786118 606.9759068666175 1000.981376353724 1046.519550384601 1056.722826013679 650.0803817136632 341.5976528256147 929.902602788148 299.6970645317824
637 0.005 3.185 1 764.8634900989877 607.0610168381158 607.2138173303744 1000.989846301842 1046.520674076274 1056.724112749479 650.2591786142879 341.7013534512093 929.9347543205326 299.6971908856765
638 0.005 3.19 1 764.9939361912838 607.2980363187405 607.4512234201898 1000.997184140024 1046.520218790117 1056.723591223155 650.4375711962127 341.8050313299864 929.9659221370847 299.6973146527027
639 0.005 3.195 1 765.124374578989 607.5345572213366 607.6881288608138 1001.005630754405 1046.521338097996 1056.724874918574 650.6157435641201 341.9086822085278 929.9979437334003 299.6974405488114
640 0.005 3.2 1 765.2542594367128 607.7705756320017 607.9245318156156 1001.012939268995 1046.520882133315 1056.724354288946 650.7933551519067 342.0123030957699 930.0289928582398 299.6975638647814
641 0.005 3.205 1 765.384149471057 608.0060987442185 608.1604368510109 1001.021373975079 1046.522004970932 1056.725639182015 650.9708300199472 342.115894194142 930.0609115279466 299.6976893442754
642 0.005 3.21 1 765.513493969249 608.2411217609435 608.3958418600764 1001.028675187766 1046.521548781406 1056.725116162776 651.1478658194147 342.2194490550846 930.0918610709075 299.6978122418489
643 0.005 3.215 1 765.6428542223554 608.4756515277913 608.6307511928053 1001.037093449343 1046.522671066115 1056.726400957889 651.3247004501625 342.3229805762871 930.1237094062044 299.6979373278768
644 0.005 3.22 1 765.7716773633607 608.7096827712852 608.8651624515928 1001.044382447067 1046.522215495006 1056.725877627303 651.5010938784663 342.4264739270576 930.1545793316451 299.6980598594503
645 0.005 3.225 1 765.900507191282 608.9432237422917 609.0990805191004 1001.052787016184 1046.523335642233 1056.727158585832 651.6772857186129 342.5299363724399 930.1863097744493 299.698184553204
646 0.005 3.23 1 766.0287739005282 609.1762683451644 609.3325027795912 1001.060064733823 1046.5228763446 1056.72663144485 651.8530262289745 342.6333639143459 930.2170598163658 299.698306738134
647 0.005 3.235 1 766.157057855955 609.4088231592908 609.5654331621593 1001.068454415692 1046.523992649184 1056.727910232104 652.0285668327829 342.7367599800438 930.2486793562184 299.6984310670953
648 0.005 3.24 1 766.2847976166295 609.640886505097 609.7978710102004 1001.075670642527 1046.523516656793 1056.727375429009 652.2037100260935 342.8401228930954 930.2792998527591 299.6985528863995
649 0.005 3.245 1 766.4125530732712 609.8724610755766 610.0298189157004 1001.084015460281 1046.524630826494 1056.728655293854 652.3786788528737 342.9434534348289 930.3108074953656 299.6986769145587
650 0.005 3.25 1 766.5397111594641 610.1035448566431 610.2612754702153 1001.091198299901 1046.524158998054 1056.728123112774 652.553127103434 343.0467421522678 930.3415064329989 299.6987984224622
651 0.005 3.255 1 766.6669052507099 610.3341430798793 610.4922445492097 1001.0995305267 1046.525277013676 1056.729402003072 652.7273697824969 343.1499994382615 930.3730042344949 299.6989220712547
652 0.005 3.26 1 766.7935699827761 610.5642529815399 610.7227248714637 1001.106731601443 1046.524811461873 1056.728870118633 652.9011791258533 343.2532264478902 930.4034692143093 299.6990432380313
653 0.005 3.265 1 766.9202567277183 610.7938800075668 610.9527203090053 1001.115064720322 1046.525927328634 1056.730145524161 653.0747828953145 343.3564174396666 930.4347861343566 299.6991665480261
654 0.005 3.27 1 767.0464048338292 611.0230209033465 611.1822292957269 1001.12225551972 1046.52545829385 1056.729610627609 653.2479486318497 343.4595621297695 930.4651099760173 299.6992873306762
655 0.005 3.275 1 767.1725782194187 611.2516808265634 611.4112554950866 1001.130583390229 1046.526575114283 1056.730885076597 653.4209283694382 343.5626753432276 930.4963109277543 299.6994103124974
656 0.005 3.28 1 767.298200505713 611.4798577795874 611.6397979565581 1001.137753725943 1046.526102510793 1056.730348428632 653.5934677152618 343.6657504170689 930.5265205388114 299.6995307626096
657 0.005 3.285 1 767.4238672666362 611.707554720046 611.8678593146313 1001.146062046811 1046.527219531004 1056.73162395705 653.7657818978344 343.76879996766 930.5576307841133 299.699653352422
658 0.005 3.29 1 767.5489724224349 611.9347699496298 612.0954384676185 1001.153210907835 1046.526745579516 1056.731086378727 653.937667972335 343.8718055455404 930.587752965963 299.6997734062072
659 0.005 3.295 1 767.6741144144106 612.1615090266513 612.3225393897524 1001.161497749846 1046.527860554145 1056.732360081512 654.1093507615234 343.9747750009839 930.6187631991885 299.6998956170595
660 0.005 3.3 1 767.7987022216713 612.3877686100725 612.5491605204531 1001.168608994357 1046.52738046567 1056.731819296099 654.2805654633938 344.0777047878737 930.6487827388155 299.7000153383708
661 0.005 3.305 1 767.9233168741312 612.6135534132126 612.7753052223594 1001.17687078537 1046.52849596287 1056.733093123863 654.4515819507704 344.1805961816378 930.6796911904137 299.700137251759
662 0.005 3.31 1 768.0473975507663 612.838861715438 613.0009726327461 1001.183998097202 1046.528028915234 1056.732556996962 654.6221824404421 344.2834482627908 930.7096228311058 299.7002566066259
663 0.005 3.315 1 768.171496951358 613.063697535261 613.2261659950333 1001.192262765642 1046.529133490332 1056.733821852239 654.7925795611073 344.3862721754486 930.74044779936 299.7003781488644
664 0.005 3.32 1 768.2950826218231 613.2880588212407 613.450884197708 1001.19938673398 1046.528664307004 1056.73328376199 654.9625610575298 344.4890551249902 930.7702932086996 299.7004971412236
665 0.005 3.325 1 768.418676436092 613.5119499470106 613.6751305320738 1001.207610213844 1046.529765620119 1056.734547399675 655.1323275788598 344.5918020652734 930.8009985613542 299.7006183235591
666 0.005 3.33 1 768.5417364720608 613.7353681270597 613.8989036226728 1001.214698902042 1046.529294798428 1056.734009215721 655.3016695946538 344.6945052185506 930.8307373097276 299.7007369209447
667 0.005 3.335 1 768.6648145451716 613.9583171541281 614.1222062450042 1001.222906650294 1046.530399028537 1056.735273928818 655.470791643834 344.7971702360608 930.8613427848994 299.7008577785235
668 0.005 3.34 1 768.7872994240881 614.1807953919069 614.3450374792919 1001.230000685188 1046.529932714449 1056.734736211431 655.6394738525005 344.8997945563392 930.8909674358039 299.700976035003
669 0.005 3.345 1 768.9098189037687 614.4028052098241 614.5673996224575 1001.23818000005 1046.531031966048 1056.735997741662 655.8079427214014 345.0023818234646 930.9214636109398 299.7010964782081
670 0.005 3.35 1 769.0318557652889 614.6243482512766 614.7892933337763 1001.245246637009 1046.530559989909 1056.735455875278 655.9760350986284 345.1049276093676 930.9510016863495 299.7012143523482
671 0.005 3.355 1 769.1539157372517 614.8454272484219 615.0107214330593 1001.253415323262 1046.531657733323 1056.736715559649 656.1439157814615 345.207442076594 930.9814077306833 299.7013344007516
672 0.005 3.36 1 769.2754522974076 615.0660397555617 615.2316827101712 1001.260637411384 1046.531233762107 1056.7361890537 656.3113878070573 345.3099177877219 931.0109012129742 299.7014518757123
673 0.005 3.365 1 769.3969934025082 615.2861886725766 615.452179550395 1001.268902974735 1046.532351306638 1056.737452799729 656.4786341461107 345.4123503223494 931.0412661037088 299.7015714527324
674 0.005 3.37 1 769.5180496930062 615.5058748219137 615.672212236068 1001.275977282888 1046.531873069154 1056.736903783116 656.6454755875561 345.5147283072184 931.070653391908 299.7016885190135
675 0.005 3.375 1 769.6391092010999 615.7250994084326 615.8917821798901 1001.2842279259 1046.532989150425 1056.738167701012 656.8121056756729 345.6170673829257 931.1009336941684 299.7018077342865
676 0.005 3.38 1 769.7595240869767 615.9438613260889 616.1108891728237 1001.291277800468 1046.532504739301 1056.737615670629 656.9782611490531 345.7193698968888 931.1302165258944 299.7019244075394
677 0.005 3.385 1 769.8800112285552 616.1621655042626 616.3295366174183 1001.299422786071 1046.533598170384 1056.738872542256 657.1442478046862 345.8216275433768 931.160348637662 299.7020432071743
678 0.005 3.39 1 770.0000204330544 616.3800098920402 616.5477235747051 1001.306403936895 1046.533109049321 1056.73832130796 657.3098393291499 345.9238400891152 931.1894897304401 299.702159455293
679 0.005 3.395 1 770.120057203022 616.5973986671968 616.7654532484536 1001.314505489608 1046.534205428796 1056.739580121809 657.4752346529918 346.0260100774839 931.2195006492523 299.7022778945403
680 0.005 3.4 1 770.2395809842318 616.8143290406358 616.9827241624927 1001.321464831737 1046.533723097873 1056.739030253929 657.6401800809447 346.1281372582764 931.2485325563208 299.702393742122
681 0.005 3.405 1 770.3591504277854 617.0308055811823 617.199539732824 1001.329577614568 1046.534824097509 1056.740286608856 657.8049333500356 346.230232018757 931.2784654332537 299.702511790402
682 0.005 3.41 1 770.4782208694335 617.2468260776773 617.4158987762681 1001.33653919465 1046.534342559141 1056.739735128295 657.9692851294243 346.3322813261631 931.3074167475718 299.7026273148023
683 0.005 3.415 1 770.5973167869188 617.4623952821445 617.6318048163631 1001.344618499891 1046.535434999748 1056.740986815343 658.1333724795942 346.4342925883385 931.3372396995612 299.7027450308929
684 0.005 3.42 1 770.7158889947641 617.6775106547899 617.847256472542 1001.35152306855 1046.534941723361 1056.740431182343 658.2971123332135 346.5362610742823 931.3660688213613 299.7028601602762
685 0.005 3.425 1 770.8344722774759 617.8921756205594 618.0622565783619 1001.359579763996 1046.536038040659 1056.741685797737 658.4606581795525 346.6381975448174 931.3957910763719 299.7029774844872
686 0.005 3.43 1 770.9525724410681 618.1063895014662 618.276804655973 1001.366495637813 1046.535553683337 1056.741132748645 658.623757456624 346.7400821346207 931.4245429749539 299.7030922878919
687 0.005 3.435 1 771.0706841171005 618.3201547344488 618.4909030908792 1001.374526520871 1046.53664421514 1056.74238343474 658.7866698524044 346.8418976072766 931.4541652782309 299.7032092488841
688 0.005 3.44 1 771.1882465598497 618.5334704220195 618.7045510941116 1001.381396043079 1046.536145468584 1056.7418222606 658.949188867931 346.9436805230936 931.4827635216864 299.7033236431547
689 0.005 3.445 1 771.3059505866266 618.7463408819468 618.9177521598731 1001.389405245128 1046.537241822127 1056.743077735448 659.1115591772972 347.0454201408918 931.5122752648035 299.7034401820967
690 0.005 3.45 1 771.4231295286232 618.9587635971934 619.1305050913912 1001.396282969981 1046.536751848715 1056.742519110616 659.2736004946183 347.147119934445 931.540814552497 299.7035541464404
691 0.005 3.455 1 771.5403053308281 619.1707435698791 619.3428133552555 1001.404293795367 1046.537849727632 1056.743772173982 659.4354210422367 347.2487788116298 931.5702500847379 299.7036703496418
692 0.005 3.46 1 771.6569644811 619.3822767221354 619.5546750433817 1001.411151107778 1046.537355313286 1056.743210347328 659.5967970620363 347.3503859077518 931.598699347682 299.7037839602246
693 0.005 3.465 1 771.7736437309522 619.5933688220229 619.7660938021481 1001.419145735912 1046.538451140525 1056.744461906193 659.7579823567967 347.4519574337381 931.6280461085812 299.7038997448627
694 0.005 3.47 1 771.8898164874851 619.804017783158 619.9770687755855 1001.425985497783 1046.537954888313 1056.743898809857 659.9187477881924 347.5534815681208 931.6564031240872 299.7040129495913
695 0.005 3.475 1 772.0060362439364 620.0142273280998 620.1876029198147 1001.433987170952 1046.53905634146 1056.745152221786 660.0793098525902 347.6550143616033 931.6856895393086 299.704128345281
696 0.005 3.48 1 772.1216922265106 620.2239955494472 620.3976951064568 1001.440771263384 1046.538539933825 1056.74457724883 660.2394639041281 347.756501095356 931.713937053409 299.704241125635
697 0.005 3.485 1 772.2374071937107 620.4333257966148 620.6073481996831 1001.448752735716 1046.539645258363 1056.745833755899 660.3994185942518 347.8579190621164 931.7431238494759 299.7043561164184
698 0.005 3.49 1 772.3525967922388 620.642216984621 620.8165614230707 1001.455532021275 1046.539135428642 1056.745261029607 660.558972386215 347.9592749484548 931.7712590712961 299.7044685581288
699 0.005 3.495 1 772.4678453490072 620.8506712671248 621.0253371316238 1001.463470506701 1046.540242584767 1056.746517762753 660.7183124449299 348.0605894236298 931.8003369430899 299.7045832268898
700 0.005 3.5 1 772.5825399084714 621.0586880293307 621.2336744849405 1001.470254113931 1046.539740518967 1056.745947844935 660.8772544476407 348.1618549189316 931.8283651977817 299.7046953201589
701 0.005 3.505 1 772.6973276564755 621.2662716400617 621.441577064026 1001.478225313537 1046.540845216217 1056.74719992769 661.0360039887878 348.2630725829414 931.8573644505725 299.7048095828425
702 0.005 3.51 1 772.8115659559248 621.4734199509063 621.6490436262345 1001.484981933509 1046.540334438244 1056.746625363115 661.1943582576157 348.36423690472 931.8853059281942 299.7049212914046
703 0.005 3.515 1 772.9258745397299 621.680136188246 621.8560770169478 1001.492922578443 1046.54143437595 1056.747875876441 661.3525206862181 348.4653527913845 931.9142067522466 299.7050351562884
704 0.005 3.52 1 773.0396392708928 621.8864187654706 622.0626761489962 1001.499653723558 1046.540921780662 1056.747300669918 661.510284220468 348.566420769818 931.9420530067474 299.7051464950242
705 0.005 3.525 1 773.1534790318985 622.0922716077583 622.2688442065496 1001.507572933661 1046.542020793609 1056.748550246495 661.6678636445714 348.6674446326718 931.9708604640897 299.7052600295401
706 0.005 3.53 1 773.2667749301838 622.2976931171654 622.4745801734199 1001.514281689732 1046.541505509003 1056.747971438735 661.8250544953212 348.7684220547112 931.9986047228253 299.7053709974081
707 0.005 3.535 1 773.3801343564644 622.502686295635 622.6798866373208 1001.522178037344 1046.542604198596 1056.749220018232 661.9820871445459 348.8692976588615 932.0272989586979 299.7054841856902
708 0.005 3.54 1 773.492944727245 622.7072501868494 622.8847629600905 1001.528863021513 1046.542090426856 1056.74864325236 662.1387223960523 348.9701458332964 932.0549334800057 299.7055948106373
709 0.005 3.545 1 773.605828452982 622.9113881527044 623.0892121929897 1001.536750912894 1046.543190603569 1056.749891678264 662.2951958609115 349.0709661195037 932.0835479652274 299.7057075933055
710 0.005 3.55 1 773.7181716589157 623.1150980083047 623.2932329169147 1001.543423051494 1046.542673067662 1056.749311689748 662.4512298320213 349.171732920773 932.1111062983127 299.7058178653645
711 0.005 3.555 1 773.8306189034505 623.3183845190201 623.496828726985 1001.551291200838 1046.54376967701 1056.750557571669 662.6070825125773 349.2724584403692 932.1396359140134 299.7059303361534
712 0.005 3.56 1 773.9425507172831 623.5212461539397 623.6999987658305 1001.557955420177 1046.543255123272 1056.749978484922 662.7625314291757 349.3731343223931 932.1671189556428 299.7060402750537
713 0.005 3.565 1 774.054636967089 623.7236851403154 623.9027450047096 1001.565863745028 1046.544360646863 1056.751224445232 662.9177500476665 349.4737659554445 932.195658040528 299.7061524341437
714 0.005 3.57 1 774.1661498175438 623.9257001148551 624.1050667879404 1001.572540413255 1046.543844091593 1056.750640568934 663.0726897784448 349.5743469405728 932.2230944734052 299.7062620170882
715 0.005 3.575 1 774.277677457065 624.1272947355483 624.3069670068509 1001.580350375877 1046.544921559896 1056.751874113356 663.2274027313146 349.6748862653074 932.2514033936443 299.7063738434704
716 0.005 3.58 1 774.3886007233341 624.3284672531485 624.5084445976793 1001.587002771732 1046.544408204773 1056.751295337449 663.3816860979293 349.7753705775078 932.2787352483566 299.7064831743799
717 0.005 3.585 1 774.4995818853121 624.5292218557595 624.7095028113479 1001.594797863934 1046.545492513831 1056.752532948719 663.5357920915956 349.875808245156 932.3069404456407 299.7065947215781
718 0.005 3.59 1 774.610107546873 624.7295557516846 624.9101402266801 1001.601425381074 1046.544977698271 1056.751952383068 663.6894949050228 349.9761848882861 932.3341758992283 299.7067037665021
719 0.005 3.595 1 774.72068262882 624.9294736900525 625.1103601100475 1001.609199392085 1046.546061619266 1056.753188790552 663.8430294331454 350.0765166480157 932.3622854421885 299.706815068892
720 0.005 3.6 1 774.8307894573363 625.1289735583935 625.3101614299079 1001.615812907229 1046.545545691601 1056.752606337705 663.9961675679182 350.1768012888302 932.3894260830366 299.7069238671357
721 0.005 3.605 1 774.9409248574046 625.3280594519244 625.5095472675763 1001.623569072142 1046.546629073249 1056.753841981344 664.1491292709326 350.2770362387816 932.4174438868797 299.7070349158422
722 0.005 3.61 1 775.0505815642171 625.5267285112527 625.7085163304575 1001.630078025735 1046.546095475558 1056.753254216379 664.3016435594852 350.377218024406 932.4444729464851 299.7071434146178
723 0.005 3.615 1 775.16027702308 625.7249853171732 625.9070716340169 1001.637783299003 1046.547189784517 1056.754499239409 664.4540032790541 350.4773545598026 932.4723852644877 299.7072540754934
724 0.005 3.62 1 775.2694854603993 625.9228284330366 626.1052124438709 1001.644374856236 1046.546688226319 1056.753922759838 664.6059995509622 350.5774460891579 932.4993279653024 299.70736223311
725 0.005 3.625 1 775.3787364621036 626.120259923018 626.3029408760647 1001.652087609528 1046.547763313739 1056.755150418235 664.7578025885925 350.6774839956941 932.5271650569914 299.707472590199
726 0.005 3.63 1 775.4874831409538 626.317278946777 626.5002561831235 1001.658655637051 1046.547254156644 1056.754568166315 664.9092104074867 350.7774674874294 932.5539940772868 299.7075803674118
727 0.005 3.635 1 775.5962788165261 626.513889482562 626.6971615285438 1001.666352369894 1046.54832387111 1056.755792442283 665.0604407130422 350.8774058485046 932.5817320633469 299.707690276628
728 0.005 3.64 1 775.7045746177862 626.7100896413557 626.8936560467486 1001.672918567791 1046.547814300762 1056.755210636046 665.2112701714666 350.9772800132294 932.6084925563476 299.7077976528939
729 0.005 3.645 1 775.8129193484154 626.9058830256724 627.0897424454753 1001.6805982633 1046.548882268202 1056.756434771051 665.3619348611072 351.0771042617499 932.6361510380485 299.7079072032007
730 0.005 3.65 1 775.9207822982511 627.1012670097919 627.2854192922098 1001.687131970858 1046.548369595885 1056.755851917343 665.5122217764773 351.1768760501236 932.6628212517824 299.7080141281609
731 0.005 3.655 1 776.0286932432688 627.2962469032335 627.4806902242248 1001.694792133514 1046.549439422488 1056.757076630165 665.6623437041466 351.2765974729189 932.6903895043879 299.7081232173194
732 0.005 3.66 1 776.1361203495869 627.490818863597 627.6755533146114 1001.701309604506 1046.548927550019 1056.756493105337 665.8120847351888 351.3762656535307 932.7169678972186 299.7082297095084
733 0.005 3.665 1 776.2435841967053 627.6849871032181 627.8700115271206 1001.708939796312 1046.549991153935 1056.757713667636 665.9616367763963 351.4758959809456 932.7444334860269 299.7083383477342
734 0.005 3.67 1 776.3505582052999 627.8787498077274 628.0640638259008 1001.715431417926 1046.549476862171 1056.757128892797 666.1108094080242 351.5754684533213 932.770910583158 299.7084444160973
735 0.005 3.675 1 776.4575669696684 628.0721103754338 628.2577129106309 1001.723049851699 1046.550544362381 1056.758350749901 666.2597978289174 351.6749841714679 932.7982829909606 299.7085526865212
736 0.005 3.68 1 776.5641342518204 628.2650684382058 628.4509586119877 1001.729527625193 1046.550024852313 1056.75776119149 666.4084373758014 351.7744651787784 932.8246068631546 299.7086583377716
737 0.005 3.685 1 776.67074446048 628.4576269026647 628.6438034570318 1001.737156897674 1046.551102658838 1056.758988502105 666.5568967329243 351.8738710627811 932.8519010716927 299.7087661975071
738 0.005 3.69 1 776.7768583722282 628.6497834120893 628.8362460598406 1001.743612271497 1046.550579655217 1056.758395672467 666.7049719317249 351.9732259782331 932.8781989840405 299.7088715048628
739 0.005 3.695 1 776.8830206079991 628.8415422106998 629.0282895665237 1001.751209418035 1046.551651018777 1056.759619344499 666.8528750536948 352.0725202159268 932.9054133792803 299.7089790173636
740 0.005 3.7 1 776.9886714365464 629.0329013503336 629.2199328714185 1001.757620453992 1046.551116396286 1056.759020700885 667.0003887425165 352.1717711381145 932.9316040880075 299.709083933583
741 0.005 3.705 1 777.0944017813313 629.2238638584942 629.4111785986062 1001.765210273812 1046.552195389352 1056.760248077565 667.1477281906805 352.2709823872552 932.958733479471 299.7091910761607
742 0.005 3.71 1 777.1996114315091 629.4144290294815 629.6020261388046 1001.771623645856 1046.551665908881 1056.759649596066 667.2947024860599 352.3701308420101 932.9848423144348 299.709295693386
743 0.005 3.715 1 777.3049040760857 629.6045992143098 629.7924778665922 1001.779203572409 1046.552743692681 1056.76087487044 667.4414978914419 352.4692182565414 933.0118849463695 299.7094024535369
744 0.005 3.72 1 777.4097072255488 629.7943732699568 629.9825328837578 1001.785600567671 1046.552213238901 1056.760275482177 667.5879183217627 352.5682496740407 933.0379100987601 299.7095067178963
745 0.005 3.725 1 777.5145821042496 629.9837550694197 630.1721942813707 1001.793153707481 1046.553284764596 1056.761496986683 667.7341684732581 352.6672232666201 933.0648578596009 299.7096131932391
746 0.005 3.73 1 777.6189715304115 630.1727417617869 630.3614604723138 1001.799528748604 1046.552752399104 1056.760896851299 667.8800355238938 352.7661448413701 933.0907992641993 299.7097170804563
747 0.005 3.735 1 777.7234634872377 630.3613384222841 630.5503350406289 1001.807082597261 1046.553831468663 1056.762121298796 668.0257633326009 352.8650125469489 933.1176843995705 299.7098232221641
748 0.005 3.74 1 777.827403845504 630.5495424006459 630.7388164867263 1001.813419799818 1046.553287379464 1056.761513470889 668.171093539632 352.9638265745033 933.1434985316622 299.7099268364923
749 0.005 3.745 1 777.9314557242398 630.7373579352304 630.9269080936336 1001.820949272989 1046.554364324301 1056.762737825659 668.3162648711825 353.0625849068592 933.1702851606856 299.7100326837872
750 0.005 3.75 1 778.0349592253218 630.9247817846856 631.1146079282506 1001.827220591337 1046.553820039459 1056.76213074269 668.461042856798 353.1612885117889 933.1960011490678 299.7101359721173
751 0.005 3.755 1 778.1385883941599 631.111819185362 631.3019197328043 1001.834722468211 1046.554901247985 1056.763356538449 668.6056725514412 353.2599324571054 933.2227021679608 299.7102415340771
752 0.005 3.76 1 778.2416611498502 631.2984669315147 631.4888417190514 1001.841014656732 1046.554357169056 1056.76274739047 668.7499069052159 353.3585271693406 933.2483322147204 299.71034457922
753 0.005 3.765 1 778.344823422864 631.4847308702205 631.6753784597752 1001.848450819127 1046.555426851513 1056.763968791781 668.8940224751478 353.4570576506647 933.2749539006879 299.710449805628
754 0.005 3.77 1 778.447451200316 631.6706070418215 631.8615272580429 1001.854700034687 1046.554881839395 1056.763361597939 669.0377322132822 353.5555346207619 933.3005098692947 299.710552541847
755 0.005 3.775 1 778.550199289389 631.8560993893961 632.0472910856768 1001.862150793078 1046.555957292675 1056.764584994319 669.1812542669601 353.6539493998705 933.3270428480095 299.7106574773496
756 0.005 3.78 1 778.6523998526947 632.0412061472296 632.2326688701946 1001.868418117651 1046.555419680815 1056.763977663199 669.3244259358685 353.7523132595662 933.3525144829072 299.7107598890915
757 0.005 3.785 1 778.754746237483 632.2259315346672 632.4176638388645 1001.875880579457 1046.556495039252 1056.765196099352 669.4674399024503 353.8506198533369 933.378959228252 299.7108644258061
758 0.005 3.79 1 778.8565547815591 632.4102722304889 632.6022740954586 1001.882136175148 1046.555951476026 1056.764584650738 669.6100589976475 353.9488704428862 933.4043346287322 299.7109664337337
759 0.005 3.795 1 778.9585018406918 632.5942336593882 632.7865033910374 1001.889585031442 1046.557023140656 1056.76580123235 669.7525400972785 354.0470639089813 933.4306863064402 299.7110706711926
760 0.005 3.8 1 779.0599092995511 632.777811937067 632.9703496551622 1001.895842751361 1046.556489988219 1056.765195615855 669.8945750622202 354.1451941410681 933.45598134408 299.7111723109289
761 0.005 3.805 1 779.1614930663935 632.9610126428581 633.1538165082994 1001.903329110412 1046.557573873156 1056.766415550177 670.0364940615939 354.2432656904516 933.4821293077597 299.7112761549621
762 0.005 3.81 1 779.2625227341643 633.1438329060881 633.336902549715 1001.909473977463 1046.556984369763 1056.765784740149 670.1780137383556 354.3412841769163 933.5072895758208 299.7113774118349
763 0.005 3.815 1 779.3636799571904 633.3262756888331 633.519610414625 1001.916831495371 1046.558041944 1056.766998996414 670.3193990519336 354.43923698369 933.5334516459004 299.7114809160357
764 0.005 3.82 1 779.4642755174441 633.5083402495179 633.7019392821126 1001.923010688564 1046.557494071337 1056.766386511274 670.4604222667339 354.5371372087817 933.5585502584468 299.7115818852738
765 0.005 3.825 1 779.5649966172662 633.6900291411484 633.88389170531 1001.930382585332 1046.558563480072 1056.767602140619 670.6012948319481 354.6349781572354 933.5846352087789 299.7116850242983
766 0.005 3.83 1 779.6651610047244 633.8713413075427 634.0654667897808 1001.936587465853 1046.558027987542 1056.766991278088 670.7417605282375 354.7327643678005 933.6096725417563 299.7117856690389
767 0.005 3.835 1 779.7654474767112 634.0522790634658 634.2466668207496 1001.943941079837 1046.559084722903 1056.768197836907 670.8820865248782 354.8304966062722 933.635664301773 299.7118885584756
768 0.005 3.84 1 779.8652131500999 634.2328419582707 634.4274911852267 1001.950131631266 1046.558547084227 1056.767585868855 671.0220593789659 354.9281733725031 933.6606124632247 299.7119889130591
769 0.005 3.845 1 779.9650543712248 634.4130320791463 634.6079420860297 1001.957464989509 1046.55960624108 1056.768795532322 671.1619103701744 355.0257876239985 933.6865246725157 299.712091459854
770 0.005 3.85 1 780.0643754931456 634.5928492422753 634.7880193120895 1001.963632418434 1046.559054848751 1056.768175455557 671.3013789811463 355.1233498496707 933.711248893032 299.7121914855965
771 0.005 3.855 1 780.1638367460502 634.7722958030273 634.9677250432344 1001.970970272769 1046.560119877301 1056.769387163098 671.4406930142229 355.2208479307934 933.7370387884973 299.7122936888933
772 0.005 3.86 1 780.2627979238167 634.9513700342949 635.1470580526108 1001.977103242157 1046.559568234348 1056.768766348595 671.5796158250595 355.3182946949256 933.761792180174 299.7123934091536
773 0.005 3.865 1 780.3618729574714 635.1300754029298 635.3260210419348 1001.9843985787 1046.560624522252 1056.769972465018 671.7183885866056 355.4156766574422 933.7874713004015 299.712495324679
774 0.005 3.87 1 780.4604098676945 635.3084103656728 635.5046130992399 1001.990516037659 1046.560075218141 1056.769352561565 671.8567933696363 355.5130199606544 933.8121299334471 299.7125946110522
775 0.005 3.875 1 780.5590584849062 635.4863779878189 635.6828363779235 1001.997813550128 1046.56113691617 1056.770560173986 671.9950647659959 355.6102930658378 933.8377756912531 299.7126961322463
776 0.005 3.88 1 780.6571894319839 635.663976676075 635.8606905756484 1002.003922267548 1046.560587630615 1056.769938668531 672.1329623749145 355.7075061769585 933.862367998167 299.7127950697362
777 0.005 3.885 1 780.7554345461522 635.8412094744845 636.0381781210242 1002.011182395077 1046.56163340798 1056.771137655071 672.270704958217 355.8046539538302 933.8879231617585 299.7128961568488
778 0.005 3.89 1 780.8531763060773 636.0180764836248 636.2152987575795 1002.017269015927 1046.561080176961 1056.77051467636 672.4080942752847 355.9017451430097 933.9124319381556 299.71299469671
779 0.005 3.895 1 780.9510384606967 636.1945797776361 636.3920547940403 1002.024524102747 1046.562135327218 1056.771718497954 672.5453319060795 355.9987660423971 933.9379094309171 299.7130953822061
780 0.005 3.9 1 781.0483971967481 636.3707169979481 636.5684446899286 1002.030599271084 1046.561586388904 1056.771097074228 672.6821803649356 356.0957314194704 933.9623346744133 299.7131934602636
781 0.005 3.905 1 781.1458713138592 636.5464921248711 636.744471408119 1002.037840484179 1046.562641571804 1056.772299449162 672.8188901669216 356.1926295625479 933.9877274842012 299.7132937438694
782 0.005 3.91 1 781.2428210128147 636.7219025689831 636.9201333739018 1002.04390977311 1046.562090999033 1056.771675241522 672.9552279738118 356.2894727641361 934.0120721003582 299.7133913375923
783 0.005 3.915 1 781.3398759433718 636.8969525230731 637.0954337198779 1002.051138875302 1046.563143595987 1056.772875329342 673.0914263519044 356.3862546730163 934.0373783220124 299.7134912006662
784 0.005 3.92 1 781.4364407503372 637.0716411692048 637.2703718429359 1002.057178831912 1046.562588515264 1056.77224900441 673.2273091490709 356.4829794352298 934.0616311469821 299.7135884150711
785 0.005 3.925 1 781.5331319412957 637.2459706904857 637.4449500228035 1002.064382827534 1046.563640195443 1056.773449029974 673.3630254904456 356.5796415904835 934.0868508066012 299.7136878789308
786 0.005 3.93 1 781.6293135726252 637.419939416133 637.6191670304117 1002.070401080329 1046.563083084398 1056.772821197402 673.4983708201831 356.6762440103776 934.111013010145 299.7137847390298
787 0.005 3.935 1 781.7256108871505 637.5935510696639 637.7930258347528 1002.077572325956 1046.564126053385 1056.774015395388 673.6335438067844 356.7727808558856 934.1361288882672 299.7138838031846
788 0.005 3.94 1 781.8215003163957 637.7668021966488 637.9665243912449 1002.083555932661 1046.563571738523 1056.773391714818 673.7683322560165 356.8692588151337 934.1602294252438 299.7139803087363
789 0.005 3.945 1 781.9174662262119 637.9396992587966 638.1396669049358 1002.09071295942 1046.564617762471 1056.774585823332 673.9030093256229 356.9656799977233 934.1852661848914 299.7140790811802
790 0.005 3.95 1 782.0128974565172 638.1122372545115 638.3124507932995 1002.09670302205 1046.564069167949 1056.773962686102 674.0373088162661 357.0620372126144 934.2092636090852 299.714175248622
791 0.005 3.955 1 782.1084348767149 638.2844219812355 638.4848798462474 1002.103844866047 1046.565113906639 1056.775154698334 674.1714839146778 357.1583384686848 934.2342160671498 299.7142737196627
792 0.005 3.96 1 782.2034718364022 638.4562497108711 638.6569520165862 1002.109813248354 1046.56456195298 1056.77452869695 674.3052962110188 357.2545868365073 934.2581348780305 299.7143695813007
793 0.005 3.965 1 782.2986220357791 638.6277260810891 638.8286711244143 1002.116944331695 1046.565605551479 1056.775719653993 674.4389819413456 357.350766861938 934.2830076499461 299.7144677513228
794 0.005 3.97 1 782.3932611655118 638.7988468795868 639.0000349035887 1002.122901116241 1046.56505250495 1056.77509287463 674.5722894030781 357.4468848954131 934.3068441473852 299.7145633232446
795 0.005 3.975 1 782.4880220077731 638.9696178778187 639.1710471960635 1002.130017650108 1046.566095257085 1056.776283203695 674.705473540796 357.5429380149191 934.3316345410304 299.7146612023909
796 0.005 3.98 1 782.5823044256674 639.1400359768121 639.3417065013643 1002.135911788178 1046.565531280587 1056.775652767031 674.8382648681337 357.6389292509081 934.3553853778676 299.7147565167793
797 0.005 3.985 1 782.6765172217589 639.3101058204505 639.5120159879025 1002.142976507892 1046.566570782183 1056.776842559422 674.9709157878661 357.7348588300318 934.3800991342459 299.7148540383162
798 0.005 3.99 1 782.7702970700806 639.4798233157562 639.681973403706 1002.148900055137 1046.56601894092 1056.776213955684 675.1032221112121 357.8307260766868 934.4037742618585 299.7149490057397
799 0.005 3.995 1 782.8642521260907 639.6491945749084 639.8515827790056 1002.155996778038 1046.5670702768 1056.77740655356 675.235424202201 357.9265318537391 934.4284046882397 299.7150462928298
800 0.005 4 1 782.957709843301 639.8182148621513 640.0208415912887 1002.161897218873 1046.566504599784 1056.77676982088 675.3672379409286 358.022274917352 934.4519911326778 299.7151410169389
801 0.005 4.005 1 783.0512999796621 639.9868902035548 640.1897539748747 1002.168908802742 1046.567542747301 1056.777959716475 675.4989041909241 358.1179549587091 934.4765382853417 299.7152380448775
802 0.005 4.01 1 783.1443614393902 640.1552169266917 640.3583179024489 1002.174781832985 1046.566986561335 1056.777328898993 675.6302128782007 358.2135717239848 934.5000390817704 299.7153325186791
803 0.005 4.015 1 783.2375767490422 640.3232004766151 640.5265369174138 1002.181834957875 1046.568037576389 1056.778520482325 675.7614223955583 358.3091252320106 934.5245032089797 299.7154292499455
804 0.005 4.02 1 783.3302759049983 640.4908365145656 640.6944086488344 1002.187695611458 1046.567472829165 1056.777883135379 675.8922490645633 358.4046167853118 934.5479225853004 299.7155234609887
805 0.005 4.025 1 783.4231515365918 640.6581306846665 640.8619368890356 1002.194748569695 1046.568522922611 1056.779073376022 676.0229916963759 358.5000447464714 934.5723160488659 299.7156200414115
806 0.005 4.03 1 783.51549986791 640.8250787047108 641.0291192697922 1002.200593690777 1046.567953462072 1056.778433374218 676.1533394112677 358.5954094740891 934.5956531037392 299.7157140397066
807 0.005 4.035 1 783.6080036198143 640.9916864071075 641.195959682904 1002.207622849141 1046.568999455993 1056.779622441001 676.2835832235741 358.6907124128224 934.6199586675349 299.7158103541138
808 0.005 4.04 1 783.699988263965 641.1579491218785 641.3624555661406 1002.213454229813 1046.568433463718 1056.7789849337 676.413437238647 358.7859512879814 934.6432171834531 299.7159041042407
809 0.005 4.045 1 783.7921208637582 641.3238726492473 641.5286107421089 1002.220464156819 1046.569475029068 1056.780170581267 676.5432897950554 358.8811199862841 934.6674389135021 299.7160001890329
810 0.005 4.05 1 783.8837325205772 641.4894536622054 641.6944233328668 1002.226277195153 1046.568908574916 1056.779532044764 676.6727188967172 358.9762291946613 934.6906110850963 299.7160937002194
811 0.005 4.055 1 783.9754884232939 641.6546966029274 641.8598966183608 1002.23326346454 1046.569948491549 1056.780716484875 676.8020060038585 359.0712810522722 934.7147494426667 299.7161895390105
812 0.005 4.06 1 784.0667260658827 641.819598709614 642.0250288935044 1002.239054988761 1046.569381170356 1056.780076816368 676.9309085148775 359.1662724732034 934.7378392210026 299.7162828143731
813 0.005 4.065 1 784.1581122316827 641.9841649916236 642.1898237973544 1002.246024097068 1046.570420925669 1056.781260481872 677.0596946883979 359.2611957557504 934.7618957173692 299.716378436124
814 0.005 4.07 1 784.2489867568745 642.1483910741633 642.3542788689485 1002.251803679499 1046.569854223952 1056.780620050545 677.1881031534975 359.3560502137926 934.7849066263982 299.716471439024
815 0.005 4.075 1 784.340004196172 642.3122825530246 642.5183978405805 1002.258753548981 1046.57089091272 1056.781801250033 677.3163955732663 359.4508421154753 934.808880809108 299.7165667952887
816 0.005 4.08 1 784.4305097580886 642.4758356854749 642.6821786200819 1002.264516557499 1046.570323370196 1056.781159944514 677.444316998202 359.5455698435987 934.8318114398761 299.7166595516973
817 0.005 4.085 1 784.5211577966828 642.639055341092 642.8456246184717 1002.271449603341 1046.571359492105 1056.782340240594 677.5721216485158 359.6402189560287 934.8557052288382 299.7167546192132
818 0.005 4.09 1 784.6112967581963 642.8019383812858 643.008733990463 1002.277196332865 1046.570790953506 1056.781697757659 677.6995623720227 359.7348082720096 934.8785558289096 299.71684709435
819 0.005 4.095 1 784.7015805283054 642.964490794317 643.1715108395656 1002.28412393511 1046.571828254469 1056.78287746022 677.826900932874 359.8293379567295 934.9023744122821 299.7169418784565
820 0.005 4.1 1 784.7913528433639 643.1267078868995 643.3339526573474 1002.289854870223 1046.571257523076 1056.782233099934 677.953868288837 359.9238022025972 934.9251459080998 299.7170340169325
821 0.005 4.105 1 784.8812725639824 643.2885950192316 643.4960630477487 1002.296752108869 1046.57229035081 1056.783410660827 678.0807358874752 360.0182055216381 934.9488779790901 299.7171284671818
822 0.005 4.11 1 784.970696655171 643.4501482708625 643.6578397931738 1002.302466766583 1046.571720768624 1056.782766471754 678.2072782744958 360.1125452987692 934.9715660877213 299.7172203345057
823 0.005 4.115 1 785.0602682768142 643.6113724243925 643.8192862417673 1002.309349041553 1046.572753775349 1056.783943327697 678.3336861701246 360.2068168165684 934.995217447857 299.7173144251292
824 0.005 4.12 1 785.1493296160224 643.7722648912842 643.9804007908509 1002.315032427483 1046.572176677571 1056.783295446681 678.4597140169382 360.3010241447916 935.0178251477822 299.717405929322
825 0.005 4.125 1 785.2385411728152 643.9328299188033 644.1411866779272 1002.321891094424 1046.573209459633 1056.784472574965 678.5856258900745 360.3951634924024 935.0413978528487 299.7174996522798
826 0.005 4.13 1 785.3272556843547 644.0930649063894 644.3016422798888 1002.327563727151 1046.57263642965 1056.78382563042 678.711188883496 360.4892400731835 935.0639300282251 299.7175907660215
827 0.005 4.135 1 785.4161252270044 644.2529741916004 644.4617708960452 1002.33441669229 1046.573670994648 1056.785001466149 678.8365676964131 360.5832508150628 935.087430260785 299.7176840796196
828 0.005 4.14 1 785.504487153272 644.4125542208394 644.6215703941373 1002.340078025987 1046.573097806901 1056.784353516216 678.9615943126314 360.6771975564357 935.1098806248993 299.7177748256669
829 0.005 4.145 1 785.5930234490174 644.5718105465359 644.7810446470762 1002.346921337841 1046.574132450059 1056.7855291096 679.0865620342475 360.7710776369388 935.1333288744695 299.7178677481376
830 0.005 4.15 1 785.6810289808672 644.7307385198798 644.9401910166549 1002.352582792354 1046.573560703076 1056.784879682959 679.2110750168154 360.8648930323832 935.1557097032879 299.7179580875424
831 0.005 4.155 1 785.7691979582298 644.889344133758 645.0990134087364 1002.359408821739 1046.574592198775 1056.786053302746 679.3355367599338 360.9586490473429 935.1790601538995 299.7180506253385
832 0.005 4.16 1 785.8568421835728 645.0476233178437 645.2575095816014 1002.365039199361 1046.574014439588 1056.785402264859 679.4596506682935 361.0523410074153 935.2013523530868 299.7181405607333
833 0.005 4.165 1 785.9446491045247 645.2055813850535 645.4156831669833 1002.371837283418 1046.575041931225 1056.786573918432 679.5837014177241 361.1459710809627 935.2246172779979 299.7182327658389
834 0.005 4.17 1 786.0319344593661 645.363214459906 645.573531973519 1002.377446844866 1046.574464423077 1056.785922722754 679.7073857902466 361.2395115361656 935.2468289992183 299.718322348371
835 0.005 4.175 1 786.1193873437689 645.5205279033919 645.7310596435202 1002.38422361309 1046.575491684118 1056.787093866337 679.831002980067 361.3329954670578 935.2700144119005 299.7184141872328
836 0.005 4.18 1 786.206314405351 645.6775176945754 645.8882639153044 1002.389813794432 1046.574914228432 1056.786441836629 679.9542421038071 361.4264140782828 935.2921485543591 299.7185033656364
837 0.005 4.185 1 786.2933969531729 645.8341888207626 646.0451482532704 1002.396574273711 1046.575939584912 1056.787610050263 680.0773595897572 361.5197659605761 935.3152575907648 299.7185948018871
838 0.005 4.19 1 786.379965537498 645.9905373502058 646.201710360551 1002.402149019428 1046.575359990422 1056.7869556174 680.2001105827569 361.6130508614119 935.337313956236 299.7186836234339
839 0.005 4.195 1 786.4667114195944 646.1465692840508 646.3579542020943 1002.408895885528 1046.576385997685 1056.788124081432 680.3227934907175 361.7062721305315 935.3603455936872 299.718774711123
840 0.005 4.2 1 786.5529414819515 646.3022803136685 646.5138774327138 1002.414453767482 1046.57580575417 1056.787469275106 680.4451003696493 361.7994253074638 935.3823246968066 299.7188631474509
841 0.005 4.205 1 786.6393422764639 646.4576755855264 646.6694835524543 1002.421179928154 1046.576830194621 1056.788636811438 680.5673013657182 361.8925116862014 935.4052789282359 299.718953916921
842 0.005 4.21 1 786.7252269787159 646.612751580254 646.8247705274933 1002.426720057924 1046.576249856469 1056.787981407416 680.6891380440024 361.9855285745359 935.4271803730943 299.7190420362469
843 0.005 4.215 1 786.8112853250933 646.7675140558478 646.9797422620685 1002.433431495266 1046.577274160408 1056.789148057972 680.8108896658127 362.0784740723303 935.4500580260789 299.7191324166556
844 0.005 4.22 1 786.896824248953 646.9219580875425 647.1343960734805 1002.438954839477 1046.576692738852 1056.788491430623 680.9322685801968 362.171351147672 935.4718811883771 299.719220223194
845 0.005 4.225 1 786.9825405939166 647.0760899593763 647.2887360014447 1002.445650169783 1046.57771684332 1056.789657328638 681.053555681905 362.2641631999547 935.494680376123 299.71931028315
846 0.005 4.23 1 787.0677442851015 647.2299050628197 647.4427595415204 1002.451158156182 1046.57713621483 1056.789000741866 681.1744779227383 362.3569120530196 935.5164301069208 299.7193977607013
847 0.005 4.235 1 787.1531045863653 647.3834076830449 647.596469693202 1002.457819879627 1046.578153544105 1056.790163845697 681.2952818757085 362.4495847378974 935.5391434952912 299.7194875387833
848 0.005 4.24 1 787.2379679834764 647.5365963095728 647.7498654037521 1002.46332114415 1046.577577907758 1056.789509214747 681.4157550831293 362.5421946837077 935.5608199517387 299.7195747410381
849 0.005 4.245 1 787.3229867773091 647.6894745681168 647.9029495879566 1002.469968337645 1046.578593318574 1056.790669376694 681.5361150399403 362.6347362105403 935.5834562459198 299.7196642072194
850 0.005 4.25 1 787.4075048162922 647.8420385404027 648.0557199538456 1002.475452984931 1046.578016470798 1056.790013521932 681.6561273528968 362.7272129408126 935.6050547390506 299.7197510915616
851 0.005 4.255 1 787.4921732665292 647.9942939457383 648.208180232941 1002.482086590041 1046.579030899246 1056.791172383508 681.7760293793715 362.8196246126399 935.6276146842089 299.7198403088113
852 0.005 4.26 1 787.5763438568306 648.1462370347208 648.3603283613754 1002.487554738513 1046.57845174541 1056.790514348518 681.8955950324304 362.9119709455506 935.6491361863661 299.7199269278401
853 0.005 4.265 1 787.66068624029 648.2978725823663 648.5121676557399 1002.494169414025 1046.579464280742 1056.791672223233 682.0150528238615 363.0042509925112 935.6716216284484 299.7200158412559
854 0.005 4.27 1 787.7445146626886 648.4491973606481 648.6636962582641 1002.499644805527 1046.578890232277 1056.791015943384 682.1341143426396 363.0964611469005 935.6930851603704 299.7201021685956
855 0.005 4.275 1 787.8285173389518 648.6002159129124 648.8149174044038 1002.506252550505 1046.579903073243 1056.792173128881 682.2531039749122 363.1886033018903 935.7155042500333 299.7201908133787
856 0.005 4.28 1 787.9120258082127 648.7509255439907 648.9658294779011 1002.511689691318 1046.57932170159 1056.791513364362 682.3717716391537 363.2806759654339 935.7368791991341 299.7202768794554
857 0.005 4.285 1 787.9956952952756 648.901329692623 649.1164351821405 1002.518274085029 1046.580334465825 1056.79267039173 682.4903302824953 363.3726791735824 935.759214468147 299.7203652716051
858 0.005 4.29 1 788.0788855526456 649.0514265264674 649.2667331815594 1002.523714553506 1046.579757544899 1056.79201142147 682.6085705385368 363.4646131957674 935.7806070536395 299.7204510523724
859 0.005 4.295 1 788.162237878737 649.2012198600553 649.4167265222067 1002.530280815682 1046.580766681624 1056.793165282518 682.726699874581 363.5564766735359 935.8029114958838 299.7205391445564
860 0.005 4.3 1 788.2450916872995 649.3507069280356 649.5664135473925 1002.535644016811 1046.580181390894 1056.792503318637 682.844492927308 363.6482721493897 935.8241389626077 299.72062466318
861 0.005 4.305 1 788.3281014531248 649.4998915405428 649.7157971199326 1002.542177165425 1046.581190725349 1056.793657744774 682.9621724659679 363.7400040096589 935.8463140875321 299.7207124769017
862 0.005 4.31 1 788.4106114511069 649.6487710149601 649.8648755479195 1002.547556152752 1046.580608842185 1056.792996065291 683.0795194221516 363.831664939029 935.8674482590365 299.7207977754392
863 0.005 4.315 1 788.4932797887044 649.7973493148028 650.0136517718394 1002.554072850941 1046.581614829749 1056.79414809866 683.1967621932932 363.9232538871885 935.8895412213915 299.7208853352702
864 0.005 4.32 1 788.5754473643528 649.9456235881274 650.1621238301948 1002.559563742229 1046.581039712464 1056.793486266714 683.313681121416 364.0147739022324 935.9106059297737 299.7209703079765
865 0.005 4.325 1 788.6577828326537 650.0935980612735 650.3102950854814 1002.566131360414 1046.582045840889 1056.79463600965 683.4304898789042 364.106228133787 935.9326393737075 299.7210576043478
866 0.005 4.33 1 788.7396292512217 650.2412699153505 650.4581637804321 1002.571510512539 1046.581459761676 1056.793971264629 683.5469629555574 364.1976109328527 935.9536387328849 299.7211423181439
867 0.005 4.335 1 788.8216273057594 650.3886430252471 650.6057327942323 1002.57800991047 1046.582462815538 1056.795121570429 683.6632596875955 364.2889200647053 935.9755910652785 299.7212293716963
868 0.005 4.34 1 788.9031395373809 650.5357148486286 650.7530005080016 1002.583349603317 1046.581878142103 1056.794457726725 683.77925991198 364.3801622893569 935.9965127576276 299.721313808058
869 0.005 4.345 1 788.9848336661837 650.682489659623 650.8999701414269 1002.589838350719 1046.582879976572 1056.795606537011 683.8951596859716 364.4713330342551 936.0183965219296 299.7214005677626
870 0.005 4.350000000000001 1 789.0660300616864 650.8289651210198 651.0466401380005 1002.595161136678 1046.582293286062 1056.794940594133 684.0107444333969 364.5624331321803 936.0392420541435 299.721484730929
871 0.005 4.355 1 789.147385731678 650.9751453795228 651.1930136329001 1002.601627444858 1046.583300160919 1056.796090498529 684.126233960845 364.6534645906802 936.0610452645245 299.7215711799555
872 0.005 4.36 1 789.2282449006219 651.1210260390945 651.3390880994361 1002.606932008428 1046.582714295155 1056.795423968633 684.2413829692764 364.7444277134154 936.0818161180124 299.7216551005585
873 0.005 4.365 1 789.3092697333178 651.2666132511223 651.4848674684836 1002.61337901598 1046.583719195246 1056.796572140365 684.3564425275985 364.835334652855 936.1035447335615 299.721741294576
874 0.005 4.37 1 789.3898129452716 651.4119025452399 651.630349337447 1002.618664188913 1046.583131443907 1056.795904432975 684.4711671918924 364.9261703963033 936.1242346005881 299.7218248680396
875 0.005 4.375 1 789.4705194563174 651.5568996172052 651.7755374147628 1002.62509288143 1046.584134898897 1056.797051318286 684.5857993401544 365.016933896567 936.1458860535466 299.721910743461
876 0.005 4.38 1 789.5507383910577 651.7015999249243 651.920429222563 1002.630369832703 1046.583556062942 1056.796391902974 684.7000940093353 365.1076256137954 936.1665164383691 299.7219941509961
877 0.005 4.385 1 789.6311238805357 651.8460094403697 652.0650286028751 1002.636789653828 1046.584566293659 1056.797543880255 684.8142984924465 365.1982472525377 936.1881037765243 299.7220798805488
878 0.005 4.39 1 789.7110250205354 651.9901240502496 652.2093333376533 1002.642053146801 1046.583986113271 1056.796880665569 684.9281717825891 365.2887907274363 936.2086666119536 299.7221631169958
879 0.005 4.395 1 789.7910884858924 652.1339485897842 652.353346717872 1002.648450378105 1046.584988172856 1056.798024674129 685.0419467779006 365.3792701802626 936.2301785433883 299.7222485501671
880 0.005 4.4 1 789.8706770542478 652.2774787408998 652.4970662849713 1002.653697507973 1046.584402864086 1056.797356102859 685.1553907467874 365.4696764278395 936.2506663305652 299.7223315935933
881 0.005 4.405 1 789.9504217930285 652.4207198341246 652.6404955369276 1002.660085972413 1046.58539830103 1056.798493005528 685.2686405663644 365.5600138852691 936.2721061390022 299.7224167760407
882 0.005 4.41 1 790.0296925617819 652.563668543911 652.7836325491943 1002.665316579257 1046.584805112967 1056.797818914916 685.3816147888986 365.6502659696478 936.2925173380629 299.7224995787516
883 0.005 4.415 1 790.1091154379521 652.7063291014762 652.9264803387057 1002.671672368353 1046.585797030804 1056.798957831229 685.4944998347903 365.7404554404035 936.3138767726293 299.7225846714142
884 0.005 4.42 1 790.188064964069 652.8486991108307 653.0690374241253 1002.676880161654 1046.585207517985 1056.798287943851 685.6070824197125 365.83056681793 936.3342109660913 299.7226673747899
885 0.005 4.425 1 790.2671682763711 652.9907822983361 653.2113066542993 1002.68321696233 1046.586201460203 1056.799427512493 685.7195642038726 365.920616509134 936.3554947027729 299.7227523402063
886 0.005 4.43 1 790.3458242552464 653.132576089752 653.353286432006 1002.688394849988 1046.585606219634 1056.798754082687 685.83172921162 366.0105975378858 936.3757561765144 299.7228349701825
887 0.005 4.435 1 790.4246337922547 653.2740855128103 653.494980276226 1002.694709290432 1046.586598211268 1056.799891868163 685.9438014467626 366.1005094335738 936.3969663052749 299.7229198877027
888 0.005 4.44 1 790.5029595587428 653.4153068461804 653.6363861196985 1002.699883967209 1046.586010412383 1056.799220922624 686.0555574808715 366.1903527515405 936.4171540561254 299.7230024001668
889 0.005 4.445 1 790.5814274946306 653.556243599404 653.7775066040231 1002.706185952306 1046.587002245841 1056.800357247736 686.1672050563645 366.2801268223783 936.4382850283448 299.7230872200949
890 0.005 4.45 1 790.6594178862945 653.6968941688905 653.9183405780616 1002.711364854937 1046.586420734737 1056.799687482105 686.2785376288183 366.3698306881003 936.4584115675709 299.7231696006505
891 0.005 4.455 1 790.7375491339931 653.8372623604422 654.0588909572951 1002.717636645847 1046.587401027064 1056.800817323752 686.3897706337549 366.4594636926171 936.4794663260215 299.7232542389929
892 0.005 4.46 1 790.8152483853098 653.9773446200842 654.1991557174262 1002.722801270085 1046.586820200155 1056.800148412754 686.5006946918822 366.5490333366807 936.4995245541786 299.7233363683549
893 0.005 4.465 1 790.8930852352398 654.1171457100655 654.3391380494353 1002.72906683952 1046.587804462813 1056.801279819545 686.6115259602446 366.6385284675816 936.520510968602 299.7234206187716
894 0.005 4.47 1 790.9704823940287 654.2566622924545 654.4788360676503 1002.734215577669 1046.587222812133 1056.80061005899 686.7220421230774 366.7279526011335 936.5404963495241 299.7235023310789
895 0.005 4.475000000000001 1 791.048010717758 654.3958988135745 654.6182528453701 1002.74045296935 1046.588200919516 1056.80173861594 686.8324502337941 366.8173031977646 936.5614102552335 299.7235860714424
896 0.005 4.48 1 791.1250944502576 654.5348519844508 654.7573864852502 1002.74558276163 1046.587618626616 1056.80106861664 686.9425404979399 366.9065822296043 936.5813256404546 299.7236672204277
897 0.005 4.485 1 791.2023151098016 654.6735259474517 654.89623985731 1002.751799505834 1046.588596130063 1056.802197037136 687.052559712627 366.9957892152696 936.6021686443548 299.7237504365929
898 0.005 4.49 1 791.2791024830719 654.811917686759 655.0348112276534 1002.756910889304 1046.588014506885 1056.801526847007 687.1622509920742 367.084933179306 936.6220136483709 299.7238310153151
899 0.005 4.495 1 791.3560211240409 654.9500319806505 655.1731038367955 1002.763115996977 1046.58899356124 1056.802654723513 687.2718351495138 367.1739865655505 936.6427853642613 299.7239135836372
900 0.005 4.5 1 791.4324949222404 655.0878643176356 655.3111151784309 1002.768208635655 1046.588410005523 1056.801982973411 687.3810954603091 367.26297425759 936.6625569336852 299.7239935022402
901 0.005 4.505 1 791.5091052390824 655.2254211452142 655.4488492447421 1002.774398817501 1046.589388418445 1056.803109807923 687.4902652390613 367.3518950383157 936.6832582008135 299.7240754691406
902 0.005 4.51 1 791.5852750459605 655.3626982807514 655.5863038662117 1002.779483501615 1046.58880734865 1056.802438408007 687.599157110466 367.4407377927888 936.7029610391252 299.724154820822
903 0.005 4.515 1 791.6615802178613 655.4997015311278 655.7234835637994 1002.785657361766 1046.589783515946 1056.803563511274 687.7079317350554 367.5295139722346 936.7235919216695 299.7242362056134
904 0.005 4.52 1 791.7374436859013 655.6364261908572 655.8603848810328 1002.790720042942 1046.58920565494 1056.802894351723 687.8163890050463 367.6182174657606 936.7432167717212 299.7243149472341
905 0.005 4.525 1 791.8134619013825 655.7728772565462 655.9970112297206 1002.796890419109 1046.590188219501 1056.804021953099 687.9247513163152 367.7068529333823 936.7637881714198 299.7243957827963
906 0.005 4.53 1 791.8890131592951 655.9090507373211 656.1333603532649 1002.801918274853 1046.58959377064 1056.803342848281 688.0327641764077 367.7954150071508 936.7833403065109 299.7244740651022
907 0.005 4.535 1 791.9647234910768 656.0449520037552 656.2694358066792 1002.808069857713 1046.590575631701 1056.804470168271 688.1407059887102 367.8839068502513 936.8038413532256 299.7245544434479
908 0.005 4.54 1 792.0399764271948 656.1805766069011 656.4052351207561 1002.813088479621 1046.589982983915 1056.80379130913 688.2483302610871 367.972319385083 936.8233248995142 299.7246322862632
909 0.005 4.545 1 792.1153879900413 656.3159301250633 656.5407619059359 1002.819226694144 1046.590964450523 1056.804917932547 688.3558750590738 368.0606660792512 936.8437571243236 299.7247122423871
910 0.005 4.55 1 792.1903427542338 656.4510081574828 656.6760137156401 1002.824228820703 1046.590370139775 1056.804237694985 688.4630991106421 368.1489456613922 936.8631703757051 299.7247897452408
911 0.005 4.555 1 792.2655100009022 656.5858155031381 656.8109937323459 1002.830323095671 1046.591343119155 1056.805360168174 688.5702124390763 368.2371513296748 936.8835217453308 299.7248693964
912 0.005 4.56 1 792.3401844413742 656.7203498304066 656.9457005742678 1002.835309570774 1046.590751305419 1056.804681185183 688.6770754896871 368.3252839059818 936.9028598529239 299.7249466058051
913 0.005 4.565 1 792.4150069484243 656.8546145546674 657.0801368788104 1002.841414852678 1046.59173189919 1056.805806462689 688.7838269097234 368.4133520239746 936.9231461106631 299.7250260495131
914 0.005 4.57 1 792.4893759196912 656.9886071893035 657.2143010418308 1002.846379309838 1046.591134247926 1056.805123592194 688.8902726735701 368.5013386470355 936.942415981561 299.725103055807
915 0.005 4.575 1 792.5638951615413 657.1223313932604 657.3481958521438 1002.852465785598 1046.592112820088 1056.806247383199 688.9966179066133 368.5892519249111 936.9626369748157 299.7251822916745
916 0.005 4.58 1 792.6379613302033 657.255784577928 657.4818196438894 1002.857427417414 1046.591521919121 1056.805567363202 689.1026544742962 368.677085499016 936.9818452575647 299.7252591034643
917 0.005 4.585 1 792.712188413121 657.3889705620612 657.6151752766061 1002.863495665276 1046.592496386037 1056.806688273871 689.2085978226032 368.764846956224 937.0019947079375 299.7253381660652
918 0.005 4.59 1 792.7859703256174 657.5218869733795 657.7482612186915 1002.868441428365 1046.591903209397 1056.806006720014 689.3142381655705 368.8525414238747 937.0211357824777 299.7254148385629
919 0.005 4.595 1 792.8598926809118 657.654537847818 657.8810804877927 1002.874494160359 1046.592876445942 1056.807126664138 689.419780246147 368.9401642349449 937.0412196803981 299.725493790179
920 0.005 4.600000000000001 1 792.9333660409475 657.7869194905905 658.0136308852269 1002.879419624526 1046.592281813033 1056.806444137198 689.5250378057392 369.0277096395218 937.0602898970415 299.7255703117733
921 0.005 4.605 1 793.0069906540673 657.9190369035356 658.1459157614195 1002.885439993887 1046.593248294733 1056.807560621144 689.6301942026921 369.1151851568907 937.0802939212307 299.725649103602
922 0.005 4.61 1 793.0801703617311 658.0508867286744 658.2779332079863 1002.890377022182 1046.592664852816 1056.806883401288 689.7350781600168 369.2025901134688 937.0993086911701 299.7257255373334
923 0.005 4.615 1 793.1534912762698 658.1824729005363 658.4096860580057 1002.896394451541 1046.593634328068 1056.807999890587 689.8398419576821 369.2899228531207 937.1192511802295 299.7258042060217
924 0.005 4.62 1 793.2263755246928 658.3137926506313 658.5411725682686 1002.901304680427 1046.593044938442 1056.807318397612 689.94431049606 369.3771812011237 937.1381936345306 299.7258804744862
925 0.005 4.625 1 793.2994752186247 658.4448508560602 658.6723962833012 1002.907500493555 1046.594147279416 1056.808517760364 690.0487090329333 369.4643688732145 937.1581949170346 299.7259590110774
926 0.005 4.63 1 793.3720719062342 658.5756428344795 658.8033542734166 1002.912263558915 1046.593452994795 1056.807767037756 690.15277914748 369.5514832575589 937.1769195439609 299.7260351770135
927 0.005 4.635 1 793.44488108872 658.7061740169639 658.9340503278198 1002.918362450771 1046.594517952798 1056.808949645783 690.2567770946677 369.6385244253245 937.1967619556361 299.7261136126879
928 0.005 4.64 1 793.5171936577548 658.8364408744591 659.0644821429008 1002.923095920769 1046.593825246718 1056.808199114592 690.360444741862 369.7254939412757 937.2154711330413 299.7261896516337
929 0.005 4.645 1 793.5897137161339 658.9664480725253 659.1946531987063 1002.929176215033 1046.594890354921 1056.80938049026 690.4640454953428 369.8123901461637 937.2352750491351 299.7262679687638
930 0.005 4.65 1 793.6617411732076 659.0961921807617 659.3245612232902 1002.933901780422 1046.594199704184 1056.808630376895 690.5673221183474 369.8992133080276 937.253936528908 299.7263438671337
931 0.005 4.655 1 793.7339518674667 659.2256778238201 659.454209656175 1002.93995240504 1046.595255465943 1056.809806292143 690.6705287385698 369.9859648659163 937.2736608944505 299.7264220457084
932 0.005 4.66 1 793.8056974811317 659.3549012346355 659.5835961072974 1002.944677519283 1046.594570491256 1056.809059077529 690.7734170893541 370.072638526452 937.2922695377523 299.7264977992003
933 0.005 4.665 1 793.8776249074119 659.4838669883694 659.7127239041027 1002.950719687796 1046.595626554997 1056.810234288718 690.8762335656202 370.1592415513327 937.3119333073997 299.7265757628011
934 0.005 4.67 1 793.9490884325414 659.6125718703862 659.841590924168 1002.955432980106 1046.594940352496 1056.809485700898 690.9787359761888 370.2457717497211 937.330477610093 299.7266513651529
935 0.005 4.675 1 794.0207319729753 659.7410202461981 659.9702004308399 1002.961459098462 1046.595994166094 1056.81065935566 691.0811666336093 370.3322315479713 937.3500742056849 299.7267291975908
936 0.005 4.68 1 794.0919101939794 659.8692084365675 660.0985500559239 1002.966156265394 1046.595307430074 1056.809910458109 691.1832799590204 370.418617211287 937.3685514000852 299.726804604244
937 0.005 4.685 1 794.1632737081188 659.9971423212465 660.2266437842387 1002.97218440986 1046.596371921473 1056.811088844233 691.285331197041 370.5049310093955 937.3881083881543 299.7268821905293
938 0.005 4.69 1 794.2341260729327 660.1248165591394 660.3544784872632 1002.976793291574 1046.595646135622 1056.810319609294 691.3870319225755 370.5911631731026 937.4064265632468 299.726957380873
939 0.005 4.695 1 794.305187885874 660.2522367210217 660.4820579483728 1002.982809323663 1046.596723328365 1056.81150868549 691.4886822121301 370.6773307441569 937.4259101567833 299.72703474339
940 0.005 4.7 1 794.375773114017 660.3793986727015 660.6093796228591 1002.987437495092 1046.596013017313 1056.810745016979 691.5900202529148 370.7634242046842 937.4442109468677 299.7271096133334
941 0.005 4.705 1 794.4465731031792 660.50630860482 660.7364477380298 1002.993452325663 1046.59708105825 1056.811929868075 691.6913118006254 370.8494414897342 937.46363500368 299.7271866720582
942 0.005 4.71 1 794.5169046581365 660.6329617147017 660.8632594455496 1002.998068566879 1046.596364300698 1056.811163338398 691.7922899850427 370.9353854690872 937.4818708547333 299.7272612391165
943 0.005 4.715 1 794.5874287772664 660.7593631884913 660.9898182789988 1003.004046639982 1046.597414751329 1056.812326800499 691.893196259002 371.0212607805075 937.5012178359239 299.7273372690505
944 0.005 4.72 1 794.6574751255708 660.8855085989863 661.1161215823438 1003.008634743 1046.596687950567 1056.811547639272 691.9937872317909 371.1070583185124 937.5193744033248 299.7274108263067
945 0.005 4.725000000000001 1 794.7277193513881 661.011403933116 661.2421733092777 1003.014596215595 1046.597740618141 1056.812713960706 692.0942970734794 371.1927858473496 937.5386516173639 299.7274859322857
946 0.005 4.73 1 794.7974885557501 661.137044403344 661.3679707114867 1003.019177053401 1046.597026022418 1056.811948032447 692.1945021680719 371.2784380888627 937.5567506086319 299.7275587040102
947 0.005 4.735 1 794.8674686672405 661.2624362475829 661.4935178639936 1003.025140423852 1046.598094831193 1056.813128605842 692.2946561156048 371.3640167313141 937.5759818915366 299.7276332073941
948 0.005 4.74 1 794.9369960739665 661.3875742561237 661.6188118658699 1003.029738895593 1046.597399338336 1056.812374962242 692.3945063663234 371.4495214491158 937.5940516008852 299.7277053207764
949 0.005 4.745 1 795.0066994675205 661.5124644654135 661.7438565483111 1003.035678719365 1046.598463456453 1056.813552187574 692.4942854950123 371.5349530981906 937.6132155798186 299.7277790388225
950 0.005 4.75 1 795.0759680854555 661.6371015902872 661.8686489754017 1003.040244845655 1046.597763930363 1056.812796156424 692.5937592733056 371.6203127213556 937.6312101166254 299.7278502938871
951 0.005 4.755 1 795.1454041961391 661.7614925473288 661.9931933944895 1003.046156094001 1046.598824836709 1056.813971219534 692.6931640028001 371.7056000021558 937.6502977738795 299.7279230804779
952 0.005 4.76 1 795.2143897682104 661.8856303153535 662.1174860469647 1003.050721632776 1046.598131007008 1056.813216548944 692.7922551215504 371.7908161375271 937.6682340155073 299.7279933774566
953 0.005 4.765 1 795.2835418109573 662.009523861863 662.241532129372 1003.056625059459 1046.59918890754 1056.814387168514 692.8912941371912 371.875956144728 937.6872641045179 299.7280652487723
954 0.005 4.77 1 795.3522390085444 662.1331660024583 662.3653279529365 1003.061174289641 1046.598490014052 1056.813628533276 692.9900213073536 371.961021680565 937.7051372383004 299.7281346944181
955 0.005 4.775 1 795.4211133150271 662.2565642317679 662.4888779544727 1003.067058780612 1046.599544684842 1056.814797028391 693.0886814283662 372.0460123551218 937.7241018374136 299.7282057862149
956 0.005 4.78 1 795.4895386087474 662.3797127705764 662.6121790710857 1003.071590730807 1046.598843977522 1056.814037085476 693.1870410880484 372.1309288391346 937.7419103305083 299.728274602707
957 0.005 4.785 1 795.5581445422963 662.5026176132822 662.7352350666469 1003.077458337072 1046.599897571684 1056.815204689938 693.2853333640272 372.2157697186556 937.7608100773047 299.728345242928
958 0.005 4.79 1 795.6263023857289 662.6252736677324 662.8580430676079 1003.081974465866 1046.599196861567 1056.814444369195 693.3833239600168 372.3005304195983 937.7785540729218 299.7284137672028
959 0.005 4.795 1 795.6946387117632 662.7476875488484 662.9806071994626 1003.087826015178 1046.600249554849 1056.81561086403 693.4812492517332 372.3852183022223 937.7973884397458 299.7284843011171
960 0.005 4.8 1 795.7625252721782 662.8698535539207 663.1029243548488 1003.092325388989 1046.599547358002 1056.814849192985 693.5788709398748 372.4698253277526 937.8150661975163 299.7285529379324
961 0.005 4.805 1 795.8305929718678 662.9917788031282 663.2249988840745 1003.098161376454 1046.600598956574 1056.816014570026 693.6764330063145 372.5543617665056 937.8338364612613 299.7286236997965
962 0.005 4.81 1 795.8982080508584 663.1134570289906 663.346827434221 1003.102659598583 1046.599901330138 1056.815254117929 693.7737112526526 372.6388265005093 937.8514566728576 299.728692671206
963 0.005 4.815 1 795.9660058804167 663.2348959867875 663.4684146477116 1003.108484635239 1046.600951254372 1056.816417661956 693.8709261192154 372.7232197327243 937.8701665496042 299.7287639000025
964 0.005 4.82 1 796.0333570203006 663.3560892941335 663.5897571678108 1003.112954195098 1046.600246501097 1056.815654351253 693.9678325140504 372.8075371384973 937.8877183600015 299.7288333967401
965 0.005 4.825 1 796.1008790215039 663.4770429430215 663.7108586121043 1003.118762236195 1046.601297251788 1056.816818722705 694.0646727134575 372.891799293763 937.9063561664344 299.7289052279322
966 0.005 4.83 1 796.1679600684746 663.5977522834089 663.8317164301812 1003.123216349795 1046.600592895944 1056.816055118788 694.1612115414467 372.9760154158314 937.9238419908016 299.7289753907746
967 0.005 4.835 1 796.2352233002779 663.7182232456544 663.9523344106151 1003.129003494546 1046.601641868435 1056.817218309669 694.2576820219938 373.0601413964392 937.9424195443663 299.7290479262961
968 0.005 4.84 1 796.3020428783117 663.8384508701517 664.0727097748428 1003.133443324203 1046.600939260048 1056.816455387033 694.3538568031895 373.1441810994718 937.9598445050916 299.7291187799096
969 0.005 4.845 1 796.3690450563453 663.9584412751309 664.1928463959129 1003.139215422835 1046.601987071483 1056.817617132171 694.4499641792136 373.2281502523878 937.9783634622008 299.7291919324804
970 0.005 4.850000000000001 1 796.4355848625729 664.0781902709751 664.3127418687303 1003.143609741496 1046.601268744388 1056.816845493475 694.545772506117 373.3120341306736 937.9957060572045 299.7292633295659
971 0.005 4.855 1 796.5023506988456 664.1977027939843 664.4323997121743 1003.149384290479 1046.602325875908 1056.818011997331 694.641528886045 373.395844483175 938.0140776001962 299.7293369809569
972 0.005 4.86 1 796.5686365490332 664.3169749697851 664.5518174812006 1003.153777269701 1046.601612055623 1056.817242112972 694.7369826087599 373.4795807769618 938.0313393903234 299.7294088884955
973 0.005 4.865 1 796.6351098995752 664.4360113122431 664.6709983718758 1003.159510197625 1046.602654861255 1056.81839986466 694.8323775099855 373.5632420973685 938.0497002462771 299.7294829283893
974 0.005 4.87 1 796.7011314209221 664.5548082919436 664.7899401733807 1003.163884878702 1046.601939384961 1056.817630288471 694.9274685230521 373.6468220511823 938.0669056603286 299.7295550415448
975 0.005 4.875 1 796.7673629162119 664.6733705396343 664.9086462030702 1003.169633862897 1046.602998010977 1056.818795200072 695.0225187872885 373.7303298506135 938.0852238553933 299.729629221969
976 0.005 4.88 1 796.8331284753407 664.7916938994717 665.0271138453118 1003.173981579403 1046.602276778747 1056.818021308357 695.1172524810526 373.8137572936034 938.1023734258465 299.7297013874053
977 0.005 4.885 1 796.899109505124 664.909784165808 665.1453469968799 1003.179708347651 1046.603331638687 1056.81918396807 695.2119487775021 373.8971123003427 938.1206346972139 299.7297754895274
978 0.005 4.89 1 796.9646273405651 665.0276368868618 665.2633430189542 1003.184052988193 1046.602616010081 1056.818413086155 695.3063285880696 373.9803940279587 938.1377427366834 299.7298475776703
979 0.005 4.895 1 797.0303450853506 665.1452571476118 665.3811054156065 1003.189766618134 1046.60367042646 1056.819574772326 695.4006652007108 374.0636037257714 938.1559463935131 299.7299214878484
980 0.005 4.9 1 797.0956177089545 665.2626408492242 665.4986316041591 1003.194100219946 1046.602953145105 1056.818802406124 695.4946974324179 374.1467319122042 938.1729998910834 299.7299932434776
981 0.005 4.905 1 797.1610825124621 665.379793146888 665.6159252095317 1003.19979811668 1046.604005821551 1056.819962989134 695.5886830040134 374.2297858252667 938.1911456501006 299.7300668321186
982 0.005 4.91 1 797.2260796325056 665.4967095575257 665.7329834912227 1003.204116471755 1046.603291866609 1056.819192510594 695.682354563169 374.3127682240612 938.2081312697567 299.730138188695
983 0.005 4.915 1 797.2912815592654 665.6133957626411 665.8498102394902 1003.209800427552 1046.604342592914 1056.820351196919 695.775988416902 374.3956745185221 938.2262148485529 299.7302113633269
984 0.005 4.92 1 797.3560235638892 665.7298475530883 665.9664029286345 1003.214103038783 1046.603626708232 1056.819579217809 695.869312983937 374.4785210626698 938.2431398434315 299.7302822685227
985 0.005 4.925 1 797.4209653145722 665.8460697787308 666.0827649631933 1003.219768156843 1046.604675660196 1056.820737054752 695.9625928357165 374.5612749166133 938.261159951006 299.7303549921861
986 0.005 4.93 1 797.4854507696847 665.9620585437375 666.1988938886036 1003.224053318529 1046.603958577424 1056.819964343777 696.0555660929945 374.6439546718564 938.2780220041714 299.7304254215014
987 0.005 4.935 1 797.5501407738393 666.077818705242 666.3147931346081 1003.229703524892 1046.605007522905 1056.821121621179 696.1484970650696 374.7265615839536 938.2959810020374 299.7304975886501
988 0.005 4.94 1 797.6143689293453 666.193346608054 666.4304603654518 1003.233977864882 1046.604292040103 1056.82034887371 696.2411182079729 374.8090931220563 938.3127841689387 299.7305675009679
989 0.005 4.945 1 797.6788010661016 666.3086463790679 666.5458986572698 1003.239614071152 1046.605339614901 1056.821504617664 696.3336945166217 374.8915517170672 938.3306835596781 299.7306390987221
990 0.005 4.95 1 797.7427811608155 666.4237154795376 666.661106171235 1003.243866066667 1046.604620496919 1056.820729957181 696.4259572459539 374.9739353022669 938.3474241463756 299.7307084999755
991 0.005 4.955 1 797.8069646217343 666.5385572570716 666.7760856836653 1003.24948122813 1046.605665589701 1056.821884240002 696.5181794219789 375.0562456022753 938.3652594670884 299.7307795787069
992 0.005 4.96 1 797.8706890957628 666.65316853992 666.890834979684 1003.253717668598 1046.604945434786 1056.821107809121 696.6100981708236 375.1384803398904 938.381935365519 299.7308483927976
993 0.005 4.965 1 797.9346076568283 666.7675544134611 667.0053575736824 1003.259181313453 1046.60598880642 1056.822262485085 696.7019938931054 375.2206414850127 938.3996682267527 299.7309189808587
994 0.005 4.97 1 797.998071155497 666.8817103339283 667.1196507729567 1003.263355125618 1046.605274488982 1056.821488602145 696.7935813859837 375.3027264082334 938.4162595041805 299.7309873129221
995 0.005 4.975000000000001 1 798.0617483847182 666.9956419343024 667.2337183622429 1003.268924378948 1046.606320422353 1056.822640374866 696.8851339735496 375.3847354677374 938.4339625106082 299.7310574178589
996 0.005 4.98 1 798.1249702110417 667.109345088328 667.3475578363967 1003.273127035623 1046.60560276965 1056.821864411102 696.976381712801 375.4666688711912 938.4505134171651 299.731125288888
997 0.005 4.985 1 798.1883957059576 667.2228244517819 667.4611724986647 1003.278693835519 1046.606642959707 1056.82301420414 697.0675369369936 375.5485292429523 938.468162288446 299.7311949350466
998 0.005 4.99 1 798.2513692952118 667.3360763719346 667.5745600113265 1003.28288731717 1046.60592388467 1056.822238406127 697.1584239235218 375.6303134711483 938.4846572859269 299.7312623912861
999 0.005 4.995 1 798.3144895481871 667.4491059596994 667.6877240264257 1003.288488437181 1046.606975551959 1056.823392029778 697.2492875475846 375.7120239783231 938.5022212638848 299.7313316437902
1000 0.005 5 1 798.3771860761003 667.5619089344787 667.8006618576637 1003.292686002383 1046.606256043695 1056.822614239762 697.3398528706026 375.7936569935814 938.5186611653913 299.7313986403087
1001 0.005 5.005 1 798.4401095050688 667.6744897955621 667.91337669824 1003.298235190024 1046.607295353278 1056.823762835682 697.430377616224 375.875215917951 938.5362054748001 299.7314674844346
1002 0.005 5.01 1 798.5025846750933 667.7868447714121 668.0258660775213 1003.3024002489 1046.60657381532 1056.822985192827 697.5205997360979 375.9566990626947 938.5525895912504 299.7315341062854
1003 0.005 5.015 1 798.5652854074627 667.898979093463 668.1381336233669 1003.307934432886 1046.60761646255 1056.824135625493 697.6107895322897 376.0381138800794 938.5700774716956 299.7316025785554
1004 0.005 5.02 1 798.6275211099976 668.0108894115759 668.2501771795875 1003.31207955944 1046.606893126907 1056.823356217868 697.7006827603678 376.1194511215421 938.5863899123336 299.7316688802425
1005 0.005 5.025 1 798.6899619583004 668.1225793347388 668.3619996212468 1003.317612263965 1046.607942072824 1056.824508730133 697.7905401449127 376.2007139728123 938.6038166456992 299.7317369974465
1006 0.005 5.03 1 798.7519461191778 668.2340462461725 668.4735990224764 1003.321751007982 1046.607219819992 1056.82372861607 697.8801018511051 376.2819151087633 938.6200715613327 299.7318029944389
1007 0.005 5.035 1 798.814151265418 668.345290993511 668.5849760799773 1003.327259317946 1046.608261269665 1056.824877097245 697.9696167088418 376.3630381802097 938.6374458758622 299.7318708646827
1008 0.005 5.04 1 798.8758848127029 668.4563136414098 668.6961308691997 1003.331376463253 1046.607536739018 1056.824096417067 698.0588348710761 376.444081505596 938.6536410751702 299.7319366196413
1009 0.005 5.045 1 798.9378495617091 668.5671184460309 668.8070667398596 1003.336868844506 1046.608577834513 1056.82524426907 698.1480208638075 376.5250423855655 938.6709482116546 299.7320042510723
1010 0.005 5.05 1 798.9993497800778 668.6777015868148 668.9177812038635 1003.340972006467 1046.607853343414 1056.824463209302 698.236905879661 376.6059310026432 938.6870823944797 299.7320698057497
1011 0.005 5.055 1 799.0610862905714 668.7880677854097 669.0282776756387 1003.346436954865 1046.608887321167 1056.825607043864 698.3257582537649 376.6867417058705 938.7043321464358 299.7321372767015
1012 0.005 5.06 1 799.1223522978368 668.8982132241709 669.1385536693899 1003.350520173268 1046.60816074436 1056.824824685198 698.4143098631673 376.7674801913386 938.7204062175015 299.7322026082058
1013 0.005 5.065 1 799.1838472532589 669.0081424595019 669.2486125030313 1003.355980266667 1046.609200523751 1056.825971186847 698.5028297609916 376.848140388038 938.737593659961 299.732269852293
1014 0.005 5.07 1 799.2448808702569 669.1178524921212 669.3584521216012 1003.360056439619 1046.608475734845 1056.825188619385 698.5910589499197 376.9287272606869 938.7536112392089 299.7323349913275
1015 0.005 5.075 1 799.3061434304338 669.2273474121083 669.4680756112947 1003.365493285391 1046.60951287807 1056.826333320487 698.6792648624055 377.0092385916818 938.7707366267206 299.7324020466801
1016 0.005 5.08 1 799.3669406322445 669.3366236396637 669.5774806584052 1003.369552956332 1046.608787994464 1056.8255505247 698.7671700899117 377.0896761358296 938.7866943233801 299.7324670195733
1017 0.005 5.085 1 799.427959010712 669.4456852863328 669.6866703428117 1003.374983596955 1046.609825938509 1056.826695039102 698.8550343766326 377.1700377935674 938.8037625951351 299.7325339131702
1018 0.005 5.09 1 799.4885252603221 669.5545291365135 669.7956424496505 1003.379068280774 1046.609156534813 1056.825973125535 698.9426121514024 377.2503233841862 938.8196997933161 299.7325996762285
1019 0.005 5.095 1 799.549326726278 669.6631596954428 669.9044003138468 1003.384535548361 1046.61025337363 1056.827174326042 699.0301547601038 377.3305377743533 938.8367648406252 299.7326673862783
1020 0.005 5.100000000000001 1 799.6096902403024 669.771574171283 670.0129420254075 1003.388649794072 1046.609602456411 1056.826454988252 699.1174142673924 377.4106754708821 938.8526959147722 299.7327339128161
1021 0.005 5.105 1 799.6702817322667 669.8797756626185 670.1212701918386 1003.394080751662 1046.610657952238 1056.827607649733 699.2046180793135 377.4907373536862 938.8697065693148 299.7328023209132
1022 0.005 5.11 1 799.7304065311863 669.9877619767431 670.2293830520106 1003.398131618235 1046.609952615438 1056.826835167174 699.2915418652 377.5707235586515 938.8855538912223 299.732869563607
1023 0.005 5.115 1 799.7907269189083 670.0955365517576 670.3372834339922 1003.403479944401 1046.610919694987 1056.827906738392 699.3784190767824 377.6506345883936 938.9024537130805 299.7329389221786
1024 0.005 5.12 1 799.8505904937055 670.2030964214722 670.444969223158 1003.40748641465 1046.610199631208 1056.827128821215 699.4650194322824 377.730469654994 938.9181959142755 299.7330073852855
1025 0.005 5.125 1 799.9106411448164 670.3104452702037 670.5524432919576 1003.412816901442 1046.611173663795 1056.8282116238 699.551578271193 377.8102310362814 938.9350065353076 299.7330782012308
1026 0.005 5.13 1 799.9702425792358 670.4175801168989 670.6597035218025 1003.416806714494 1046.610461108451 1056.827445646724 699.6378506766782 377.8899191346211 938.9506729554996 299.7331483969887
1027 0.005 5.135 1 800.0300750202849 670.5245054557411 670.7667531731438 1003.422101881037 1046.611436679861 1056.828536796596 699.7240869761091 377.9695325354919 938.9674340179351 299.7332211350371
1028 0.005 5.14 1 800.0894546427444 670.6312174105889 670.8735897753681 1003.426087043032 1046.610740335148 1056.827784131814 699.8100388773078 378.0490692978107 938.983051910258 299.733293293341
1029 0.005 5.145 1 800.1490422961853 670.737720759778 670.9802167518878 1003.431388986394 1046.611728167432 1056.828882387241 699.895951260532 378.1285298182233 938.9997446871558 299.7333679061671
1030 0.005 5.15 1 800.2081888207346 670.8440117205098 671.0866316822611 1003.43537420332 1046.611037909038 1056.828132676502 699.9815908299942 378.2079150575486 939.0153081618726 299.7334417195173
1031 0.005 5.155 1 800.2675460816747 670.9500947237885 671.1928377631335 1003.440668101919 1046.612027633931 1056.829231723475 700.0671852518759 378.2872251269025 939.0319486046367 299.733517713527
1032 0.005 5.16 1 800.326468924367 671.0559670502136 671.2988331181401 1003.444642672205 1046.611338092653 1056.828482346441 700.1525041356568 378.3664603864032 939.0474590435912 299.7335924298461
1033 0.005 5.165 1 800.3856034450316 671.1616319098564 671.4046204005476 1003.449924397705 1046.612327524422 1056.829581374764 700.2377749952067 378.4456189319646 939.0640527514992 299.7336687670905
1034 0.005 5.17 1 800.4443001649033 671.2670869834431 671.510197836333 1003.453889000933 1046.611640040332 1056.828832427361 700.3227755723539 378.5247039540679 939.0795077625669 299.7337433116782
1035 0.005 5.175 1 800.5032054720855 671.3723357580005 671.6155682620808 1003.459148916225 1046.612624381704 1056.829929007906 700.4077145627697 378.6037123097686 939.0960477126766 299.7338189631459
1036 0.005 5.18 1 800.5616601630629 671.477374456191 671.7207290889723 1003.463082516772 1046.611930844784 1056.829177517242 700.4923752325664 378.682645110636 939.1114374101477 299.7338922548141
1037 0.005 5.185 1 800.6203349602114 671.5822081791969 671.8256838924365 1003.468341177062 1046.612923841911 1056.830277742251 700.5770067365843 378.7615032484398 939.1279261125999 299.7339660819112
1038 0.005 5.19 1 800.6785599878903 671.6868330743052 671.9304301723291 1003.472269176491 1046.612232531885 1056.829525901042 700.6613594365474 378.8402828083974 939.1432622234144 299.7340370986427
1039 0.005 5.195 1 800.7370209054999 671.791253468652 672.0349711583356 1003.477463690058 1046.613219507909 1056.830623509524 700.7456691095506 378.9189890063047 939.1597407824872 299.7341082635899
1040 0.005 5.2 1 800.7950286754872 671.895466010399 672.1393045024224 1003.481354874714 1046.612525462765 1056.829870153897 700.8297034947242 378.9976194577475 939.1750428286041 299.7341763289646
1041 0.005 5.205 1 800.8532583533847 671.9994753360706 672.2434335922427 1003.486579292968 1046.613516191377 1056.830967621666 700.9137055081069 379.0761800745827 939.1914297434503 299.7342443922392
1042 0.005 5.21 1 800.9110372528811 672.1032775179157 672.3473558459473 1003.490475980296 1046.612823316612 1056.830214171805 700.9974293365598 379.1546646453007 939.2066603407118 299.734309239095
1043 0.005 5.215 1 800.9690370843072 672.2068771105322 672.4510745373527 1003.495702728714 1046.613814853431 1056.831311357859 701.081120880716 379.2330727025055 939.222987521757 299.7343739843367
1044 0.005 5.22 1 801.0265840493082 672.3102701293346 672.5545869860809 1003.499581420679 1046.613118564562 1056.830556147695 701.1645254853892 379.3114046969106 939.2381609636777 299.7344356182584
1045 0.005 5.225000000000001 1 801.0843461626943 672.4134620596678 672.6578969301275 1003.504795051989 1046.614112364187 1056.831654254412 701.247914856227 379.3896600920161 939.2544296318542 299.7344972808461
1046 0.005 5.23 1 801.1416733752926 672.5164479368475 672.7610012930134 1003.50868255583 1046.613423881179 1056.830902002428 701.3310216031563 379.4678399276165 939.269558091775 299.7345559761373
1047 0.005 5.235 1 801.1992142457185 672.6192335785502 672.8639038664047 1003.513866126632 1046.614406916389 1056.83199406081 701.4140933115599 379.5459485830579 939.2857640978197 299.7346150464802
1048 0.005 5.24 1 801.2563244267835 672.7218141688571 672.9666016060331 1003.517734702922 1046.613716384461 1056.831241014956 701.4968886727645 379.6239811783889 939.3008363007195 299.7346714551971
1049 0.005 5.245 1 801.3136459477093 672.8241954265324 673.0690982905422 1003.522901503154 1046.614698742571 1056.832332428301 701.57965088268 379.7019372304215 939.3169859340015 299.734728490965
1050 0.005 5.25 1 801.3705350134097 672.9263724655758 673.1713912462117 1003.526755383268 1046.614008155312 1056.831578975327 701.662137054288 379.7798171898964 939.3320022446459 299.7347832055258
1051 0.005 5.255 1 801.4276326386918 673.0283505003448 673.2734843169661 1003.531907518444 1046.614990299413 1056.832669906988 701.7445854028691 379.8576210998813 939.3480961898507 299.7348389292056
1052 0.005 5.26 1 801.4843073983715 673.1301254671397 673.3753751268215 1003.535748900086 1046.61429953178 1056.831915743453 701.8267649198527 379.9353477793804 939.3630770247165 299.7348926775298
1053 0.005 5.265 1 801.541195383399 673.2317022401354 673.4770670436205 1003.540886529261 1046.615280859718 1056.833005710361 701.908906443258 380.0130003011068 939.3791268008125 299.7349477455338
1054 0.005 5.27 1 801.5976602464644 673.3330769873668 673.5785576747298 1003.544716967877 1046.614590495623 1056.832251253093 701.9907780674012 380.0905771573404 939.3940414507706 299.735001128385
1055 0.005 5.275 1 801.6543305911722 673.4342544496595 673.6798503537424 1003.54984250265 1046.615571171928 1056.833340363844 702.0726131253091 380.1680801480426 939.4100266816957 299.7350561047984
1056 0.005 5.28 1 801.7105676506087 673.535230931399 673.7809427105262 1003.55365722527 1046.614879061955 1056.832584577752 702.1542168132651 380.2455055568246 939.4248789562719 299.7351096589717
1057 0.005 5.285 1 801.7670135109539 673.6360109274898 673.8818379404516 1003.558765759673 1046.615857539091 1056.833672399918 702.2357663595351 380.3228560031794 939.4408074044848 299.7351650713618
1058 0.005 5.29 1 801.8230340447984 673.7365908796097 673.9825336995531 1003.562573101062 1046.615167266384 1056.832916699309 702.3170504006885 380.4001324791438 939.4556074764129 299.7352192315594
1059 0.005 5.295 1 801.8792671648813 673.8369762259481 674.0830337294955 1003.567673723141 1046.616148871306 1056.834006393892 702.3982969080987 380.4773341449009 939.471485453341 299.7352753074211
1060 0.005 5.3 1 801.9350682767706 673.937162379628 674.1833352573813 1003.571464814387 1046.61543592824 1056.833240175183 702.4792666512407 380.5544633494688 939.486238688552 299.7353303015864
1061 0.005 5.305 1 801.9910740691361 674.0371538768419 674.283441427836 1003.576540100713 1046.616433896068 1056.83434864863 702.5601986102624 380.6315172882751 939.5020475495289 299.7353873381431
1062 0.005 5.31 1 802.0466575954878 674.1369475603241 674.3833501146673 1003.580313943782 1046.615724863103 1056.833583275162 702.6408767793168 380.7084991501945 939.5167439739233 299.7354433033873
1063 0.005 5.315 1 802.1024475294093 674.2365474680864 674.4830642755379 1003.585376698697 1046.616723287514 1056.834687467309 702.7215166664482 380.7854045673274 939.5325015589993 299.7355013414174
1064 0.005 5.32 1 802.1578130639563 674.3359501584279 674.5825815872511 1003.589139245625 1046.616014375682 1056.833917900579 702.8018856605114 380.8622281664057 939.54714850927 299.7355583131752
1065 0.005 5.325 1 802.2133855545449 674.4351589948128 674.6819046480136 1003.594186031959 1046.617008976648 1056.835017564425 702.8822049818266 380.9389778062896 939.5628548023338 299.7356173284146
1066 0.005 5.33 1 802.2685571226954 674.5341714515573 674.7810314893718 1003.597955459297 1046.616302040704 1056.834246315098 702.962269030583 381.0156535550251 939.5774618411383 299.7356752065692
1067 0.005 5.335 1 802.3239321797971 674.6329918898679 674.8799653865906 1003.602996025024 1046.617294475705 1056.835343523034 703.0422969807536 381.0922510004199 939.5931195900337 299.7357350845573
1068 0.005 5.34 1 802.37886965117 674.7316166818765 674.9787039510277 1003.606730042272 1046.616580627616 1056.834570254588 703.1220546937571 381.1687759257808 939.6076596701438 299.7357937445231
1069 0.005 5.345 1 802.4340145931581 674.8300502442571 675.0772503728236 1003.611749793079 1046.61757294784 1056.835668079056 703.2017788505678 381.2452273420842 939.6232577706314 299.7358543130346
1070 0.005 5.350000000000001 1 802.4887346351663 674.9282891575541 675.1756023962888 1003.615465868424 1046.616856671274 1056.834893160486 703.2812443125621 381.3216050410976 939.6377381251913 299.7359136455862
1071 0.005 5.355 1 802.5436664017376 675.0263378572248 675.2737632328906 1003.620469011655 1046.617848088799 1056.835990309418 703.3606772814823 381.3979083683857 939.6532809781625 299.7359748021692
1072 0.005 5.36 1 802.5982042260651 675.1241930084387 675.371730753846 1003.624185465021 1046.617137175475 1056.835217522215 703.4398445476241 381.4741364328723 939.6677533722125 299.7360346164617
1073 0.005 5.365 1 802.6529440579467 675.221858877173 675.4695080189247 1003.629178851594 1046.618127958732 1056.836313209449 703.5189822564435 381.550289989411 939.6832560477181 299.7360961645371
1074 0.005 5.37 1 802.7072521976199 675.3193314506366 675.5670924534019 1003.632874634253 1046.617414629232 1056.83553934501 703.5978549437042 381.6263607061017 939.6976425016337 299.7361563308142
1075 0.005 5.375 1 802.7617659276839 675.4166154926039 675.6644873664295 1003.637854281739 1046.618405712077 1056.83663535391 703.6766973979358 381.7023582670701 939.713081190442 299.7362181690203
1076 0.005 5.38 1 802.8158557529467 675.5137070851281 675.7616902355961 1003.641536580848 1046.617692160431 1056.83586098633 703.755277636471 381.7782815712754 939.72741056276 299.7362784981051
1077 0.005 5.385 1 802.8701531445373 675.6106107788513 675.858704293605 1003.646502836218 1046.618682570465 1056.836956364434 703.8338253435953 381.8541211691983 939.7427969704831 299.7363404585013
1078 0.005 5.39 1 802.9240303354319 675.7073233034154 675.9555273559509 1003.650178693216 1046.617979406214 1056.83618791403 703.9121364689605 381.9298906585719 939.757066077161 299.7364008333878
1079 0.005 5.395 1 802.9781196840303 675.8038490048663 676.0521626190317 1003.65513076914 1046.618972421754 1056.837283660532 703.9904080271712 382.0055893584379 939.7723985991358 299.7364627068557
1080 0.005 5.4 1 803.0317868349373 675.9001837199099 676.1486074091599 1003.658795073498 1046.618260651425 1056.836508151832 704.0684101918565 382.0812160574453 939.7866226352454 299.7365229923376
1081 0.005 5.405 1 803.0856815816032 675.9963328493559 676.2448653992401 1003.663729751521 1046.619248022928 1056.837600261458 704.1463944295411 382.1567675822795 939.8019075061954 299.736584729756
1082 0.005 5.41 1 803.1391464325216 676.0922913000747 676.3409334819821 1003.667375943871 1046.618532900016 1056.836823258824 704.2241023142559 382.2322412356471 939.8160799576837 299.7366447485046
1083 0.005 5.415 1 803.1928248588873 676.1880646116419 676.4368153460905 1003.672298970723 1046.619520458597 1056.837915799715 704.3017802252383 382.3076418966514 939.8313169040244 299.7367061948077
1084 0.005 5.42 1 803.2460773359984 676.2836489480383 676.5325085183806 1003.67593392858 1046.618805157225 1056.837138591448 704.3791986439156 382.3829717930839 939.845438327817 299.7367659921897
1085 0.005 5.425 1 803.299549605863 676.3790486006269 676.6280161499014 1003.680845223623 1046.619792723302 1056.838231194673 704.456586018692 382.4582251987118 939.8606240384491 299.7368271301575
1086 0.005 5.43 1 803.3525940934228 676.4742600559435 676.7233358552775 1003.684465246635 1046.619076614678 1056.837453253499 704.5337159238079 382.5334032174536 939.8746912253514 299.7368865381995
1087 0.005 5.435 1 803.405857775353 676.5692875351139 676.8184707631045 1003.689362044988 1046.620063467777 1056.838545121992 704.6108148467846 382.6085069765688 939.8898228852187 299.7369473556236
1088 0.005 5.44 1 803.4586891394434 676.6641276136928 676.9134185295474 1003.692969933737 1046.619347356093 1056.837766788808 704.6876561286801 382.6835273061563 939.9038382433181 299.7370064217614
1089 0.005 5.445 1 803.5117520688805 676.7587843868606 677.0081822721414 1003.697866487406 1046.620336884281 1056.838859421662 704.7644672760902 382.7584756535472 939.918934593407 299.7370668421152
1090 0.005 5.45 1 803.5643944363533 676.8532543312888 677.1027595085293 1003.701471870617 1046.619622742122 1056.838081848744 704.8410219958427 382.8333424826509 939.9329079269302 299.7371254878135
1091 0.005 5.455 1 803.617256639923 676.947541741665 677.1971533937133 1003.706343989929 1046.620606007971 1056.839170664975 704.9175453951832 382.9081394608544 939.9479424384579 299.7371855142804
1092 0.005 5.46 1 803.6696898196478 677.0416433220668 677.2913616605206 1003.709927244079 1046.619889805741 1056.8383922995 704.9938146838751 382.9828600042805 939.9618572494741 299.7372437965947
1093 0.005 5.465 1 803.7223423278745 677.1355631651669 677.385387384753 1003.714787142769 1046.620874840375 1056.839481768859 705.0700594649414 383.0575063416978 939.976838381125 299.7373034371853
1094 0.005 5.47 1 803.7745698762947 677.2292983823008 677.4792285218507 1003.718354525665 1046.620157533712 1056.838702369302 705.1460538498382 383.1320794283503 939.9906997185117 299.7373613058462
1095 0.005 5.475000000000001 1 803.8270187680201 677.3228524838245 677.5728878700058 1003.723193398792 1046.621139371823 1056.839790212046 705.2220126989702 383.2065717028842 940.0056270767922 299.7374205722376
1096 0.005 5.48 1 803.8790409753335 677.4162221439767 677.6663630942426 1003.726746558665 1046.620422491445 1056.83901090018 705.2977147095543 383.2809938412512 940.0194370438592 299.7374780699556
1097 0.005 5.485 1 803.931288148074 677.5094119562565 677.7596575011196 1003.731572825041 1046.62140414521 1056.840098016191 705.3733900715316 383.3553424373795 940.0343142080447 299.7375369588397
1098 0.005 5.49 1 803.9831199968312 677.6024177413982 677.8527685219583 1003.735047042908 1046.620684686109 1056.839318099489 705.4487894063742 383.4296154757978 940.0480999750081 299.7375941345491
1099 0.005 5.495 1 804.0351779990541 677.6952447100266 677.9456995824904 1003.739837212039 1046.62166623351 1056.84040449874 705.524204799777 383.5038127228078 940.0629348915481 299.7376527111299
1100 0.005 5.5 1 804.0867937927367 677.7878887425858 678.0384480592747 1003.743352925206 1046.620950419314 1056.839624801375 705.5993601473899 383.5779369845779 940.0766457227525 299.7377096034658
1101 0.005 5.505 1 804.1386375150227 677.8803542813851 678.1310171686929 1003.748148833413 1046.621931311109 1056.840710187482 705.6744796233028 383.6519871153747 940.0914195188039 299.7377679072906
1102 0.005 5.51 1 804.1900648561086 677.9726376333026 678.2234044216202 1003.751658308044 1046.621212238178 1056.839928411408 705.7493515200333 383.7259635812194 940.105073931479 299.7378244830866
1103 0.005 5.515 1 804.2417127321745 678.0647431187252 678.3156129899673 1003.756444089605 1046.62219132953 1056.84101274365 705.824188231274 383.7998651962287 940.1197947835805 299.7378825298107
1104 0.005 5.52 1 804.2929418576208 678.1566681264057 678.4076409856681 1003.759951590421 1046.621475518005 1056.840232336867 705.8987784848453 383.8736906063735 940.1334052717724 299.7379388782816
1105 0.005 5.525 1 804.3443956306862 678.2484165396982 678.4994914676051 1003.764728496751 1046.622454225067 1056.84131623923 705.9733424090464 383.9474423009272 940.148079806149 299.7379966271591
1106 0.005 5.53 1 804.3954264851448 678.3399842727104 678.5911617321073 1003.768218734392 1046.621735167683 1056.84053402257 706.0476515605164 384.0211179116706 940.1616396099557 299.7380527352636
1107 0.005 5.535 1 804.4466821529456 678.4313761286529 678.6826551590428 1003.772980420364 1046.622713122908 1056.841617545775 706.121935892683 384.0947194683597 940.1762639392264 299.7381102812767
1108 0.005 5.54 1 804.4975173413569 678.5225880735326 678.7739691107633 1003.776456000275 1046.62199398555 1056.840835217916 706.1959675813893 384.1682488655575 940.1897737686071 299.7381661512236
1109 0.005 5.545 1 804.5485769416251 678.6136248843687 678.86510696724 1003.781204050557 1046.622971793784 1056.841918262965 706.2699752315826 384.2417031330709 940.2043480047503 299.7382235173547
1110 0.005 5.55 1 804.5992113327815 678.7044819751816 678.956065787436 1003.784665493958 1046.622252174621 1056.841135255222 706.3437228242915 384.3150831028903 940.2178073919894 299.7382792057419
1111 0.005 5.555 1 804.6500720989877 678.7951642338357 679.0468489188987 1003.78939975456 1046.623229484748 1056.842217486988 706.4174410952255 384.3883883313192 940.2323315720364 299.7383363721046
1112 0.005 5.56 1 804.7005115096206 678.8856683340666 679.1374541117492 1003.792849908939 1046.622510021459 1056.841434103736 706.490913204521 384.4616244465095 940.2457427056302 299.7383918666197
1113 0.005 5.565 1 804.7511814476566 678.975998543921 679.2278845306636 1003.797569773082 1046.623486426962 1056.842515687655 706.5643560164539 384.5347842048661 940.2602188689632 299.738448840493
1114 0.005 5.57 1 804.8014258245497 679.0661509768711 679.3181375887692 1003.801004515281 1046.622765980397 1056.841731584689 706.6375505954246 384.6078249200571 940.2735791848252 299.7385041301894
1115 0.005 5.575 1 804.8518856732485 679.1561303301429 679.4082166302109 1003.805719991529 1046.623744499708 1056.842813532319 706.71072913738 384.68080837242 940.2880087064701 299.7385609072015
1116 0.005 5.58 1 804.9019316841241 679.2459326996709 679.4981190818687 1003.809144253463 1046.623023325508 1056.842028699462 706.7836557480225 384.7537261669267 940.3013217329635 299.7386159738609
1117 0.005 5.585 1 804.952213784799 679.3355634243627 679.5878486614374 1003.813841961045 1046.623998541207 1056.843108436243 706.8565703364375 384.8265798668665 940.315701374799 299.738672516628
1118 0.005 5.59 1 805.0020699830789 679.4250179381997 679.6774024990621 1003.817250175623 1046.62327569649 1056.842322372093 706.9292303609456 384.89937622836 940.3289620484213 299.7387274461308
1119 0.005 5.595 1 805.0521546283785 679.5143003660405 679.7667835903515 1003.821941284979 1046.624254734026 1056.843403903988 707.0018686768411 384.9720924621209 940.3432907642905 299.7387838592157
1120 0.005 5.600000000000001 1 805.101816751021 679.603407405422 679.8559895984924 1003.825332537265 1046.623528774179 1056.842615674812 707.0742541734683 385.0447406515552 940.3565010764064 299.7388386060777
1121 0.005 5.605 1 805.1517130448464 679.6923433834879 679.9450237266028 1003.830008066752 1046.624505930514 1056.843695775986 707.1466216655559 385.1173088649461 940.3707834021817 299.7388948355436
1122 0.005 5.61 1 805.2011869063368 679.7811050928932 680.0338837251535 1003.833385841274 1046.623779359285 1056.842906836626 707.2187402564706 385.1897983584407 940.3839465640102 299.738949399815
1123 0.005 5.615 1 805.2508928192319 679.8696962880122 680.1225725260344 1003.838049939272 1046.624756872151 1056.843986939319 707.2908409474398 385.2622132175151 940.3981811101332 299.7390054441644
1124 0.005 5.62 1 805.3001774040762 679.9581139928632 680.2110879588574 1003.841416294788 1046.624030578172 1056.843198062227 707.3626935792832 385.3345515231548 940.4112972434018 299.7390598372026
1125 0.005 5.625 1 805.3496924426663 680.046361886273 680.2994329250173 1003.846070270723 1046.6250082528 1056.844277975958 707.4345249193047 385.4068168513157 940.4254850157871 299.7391156647781
1126 0.005 5.63 1 805.3987847377999 680.1344368695138 680.3876051749046 1003.849426640154 1046.62428228158 1056.843488910395 707.5061027248668 385.4790070034587 940.438554329706 299.7391698941523
1127 0.005 5.635 1 805.4478539217226 680.2223419850947 680.4756071166737 1003.854057520105 1046.625256770682 1056.844567580786 707.577616379302 385.551119543841 940.4526725052898 299.739225638833
1128 0.005 5.64 1 805.4966156594099 680.3100749851737 680.5634370093341 1003.857405357205 1046.62453277743 1056.843779214935 707.648914074897 385.6231640577708 940.4656961982635 299.7392797593196
1129 0.005 5.645 1 805.545696743557 680.3976400174404 680.6510980908515 1003.86202790075 1046.625506456284 1056.844856470683 707.7202082156412 385.6951296801047 940.4798041962441 299.739335428614
1130 0.005 5.65 1 805.5943908415279 680.4850337243764 680.7385879986959 1003.865361002848 1046.624780305965 1056.844066487287 707.7912627135769 385.767026636571 940.4927903764935 299.7393894939603
1131 0.005 5.655 1 805.6433277172272 680.5722596933288 680.8259095245792 1003.86996104139 1046.625750337834 1056.845142149119 707.862294578287 385.8388435892736 940.5068321989013 299.7394450760415
1132 0.005 5.66 1 805.6918528398278 680.6593148338209 680.9130604442347 1003.873281052754 1046.625025198016 1056.844352472362 707.9330846738829 385.9105915234859 940.5197570500776 299.7394990517741
1133 0.005 5.665 1 805.7406185896187 680.7462030185575 681.0000437136655 1003.877879736823 1046.62599866715 1056.845428661763 708.0038556245394 385.9822601848447 940.5337555733953 299.7395545469631
1134 0.005 5.67 1 805.7889696351322 680.8329213099555 681.0868572135483 1003.881197151995 1046.625277225452 1056.844640448983 708.0743879151331 386.0538669915315 940.5466401565761 299.7396084430419
1135 0.005 5.675 1 805.8375488657452 680.919473198728 681.1735037043342 1003.88577598062 1046.626245133256 1056.845712906689 708.1448955378022 386.1253904851813 940.5605849764996 299.7396637672402
1136 0.005 5.68 1 805.8857002376662 681.0058557889636 681.2599810607217 1003.88907870969 1046.625522589229 1056.844924141499 708.2151495931588 386.1968446919849 940.5734185532976 299.7397175020023
1137 0.005 5.685 1 805.934080117818 681.09207253096 681.3462920167434 1003.893647674565 1046.62649077929 1056.845996397604 708.285384077894 386.2682182520579 940.5873159731395 299.7397727776311
1138 0.005 5.69 1 805.9820527566055 681.1781210627338 681.4324347268945 1003.896942466165 1046.625767836413 1056.845206446024 708.3553909924012 386.3395222508425 940.6001033221673 299.7398264274881
1139 0.005 5.695 1 806.0302676775851 681.2640045100248 681.5184117963178 1003.90148814254 1046.626730534435 1056.846276057522 708.4253768867308 386.4107465822001 940.6139508673284 299.7398815707621
1140 0.005 5.7 1 806.0780638658916 681.3497203027986 681.6042212644891 1003.904758974548 1046.626004353542 1056.845485020346 708.4951256327992 386.4818945767313 940.6266858739818 299.7399350342795
1141 0.005 5.705 1 806.1260903745351 681.435271720379 681.6898658108393 1003.909298996027 1046.626971935211 1056.84655694341 708.5648538250184 386.5529666121809 940.6404869195361 299.7399899018255
1142 0.005 5.71 1 806.1737030138647 681.5206566267295 681.7753436933517 1003.9125632488 1046.626247783449 1056.845766261421 708.6343511129933 386.6239729707038 940.6531775787853 299.7400431216925
1143 0.005 5.715 1 806.221546273679 681.6058781410657 681.8606575661146 1003.917091135765 1046.62721385279 1056.846836723632 708.7038252353773 386.6949001293482 940.6669322298798 299.7400977863932
1144 0.005 5.72 1 806.2689752898757 681.6909332788263 681.94580524103 1003.920343909053 1046.626489265855 1056.846045535785 708.7730623586173 386.7657592636987 940.6795766821957 299.7401507578579
1145 0.005 5.725000000000001 1 806.3166354058546 681.775825528529 682.0307894604975 1003.924859983641 1046.627454844707 1056.847115522581 708.8422775284823 386.8365404880772 940.6932850941049 299.7402051418971
1146 0.005 5.73 1 806.3638876059348 681.8605524085399 682.1156083252463 1003.928097994022 1046.626727020194 1056.846322189494 708.911251727037 386.9072547334548 940.7058847263687 299.7402577557888
1147 0.005 5.735 1 806.4113580991279 681.9451169709344 682.2002643728287 1003.93259431034 1046.627690596566 1056.847391882962 708.9802035418371 386.9778845767244 940.7195378555956 299.7403117845099
1148 0.005 5.74 1 806.4584160209016 682.0295162625556 682.2847554099957 1003.935821403012 1046.626967320242 1056.846601443929 709.0489155070916 387.0484465695887 940.7320923415248 299.7403640683533
1149 0.005 5.745 1 806.5057096686903 682.1137547747492 682.3690847158664 1003.940319936934 1046.627936555068 1056.84767291952 709.1176276087303 387.1189391975041 940.7457121282071 299.7404177588927
1150 0.005 5.75 1 806.5525784583675 682.1978286031897 682.4532497103042 1003.943527514884 1046.627206107829 1056.84687747316 709.1860905845715 387.1893560041172 940.758212495157 299.7404696423271
1151 0.005 5.755 1 806.5997000694367 682.2817422906471 682.5372536753251 1003.94801505003 1046.628174654931 1056.847948405028 709.2545351359723 387.259704079776 940.7717896201482 299.7405229445977
1152 0.005 5.76 1 806.6463937876857 682.365491658236 682.62109384563 1003.951210260359 1046.62744367731 1056.847152671144 709.3227352793917 387.3299751552456 940.7842450369475 299.7405745030788
1153 0.005 5.765 1 806.6933392120867 682.4490817059101 682.7047737058189 1003.955684594669 1046.628411327802 1056.848222959494 709.3909364292142 387.4001692116918 940.7977756883125 299.740627459777
1154 0.005 5.77 1 806.7398559645799 682.5325081196706 682.7882904509888 1003.958866195338 1046.627679572282 1056.847426844541 709.4588882896318 387.4702872611863 940.8101845871076 299.7406786862099
1155 0.005 5.775 1 806.7866234928937 682.6157753438716 682.8716472559222 1003.963326352152 1046.628646570942 1056.84849678715 709.5268348086013 387.5403340872593 940.8236687617241 299.7407313470602
1156 0.005 5.78 1 806.8329913867137 682.6988803228694 682.9548419318961 1003.966499035632 1046.627915769437 1056.847700457497 709.5945453012057 387.6103066733077 940.8360301729846 299.7407822891806
1157 0.005 5.785 1 806.8795946039602 682.7818268346 683.0378774341364 1003.970951729656 1046.628884775423 1056.848770981959 709.6622474326422 387.6802083228315 940.8494692117083 299.7408346808521
1158 0.005 5.79 1 806.9257712084205 682.8646116572968 683.1207514614256 1003.97410587309 1046.628148812529 1056.847971499221 709.7297067791123 387.7500351536586 940.8617863420258 299.7408853774742
1159 0.005 5.795 1 806.9721859141893 682.9472385815584 683.2034669331993 1003.978546327173 1046.629117808232 1056.849041962748 709.7971563927454 387.8197918953547 940.8751798816703 299.7409375343009
1160 0.005 5.8 1 807.018178881706 683.0297044371212 683.2860215665296 1003.981688674816 1046.628381728036 1056.848242115599 709.8643646110307 387.8894733705374 940.8874520241972 299.7409880683041
1161 0.005 5.805 1 807.0644138576524 683.1120131986352 683.3684183719762 1003.986116707785 1046.629350543227 1056.849312172808 709.9315658191344 387.959099542783 940.9008004873523 299.7410401199605
1162 0.005 5.81 1 807.1102280898889 683.1941614688511 683.4506549688424 1003.989246747544 1046.628613911756 1056.848511624 709.9985248789527 388.0286439115523 940.9130267062742 299.7410904689378
1163 0.005 5.815 1 807.1562866890204 683.276153569929 683.532734547509 1003.993663334729 1046.629582414149 1056.84958122581 710.0654800075623 388.0981130211751 940.9263302162875 299.7411423681304
1164 0.005 5.82 1 807.2019241062748 683.35798562532 683.6146544916726 1003.996781116838 1046.628845265394 1056.84878030643 710.1321908955805 388.167505053106 940.9385110869467 299.7411926726713
1165 0.005 5.825 1 807.2478077989903 683.4396624092752 683.6964181994109 1004.001185732068 1046.629813339438 1056.849849449629 710.1989007377932 388.2368234269298 940.9517695353701 299.7412444694521
1166 0.005 5.83 1 807.2932713796935 683.5211796940234 683.7780229014471 1004.004292302732 1046.629076710284 1056.849048622465 710.2653658598429 388.3060655027594 940.9639058589439 299.7412946734788
1167 0.005 5.835 1 807.3389823870284 683.6025420136945 683.8594718255598 1004.008684140223 1046.630043607657 1056.850116692555 710.3318281919491 388.3752391642059 940.9771186526879 299.7413463631133
1168 0.005 5.84 1 807.3842581653513 683.6837449566752 683.9407620219532 1004.011770268232 1046.629304251185 1056.849314163183 710.3980479652201 388.4443328586206 940.9891887649552 299.7413964764905
1169 0.005 5.845 1 807.4297874101035 683.7647938812189 684.0218971699329 1004.016152639083 1046.630272837883 1056.850382954547 710.4642680663162 388.5133550791221 941.0023517950821 299.741448106322
1170 0.005 5.850000000000001 1 807.4748942208859 683.8456842905799 684.1028743857663 1004.019232230833 1046.629533962074 1056.849580549279 710.5302272526833 388.5823054162929 941.0143972427479 299.7414981309707
1171 0.005 5.855 1 807.520253706208 683.9264217086203 684.1836974258723 1004.023603431939 1046.630499611553 1056.8506458895 710.5961970486107 388.6511836881242 941.0275238111738 299.7415496981223
1172 0.005 5.86 1 807.5651916490049 684.0070013953402 684.2643633067721 1004.026672678136 1046.629761837647 1056.84984328503 710.6619199254208 388.7199872458605 941.0395256874301 299.7415996002543
1173 0.005 5.865 1 807.6103822436121 684.0874284597821 684.3448755529355 1004.031030454154 1046.630726473021 1056.850908762219 710.7276496178603 388.7887139871272 941.0526076734629 299.7416510443769
1174 0.005 5.87 1 807.6551528324438 684.1676984461302 684.4252312839078 1004.034090831233 1046.629990413414 1056.850107492089 710.7931333335378 388.8573682749814 941.0645678323406 299.7417008189315
1175 0.005 5.875 1 807.7001746725299 684.2478166321602 684.5054341238953 1004.03843534777 1046.630953584414 1056.851172144243 710.858623463337 388.9259515679362 941.0776053713439 299.74175214313
1176 0.005 5.88 1 807.7447750622576 684.3277785081119 684.5854811877283 1004.041481947129 1046.630216523304 1056.850370319179 710.923867873138 388.9944616868617 941.0895197927587 299.7418017987264
1177 0.005 5.885 1 807.7896257017914 684.4075890731199 684.6653759480055 1004.045813490701 1046.631179378811 1056.851434577399 710.9891177158343 389.0628990599546 941.1025122005403 299.7418529716393
1178 0.005 5.89 1 807.8340486075648 684.4872435036744 684.7451153084136 1004.04884676132 1046.630441832261 1056.850632072306 711.0541158630901 389.1312628337665 941.1143805246252 299.7419025152807
1179 0.005 5.895 1 807.8787225063585 684.5667469280198 684.8247027510696 1004.053165680368 1046.631404291224 1056.851695818882 711.1191180966998 389.1995540176464 941.1273279158403 299.7419535193545
1180 0.005 5.9 1 807.9229797260024 684.646095415656 684.9041356714019 1004.056189519622 1046.63066730726 1056.850893305844 711.1838791730798 389.2677724229642 941.1391551576614 299.7420028985445
1181 0.005 5.905 1 807.9674882989161 684.7252936335223 684.9834173945992 1004.060490912412 1046.631626850504 1056.851955216316 711.2486471073596 389.3359196999687 941.1520560017733 299.7420537760346
1182 0.005 5.91 1 808.0115798617828 684.804337718679 685.0625453541289 1004.063500678793 1046.630888494064 1056.851151660766 711.3131731591045 389.403985831428 941.1638378012302 299.7421030166893
1183 0.005 5.915 1 808.0559200376088 684.8832320200015 685.141522709789 1004.067794686385 1046.631848948884 1056.85221363412 711.3777009617488 389.4719831075027 941.1766971836868 299.742153705842
1184 0.005 5.92 1 808.0998481097439 684.9619728342682 685.220346937267 1004.07079534093 1046.631110756659 1056.851409708177 711.4419903093291 389.5399068726404 941.1884380938969 299.7422027457563
1185 0.005 5.925 1 808.1440349751988 685.0405652817109 685.2990216533517 1004.075084595714 1046.632072703759 1056.852471964918 711.5062884556979 389.6077572611607 941.2012649406157 299.7422532976746
1186 0.005 5.93 1 808.1877957218627 685.1190044860087 685.3775437823721 1004.078083252963 1046.63133899843 1056.851670501214 711.5703459508103 389.6755371376049 941.2129690742465 299.7423021858896
1187 0.005 5.935 1 808.2318043172982 685.1972952291642 685.455916607514 1004.082350411157 1046.63229475588 1056.852728877795 711.6344006225371 389.7432468941381 941.2257430211592 299.7423525094894
1188 0.005 5.94 1 808.2753975937395 685.2754336081648 685.534137516743 1004.085333005277 1046.631559220825 1056.851925880391 711.6982188358634 389.8108846910984 941.2373985638648 299.7424013635739
1189 0.005 5.945 1 808.3192385688134 685.35342408714 685.612209708687 1004.089586466734 1046.632514765615 1056.852983787196 711.7620354217507 389.8784527634926 941.2501260054428 299.7424515444947
1190 0.005 5.95 1 808.3626617310556 685.4312631884736 685.6901307962906 1004.092556623168 1046.631779040611 1056.852180456853 711.8256194514503 389.9459473089764 941.2617357272489 299.7425001992967
1191 0.005 5.955 1 808.4063349865443 685.5089551898708 685.7679039292909 1004.096799698166 1046.632734378109 1056.853237619365 711.8891996233577 390.0133700306318 941.2744198511188 299.7425501402741
1192 0.005 5.96 1 808.4495907892746 685.5864958132589 685.8455262814326 1004.099759808379 1046.631999343074 1056.852434399867 711.95254046325 390.0807195775591 941.2859871497553 299.7425985118936
1193 0.005 5.965 1 808.4931038846217 685.6638899984463 685.9230012683676 1004.103994439893 1046.632955689251 1056.853492122237 712.015887798876 390.1479968271416 941.2986323636545 299.7426480817331
1194 0.005 5.97 1 808.536194717449 685.7411336496436 686.0003261859131 1004.106939903374 1046.632218266269 1056.852687525932 712.0790000291903 390.2152014136385 941.3101543870699 299.7426960829102
1195 0.005 5.975000000000001 1 808.5795442143437 685.8182316058036 686.0775044471507 1004.111161473281 1046.63317325813 1056.85374449532 712.1421200470974 390.2823337977327 941.32275065531 299.7427453236264
1196 0.005 5.98 1 808.6224718539372 685.8951788987141 686.154532864638 1004.114095874708 1046.632436237505 1056.852940483645 712.2049968446988 390.3493957489666 941.3342274023411 299.7427929294288
1197 0.005 5.985 1 808.6656674471877 685.971981486349 686.2314153733437 1004.118317271654 1046.633395737886 1056.853999793941 712.2678883226268 390.4163850871623 941.3467968889804 299.7428418374768
1198 0.005 5.99 1 808.7084348064863 686.0486343802162 686.3081488481996 1004.121231412392 1046.632653180425 1056.853192448827 712.3305315906554 390.4833012287172 941.3582322687992 299.7428890333046
1199 0.005 5.995 1 808.7514669236635 686.1251429557899 686.3847369384634 1004.125437704331 1046.633611519757 1056.854251219288 712.3931907869485 390.5501435200981 941.3707587622932 299.7429375672806
1200 0.005 6 1 808.79406523633 686.2015024939521 686.461176615687 1004.128340445647 1046.632869579271 1056.853443998546 712.4556049381979 390.6169131843486 941.3821506348294 299.7429844480249
1201 0.005 6.005 1 808.8369313280546 686.2777179885388 686.5374713425597 1004.132534740217 1046.633827137383 1056.854501888619 712.5180298923603 390.6836119170449 941.3946347530692 299.7430326559066
1202 0.005 6.01 1 808.8793591255803 686.3537855158838 686.6136184725107 1004.135425693031 1046.633084317314 1056.853693953444 712.5802145254041 390.7502412297579 941.4059830922325 299.7430792841278
1203 0.005 6.015000000000001 1 808.9220575567545 686.4297093766013 686.6896211799099 1004.13960799035 1046.634041319712 1056.854751399976 712.6424085772945 390.8167961733774 941.4184249387284 299.7431272240278
1204 0.005 6.02 1 808.9637620813608 686.5053500320449 686.7654085016025 1004.142220823902 1046.633242205247 1056.853930770444 712.7030925434033 390.8833952544899 941.4295234522316 299.7431736574314
1205 0.005 6.025 1 809.0058715837457 686.5808331170969 686.8410219313162 1004.146319933872 1046.634222034556 1056.855005010835 712.7641451976669 390.949896142651 941.4418427594966 299.743221524124
1206 0.005 6.03 1 809.0476449006694 686.6561580034437 686.9164691616709 1004.149180822088 1046.633502396375 1056.854203176327 712.8251333100746 391.0163185137928 941.453080662389 299.7432678812528
1207 0.005 6.035 1 809.0897640776961 686.7313304978962 686.9917569800144 1004.15335783887 1046.634470990266 1056.855258134814 712.8862362317666 391.0826560361494 941.4654363529402 299.7433155904584
1208 0.005 6.04 1 809.1314970352466 686.8063477972214 687.0668851435969 1004.156220415395 1046.63372473449 1056.854441556482 712.9471627083338 391.1489238240611 941.4766483487701 299.7433618664276
1209 0.005 6.045 1 809.1736769266834 686.8812153393243 687.1418586375443 1004.160369237737 1046.634674126213 1056.8554911524 713.008173509928 391.2151152267931 941.4889310825389 299.743409544145
1210 0.005 6.05 1 809.2153773093142 686.9559297656097 687.216676184702 1004.163204835204 1046.633921934932 1056.854676852173 713.0689624886288 391.2812375242897 941.5000770557776 299.7434557224817
1211 0.005 6.055 1 809.2573257715272 687.0304958022114 687.2913419041164 1004.167333944583 1046.634874277562 1056.855731525105 713.1297769518071 391.3472884373605 941.5123203656696 299.7435033070741
1212 0.005 6.06 1 809.2988320865552 687.1049104483777 687.3658542754108 1004.170155511238 1046.634126593739 1056.854919767738 713.1903738894089 391.413267165125 941.5234246382191 299.7435494320349
1213 0.005 6.065 1 809.3406022381544 687.1791783076895 687.4402171526248 1004.174273745457 1046.635082257157 1056.855975243742 713.2509946943508 391.4791741315231 941.5356285050725 299.7435969843307
1214 0.005 6.07 1 809.3819371984822 687.2532962511239 687.5144287712377 1004.177083440999 1046.634335735918 1056.855163011593 713.311394284436 391.5450070914557 941.5466913604839 299.7436430483546
1215 0.005 6.075 1 809.4235366058811 687.3272687911314 687.5884927775487 1004.181185885144 1046.635290385115 1056.856217531525 713.3718118836135 391.6107696969953 941.5588502728675 299.743690599004
1216 0.005 6.08 1 809.4647077932925 687.4010927809929 687.6624072889084 1004.183985041119 1046.634545066015 1056.855405821186 713.4320104278497 391.676460904197 941.5698719789191 299.7437366744137
1217 0.005 6.085 1 809.5061433523507 687.4747726685799 687.7361758184447 1004.18807342768 1046.63549794859 1056.856459332437 713.4922236162297 391.7420796499334 941.5819869261582 299.7437841940161
1218 0.005 6.09 1 809.5471352559759 687.548305040936 687.809796239054 1004.190827920712 1046.634734872977 1056.855638167606 713.5522067993193 391.8076256905748 941.5929368236565 299.7438303018444
1219 0.005 6.095 1 809.5883806130173 687.6216945261591 687.8832720755134 1004.194891538563 1046.635686625301 1056.856692314253 713.6122065076736 391.873101698429 941.6049864189206 299.7438777880316
1220 0.005 6.100000000000001 1 809.6292320635835 687.6949377990354 687.9566013033632 1004.197672600486 1046.634943532942 1056.855880850172 713.6719922295939 391.9385053027988 941.6159313049831 299.7439237828422
1221 0.005 6.105 1 809.6708464551663 687.7681706795438 688.0298531121314 1004.20199367066 1046.635950449187 1056.856945501929 713.7330249182753 392.0037364804049 941.6281530484844 299.7439712236763
1222 0.005 6.11 1 809.7119493026953 687.8412722721416 688.1029886265803 1004.204850463623 1046.63518912424 1056.856118884759 713.7934892513456 392.0689105162779 941.6391527278432 299.7440171888072
1223 0.005 6.115 1 809.7532150045095 687.9142452112463 688.1760018701431 1004.208906054487 1046.636113039784 1056.857160881784 713.853797178049 392.1340224295857 941.6511577790233 299.7440645512763
1224 0.005 6.12 1 809.7940150386165 687.9870832079145 688.248886349851 1004.211680139574 1046.635362456604 1056.856351881898 713.9137854154104 392.1990628385004 941.6620442763625 299.7441104384171
1225 0.005 6.125 1 809.8350188922643 688.059790986125 688.3216437567721 1004.215715242456 1046.636309427645 1056.85740614391 713.9737299835484 392.2640370670457 941.6739926762842 299.7441578140991
1226 0.005 6.13 1 809.8755906714979 688.1323628294606 688.3942694371078 1004.218469650441 1046.635569587143 1056.856598518702 714.0334030001267 392.3289395751096 941.684838213787 299.744203700824
1227 0.005 6.135 1 809.9163924104731 688.2048040592996 688.4667660913497 1004.222501130484 1046.6365219987 1056.857650854093 714.0930463380241 392.3937743924861 941.6967552733669 299.7442510252673
1228 0.005 6.140000000000001 1 809.9567825294699 688.2771094124968 688.5391297887085 1004.225251800379 1046.635781679049 1056.856839965358 714.1524458038575 392.458537196545 941.707569004649 299.7442969257104
1229 0.005 6.145 1 809.9974148318715 688.3492837460662 688.6113633124901 1004.229264864866 1046.63672698246 1056.857887703855 714.2118473752345 392.5232306445875 941.7194457939501 299.7443443158293
1230 0.005 6.15 1 810.0376374735235 688.4213223545322 688.6834632368804 1004.232000283014 1046.635981532965 1056.857074236915 714.2710123694976 392.587851762724 941.7302194732249 299.7443902452841
1231 0.005 6.155 1 810.0781120992059 688.4932297480913 688.7554323654515 1004.236009682791 1046.636928220775 1056.858122714198 714.3301852494716 392.652404360006 941.7420583816204 299.7444376293234
1232 0.005 6.16 1 810.1181829540213 688.5650013273029 688.8272674103127 1004.238741208183 1046.636183769715 1056.857309604367 714.389122804439 392.7168820825409 941.7527968027496 299.7444835693114
1233 0.005 6.165 1 810.1585087250021 688.6366422109796 688.8989716074079 1004.24274394721 1046.637130245618 1056.858357514995 714.4480720731921 392.7812915966636 941.764599982359 299.7445309499655
1234 0.005 6.17 1 810.1984292369584 688.7081471374011 688.9705414522675 1004.245465851907 1046.636384503715 1056.857543238043 714.5067917352238 392.8456287795814 941.7753008722037 299.7445768578448
1235 0.005 6.175 1 810.2386059406789 688.7795215258038 689.0419803455216 1004.249458162321 1046.637330281486 1056.858590577791 714.5655216636928 392.9098971353567 941.787065812729 299.7446241468991
1236 0.005 6.18 1 810.2783792651451 688.8507603405877 689.1132849812648 1004.252169479109 1046.636584452387 1056.857776012598 714.6240152837041 392.9740929617865 941.7977286030086 299.7446699733234
1237 0.005 6.185 1 810.3184070898827 688.9218683836463 689.184458488271 1004.256150115 1046.637529834576 1056.858823127546 714.6825174306936 393.0382145167395 941.8094542094018 299.7447171662167
1238 0.005 6.19 1 810.3580310307738 688.992841443595 689.2554979786842 1004.258850912353 1046.636784095956 1056.858008428275 714.7407950154166 393.1022654976003 941.8200784485758 299.7447628346214
1239 0.005 6.195 1 810.3979142098765 689.0636835414808 689.3264062681899 1004.262832213276 1046.637735202127 1056.859058001486 714.7990778672837 393.1662491563557 941.8317753484049 299.7448098698238
1240 0.005 6.2 1 810.4373930765066 689.1343909425162 689.3971806600096 1004.265518293639 1046.636986183706 1056.858241633731 714.8571293032741 393.2301671386351 941.8423581743319 299.7448553483575
1241 0.005 6.205 1 810.4771335303509 689.2049679413819 689.4678241829515 1004.269485098912 1046.637934814047 1056.859289826201 714.9151929328842 393.2940151248801 941.8540149321512 299.7449021785322
1242 0.005 6.21 1 810.5164619217386 689.2754105483018 689.538334056617 1004.27215728942 1046.63718446571 1056.858472804096 714.9730239143626 393.3577867489975 941.8645565714045 299.7449474203349
1243 0.005 6.215 1 810.5560522651195 689.3457233242548 689.6087134692023 1004.276112912521 1046.638133318464 1056.859521241623 715.0308705139348 393.4214905919656 941.8761743918083 299.7449939707316
1244 0.005 6.22 1 810.5952409864491 689.4159024760903 689.678959806201 1004.278780267425 1046.637385688419 1056.858705153657 715.0884907608356 393.4851208146389 941.8866840301213 299.7450389820422
1245 0.005 6.225000000000001 1 810.6346828855981 689.4859513756652 689.7490756372653 1004.282728426716 1046.638334937675 1056.859753009726 715.1461186085661 393.5486812386287 941.8982653798572 299.7450853218678
1246 0.005 6.23 1 810.6737195494725 689.5558672256075 689.8190587518386 1004.285379639662 1046.637583413599 1056.858934449893 715.2035221734225 393.6121720774728 941.9087324687825 299.7451300584045
1247 0.005 6.235 1 810.7130112023021 689.6256533087098 689.8889117664708 1004.289315185988 1046.638531793758 1056.8599821464 715.2609357126177 393.6755922967255 941.9202735560486 299.7451760927975
1248 0.005 6.24 1 810.7518991317719 689.6953061893081 689.9586321326884 1004.291956508843 1046.637780361701 1056.859163457786 715.3181326731458 393.7389395641142 941.9307009604022 299.7452205659204
1249 0.005 6.245 1 810.7910541966809 689.7648300570123 690.0282229068757 1004.295890514792 1046.638731203706 1056.860211989495 715.3753382180118 393.8022170108068 941.9422076693355 299.7452663451704
1250 0.005 6.25 1 810.8298030447467 689.8342216231725 690.097681711622 1004.298524980692 1046.637980017976 1056.859393094388 715.4323182751477 393.8654263634768 941.9525991635759 299.7453104999718
1251 0.005 6.255 1 810.8688060200041 689.9034843248949 690.1670112273349 1004.302441417623 1046.638927577372 1056.860439503736 715.4893097222572 393.928564586841 941.9640650384617 299.7453559701965
1252 0.005 6.26 1 810.9074050891762 689.9726150482736 690.2362091163798 1004.305061527833 1046.638175107759 1056.859619731117 715.5460766002745 393.9916348672729 941.9744162286712 299.7453998535072
1253 0.005 6.265000000000001 1 810.9462595266093 690.0416171542914 690.3052780141034 1004.308965312692 1046.639121880233 1056.860665666564 715.6028547513481 394.0546339855949 941.9858428053831 299.7454450595862
1254 0.005 6.27 1 810.9847108592498 690.1104879003526 690.374215775034 1004.311574792686 1046.638369463127 1056.859845818936 715.659388374762 394.1175641733684 941.996156565048 299.745488671384
1255 0.005 6.275 1 811.0234223319417 690.1792304867251 690.4430249591521 1004.315461085358 1046.639315369962 1056.860891018153 715.7159527276484 394.1804241806745 942.0075403370552 299.7455336360184
1256 0.005 6.28 1 811.061729900847 690.2478420477491 690.5117033947807 1004.318057648425 1046.638562463315 1056.860070736432 715.7722974185234 394.2432146665478 942.01781249469 299.7455770241302
1257 0.005 6.285 1 811.1002941816486 690.3163258637021 690.5802536923651 1004.321939495281 1046.639508454036 1056.861115577844 715.8286566693757 394.3059328791349 942.0291619415019 299.7456217388975
1258 0.005 6.29 1 811.1384576393356 690.3846791701777 690.6486736984474 1004.324527654363 1046.638755212185 1056.860294853437 715.8847962518308 394.368584304248 942.0393990734775 299.7456648608217
1259 0.005 6.295 1 811.1768807427298 690.4529052579037 690.7169660616338 1004.328399569479 1046.639700742859 1056.861339432865 715.9409489912877 394.4311605832468 942.0507126553407 299.7457093275138
1260 0.005 6.3 1 811.2149022034794 690.5210012768099 690.7851285795851 1004.330977284309 1046.638947317526 1056.86051844718 715.9968822356118 394.4936705784291 942.0609128821907 299.7457522521711
1261 0.005 6.305 1 811.2531685109367 690.5889705008766 690.8531638709119 1004.334838935195 1046.639893001067 1056.861562711483 716.0528220590511 394.5561093474407 942.07218959443 299.7457965101358
1262 0.005 6.31 1 811.2910345479752 690.6568098514958 690.9210696208173 1004.33740441676 1046.639138004386 1056.86074039769 716.1085432086999 394.6184790006432 942.0823509372485 299.7458392350948
1263 0.005 6.315 1 811.3291647773277 690.7245231526712 690.9888487361985 1004.341257534933 1046.640084103673 1056.86178474677 716.1642848211258 394.6807790082287 942.093590740211 299.7458833321263
1264 0.005 6.32 1 811.3668974209228 690.7921072088874 691.0564989244646 1004.343815549617 1046.639328472621 1056.860962032895 716.2198039006353 394.7430091784803 942.1037191737098 299.7459258583286
1265 0.005 6.325 1 811.4048910248985 690.8595656102032 691.1240229182717 1004.347658868258 1046.640274444875 1056.862006154405 716.2753415759125 394.8051689161381 942.1149239468855 299.7459697765077
1266 0.005 6.33 1 811.442477239209 690.9268949315365 691.1914182270993 1004.350201192878 1046.639517455176 1056.861182401222 716.330655054876 394.8672607780258 942.1250082674081 299.7460121765104
1267 0.005 6.335 1 811.4803310191504 690.9940994196211 691.2586879744573 1004.354036380972 1046.640464149718 1056.862226593554 716.3859929182846 394.929281537536 942.1361762891476 299.7460559445337
1268 0.005 6.34 1 811.5177764908104 691.0611751416135 691.3258294503099 1004.356568474464 1046.639706812502 1056.86140248788 716.4411038413676 394.9912330081911 942.1462225409881 299.7460981821533
1269 0.005 6.345 1 811.5554896785505 691.1281264650598 691.3928458088062 1004.360393434425 1046.640653010927 1056.862446137574 716.4962389281965 395.0531149095784 942.1573533196705 299.7461418273372
1270 0.005 6.350000000000001 1 811.5927958604296 691.194949490695 691.459734352038 1004.362915546547 1046.639895267951 1056.861621539171 716.5511478722724 395.1149278649468 942.1673626503339 299.7461839257916
1271 0.005 6.355 1 811.6303690115253 691.2616485555959 691.5264982263305 1004.366729424289 1046.640840643444 1056.862664580575 716.6060807301899 395.176670680794 942.1784558906944 299.7462274405927
1272 0.005 6.36 1 811.667535420742 691.3282202216399 691.5931349879464 1004.369244206372 1046.640083972244 1056.861840183324 716.6607849647377 395.2383463322744 942.1884293136943 299.7462694494486
1273 0.005 6.365 1 811.7049705521791 691.3946685765761 691.6596477075775 1004.373047036442 1046.641027700466 1056.862881967533 716.7155169986913 395.2999516207066 942.1994858252842 299.7463128219335
1274 0.005 6.37 1 811.7414888853659 691.46086576534 691.7259706653203 1004.375301640272 1046.640215597522 1056.862043750051 716.7688799693427 395.3615885543183 942.209227088883 299.7463547033677
1275 0.005 6.375 1 811.7783903082354 691.5269268222835 691.7921427169954 1004.379018251896 1046.641177495572 1056.863100473552 716.8225846531507 395.4231430832577 942.2201643181597 299.7463980019658
1276 0.005 6.38 1 811.8149725134257 691.5928507041581 691.8581705340104 1004.381503634987 1046.640442603985 1056.862282626215 716.8762227305064 395.4846176578519 942.2300370352493 299.7464397450121
1277 0.005 6.385 1 811.851886750105 691.6586430385311 691.9240604665898 1004.385295613892 1046.641396165484 1056.863322420482 716.9299752652068 395.5460198678619 942.2410127137093 299.7464828189501
1278 0.005 6.390000000000001 1 811.8884464064624 691.7243008485499 691.9898120034934 1004.387786580319 1046.640638222553 1056.862491422273 716.9835645114091 395.6073491031072 942.2508667198038 299.7465243289793
1279 0.005 6.395 1 811.9252923871398 691.7898291510907 692.0554297230221 1004.391559827387 1046.641577319738 1056.863528199676 717.0372159856818 395.6686090064213 942.261805641569 299.7465671838672
1280 0.005 6.4 1 811.9617465433001 691.8552247066543 692.1209122487506 1004.394029909872 1046.640814897629 1056.862699364519 717.090676446532 395.7297939805513 942.2716132032646 299.7466084121076
1281 0.005 6.405 1 811.9984768473054 691.920492342477 692.1862636299261 1004.39778429019 1046.641754157472 1056.86373858784 717.1441804852166 395.7909116028943 942.2824994729087 299.7466509511686
1282 0.005 6.41 1 812.0348077139333 691.9856286653721 692.2514821239583 1004.400238492393 1046.64099394676 1056.862911369102 717.1974824930714 395.8519591707806 942.2922612979903 299.7466919005963
1283 0.005 6.415 1 812.0714091648497 692.0506384415279 692.3165715157348 1004.403979895796 1046.641935309776 1056.863951485655 717.2508211050509 395.9129394308235 942.3031063592041 299.7467341523239
1284 0.005 6.42 1 812.1076126650368 692.1155181897135 692.3815298425418 1004.406424304364 1046.641176813893 1056.863124506114 717.3039564144168 395.9738504758669 942.3128305778778 299.7467748009905
1285 0.005 6.425 1 812.1440761327081 692.1802725365347 692.4463606968075 1004.410152377638 1046.642117630583 1056.864163451155 717.3571215846653 396.0346937374597 942.3236316712624 299.7468167859608
1286 0.005 6.43 1 812.1801491461075 692.2448981733539 692.5110620384238 1004.412570956742 1046.641353553814 1056.863333529002 717.4100770148395 396.0954664675289 942.3332948148551 299.7468571717255
1287 0.005 6.435 1 812.216504516727 692.309399616224 692.5756374463136 1004.416295564856 1046.642299216264 1056.864375902756 717.4630678417401 396.1561735123644 942.3440689678396 299.7468989273032
1288 0.005 6.44 1 812.2524209380198 692.3737731408822 692.6400845538819 1004.418700047189 1046.641533003347 1056.863544724615 717.5158364193824 396.2168098923194 942.3536990320511 299.7469391281534
1289 0.005 6.445 1 812.288633857298 692.438023647381 692.7044070386181 1004.42242528027 1046.642482736119 1056.864588160943 717.5686495419166 396.2773763604923 942.3644476370114 299.7469806505999
1290 0.005 6.45 1 812.3244167998334 692.502147303776 692.7686024627075 1004.424811398403 1046.641714282407 1056.863755567813 717.6212404163992 396.3378738027209 942.3740448743415 299.7470206571699
1291 0.005 6.455 1 812.3604949471937 692.566148872928 692.8326743579184 1004.428523585799 1046.642662708223 1056.86479818635 717.67387323734 396.3982997784681 942.3847575208823 299.7470621071094
1292 0.005 6.46 1 812.396127756021 692.6300243464274 692.8966201209599 1004.430905986549 1046.641894872535 1056.863965558079 717.7262788476432 396.4586592821777 942.3943115232481 299.7471020008707
1293 0.005 6.465 1 812.4320634466744 692.6937786450324 692.9604433668565 1004.434611882824 1046.642843337922 1056.865007876947 717.7787289616725 396.518948643863 942.40498575847 299.7471433410919
1294 0.005 6.47 1 812.4675649650497 692.7574078312057 693.0241415335174 1004.436993026939 1046.642077526889 1056.864175595733 717.8309571548217 396.579171307807 942.4145097096474 299.7471832180733
1295 0.005 6.475000000000001 1 812.5033576018175 692.8209165585714 693.0877180126324 1004.440675562568 1046.643019489377 1056.865214573476 717.8832159039379 396.6393268399142 942.4251376794766 299.7472245291331
1296 0.005 6.48 1 812.5387249522882 692.8843010034198 693.1511703249724 1004.443047997156 1046.642255271503 1056.864383379869 717.9352601622345 396.6994141196323 942.4346265542126 299.7472643835376
1297 0.005 6.485 1 812.5743784456322 692.947565745575 693.2145017824154 1004.446721076601 1046.643197090823 1056.865421705351 717.9873378787674 396.7594338499301 942.4452173044216 299.7473056685707
1298 0.005 6.49 1 812.609614690055 693.0107070032633 693.277709901776 1004.449084546946 1046.642433030039 1056.864590392345 718.0392011580366 396.8193852322946 942.4546716287224 299.7473454871033
1299 0.005 6.495 1 812.6451385973991 693.0737293781085 693.3407980264194 1004.452749799923 1046.643374804029 1056.865628187187 718.0910993446333 396.8792684816844 942.4652284307572 299.7473867908782
1300 0.005 6.5 1 812.6802418794476 693.1366289816084 693.4037635967568 1004.455105008946 1046.642610499453 1056.864796652368 718.1427805337584 396.9390829023693 942.4746491357571 299.7474266835504
1301 0.005 6.505 1 812.7156293837547 693.1994104093779 693.4666099247009 1004.458754260703 1046.643548641731 1056.865832450872 718.194494076942 396.9988299029852 942.4851666918203 299.7474680155541
1302 0.005 6.51 1 812.7505969581166 693.262069757547 693.5293344273861 1004.461101457828 1046.64278743878 1056.865003032612 718.2459921241671 397.0585091003595 942.494551310311 299.7475079016252
1303 0.005 6.515000000000001 1 812.7858524264059 693.3246116778207 693.5919404437262 1004.4647422034 1046.643725472938 1056.866038200118 718.2975243997623 397.1181195286846 942.5050341939461 299.7475492558467
1304 0.005 6.52 1 812.8206879158486 693.3870322230251 693.6544253685721 1004.467080162887 1046.642963649626 1056.865207882727 718.3488409441933 397.1776623056463 942.5143837951031 299.7475890964423
1305 0.005 6.525 1 812.8558115054044 693.4493359948463 693.7167925031025 1004.47071089342 1046.643900966252 1056.866242384423 718.4001908618088 397.237138762864 942.5248312566254 299.747630451219
1306 0.005 6.53 1 812.8905156713143 693.5115190576018 693.779039238531 1004.473039438965 1046.643138852957 1056.865411788588 718.4513255023909 397.2965466096172 942.5341463247264 299.7476703321011
1307 0.005 6.535 1 812.9255110329852 693.5735860495445 693.8411688941526 1004.476662699377 1046.644076600342 1056.86644636253 718.5024953978746 397.3558915825095 942.5445608635184 299.7477116804925
1308 0.005 6.54 1 812.9600873600033 693.635533025312 693.903178834321 1004.47898061161 1046.643313015263 1056.86561465141 718.5534471396282 397.4151643366542 942.55384327973 299.7477515741597
1309 0.005 6.545 1 812.9949506970307 693.6973645159759 693.9650723409306 1004.482592020969 1046.644250033024 1056.866648727178 718.6044352262857 397.4743682157375 942.564219655527 299.7477929096134
1310 0.005 6.55 1 813.0294043309917 693.7590766070837 694.0268468130085 1004.484907928427 1046.643489909093 1056.865818731035 718.6552103628211 397.5335052008172 942.57347321819 299.7478327404615
1311 0.005 6.555 1 813.0641347907616 693.8206737242263 694.088505375162 1004.488503789356 1046.644423767502 1056.866850857401 718.7060123360501 397.5925742019828 942.5838117224102 299.7478739937595
1312 0.005 6.56 1 813.0984566004111 693.8821521222835 694.1500455510151 1004.490808437042 1046.643662780533 1056.866020160872 718.7566072696903 397.6515735535853 942.5930271881695 299.7479137601556
1313 0.005 6.565 1 813.1330573240665 693.9435159879729 694.2114703228673 1004.494393795949 1046.644596156304 1056.867052094681 718.8072203199047 397.7105059790872 942.6033359151719 299.7479549494276
1314 0.005 6.57 1 813.1672445436531 694.0047617363158 694.2727773059212 1004.496688033871 1046.643834348459 1056.866220511849 718.8576310860695 397.7693736246132 942.6125187502561 299.7479946499794
1315 0.005 6.575 1 813.2017092512036 694.065893654246 694.3339695756041 1004.500264320117 1046.644767727963 1056.867252160892 718.9080691582442 397.8281724700163 942.6227878821647 299.7480357353916
1316 0.005 6.58 1 813.2357682346774 694.126908076354 694.3950446722292 1004.502548718214 1046.644005735736 1056.866420498439 718.958302580317 397.8869052566766 942.631934199122 299.7480753257939
1317 0.005 6.585 1 813.2701069936478 694.1878092518776 694.4560056605408 1004.506115653643 1046.644938854864 1056.867451957953 719.0085621983972 397.9455680740957 942.6421676638945 299.7481163060969
1318 0.005 6.59 1 813.3039062470677 694.2485931125549 694.5168498264393 1004.508390866914 1046.644177354845 1056.866620444778 719.0585939608105 398.0041663094938 942.6512721656029 299.7481557264972
1319 0.005 6.595 1 813.338039967266 694.3092642792949 694.5775803950921 1004.511949574605 1046.645110923029 1056.867651682192 719.1086642206155 398.0626945131126 942.6614699703476 299.7481965502034
1320 0.005 6.600000000000001 1 813.371799311937 694.3698190249632 694.6381948925334 1004.5142167292 1046.644348752782 1056.866819300474 719.1584860829635 398.1211583233882 942.6705498576081 299.7482358442365
1321 0.005 6.605 1 813.4058597379923 694.4302616250927 694.698696368231 1004.517763585861 1046.645281576222 1056.867850160432 719.2083626248133 398.1795519035553 942.6807164153138 299.7482764912022
1322 0.005 6.61 1 813.439532261508 694.4905883908854 694.7590823747205 1004.52002479032 1046.644519879372 1056.86701763739 719.2580466134207 398.2378806056283 942.6897654216447 299.7483155618666
1323 0.005 6.615 1 813.4734889041694 694.5508035715083 694.8193559432171 1004.523565685485 1046.645451824108 1056.868047376047 719.3077646552624 398.2961402262513 942.699898811434 299.7483560016053
1324 0.005 6.62 1 813.5070411502949 694.6109034329774 694.8795145752405 1004.525811491344 1046.644688075548 1056.867214012325 719.3572787779507 398.3543365921699 942.708907973099 299.7483949109516
1325 0.005 6.625 1 813.5408776223292 694.6708922449351 694.939561312716 1004.529340119539 1046.645619416702 1056.868243464171 719.4068237701848 398.4124628381761 942.7190048034117 299.7484352211993
1326 0.005 6.63 1 813.5743040556868 694.7307662419931 694.9994936432629 1004.531578079192 1046.644856642503 1056.86741056103 719.4561631802731 398.4705248447306 942.7279805387175 299.7484739745333
1327 0.005 6.635 1 813.608012319102 694.7905297095043 695.0593146117852 1004.535098768173 1046.645788508168 1056.868439909603 719.5055321911685 398.5285114049378 942.7380450992525 299.7485140256719
1328 0.005 6.640000000000001 1 813.6413217418833 694.8501789489646 695.1190217336754 1004.537326360895 1046.645024018048 1056.867605614574 719.5546963921361 398.5864363679901 942.7469893989663 299.7485525563449
1329 0.005 6.645 1 813.6749059777991 694.9097181938639 695.1786180278378 1004.540838762296 1046.645956698277 1056.868635388991 719.603891311211 398.6442930661425 942.7570195506712 299.7485924485326
1330 0.005 6.65 1 813.708084971676 694.9691436933135 695.2381009880839 1004.543057542123 1046.645192933922 1056.86780141253 719.6528793562926 398.7020838420737 942.7659288329151 299.748630830029
1331 0.005 6.655 1 813.7415483425017 695.0284597286105 695.2974736527608 1004.546558363157 1046.646123316877 1056.868829761906 719.7018976993597 398.7598079059221 942.7759258881423 299.7486705362057
1332 0.005 6.66 1 813.7746039039703 695.0876625134877 695.3567334920299 1004.548766182049 1046.645358786213 1056.867995341628 719.7507086706662 398.8174670973321 942.7848010069789 299.7487087079535
1333 0.005 6.665 1 813.8079437207583 695.1467563452668 695.415883549468 1004.552256574535 1046.646288986642 1056.869023485413 719.7995508138424 398.87505858143 942.7947644756105 299.7487482825903
1334 0.005 6.67 1 813.8408751384744 695.2057374185126 695.4749212790127 1004.554451938246 1046.645522419542 1056.868187675181 719.84818564365 398.9325851205397 942.8036039455488 299.7487863124345
1335 0.005 6.675 1 813.8740932170072 695.2646100290033 695.5338497312684 1004.5579362669 1046.646454552819 1056.869216599708 719.8968531360158 398.9900444489926 942.8135362174273 299.7488256701566
1336 0.005 6.68 1 813.9069023890913 695.3233703921732 695.5926663634576 1004.560123560797 1046.645687864609 1056.868380332756 719.9453136845854 399.0474376497533 942.8223432833772 299.748863512376
1337 0.005 6.685 1 813.9399997264112 695.3820227800518 695.6513742090495 1004.563599303859 1046.646619982667 1056.869409033072 719.9938081641052 399.1047619875188 942.8322425704298 299.7489027221318
1338 0.005 6.69 1 813.9726963886261 695.4405633813587 695.7099707182792 1004.565772374359 1046.645850796935 1056.868571410274 720.0420942550312 399.1620270906722 942.8410116835869 299.74894038141
1339 0.005 6.695 1 814.0056763736095 695.498996514096 695.7684589385091 1004.569235623455 1046.646781439815 1056.869599366605 720.090413705641 399.2192237423274 942.8508749379976 299.7489794411673
1340 0.005 6.7 1 814.0382493448523 695.5573183517457 695.8268363155764 1004.571403289201 1046.646014038872 1056.86876254416 720.1385285121261 399.2763536033508 942.8596154746047 299.7490169482938
1341 0.005 6.705 1 814.0711070266875 695.6155332038179 695.8851058876756 1004.574859331294 1046.646944938265 1056.869790212506 720.1866758819102 399.333416680304 942.8694486474162 299.749055827073
1342 0.005 6.71 1 814.1035555028869 695.6736372212049 695.9432650813417 1004.577019773843 1046.646177788419 1056.868953283353 720.2346176134625 399.3904136556984 942.8781575980302 299.7490931752907
1343 0.005 6.715 1 814.1362899277385 695.731634732281 696.0013169538066 1004.580467504783 1046.647108332286 1056.869980543951 720.282592614906 399.4473443655481 942.8879585504187 299.7491319409743
1344 0.005 6.72 1 814.1686154941337 695.7895218827543 696.0592589191525 1004.582616840414 1046.646339405572 1056.869142290287 720.3303649309138 399.504209321939 942.8966318174967 299.7491692018623
1345 0.005 6.725000000000001 1 814.201297481058 695.8473033881356 696.117094362541 1004.586046144382 1046.647267338303 1056.870168684274 720.3781653374011 399.5610090764588 942.9064042050865 299.7492077801577
1346 0.005 6.73 1 814.2335400227187 695.9049750045223 696.1748204105894 1004.58818353466 1046.646499230381 1056.869331365888 720.4257604331516 399.6177481984855 942.9150454959263 299.7492449015582
1347 0.005 6.735 1 814.2660525917747 695.9625410407106 696.2324400883963 1004.591611340411 1046.647429589753 1056.870358230706 720.4733902249536 399.6744176380293 942.9247794781519 299.7492833574229
1348 0.005 6.74 1 814.2981504065041 696.0199976913715 696.2899508385111 1004.593746451912 1046.646663049823 1056.869520914218 720.5208165088133 399.7310214353586 942.9333917705648 299.7493203160238
1349 0.005 6.745 1 814.3305293347648 696.0773491846866 696.3473556573749 1004.5971721649 1046.647597442136 1056.870549813743 720.5682763503072 399.7875617088509 942.9430975349293 299.7493587221154
1350 0.005 6.75 1 814.3625008310944 696.1345917749646 696.4046520217976 1004.599302381441 1046.646831853457 1056.869712200361 720.6155334739349 399.8440355272942 942.9516821078539 299.7493955417028
1351 0.005 6.755 1 814.3947559393124 696.1917296919783 696.4618429335047 1004.602714236532 1046.647760642525 1056.870737383512 720.6628234619312 399.900439011637 942.9613559742224 299.7494338055599
1352 0.005 6.76 1 814.4266020878785 696.2487592518837 696.5189259333403 1004.604826645946 1046.646991598249 1056.869898210173 720.7099103109874 399.9567777306168 942.9699034424242 299.7494705792324
1353 0.005 6.765000000000001 1 814.4587349636175 696.3056845886185 696.5759039409461 1004.608226236794 1046.647918923346 1056.870922987453 720.7570302758107 400.0130512761886 942.9795425267744 299.7495087037116
1354 0.005 6.77 1 814.4904624411218 696.362501903687 696.6327743940166 1004.61033256203 1046.647149989446 1056.870084167018 720.8039479423986 400.069260125725 942.9880586120775 299.7495453415603
1355 0.005 6.775 1 814.5224791917803 696.4192154581539 696.6895403058735 1004.613723964839 1046.648077492787 1056.871108782987 720.850899911951 400.1254041195403 942.9976673345976 299.7495833922363
1356 0.005 6.78 1 814.5540905942815 696.4758214640763 696.7461991211369 1004.615817083905 1046.647305571417 1056.87026808166 720.8976486828494 400.1814835582954 943.0061504124313 299.7496199253213
1357 0.005 6.785 1 814.5864184665938 696.5324308144847 696.8028080512753 1004.619406220728 1046.648277805769 1056.871303050507 720.9454213763818 400.2373936365518 943.0158887676236 299.749657837897
1358 0.005 6.79 1 814.6182507941551 696.588944328096 696.8593337753736 1004.621559864343 1046.647494409718 1056.870451962471 720.9927146050219 400.293259305016 943.0244146664955 299.7496942674894
1359 0.005 6.795 1 814.6502947778963 696.6453646046236 696.9157717857161 1004.624940391808 1046.648402422443 1056.871469488248 721.0399125711447 400.3490651707141 943.0339816588516 299.7497321411598
1360 0.005 6.8 1 814.6818815309329 696.7016860237977 696.9721162801616 1004.627013819733 1046.647625510072 1056.870631589665 721.0868278785898 400.4048113196126 943.0424130713957 299.7497685065848
1361 0.005 6.805 1 814.7137194741451 696.7579121614305 697.0283685524746 1004.630357360181 1046.648549041582 1056.871658417961 721.1337337897414 400.4604963739525 943.051925701515 299.7498063449439
1362 0.005 6.81 1 814.7451302162618 696.8140385717277 697.0845245973273 1004.632423021144 1046.647784167022 1056.870823250662 721.1804009777592 400.5161189400873 943.0603267811724 299.7498427300188
1363 0.005 6.815 1 814.7768121766829 696.8700689117748 697.1405864235089 1004.635779244392 1046.648714144124 1056.871848663618 721.2270763721033 400.5716813525382 943.0698252143948 299.7498805855226
1364 0.005 6.82 1 814.8080800601874 696.9259991437168 697.196550616354 1004.637845252335 1046.647946989884 1056.871009350382 721.2735319011355 400.6271847317346 943.0782054354054 299.7499170222473
1365 0.005 6.825 1 814.8396313268579 696.9818327462716 697.252419370202 1004.641200166354 1046.64887490163 1056.872032756192 721.3200082203392 400.682618274333 943.0876805349144 299.749954943818
1366 0.005 6.83 1 814.8707772117609 697.0375659162711 697.3081895551569 1004.643261674645 1046.648105473858 1056.87119209508 721.3662719924379 400.7379863820231 943.0960344792576 299.749991390861
1367 0.005 6.835 1 814.902216196774 697.093202512973 697.3638637544012 1004.646613868654 1046.649033919346 1056.87221595226 721.412560081912 400.7932925058249 943.1054854448139 299.7500293207528
1368 0.005 6.84 1 814.9333571801154 697.1487389324504 697.4194391276659 1004.648672809573 1046.648264220565 1056.871374870087 721.4586634652264 400.8485348339562 943.1138189584966 299.7500657964613
1369 0.005 6.845 1 814.9647231089519 697.2041786309446 697.4749181622058 1004.652022786534 1046.649190807522 1056.872397250587 721.5047845527548 400.9037119700254 943.1232195085936 299.750103721304
1370 0.005 6.850000000000001 1 814.9956700212859 697.2595174973769 697.5302976875199 1004.654074157504 1046.648420301781 1056.871555699199 721.5506928624768 400.958824015876 943.1315104394614 299.7501401691303
1371 0.005 6.855 1 815.0268949351224 697.3147594215229 697.5855803810628 1004.657406942391 1046.649344472263 1056.872577032853 721.5966302399291 401.0138724313246 943.1408976851723 299.750178039248
1372 0.005 6.86 1 815.0577126479458 697.3699003527627 697.6407632410976 1004.659444533484 1046.648573353445 1056.871735464119 721.6423581973846 401.0688563744288 943.1491658238912 299.7502143978005
1373 0.005 6.865 1 815.0888172567434 697.4249444517924 697.695849136283 1004.662766664583 1046.649497523122 1056.872756528469 721.6881199129087 401.1237757470849 943.1585257235142 299.7502521586716
1374 0.005 6.87 1 815.1195197097884 697.4798877150727 697.750835157334 1004.664794048867 1046.648726229828 1056.871914775489 721.7336803763415 401.1786326955016 943.1667636103042 299.7502884254124
1375 0.005 6.875 1 815.150507027482 697.5347339115527 697.8057240014559 1004.668115313661 1046.649652848611 1056.872936910305 721.7792521739723 401.2334252837246 943.176095265241 299.7503260513307
1376 0.005 6.88 1 815.1810948281833 697.5894793539758 697.8605129206815 1004.670138772554 1046.648881856677 1056.87209463819 721.8246289699927 401.2881539540262 943.1843052857074 299.7503621280626
1377 0.005 6.885 1 815.2119709997345 697.6441278642492 697.9152046809734 1004.673444416737 1046.649805699473 1056.873115416724 721.8700417087509 401.3428196656777 943.1936067448611 299.7503995726377
1378 0.005 6.890000000000001 1 815.2424474491803 697.6986757581972 697.9697965639378 1004.675456077091 1046.649034153804 1056.872273101154 721.9152529174521 401.3974222164984 943.2017862396742 299.7504354589065
1379 0.005 6.895 1 815.2732087047448 697.7531268640646 698.0242913724027 1004.67874840091 1046.64995697884 1056.873293427372 721.960500926579 401.4519682223087 943.2110548490732 299.750472716983
1380 0.005 6.9 1 815.3035707464136 697.8074772978021 698.0786862734708 1004.68075123421 1046.649186704701 1056.872451981435 722.00554369817 401.5064541425301 943.2192045966603 299.7505084202507
1381 0.005 6.905 1 815.3342241672184 697.8617315016922 698.1329843950214 1004.684038642907 1046.650110794138 1056.873472774864 722.0506243288906 401.5608742037982 943.2284454768911 299.7505454961765
1382 0.005 6.91 1 815.3644769387421 697.9158850378079 698.1871826840011 1004.68603455841 1046.649340213795 1056.87263094554 722.0954995771481 401.6152288403734 943.2365669159227 299.7505810166773
1383 0.005 6.915 1 815.3950177160002 697.9699424007905 698.2412842537542 1004.689314485879 1046.650264264063 1056.873650983094 722.1404075828225 401.6695160857039 943.2457799502233 299.7506179130363
1384 0.005 6.92 1 815.4251590467678 698.0238991522724 698.2952860580451 1004.691302212409 1046.649493125616 1056.872808435221 722.185112936624 401.7237405894365 943.2538721786154 299.7506533072178
1385 0.005 6.925 1 815.455593451925 698.0777600552576 698.3491913694086 1004.694572190844 1046.650415367045 1056.873827916634 722.2298599661891 401.7778973725631 943.2630536271555 299.7506900164138
1386 0.005 6.93 1 815.4856269085968 698.1315204901516 698.4029970656534 1004.696549784716 1046.649643195569 1056.872984846025 722.2744013545043 401.8319931212059 943.271114849032 299.750725216795
1387 0.005 6.935 1 815.5159515425908 698.1851853686985 698.4567064924229 1004.699810754704 1046.650565310295 1056.874003827732 722.3189845775087 401.8860239051517 943.2802666672492 299.7507617968735
1388 0.005 6.94 1 815.5458749781776 698.2387499994695 698.510316507636 1004.701780084656 1046.649793321537 1056.873160513048 722.363362407064 401.9399940861892 943.288298086715 299.7507968939865
1389 0.005 6.945 1 815.5760864848036 698.2922193055679 698.5638304601732 1004.705032073459 1046.650715008534 1056.874178850381 722.4077882330694 401.99389973117 943.297419446377 299.7508332977421
1390 0.005 6.95 1 815.6058975139778 698.3455886154269 698.6172452323947 1004.706992554253 1046.649942595463 1056.873335003124 722.4520064588922 402.0477438610508 943.3054209386435 299.7508682125635
1391 0.005 6.955 1 815.6360013320704 698.3988628674615 698.6705641899919 1004.710237115409 1046.650864041736 1056.87435284463 722.4962664469829 402.1015235333778 943.3145137291635 299.7509044998143
1392 0.005 6.96 1 815.6657040452507 698.4520372016095 698.7237841081255 1004.712189570756 1046.650091285073 1056.87350877868 722.5403197158283 402.1552427125312 943.3224852819208 299.7509392732243
1393 0.005 6.965 1 815.6956903893109 698.5051169618628 698.7769086028761 1004.715424146264 1046.651011823985 1056.874526183555 722.5844156922491 402.2088964609675 943.331548040855 299.7509754212323
1394 0.005 6.97 1 815.7252772775277 698.5580971111698 698.8299343479194 1004.717367311049 1046.650238781724 1056.873681656354 722.6283066058149 402.2624896672023 943.3394899983894 299.7510100599761
1395 0.005 6.975000000000001 1 815.7551584258828 698.6109829154389 698.8828648695352 1004.720595182076 1046.651159838661 1056.874699081568 722.6722428438386 402.3160174695514 943.348523600581 299.7510460532443
1396 0.005 6.98 1 815.7846366571129 698.6637692623841 698.9356968335989 1004.722529368789 1046.650385920623 1056.873853749084 722.7159729074469 402.3694839311366 943.3564334584723 299.7510805180692
1397 0.005 6.985 1 815.8144133273955 698.7164615819366 698.9884338570613 1004.725749836614 1046.651307036373 1056.874871055505 722.759749110613 402.4228858456224 943.3654404861292 299.7511163559394
1398 0.005 6.99 1 815.8437854137592 698.7690546187149 699.0410725355664 1004.727675244111 1046.650532625671 1056.87402542897 722.803317498036 402.4762250143478 943.3733224587539 299.7511506620535
1399 0.005 6.995 1 815.8734562288042 698.8215540113495 699.0936165907216 1004.730887407213 1046.651453670226 1056.875042585446 722.8469340550896 402.5295007868222 943.3823007523557 299.751186300038
1400 0.005 7 1 815.902722646488 698.8739545428559 699.1460626648526 1004.732805352442 1046.650679533178 1056.874196909914 722.8903455020668 402.5827158667103 943.3901533449422 299.7512204108974
1401 0.005 7.005 1 815.9322871757946 698.926261640906 699.198414371666 1004.736009364577 1046.651600480176 1056.875213836436 722.9338041351029 402.6358675568623 943.3991025890908 299.7512558251602
1402 0.005 7.01 1 815.9614476969151 698.9784702890523 699.25066844867 1004.737919525071 1046.65082616543 1056.874367869586 722.9770588442557 402.6889585981977 943.4069269458533 299.7512897014494
1403 0.005 7.015000000000001 1 815.9909053806138 699.0305856782334 699.3028284035096 1004.741115194155 1046.651746371635 1056.875384238682 723.0203593855134 402.7419858979675 943.415847259931 299.751324902935
1404 0.005 7.02 1 816.0199542021403 699.0826030905115 699.3548911057819 1004.743019940076 1046.650972385165 1056.874538231655 723.0634612395688 402.7949513743051 943.4236412455546 299.7513585577673
1405 0.005 7.025 1 816.0493018012015 699.1345274330732 699.406859938053 1004.746208359554 1046.651892403253 1056.87555434896 723.1066064155584 402.8478536379166 943.4325324112638 299.7513935414057
1406 0.005 7.03 1 816.0782481221617 699.1863541474452 699.4587318479095 1004.748101913463 1046.651117137474 1056.874707583344 723.149550208648 402.900695515006 943.4402991377768 299.7514269602378
1407 0.005 7.035 1 816.1074901085027 699.238088093455 699.5105101997543 1004.751280369995 1046.652036829471 1056.875723475481 723.192534378124 402.9534731313869 943.4491614936454 299.751461742339
1408 0.005 7.04 1 816.1363314123951 699.2897244583404 699.562191784956 1004.753165576433 1046.651261979477 1056.874876861314 723.2353187826282 403.0061880038965 943.4568996032658 299.7514949885901
1409 0.005 7.045 1 816.1654708715632 699.3412686977088 699.6137802644453 1004.756336123418 1046.652181688134 1056.875892654584 723.2781520922551 403.0588416165436 943.4657336461751 299.7515295848407
1410 0.005 7.05 1 816.1942064020417 699.3927156615722 699.6652723056502 1004.758212565712 1046.651406275478 1056.87504555008 723.3207820349893 403.1114348922908 943.4734425290885 299.7515626513975
1411 0.005 7.055 1 816.2232407211169 699.444070321864 699.7166712825795 1004.76137532275 1046.652326455555 1056.876061492141 723.363457772508 403.163964533182 943.4822476184681 299.7515970864058
1412 0.005 7.06 1 816.2518736908662 699.4953288540232 699.7679745435998 1004.763245745175 1046.651551183412 1056.875213820263 723.4059383062603 403.2164298504813 943.4899291641001 299.751629960284
1413 0.005 7.065 1 816.2808005809094 699.5464949134183 699.8191848652414 1004.766398314513 1046.652469498036 1056.876228421293 723.4484578866153 403.2688339442038 943.4987046871756 299.7516642691614
1414 0.005 7.07 1 816.3093266820019 699.5975651709787 699.8702997660722 1004.768259279333 1046.651693689748 1056.875380451056 723.4907832694947 403.32117901426 943.5063568509224 299.7516970306413
1415 0.005 7.075 1 816.3381510764998 699.6485436807458 699.9213222651467 1004.771405327842 1046.652612179814 1056.876394797966 723.5331539663689 403.3734619275831 943.515104847544 299.7517312088117
1416 0.005 7.08 1 816.3665719055671 699.6994262733522 699.9722494653984 1004.773256254073 1046.651835384591 1056.875546267193 723.5753315550484 403.4256819899629 943.5227274052895 299.7517639036265
1417 0.005 7.085 1 816.3952895420351 699.7502174446164 700.0230845481717 1004.776391793679 1046.652753548669 1056.876560726516 723.6175501201426 403.4778424995928 943.5314457585076 299.7517980070453
1418 0.005 7.09 1 816.4236053549041 699.8009131591364 700.0738247195186 1004.778235894023 1046.651977374661 1056.875712262822 723.6595700011286 403.5299423234483 943.5390403186694 299.751830604125
1419 0.005 7.095 1 816.4522179235571 699.8515177803496 700.124473107805 1004.781364325714 1046.652895417817 1056.876726367907 723.7016341609783 403.5819797903384 943.5477302989303 299.7518646807388
1420 0.005 7.100000000000001 1 816.4804281495564 699.9020273406543 700.1750269502647 1004.783200729683 1046.65211894473 1056.8758775987 723.7435013335192 403.6339570638578 943.5552969414856 299.7518972504525
1421 0.005 7.105 1 816.5089341391446 699.9524458408422 700.2254891827586 1004.786320450823 1046.653036551777 1056.876891386677 723.785410302024 403.6858735823333 943.5639587327406 299.7519312630509
1422 0.005 7.11 1 816.5370437192693 700.0027696575758 700.2758571876325 1004.788149624182 1046.652260114293 1056.876042471778 723.8271264996331 403.7377281712933 943.5714977534782 299.751963868047
1423 0.005 7.115 1 816.5654508223239 700.0530032022347 700.3261341588949 1004.791261919165 1046.653177136901 1056.877055411506 723.8688886182673 403.7895227293844 943.5801325932117 299.751997863125
1424 0.005 7.12 1 816.5934547834436 700.1031421713594 700.3763171620524 1004.793081630641 1046.652399803752 1056.876205904089 723.9104534160787 403.8412561702546 943.5876418488724 299.7520303668578
1425 0.005 7.125 1 816.6217578262252 700.1531911445703 700.4264094259723 1004.796185365367 1046.653316608721 1056.877218865691 723.9520642410571 403.8929283962415 943.5962478019781 299.7520643486377
1426 0.005 7.13 1 816.6496579103114 700.2031458890277 700.4764080534241 1004.797997092829 1046.652539032563 1056.876368987336 723.993478709705 403.9445394436876 943.6037290269355 299.7520968384875
1427 0.005 7.135 1 816.6778568065289 700.2530107052555 700.526316125859 1004.801092401543 1046.653455450657 1056.877381605328 724.0349388443516 403.9960859415836 943.6123066706136 299.7521307561403
1428 0.005 7.140000000000001 1 816.7056524518867 700.3027815844093 700.5761308279853 1004.802895709306 1046.65267782603 1056.876531589613 724.0762026591188 404.0475712061512 943.6197592336877 299.7521632423306
1429 0.005 7.145 1 816.73374913368 700.3524633449267 700.6258555503501 1004.805983841761 1046.65359431102 1056.877543979226 724.1175152403204 404.0989972371605 943.628309496774 299.7521971279501
1430 0.005 7.15 1 816.761443403335 700.4020513194432 700.6754871794134 1004.807779672319 1046.65281649779 1056.87669371185 724.1586296755761 404.1503624968356 943.635735251191 299.7522295099365
1431 0.005 7.155 1 816.7894386032808 700.4515504710549 700.72502913295 1004.810858890607 1046.653732331745 1056.877705842026 724.1998050016525 404.2016696852001 943.6442578876923 299.7522633583949
1432 0.005 7.16 1 816.8170313957007 700.5009562001821 700.7744783528395 1004.812645849827 1046.652954330825 1056.876855355301 724.2407771920065 404.2529162103859 943.6516563376722 299.7522957024185
1433 0.005 7.165 1 816.8449251741046 700.5502734978483 700.8238382671371 1004.81571768524 1046.653870318293 1056.877867116997 724.2817970046518 404.3041021849365 943.6601515856473 299.7523294444934
1434 0.005 7.17 1 816.8724159868315 700.5994976914536 700.8731057749252 1004.817497443973 1046.65309221745 1056.877016447916 724.3226174954865 404.3552272658945 943.6675213326301 299.7523617494069
1435 0.005 7.175 1 816.9002076387648 700.6486337430604 700.9222842935291 1004.820564287217 1046.654009316092 1056.87802885 724.3634974104881 404.406290837329 943.6759906766342 299.7523954327933
1436 0.005 7.18 1 816.9275974112259 700.6976773359793 700.971370914183 1004.822337199148 1046.653231285966 1056.877177787685 724.4041790168934 404.4572946611018 943.6833343565215 299.7524276371165
1437 0.005 7.185 1 816.9552874136594 700.7466328857143 701.0203687825086 1004.825393612535 1046.654146712003 1056.878188842937 724.4449052407398 404.508238531419 943.6917743112951 299.7524612756616
1438 0.005 7.19 1 816.9825766693276 700.7954964410407 701.0692751472437 1004.827158831679 1046.65336832702 1056.877337424814 724.4854376285195 404.5591197647429 943.6990897692186 299.7524933638323
1439 0.005 7.195 1 817.0101656615091 700.8442722072828 701.1180930619735 1004.830206083267 1046.654282813752 1056.878348057605 724.526014851457 404.6099419387506 943.7075011501463 299.7525268577176
1440 0.005 7.2 1 817.0373524449005 700.8929560054654 701.1668196318371 1004.831962752517 1046.653504178917 1056.877496648769 724.5663950174929 404.660703821374 943.7147893533153 299.7525588530419
1441 0.005 7.205 1 817.064839775568 700.9415526761143 701.2154582265356 1004.835002736682 1046.654418545609 1056.878506895221 724.6068283282118 404.7114062556101 943.7231740207513 299.7525922946095
1442 0.005 7.21 1 817.0919257724281 700.9900574628834 701.2640056912595 1004.836750677389 1046.65363973114 1056.877655301793 724.6470630087053 404.7620481965201 943.7304342951306 299.7526241861502
1443 0.005 7.215 1 817.1193146513647 701.0384754675271 701.3124654987246 1004.83978255737 1046.654554041964 1056.878665390921 724.6873485043567 404.8126290659336 943.7387913838578 299.752657470527
1444 0.005 7.22 1 817.1463030350519 701.0868022906776 701.3608347022944 1004.841523349379 1046.653774928236 1056.877813333463 724.7274400395859 404.8631497270961 943.7460246938924 299.7526892673724
1445 0.005 7.225000000000001 1 817.1734956421708 701.1350426781195 701.4091166452816 1004.844546819677 1046.654688514924 1056.878822972269 724.7675807306912 404.9136116709449 943.7543522438672 299.7527224646508
1446 0.005 7.23 1 817.2003292119981 701.1831925526451 701.4573085286006 1004.846278941403 1046.653908230087 1056.877970049316 724.8075298094549 404.9640130495799 943.7615580287036 299.7527541151312
1447 0.005 7.235 1 817.22748858015 701.2312558177792 701.5054132505428 1004.84929710725 1046.65482306004 1056.878979995876 724.8475252552679 405.0143557383381 943.7698635581737 299.752787238795
1448 0.005 7.24 1 817.2542595660673 701.2792289098164 701.5534282129498 1004.851020640152 1046.654042691882 1056.878127176941 724.8873309253962 405.0646378526824 943.7770422560781 299.7528187860733
1449 0.005 7.245 1 817.2813431864912 701.3271158078672 701.6013563814723 1004.854030462783 1046.65495729139 1056.879137015012 724.9271838379547 405.1148615816425 943.7853199410805 299.7528517601004
1450 0.005 7.25 1 817.3080296435415 701.3749129049781 701.6491951452938 1004.855746054665 1046.654176412638 1056.878283498053 724.9668475259487 405.1650244978172 943.7924711456807 299.752883193561
1451 0.005 7.255 1 817.3350234475163 701.4226242767753 701.6969475364493 1004.85874836886 1046.655090466305 1056.879292715061 725.0065597555099 405.2151212421675 943.8007216170686 299.7529160570902
1452 0.005 7.26 1 817.3616178276659 701.4702461383307 701.7446108580083 1004.860456391681 1046.654309215645 1056.878438907272 725.0460824772916 405.2651617235546 943.8078462399458 299.7529473901741
1453 0.005 7.265000000000001 1 817.3885100747922 701.5177821247629 701.7921878628753 1004.863445650615 1046.655221357342 1056.879447507113 725.0856470107896 405.3151442238825 943.8160652967398 299.7529801174881
1454 0.005 7.27 1 817.4150085839884 701.5652292866583 701.8396762768648 1004.865149253755 1046.654441956955 1056.878594441774 725.1250288477122 405.365068413658 943.8231649389446 299.7530113252341
1455 0.005 7.275 1 817.4418038726985 701.6125906887853 701.8870785974202 1004.868131598969 1046.655354058765 1056.879602532012 725.1644504793067 405.4149331206204 943.8313585299912 299.7530439878844
1456 0.005 7.28 1 817.4682057880156 701.6598636920567 701.9343926862455 1004.869826972516 1046.654573829399 1056.878748809036 725.2036906525177 405.4647397835294 943.838431633067 299.7530750914397
1457 0.005 7.285 1 817.4949039756518 701.7070512599017 701.9816210159279 1004.872800481487 1046.655485042367 1056.879756474148 725.2429693853276 405.5144864017437 943.8465982353216 299.7531075963054
1458 0.005 7.29 1 817.5212094147342 701.7541508422153 702.0287614850059 1004.874487873018 1046.65470479675 1056.878902693805 725.2820684205866 405.5641769857063 943.8536450422893 299.7531385900607
1459 0.005 7.295 1 817.5478119233803 701.8011655040481 702.0758166382004 1004.877455238324 1046.655616368376 1056.879910103461 725.3212169321238 405.6138068669435 943.8617854915669 299.7531709806615
1460 0.005 7.3 1 817.5740220957728 701.8480923501281 702.1227842019914 1004.879136454309 1046.654836364131 1056.879056292575 725.3601795834318 405.66337803136 943.8688065653538 299.7532018693235
1461 0.005 7.305 1 817.6005300513128 701.8949346544748 702.1696668011339 1004.882095908685 1046.655747365818 1056.880063221043 725.3991830429421 405.712889401855 943.8769211142273 299.7532341726412
1462 0.005 7.31 1 817.6266440715186 701.9416894563572 702.2164621332679 1004.883767606463 1046.654966288082 1056.879208929974 725.4380031397362 405.7623430087393 943.8839148773466 299.7532649409814
1463 0.005 7.315 1 817.6530557694031 701.9883600631825 702.2631728399497 1004.886719091273 1046.655877452303 1056.880215989376 725.4768658218046 405.8117371876037 943.8920023203592 299.7532971124904
1464 0.005 7.32 1 817.6790728635336 702.0349432533073 702.3097964754069 1004.888383641592 1046.655096526675 1056.87936146826 725.5155443509717 405.861072680088 943.898969376226 299.7533278068429
1465 0.005 7.325 1 817.7053892394357 702.0814428372439 702.356335929656 1004.891328626369 1046.656007753869 1056.880368171171 725.5542690538281 405.9103491080288 943.9070312836052 299.7533598672325
1466 0.005 7.33 1 817.7313122011761 702.1278556210696 702.4027888308921 1004.892986151577 1046.655226423446 1056.879513184415 725.5928120403246 405.9595667247825 943.913972826786 299.7533904180293
1467 0.005 7.335 1 817.7575336437965 702.1741850410936 702.4491578811304 1004.895922728497 1046.656136727401 1056.880519295681 725.6313993161023 406.0087251519434 943.922008531758 299.7534223944106
1468 0.005 7.34 1 817.7833613542052 702.2204276725795 702.4954405309317 1004.897571829326 1046.655354811533 1056.879663901761 725.6698024058019 406.0578254099959 943.9289235100196 299.7534528148203
1469 0.005 7.345 1 817.8094872275309 702.2665872728099 702.5416396300974 1004.90050067657 1046.656264994508 1056.880669844286 725.7082508038085 406.106866822109 943.9369327667843 299.7534846835708
1470 0.005 7.350000000000001 1 817.8352196650669 702.3126604978322 702.5877526929978 1004.902142259002 1046.655483176454 1056.879814454257 725.7465164148928 406.1558503388367 943.9438217677749 299.7535150512995
1471 0.005 7.355 1 817.8612507994936 702.3586507906558 702.6337824028351 1004.905063355797 1046.656393420642 1056.880820631058 725.7848256361999 406.2047745838531 943.9518050542604 299.7535468171966
1472 0.005 7.36 1 817.8868893240609 702.4045551971705 702.6797264664124 1004.906698104965 1046.655611712205 1056.879964943515 725.822954277652 406.2536404315066 943.9586684982384 299.7535770397424
1473 0.005 7.365 1 817.9128269015733 702.4503773308776 702.7255876963577 1004.909612656425 1046.656521871736 1056.880970646954 725.861128895194 406.3024460270636 943.9666264195822 299.7536086960411
1474 0.005 7.37 1 817.938371282801 702.4961136787153 702.771363526309 1004.911239741867 1046.655739662528 1056.880114582819 725.8991205306762 406.3511945913464 943.9734639346136 299.753638819445
1475 0.005 7.375 1 817.9642159834503 702.5417680728117 702.817056837798 1004.914146224874 1046.656649070404 1056.881119685084 725.9371595057402 406.3998853560401 943.9813960460034 299.7536703743079
1476 0.005 7.38 1 817.9896673167474 702.5873370002125 702.8626650685341 1004.9157652524 1046.655866528288 1056.880263278686 725.9750155047286 406.4485185424559 943.9882079792609 299.7537004183219
1477 0.005 7.385 1 818.0154171527522 702.6328238998025 702.9081908778984 1004.918663561814 1046.656775730639 1056.881268316618 726.0129153440949 406.4970911002595 943.9961134104429 299.7537318741545
1478 0.005 7.390000000000001 1 818.0407761849423 702.6782261094879 702.9536321288589 1004.920275817694 1046.655993324284 1056.88041196279 726.050637782883 406.5456071482736 944.0028997545955 299.7537618086518
1479 0.005 7.395 1 818.0664338480743 702.7235467130673 702.9989913776766 1004.92316679147 1046.656902175072 1056.881416608305 726.0884041063645 406.594070185588 944.0107803765468 299.753793167664
1480 0.005 7.4 1 818.0916990699991 702.7687825922751 703.0442662120161 1004.924771276463 1046.656119431937 1056.880559973549 726.12598954509 406.6424739204365 944.017540587873 299.7538229950778
1481 0.005 7.405 1 818.1172638070263 702.8139372649053 703.0894593738263 1004.92765486723 1046.657028366852 1056.881564450785 726.1636206448212 406.6908182726925 944.0253958105704 299.7538542594218
1482 0.005 7.41 1 818.1424374062435 702.8590078234554 703.1345686052435 1004.929252415527 1046.656245265779 1056.880707175929 726.2010739367498 406.7391039003784 944.032131287539 299.7538840152276
1483 0.005 7.415 1 818.1679101172458 702.9039974309171 703.1795964824297 1004.932128305291 1046.657153527238 1056.881711147344 726.2385716725826 406.7873315787365 944.0399604679984 299.75391519836
1484 0.005 7.42 1 818.1929919414757 702.9489032500294 703.2245407610075 1004.933718251631 1046.656370137436 1056.880853826122 726.2758916510061 406.8355019601503 944.0466700502476 299.7539448056667
1485 0.005 7.425 1 818.2183724901751 702.9937283483638 703.2694039591996 1004.936586591981 1046.657278339611 1056.881857731276 726.3132553386375 406.8836140924362 944.0544739260934 299.7539758564134
1486 0.005 7.43 1 818.2433620058271 703.0384699868791 703.3141838806599 1004.938169106212 1046.656494769477 1056.881000052241 726.35044181176 406.9316691005623 944.061158277659 299.7540054000968
1487 0.005 7.435 1 818.2686508138656 703.0831312389372 703.3588830531756 1004.941030119839 1046.657402702076 1056.882003652422 726.3876724010146 406.9796661685262 944.0689371162463 299.7540363781155
1488 0.005 7.44 1 818.2935490917231 703.1277093563373 703.4034992677889 1004.942605488433 1046.656619009883 1056.881145746707 726.4247261561148 407.0276107811674 944.0755963451006 299.7540658291051
1489 0.005 7.445 1 818.3187463111256 703.172207231039 703.4480349532856 1004.945458871051 1046.657526671835 1056.882149071509 726.4618227817457 407.0754957811531 944.0833498300542 299.7540967380167
1490 0.005 7.45 1 818.3435536649296 703.2166224213912 703.4924880522885 1004.947026905082 1046.65674294186 1056.881291004117 726.4987443452117 407.1233228795624 944.0899841692249 299.7541260872181
1491 0.005 7.455 1 818.3686602219602 703.260957757672 703.5368609842294 1004.949873267363 1046.657650317301 1056.882293865281 726.5357097384616 407.1710917779729 944.0977125543595 299.7541569084385
1492 0.005 7.46 1 818.393376334481 703.3052104609022 703.5811515082779 1004.951433525402 1046.656866098187 1056.881435238811 726.5724975314808 407.2188035894822 944.104320808122 299.7541861564317
1493 0.005 7.465 1 818.4183941008255 703.3493840285138 703.6253623857517 1004.954274828236 1046.657774232955 1056.882438323191 726.6093337861419 407.2664578120284 944.1120269939414 299.7542167934714
1494 0.005 7.47 1 818.4430225492198 703.3934749043849 703.6694910062971 1004.955828928233 1046.656989803374 1056.881579372535 726.6459887698461 407.3140537125082 944.1186145666413 299.754245859162
1495 0.005 7.475000000000001 1 818.4679521437936 703.4374872625547 703.7135404237782 1004.958670068716 1046.657902756226 1056.882584774577 726.6826976892469 407.3615926284886 944.1262969549633 299.7542763349363
1496 0.005 7.48 1 818.4924878820327 703.4814174772645 703.7575080524755 1004.960209345138 1046.657112200497 1056.881721894627 726.7192234928528 407.4090755652934 944.1328534167933 299.7543052139936
1497 0.005 7.485 1 818.5173271428598 703.525269188162 703.8013966701494 1004.963040224824 1046.658023558076 1056.882726987871 726.7558005933023 407.4565011596109 944.1405088166022 299.7543354812629
1498 0.005 7.49 1 818.5417727012931 703.5690390847905 703.8452038066009 1004.964571436257 1046.657233114338 1056.881864473384 726.792195617838 407.5038696292222 944.1470402135544 299.7543642087065
1499 0.005 7.495 1 818.5665220342617 703.6127308086884 703.8889322562333 1004.967395733045 1046.658145129215 1056.8828700241 726.8286425160743 407.5511813112607 944.1546709616533 299.7543943052916
1500 0.005 7.5 1 818.5908777410436 703.6563408066471 703.9325794112918 1004.968920510777 1046.657355095043 1056.882007573937 726.8649056680541 407.5984353350248 944.161179007779 299.7544228632902
1501 0.005 7.505 1 818.6155377610834 703.6998732058574 703.9761483021424 1004.971737331152 1046.658266452894 1056.883012406799 726.9012239565154 407.6456333045498 944.1687856737527 299.7544527843851
1502 0.005 7.51 1 818.6398044037754 703.7433241017948 704.0196361877225 1004.973254671896 1046.657476134399 1056.882149751777 726.9373575037043 407.6927742615091 944.1752690868789 299.7544812128012
1503 0.005 7.515000000000001 1 818.6643759110456 703.7866974340575 704.0630459637978 1004.976067775791 1046.65839068334 1056.883156666943 726.9735445548268 407.7398619765325 944.182853443335 299.7545110215296
1504 0.005 7.52 1 818.6885757693942 703.8299899353963 704.1063752292104 1004.977598092043 1046.657607181634 1056.882296326156 727.0095565784959 407.7868925169986 944.189329936536 299.754539396641
1505 0.005 7.525 1 818.7130634714084 703.8732047932319 704.1496264899087 1004.980392492508 1046.658513172403 1056.883297922484 727.045610486898 407.8338644281051 944.19688295251 299.7545691425277
1506 0.005 7.53 1 818.7371651277751 703.9163394171983 704.1927976550406 1004.981907707786 1046.657726486986 1056.882436683978 727.0814932609973 407.88078056619 944.2033277337932 299.7545974052771
1507 0.005 7.535 1 818.7615614467753 703.9593975485078 704.2358916171482 1004.984689657873 1046.658631063163 1056.883437847858 727.117425071919 407.9276398616787 944.2108510828544 299.754627054049
1508 0.005 7.54 1 818.7855722072389 704.0023749889814 704.2789054924204 1004.986194234019 1046.657844082313 1056.882576636645 727.1531769434951 407.9744425687372 944.217268331084 299.7546552547543
1509 0.005 7.545 1 818.8098762423258 704.0452762307673 704.3218424166218 1004.988970920925 1046.658750180095 1056.883578540714 727.1889804730284 408.0211890062747 944.2247683387867 299.7546848592725
1510 0.005 7.55 1 818.8337968267831 704.0880970831845 704.3646995462985 1004.990470011666 1046.657963571896 1056.882717039144 727.2246046568322 408.067879941071 944.2311626277092 299.7547130474796
1511 0.005 7.555 1 818.8580118652487 704.130841903239 704.4074799507442 1004.993240534999 1046.658869527391 1056.883718363295 727.2602794938338 408.1145141394026 944.2386391463916 299.7547426577501
1512 0.005 7.56 1 818.8818450178537 704.1735067326623 704.4501808949938 1004.994733122911 1046.658083000068 1056.882856742583 727.2957769119286 408.1610924602807 944.2450095301089 299.7547708670339
1513 0.005 7.565 1 818.9059722582322 704.2160957254902 704.4928053590385 1004.997496630184 1046.658988378695 1056.883857678737 727.3313238165406 408.2076136118977 944.2524619722049 299.754800509439
1514 0.005 7.57 1 818.9297182560458 704.258605191437 704.5353507362573 1004.998982193478 1046.658201260401 1056.882995639093 727.3666956109726 408.2540791169267 944.2588087900754 299.7548287211503
1515 0.005 7.575 1 818.9537590200684 704.301039128891 704.5778199573373 1005.001738600094 1046.659106450992 1056.883996428043 727.4021168980814 408.3004889639807 944.2662372870412 299.7548583812094
1516 0.005 7.58 1 818.9774185964163 704.3433937673947 704.6202103572489 1005.003217030874 1046.658319182086 1056.883133940468 727.4373623239761 408.3468426765621 944.2725596317023 299.7548866204812
1517 0.005 7.585 1 819.0013682611366 704.3856730490427 704.6625247565148 1005.005966831908 1046.659224246878 1056.884134360685 727.4726616477718 408.3931383512769 944.2799641630196 299.7549163301993
1518 0.005 7.59 1 819.0249380698885 704.4278732507295 704.7047605815704 1005.007438324145 1046.658436609707 1056.883271638415 727.5077824940256 408.439379146035 944.2862628227529 299.7549445926063
1519 0.005 7.595 1 819.0488051069183 704.469998644657 704.7469208923088 1005.010180603139 1046.659341136884 1056.884271850972 727.5429546574675 408.4855666565591 944.2936434238298 299.7549743238508
1520 0.005 7.600000000000001 1 819.0722914766042 704.5120452801708 704.7890029611804 1005.011644483158 1046.65855318825 1056.883408836601 727.5779498146194 408.5317005622245 944.2999180337735 299.7550025885468
1521 0.005 7.605 1 819.0960754368994 704.5540177389943 704.831010015067 1005.014380167162 1046.659457832744 1056.884408971494 727.6129997619123 408.5777777710021 944.3072752189402 299.7550323079499
1522 0.005 7.61 1 819.1194757967793 704.595911395699 704.8729389825546 1005.015836425961 1046.658669721062 1056.883546015469 727.647868673638 408.6237982777615 944.3135254924144 299.7550605662733
1523 0.005 7.615 1 819.1431745591991 704.6377311953723 704.9147932158346 1005.01856246459 1046.659573157928 1056.88454549186 727.6827973522475 408.6697626376765 944.3208571501972 299.7550902409797
1524 0.005 7.62 1 819.1664962588706 704.6794724119874 704.9565696254147 1005.020017706389 1046.658788155384 1056.88368407542 727.7175429375121 408.7156709223214 944.327087901869 299.7551184345742
1525 0.005 7.625 1 819.1901167254896 704.7211399762756 704.99827153621 1005.02274373768 1046.659694272291 1056.88468444483 727.7523440857487 408.7615241638329 944.334404081665 299.7551480513187
1526 0.005 7.63 1 819.2133488451781 704.7627294216913 705.0398959862765 1005.024186277899 1046.658905152635 1056.883820214365 727.786964953598 408.8073216327645 944.340606053394 299.7551761506594
1527 0.005 7.635 1 819.2368809260552 704.8042454415139 705.0814462035995 1005.026902992635 1046.659809792226 1056.884819797204 727.8216415494815 408.8530635439935 944.3478958810025 299.7552056364993
1528 0.005 7.640000000000001 1 819.2600265253581 704.8456836909891 705.1229192785383 1005.028337483829 1046.659020098105 1056.883955282626 727.8561392366961 408.8987501520638 944.354072685899 299.755233649945
1529 0.005 7.645 1 819.2834732966327 704.8870488253899 705.1643184290738 1005.031046872457 1046.659924496258 1056.884954795501 727.890693035106 408.9443819386833 944.3613384048291 299.7552630374868
1530 0.005 7.65 1 819.3065337342989 704.9283364743886 705.2056407331628 1005.0324743963 1046.659134675202 1056.884090095503 727.9250680812511 408.9899583530558 944.3674913897702 299.7552909277559
1531 0.005 7.655 1 819.3298956055747 704.9695512936653 705.246889403094 1005.035176746535 1046.660038781036 1056.885089290162 727.9594991938562 409.0354795322596 944.3747333772653 299.7553201688924
1532 0.005 7.66 1 819.3528716231635 705.0106888638658 705.2880614888287 1005.03659746402 1046.659249171233 1056.884224820905 727.9937512042097 409.0809452959401 944.3808633339955 299.7553479349638
1533 0.005 7.665 1 819.3761509237564 705.0517536876558 705.3291601077213 1005.039295264646 1046.660155058442 1056.885224966615 728.0280583182578 409.126356617071 944.3880840370813 299.7553770515826
1534 0.005 7.67 1 819.3990423035558 705.0927418194826 705.3701825430248 1005.040704192204 1046.659361508785 1056.884357883748 728.0621885131036 409.1717130666235 944.3941875826197 299.755404639648
1535 0.005 7.675 1 819.422238420377 705.1336575833813 705.4111318758653 1005.043396872904 1046.660268466518 1056.885358503959 728.0963757915383 409.217012962874 944.4013858955403 299.7554335879561
1536 0.005 7.68 1 819.4450470233611 705.1744969638031 705.4520053485146 1005.044799848165 1046.659475117429 1056.88449143142 728.1303858718719 409.2622587621168 944.4074666543568 299.7554610381086
1537 0.005 7.685 1 819.468160168514 705.2152642042654 705.4928059876393 1005.047486115251 1046.660381921263 1056.885491840878 728.164452335874 409.307450312376 944.4146421880345 299.7554898458874
1538 0.005 7.69 1 819.4908855125855 705.2559551970328 705.5335309630594 1005.048881928076 1046.659587856204 1056.884624050369 728.1983404484217 409.3525871241032 944.4206999328678 299.7555171100109
1539 0.005 7.695 1 819.5139166880938 705.2965747041886 705.5741835856195 1005.051561827079 1046.660494356613 1056.885624084565 728.2322892111461 409.397670481231 944.4278523951394 299.755545723959
1540 0.005 7.7 1 819.5365593340052 705.3371180440806 705.6147607601674 1005.052952567803 1046.659701032872 1056.884756651969 728.2660574060509 409.4426986855902 944.4338880514885 299.7555727711887
1541 0.005 7.705 1 819.5595070851467 705.3775898476421 705.6552656650368 1005.055625731254 1046.660607290478 1056.885756417473 728.2998832612861 409.4876724529379 944.4410174829413 299.7556012322058
1542 0.005 7.71 1 819.5820677989456 705.4179860732272 705.6956955344143 1005.05700858416 1046.65981292111 1056.884888227572 728.3335320706652 409.5325912033386 944.4470303167614 299.7556281446369
1543 0.005 7.715 1 819.6049336114783 705.4583110677613 705.7360534466943 1005.059674585701 1046.660719022687 1056.885887971397 728.3672385237553 409.5774553660509 944.4541373060742 299.7556564689428
1544 0.005 7.72 1 819.6274131167802 705.4985609561891 705.7763367210877 1005.061050574253 1046.659924774802 1056.885019896219 728.4007695046886 409.6222647125804 944.4601267782718 299.7556832601974
1545 0.005 7.725000000000001 1 819.6501971862873 705.5387397425899 705.8165482678963 1005.063709632649 1046.660830717429 1056.886019473141 728.4343564566349 409.6670172999274 944.4672108759022 299.7557114659053
1546 0.005 7.73 1 819.6725946895153 705.5788436444363 705.8566854174787 1005.065078845384 1046.660036364181 1056.885151226817 728.467767907219 409.7117163877796 944.4731774395397 299.7557381230798
1547 0.005 7.735 1 819.6952975598247 705.6188769342256 705.8967512366928 1005.067731240837 1046.660941921002 1056.886150245013 728.5012374509042 409.7563623203124 944.4802386658839 299.7557661712764
1548 0.005 7.74 1 819.7176137689321 705.6588354986924 705.9367428950233 1005.069094087361 1046.660147616618 1056.885282015636 728.5345300843263 409.8009547479363 944.4861827302121 299.755792742915
1549 0.005 7.745 1 819.7402356728887 705.6987237520133 705.9766635081767 1005.071739771125 1046.661053012353 1056.886280921537 728.5678814514739 409.8454935925552 944.4932217204715 299.7558207444214
1550 0.005 7.75 1 819.7624697824705 705.7385373884974 706.0165101505398 1005.073094491514 1046.660258135386 1056.885412244361 728.6010540716668 409.8899782355234 944.4991423798814 299.7558472498946
1551 0.005 7.755 1 819.7850105183868 705.7782810731278 706.056286047454 1005.075734274825 1046.661163530796 1056.886410975433 728.6342872913526 409.9344077913675 944.506158954443 299.7558751700635
1552 0.005 7.76 1 819.8071631192338 705.8179501532196 706.0959881020775 1005.077083422076 1046.660368763333 1056.885542287903 728.6673396229754 409.9787839445124 944.5120577411848 299.7559015978738
1553 0.005 7.765000000000001 1 819.8296294786741 705.8575499114762 706.1356199071148 1005.079713671042 1046.661273488633 1056.886540638586 728.7004520548393 410.0231068548316 944.5190471019624 299.7559294364341
1554 0.005 7.77 1 819.8517085298799 705.8970755224544 706.175178260715 1005.081055412287 1046.660478451607 1056.885671530484 728.7333874145877 410.0673757238746 944.5249213053681 299.7559557978017
1555 0.005 7.775 1 819.8740914714958 705.9365318524284 706.2146664824789 1005.08368135664 1046.661383455384 1056.886669757135 728.7663851681766 410.1115914146997 944.53189101788 299.7559835487826
1556 0.005 7.78 1 819.8960872705815 705.9759143116621 706.2540815283623 1005.085017783713 1046.660588355533 1056.885800352795 728.7992050074753 410.1557530441822 944.537744845881 299.7560097721238
1557 0.005 7.785 1 819.9183895546138 706.0152281087029 706.2934269132661 1005.087637906754 1046.661492808287 1056.886797925399 728.8320900731107 410.1998614907964 944.5446935941907 299.7560374656771
1558 0.005 7.79 1 819.9403047536972 706.0544681291145 706.332699342288 1005.088967330526 1046.660696992718 1056.885928052417 728.8647944421165 410.2439156069544 944.5505258067958 299.7560636635725
1559 0.005 7.795 1 819.9625268051333 706.0936397761004 706.3719023926518 1005.091580423734 1046.66160109581 1056.886925505148 728.8975641879288 410.2879162909172 944.5574519433652 299.7560913277275
1560 0.005 7.8 1 819.984361390418 706.1327378315624 706.4110327193464 1005.092902707909 1046.660805237436 1056.886055778701 728.9301524180237 410.3318634430766 944.563261664954 299.7561174931786
1561 0.005 7.805000000000001 1 820.0065033555391 706.1717677611022 706.4500939209205 1005.095509393775 1046.661709585034 1056.887053421207 728.9628060365577 410.3757591631457 944.5701660948511 299.7561450959477
1562 0.005 7.81 1 820.0282590697989 706.2107244481255 706.4890827069247 1005.096825619481 1046.660913762189 1056.886183348909 728.9952793727798 410.4196010413413 944.575953868128 299.7561711892915
1563 0.005 7.815 1 820.0503219579525 706.2496132397459 706.5280026275672 1005.099425449436 1046.661817691433 1056.887180510224 729.0278178032398 410.4633920704675 944.5828364663861 299.7561987268174
1564 0.005 7.82 1 820.0719990496829 706.2884291591066 706.566850458324 1005.100735034946 1046.661021389306 1056.88631002067 729.0601765424575 410.5071303354639 944.5886023833026 299.7562247608636
1565 0.005 7.825 1 820.0939865673253 706.3271773695616 706.6056296613675 1005.103327434361 1046.661924717811 1056.887306790263 729.092598411363 410.5508142650793 944.5954636404025 299.7562521673868
1566 0.005 7.83 1 820.1155868663121 706.3658529745341 706.6443370402267 1005.104630132374 1046.66112860252 1056.886436556161 729.1248415569337 410.5944433551211 944.6012076734704 299.7562781311194
1567 0.005 7.835 1 820.1374965440871 706.4044611658973 706.682976067754 1005.107203569887 1046.662029729989 1056.887432544577 729.1571500889257 410.6380201702691 944.6080485835624 299.756305524315
1568 0.005 7.84 1 820.1590180892647 706.4429969898077 706.7215435089197 1005.108493881747 1046.66123291692 1056.88656203796 729.1892808240808 410.6815428258931 944.6137716264752 299.7563314358754
1569 0.005 7.845 1 820.180846621046 706.4814656927243 706.7600428797458 1005.111071579403 1046.662136668714 1056.88755878608 729.2214768047987 410.7250132186631 944.6205896524031 299.7563587733205
1570 0.005 7.850000000000001 1 820.202289250817 706.5198623636301 706.7984709892033 1005.112361505394 1046.661340783771 1056.886688338939 729.2534939649976 410.7684295775769 944.6262907728757 299.7563846049263
1571 0.005 7.855 1 820.2240389321977 706.5581920242477 706.8368312236108 1005.114935357252 1046.662243969394 1056.887684502324 729.2855749855887 410.8117937270782 944.6330861269323 299.7564118807229
1572 0.005 7.86 1 820.2454039549018 706.5964500922082 706.8751205427886 1005.116219742914 1046.661447291757 1056.886813293447 729.3174796564514 410.8551046913542 944.6387646303484 299.7564376249885
1573 0.005 7.865 1 820.2670780936024 706.6346413071667 706.913342215043 1005.118787327343 1046.662350039758 1056.887809191522 729.3494419642906 410.8983635701086 944.6455388823038 299.756464805448
1574 0.005 7.87 1 820.2883675464248 706.672761301401 706.9514932899302 1005.120065536245 1046.661553231287 1056.886937858203 729.3812314907995 410.9415696208928 944.6511960520168 299.7564905083858
1575 0.005 7.875 1 820.3099631397904 706.7108146387645 706.9895769450948 1005.122626418635 1046.662455693229 1056.887933465912 729.4130840150281 410.9847226374758 944.6579479524767 299.7565176459389
1576 0.005 7.88 1 820.3311745302921 706.7487970511322 707.0275902846274 1005.123898371161 1046.661658907006 1056.887062189644 729.4447628909816 411.0278232304798 944.66358344793 299.7565432515009
1577 0.005 7.885 1 820.3526931905833 706.7867131132613 707.0655364964225 1005.126452975206 1046.662561044294 1056.888057456771 729.4765048056892 411.0708706846345 944.6703137034497 299.7565702755712
1578 0.005 7.890000000000001 1 820.3738273047086 706.8245583745171 707.1034125853818 1005.127718228315 1046.661763817684 1056.8871857135 729.5080713743725 411.1138659688364 944.6759280131478 299.7565957758668
1579 0.005 7.895 1 820.395269071677 706.8623373960905 707.1412217106874 1005.130263751176 1046.662664110724 1056.888179746912 729.5396999944272 411.156809167612 944.6826345498497 299.7566227311863
1580 0.005 7.9 1 820.4163256842691 706.9000461002329 707.1789610669276 1005.131522659661 1046.661866545931 1056.887307856947 729.5711558105853 411.1996992370658 944.6882255005445 299.756648212412
1581 0.005 7.905 1 820.4376919394712 706.9376888416729 707.2166337453709 1005.134062949685 1046.662768188165 1056.888302871727 729.6026735696727 411.2425376880832 944.6949126266462 299.7566751112638
1582 0.005 7.91 1 820.4586726783741 706.975261543499 707.2542369370234 1005.135316077864 1046.661970944724 1056.887430887395 729.6340187256895 411.2853230824362 944.7004833958621 299.756700523442
1583 0.005 7.915 1 820.4799626422039 707.0127685110982 707.2917736999921 1005.137850564903 1046.662872385934 1056.888425684299 729.6654254773806 411.3280541451389 944.7071498569355 299.756727362414
1584 0.005 7.92 1 820.5008691456134 707.0502058719171 707.3292413331063 1005.139100095271 1046.662075821502 1056.887553899909 729.6966617873513 411.3707331329142 944.7127015282149 299.7567526526462
1585 0.005 7.925 1 820.5220867191691 707.0875777788813 707.3666428408885 1005.141629962658 1046.662976930969 1056.888548223825 729.727960133263 411.4133607640588 944.7193495015553 299.756779403092
1586 0.005 7.930000000000001 1 820.5429165747418 707.1248802168083 707.4039754154642 1005.142870453205 1046.662179307834 1056.887675882262 729.7590851456132 411.4559369191155 944.7248774559384 299.7568046358923
1587 0.005 7.935 1 820.564057331307 707.1621174590397 707.4412421179097 1005.145392646821 1046.663079722266 1056.888669646685 729.7902728132036 411.4984609219253 944.7315024570128 299.7568313572945
1588 0.005 7.94 1 820.5848110765303 707.1992851457945 707.4784399497814 1005.146628125175 1046.662283039832 1056.887797922862 729.8212848780851 411.5409333218956 944.7370092346426 299.7568565472156
1589 0.005 7.945 1 820.6055721896568 707.2363107117831 707.5155317886589 1005.148990376626 1046.663149362458 1056.888783588789 729.8516668346522 411.5834369746947 944.7434929997019 299.7568831613362
1590 0.005 7.95 1 820.6260266517689 707.2732594175385 707.5525387337075 1005.150181821749 1046.662367390403 1056.887922322544 729.8820752189124 411.6258728352307 944.7489350355859 299.7569083122265
1591 0.005 7.955 1 820.6468307316503 707.3101369688084 707.5894692689117 1005.152679894793 1046.663277801491 1056.888918577257 729.9126281484295 411.6682490803911 944.7554967833238 299.7569348890891
1592 0.005 7.96 1 820.6672965066665 707.3469404336578 707.6263228521844 1005.153915273514 1046.662490063606 1056.888046768602 729.9430750011728 411.710572246998 944.7609613020128 299.7569599950144
1593 0.005 7.965 1 820.6880867636592 707.3836743393557 707.6631035559441 1005.156415543172 1046.663386080361 1056.889034866249 729.9736098704242 411.7528407776711 944.7675117293478 299.7569864907092
1594 0.005 7.97 1 820.708519286984 707.4203353739759 707.699809759062 1005.157638959657 1046.662589165247 1056.888160998253 730.0040055372244 411.7950559458433 944.7729509099629 299.7570114381612
1595 0.005 7.975000000000001 1 820.7292606500346 707.4569278839344 707.7364450008216 1005.160125836425 1046.663482135816 1056.889150177288 730.0344715809019 411.8372173034635 944.7794724328832 299.7570377010717
1596 0.005 7.98 1 820.7496338824645 707.4934484670545 707.7730073433795 1005.161338089749 1046.662685711257 1056.88827783393 730.0647886102547 411.8793277617798 944.7848842114718 299.7570623843064
1597 0.005 7.985 1 820.7703095135693 707.5299013887948 707.8095001053188 1005.163815738987 1046.663579920712 1056.889267666535 730.0951696988323 411.9213738625491 944.7913808269417 299.7570884673848
1598 0.005 7.99 1 820.7906129108504 707.5662831778623 707.845921175942 1005.16502001573 1046.662785029447 1056.888395915674 730.1253973857542 411.9633738747645 944.7967690463715 299.7571129733461
1599 0.005 7.995 1 820.811216649267 707.6025980531167 707.8822737525868 1005.167490215606 1046.663680142638 1056.889386051159 730.1556865713821 412.0053242158544 944.8032432894767 299.7571388027922
1600 0.005 8 1 820.8314470173719 707.6388425021141 707.9185556160919 1005.168687772038 1046.662885693678 1056.888514440723 730.1858203255218 412.0472252812008 944.8086097715801 299.7571630888825
1601 0.005 8.005000000000001 1 820.8519767050292 707.6750207079835 707.9547698745276 1005.171151344151 1046.663781083231 1056.889504600284 730.2160139138924 412.0890752329633 944.8150623069153 299.7571887241641
1602 0.005 8.01 1 820.8721320215694 707.7111291267584 707.990914252211 1005.172342219466 1046.662986322165 1056.888632585132 730.2460511796512 412.1308751519303 944.8204072011708 299.7572128276755
1603 0.005 8.015000000000001 1 820.8925882743488 707.7471719184799 708.0269917951613 1005.174799300071 1046.663881286064 1056.889622504306 730.27614779619 412.1726235599098 944.8268382806282 299.7572382638476
1604 0.005 8.02 1 820.9126694887522 707.7831455104858 708.0630001728799 1005.175983705324 1046.663086427128 1056.888750560312 730.3060871650962 412.2143216261653 944.832161823316 299.7572621426799
1605 0.005 8.025 1 820.9330499254463 707.8190540384054 708.0989423907964 1005.178435073159 1046.663981595144 1056.889740622642 730.3360850977328 412.255971747193 944.8385722709312 299.7572874470709
1606 0.005 8.029999999999999 1 820.953056538955 707.8548939117929 708.1348160838915 1005.179613568274 1046.663186472847 1056.888868320312 730.3659256148954 412.2975697736827 944.8438752790578 299.7573112004262
1607 0.005 8.035 1 820.9733628585357 707.8906692481645 708.1706242253989 1005.18205895547 1046.664081388795 1056.889857993204 730.39582481859 412.3391154505787 944.850264659356 299.757336337146
1608 0.005 8.040000000000001 1 820.9932958993149 707.9263764439399 708.2063644238128 1005.183231787637 1046.66328583719 1056.888985272528 730.4255665802386 412.3806116527353 944.8555465083314 299.7573599550073
1609 0.005 8.045 1 821.0135293044224 707.9620195884331 708.2420396216395 1005.185670948297 1046.664180197386 1056.889974500095 730.455366765663 412.4220555780772 944.8619154500741 299.7573849874717
1610 0.005 8.050000000000001 1 821.0333901016696 707.9975950702179 708.2776474035979 1005.186837419476 1046.66338444889 1056.889101586729 730.4850094535177 412.4634489263097 944.8671768530678 299.7574084653831
1611 0.005 8.055 1 821.0535514277518 708.0331069638462 708.3131906941966 1005.189270611066 1046.664278721942 1056.890090708757 730.5147106182141 412.504790610563 944.8735248041422 299.7574333694454
1612 0.005 8.06 1 821.0733400198293 708.0685516429108 708.3486670598513 1005.190430929209 1046.663482823569 1056.889217735156 730.5442542009009 412.5460836080559 944.8787650576592 299.7574568133002
1613 0.005 8.065 1 821.0934293548905 708.1039331714767 708.3840794059304 1005.192858225119 1046.66437694042 1056.890206685857 730.5738561463519 412.587324513532 944.8850926218734 299.757481657327
1614 0.005 8.07 1 821.1131460592485 708.1392479105788 708.4194252844558 1005.194012472127 1046.663580853796 1056.889333472234 730.6033004327613 412.628516802374 944.8903125296739 299.7575050556077
1615 0.005 8.074999999999999 1 821.1331636415758 708.1744999117591 708.4547075876893 1005.196432997957 1046.664474519657 1056.890321927528 730.6328027183953 412.6696568859402 944.8966197029864 299.7575299092744
1616 0.005 8.08 1 821.1528087776329 708.2096855278772 708.4899238535652 1005.197581306789 1046.663678369633 1056.889448507734 730.6621473944076 412.7107464538791 944.9018196335358 299.7575532843413
1617 0.005 8.085000000000001 1 821.1727548713341 708.244808808671 708.5250769673063 1005.199996176911 1046.664572119798 1056.89043701151 730.6915502282616 412.7517846033037 944.9081064493618 299.7575781188891
1618 0.005 8.09 1 821.1923282609683 708.2798660805638 708.5601644456581 1005.201138164823 1046.66377564585 1056.889563285034 730.7207949649264 412.7927727577537 944.9132857686997 299.757601557246
1619 0.005 8.095000000000001 1 821.212203040642 708.3148614072372 708.5951891740974 1005.203547127115 1046.664669114726 1056.890551375865 730.7500982661506 412.833709905067 944.9195524942729 299.7576264540029
1620 0.005 8.1 1 821.2317057232743 708.3497910975875 708.6301486604316 1005.20468291011 1046.663872376093 1056.889677392644 730.77924327953 412.8745971931909 944.9247117450384 299.7576499109028
1621 0.005 8.105 1 821.251803571228 708.3847323517571 708.665083873757 1005.207226323017 1046.664794993578 1056.890671538816 730.8091043360923 412.9153526444799 944.9310689727187 299.7576748816289
1622 0.005 8.109999999999999 1 821.2714562082522 708.4196159672795 708.6999699706815 1005.208393392203 1046.663985687745 1056.889788455931 730.838622554733 412.9560732323026 944.9362500129912 299.7576984328022
1623 0.005 8.115 1 821.2913691861295 708.4544445126381 708.7348045989764 1005.210798136418 1046.664867409686 1056.890772759037 730.8681196838055 412.9967498101782 944.9424934343135 299.7577234471234
1624 0.005 8.120000000000001 1 821.3108642501617 708.4892135211309 708.7695832395995 1005.211912869729 1046.664062948296 1056.889898644393 730.8974005722301 413.0373798738062 944.9476144560352 299.7577470361634
1625 0.005 8.125 1 821.3306456730891 708.5239265716193 708.8043076846827 1005.214303149479 1046.664956802442 1056.890889363842 730.9267147896761 413.0779608418025 944.9538291178201 299.7577721949786
1626 0.005 8.130000000000001 1 821.350034058083 708.5585792605365 708.8389742807178 1005.215420873167 1046.664163319745 1056.890018866096 730.9558410498802 413.1184941447289 944.95893795397 299.7577959091903
1627 0.005 8.135 1 821.3697221693831 708.5931753161493 708.8735852711467 1005.217813943122 1046.665060499486 1056.891008579572 730.9850158922917 413.1589785948709 944.9651415429621 299.7578211654362
1628 0.005 8.140000000000001 1 821.3890252748341 708.6277110011213 708.908137603181 1005.218928511782 1046.664263981474 1056.890134039254 731.0140159235965 413.1994153342749 944.9702351409184 299.7578450212747
1629 0.005 8.145 1 821.4086344143611 708.6621897183798 708.9426335698864 1005.221316882506 1046.665158738472 1056.891122116712 731.0430696514773 413.2398017045106 944.9764216152289 299.7578703732852
1630 0.005 8.15 1 821.4278635267247 708.6966079073953 708.9770703096418 1005.222426735165 1046.664360297887 1056.890246678728 731.0719534241067 413.2801390970388 944.981497771322 299.7578943187555
1631 0.005 8.154999999999999 1 821.4474014941187 708.7309690193763 709.0114502494743 1005.224809942349 1046.665253782999 1056.89123409106 731.1008943112095 413.3204268265149 944.9876658922143 299.7579197503935
1632 0.005 8.16 1 821.4661902024488 708.7651967596747 709.0457325411885 1005.225781145297 1046.664427300795 1056.890352903002 731.1290198622634 413.3607449385623 944.9926205868884 299.7579437172915
1633 0.005 8.165000000000001 1 821.4854118477159 708.7993598948532 709.0799421457306 1005.228110239538 1046.665328058697 1056.891347129615 731.1573761428555 413.4009986054957 944.9987186740951 299.7579691891454
1634 0.005 8.17 1 821.5043308203092 708.8334562292093 709.1140816872377 1005.229210850503 1046.664544732081 1056.890477033795 731.1856598368258 413.4411959618033 945.0037475413194 299.7579931549095
1635 0.005 8.175000000000001 1 821.5235882208675 708.8674902748093 709.1481555726685 1005.231582834477 1046.665441144141 1056.891461976654 731.2140476249915 413.4813397241596 945.0098686860775 299.7580185649825
1636 0.005 8.18 1 821.5425088955458 708.9014587475397 709.1821623162509 1005.232686412814 1046.664644588242 1056.890584198826 731.242310072236 413.5214318626674 945.0148886858759 299.7580424034684
1637 0.005 8.185 1 821.561745318215 708.9353658553375 709.216105374613 1005.235051484049 1046.66553449765 1056.891568157887 731.2706497683918 413.5614734266245 945.0209906360153 299.7580675803356
1638 0.005 8.19 1 821.5806235090581 708.9692080941547 709.2499827579906 1005.23614074374 1046.664733648971 1056.890690796132 731.2988441081961 413.601464690307 945.0259833835624 299.7580912190778
1639 0.005 8.195 1 821.5998071679206 709.0029896297563 709.2837976649009 1005.238494511553 1046.665623623646 1056.891676448422 731.3271067103054 413.6414063396172 945.0320597080683 299.7581161671522
1640 0.005 8.199999999999999 1 821.6186260486448 709.0367068975646 709.3175479214027 1005.239574632175 1046.664824390404 1056.890800520361 731.3552183043237 413.6812986278753 945.0370301901206 299.7581395151697
1641 0.005 8.205 1 821.6377470778364 709.0703640184818 709.3512365919115 1005.241921021657 1046.665716138068 1056.891787021336 731.3833946003052 413.7211415454198 945.0430859923125 299.7581642519698
1642 0.005 8.210000000000001 1 821.6565005270259 709.103957393601 709.3848614011714 1005.242994350883 1046.66491741186 1056.890910771956 731.411417444975 413.7609349391387 945.048036404672 299.7581873736298
1643 0.005 8.215 1 821.6755545269724 709.1374911164514 709.4184253352424 1005.245334186075 1046.665809135564 1056.891896957372 731.4395034613717 413.8006784818106 945.0540727308518 299.7582118221791
1644 0.005 8.220000000000001 1 821.6942400963354 709.1709615692324 709.4519260533506 1005.246401262707 1046.665010604001 1056.89102077445 731.4674348809963 413.8403737333679 945.0590037621166 299.7582346632307
1645 0.005 8.225 1 821.7132255616825 709.2043728203931 709.4853664942209 1005.24873515227 1046.665902288195 1056.89200682733 731.4954285358933 413.8800199321437 945.065020247328 299.7582588717061
1646 0.005 8.23 1 821.7318426322604 709.2377212364537 709.5187442759127 1005.249796437046 1046.665103826812 1056.891130750542 731.5232671490827 413.919616892582 945.0699319636296 299.7582814930144
1647 0.005 8.234999999999999 1 821.7507600597496 709.2710108729215 709.5520623002753 1005.252124711212 1046.665995365777 1056.892116613748 731.5511677723432 413.9591656300038 945.0759297754554 299.7583054851179
1648 0.005 8.24 1 821.7693092619588 709.3042380799586 709.5853181494881 1005.253180638832 1046.66519639224 1056.891239827998 731.578913340378 413.9986648086568 945.0808222881636 299.7583279348406
1649 0.005 8.245000000000001 1 821.7881591378176 709.3374068915024 709.6185147014485 1005.255503288599 1046.666087428134 1056.892225217262 731.6067206681211 414.0381153898011 945.0868006305529 299.7583517494569
1650 0.005 8.25 1 821.8066413346154 709.3705136658738 709.6516495265861 1005.256554005172 1046.665288198126 1056.8913483146 731.6343733084125 414.0775167066383 945.0916742086104 299.758374015017
1651 0.005 8.255000000000001 1 821.8254245891175 709.4035624285225 709.6847254801189 1005.258871139366 1046.666179271519 1056.892333772535 731.6620878829144 414.1168697061044 945.0976336107256 299.7583976904199
1652 0.005 8.26 1 821.8438423520224 709.4365494705786 709.7177400879594 1005.259918496825 1046.665381007926 1056.891457181512 731.6896397725436 414.1561735871066 945.1024899440869 299.758419842213
1653 0.005 8.265000000000001 1 821.8625607096615 709.4694788536009 709.750696205411 1005.262229033725 1046.666271058116 1056.892441800359 731.7172579621034 414.1954293144234 945.108430523358 299.7584434181234
1654 0.005 8.27 1 821.8809111318087 709.5023468969617 709.7835913715254 1005.263267273391 1046.665470961511 1056.891564015367 731.7447229434638 414.2346360493443 945.1132657101444 299.7584654932359
1655 0.005 8.275 1 821.8995631571951 709.5351576172449 709.8164284166628 1005.265572864815 1046.666361364571 1056.892548785296 731.772250115886 414.2737946927228 945.1191866199732 299.7584890074119
1656 0.005 8.279999999999999 1 821.9178478149222 709.5679073269075 709.8492048658084 1005.266606615136 1046.665561615545 1056.891671313876 731.799623281638 414.3129037663134 945.1240030185583 299.758511004333
1657 0.005 8.285 1 821.9364339810155 709.6006000106096 709.881923519357 1005.268900672918 1046.666450553666 1056.892655556693 731.8270503909774 414.3519651158546 945.129903845918 299.7585344880453
1658 0.005 8.290000000000001 1 821.9546525358633 709.6332320026169 709.9145819084598 1005.26992608578 1046.665650902972 1056.891778136145 731.8543261405513 414.3909771888918 945.1347008236128 299.7585564969361
1659 0.005 8.295 1 821.9731727147067 709.66580729626 709.947182848536 1005.272219710268 1046.666541322633 1056.892762536012 731.8816649380037 414.4299416740556 945.1405842984746 299.7585799152931
1660 0.005 8.300000000000001 1 821.991323563763 709.6983221663227 709.979723820324 1005.273240154414 1046.665740875049 1056.891884342002 731.9088487184181 414.4688540840635 945.1453617140027 299.7586019196818
1661 0.005 8.305 1 822.0097793402185 709.730780691656 710.0122076760684 1005.275531189544 1046.6666318355 1056.892868983015 731.936097650435 414.5077206334396 945.1512287555604 299.7586253434321
1662 0.005 8.31 1 822.0278681569877 709.7631818064164 710.0446342457568 1005.276548255717 1046.665830914276 1056.891990407389 731.9631933734724 414.5465395194145 945.1559899807615 299.7586473423281
1663 0.005 8.315 1 822.0462617151239 709.7955268495383 710.07700411184 1005.278834330334 1046.666721455572 1056.892974847666 731.9903528820538 414.5853123585474 945.1618393978343 299.7586707845223
1664 0.005 8.32 1 822.0642850182891 709.8278120545672 710.1093146774118 1005.27984443937 1046.665920085168 1056.892096083972 732.0173552543002 414.6240364584815 945.1665814642533 299.7586927378287
1665 0.005 8.324999999999999 1 822.082613579257 709.8600414469935 710.141568729148 1005.282124316866 1046.666810368531 1056.893080311986 732.044421903901 414.6627127703576 945.1724120970173 299.7587161856167
1666 0.005 8.33 1 822.1005721705085 709.8922112717169 710.1737637408536 1005.283128779922 1046.666009035483 1056.892201485684 732.0713319610168 414.70134078387 945.1771354568401 299.7587381230504
1667 0.005 8.335000000000001 1 822.1188362522189 709.9243255504698 710.2059025025422 1005.285403027949 1046.666898979792 1056.893185368483 732.0983060834991 414.7399211475753 945.1829481182488 299.7587615374051
1668 0.005 8.34 1 822.1367309326129 709.9563805291185 710.2379824878716 1005.286401995507 1046.666097789163 1056.89230675711 732.1251236790836 414.7784548164192 945.1876533123549 299.7587834962756
1669 0.005 8.345000000000001 1 822.154931776608 709.9883802367557 710.2700064879012 1005.28867174131 1046.666988057129 1056.893290645756 732.1520062435224 414.8169404528943 945.193447844478 299.7588068914478
1670 0.005 8.35 1 822.1727629941828 710.0203209131741 710.3019719807971 1005.289665382314 1046.666186510693 1056.892411529336 732.1787320756576 414.8553777571254 945.1981351902024 299.7588288565695
1671 0.005 8.355 1 822.1909002545553 710.052206604631 710.3338817719452 1005.291930065901 1046.667077584544 1056.893395972014 732.2055230606805 414.8937676133751 945.2039118554262 299.7588522598251
1672 0.005 8.359999999999999 1 822.2086588019142 710.0840334183447 710.3657332386931 1005.292914110228 1046.666274278509 1056.892516023516 732.2321526680861 414.932109531517 945.208577178345 299.7588741518198
1673 0.005 8.365 1 822.2267284118755 710.1158055420444 710.3975292868563 1005.295173775767 1046.667165210611 1056.893500355055 732.2588508042032 414.9704038351303 945.2143369331665 299.7588974884936
1674 0.005 8.370000000000001 1 822.2444282975976 710.1475190830506 710.429267285105 1005.296154718132 1046.666362484724 1056.892620188004 732.285390920549 415.0086503711265 945.218986312595 299.7589193409561
1675 0.005 8.375 1 822.2624386038428 710.1791781977909 710.4609501401538 1005.298414870315 1046.66725460482 1056.893604748317 732.3120003137786 415.046849489564 945.2247308527825 299.7589426204558
1676 0.005 8.380000000000001 1 822.2800778186299 710.2107789804396 710.4925752023728 1005.299392479049 1046.666451568119 1056.892724246914 732.3384503043195 415.0850009982512 945.2293638016797 299.75896445445
1677 0.005 8.385 1 822.2980259981856 710.2423255755657 710.5241453565086 1005.301643400514 1046.667342058745 1056.8937079621 732.3649677269351 415.1231052342401 945.2350892999305 299.7589877069345
1678 0.005 8.390000000000001 1 822.3156026106074 710.2738140861877 710.5556579660832 1005.302613925979 1046.666538558585 1056.892827150263 732.3913264147974 415.1611614862866 945.2397037070508 299.7590094368578
1679 0.005 8.395 1 822.3334882180984 710.305248657335 710.5871159213402 1005.304858197681 1046.667428348051 1056.893810409576 732.4177527637828 415.1991707838756 945.2454104071232 299.7590326515116
1680 0.005 8.4 1 822.3510023369444 710.3366253722984 710.6185165713985 1005.305822773036 1046.666625023508 1056.892929879795 732.4440204704508 415.2371328645231 945.250006735497 299.7590543218587
1681 0.005 8.404999999999999 1 822.3688258045617 710.3679484093017 710.6498628135631 1005.308058239778 1046.667512938507 1056.893912221761 732.4703558955084 415.275048661409 945.2556933332839 299.7590774371997
1682 0.005 8.41 1 822.3862760475945 710.3992138205529 710.6811519881345 1005.30901750297 1046.666710499883 1056.8930322586 732.4965316265051 415.3129161457268 945.260271232976 299.7590990540882
1683 0.005 8.415000000000001 1 822.4040386019101 710.4304258160363 710.7123870154483 1005.311250446604 1046.667599687337 1056.894014737759 732.522778189224 415.3507370518018 945.2659423752252 299.7591220919192
1684 0.005 8.42 1 822.4214266560997 710.4615804102152 710.743565207963 1005.31220508724 1046.66679695762 1056.893134319533 732.5488639305024 415.3885104644929 945.2705033347788 299.7591436384777
1685 0.005 8.425000000000001 1 822.4391270088887 710.4926818290495 710.7746894910547 1005.314431471168 1046.667685249696 1056.894116448446 732.5750203988094 415.4262382606847 945.2761557067079 299.7591665733729
1686 0.005 8.43 1 822.4564517110289 710.5237260747766 710.8057571750848 1005.315381121312 1046.666882503991 1056.893236005202 732.6010159480861 415.4639183779714 945.2806990822498 299.7591880129456
1687 0.005 8.435 1 822.4740909647493 710.5547173848331 710.8367711905065 1005.317602925439 1046.667770937102 1056.894218058192 732.6270830547747 415.5015520838568 945.2863351814806 299.7592108978696
1688 0.005 8.44 1 822.49135471905 710.5856517585182 710.8677288452822 1005.318548249232 1046.666968471825 1056.893337715065 732.6529893746699 415.5391392631511 945.290861593288 299.7592322610348
1689 0.005 8.445 1 822.5089328487948 710.6165334279641 710.8986330591224 1005.320764810804 1046.667856314958 1056.894319179909 732.6789671725714 415.5766796835395 945.2964807035623 299.7592550180807
1690 0.005 8.449999999999999 1 822.526135644314 710.6473583898463 710.929481149544 1005.321704517236 1046.667053672482 1056.893438608848 732.7047844362635 415.6141726140081 945.3009897091002 299.7592762862994
1691 0.005 8.455 1 822.5436526725244 710.6781308760466 710.9602760310878 1005.32391575349 1046.667941394307 1056.894419920025 732.7306731356966 415.6516193194005 945.3065911270166 299.7592989502021
1692 0.005 8.460000000000001 1 822.5607944438511 710.7088468808835 710.991015012745 1005.324850462684 1046.667138499291 1056.893539118564 732.7564014760043 415.6890188382923 945.311083112901 299.7593201135099
1693 0.005 8.465 1 822.5782504689865 710.7395106369111 711.0217010182068 1005.327056517874 1046.668026404587 1056.894520640134 732.7822006960321 415.7263723068721 945.3166672481466 299.759342707718
1694 0.005 8.470000000000001 1 822.5953252022874 710.7701181322718 711.0523313480511 1005.327989166586 1046.667224883374 1056.893640205138 732.8078393155813 415.7636787427138 945.3211425818004 299.7593637982333
1695 0.005 8.475 1 822.6127195522942 710.8006736055195 711.0829089232948 1005.330190737202 1046.668112250111 1056.89462117859 732.8335503470878 415.800939263884 945.3267098891599 299.7593862663944
1696 0.005 8.48 1 822.6297394252393 710.8311730476263 711.1134310558448 1005.331115085554 1046.667308871717 1056.893740049073 732.8591015120323 415.8381529207273 945.3311671987037 299.7594072889261
1697 0.005 8.484999999999999 1 822.647076708399 710.8616206868571 711.1439006599244 1005.333310690829 1046.668196117766 1056.894720959911 732.8847237619574 415.8753190220225 945.3367172942767 299.7594297457575
1698 0.005 8.49 1 822.6640381473966 710.8920125116986 711.1743150355566 1005.334229271471 1046.667392743874 1056.893839694675 732.9101865089572 415.9124389599583 945.3411571890225 299.7594506474773
1699 0.005 8.495000000000001 1 822.6813141032306 710.9223527505118 711.2046771022528 1005.336419943959 1046.6682799788 1056.89482046682 732.9357215237852 415.9495144270205 945.3466895866285 299.759473037959
1700 0.005 8.5 1 822.6982148844968 710.9526373954471 711.2349841628618 1005.33733377264 1046.667476745308 1056.893939351682 732.9610970601251 415.9865434153442 945.351112316368 299.7594938613678
1701 0.005 8.505000000000001 1 822.7154284370888 710.9828706690708 711.2652391222008 1005.339517927295 1046.668363101904 1056.89491948691 732.9865436959213 416.0235260279564 945.3566266110474 299.7595161623547
1702 0.005 8.51 1 822.73227231557 711.0130486041268 711.2954393209352 1005.34043000446 1046.667560998708 1056.894038521293 733.0118341839355 416.060463526731 945.3610350153681 299.759536906322
1703 0.005 8.515000000000001 1 822.749427239333 711.0431753629947 711.3255876384244 1005.342612320942 1046.668449005596 1056.895019443807 733.0371946181886 416.0973540930542 945.3665344989322 299.7595590983059
1704 0.005 8.52 1 822.766209910534 711.0732469898931 711.3556813951401 1005.343514807185 1046.667643822693 1056.894136682372 733.0623969224055 416.134196045652 945.3709231671952 299.759579790544
1705 0.005 8.525 1 822.783305063713 711.1032676646449 711.3857234933349 1005.345691696601 1046.668531767921 1056.895117796555 733.0876703876634 416.1709939096442 945.376405248829 299.7596019342571
1706 0.005 8.529999999999999 1 822.800280909405 711.1332942554201 711.4157422530644 1005.346708946544 1046.66775224921 1056.894240794514 733.1133484378544 416.2076700632447 945.3808717682728 299.7596225522879
1707 0.005 8.535 1 822.8175113011199 711.1632770925327 711.4457233506321 1005.348921030392 1046.668631415615 1056.895214360839 733.1389459580693 416.2443147473653 945.3863792595779 299.7596446698518
1708 0.005 8.540000000000001 1 822.8343249164469 711.1932103250818 711.4756591827997 1005.349819561302 1046.667815830169 1056.894328279407 733.1643085576103 416.2809208706008 945.3907495906122 299.7596652543249
1709 0.005 8.545 1 822.8514202982743 711.2230978451498 711.5055512609102 1005.351982119611 1046.668698294043 1056.895309594478 733.1896999463197 416.3174842892071 945.3962029752864 299.7596873023311
1710 0.005 8.550000000000001 1 822.8681210390412 711.2529348276109 711.5353955852661 1005.352866645688 1046.667893158253 1056.894429265481 733.2149186451935 416.3540046333682 945.4005463774314 299.7597079005281
1711 0.005 8.555 1 822.8851228353731 711.2827255160961 711.5651945799007 1005.355027620487 1046.668782301535 1056.895411704011 733.2401819950011 416.3904806110286 945.4059854740107 299.7597299778457
1712 0.005 8.56 1 822.9017452149147 711.312465396125 711.5949447667238 1005.355913657425 1046.667979639188 1056.894530184666 733.2652711741766 416.4269122423585 945.4103194206175 299.7597505960745
1713 0.005 8.565 1 822.9186801867805 711.3421584759731 711.6246486742358 1005.358078266524 1046.668869562892 1056.895511396392 733.2904203682612 416.4632986495545 945.4157579212431 299.7597726693125
1714 0.005 8.57 1 822.9352376172602 711.3718004295499 711.6543030427599 1005.358958266042 1046.668063608874 1056.894627531155 733.3154028807311 416.4996404889886 945.4200722990603 299.7597933305049
1715 0.005 8.575000000000001 1 822.9521085389817 711.4013952694996 711.6839105166043 1005.361117104678 1046.668951561483 1056.89560803326 733.340449096421 416.5359368936043 945.4254925365352 299.7598154543091
1716 0.005 8.58 1 822.9686048595247 711.4309388526419 711.7134680062727 1005.361992663587 1046.668144972902 1056.894724118061 733.3653330324757 416.5721888392026 945.4297902871897 299.7598361499878
1717 0.005 8.585000000000001 1 822.985418729638 711.4604351078403 711.7429781962812 1005.364148847151 1046.669032886158 1056.89570434128 733.3902816181878 416.6083951245017 945.4351980880481 299.7598583306505
1718 0.005 8.59 1 823.0018587892411 711.4898799538867 711.7724380724034 1005.365020774658 1046.668226194347 1056.894820304664 733.4150701779487 416.6445570035157 945.439481698279 299.7598790222129
1719 0.005 8.595000000000001 1 823.0186145827995 711.5192773947496 711.8018503938181 1005.367171088531 1046.669113662226 1056.895800421112 733.4399264680811 416.6806733072222 945.4448706591447 299.7599011742586
1720 0.005 8.6 1 823.0349975125722 711.5486230348039 711.8312120237808 1005.368039344002 1046.668307054262 1056.89491632355 733.4646191693355 416.7167450318853 945.4491386997772 299.7599218517697
1721 0.005 8.605 1 823.0516976679917 711.5779215019543 711.8605260469441 1005.3701858496 1046.669194658915 1056.895896468699 733.48938444777 416.7527716264806 945.4545128099918 299.7599439601477
1722 0.005 8.609999999999999 1 823.0680247812695 711.6071683816515 711.8897893988686 1005.371047810206 1046.668387559521 1056.895011769834 733.5139906547523 416.7887539994621 945.4587640029645 299.7599645802567
1723 0.005 8.615 1 823.0846688205191 711.6363685956976 711.9190053885483 1005.373191345567 1046.669274700454 1056.895991426707 733.5386798875525 416.8246913483328 945.4641218937056 299.7599865996911
1724 0.005 8.620000000000001 1 823.1009389798487 711.6655168175555 711.9481704055706 1005.374048904555 1046.668467323242 1056.895106817965 733.5632037682558 416.8605844580553 945.4683569850156 299.7600071297308
1725 0.005 8.625 1 823.1175260785 711.6946176807264 711.9772876403108 1005.376184485617 1046.669354321938 1056.896086498469 733.5877957745312 416.896432102092 945.4736986903821 299.7600290792004
1726 0.005 8.630000000000001 1 823.1337404235098 711.7236669418525 712.0063541029429 1005.37703674544 1046.668547388128 1056.89520212268 733.6122276418105 416.932235772461 945.4779186726746 299.7600494945091
1727 0.005 8.635 1 823.1502717501522 711.7526690110139 712.0353728485061 1005.379167591566 1046.66943466867 1056.896181874492 733.6367307071488 416.967994680834 945.4832457983874 299.7600712815502
1728 0.005 8.640000000000001 1 823.1664294460355 711.7816193696517 712.0643407537701 1005.380015073403 1046.668627807935 1056.895297462775 733.6610727999748 417.003708712408 945.4874506348531 299.7600916112166
1729 0.005 8.645 1 823.1829047682718 711.8105225445827 712.0932609102085 1005.382141080912 1046.669514797244 1056.896276848151 733.6854871067551 417.0393778083726 945.4927619810557 299.7601133217074
1730 0.005 8.65 1 823.1990131346018 711.8393739392436 712.1221301578341 1005.382984253385 1046.668707750588 1056.89539231412 733.7097431755625 417.0750026748232 945.4969532708017 299.7601334992889
1731 0.005 8.654999999999999 1 823.2154356576993 711.8681781110498 712.1509516170483 1005.385105315585 1046.669594642339 1056.89637157948 733.7340703189977 417.1105866005216 945.5022494187446 299.7601550587666
1732 0.005 8.66 1 823.231483846319 711.8969308156766 712.1797223398011 1005.385945626022 1046.668788275526 1056.895487132625 733.7582378959117 417.1461236789382 945.5064254849674 299.7601750980697
1733 0.005 8.665000000000001 1 823.2478439758092 711.9256363192562 712.2084453149866 1005.38806125406 1046.669674292367 1056.896465775577 733.7824758573046 417.1816157185273 945.5117048173065 299.7601965073999
1734 0.005 8.67 1 823.2638312190096 711.9542902652471 712.2371175077343 1005.388894545139 1046.668867201287 1056.895581014595 733.8065551484405 417.2170630926619 945.5158624595914 299.7602163692505
1735 0.005 8.675000000000001 1 823.2801372065104 711.9828971485518 712.265742019561 1005.391005264705 1046.669752831394 1056.896559329615 733.8307084980872 417.2524651440832 945.5211260292458 299.7602376901764
1736 0.005 8.68 1 823.2960527993067 712.0114526054343 712.2943158312033 1005.39183449208 1046.668946313941 1056.895674795127 733.8546982532196 417.2878236377892 945.5252673378998 299.7602574384742
1737 0.005 8.685 1 823.3122960105133 712.039961045923 712.3228420197296 1005.393942534934 1046.669833618024 1056.896653765944 733.8787659276941 417.3231371513123 945.5305155102985 299.7602786362382
1738 0.005 8.69 1 823.3281697217292 712.0684181620494 712.351317610406 1005.394768838491 1046.6690277073 1056.895769182288 733.9026718587509 417.3584062370313 945.534642977776 299.7602982674012
1739 0.005 8.695 1 823.3443653893647 712.0968284059014 712.3797456883829 1005.396871540244 1046.66991345932 1056.896747142192 733.9266536791827 417.3936324524131 945.5398766192906 299.7603193374741
1740 0.005 8.700000000000001 1 823.3601870234749 712.1251874181868 712.4081232541243 1005.397691539736 1046.669106280692 1056.895862008174 733.9504777727119 417.4288143290936 945.5439877471977 299.7603388671491
1741 0.005 8.705 1 823.3763291842926 712.1534996824162 712.4364534154976 1005.399788551288 1046.6699916399 1056.89683997327 733.9743771495279 417.4639527554108 945.5492052115781 299.7603598095583
1742 0.005 8.710000000000001 1 823.3920959369897 712.1817607238814 712.4647331143898 1005.400603606588 1046.669184544391 1056.895954989188 733.9981173975093 417.4990466876603 945.5533005870149 299.7603792394165
1743 0.005 8.715 1 823.4081833612654 712.2099751985364 712.4929655413188 1005.402695711849 1046.670069820924 1056.896932699514 734.0219337550845 417.5340974104486 945.5585026614375 299.7604000835349
1744 0.005 8.720000000000001 1 823.4238948641132 712.2381385669901 712.5211476149693 1005.403506037667 1046.669262330728 1056.896047117718 734.0455908563426 417.5691037557643 945.5625818907095 299.7604194278157
1745 0.005 8.725 1 823.4399241402824 712.2662556479368 712.549282611998 1005.4055911952 1046.670146312822 1056.897023923904 734.0693252762649 417.6040641187923 945.5677648936063 299.7604401987037
1746 0.005 8.73 1 823.4555781379383 712.2943216297438 712.5773673388121 1005.406396296534 1046.669338893781 1056.896138341327 734.0929018221402 417.6389813345023 945.5718260303898 299.7604594298012
1747 0.005 8.734999999999999 1 823.4715524415132 712.3223414614693 712.6054051073894 1005.40847753788 1046.670223362078 1056.897115700423 734.1165546985725 417.6738562736783 945.5769939190303 299.7604801663877
1748 0.005 8.74 1 823.4871537425304 712.3503102768177 712.6333927020992 1005.409279214809 1046.669416486495 1056.896230513799 734.1400472178965 417.7086877637012 945.581043060362 299.7604993504487
1749 0.005 8.745000000000001 1 823.5030783078141 712.3782331532018 712.6613335082518 1005.411356311359 1046.670300565796 1056.897207138167 734.1636205986251 417.7434799903103 945.586197615229 299.760520029253
1750 0.005 8.75 1 823.5186275484971 712.4061050927983 712.6892242481321 1005.412152860795 1046.669492907419 1056.896321110049 734.1870318114111 417.7782269595049 945.5902315582025 299.7605391667834
1751 0.005 8.755000000000001 1 823.5344961720205 712.4339312039592 712.7170683128755 1005.414225574014 1046.670377502625 1056.897298268297 734.2105206756412 417.8129298465691 945.5953707115525 299.7605597317333
1752 0.005 8.76 1 823.5499897521797 712.4617064254788 712.7448623868858 1005.41501735139 1046.669569820425 1056.896412318557 734.2338478695473 417.8475885220844 945.5993889030926 299.7605788556434
1753 0.005 8.765000000000001 1 823.5658029299863 712.4894358366076 712.7726098384521 1005.41708496687 1046.670454091863 1056.897389146374 734.2572526979018 417.8822039115953 945.6045126419205 299.7605993895367
1754 0.005 8.77 1 823.581242401904 712.5171146548994 712.8003074952585 1005.41787264536 1046.669646385939 1056.896503053572 734.2804986416869 417.9167755037288 945.6085159105585 299.7606184493334
1755 0.005 8.775 1 823.5967563464956 712.5446878998741 712.8279273754157 1005.419819869099 1046.670506261156 1056.897474645386 734.3032793771638 417.9513787245997 945.6135326082699 299.7606389099561
1756 0.005 8.779999999999999 1 823.6119649059685 712.572204819436 712.8554849511638 1005.42057367846 1046.669709078556 1056.896595994973 734.3260593022676 417.9859243622405 945.6174872228585 299.7606579045702
1757 0.005 8.785 1 823.6275220709546 712.5996707610756 712.8829873702649 1005.422623559541 1046.670601828626 1056.897575126067 734.3489762431918 418.020419007965 945.6225634468848 299.7606783344928
1758 0.005 8.790000000000001 1 823.6427471351818 712.6270825137098 712.9104336133863 1005.423410629363 1046.669800164107 1056.896688455914 734.3717885717599 418.054867654516 945.6265357562153 299.7606972012784
1759 0.005 8.795 1 823.6582999897086 712.6544444832011 712.9378273940963 1005.425462204302 1046.670681913441 1056.897661411467 734.3946945745938 418.0892701038338 945.6316045439817 299.7607175392693
1760 0.005 8.800000000000001 1 823.6735037228932 712.6817531622145 712.9651668472877 1005.426240671497 1046.669873684386 1056.896773559412 734.4174719700794 418.1236286321036 945.6355582297148 299.7607363357285
1761 0.005 8.805 1 823.6890226080581 712.7090128295195 712.9924552797105 1005.428282407753 1046.67075334135 1056.897747570272 734.4403291276776 418.157942332856 945.6406059350982 299.760756491718
1762 0.005 8.81 1 823.7041859307109 712.736219919028 713.0196905959042 1005.429054511911 1046.669946313696 1056.896861322971 734.4630506068795 418.1922141937945 945.6445409740198 299.7607750963651
1763 0.005 8.815 1 823.7196587546433 712.7633785812038 713.0468758904656 1005.431089061777 1046.670826686869 1056.897835875774 734.4858461766298 418.2264411824073 945.6495701992829 299.7607951630686
1764 0.005 8.82 1 823.7347718263637 712.7904852432615 713.0740089522238 1005.431854480043 1046.670020299292 1056.896949864881 734.5085022273461 418.2606262868622 945.6534874221603 299.7608136628716
1765 0.005 8.825000000000001 1 823.750191552541 712.8175440184584 713.1010927870462 1005.433882870877 1046.670901198593 1056.897924560866 734.5312300294418 418.294766962725 945.6584997978215 299.7608335508037
1766 0.005 8.83 1 823.7652506776567 712.8445513078242 713.1281251037967 1005.434642801652 1046.670095187273 1056.897038646475 734.5538171107078 418.3288660016952 945.662400937545 299.76085195756
1767 0.005 8.835000000000001 1 823.7806160361828 712.8715111816416 713.1551088395986 1005.436666005517 1046.670976414144 1056.898013737809 734.5764747504766 418.3629209029575 945.6673974150214 299.7608717617521
1768 0.005 8.84 1 823.7956205090501 712.8984200234059 713.1820416527753 1005.437420935373 1046.670170243453 1056.897127512213 734.5989908820503 418.3969343678497 945.6712829123584 299.7608900802892
1769 0.005 8.845000000000001 1 823.8109311432855 712.9252818912963 713.2089264391881 1005.439439178704 1046.671050954624 1056.898101887502 734.6215769820489 418.4309038377736 945.6762637689205 299.7609098215179
1770 0.005 8.85 1 823.8261058960737 712.9521505691965 713.2357905841802 1005.440289666516 1046.670263839971 1056.89721914953 734.6445370049718 418.4647590406457 945.6802152800394 299.7609280187208
1771 0.005 8.855 1 823.8415471575073 712.9789794197665 713.2626201705932 1005.442343815132 1046.671138445153 1056.898187793235 734.6674402237988 418.4985852729609 945.6852221966371 299.7609476643805
1772 0.005 8.859999999999999 1 823.8565759140066 713.0057625550522 713.2894079174832 1005.443088574715 1046.67031959795 1056.897296923903 734.6901194462913 418.5323757327625 945.689084734645 299.760965897439
1773 0.005 8.865 1 823.8718957826721 713.0325042718621 713.3161556933381 1005.445099377506 1046.671197409768 1056.898272565612 734.7128391041435 418.5661275473789 945.6940429374263 299.7609855806315
1774 0.005 8.870000000000001 1 823.8868238661513 713.0591995113701 713.3428595013057 1005.445833003895 1046.670389054639 1056.897387575984 734.7353775421427 418.5998392118841 945.6978824764116 299.7610037777856
1775 0.005 8.875 1 823.9020584421284 713.0858530730048 713.369522131567 1005.447841989833 1046.671272823045 1056.898364321584 734.7579802543198 418.6335098818158 945.7028279104507 299.7610235585415
1776 0.005 8.880000000000001 1 823.916914216677 713.112459762481 713.3961398473466 1005.448576586469 1046.670466335488 1056.897477951049 734.7804148035096 418.6671393455805 945.7066575493727 299.7610418607327
1777 0.005 8.885 1 823.9320848892801 713.1390245606227 713.4227157088966 1005.450584712879 1046.671349518035 1056.898453116915 734.8029219121959 418.7007271407293 945.7115921210608 299.7610616730176
1778 0.005 8.890000000000001 1 823.9468816080193 713.1655423279265 713.4492461432231 1005.451317059826 1046.670541777728 1056.897565730355 734.8252660418345 418.7342733228106 945.7154097461425 299.7610801142543
1779 0.005 8.895 1 823.9619966072578 713.1920180860043 713.4757343224823 1005.453321822186 1046.671423544505 1056.898539952977 734.8476858035398 418.767777663858 945.7203307303714 299.7611000576122
1780 0.005 8.9 1 823.9767377479022 713.2184465776927 713.5021766758448 1005.454049189421 1046.670614588235 1056.897651990225 734.8699428097067 418.8012401105217 945.724133614486 299.7611185440853
1781 0.005 8.904999999999999 1 823.9918004389835 713.244833125567 713.5285765825878 1005.456050587656 1046.67149602725 1056.898626054467 734.8922798650818 418.8346607594148 945.7290410214506 299.7611385613304
1782 0.005 8.91 1 824.0064904297749 713.2711724443649 713.5549305310674 1005.456773791924 1046.670686683034 1056.897737936487 734.9144553758797 418.8680397370667 945.7328297270852 299.7611571618243
1783 0.005 8.915000000000001 1 824.0212643975684 713.2974121630322 713.5812117391359 1005.458658139935 1046.671544152379 1056.898706613904 734.9361888696369 418.9014452287253 945.7376328487484 299.7611772559927
1784 0.005 8.92 1 824.0357374600438 713.3235992491564 713.6074348704506 1005.459352610597 1046.670746410005 1056.89782622098 734.9579182920703 418.9347984565832 945.7413773977237 299.7611959032334
1785 0.005 8.925000000000001 1 824.0505539906636 713.349738819656 713.6336067212023 1005.461335254282 1046.671634838855 1056.898801862819 734.9797809863989 418.9681037381861 945.7462390699757 299.761216049841
1786 0.005 8.93 1 824.0650441288566 713.3758276826458 713.6597261742046 1005.462061068656 1046.670832694971 1056.897913861937 735.0015399636695 419.0013631820496 945.7500009015196 299.7612346946942
1787 0.005 8.935 1 824.0798586958609 713.4018700788513 713.6857967693145 1005.46404549656 1046.671711151218 1056.898884284352 735.0233890899276 419.0345793091227 945.7548554555683 299.7612547735724
1788 0.005 8.94 1 824.0943294503409 713.427862528806 713.7118165875369 1005.464762685254 1046.670902614801 1056.897995058357 735.0451121809568 419.0677513802972 945.7585997246449 299.7612733345149
1789 0.005 8.945 1 824.1091123944793 713.45380915649 713.7377887916243 1005.466737776277 1046.671779066065 1056.898966455746 735.0669125811565 419.1008816151225 945.763434753071 299.761293318162
1790 0.005 8.950000000000001 1 824.123543628816 713.4797064034641 713.7637112384851 1005.467446938252 1046.670970920057 1056.898078499433 735.0885794187006 419.1339693453069 945.7671600868242 299.7613117161778
1791 0.005 8.955 1 824.1382823499875 713.5055583429687 713.7895869373456 1005.46941515783 1046.671848551037 1056.899050709679 735.1103191463185 419.1670157684878 945.7719775549642 299.7613315294028
1792 0.005 8.960000000000001 1 824.1526655442678 713.5313613747493 713.8154136271854 1005.470119131108 1046.67104178139 1056.898163331346 735.1319220918506 419.2000203353202 945.7756870072569 299.7613498167071
1793 0.005 8.965 1 824.1673530808988 713.5571195745246 713.8411942523836 1005.472081104541 1046.671919543745 1056.899135302437 735.1535958844769 419.2329835637266 945.7804872353516 299.7613694579631
1794 0.005 8.970000000000001 1 824.1816856599683 713.5828292942765 713.8669264780582 1005.47277951321 1046.671112841301 1056.898247783713 735.1751320338376 419.265904782874 945.7841809574875 299.7613875382945
1795 0.005 8.975 1 824.1963235514515 713.6084945595488 713.892613175408 1005.474737933773 1046.671990883902 1056.899219720439 735.1967383107062 419.2987861286429 945.788968095191 299.7614070231082
1796 0.005 8.98 1 824.2106054377189 713.6341117255662 713.9182519723449 1005.475431912005 1046.671184204256 1056.898332372581 735.2182060074911 419.331625213701 945.792647694181 299.7614250117304
1797 0.005 8.984999999999999 1 824.2251924035887 713.6596848008294 713.9438457091587 1005.477385801102 1046.672062405573 1056.899304673539 735.2397432579066 419.3644254923868 945.7974203572514 299.7614443643327
1798 0.005 8.99 1 824.2394233331273 713.6852101295005 713.9693919758693 1005.478075852824 1046.671255730772 1056.898417325462 735.2611417028342 419.3971821640425 945.8010860009199 299.7614622304642
1799 0.005 8.995000000000001 1 824.2539595840253 713.7106917041386 713.9948935930846 1005.480025326337 1046.672133575705 1056.89938910842 735.2826093881202 419.4298979478402 945.805844275859 299.7614815807147
1800 0.005 9 1 824.2681399402226 713.7361258577504 714.0203481269701 1005.48071087859 1046.67132659851 1056.898501389207 735.3039381627513 419.4625724940425 945.8094948327204 299.761499386002
1801 0.005 9.005000000000001 1 824.2826257263409 713.7615165730419 714.0457583726134 1005.48265591658 1046.6722042619 1056.899473132678 735.3253361710315 419.4952064660304 945.8142388202216 299.7615186257415
1802 0.005 9.01 1 824.296755592101 713.7868601716506 714.0711218895032 1005.483336979138 1046.671396765204 1056.898584890393 735.3465952418966 419.5277986165054 945.8178745782295 299.7615364273764
1803 0.005 9.015000000000001 1 824.3111451822264 713.8121604781742 714.0964413418753 1005.485276831776 1046.67227394966 1056.899556221486 735.3679197941458 419.5603501999967 945.8226061416626 299.7615556206587
1804 0.005 9.02 1 824.3252022934658 713.8374139480251 714.1217143592385 1005.485953264188 1046.67146621823 1056.898667628458 735.389107670284 419.5928601495827 945.8262271532099 299.7615733366166
1805 0.005 9.025 1 824.3395746900901 713.8626245480278 714.1469437146726 1005.487889258452 1046.672343238818 1056.899638675333 735.4103650311351 419.6253297533735 945.8309408362219 299.7615925204116
1806 0.005 9.029999999999999 1 824.3535970904587 713.8877885938095 714.1721269456875 1005.488561480273 1046.67153533982 1056.898749904347 735.4314842542643 419.6577577302079 945.8345469666923 299.7616102393524
1807 0.005 9.035 1 824.3679290285108 713.9129100363014 714.1972668065074 1005.490493295538 1046.672412397704 1056.899720884244 735.4526724317932 419.6901454695169 945.8392460678646 299.7616293676047
1808 0.005 9.040000000000001 1 824.3819071422002 713.9379851855092 714.2223608292229 1005.491161258109 1046.671604563914 1056.898832056908 735.4737221269203 419.7224919028098 945.8428378102991 299.7616470352557
1809 0.005 9.045 1 824.3961926238945 713.9630179849916 714.2474117567875 1005.493088811196 1046.67248133059 1056.899802540677 735.4948405432091 419.7547977546799 945.8475225951079 299.7616661827807
1810 0.005 9.050000000000001 1 824.4101231456013 713.9880047375574 714.272417106542 1005.493752205636 1046.671673044679 1056.898913447662 735.5158203482805 419.787062625793 945.8511002644136 299.7616838489054
1811 0.005 9.055 1 824.4243599382701 714.0129493695031 714.2973796122062 1005.495674333913 1046.672549383059 1056.899883786222 735.5368684498941 419.8192867225785 945.8557701641636 299.7617029295337
1812 0.005 9.06 1 824.4382408976891 714.037848182857 714.3222967824357 1005.496332565324 1046.671741096382 1056.898994629638 735.557777728486 419.8514700413764 945.8593322942697 299.7617205033941
1813 0.005 9.065 1 824.4524293295576 714.0627051268315 714.3471713580167 1005.498251237848 1046.672617680347 1056.899964889495 735.5787561962749 419.8836135542608 945.8639880008025 299.7617394797604
1814 0.005 9.07 1 824.4662618511811 714.0875164827972 714.3720008422746 1005.498905507314 1046.671809275206 1056.899075390179 735.5995957983068 419.9157162933217 945.8675360285126 299.7617568935912
1815 0.005 9.075000000000001 1 824.4804014807532 714.1122862050559 714.3967879723106 1005.500819471668 1046.672685397617 1056.900045102658 735.6205033843714 419.9477792249111 945.8721775140355 299.7617757440574
1816 0.005 9.08 1 824.4941850586379 714.1370105425545 714.4215302350748 1005.501469601982 1046.671876861335 1056.899155682467 735.6412724763859 419.9798012783858 945.8757113967564 299.7617929994912
1817 0.005 9.085000000000001 1 824.5082765713744 714.1616934725184 714.4462303732997 1005.503379868926 1046.672753320041 1056.900125823066 735.6621112919976 420.0117836415777 945.8803392473587 299.7618116818221
1818 0.005 9.09 1 824.5220125781307 714.1863312395917 714.4708858669557 1005.504026494532 1046.67194518617 1056.899236571371 735.6828111443991 420.0437252980607 945.8838602679932 299.761828795505
1819 0.005 9.095000000000001 1 824.536056380479 714.2109278120137 714.4954994561871 1005.505933170922 1046.672821836 1056.900206862057 735.7035807187646 420.0756273709023 945.8884750887147 299.7618473161467
1820 0.005 9.1 1 824.5497435336565 714.2354794319909 714.5200686165884 1005.506574418855 1046.672013122176 1056.899317352794 735.7242109662108 420.1074891562784 945.8919818515224 299.761864238936
1821 0.005 9.105 1 824.5637411963639 714.2599900366369 714.5445960696123 1005.508481126089 1046.672891591342 1056.900288643395 735.7449117030555 420.1393101629877 945.8965965604225 299.7618825843819
1822 0.005 9.109999999999999 1 824.5773807334755 714.2844558891283 714.5690792876998 1005.509117763813 1046.672082065601 1056.899398467087 735.7654727480757 420.1710921988265 945.900097066298 299.7618993903961
1823 0.005 9.115 1 824.5913302389284 714.3088809609651 714.5935210308725 1005.511017878831 1046.672959701227 1056.90036936652 735.7861043949695 420.2028333987479 945.9046894392231 299.7619175853746
1824 0.005 9.120000000000001 1 824.6049217547774 714.333261474654 714.6179187486516 1005.511649202324 1046.67214951593 1056.899478772226 735.8065962415645 420.2345355836093 945.9081701676093 299.7619342127169
1825 0.005 9.125 1 824.6188233609437 714.3576014045132 714.6422751942916 1005.513545007667 1046.673027145524 1056.900449667708 735.8271588150128 420.2661970140455 945.9127460670526 299.7619522431316
1826 0.005 9.130000000000001 1 824.6323670652968 714.3818969709243 714.6665878126266 1005.514172300752 1046.672216945398 1056.899559069029 735.8475815509946 420.2978194854166 945.9162119345611 299.7619688302221
1827 0.005 9.135 1 824.6462211081827 714.4061521475053 714.6908593560881 1005.516063622362 1046.673094226272 1056.900529623569 735.8680751943975 420.3294012650246 945.9207735746586 299.7619867967475
1828 0.005 9.140000000000001 1 824.659717334406 714.4303631518416 714.7150872632552 1005.516686693728 1046.672283901582 1056.899638866206 735.8884291877661 420.3609446999993 945.924225700206 299.7620032442025
1829 0.005 9.145 1 824.6735240521906 714.4545339556853 714.7392742924288 1005.51857429225 1046.673161113578 1056.900609273008 735.9088540920158 420.3924472845956 945.9287739513827 299.7620211369494
1830 0.005 9.15 1 824.6869728755829 714.478660775335 714.763417877831 1005.51919293643 1046.672350482743 1056.899718093759 735.9291394431873 420.423910970303 945.932212226155 299.7620375768131
1831 0.005 9.154999999999999 1 824.7007324713569 714.5027475815231 714.787520771977 1005.521076536982 1046.673227520047 1056.900688414909 735.9494958510345 420.4553340876812 945.9367465060428 299.7620555278024
1832 0.005 9.16 1 824.7141342541047 714.5267905884665 714.8115804102546 1005.521691240999 1046.672416920358 1056.899797266119 735.9697129049373 420.4867177486503 945.9401712605477 299.7620719755213
1833 0.005 9.165000000000001 1 824.7278466329814 714.5507937623349 714.8355995422855 1005.523570286724 1046.673293678625 1056.900767168751 735.9900010121924 420.5180624557296 945.9446919274361 299.7620899573976
1834 0.005 9.17 1 824.7412014561772 714.574753315659 714.8595755992867 1005.524180617309 1046.672482704697 1056.899875683739 736.0101497027961 420.5493682437787 945.9481029121587 299.7621064719726
1835 0.005 9.175000000000001 1 824.7548667194626 714.5986732315627 714.8835113410892 1005.52605487568 1046.673359211048 1056.900845441955 736.0303671637373 420.5806334876112 945.9526095792368 299.7621245134496
1836 0.005 9.18 1 824.768174484283 714.6225497067844 714.9074041949829 1005.526661063997 1046.672548413942 1056.899954116737 736.0504467589201 420.6118601456975 945.9560069519219 299.762141138178
1837 0.005 9.185 1 824.7817936482909 714.6463867108126 714.9312569020061 1005.528531953596 1046.673425164952 1056.900924053814 736.0705983130891 420.6430458082718 945.9605007567617 299.7621592879085
1838 0.005 9.19 1 824.7950571553881 714.6701804564275 714.9550669003212 1005.529134013502 1046.672614078326 1056.900032313767 736.0906118424864 420.674192841616 945.9638847134122 299.7621759985286
1839 0.005 9.195 1 824.8086309153747 714.6939348995073 714.9788369317218 1005.531001098458 1046.673490606164 1056.901001763383 736.1106963059781 420.7052999868174 945.9683650822387 299.7621942117424
1840 0.005 9.200000000000001 1 824.8218474593298 714.7176462589675 715.0025644302068 1005.531599594859 1046.672679342791 1056.90010982489 736.1306415590374 420.736369035931 945.971735531074 299.7622110760227
1841 0.005 9.205 1 824.8353747406838 714.7413184887683 715.0262521351771 1005.533462913997 1046.673556015023 1056.901079591582 736.1506583165512 420.7673980915924 945.9762026686983 299.7622294052718
1842 0.005 9.210000000000001 1 824.8485448357363 714.7649478045699 715.0498974782327 1005.53405663386 1046.672744377235 1056.900187341421 736.1705366952832 420.7983890333908 945.9795596246436 299.7622462445996
1843 0.005 9.215 1 824.8620259616307 714.7885381576771 715.073503199074 1005.535919339476 1046.673622698891 1056.901157784038 736.1904867008125 420.8293414083997 945.9840159846985 299.76226459472
1844 0.005 9.220000000000001 1 824.875350937915 714.8121369453791 715.0970933314824 1005.536599818861 1046.672828296204 1056.900268442876 736.2107575111746 420.860189097925 945.9874314825126 299.7622814833734
1845 0.005 9.225 1 824.8889544616098 714.8357031157816 715.1206556694108 1005.538494429726 1046.673701166545 1056.901233626648 736.2309878210514 420.8910111863727 945.9919129795987 299.7622998679043
1846 0.005 9.23 1 824.9021339257433 714.8592307588558 715.1441832322915 1005.539077567091 1046.672876693136 1056.900336342002 736.2510082304339 420.9217985860153 945.9952468893423 299.7623167525411
1847 0.005 9.234999999999999 1 824.9156215205911 714.8827241041699 715.1676779264742 1005.540934132874 1046.673752255486 1056.901307758635 736.2710753503117 420.9525522809611 945.9996847206094 299.7623351214239
1848 0.005 9.24 1 824.9287226958359 714.9061780450046 715.191135716876 1005.541505201078 1046.672936664733 1056.90041565258 736.2909657184423 420.9832650263093 946.0030006040638 299.7623520323124
1849 0.005 9.245000000000001 1 824.9421421790502 714.9295971911404 715.2145593096502 1005.543360574089 1046.673818417664 1056.901388499441 736.3109255504396 421.0139424251219 946.0074291598344 299.7623704282619
1850 0.005 9.25 1 824.9551839222278 714.9529765706383 715.2379450419727 1005.543932506197 1046.673004721972 1056.900495549908 736.3307216048753 421.0445814099983 946.0107375124509 299.7623873380106
1851 0.005 9.255000000000001 1 824.9685495886373 714.9763207580633 715.2612957777205 1005.545787186384 1046.673885513758 1056.901466607074 736.3505940541727 421.0751832077115 946.015156532901 299.7624057281994
1852 0.005 9.26 1 824.9815415548177 714.9996249663269 715.2846080713123 1005.546356982747 1046.673070506864 1056.900572414267 736.3703081628802 421.1057463247505 946.0184549392695 299.7624225937614
1853 0.005 9.265000000000001 1 824.9948597382385 715.0228937763692 715.3078848863184 1005.548205928246 1046.673950473755 1056.901543486948 736.3901017900683 421.136271883481 946.0228629542412 299.762440916736
1854 0.005 9.27 1 825.0078059383719 715.0461224283711 715.3311228596011 1005.548771048448 1046.673135268555 1056.900649436236 736.4097393952043 421.1667586954722 946.0261495285422 299.7624578337462
1855 0.005 9.275 1 825.0210795570837 715.0693154730343 715.3543249925035 1005.550618713933 1046.674015067081 1056.901620387765 736.4294574630489 421.1972080185097 946.0305460418457 299.7624762208522
1856 0.005 9.279999999999999 1 825.0339824866152 715.0924683764215 715.3774880834 1005.551181073847 1046.673199345435 1056.900726016832 736.4490223041769 421.2276181400649 946.0338211104613 299.7624931488935
1857 0.005 9.285 1 825.0472135448352 715.1155857490874 715.4006152218241 1005.553026492073 1046.67407913442 1056.90169673696 736.4686701560399 421.2579904767409 946.0382060406387 299.7625115271372
1858 0.005 9.290000000000001 1 825.0600729901405 715.1386626625108 715.4237030334585 1005.553585510334 1046.673262904797 1056.900801781451 736.4881626154371 421.2883245096854 946.0414689038029 299.7625284491313
1859 0.005 9.295 1 825.0732606701547 715.1617039607784 715.4467547138861 1005.555427222573 1046.674142226066 1056.901772094211 736.5077389381271 421.318620503813 946.0458412132893 299.762546816959
1860 0.005 9.300000000000001 1 825.0860775444465 715.1847047397317 715.4697669215451 1005.555980081973 1046.673325284912 1056.900876928566 736.5271459588165 421.3488781888231 946.0490906727975 299.7625636619371
1861 0.005 9.305 1 825.0992222751995 715.2076698618022 715.4927428923262 1005.557817101402 1046.6742044654 1056.901847003192 736.5466449032511 421.3790978117565 946.0534504971516 299.7625819682379
1862 0.005 9.31 1 825.111994926279 715.2305944408412 715.5156793185408 1005.558368723529 1046.67338861785 1056.900952415948 736.5659928644847 421.4092793123198 946.0566887207317 299.762598800031
1863 0.005 9.315 1 825.1250959168235 715.2534833101096 715.5385794157335 1005.560203644463 1046.674267938331 1056.901922321319 736.5854292225491 421.4394234630237 946.0610365535289 299.7626170603848
1864 0.005 9.32 1 825.1378271757428 715.2763316558503 715.5614399303711 1005.560752135195 1046.67345161424 1056.901027170555 736.6047125259796 421.469527017302 946.0642627998997 299.7626337936415
1865 0.005 9.325000000000001 1 825.1508855835607 715.2991442001143 715.5842640380722 1005.562581159078 1046.674330074885 1056.901996804585 736.6240791642784 421.4995940415464 946.0685978560973 299.7626519141337
1866 0.005 9.33 1 825.1635718641268 715.3219163158894 715.6070485738092 1005.563125107796 1046.673513852245 1056.901101714762 736.6432935203576 421.529622542925 946.0718111112012 299.762668552583
1867 0.005 9.335000000000001 1 825.1763762229671 715.3446018295036 715.6297699795697 1005.564851105244 1046.674371649094 1056.902066972488 736.6621322954808 421.559677203272 946.0760550559266 299.7626865871929
1868 0.005 9.34 1 825.188867385562 715.3672419104513 715.6524410996683 1005.565367076318 1046.673564711307 1056.90117835141 736.680952767045 421.5896814784472 946.0792270369429 299.7627031304586
1869 0.005 9.345000000000001 1 825.2017114251457 715.3898416691064 715.6750683894246 1005.567181120698 1046.674450656282 1056.902150063886 736.6999073328423 421.6196427918169 946.0835231650406 299.7627210646439
1870 0.005 9.35 1 825.2142199006208 715.4123977137494 715.6976504719539 1005.567725623729 1046.673640104703 1056.90125480635 736.7187558982607 421.6495629324234 946.0867117273967 299.7627374189606
1871 0.005 9.355 1 825.2270633648695 715.4349143597681 715.7201908974215 1005.569541939246 1046.67451704419 1056.902221504093 736.7377020992587 421.6794443285925 946.0910027764671 299.7627551031981
1872 0.005 9.359999999999999 1 825.2395564563842 715.4573879766151 715.7426875882213 1005.570079035744 1046.673700526565 1056.90132482592 736.7565220472374 421.7092862405345 946.0941758870362 299.7627712066214
1873 0.005 9.365 1 825.2523732876149 715.4798227725622 715.7651437519338 1005.571887119274 1046.674575511394 1056.902292424054 736.7754279836398 421.7390905522274 946.0984493543432 299.7627887226163
1874 0.005 9.370000000000001 1 825.2648330878106 715.5022150454201 715.7875571044844 1005.572417676895 1046.673759452328 1056.901397018749 736.7942009836802 421.7688561637901 946.1016066308729 299.7628046035258
1875 0.005 9.375 1 825.2776127295469 715.5245689640967 715.8099307151616 1005.574219588186 1046.674635162638 1056.902365036579 736.8130559314193 421.7985852097645 946.1058651027186 299.7628218075734
1876 0.005 9.380000000000001 1 825.2900322236025 715.54688076966 715.8322621902049 1005.574744963131 1046.673820015166 1056.901470092291 736.8317749332646 421.8282758900268 946.1090083729343 299.7628374216154
1877 0.005 9.385 1 825.3027689465151 715.5691546287185 715.8545545280617 1005.57654352867 1046.674696671206 1056.902438360296 736.8505732318054 421.857928900622 946.1132542546515 299.7628543911948
1878 0.005 9.390000000000001 1 825.3151443099022 715.5913867426156 715.8768052669776 1005.577064330244 1046.673881473712 1056.901543132475 736.8692345150647 421.8875442818246 946.1163844693065 299.7628697507686
1879 0.005 9.395 1 825.3278382701101 715.6135812604336 715.8990173558838 1005.578858105566 1046.674758098254 1056.902511674419 736.8879762071857 421.9171221669652 946.1206173735657 299.7628864332223
1880 0.005 9.4 1 825.3401699231375 715.6357343655626 715.9211882938704 1005.579374487875 1046.673942545891 1056.901616073676 736.9065796677539 421.946662593836 946.1237343465472 299.7629016174577
1881 0.005 9.404999999999999 1 825.3528201157558 715.6578501937162 715.9433209949952 1005.581164067028 1046.674819182908 1056.9025846126 736.9252626048352 421.9761658161929 946.127954233958 299.7629181416857
1882 0.005 9.41 1 825.3651082036047 715.679924919059 715.965412928206 1005.581677239908 1046.674004215034 1056.90168946109 736.9438071048545 422.0056306421606 946.1310590964448 299.762933101672
1883 0.005 9.415000000000001 1 825.3777142738647 715.7019626584685 715.9874669815331 1005.58346234988 1046.674879962844 1056.902657094672 736.962430647967 422.0350589222949 946.135265910049 299.7629494433319
1884 0.005 9.42 1 825.3899589908855 715.7239595738599 716.0094806091381 1005.583972030151 1046.674064902697 1056.901761824997 736.9809156467868 422.0644494790587 946.1383582991884 299.7629642901401
1885 0.005 9.425000000000001 1 825.4025219916704 715.7459197636796 716.0314566647487 1005.585753792515 1046.674940776169 1056.902729564033 736.9994793889302 422.0938034967851 946.1425524781636 299.7629805297966
1886 0.005 9.43 1 825.4147238969244 715.7678394024882 716.053392601326 1005.586259993911 1046.674125618894 1056.901834103065 737.0179047642415 422.1231200983302 946.1456326987437 299.7629952568977
1887 0.005 9.435 1 825.4272442740955 715.7897225662327 716.0752912593731 1005.58803804073 1046.67500128559 1056.902801564948 737.0364088956549 422.1524000941813 946.1498144839435 299.7630114476939
1888 0.005 9.44 1 825.4394038741965 715.8115654282155 716.097150070447 1005.58854035541 1046.674185784379 1056.901905702882 737.0547745561946 422.1816430814025 946.1528819486601 299.7630261635397
1889 0.005 9.445 1 825.4518818115673 715.8333720530907 716.1189718664425 1005.590314108912 1046.675061090695 1056.902873007683 737.0732190032259 422.2108489566752 946.1570511502667 299.7630423869678
1890 0.005 9.450000000000001 1 825.4639992321462 715.8551386067751 716.1407540715417 1005.590812838812 1046.674245652575 1056.901977261743 737.0915248986022 422.2400177212057 946.1601059904715 299.763057142566
1891 0.005 9.455 1 825.4764347616472 715.8768691507655 716.1624995068493 1005.592583122027 1046.675120896817 1056.902944355979 737.109909460762 422.269150051712 946.1642629510288 299.7630733653454
1892 0.005 9.460000000000001 1 825.4885097855939 715.8985598427987 716.1842055889067 1005.593077991895 1046.674305321143 1056.902048433031 737.1281555828763 422.2982452478979 946.1673054404779 299.7630881964083
1893 0.005 9.465 1 825.5009036957773 715.9202147496054 716.2058751379691 1005.594844597704 1046.675180584994 1056.903015459597 737.1464806027675 422.3273044695562 946.1714503629454 299.7631045090807
1894 0.005 9.470000000000001 1 825.5129367156742 715.941830012428 716.2275055542725 1005.595335436851 1046.67436462689 1056.902119146883 737.1646667486597 422.3563259475929 946.1744803460357 299.7631193694668
1895 0.005 9.475 1 825.5252882135699 715.9634096890205 716.2490996550824 1005.597098274885 1046.675239730797 1056.903086091046 737.1829316406034 422.3853116929565 946.1786130937078 299.7631357243659
1896 0.005 9.48 1 825.5372790021945 715.9849499222844 716.2706548347877 1005.597585365936 1046.674423932983 1056.902190068452 737.2010577296218 422.4142597793996 946.1816309517249 299.7631506676873
1897 0.005 9.484999999999999 1 825.5495886628805 716.006454766297 716.2921739044206 1005.599344693907 1046.675299194447 1056.903157146412 737.2192626726693 422.4431722210132 946.1857514529421 299.7631671157876
1898 0.005 9.49 1 825.5615377602006 716.0279203596517 716.3136542578736 1005.599828057945 1046.674483159977 1056.902260726924 737.2373288029835 422.4720471254884 946.1887572223749 299.7631821249392
1899 0.005 9.495000000000001 1 825.5738054561726 716.0493507464371 716.3350986947239 1005.601583392526 1046.675358108501 1056.903227536532 737.2554735470379 422.5008865777523 946.1928655310097 299.7631986448342
1900 0.005 9.5 1 825.5857126736857 716.0707420764849 716.3565046087416 1005.60206307185 1046.674542116961 1056.902331122971 737.2734797983874 422.5296891661328 946.1958593376223 299.7632137217261
1901 0.005 9.505000000000001 1 825.5979389955753 716.0920983797762 716.377874795123 1005.603815133733 1046.675416931866 1056.903297664441 737.2915648531498 422.5584561535711 946.1999554918876 299.7632303072136
1902 0.005 9.51 1 825.6098048702152 716.1134158038137 716.3992066442503 1005.604291067206 1046.674600697602 1056.902400992766 737.3095113257597 422.5871856746775 946.2029373482052 299.7632454842891
1903 0.005 9.515000000000001 1 825.6219899951985 716.1346983865976 716.420502956113 1005.606039221546 1046.675475387264 1056.903367461886 737.3275367216286 422.6158796192935 946.2070218182205 299.7632620966394
1904 0.005 9.52 1 825.6338147771929 716.155942263279 716.4417611101136 1005.606511519895 1046.674659174544 1056.902470820649 737.345423695424 422.6445362890381 946.2099913396892 299.7632772945211
1905 0.005 9.525 1 825.6459588093414 716.1771514726976 716.462983903742 1005.60825643057 1046.67553399966 1056.903437374922 737.3633896260628 422.6731575705484 946.2140640832672 299.7632939219232
1906 0.005 9.529999999999999 1 825.6577427483812 716.1983221414296 716.4841687131187 1005.60872501397 1046.674717781657 1056.902540763082 737.3812170282399 422.7017416125038 946.2170221008921 299.7633091013022
1907 0.005 9.535 1 825.6698431178808 716.2194582798805 716.5053183121929 1005.61046447962 1046.675591520034 1056.903506527885 737.3991217231724 422.7302943014433 946.2210810134842 299.7633257134116
1908 0.005 9.540000000000001 1 825.6815866686138 716.2405560771035 716.526430110866 1005.610930625949 1046.674775535078 1056.902609895624 737.4168905161467 422.7588079389025 946.2240283003487 299.7633408604048
1909 0.005 9.545 1 825.6936606299868 716.2616195512386 716.5475069290327 1005.612681999995 1046.675655050814 1056.903578578817 737.43474313545 422.7872862721294 946.2280895414228 299.7633574720456
1910 0.005 9.550000000000001 1 825.7053610059723 716.282644816514 716.5685460707388 1005.613137798834 1046.674832352969 1056.902675719338 737.4524498297778 422.8157267063315 946.2310218517759 299.7633725913835
1911 0.005 9.555 1 825.7173913448203 716.3036359086918 716.5895503860776 1005.614878579921 1046.675709976723 1056.903645000607 737.4702417814848 422.8441322136734 946.2350648719727 299.7633891557233
1912 0.005 9.56 1 825.7290486672021 716.3245889513946 716.6105171851115 1005.615328867123 1046.674887886703 1056.902743324758 737.4878886631373 422.8725002447207 946.2379827213069 299.7634042683962
1913 0.005 9.565 1 825.7410367108242 716.3455079837181 716.6314493194634 1005.617065879765 1046.675766549878 1056.903713417885 737.5056214098461 422.9008335739484 946.2420128913764 299.7634207915817
1914 0.005 9.57 1 825.7526527910513 716.366389116192 716.6523440973667 1005.617512701998 1046.674945225663 1056.902812305792 737.523209179506 422.92912965729 946.2449188433681 299.7634358114897
1915 0.005 9.575000000000001 1 825.7645998902976 716.3872363916257 716.6732043689989 1005.619246304306 1046.67582396272 1056.903782192702 737.5408828688157 422.9573908736321 946.2489376312459 299.7634522719511
1916 0.005 9.58 1 825.7761750836784 716.4080459218169 716.6940274359305 1005.619689581768 1046.675002444945 1056.902880719169 737.5584117310467 422.9856151054242 946.2518314581486 299.7634672735357
1917 0.005 9.585000000000001 1 825.7880818461733 716.4288217512513 716.7148161523531 1005.621419952907 1046.675881407839 1056.903850826033 737.5760266570924 423.0138049922849 946.2558387022116 299.7634836770948
1918 0.005 9.59 1 825.7996168570759 716.4495599880901 716.7355678246824 1005.621859784627 1046.675059802781 1056.902949103586 737.5934969415233 423.0419578991656 946.2587212557803 299.7634985771579
1919 0.005 9.595000000000001 1 825.8114835963968 716.4702646744727 716.7562852944397 1005.623586459221 1046.6759383106 1056.903918699111 737.611053516851 423.0700765356435 946.2627167970229 299.7635149208939
1920 0.005 9.6 1 825.8229795439339 716.490931918142 716.7769658711843 1005.624022887748 1046.675116735246 1056.903017087057 737.6284641286395 423.0981582410421 946.2655880405349 299.7635297432332
1921 0.005 9.605 1 825.8348061190985 716.5115657586649 716.7976123995234 1005.625745670619 1046.675994961786 1056.903986439919 737.6459615867703 423.1262057565299 946.2695722855013 299.7635460179731
1922 0.005 9.609999999999999 1 825.846261436232 716.5321623056619 716.8182221813822 1005.626178524814 1046.675173493789 1056.903085006855 737.6633149144882 423.1542175130227 946.2724322492679 299.7635607941089
1923 0.005 9.615 1 825.8580479497048 716.5527255951054 716.8387980601481 1005.627900466989 1046.676052498216 1056.904054510093 737.680754373375 423.1821944896869 946.2764064244346 299.7635769910327
1924 0.005 9.620000000000001 1 825.8694635059671 716.5732517332286 716.8593373431271 1005.628330405483 1046.675230638918 1056.903152614779 737.6980497888367 423.2101345317275 946.2792553463221 299.7635917519286
1925 0.005 9.625 1 825.8812110652148 716.5937447621671 716.879842870276 1005.630046764742 1046.676108596467 1056.904121633985 737.7154318734848 423.2380404500398 946.2832170278087 299.7636079048539
1926 0.005 9.630000000000001 1 825.8925877846366 716.6142007816946 716.9003119429127 1005.630472420943 1046.675286602991 1056.903219730348 737.7326697639847 423.2659095789771 946.2860541554846 299.7636225441579
1927 0.005 9.635 1 825.9042962735734 716.6346238290662 716.9207474052523 1005.632184925732 1046.676164536752 1056.904188807943 737.7499941715272 423.293744702115 946.2900046113692 299.7636386154913
1928 0.005 9.640000000000001 1 825.9156335999339 716.6550100170271 716.9411465559598 1005.632607304066 1046.675342601927 1056.903286913799 737.7671744984963 423.3215423484843 946.292830030851 299.7636531684874
1929 0.005 9.645 1 825.9273029065976 716.675363373149 716.9615122398252 1005.634316375758 1046.67622071198 1056.904255992897 737.784441421136 423.3493060945912 946.296769143579 299.7636691906952
1930 0.005 9.65 1 825.9386012358857 716.6956800123064 716.9818417552542 1005.634735340846 1046.67539859012 1056.903353656657 737.8015647473454 423.3770336855646 946.2995834852878 299.7636836897454
1931 0.005 9.654999999999999 1 825.9502316266593 716.7159639616804 717.0021379454444 1005.636441283777 1046.676276522798 1056.904322682849 737.8187746035068 423.4047272504945 946.3035111774267 299.7636996153593
1932 0.005 9.66 1 825.9614909177391 716.7362113295344 717.0223981077045 1005.636856583517 1046.675454270513 1056.903420486917 737.8358402861253 423.432384087783 946.3063145815748 299.7637140561723
1933 0.005 9.665000000000001 1 825.9730823367029 716.7564261448589 717.0426250804959 1005.638558652079 1046.676332041069 1056.904389147319 737.8529927697497 423.4600076380538 946.3102308686088 299.7637299550171
1934 0.005 9.67 1 825.9843029183936 716.7766045171259 717.0628161672364 1005.638970463704 1046.675509657657 1056.903486542895 737.8700013646652 423.487595182084 946.313022518022 299.763744368205
1935 0.005 9.675000000000001 1 825.9958554417091 716.7967504744975 717.0829742023773 1005.640669308968 1046.676387454955 1056.904455324962 737.8870969395916 423.5151491913846 946.3169282405947 299.7637601972464
1936 0.005 9.68 1 826.0070371155107 716.8168601266648 717.1030964869258 1005.641077727916 1046.675564969646 1056.903552648021 737.9040487116441 423.5426663303776 946.319708818993 299.7637745205662
1937 0.005 9.685 1 826.018551482045 716.8369374996878 717.1231858584108 1005.642773284925 1046.676442627748 1056.904521329045 737.9210874544474 423.570150436843 946.323602795939 299.7637903205667
1938 0.005 9.69 1 826.0296948561138 716.8569787018996 717.1432396153817 1005.643178023702 1046.675619631739 1056.903617820542 737.9379826467871 423.5975985649961 946.3263725700261 299.7638045872027
1939 0.005 9.695 1 826.041170656316 716.8769877565176 717.1632605916581 1005.64486922547 1046.67649590862 1056.904584717973 737.9549647294577 423.6250135721072 946.3302553292598 299.7638203178258
1940 0.005 9.700000000000001 1 826.0522753507801 716.8969607757397 717.1832460892341 1005.645269947101 1046.675672132711 1056.903680498964 737.9718033710935 423.652400329015 946.3330129783719 299.7638345321969
1941 0.005 9.705 1 826.0637126511905 716.9169017814039 717.2031989415988 1005.646957683994 1046.676548834312 1056.904648272784 737.9887290882277 423.679750523931 946.3368841844317 299.7638501820401
1942 0.005 9.710000000000001 1 826.074778839046 716.9368068835001 717.2231164482264 1005.647355504583 1046.675725935607 1056.903745359467 738.005511404064 423.707063219808 946.3396309072704 299.7638644087576
1943 0.005 9.715 1 826.0861782614081 716.9566801089265 717.2430014443847 1005.649040838679 1046.676603674375 1056.904714337686 738.0223811494778 423.7343415136056 946.3434917632736 299.7638800352929
1944 0.005 9.720000000000001 1 826.0972068932948 716.9765175617456 717.2628512279045 1005.64943589987 1046.675781641036 1056.903812398299 738.0391074853683 423.7615833748739 946.3462279752706 299.7638941745585
1945 0.005 9.725 1 826.1085682548313 716.9963232698157 717.2826686361713 1005.651118156958 1046.67665973749 1056.904781668861 738.0559212263909 423.7887920303413 946.3500781511005 299.7639097748943
1946 0.005 9.73 1 826.1195593003539 717.0160933357386 717.3024509609177 1005.6515105115 1046.675837776007 1056.903879275051 738.0725918846583 423.8159650203089 946.3528043439443 299.7639238360231
1947 0.005 9.734999999999999 1 826.1308837802446 717.0358317856469 717.3222010425802 1005.653189896548 1046.676715071846 1056.904846978897 738.0893503325512 423.8431041442327 946.3566442365703 299.7639393505943
1948 0.005 9.74 1 826.1418369744285 717.0555347229074 717.3419161673098 1005.653577942876 1046.675891382314 1056.903942757447 738.1059649318109 423.870207612332 946.3593586078695 299.7639533960113
1949 0.005 9.745000000000001 1 826.1531234111291 717.0752061729601 717.361599176847 1005.655252889344 1046.676767640732 1056.904909589629 738.1226676066148 423.8972775587135 946.3631868666082 299.7639688858401
1950 0.005 9.75 1 826.1640384961543 717.094842237609 717.3812473615995 1005.655636681828 1046.675943393775 1056.904004966407 738.1392263926218 423.9243120832024 946.3658899881058 299.7639828847398
1951 0.005 9.755000000000001 1 826.1752870559072 717.1144469431188 717.400863557228 1005.657307717009 1046.676819633897 1056.904972106507 738.1558735588892 423.9513135310523 946.36970719499 299.7639983298632
1952 0.005 9.76 1 826.1861644083515 717.1340163916902 717.4204450582545 1005.657688325862 1046.67599581085 1056.904068148188 738.1723770574839 423.9782811809455 946.3723991553541 299.7640122894169
1953 0.005 9.765000000000001 1 826.1973755546944 717.1535546089716 717.4399947006456 1005.659356784931 1046.676872579526 1056.905035918802 738.1889689858862 424.0052148782995 946.3762054309728 299.7640276874249
1954 0.005 9.77 1 826.2082154249973 717.1730576960754 717.4595097706595 1005.659733987316 1046.676048766381 1056.904131716193 738.2054174719203 424.032113169401 946.3788870881365 299.7640416124096
1955 0.005 9.775 1 826.2193891417811 717.1925296817885 717.4789931107744 1005.66139873633 1046.676924767671 1056.905098240936 738.2219543245956 424.0589778675514 946.382682530838 299.764056963909
1956 0.005 9.779999999999999 1 826.2301923321602 717.2119666655037 717.4984420104026 1005.661773105368 1046.676100702177 1056.904193456754 738.2383479690509 424.0858067810949 946.3853533335196 299.7640708285614
1957 0.005 9.785 1 826.2413299357538 717.2313726774722 717.5178593089362 1005.663434976678 1046.676977103934 1056.905160522405 738.2548306614669 424.1126028249107 946.3891383184157 299.7640861239302
1958 0.005 9.790000000000001 1 826.2520955519467 717.2507438061913 717.5372422895402 1005.663805798049 1046.676153612936 1056.904257151201 738.2711691943834 424.1393639638108 946.3917979090299 299.7640999515517
1959 0.005 9.795 1 826.2631961287798 717.2700840888095 717.5565937949699 1005.665465080992 1046.677031141692 1056.905225954392 738.2875970883759 424.1660922668599 946.395572887976 299.7641152108168
1960 0.005 9.800000000000001 1 826.27392485465 717.289389614505 717.5759111063029 1005.665833072933 1046.676208228752 1056.90432304553 738.3038822317505 424.1927856747263 946.3982223831326 299.7641289730807
1961 0.005 9.805 1 826.28498873621 717.3086644190577 717.5951970699597 1005.66748904545 1046.677085154764 1056.905290509161 738.3202562682176 424.2194462861098 946.4019865754697 299.7641441706425
1962 0.005 9.81 1 826.2956806343169 717.3279045892481 717.6144489622932 1005.667853550921 1046.676261390627 1056.904386450295 738.3364865820964 424.2460726061161 946.4046254990592 299.7641578937104
1963 0.005 9.815 1 826.3067078531224 717.3471141664099 717.6336696314518 1005.669505618914 1046.677137530021 1056.905353263419 738.3528060296344 424.2726661410367 946.4083790155731 299.7641730903408
1964 0.005 9.82 1 826.3173526022938 717.3662890901007 717.6528562390816 1005.669857176493 1046.676309561598 1056.904447040571 738.3689749937964 424.2992246479869 946.4109986445525 299.7641867918805
1965 0.005 9.825000000000001 1 826.3283456270573 717.3854336638273 717.6720118358675 1005.671511550617 1046.677189699215 1056.905416761073 738.3852430964963 424.3257505710914 946.4147452780801 299.764201928011
1966 0.005 9.83 1 826.3389560932831 717.4045437239273 717.6911335111163 1005.671863310355 1046.676364077223 1056.904512432908 738.401359754424 424.3522386425524 946.4173572886419 299.764215559023
1967 0.005 9.835000000000001 1 826.3499145695471 717.4236235580822 717.710224303114 1005.67351638223 1046.677244923957 1056.905482833474 738.4175748602979 424.3786954689483 946.4210955810023 299.7642306903213
1968 0.005 9.84 1 826.360490487265 717.4426689966659 717.7292812943873 1005.673865665236 1046.676419009627 1056.904578003104 738.4336380814541 424.4051181785761 946.4236981396599 299.7642443181871
1969 0.005 9.845000000000001 1 826.3714138486854 717.4616843362594 717.7483075285072 1005.675515251216 1046.677299036704 1056.905547190549 738.4497997678682 424.4315088543771 946.4274264227547 299.764259376058
1970 0.005 9.85 1 826.3819544545573 717.4806654000271 717.7673000819401 1005.67586110932 1046.676472077767 1056.904640967588 738.4658095228807 424.4578650952262 946.4300185266566 299.7642729632245
1971 0.005 9.855 1 826.3928418626051 717.4996164835488 717.7862619984564 1005.677507033951 1046.677351510809 1056.90560963708 738.4819178122945 424.4841892257332 946.4337358605626 299.7642880011399
1972 0.005 9.859999999999999 1 826.4033459900936 717.5185334122319 717.8051903588121 1005.677849541742 1046.676524747949 1056.904704087477 738.4978741351008 424.5104788830077 946.4363172640648 299.7643015656852
1973 0.005 9.865 1 826.4143666752107 717.5374630697418 717.8241105338038 1005.679569929048 1046.677420360426 1056.905676645499 738.5143097617428 424.5366816923755 946.4400854860489 299.7643165887276
1974 0.005 9.870000000000001 1 826.4249757831258 717.5563634325288 717.8430066429098 1005.679943186343 1046.676591582993 1056.904767927847 738.5304979715557 424.5628606165769 946.4426927574615 299.7643300984058
1975 0.005 9.875 1 826.4358900132071 717.5752376257749 717.8618784767306 1005.681579747965 1046.677459493573 1056.905731343986 738.5467260567318 424.5890128325318 946.4463940120249 299.7643450758662
1976 0.005 9.880000000000001 1 826.4464109848792 717.594081144931 717.8807220396974 1005.681919991146 1046.676631844849 1056.904826735367 738.562780252049 424.6151328448209 946.4489641818215 299.7643586395487
1977 0.005 9.885 1 826.4572517351511 717.6128978233362 717.8995396010389 1005.683547023779 1046.6775070813 1056.9057944431 738.578905190095 424.6412227250082 946.4526477608877 299.7643736287874
1978 0.005 9.890000000000001 1 826.4677127047071 717.6316834115227 717.9183277919199 1005.683886507349 1046.676684821381 1056.904891812767 738.5948738639445 424.6672791176167 946.455209708206 299.7643871729288
1979 0.005 9.895 1 826.4785036274587 717.6504418189702 717.937089162387 1005.685514272233 1046.677562207689 1056.905859707449 738.6109237981747 424.6933041979543 946.4588875281561 299.7644021883603
1980 0.005 9.9 1 826.4889204948181 717.6691688651898 717.9558205342279 1005.685853757876 1046.676739476663 1056.904955742032 738.6268235324346 424.7192954798634 946.4614425975918 299.7644157861303
1981 0.005 9.904999999999999 1 826.4996708777179 717.6878685043765 717.9745245789869 1005.687479804689 1046.67761526343 1056.905921632191 738.6428082031896 424.7452552733419 946.465112154597 299.7644308371675
1982 0.005 9.91 1 826.5100500267795 717.7065366008528 717.9931982146732 1005.687816230031 1046.676790825813 1056.905016116791 738.6586451768381 424.7711811157678 946.4676579877594 299.7644444049088
1983 0.005 9.915000000000001 1 826.5207667399776 717.7251770440912 718.0118441219566 1005.689438110091 1046.677665272625 1056.90598142401 738.6745687206114 424.7970754193305 946.4713161632383 299.7644593962066
1984 0.005 9.92 1 826.5311117518086 717.7437857828488 718.030459311094 1005.6897717341 1046.676840930167 1056.905076542228 738.6903461055854 424.822935498839 946.4738514530947 299.7644729028505
1985 0.005 9.925000000000001 1 826.5417918506605 717.7623669264735 718.0490466368595 1005.691392497774 1046.677716192634 1056.906042674761 738.7062116598689 424.8487641878081 946.477500797525 299.7644878577192
1986 0.005 9.93 1 826.552101564073 717.7809162258051 718.067603038619 1005.691723340062 1046.676891773302 1056.905137550748 738.7219312047125 424.8745585284144 946.4800266858219 299.7645012532242
1987 0.005 9.935 1 826.5627473418139 717.7994378112656 718.0861313892439 1005.693341427527 1046.677766486718 1056.906102686585 738.7377395470927 424.900321985836 946.4836669197167 299.7645160971406
1988 0.005 9.94 1 826.5730225894291 717.8179274298477 718.1046286459359 1005.69366909888 1046.676941522715 1056.905196663542 738.7534019293897 424.9260505207426 946.4861835719416 299.7645294158399
1989 0.005 9.945 1 826.5836340227598 717.83638927275 718.1230977210315 1005.695283719053 1046.677816309118 1056.906162066323 738.7691537588921 424.9517483429481 946.489814055451 299.7645442136875
1990 0.005 9.950000000000001 1 826.5938753448357 717.8548191650899 718.1415356303208 1005.69560860806 1046.67699200633 1056.905257140934 738.7847606621161 424.9774124607106 946.4923211103084 299.7645574571359
1991 0.005 9.955 1 826.604452581504 717.873221222293 718.1599452741598 1005.697220537793 1046.677867202859 1056.906223390147 738.8004569260285 425.003045552778 946.495942431247 299.7645721228761
1992 0.005 9.960000000000001 1 826.6146596287507 717.8915912884486 718.1783236814807 1005.697542377705 1046.67704314386 1056.905318772459 738.8160082868177 425.0286447926981 946.4984400406311 299.7645852500723
1993 0.005 9.965 1 826.6252025807443 717.9099335078363 718.1966737697592 1005.699151049767 1046.67791797963 1056.906284090529 738.8316494404617 425.054213187077 946.5020520880427 299.7645998337619
1994 0.005 9.970000000000001 1 826.6353751470006 717.9282437252234 718.2149925839881 1005.69946976778 1046.677093228134 1056.905378440432 738.8471460314375 425.079747770682 946.5045403457877 299.7646128796463
1995 0.005 9.975 1 826.6458839734335 717.9465260903502 718.233283047297 1005.701075332626 1046.677967762405 1056.906343576703 738.8627325324267 425.1052515320615 946.5081427245836 299.7646273028501
1996 0.005 9.98 1 826.6560223118985 717.9647764765285 718.2515422274918 1005.701390723847 1046.67714292537 1056.905438003055 738.8781748352512 425.1307215450537 946.5106212445634 299.7646402238108
1997 0.005 9.984999999999999 1 826.6664967306898 717.982998931495 718.2697730028458 1005.702993356864 1046.678017430159 1056.906403015602 738.8937066186145 425.1561609091203 946.5142142063926 299.7646545810283
1998 0.005 9.99 1 826.6766011913182 718.0011894313511 718.2879724839975 1005.703305842972 1046.677192302034 1056.905497085484 738.909094853257 425.1815668583623 946.5166834023603 299.7646674814845
1999 0.005 9.995000000000001 1 826.687042396237 718.0193521095279 718.3061436117426 1005.70490482965 1046.67806669512 1056.906462398571 738.9245750795648 425.2069423587936 946.5202661684201 299.7646818035604
2000 0.005 10 1 826.6969400246478 718.0374412348953 718.3242614756649 1005.705128553197 1046.677222099377 1056.905551917955 738.9395347492092 425.2323387760949 946.5226567667512 299.7646945851365
2001 0.005 10.005 1 826.7072250196771 718.0554982172433 718.3423420792767 1005.706706974305 1046.678106284616 1056.906524148329 738.9546939198266 425.257693760825 946.5262087025462 299.7647088549169
2002 0.005 10.01 1 826.7171567958975 718.0735197810358 718.360385519912 1005.707004295684 1046.677285470518 1056.905618947004 738.9697504295715 425.2830102262229 946.5286435396822 299.7647216287038
2003 0.005 10.015 1 826.7274577012048 718.0915106111785 718.3783958616465 1005.708607355898 1046.67816688258 1056.906585712431 738.9849348574299 425.3082935783562 946.53220991286 299.7647358805419
2004 0.005 10.02 1 826.7373901256312 718.1094667860482 718.3963708264251 1005.708906182786 1046.677338541469 1056.905676436789 738.9999866463882 425.3335411093439 946.5346401218929 299.7647485949856
2005 0.005 10.025 1 826.7476796285024 718.1273927887725 718.4143139030774 1005.710503198462 1046.678214839632 1056.906641758482 739.0151499752529 425.3587574117613 946.5381939965234 299.7647627918948
2006 0.005 10.03 1 826.7575921389853 718.1452846098415 718.4322225272003 1005.710795143569 1046.677384357454 1056.905732340448 739.0301711893978 425.3839390797552 946.5406104417192 299.7647754774437
2007 0.005 10.035 1 826.7678557444914 718.1631466756783 718.4501000211598 1005.712385886702 1046.6782597706 1056.906697061759 739.0452981023545 425.4090902143618 946.5441506195851 299.7647896677844
2008 0.005 10.04 1 826.7777391430184 718.1809749344927 718.4679437083598 1005.712672921207 1046.677429231917 1056.905786958856 739.0602796653557 425.4342074154242 946.5465553273873 299.764802362999
2009 0.005 10.045 1 826.7879709898031 718.198773789486 718.4857568217493 1005.714259125464 1046.678305375652 1056.906752401846 739.075364970989 425.4592944597952 946.5500841498572 299.7648164828182
2010 0.005 10.05 1 826.7978214254856 718.2165391616086 718.5035366214803 1005.714542733259 1046.677476545198 1056.905844486522 739.0903032548858 425.484347487081 946.5524776828192 299.7648291309599
2011 0.005 10.055 1 826.8080189323443 718.2342754185337 718.5212862834625 1005.716125610877 1046.678353752644 1056.906811284412 739.1053435546576 425.5093696240853 946.5559963966355 299.7648432133457
2012 0.005 10.06 1 826.8178356420007 718.2519784881289 718.539003035112 1005.716406916356 1046.677525825846 1056.905903915336 739.1202371673105 425.5343595326403 946.5583800808705 299.7648558078309
2013 0.005 10.065 1 826.8279989041436 718.269652715124 718.5566900105853 1005.717987165799 1046.678403355315 1056.906870768698 739.1352319110549 425.5593186217782 946.561888285372 299.7648698851817
2014 0.005 10.07 1 826.8377812838087 718.2872940157723 718.5743444159708 1005.718265542169 1046.677575712085 1056.905963690549 739.1500794139849 425.5842447687708 946.5642625202037 299.7648824780896
2015 0.005 10.075 1 826.8479102615123 718.3049067219445 718.5919693587128 1005.71984275041 1046.678453633981 1056.906931072088 739.165027842132 425.6091403156453 946.5677613204234 299.7648965651226
[truncated: 195,365 more chars]
