# Supplementary material for: Thermocouple Sensor Response in Hot Airstream
Source: Sensors (Basel). 2025 Jul 26;25(15):4634. doi: 10.3390/s25154634 (PMC12349096; doi:10.3390/s25154634)
Supplement: Supplementary file 1 [file sensors-25-04634-s001.zip › report-file-t_11R87.out]

"report-file-t"
"Time Step" "delta-time etc.."
("TimeStep" "delta-time" "flow-time" "iters-per-timestep" "t_1" "t_sensor" "t0" "t1" "t2" "t3" "ty_1" "ty_10" "ty1" "ty10")
0 0.005 0 0 292.9999999999998 292.9999999999999 292.9999999999998 292.9999999999998 292.9999999999998 292.9999999999998 292.9999999999998 292.9999999999998 292.9999999999998 292.9999999999998
1 0.005 0.005 20 293.0360095786934 293.0001693334714 293.0001133320575 294.4205052908392 297.3399480039867 306.5104096901362 293.1316587126134 292.9999678818346 293.4635267817941 293.0005785072981
2 0.005 0.01 20 293.4142658230238 293.0038216460155 293.00228764313 306.0489886894788 327.0767053790108 376.0924452044372 294.0752046813996 293.0004322711407 297.9098350677547 293.0035673125976
3 0.005 0.015 20 295.4223994419691 293.0185580575256 293.0124992710014 352.7361812751554 423.5185985199677 548.140345346828 297.7768488217191 293.0026657601636 318.911905370869 293.0194778307361
4 0.005 0.02 20 302.3212228854167 293.0680861132426 293.048356080157 464.9187329949146 605.691294412164 774.2310290913401 307.5580002781721 293.0104631500963 378.2082775503322 293.0789911050693
5 0.005 0.025 20 319.6816506969463 293.1924367040329 293.1436258602176 631.0393170464464 799.0588813853714 921.6946074101353 325.2925345643715 293.0307189531324 487.2978908270495 293.2283386678129
6 0.005 0.03 20 352.8039962127605 293.4224110527683 293.3335804399381 775.3801710893065 910.3068536940831 973.8824806471508 346.3698426442924 293.0714277684045 615.7237206001264 293.4995142342519
7 0.005 0.035 20 399.7136945987014 293.7530692296272 293.6286248240233 852.9604109899492 948.5316680544547 985.3734974081998 363.8054335665344 293.137199055576 711.1042710086656 293.859379621791
8 0.005 0.04 20 448.5458392149459 294.1594655923111 294.0123494087777 884.423299907279 957.164245744303 986.7452567220033 376.2187687439093 293.2250471375884 759.9953024035301 294.2130775701251
9 0.005 0.045 20 487.3457642849301 294.6182914383961 294.4593053513907 896.9865136505642 958.3117067249688 986.6631188319681 385.6035710004297 293.3234916696552 781.8142563379264 294.4655890060039
10 0.005 0.05 20 512.5837096200768 295.1135419334558 294.9485092152227 903.1631450463059 958.3707267738457 986.6981519969904 393.5689831819828 293.4163731378486 793.3007704343643 294.5627043919661
11 0.005 0.055 20 527.0730090763274 295.6350409228145 295.4663918731227 906.9625379209066 958.51697824544 986.887077187441 400.7459274660873 293.4888491479562 801.1484453783801 294.5167782544611
12 0.005 0.06 20 534.7774851530324 296.1762746743673 296.0048557274353 909.5793987397267 958.7725788817645 987.0970212818584 407.265773548729 293.5320602009926 807.1210429521628 294.3744686841177
13 0.005 0.065 20 538.7623314409108 296.7328743213956 296.5589105259391 911.4316330935555 959.0270618386479 987.2604843009228 413.1151611450649 293.544461699527 811.653877400786 294.1855328421257
14 0.005 0.07000000000000001 20 540.893369919624 297.3017475597017 297.1252173644998 912.7400588077961 959.2262314984337 987.3650064210216 418.2610286324392 293.5303783604886 814.9828234659319 293.9884415490449
15 0.005 0.075 20 542.1728489267905 297.8805609196851 297.7013087845076 913.6591970587687 959.3582828825254 987.4220298266858 422.7960087070018 293.497114871568 817.3707906238587 293.806341667193
16 0.005 0.08 20 543.1224855968977 298.4675547795058 298.2853770231935 914.3122214320979 959.4380793984326 987.4458902935431 426.6664829050245 293.4526171801876 819.0447127828442 293.6500282650114
17 0.005 0.08500000000000001 20 543.9508910378922 299.0613131126296 298.8759893043231 914.7743375897951 959.4797464846993 987.4502537861658 429.9994717057329 293.4037021165341 820.2133076713566 293.522850881819
18 0.005 0.09 20 544.7501222094572 299.6607211940569 299.4720517053617 915.1082480645928 959.4980721644978 987.4444329639209 432.8403433330454 293.3554204224567 821.0313917677025 293.4236697504651
19 0.005 0.095 20 545.5403921989347 300.2648755410177 300.0727107782423 915.3530432684352 959.502463230799 987.4337953547845 435.2484445371591 293.3109771646402 821.606371110237 293.3493188483553
20 0.005 0.1 20 546.3188235974405 300.873040882534 300.6772915170533 915.5361156308102 959.49968995069 987.4217286669173 437.2861107408743 293.2720646675129 822.0173090805234 293.2960627855214
21 0.005 0.105 20 547.0748089547742 301.4846099643575 301.2852495409305 915.6749189470854 959.4934186685385 987.4099590862711 439.0090572852283 293.2392546880918 822.3169183232729 293.2604901564524
22 0.005 0.11 20 547.7975869037551 302.0990759767353 301.8961364054785 915.7815591706251 959.485973113966 987.3995013002659 440.4662408126263 293.212420102854 822.5413741570997 293.2397209962164
23 0.005 0.115 20 548.4805986136013 302.7160125924197 302.5095749604551 915.8638958943894 959.4784482282075 987.3907056151653 441.7007871366715 293.1910430096806 822.714058803023 293.2313133792869
24 0.005 0.12 20 549.1201641826956 303.3350574375916 303.1252418995294 915.9281197832988 959.4717443691349 987.3836384299873 442.7503099794334 293.1744457726487 822.8506362801699 293.2332477968882
25 0.005 0.125 20 549.7147663421912 303.9559001176546 303.7428558387745 915.9784423435877 959.4660728835918 987.3781064044205 443.6466197860235 293.1619139608197 822.9616450653469 293.2437093516544
26 0.005 0.13 20 550.2655960317775 304.5782718993393 304.3621683906814 916.0176443797535 959.4612856800571 987.3738737497232 444.4160171158612 293.152772419127 823.0536241008563 293.2608405541947
27 0.005 0.135 20 550.7749838152764 305.2019396069414 304.9829588777468 916.048273544574 959.4576071390937 987.3706720022285 445.0818694565579 293.1464205221354 823.131535109055 293.2826446921468
28 0.005 0.14 20 551.2465736789748 305.8266985271127 305.6050295138401 916.0719357699196 959.4547513681059 987.3683644539157 445.662372401445 293.1423415275341 823.1988243738548 293.3073157785743
29 0.005 0.145 20 551.6839434012576 306.4523680421452 306.2282020876824 916.0900184548647 959.4525897093818 987.3667467409231 446.1734106172003 293.140100792278 823.2581826586963 293.3331788619869
30 0.005 0.15 20 552.091583384719 307.0787885015532 306.8523155513791 916.103605529781 959.4509248101124 987.3656887428825 446.6277160273551 293.1393333452928 823.3118108200085 293.3585253365905
31 0.005 0.155 20 552.473407098244 307.7058178818979 307.4772239457776 916.1134870814093 959.4497196655497 987.3649677047749 447.0360968660326 293.1397460668908 823.3600721087803 293.3822117654067
32 0.005 0.16 20 552.8349482516144 308.3333307606449 308.1027953247869 916.1204448069929 959.4489351154208 987.3645240923662 447.4079616204418 293.1410966965774 823.4035406400992 293.4035183901722
33 0.005 0.165 20 553.1786147677951 308.9612135638912 308.7289098874299 916.1250130296669 959.4485417471296 987.3644419599885 447.7498545986363 293.1431902384575 823.4426739960994 293.421856090153
34 0.005 0.17 20 553.5070140857674 309.5893636930211 309.3554581525497 916.1276151777286 959.4484690789361 987.3646927983212 448.0671032378497 293.1458740817937 823.4779594190599 293.4373201144933
35 0.005 0.175 20 553.8232929439796 310.2176887768131 309.9823399506004 916.1287235162104 959.44884626066 987.3652534739435 448.3649424956006 293.1490295007938 823.5101124023621 293.4502033992428
36 0.005 0.18 20 554.1308377170271 310.8461059023456 310.6094639385493 916.1288291457136 959.4497157227161 987.3660780612515 448.6478083802094 293.1525641326206 823.53979097365 293.4606965699823
37 0.005 0.185 20 554.4315378922466 311.4745393629409 311.2367465520778 916.1281738642139 959.4508937380473 987.3670605033251 448.9186469195989 293.1564031331565 823.5678156533367 293.4692579218258
38 0.005 0.19 20 554.7272037836129 312.1029193173267 311.8641108189636 916.1269962302121 959.4522684071543 987.3680923822291 449.1803188986819 293.1604854072028 823.5947475132384 293.4763183057405
39 0.005 0.195 20 555.0191656595413 312.731181785304 312.4914856459355 916.1253993181658 959.4536697838282 987.3691153984281 449.4348235540827 293.1647600419669 823.6211627530485 293.4820543226054
40 0.005 0.2 20 555.3085964159836 313.3592668674742 313.1188048209032 916.1235195428694 959.455020609203 987.3700707572391 449.6839848947752 293.1691845727505 823.6477050817546 293.4866024682756
41 0.005 0.205 20 555.5967635875362 313.9871187733586 313.7460064330392 916.1215236919453 959.4562638458699 987.3709483369248 449.9294383901191 293.1737234122971 823.6749535530862 293.4901649172014
42 0.005 0.21 20 555.8839614600296 314.6146846621474 314.3730324088511 916.1193006055826 959.4572896786353 987.3716992271703 450.1719384206851 293.1783490978077 823.702832363456 293.4928951562742
43 0.005 0.215 20 556.1709363918891 315.2419176710448 314.9998290856731 916.1170012578702 959.4581431790949 987.3723605823128 450.4126283273695 293.1830405474233 823.731628224009 293.4950240248093
44 0.005 0.22 20 556.458252681071 315.8687734006542 315.626346541143 916.1146594622463 959.4588245860576 987.3729308076487 450.6521395573878 293.1877819900735 823.7613176146165 293.4966120836683
45 0.005 0.225 20 556.7462283469217 316.4952103106904 316.2525380645167 916.1122938021896 959.4593324623289 987.3734494626555 450.8910057892486 293.1925630061056 823.7918254907651 293.4977998261115
46 0.005 0.23 20 557.0350066011301 317.1211893484953 316.8783597248801 916.1099257066032 959.4597007728232 987.3738971291248 451.1295870993491 293.1973768452127 823.8230116769556 293.4986553210349
47 0.005 0.235 20 557.3247208034218 317.7466735777551 317.5037700826661 916.1075184906116 959.4599373819306 987.3742872678067 451.3681174367878 293.2022200012444 823.8546507069957 293.499241759375
48 0.005 0.24 20 557.6153195983513 318.3716282812429 318.1287301190105 916.1051351584356 959.4601146706904 987.3746686549114 451.6067167874027 293.2070916749876 823.8865326523545 293.4995933180235
49 0.005 0.245 20 557.9069447843092 318.9960209409731 318.7532030271418 916.1027996749382 959.4602830542584 987.3750592768771 451.845590654571 293.2119926408329 823.9186360509204 293.4997660903905
50 0.005 0.25 20 558.199329461351 319.6198205426724 319.3771539956617 916.1005084569867 959.4604720012101 987.3754644898283 452.0846453567511 293.2169253532597 823.9507986268653 293.4998080706218
51 0.005 0.255 20 558.4931434386863 320.2429981871675 320.0005501699507 916.0983155586138 959.4607091240142 987.3759097276429 452.3242520367117 293.2218933429466 823.9829830466599 293.4997581052112
52 0.005 0.26 20 558.7878959410428 320.8655260474592 320.6233603351839 916.096172421795 959.4609947334968 987.3763786910565 452.5640934486802 293.2269010540974 824.0150426843901 293.4996397630456
53 0.005 0.265 20 559.0836041597229 321.4873777987308 321.2455548503011 916.0940689565572 959.4613272013239 987.3768759843088 452.8042951360823 293.23195358589 824.046956970353 293.4994732898582
54 0.005 0.27 20 559.380179591239 322.1085283961158 321.8671055917246 916.0920115088172 959.4617085407294 987.3773923594144 453.0448375243297 293.2370562465085 824.0787409535035 293.4992712291825
55 0.005 0.275 20 559.677649588622 322.7289542683394 322.4879859456308 916.0900212368243 959.4621429072937 987.3779341170766 453.2857178861307 293.2422149178951 824.1103676594857 293.499044164786
56 0.005 0.28 20 559.9758995779837 323.3486328423938 323.1081706420642 916.0880975860217 959.4626327423529 987.3784960933401 453.5269309700182 293.2474356467237 824.1418375191807 293.4987997046425
57 0.005 0.285 20 560.2746879824053 323.9675427084977 323.7276356315824 916.0862108036511 959.4631586258837 987.3790673197528 453.7683432979259 293.2527245820793 824.1731284055921 293.4985457564111
58 0.005 0.29 20 560.5740709534417 324.5856633542115 324.3463580378178 916.0843956139524 959.4637268099209 987.3796520589081 454.0100958295063 293.2580878294677 824.204292902132 293.4982879241747
59 0.005 0.295 20 560.8740311903774 325.2029753088793 324.9643160865763 916.0826547310375 959.4643322161617 987.3802468178262 454.2521105126956 293.2635314122964 824.2353449384932 293.4980304594569
60 0.005 0.3 20 561.1743965553973 325.8194600321394 325.5814890645594 916.080972231422 959.4649597638568 987.380843234038 454.494381016958 293.2690612403251 824.2662983591831 293.4977779876369
61 0.005 0.305 20 561.475156231862 326.4350999431923 326.1978573035348 916.0793627245909 959.4656117785164 987.3814423357571 454.7369820970774 293.2746828033754 824.2971810341932 293.4975427338611
62 0.005 0.31 20 561.7762480708467 327.0498781081833 326.813401986569 916.0778106977552 959.4662826916167 987.3820454752522 454.9798402771446 293.2804014479742 824.3279945671542 293.497324159807
63 0.005 0.315 20 562.0775530490037 327.6637785601918 327.4281052428743 916.0763177149072 959.4669687605527 987.3826448506551 455.2229787900537 293.2862223332173 824.3587593005695 293.4971218055523
64 0.005 0.32 20 562.3790438110436 328.2767860409808 328.0419500674752 916.0748832513895 959.4676664649871 987.3832458068392 455.4663703951987 293.2921502325333 824.3894937931418 293.4969361768161
65 0.005 0.325 20 562.6807181793544 328.8888862263194 328.6549203509615 916.0735218505938 959.4683766637077 987.3838461759949 455.7100533812742 293.29818969601 824.4202438087434 293.4967673409432
66 0.005 0.33 20 562.9824505265735 329.5000649829702 329.2670006591586 916.0722219629205 959.4690929137021 987.3844445891813 455.9540107303239 293.3043445418443 824.4510144093398 293.4966151885056
67 0.005 0.335 20 563.2841604134245 330.110309188672 329.8781762868609 916.0709844896052 959.4698188163642 987.3850433676078 456.1982172530256 293.3106186421061 824.4818003162537 293.4964792773395
68 0.005 0.34 20 563.5858900357726 330.719606247164 330.4884331937554 916.0698080125333 959.4705435554625 987.3856337735403 456.4427407065702 293.3170154153233 824.5126329081014 293.4963593348472
69 0.005 0.345 20 563.8875776222784 331.3279440617277 331.097757951102 916.0686908909928 959.4712703404768 987.3862236957699 456.6875308628197 293.3235379406884 824.5435000334429 293.4962545276489
70 0.005 0.35 20 564.1891660617957 331.9353110750538 331.7061377427017 916.0676267949231 959.4719989074745 987.3868092827229 456.9325784817746 293.3301890406915 824.5744144990856 293.4961641192752
71 0.005 0.355 20 564.4906148693627 332.5416962925923 332.3135603498231 916.0666182617747 959.4727246270486 987.3873892010264 457.1778855417589 293.336971312696 824.605374450636 293.4960868902994
72 0.005 0.36 20 564.7919493660535 333.147089247807 332.9200141289398 916.0656707957452 959.4734515904736 987.3879694231696 457.4234209130412 293.3438871444779 824.6363824656479 293.4960215141809
73 0.005 0.365 20 565.0930881184937 333.7514797934376 333.5254879298025 916.0647767498319 959.4741769770105 987.3885495119712 457.6691948780818 293.3509385588216 824.6674311484745 293.4959667328017
74 0.005 0.37 20 565.3939442007484 334.3548584485785 334.1299711337037 916.0639306204835 959.4748999927543 987.3891258843871 457.9151722985521 293.3581278233194 824.6985178590497 293.4959213734192
75 0.005 0.375 20 565.6945620465654 334.957216075927 334.7334536092482 916.0631399103833 959.4756230904326 987.3896999086014 458.1613761058431 293.3654562168103 824.7296555091704 293.4958843759048
76 0.005 0.38 20 565.9949457205073 335.5585439807627 335.3359256765791 916.0624003898735 959.4763446675959 987.3902722440996 458.4078016435491 293.3729259945748 824.7608445509175 293.4958546374041
77 0.005 0.385 20 566.2949742856816 336.1588338057473 335.9373780846271 916.0617133634389 959.4770679366451 987.3908442114149 458.6544034161119 293.3805382971844 824.7920729060471 293.4958311267987
78 0.005 0.39 20 566.5947047791317 336.7580776349496 336.5378020302941 916.0610717788342 959.477787011939 987.39141081517 458.9012069360489 293.3882947578959 824.82334477514 293.4958131653362
79 0.005 0.395 20 566.8940620653524 337.3562678678786 337.1371891029127 916.0604786085659 959.4785068234828 987.3919746376672 459.1481782875308 293.3961967594318 824.854653534329 293.495799675007
80 0.005 0.4 20 567.1930934678761 337.9533973244167 337.7355313040316 916.059930396854 959.4792222631994 987.3925333830163 459.3953330407587 293.404245566052 824.8859988202463 293.4957900445683
81 0.005 0.405 20 567.4917684198513 338.5494591182176 338.332820966719 916.059420133923 959.4799359953635 987.3930890853617 459.6426553267979 293.4124425303262 824.9173898915301 293.4957837430455
82 0.005 0.41 20 567.7900685773071 339.1444467292645 338.929050816947 916.0589590151558 959.480651978919 987.3936484470636 459.8901321976644 293.4207887927265 824.9488328492052 293.4957804417984
83 0.005 0.415 20 568.0879501350939 339.7383539253486 339.5242139343867 916.0585420712197 959.4813700274422 987.3942049308042 460.137752799215 293.4292856728357 824.9803160108725 293.4957795756524
84 0.005 0.42 20 568.3853969596192 340.331174767125 340.1183037106762 916.0581603761873 959.4820831499762 987.3947625147604 460.3855106158508 293.4379344579837 825.0118366951291 293.4957809493704
85 0.005 0.425 20 568.6825237262627 340.9229035696153 340.7113137971907 916.0578167138582 959.4827931714141 987.39531517225 460.633411451003 293.4467362433016 825.0434054680933 293.4957842561467
86 0.005 0.43 20 568.9792688449986 341.5135349908326 341.3032381807139 916.0575226947385 959.4835019696275 987.3958665068274 460.8814758127687 293.4556922327832 825.0750219610046 293.4957891677022
87 0.005 0.435 20 569.2755970042343 342.103063896064 341.8940711403137 916.0572649613807 959.4842083673016 987.3964193532645 461.1296611019546 293.4648035715647 825.1066748813302 293.4957955353752
88 0.005 0.44 20 569.5715585852964 342.6914854533889 342.4838072566179 916.0570455946081 959.4849132640818 987.3969693186467 461.3779948034069 293.4740714076716 825.1383619089322 293.4958032811714
89 0.005 0.445 20 569.8671074276754 343.278795049906 343.0724413974659 916.056864265178 959.4856153745709 987.397517880953 461.6264698882337 293.4834968108379 825.1700667740696 293.4958122473611
90 0.005 0.45 20 570.1622269704326 343.8649884088037 343.659968720739 916.0567192301693 959.4863165063255 987.39806222466 461.8750843362797 293.4930807749579 825.2017965058967 293.4958223628989
91 0.005 0.455 20 570.4568594509287 344.450061392144 344.246384624049 916.0566092253428 959.4870167405654 987.3986096475587 462.123799495668 293.5028243587332 825.2335676225155 293.4958334921337
92 0.005 0.46 20 570.7510617722074 345.0340101334129 344.8316847302434 916.0565373685434 959.4877163800166 987.3991566701297 462.3726486998082 293.512728719806 825.2653683305906 293.4958455181028
93 0.005 0.465 20 571.0448317844861 345.6168309846021 345.4158649247472 916.0565045770259 959.4884159084409 987.3997003981516 462.621635629104 293.5227949068274 825.2971970876022 293.4958585298461
94 0.005 0.47 20 571.3381406309908 346.1985204587561 345.9989213146711 916.0565058686568 959.4891125896105 987.4002389587174 462.8707551519408 293.5330238828286 825.3290459913244 293.4958724592921
95 0.005 0.475 20 571.6310080528255 346.7790753009998 346.5808501795869 916.0565440445197 959.4898102264214 987.4007830518916 463.1199765679789 293.5434166774768 825.3609286229458 293.4958872687462
96 0.005 0.48 20 571.9234071640929 347.3584924210393 347.16164800189 916.0566111120152 959.4905037697291 987.4013238548076 463.3692770295344 293.5539742632953 825.3928443521829 293.4959028214094
97 0.005 0.485 20 572.2153766462519 347.9367689582241 347.7413114966167 916.0567188031478 959.4911952047321 987.4018592811266 463.6187020642534 293.5646975320717 825.424797945616 293.4959190791295
98 0.005 0.49 20 572.5068753731605 348.5139022330907 348.3198376083265 916.0568627778507 959.4918868929705 987.4023995419454 463.8682207777546 293.5755875627025 825.456775793559 293.4959359416673
99 0.005 0.495 20 572.797914472676 349.0898898028922 348.8972235095504 916.0570409772082 959.4925743965308 987.402936168085 464.1178460286451 293.5866453207579 825.4887772557557 293.4959533415641
100 0.005 0.5 20 573.0884116602 349.6647292997687 349.4734665023998 916.0572515655039 959.4932602430841 987.4034708390686 464.3675628462746 293.5978717517408 825.5207992106135 293.4959712207948
101 0.005 0.505 20 573.3784670050347 350.2384185525544 350.0485640772676 916.0575023258434 959.493947856985 987.4040081070203 464.6173824748914 293.6092678331927 825.5528459484119 293.4959895375409
102 0.005 0.51 20 573.6680825987933 350.810955545491 350.6225139057447 916.0577848722417 959.494633288771 987.4045454771825 464.8672763125688 293.6208344117007 825.5849131725527 293.4960082497812
103 0.005 0.515 20 573.9572441542252 351.3823384211423 351.1953138071324 916.0581006582731 959.4953179605941 987.4050787218538 465.117254734733 293.632572327936 825.6169976864556 293.4960273067993
104 0.005 0.52 20 574.2459373367446 351.9525653905379 351.7669617396602 916.0584564926318 959.496001720857 987.4056097247317 465.3673238172498 293.6444824216704 825.6491063507802 293.4960466766865
105 0.005 0.525 20 574.5341661709115 352.5216349463973 352.3374558182797 916.0588455500146 959.4966829460371 987.4061388813968 465.6174938229846 293.6565654159204 825.6812345439638 293.4960662700258
106 0.005 0.53 20 574.8219228025438 353.0895456678575 352.9067943320832 916.0592663869064 959.4973596110623 987.4066479871326 465.8677334907558 293.6688222934959 825.7133763430326 293.49608608702
107 0.005 0.535 4 575.1065780077986 353.6563193797277 353.4749858852446 916.0610390486212 959.4984031254144 987.4069716312695 466.1609453400175 293.6812567458114 825.749013255427 293.4960849542058
108 0.005 0.54 4 575.383447627148 354.2219572865931 354.0420421283712 916.0648441897331 959.4989723519884 987.4073240342367 466.4489678087379 293.6938633618568 825.7860477848803 293.4960981026809
109 0.005 0.545 4 575.6643904610104 354.786462004792 354.6079651114199 916.0683263918525 959.4995270627812 987.4077169338483 466.7372236775379 293.7066434753581 825.822844322115 293.4961195201616
110 0.005 0.55 4 575.9459097377085 355.3498319392249 355.1727545852985 916.0714963759054 959.5001070420097 987.4081396099548 467.0233904570372 293.7195987489503 825.8593393212188 293.4961402977037
111 0.005 0.555 4 576.2274689217782 355.9120653323899 355.7364088822195 916.0744200843279 959.5006943402291 987.4085694929583 467.3074926588075 293.7327302439222 825.89550132401 293.4961594829632
112 0.005 0.5600000000000001 4 576.5092825118421 356.4731611169285 356.29892641342 916.0772475577636 959.5012860287967 987.4089940472268 467.5897462227588 293.7460388583756 825.9314108172674 293.4961768589138
113 0.005 0.5650000000000001 3 576.7959558661237 357.0331269770996 356.8603114600607 916.077019361138 959.5021052300315 987.4096938410877 467.8853471213696 293.7595357281663 825.9685215893204 293.4961869201935
114 0.005 0.5700000000000001 4 577.0716323520148 357.5919496780726 357.4205586824385 916.0824107907764 959.5022776621367 987.4095513631729 468.1543013837052 293.7731964483788 826.0029067054803 293.4962089988386
115 0.005 0.5750000000000001 3 577.3585040146741 358.1496399557456 357.979669419354 916.0821796263592 959.5030181709494 987.4103870908411 468.4471012756985 293.7870493026679 826.0398139445779 293.4962232422752
116 0.005 0.58 4 577.6341087295119 358.7061838755404 358.5376384137973 916.0873083318511 959.5034407034454 987.4105519517585 468.7128106420687 293.8010693435255 826.0737813611761 293.4962445200572
117 0.005 0.585 3 577.9212584287767 359.2615936215165 359.0944684129188 916.0871404240816 959.5042533421664 987.4113054887738 469.0031964338006 293.8152838485022 826.1104715863426 293.4962572086025
118 0.005 0.59 4 578.1958758466361 359.8158537916734 359.6501541548982 916.0917685925994 959.5044782959529 987.4112066673371 469.2655840253209 293.8296675758323 826.1438213965249 293.4962799854979
119 0.005 0.595 3 578.4824263752181 360.3689784214577 360.2046992469236 916.0914080909461 959.505236127252 987.4120438356637 469.5534141941351 293.8442472138913 826.1801003172802 293.4962939017341
120 0.005 0.6 3 578.7607874794629 360.9209615728608 360.7581042461005 916.0932232561962 959.5059366305152 987.4124505652863 469.830508492566 293.8590078830329 826.2147110391993 293.4963091006846
121 0.005 0.605 3 579.0397207173814 361.4718047573159 361.3103692207142 916.0957620020033 959.5065081615692 987.412912335072 470.1061486267088 293.8739502828719 826.2498012440672 293.4963293274629
122 0.005 0.61 3 579.3195534776281 362.0215076740524 361.8614930351696 916.09825883695 959.5070727341333 987.4132957588636 470.381119011584 293.8890760728031 826.2847529533871 293.4963505038997
123 0.005 0.615 3 579.598603329727 362.5700692494954 362.411475275072 916.1005260165487 959.5076233071184 987.4137440542225 470.6549055666961 293.904386668226 826.3194753853514 293.496372036453
124 0.005 0.62 3 579.8774563841865 363.1174888362208 362.9603150924261 916.102837370552 959.5081835944758 987.4141206841654 470.9276017725121 293.919882696266 826.3541152292541 293.4963942804359
125 0.005 0.625 3 580.1561328935449 363.6637665187211 363.5080124093258 916.1049978337834 959.50872909752 987.4145729821428 471.1992135203641 293.9355647839103 826.3885743209319 293.4964171336454
126 0.005 0.63 3 580.434513838791 364.208901850311 364.0545667029806 916.1072110523609 959.5092849651992 987.4149499054384 471.4697883855741 293.9514333226952 826.422956587425 293.4964401619685
127 0.005 0.635 3 580.7125830889769 364.7528950626189 364.5999781447329 916.109288084106 959.5098350848669 987.4153964630848 471.7394478491142 293.9674887872535 826.4571776492227 293.4964630268245
128 0.005 0.64 3 580.9903841796831 365.2957459742418 365.1442464493826 916.1114356309113 959.5103879493356 987.4157698535987 472.0082372561517 293.9837316308856 826.4913318219986 293.4964855973627
129 0.005 0.645 3 581.2677309665793 365.8374547601348 365.6873718920968 916.1134455898541 959.5109373448322 987.4162154754724 472.2760656149457 294.0001623000817 826.5253273853087 293.4965079100733
130 0.005 0.65 3 581.5448257552143 366.3780214822244 366.2293542905223 916.1155380713459 959.5114893338033 987.4165894908689 472.54314720142 294.0167811745414 826.5592781507714 293.4965297251413
131 0.005 0.655 3 581.8215622373926 366.9174465970871 366.7701940920735 916.1175175852402 959.5120396550471 987.4170366811459 472.8092722083324 294.0335885790763 826.5930613168479 293.4965503905256
132 0.005 0.66 3 582.0977097495081 367.4557299801154 367.3098912332239 916.1195481459511 959.5125819357659 987.4174019423721 473.0747408048234 294.0505849208403 826.6268183150705 293.4965707840998
133 0.005 0.665 3 582.3736473591122 367.9928723230424 367.8484462862543 916.1214947656183 959.513130222982 987.4178492571925 473.3394574973893 294.0677705314671 826.6604989532774 293.4965906127525
134 0.005 0.67 3 582.6492793790389 368.528873895432 368.3858593402023 916.1235282756231 959.513683917767 987.4182244881208 473.6035941379171 294.0851456679809 826.6941484315264 293.4966095891956
135 0.005 0.675 3 582.9244892754609 369.063735134291 368.9221311194124 916.1254541939268 959.5142341337341 987.4186719506419 473.8666283342544 294.1027107603473 826.7276793110677 293.4966278305002
136 0.005 0.68 3 583.1992825053762 369.5974566680921 369.4572616866525 916.1274556398362 959.5147852140193 987.4190463787876 474.1292983568736 294.1204660835381 826.7611972000856 293.4966455173937
137 0.005 0.6850000000000001 3 583.4736463755627 370.1300392497412 369.9912519174777 916.1293680871457 959.5153371888325 987.4194968171194 474.3913666429252 294.1384118704286 826.7946239720623 293.4966628043437
138 0.005 0.6900000000000001 3 583.7475599705883 370.6614833246167 370.524102157478 916.1313718290112 959.5158928788582 987.4198742151755 474.6528178890707 294.1565484093816 826.8280384582055 293.4966796789095
139 0.005 0.6950000000000001 3 584.0210303238449 371.1917898238655 371.0558133222152 916.1332651808292 959.5164565726977 987.4203263495785 474.9136322372122 294.1748759113462 826.8613684583013 293.4966962853776
140 0.005 0.7000000000000001 3 584.2940125514939 371.7209592813915 371.5863857996056 916.1352506624659 959.5170169783788 987.4207088268292 475.1739536513491 294.1933946102436 826.8947296513185 293.4967127282788
141 0.005 0.705 3 584.5665959562975 372.2489928107464 372.1158207031813 916.1371618756106 959.5175736973998 987.4211641289207 475.4336517541429 294.212104807328 826.927989802472 293.4967293398739
142 0.005 0.71 3 584.8386940618267 372.7758909851389 372.6441185361951 916.1391623961025 959.5181346973774 987.4215464436651 475.6928362771389 294.2310066456058 826.961244512789 293.4967459349976
143 0.005 0.715 3 585.1103415288624 373.3016549203806 373.1712804505955 916.1410639753412 959.5186937177676 987.4220043070186 475.9515035480474 294.2501003132104 826.9944206804482 293.4967626197268
144 0.005 0.72 3 585.3818853954079 373.8262858305247 373.697307184662 916.1430836298534 959.519253812375 987.4223853859804 476.2095284144553 294.2693858120896 827.0275938233029 293.4967787248459
145 0.005 0.725 3 585.6516579779422 374.3497832246184 374.2221992858617 916.1447941629913 959.5198139079262 987.4228335441281 476.4670416039547 294.288863838136 827.0605806248469 293.4967965993486
146 0.005 0.73 3 585.9228807624728 374.8721507243745 374.7459583949936 916.147062483948 959.5203848697469 987.4232340664134 476.7245156386747 294.3085336991369 827.0938614589562 293.4968136294654
147 0.005 0.735 3 586.1920781181453 375.3933870437384 375.2685851416954 916.1487513317833 959.520944488469 987.4236758756164 476.9812946341016 294.3283962935151 827.1267448036938 293.4968313009053
148 0.005 0.74 3 586.4620586945978 375.9134954159442 375.7900810887495 916.1509998260829 959.5215080990039 987.4240693712038 477.2377055093895 294.3484511097227 827.1599515098447 293.496848949582
149 0.005 0.745 3 586.7302986514987 376.4324750414415 376.3104468916368 916.1526999634909 959.5220599789708 987.424512599684 477.4936231806857 294.3686988296008 827.1927838127286 293.4968674725378
150 0.005 0.75 3 586.9993175916608 376.9503293138941 376.829684251795 916.1549619893202 959.5226164733521 987.4249076370214 477.7492893092024 294.3891389467733 827.225925046066 293.4968857173238
151 0.005 0.755 3 587.2666221870265 377.4670574252554 377.3477939492489 916.1566847922942 959.5231708943548 987.4253508224131 478.0044130035851 294.4097720906038 827.2587119117927 293.4969046821652
152 0.005 0.76 3 587.5346675356706 377.9826625090641 377.8647776350275 916.1589654563716 959.5237368307396 987.4257516686192 478.259147005454 294.4305977722749 827.2918214582292 293.4969233330188
153 0.005 0.765 3 587.8010032682769 378.4971441372792 378.3806361614959 916.160710567102 959.5242903475303 987.426198092872 478.5134971585388 294.4516167142499 827.3245776168932 293.4969427113509
154 0.005 0.77 3 588.068036721933 379.0105055841698 378.8953713160317 916.1629987061515 959.5248539509802 987.4265961070971 478.7675774567114 294.4728282130783 827.3576650756779 293.4969617369047
155 0.005 0.775 3 588.3333543618504 379.5227463644858 379.4089840178056 916.1647640935422 959.5254072344776 987.4270419697939 479.0212296248309 294.4942330941926 827.3904079085928 293.4969814672365
156 0.005 0.78 3 588.5993928534439 380.0338698748496 379.9214761720546 916.1670854813071 959.5259712387777 987.427438475363 479.2745625193327 294.5158308013856 827.4234617267433 293.4970008265487
157 0.005 0.785 3 588.8637173088418 380.5438756994567 380.4328487127628 916.16888663365 959.5265228174221 987.4278849874951 479.5275411936955 294.5376219008588 827.4561522369595 293.4970208887696
158 0.005 0.79 3 589.1283946141052 381.0527669676034 380.9431034857164 916.1712116221064 959.527077337947 987.4282815310996 479.7801389950812 294.5596057117288 827.4891510623401 293.4970407644022
159 0.005 0.795 3 589.3922987726548 381.5605446924699 381.4522421627415 916.1731866385411 959.5276197454505 987.4287327278555 480.0325608009335 294.5817826081937 827.5219455429094 293.4970608580608
160 0.005 0.8 3 589.6556791418137 382.0672102528118 381.9602659189637 916.1753070098858 959.5281716359096 987.4291129291707 480.2846809076843 294.6041524644592 827.5547793883264 293.4970808460869
161 0.005 0.805 3 589.9179540299612 382.5727645784004 382.4671760513507 916.177187542518 959.528728546931 987.4295663545785 480.5364284409311 294.6267155144221 827.5874720481316 293.497101126022
162 0.005 0.8100000000000001 3 590.1810575792974 383.0772110736409 382.9729746062042 916.1795167784546 959.5292926484382 987.4299654006204 480.7880355701882 294.6494708955628 827.6203945545957 293.4971206906888
163 0.005 0.8150000000000001 3 590.4421395830211 383.5805494689035 383.4776629683583 916.1813896363575 959.5298439739061 987.4304115966146 481.0391037313588 294.672419602613 827.6530214379424 293.4971409965039
164 0.005 0.8200000000000001 3 590.7042657492731 384.0827834618383 383.9812431348645 916.183751313555 959.5303993853853 987.4308051759945 481.2902303468713 294.6955604651434 827.685929524342 293.4971607385483
165 0.005 0.8250000000000001 3 590.9643104830266 384.5839126041959 384.4837163908362 916.1856247951425 959.5309434890164 987.4312482562227 481.5407744663531 294.7188946151371 827.7185211454063 293.4971813147712
166 0.005 0.8300000000000001 3 591.2254993686324 385.0839409179352 384.9850848247302 916.1880232534224 959.5315004788913 987.4316439920128 481.7914383399204 294.7424205141545 827.7514004893035 293.497201035701
167 0.005 0.835 3 591.4848552605698 385.582868237661 385.485349903947 916.1899345612151 959.5320484180762 987.4320885107885 482.0415719567022 294.7661392405519 827.7839535728094 293.4972208369009
168 0.005 0.84 3 591.7441888336259 386.0806972316682 385.9845132050165 916.1921830585612 959.5326063511194 987.4324763178864 482.2915387130373 294.7900500860576 827.8166953769357 293.4972410106003
169 0.005 0.845 3 592.0030049422659 386.5774298165298 386.4825769165018 916.1943229991961 959.5331555811504 987.4329349793751 482.5412306258654 294.8141531613634 827.8493742770881 293.4972611517074
170 0.005 0.85 3 592.2611824330932 387.073067529722 386.9795425818943 916.196562139747 959.5337076084655 987.4333160248627 482.7907078416056 294.8384481760807 827.8820518701898 293.497281187564
171 0.005 0.855 3 592.5189206304635 387.5676125424506 387.4754123833106 916.1987132211121 959.534252397335 987.4337715376045 483.0399884532609 294.862935037222 827.9146712617409 293.4973012397643
172 0.005 0.86 3 592.7762531593114 388.0610665865502 387.9701879374983 916.2009847214119 959.5348020620445 987.4341499201973 483.2890539739261 294.8876134951555 827.9473111171358 293.4973209591529
173 0.005 0.865 3 593.0329604315287 388.5534317430991 388.4638714005131 916.2031563274729 959.5353428875866 987.4345997744495 483.537823825543 294.9124833163301 827.9798820363407 293.4973407430013
174 0.005 0.87 3 593.2891711267082 389.0447096949658 388.9564643957166 916.2053897915139 959.5358864083615 987.43497744716 483.7863734039999 294.9375445277756 828.0124376911584 293.4973605760309
175 0.005 0.875 3 593.5447560929313 389.5349025924813 389.4479691152529 916.207583687145 959.5364252640394 987.4354309989267 484.0346265568321 294.962797145712 828.0449662948819 293.4973806814453
176 0.005 0.88 3 593.7998974116623 390.0240122314003 389.9383871801398 916.2099073814915 959.53697766708 987.4358138811758 484.2827406771742 294.9882405763719 828.0775533096653 293.4974006186545
177 0.005 0.885 3 594.0545406524575 390.5120408330743 390.4277208234397 916.2121263962085 959.5375197866571 987.4362664168708 484.5306577278119 295.0138747825666 828.1100802491985 293.4974201955789
178 0.005 0.89 3 594.3086642457046 390.9989901896808 390.9159717805834 916.2144621437502 959.5380637479051 987.4366420099362 484.7783548271726 295.0397000918213 828.1426297119565 293.4974397397015
179 0.005 0.895 3 594.5622866268211 391.4848625403062 391.4031422998901 916.216710855231 959.538602915203 987.4370910477999 485.0258914633227 295.0657156949208 828.1751166857418 293.4974596210813
180 0.005 0.9 3 594.8153895424269 391.9696596551065 391.8892341048019 916.2190751351883 959.5391393768062 987.4374683706482 485.2732329769144 295.0919212034102 828.2076565984646 293.4974795031669
181 0.005 0.905 3 595.0680112976305 392.4533838769987 392.3742495080575 916.2213708203107 959.5396795952091 987.4379202822562 485.5203323111133 295.1183165731948 828.2401427706259 293.4974993664835
182 0.005 0.91 3 595.3200867105975 392.9360369841164 392.8581902758009 916.223751555986 959.5402233794064 987.4382964118472 485.7672863653846 295.1449014638458 828.2726516315439 293.4975192138926
183 0.005 0.915 3 595.5716270488143 393.4176213176473 393.3410587612349 916.2260557401141 959.5407599637568 987.4387463447773 486.0139560895792 295.1716759282413 828.305099598395 293.4975391754113
184 0.005 0.92 3 595.8226556685174 393.8981386516032 393.8228567412094 916.2284401004298 959.5413012445841 987.4391226503142 486.260407428847 295.1986395350804 828.3375595518756 293.4975592919238
185 0.005 0.925 3 596.0732004532481 394.3775914945465 394.3035866522557 916.2307820080539 959.5418366907076 987.4395752650968 486.5066800784485 295.2257920985916 828.3699761128288 293.4975794093112
186 0.005 0.93 3 596.3232072452348 394.855981684587 394.7832503095999 916.2332261041863 959.5423742205288 987.4399462923534 486.7527398845954 295.253133206248 828.4024201852379 293.4975994023005
187 0.005 0.9350000000000001 3 596.5727125639493 395.3333115956759 395.2618500763979 916.2355789170487 959.542905061345 987.4403939491824 486.9986695703823 295.280662724991 828.4347988624828 293.4976197182564
188 0.005 0.9400000000000001 3 596.8217430290687 395.809583191504 395.7393878803939 916.238054743587 959.5434436000454 987.440767071679 487.2443808091393 295.3083801959442 828.4672068058878 293.4976399187627
189 0.005 0.9450000000000001 3 597.0702144262626 396.284798816871 396.2158660998322 916.2404395606336 959.5439726814578 987.441214264528 487.4898652865056 295.3362855361727 828.4995539418193 293.497660175255
190 0.005 0.9500000000000001 3 597.3181965805318 396.7589604448407 396.6912866602818 916.242947175314 959.5445068856301 987.4415838151372 487.7351608254291 295.3643782800393 828.5319363723122 293.4976804521727
191 0.005 0.9550000000000001 3 597.5656959736649 397.2320704554497 397.1656519584764 916.2453603418008 959.5450369972554 987.4420295588613 487.9802543222372 295.3926583867243 828.5642508833145 293.4977008323276
192 0.005 0.96 3 597.8126510334346 397.7041307697141 397.6389638752956 916.2478883796957 959.5455700195193 987.4424008103352 488.2251539720264 295.4211250180243 828.5965947369284 293.4977210659537
193 0.005 0.965 3 598.0591454454251 398.1751438631948 398.1112248747584 916.2503285530697 959.5460966465311 987.4428430526141 488.4698706771079 295.44977828585 828.628877387085 293.4977413130779
194 0.005 0.97 3 598.3051424489623 398.6451117116571 398.5824368687671 916.2528816778404 959.5466254714605 987.4432125178139 488.7143806436876 295.4786177919879 828.6611925256499 293.497761535992
195 0.005 0.975 3 598.5506041410219 399.1140367274534 399.052602316015 916.2553459204546 959.5471504349524 987.4436552187743 488.9586816899369 295.5076432090024 828.6934481052822 293.4977818363519
196 0.005 0.98 3 598.7956248505666 399.5819209232185 399.5217231457617 916.2579284013159 959.5476795185721 987.4440254101895 489.2028401475406 295.5368541550192 828.725735791925 293.4978022916656
197 0.005 0.985 3 599.0400982466703 400.0487667863373 399.9898019035647 916.2604240753302 959.5482045593976 987.4444666889061 489.4467415072815 295.5662503793451 828.7579592569338 293.4978225536889
198 0.005 0.99 3 599.284080030518 400.5145763326536 400.4568405658365 916.2630314739116 959.5487293509472 987.4448343337524 489.6904828495021 295.5958315525415 828.7902103668032 293.4978426646222
199 0.005 0.995 3 599.5275875934866 400.9793520798186 400.9228416449851 916.2655572158089 959.5492499472655 987.4452731298966 489.9339453060898 295.6255974094893 828.8224200627292 293.4978627921118
200 0.005 1 3 599.7705508435265 401.4430959321583 401.3878070811497 916.2681811041654 959.5497741556055 987.4456392479668 490.1772565883435 295.6555476128955 828.8546530765752 293.4978828618079
201 0.005 1.005 3 600.0130461697639 401.905810423164 401.8517393896244 916.2707459720666 959.5502939897971 987.4460788213819 490.4202976969148 295.6856815114638 828.8868408836244 293.4979029472537
202 0.005 1.01 3 600.2550320136083 402.367497626616 402.3146405447588 916.2734170072526 959.5508136394642 987.446441109608 490.663209513225 295.7159988184373 828.919041870305 293.4979229791423
203 0.005 1.015 3 600.4965297417701 402.8281600072574 402.7765131190827 916.276012124635 959.5513300286408 987.4468803163796 490.9058894361344 295.7464993059306 828.9512003812177 293.4979429724438
204 0.005 1.02 3 600.7374965494627 403.2877995460477 403.2373590696332 916.2787189056808 959.551852972525 987.4472434927485 491.148377054385 295.7771824277273 828.9833767509451 293.4979630306868
205 0.005 1.025 3 600.9780363835607 403.7464188698993 403.6971810161352 916.281342965425 959.5523715488963 987.4476795465623 491.3906474094156 295.8080478250665 829.0154950017336 293.497983079213
206 0.005 1.03 3 601.2180538154889 404.2040200458427 404.1559809797865 916.2840787458954 959.5528895157859 987.4480405929924 491.6327465597582 295.8390951639968 829.0476373989965 293.4980030899486
207 0.005 1.035 3 601.4574617275314 404.6606056163234 404.6137616366036 916.2867203612009 959.5534092502763 987.4484741110354 491.874485622934 295.8703234419623 829.0797012737463 293.4980231972512
208 0.005 1.04 3 601.696442922595 405.1161773375703 405.0705235343278 916.2894743652829 959.5539320154405 987.4488376009309 492.1161534361506 295.9017267182235 829.1118013465918 293.498043334327
209 0.005 1.045 3 601.9349246572179 405.570738079703 405.5262708934295 916.292137457783 959.5544456505389 987.4492690513979 492.3576437043854 295.9333155870765 829.1438389674395 293.4980635086004
210 0.005 1.05 3 602.1729988137909 406.0242899573473 405.9810057739522 916.2949174624033 959.5549578047051 987.4496244472185 492.5989133698856 295.9650859306134 829.1759075038278 293.4980836214239
211 0.005 1.055 3 602.4105892582996 406.476835503609 406.4347306493527 916.2976127560034 959.5554659494335 987.4500546089386 492.8399393397856 295.9970364971498 829.2079071161538 293.4981037537675
212 0.005 1.06 1 602.6453483279157 406.9272766364927 406.886428576826 916.3772624528259 959.5652086954075 987.4506082946111 493.187146646818 296.0298211040187 829.3007776019275 293.4981185950923
213 0.005 1.065 2 602.8887339889859 407.3778907693663 407.3382307595922 916.3060434464811 959.5506580310597 987.4501565692315 493.3950609288307 296.0620792855025 829.2941237651468 293.4981245149073
214 0.005 1.07 2 603.1162202154969 407.8274733784592 407.7889848042341 916.3019739483814 959.5510808744016 987.4504346306049 493.6308854466135 296.0945541935707 829.315153711389 293.4981562234991
215 0.005 1.075 3 603.3519258989764 408.276059782217 408.2387172062082 916.3110428334725 959.5568120875055 987.4514714539745 493.8445430806894 296.1271201190643 829.3414003653302 293.4981876714739
216 0.005 1.08 1 603.5841231365529 408.7225540579126 408.6864414231346 916.3911937403611 959.5672419041156 987.4523239150345 494.1872800728486 296.1605658081295 829.4335873324692 293.498209256724
217 0.005 1.085 2 603.8262255830319 409.1692190495573 409.1342531075435 916.3217333410182 959.5529008794283 987.4518465813265 494.3931843684169 296.1934575704674 829.4280451510735 293.4982129501815
218 0.005 1.09 2 604.051275601176 409.6148602308789 409.58103784428 916.317162562866 959.5532319645664 987.4520572672598 494.627003725666 296.2266251572295 829.4488391426346 293.4982490571846
219 0.005 1.095 3 604.2849805794339 410.0595117186652 410.0268105352162 916.325733406833 959.5588467745058 987.453068586153 494.8386060732676 296.2598873254113 829.474756006945 293.4982881996448
220 0.005 1.1 1 604.5152344153103 410.5018728407127 410.4704539607832 916.4053185930395 959.5692443682533 987.4539433541839 495.1773498624311 296.294404080978 829.5661948810573 293.4983167607511
221 0.005 1.105 4 604.7516363771463 410.9445895440561 410.9142814713806 916.3446357407581 959.5614257931119 987.4533723296876 495.320693447386 296.3278561169589 829.5496853389692 293.4983523271846
222 0.005 1.11 3 604.9889301151586 411.3862881929505 411.3570801262994 916.3375316289954 959.560915022923 987.4543512393692 495.5552994055695 296.36160563881 829.5733662998216 293.4983888538468
223 0.005 1.115 1 605.2172307906263 411.8257103558811 411.7977630509934 916.4139201908265 959.5703628893625 987.4549939869551 495.8931150972208 296.3966394874085 829.6626114921233 293.4984181228325
224 0.005 1.12 2 605.4533348149398 412.2655001658188 412.2386455357579 916.3443182190927 959.5563629098181 987.4545209946701 496.0987394929393 296.4306762967498 829.6561772360701 293.4984306686027
225 0.005 1.125 2 605.6742447592542 412.7042821536501 412.6785179557933 916.3399633221608 959.5567141155531 987.4546972245483 496.3302173387892 296.4650131051834 829.6766822144195 293.4984813418326
226 0.005 1.13 3 605.9058672529929 413.1420948086597 413.117404430618 916.3484643079587 959.5622148849217 987.4557040645658 496.5401215385984 296.4994714467655 829.7022102731048 293.4985273555873
227 0.005 1.135 1 606.1327078516606 413.5776526424282 413.5542100738457 916.4267847678599 959.572382880335 987.4564959181956 496.873857477983 296.5351880489929 829.7921636581128 293.4985613632024
228 0.005 1.14 4 606.3654467566739 414.0135607408438 413.9911891204397 916.3668226830072 959.564672901421 987.4559422145974 497.0167274294342 296.5698559390497 829.7758826080083 293.4986014070119
229 0.005 1.145 3 606.6001782299355 414.4484705608016 414.4271619235041 916.3601800329706 959.5641804240649 987.4569152061637 497.2490045495422 296.6048083360823 829.7993733261459 293.4986391208596
230 0.005 1.15 1 606.8252732772304 414.8811397430327 414.8610622065996 916.4353872859498 959.5734401173254 987.457513963245 497.5819806141856 296.6410388416054 829.8871258689746 293.4986680204221
231 0.005 1.155 4 607.0539422532536 415.3141525009184 415.2951303944006 916.3750518534046 959.5660205738945 987.4570384861767 497.7259017159578 296.676227862691 829.8701144969749 293.4987060149263
232 0.005 1.16 3 607.2862749102567 415.7461746891518 415.728201326648 916.3686361987162 959.5655941329649 987.4580225730006 497.9577510137257 296.7116903955948 829.8935419746806 293.4987408161018
233 0.005 1.165 1 607.509976766073 416.1761950695231 416.1593632250684 916.4435834688054 959.5747782920927 987.4585961538136 498.290119024452 296.7480397848956 829.9808261308776 293.4987660291802
234 0.005 1.17 4 607.7369795992354 416.6063455754287 416.5905728154071 916.3836883714872 959.5674313911885 987.4581502669947 498.4339587485101 296.783844929267 829.9641441798846 293.4987991934414
235 0.005 1.175 3 607.9677111135368 417.0355122664371 417.0207858745304 916.3773790811434 959.5670040129547 987.459137533892 498.6652127511636 296.8198336648391 829.987601663684 293.4988295051437
236 0.005 1.18 1 608.1895220062299 417.4624741797662 417.4489568735964 916.4518834543493 959.5762072827504 987.4597618626943 498.9946787882557 296.857071761852 830.0743481029214 293.4988498825783
237 0.005 1.185 5 608.4172239741602 417.8897692954488 417.8772903861837 916.3935333517118 959.5684942350368 987.4594893688595 499.1259420469257 296.8932861670938 830.0574247879443 293.4988876908889
238 0.005 1.19 3 608.6492536136036 418.3160867268743 418.3046367796783 916.3855762139051 959.5684759148223 987.4603455570888 499.3609165016057 296.9297562270764 830.0802846637579 293.4989065676077
239 0.005 1.195 1 608.8687068823072 418.7402126918195 418.7299573574173 916.4590103564775 959.5773345274183 987.4605650141272 499.6881999591398 296.9674804724988 830.1662875344198 293.4989203462912
240 0.005 1.2 2 609.0949749393502 419.1646896308904 419.1554601235517 916.3927347603508 959.5640153737993 987.4603551403118 499.8920898055263 297.0042470426519 830.1611549986063 293.4989224715006
241 0.005 1.205 2 609.3098911288181 419.5882020845614 419.579996221335 916.3894284130481 959.5646225375531 987.4608628687978 500.1206175904168 297.0412868605637 830.1821206884924 293.4989539630976
242 0.005 1.21 3 609.533571591174 420.0107839062043 420.0035867340378 916.3977417358255 959.5699564032622 987.4617112418745 500.3281530831589 297.0784435423863 830.2072728987924 293.4989816397973
243 0.005 1.215 1 609.7529089222431 420.4312073892638 420.4251889879458 916.4734227978703 959.5794515553772 987.4620367709012 500.6518139413904 297.1168259702123 830.2943391243862 293.4989967075241
244 0.005 1.22 4 609.978047355416 420.8519605332496 420.8469487844416 916.4158533351657 959.5720675742875 987.4617058977694 500.797131980825 297.1541872432371 830.2795502126999 293.4990165604306
245 0.005 1.225 3 610.2051601653401 421.2717559918495 421.2677446416413 916.410066559861 959.5716758792884 987.4626898790674 501.0262703583264 297.1918080304569 830.3031540338777 293.4990364399618
246 0.005 1.23 1 610.422915240721 421.6894079638239 421.6865598940262 916.4828805282951 959.5803747802478 987.4629258518003 501.3493005062767 297.2306753425816 830.388317233335 293.4990483469226
247 0.005 1.235 5 610.6463630583021 422.1073785442097 422.1055259532951 916.425974445156 959.5728317170023 987.4626914965287 501.4824231237478 297.2685360076568 830.3722078880829 293.4990795447113
248 0.005 1.24 3 610.873254790735 422.5243957869871 422.5235321273877 916.4182176733171 959.5729132389723 987.4637870805764 501.7148019704754 297.3066430326654 830.3950326476256 293.4990928776117
249 0.005 1.245 1 611.0884775889136 422.9392318247247 422.9395381820069 916.4907062146774 959.5820562017788 987.4644937452003 502.0357310913957 297.3459927060289 830.4796229394265 293.4991022668762
250 0.005 1.25 2 611.3106833020496 423.3544549243079 423.3557430296265 916.4263429860724 959.568862364627 987.4640658504908 502.2391793346488 297.3843878178682 830.4755135610354 293.4991003815128
251 0.005 1.255 2 611.5212164059378 423.7687364748461 423.7710072608385 916.4227710878755 959.5691564841778 987.4642465011715 502.4651923786367 297.4230537815879 830.4962248775076 293.4991266314787
252 0.005 1.26 3 611.7402524032856 424.1821103665176 424.1853485004356 916.4307830455348 959.5743963902603 987.4652103917568 502.6713416134988 297.4618253252615 830.5211656453312 293.4991524094112
253 0.005 1.265 1 611.9555987275829 424.5935736654735 424.5978855699984 916.5054945215988 959.5841045027333 987.4659674680115 502.9899928675007 297.5014308301587 830.6068072372229 293.4991666129666
254 0.005 1.27 4 612.1769227086093 425.0051770903898 425.0104695662766 916.4493645760041 959.5768191743502 987.4654686705408 503.1361917119945 297.5405219839433 830.5930945886607 293.4991851616325
255 0.005 1.275 3 612.3987477170425 425.4158441232598 425.422107880422 916.4436401035919 959.5763402141895 987.4663989209261 503.3627300229703 297.5797666499963 830.616600050599 293.499204801858
256 0.005 1.28 1 612.6128609788507 425.8246228017206 425.8319442070657 916.5154959203053 959.5851804268099 987.4669579733669 503.6806938137175 297.6198463641225 830.7004193512612 293.4992167133577
257 0.005 1.285 4 612.8298402230968 426.2335196539429 426.2418216734453 916.4588156175945 959.5781405538676 987.4665230224807 503.8278499383924 297.6594302699573 830.6859064551442 293.4992369659793
258 0.005 1.29 3 613.0498076433045 426.6414885018958 426.6507567390016 916.4532728254909 959.5777022160055 987.4674678953016 504.0541066990892 297.6991495671806 830.7093995359418 293.4992586121175
259 0.005 1.295 1 613.2623447173427 427.047584657249 427.0579019022292 916.5247975738807 959.5865431809709 987.468062446912 504.3702653968477 297.739690545913 830.7928897043694 293.4992714663155
260 0.005 1.3 4 613.4779425882318 427.4537967430368 427.4650867889727 916.4685591518111 959.5795259941227 987.4676134461407 504.5180331039904 297.7797499084298 830.7786434839778 293.4992921325392
261 0.005 1.305 3 613.6963911658298 427.8590880931621 427.8713360149446 916.4631737846137 959.5790861147943 987.4685475836029 504.7437048899311 297.8199354973676 830.802178383238 293.4993139667288
262 0.005 1.31 1 613.9074364744072 428.2625214847266 428.2758089153314 916.5343571842577 959.5878918158046 987.4691441732606 505.058109763764 297.8609411159333 830.8852208128637 293.4993271349154
263 0.005 1.315 4 614.1219469436683 428.6660690339309 428.6803200721832 916.4785350025711 959.5809030281212 987.4686919925001 505.2065933567139 297.9014651571124 830.8713347459083 293.49934829734
264 0.005 1.32 3 614.339135222147 429.0687028221589 429.0839023720343 916.4732599724106 959.5804576276649 987.4696207854931 505.4319270466937 297.9421124307957 830.8949369205623 293.4993704683279
265 0.005 1.325 1 614.5488003293023 429.4694940261206 429.4857228311636 916.5439865284719 959.5892265335968 987.470224812972 505.7444670749852 297.9835719889124 830.9775061866649 293.4993839224741
266 0.005 1.33 4 614.7619958193573 429.8703970563016 429.8875798594786 916.4886764202463 959.5822772189855 987.4697662586061 505.8935083575694 298.0245596752667 830.9639383001285 293.4994053166574
267 0.005 1.335 3 614.9778443695998 430.270393216759 430.2885150598602 916.4835160969127 959.5818310388728 987.4706898527029 506.1183357682056 298.0656646049247 830.9875680677479 293.4994275816584
268 0.005 1.34 1 615.1862074333656 430.6685615986422 430.6877026906548 916.5538711370846 959.5905571084076 987.4712914124078 506.4290840844561 298.1075754533385 831.0696914975674 293.4994411471293
269 0.005 1.345 4 615.3982080036211 431.0668399762426 431.0869252291438 916.4989541162952 959.5836424955568 987.4708323566983 506.5787067264146 298.1490225639789 831.0564461925745 293.4994625763222
270 0.005 1.35 3 615.6127290443776 431.4642183795035 431.4852329583483 916.4938854446553 959.5831904203471 987.4717477239499 506.8030210114646 298.1905811592794 831.0800975073778 293.4994848602591
271 0.005 1.355 1 615.8198465745847 431.8597845556214 431.881808216144 916.5638973913497 959.5918955084239 987.4723573156488 507.1119708692621 298.2329499995159 831.1618082735163 293.4994984654437
272 0.005 1.36 4 616.0306257747386 432.2554578191162 432.2784157776053 916.509347968467 959.5850014602921 987.4718929022074 507.2621150426679 298.2748444583805 831.1488734172958 293.499519825143
273 0.005 1.365 3 616.2438418916059 432.6502379646731 432.6741155125719 916.5043935914488 959.5845409625323 987.4727984636838 507.4859141829443 298.3168507559233 831.1725766504087 293.4995414102755
274 0.005 1.37 1 616.4493623034376 433.0429905058134 433.0679454623086 916.5739376915689 959.5932336705234 987.4734355095994 507.7920617753916 298.3600201446856 831.2537774837098 293.4995548514817
275 0.005 1.375 4 616.6590261162698 433.4360672616954 433.4619282719136 916.5198631437609 959.5863529279802 987.4729480664856 507.9432394181233 298.4022631917389 831.2411921132597 293.499576232098
276 0.005 1.38 3 616.870933653126 433.8282591424862 433.8550189279247 916.5150240731285 959.5858784904184 987.4738428021119 508.1665204894028 298.4446951617097 831.2648975081521 293.4995977168205
277 0.005 1.385 1 617.0749747755884 434.2184409983774 434.2462614633554 916.5841712370639 959.5945261764435 987.4744779103944 508.4710526836946 298.4882873287393 831.3456401296361 293.4996109649489
278 0.005 1.39 4 617.2836149095815 434.6089432178482 434.6376526552109 916.5304954552178 959.5876738928247 987.4739922580487 508.6224639243072 298.5309741276758 831.333321165395 293.4996320451689
279 0.005 1.395 3 617.4942163426725 434.9985679371579 435.0281614196559 916.5257358320329 959.587204655166 987.4748807515759 508.8451889536058 298.5738450528567 831.3570731654991 293.4996533263641
280 0.005 1.4 1 617.6971075023539 435.3862004262965 435.4168408066482 916.5946400786721 959.5958170079217 987.4755136932971 509.1481284574751 298.617864018757 831.4376860235684 293.4996665069623
281 0.005 1.405 4 617.9045063550745 435.7741488398824 435.8056653736152 916.5412586537145 959.5890136354703 987.4750273742842 509.2999084536972 298.6609978136265 831.4253687672095 293.4996870472407
282 0.005 1.41 3 618.1138200075419 436.161227171328 436.1936156401945 916.5366087614523 959.5885178033067 987.4759058919208 509.5221137456386 298.7043061938327 831.4490679731742 293.4997080528559
283 0.005 1.415 1 618.315262174968 436.5463294098465 436.5797529393715 916.6051629623768 959.5972616201623 987.4765424917279 509.8232840186604 298.7487550076955 831.5292079500854 293.4997210766629
284 0.005 1.42 2 618.5252663583319 436.9317603865292 436.9660528495226 916.5464506220349 959.584531971168 987.4760526158358 510.0249890921273 298.7923490424499 831.5279976402404 293.4997188007267
285 0.005 1.425 2 618.7229195237883 437.316329208818 437.3514907728259 916.54335761297 959.584813420293 987.4761938664587 510.2448000761826 298.8361831068776 831.5487232543564 293.4997445475784
286 0.005 1.43 3 618.9277549913032 437.7000660313109 437.7360836576858 916.5506835829009 959.5896993628297 987.4771064142353 510.4468168339202 298.8801050585484 831.5728809467785 293.4997718392211
287 0.005 1.435 1 619.1281966048496 438.0818534983567 438.1188936836281 916.6209361861391 959.5991221319348 987.4779071382459 510.7446417737875 298.925111490708 831.6536093539088 293.4997867810721
288 0.005 1.44 4 619.3354581054768 438.4639504934769 438.5018439198203 916.5690936881123 959.5920521570274 987.4773814245435 510.8960319272367 298.9692654900049 831.6426929940743 293.4998046652066
289 0.005 1.445 3 619.542883048199 438.84519317681 438.8839356423696 916.5644712318766 959.5915232316049 987.4782330474427 511.1162434507842 299.0135816358556 831.6663680661032 293.4998231758063
290 0.005 1.45 1 619.7416967919589 439.2244983439306 439.2642506114129 916.6320550346745 959.6001174247416 987.4788393093031 511.4134770265377 299.0590031874038 831.745447300172 293.4998351690055
291 0.005 1.455 2 619.9492625324127 439.6041226365334 439.6447206501314 916.5744151249583 959.5875427062743 987.4783520456748 511.6144000255543 299.1036168853387 831.7447801115678 293.4998319412899
292 0.005 1.46 2 620.1447489565455 439.982900233972 440.0243442897434 916.5713306552136 959.5878140595637 987.4784915097721 511.8323094885009 299.1484558819596 831.7655062402321 293.4998571255951
293 0.005 1.465 3 620.3469059448527 440.3608604127095 440.4031379505433 916.5783956233383 959.5926335790469 987.479387842759 512.0323871797287 299.1933829317334 831.7893796788034 293.499883033617
294 0.005 1.47 1 620.5445645411854 440.7369093396694 440.7801842136595 916.6477754432473 959.6019364418265 987.4801661511922 512.3263182699872 299.2393484253103 831.8690658795366 293.4998975508683
295 0.005 1.475 2 620.753073539142 441.1132746730713 441.1573837521784 916.5919084537213 959.5892609836291 987.4796144333554 512.5259375367689 299.2845267953925 831.869637653387 293.4998933748353
296 0.005 1.48 2 620.947740308783 441.488801497632 441.5337450914771 916.5884519301171 959.5894649462617 987.4797625298189 512.7425111368776 299.3299283836797 831.8901963876846 293.4999154987064
297 0.005 1.485 3 621.1484804466348 441.8635186193294 441.9092844446501 916.595259086457 959.5942655306937 987.4806544267389 512.9412240293245 299.3754179984942 831.913867538914 293.499940947118
298 0.005 1.49 1 621.3446693781656 442.236351789209 442.2830977075424 916.6640763403609 959.603511241802 987.4814319965426 513.2328240169146 299.4219147854295 831.9929524138809 293.4999554205844
299 0.005 1.495 2 621.5518523177491 442.6094907181698 442.6570592511742 916.6087468867649 959.5909158718105 987.4808785136473 513.4315723408031 299.4676630322556 831.9937141869922 293.4999510614614
300 0.005 1.5 2 621.7453156937966 442.9817992600204 443.0301906778914 916.6052825102875 959.591120210098 987.481023959368 513.6468667910069 299.5136252946081 832.0141390506776 293.4999732028927
301 0.005 1.505 3 621.9447138451378 443.3533063456242 443.4025083065758 916.61193533114 959.595888722453 987.4819119641422 513.8444392097902 299.5596748561255 832.0376660836033 293.4999987561282
302 0.005 1.51 1 622.1397068223142 443.7229504733562 443.7731190353002 916.6802582365215 959.6050859801934 987.4826880381135 514.133754919438 299.6067000099015 832.1160218897878 293.5000135395397
303 0.005 1.515 2 622.3452859119519 444.0928944946884 444.1438738184899 916.625421898939 959.592566168702 987.4821296794041 514.3315520804957 299.6530130822879 832.1169529891832 293.5000095295345
304 0.005 1.52 2 622.5373218247241 444.4620161794799 444.5138066501159 916.6219608409906 959.5927673475151 987.4822754199218 514.5456103654709 299.6995252631702 832.1373519149178 293.5000321244783
305 0.005 1.525 3 622.7353559042841 444.8303440905614 444.882933547565 916.6284788880948 959.5974952406308 987.4831566212001 514.742023866229 299.7461213024338 832.1606962199968 293.5000579555515
306 0.005 1.53 1 622.9289592579993 445.1968275978078 445.2503713690365 916.69609222715 959.6066059786426 987.4839225743752 515.0290711649969 299.7936709391274 832.2383302832922 293.5000731787497
307 0.005 1.535 2 623.1331028957266 445.5636070707449 445.6179499095921 916.6419001672757 959.5941975377586 987.4833693539342 515.2262962886838 299.8405390895914 832.2394775218013 293.5000699026432
308 0.005 1.54 2 623.323873324098 445.9295723315425 445.9847146572071 916.6384967714557 959.5943854385098 987.483512040096 515.4391526964581 299.8875906782205 832.2599088691501 293.5000929455829
309 0.005 1.545 3 623.5203829444897 446.2947516746391 446.3506813889206 916.6449707488172 959.5990787571452 987.4843901884731 515.6344353000081 299.9347275011399 832.2830046857493 293.5001191237547
310 0.005 1.55 1 623.7126690807422 446.6581062469987 446.7149771667936 916.7121663471596 959.6081445998105 987.4851484986178 515.9192663869245 299.982783711221 832.3607120360687 293.5001348169133
311 0.005 1.555 2 623.9148846883159 447.0217516589764 447.0794101138833 916.6583467747853 959.5958062075895 987.4846001035713 516.115274912648 300.0301997501372 832.3615039615033 293.5001326038243
312 0.005 1.56 2 624.1042175378949 447.3845913046847 447.4430376723934 916.6550723662514 959.5960076709396 987.4847529574763 516.3268866806786 300.0777796997884 832.3817497805584 293.5001568653524
313 0.005 1.565 3 624.2997513780469 447.7466531074714 447.8058753295155 916.6615071427765 959.6006681965948 987.4856206301588 516.521377912227 300.1254373008504 832.4047026117839 293.5001821846102
314 0.005 1.57 1 624.4905172238826 448.1069094880081 448.1670604401098 916.727935328597 959.6096077210575 987.4863542268325 516.8037909700608 300.1739936869426 832.4816813942653 293.5001976611666
315 0.005 1.575 2 624.6910550750262 448.4674519757388 448.5283791253488 916.6748311662665 959.5974115479908 987.4858142637393 516.9990508696427 300.2219231313836 832.4826443429077 293.5001960960906
316 0.005 1.58 2 624.8789972475117 448.8271961849661 448.8889001970465 916.6716669688664 959.597622843075 987.4859738958572 517.2095812696735 300.2700092324974 832.5028706621846 293.5002211140657
317 0.005 1.585 3 625.073193876184 449.1861703291627 449.2486391215707 916.677995425167 959.6022317326684 987.4868354522406 517.4031915205804 300.3181672549702 832.5257033498456 293.5002464077844
318 0.005 1.59 1 625.2624923752198 449.5433575787903 449.6067428035821 916.7438115364533 959.611118251636 987.4875701725226 517.6833375577784 300.3672216794389 832.6020379744001 293.500261833912
319 0.005 1.595 2 625.4614512254275 449.900826372578 449.9649767944154 916.6914055033212 959.5990358241255 987.4870379171962 517.8779046792836 300.415631944357 832.6031958004058 293.500260142869
320 0.005 1.6 2 625.6481241254744 450.2575051567468 450.3224211280921 916.6882275607535 959.5992335960073 987.4871894102836 518.0874151513806 300.4642136180931 832.6233741207358 293.5002848778027
321 0.005 1.605 3 625.8409667579607 450.6134215121667 450.6790912665994 916.6944641981231 959.6037902752856 987.4880415679712 518.2801070260894 300.5128640394703 832.6461019686282 293.500309873264
322 0.005 1.61 1 626.0289387354092 450.9675733006296 451.0341458545785 916.7596684048106 959.6125668184289 987.4887728941191 518.5581053739837 300.5624071932307 832.721880522951 293.5003251117597
323 0.005 1.615 2 626.226414576772 451.3219985803755 451.3893254458644 916.7078452374276 959.6006324969932 987.4882492781168 518.7518499298686 300.6113014234841 832.723148153933 293.5003234587417
324 0.005 1.62 2 626.4117226487461 451.6756416680614 451.7437236839265 916.7047547729126 959.6008212902026 987.4883960496602 518.9602514501574 300.6603703709166 832.7433037455503 293.5003479709105
325 0.005 1.625 3 626.6030776821668 452.0285306716023 452.097356046138 916.7109421111302 959.6053441099848 987.4892503557991 519.1520549626813 300.7095031902198 832.7659246063903 293.5003728149376
326 0.005 1.63 1 626.7896983025361 452.379684165079 452.4493938322522 916.7757212023261 959.6140771433842 987.4899805266083 519.4280993841392 300.7595296962186 832.8412333389807 293.5003880053761
327 0.005 1.635 2 626.9856489629021 452.731098739739 452.8015526890632 916.7243981590611 959.6022180598308 987.4894562189253 519.6210824648083 300.8088969131451 832.8426720339936 293.5003860107201
328 0.005 1.64 2 627.16954601111 453.0817386846257 453.1529376038234 916.7213420114304 959.60239404949 987.4896024803971 519.8284420985887 300.8584420733092 832.8628187864056 293.5004103036706
329 0.005 1.645 3 627.3594467995538 453.4316320461099 453.5035642144993 916.7274384980525 959.6068869409615 987.4904508093632 520.0193267838051 300.9080496316312 832.8853038906935 293.5004351180604
330 0.005 1.65 1 627.5445591908943 453.779809455979 453.8526135832036 916.7918341304686 959.6155824050651 987.4911791663394 520.2933644635831 300.9585416746709 832.9599986626366 293.500450365311
331 0.005 1.655 2 627.7389922641937 454.1282428821125 454.2017810221169 916.7409595258703 959.603779079048 987.4906545691657 520.4855606115549 301.0083829883819 832.9616979880361 293.5004483967293
332 0.005 1.66 2 627.9215198938831 454.4759091878752 454.55018215055 916.7379582203171 959.6039588229255 987.4907985813256 520.691823013869 301.0584010569247 832.9817605515102 293.5004728087401
333 0.005 1.665 3 628.1099679141709 454.8228361238345 454.8978323823364 916.7439961222251 959.608415730483 987.4916418580842 520.8817993157924 301.1084774689799 833.0041305686544 293.5004977274927
334 0.005 1.67 1 628.2933529159816 455.168065849487 455.2439226771039 916.80794036891 959.6170624344628 987.4923703882693 521.1537576592739 301.1594271620525 833.0782717181684 293.5005131389872
335 0.005 1.675 2 628.4864687602648 455.5135466223334 455.5901274631142 916.7575682185693 959.6053359794352 987.4918433641184 521.345231327891 301.2097355525513 833.0801515402136 293.5005113803079
336 0.005 1.68 2 628.6676870446112 455.8582677529383 455.9355734547385 916.7546311155522 959.6055087885626 987.49198515211 521.5504933001071 301.2602153993575 833.1001960776966 293.5005359364854
337 0.005 1.685 3 628.8546886068178 456.2022568010894 456.2802759792094 916.760606285387 959.6099322581599 987.4928270829173 521.7396390882872 301.3107528328758 833.1224790252027 293.5005609509736
338 0.005 1.69 1 629.0367501920538 456.54456800928 456.623435905034 916.82410059055 959.61852930852 987.4935553318111 522.0095411065689 301.3621476808486 833.1960355455744 293.5005765653348
339 0.005 1.695 2 629.2283075486904 456.887125054889 456.9667071854441 916.7742480076722 959.6068797812392 987.4930314130308 522.2003041331164 301.412917384879 833.1981816211755 293.5005752230377
340 0.005 1.7 2 629.4081446972754 457.2289299095399 457.3092271527524 916.7713239622174 959.607049088957 987.4931716911561 522.4045074261719 301.4638549406587 833.2181553748785 293.500600073744
341 0.005 1.705 3 629.5936924142362 457.5700099980268 457.6510110240898 916.7772805016547 959.611442825222 987.4940047157695 522.592802158873 301.5148467969709 833.2402876756054 293.5006248152773
342 0.005 1.71 1 629.7742308824847 457.9094302880584 457.9912686111232 916.8403709397023 959.6199736875054 987.4947250368282 522.8605436376123 301.5666858207085 833.3134555995953 293.5006403502365
343 0.005 1.715 2 629.9642426364009 458.2490926153157 458.3316352097715 916.790974607368 959.6084178982312 987.4942047067677 523.0512072846317 301.6179046141506 833.315529228208 293.5006391351396
344 0.005 1.72 2 630.1427112938608 458.5880101527634 458.6712580037114 916.7881013091057 959.6085830923174 987.4943428236073 523.254397592391 301.6692900344704 833.3354471240357 293.5006640294469
345 0.005 1.725 3 630.3268466640202 458.9262097993595 459.010151803226 916.7939978142156 959.6129345305986 987.4951712663536 523.4416026293011 301.7207262966221 833.3575330004586 293.5006887610086
346 0.005 1.73 1 630.5059790502853 459.262767669345 459.3475362800215 916.8566115478595 959.6214053450899 987.4958944489806 523.7077170567436 301.773016634112 833.4302334120679 293.5007043859557
347 0.005 1.735 2 630.6946171743529 459.5995630343101 459.6850261672942 916.8077102739246 959.6099384577514 987.4953762554725 523.8972355695022 301.824674394043 833.4324900847015 293.5007034729869
348 0.005 1.74 2 630.8717889958682 459.9356208533394 460.0217796005257 916.8048847282062 959.6100977755868 987.4955130177352 524.0993899672208 301.8764964947021 833.4523374627411 293.5007280726845
349 0.005 1.745 3 631.0545064782109 460.2709678277914 460.3578112040323 916.8107400017178 959.6144221444014 987.4963506522759 524.2856885188127 301.9283692025708 833.4743180500311 293.5007525387234
350 0.005 1.75 1 631.2323081783607 460.604690525477 460.6923498163907 916.8729340296139 959.6228483518024 987.4970795940403 524.5497378794827 301.9810835125064 833.5464892265743 293.5007679778944
351 0.005 1.755 2 631.4194278960601 460.9386469520454 461.0269910361301 916.8245136608008 959.6114552705073 987.4965631900652 524.7387093882704 302.0331751672446 833.5489238175685 293.5007669496487
352 0.005 1.76 2 631.5953411038279 461.2718731957873 461.3609032091234 916.821758312988 959.6116182201196 987.4967107737741 524.9399659444446 302.0854280145146 833.5687417927033 293.5007911957071
353 0.005 1.765 3 631.776548356725 461.6043954185606 461.6941006519569 916.8275322184312 959.6158975464651 987.4975425317115 525.1254654258938 302.137731312027 833.5905952608937 293.5008152343896
354 0.005 1.77 1 631.9529205118156 461.935311862075 462.0258217666742 916.8892309706049 959.6242525307787 987.4982708594788 525.3875568954267 302.1908623632037 833.6622126024382 293.500830453818
355 0.005 1.775 2 632.1385801454127 462.2664569866301 462.3576424012923 916.8413582178192 959.6129746075135 987.4977646418101 525.5757706696966 302.2433816104627 833.6648455934345 293.5008295572173
356 0.005 1.78 2 632.3130692201946 462.5968791385915 462.6887411854613 916.8386345392463 959.613126867339 987.4979096020681 525.7759946091528 302.2960598403964 833.6846022201057 293.5008539381074
357 0.005 1.785 3 632.4929638324027 462.9266044108739 463.0191323237751 916.844377618352 959.6173716793122 987.4987389105215 525.9607272001324 302.3487851379197 833.7063800640871 293.5008778759369
358 0.005 1.79 1 632.6679381855206 463.2547405184702 463.3480628633573 916.9056338398098 959.6256706492436 987.4994628882235 526.2208050613966 302.4023236207532 833.7774940852893 293.500892939691
359 0.005 1.795 2 632.8522546882956 463.5831020932462 463.6770903803732 916.8582298191371 959.6144695832496 987.4989537805067 526.408325400252 302.4552630758015 833.7802639099466 293.5008918230599
360 0.005 1.8 2 633.0253866120138 463.9107478219432 464.0054032661002 916.8555384090633 959.6146143560489 987.4990936946228 526.6075482917668 302.5083570855974 833.7999538320774 293.5009160950622
361 0.005 1.805 3 633.2039327226986 464.2377035173211 464.3330155685478 916.8612443549135 959.6188253845626 987.4999185062675 526.7914045980705 302.561494591362 833.8216245712988 293.5009399806505
362 0.005 1.81 1 633.3773455710719 464.56308768566 464.6591834189787 916.9220581070704 959.6270738169084 987.500643486148 527.049683510268 302.6154245362295 833.8922102126824 293.5009549565642
363 0.005 1.815 2 633.5603543136928 464.8886927357146 464.9854453636984 916.8751323986897 959.6159534558989 987.5001317293433 527.236451560358 302.6687797762071 833.8951221098035 293.5009537038216
364 0.005 1.82 2 633.7322957538255 465.213589038462 465.3109997348334 916.8724944282524 959.6160913095861 987.5002724488643 527.4346900232973 302.7222828595885 833.9147607609168 293.5009779737158
365 0.005 1.825 3 633.9095240778714 465.5378023358176 465.6358605478108 916.8781569823759 959.6202679072142 987.5010912840612 527.6177927117974 302.7758300481169 833.9363571256071 293.5010017633705
366 0.005 1.83 1 634.0814484160743 465.8604599152706 465.9592921319705 916.938507906067 959.6284639025829 987.5018136049758 527.8741305498696 302.8301523083921 834.006375262222 293.5010167002105
367 0.005 1.835 2 634.2631810510394 466.1833354729591 466.2828152826741 916.8920719414837 959.6174225075573 987.5013045398699 528.0601172113153 302.8839107797464 834.0094914129432 293.5010154700427
368 0.005 1.84 2 634.4338912294899 466.5055094057199 466.6056380832574 916.8895130506319 959.6175614603043 987.5014363530541 528.2573635298113 302.9378143188553 834.0290955669637 293.5010396243111
369 0.005 1.845 3 634.6097775181772 466.8270070523705 466.9277742814085 916.8951136600837 959.6216994480496 987.5022534781488 528.4397533161631 302.9917596475169 834.0505898182935 293.501063253243
370 0.005 1.85 1 634.780320565347 467.1469664170158 467.2484972517727 916.9550152289211 959.6298286202294 987.5029766914757 528.6942652273081 303.0464677158102 834.1200793756692 293.5010780934559
371 0.005 1.855 2 634.9606675047778 467.4671393606145 467.5693088414754 916.9090739282226 959.6189111132492 987.5024693882098 528.8795017916927 303.1006212396828 834.123249541592 293.5010768390395
372 0.005 1.86 2 635.1301048074816 467.7866175395331 467.8894269940095 916.9065369142263 959.6190254549251 987.5026021483898 529.075769774294 303.1549164524777 834.142818511506 293.5011008620115
373 0.005 1.865 3 635.3046721329014 468.1054261302752 468.2088652341802 916.9121147083204 959.6231295327609 987.5034097808978 529.2573400393752 303.2092523395445 834.1642635895487 293.501124410591
374 0.005 1.87 1 635.4739658099186 468.4227120334567 468.526904671175 916.9713233831267 959.6311619678572 987.5041201060327 529.509825970492 303.2643398598038 834.2331241988069 293.5011392209378
375 0.005 1.875 2 635.6529551914789 468.7402087144146 468.8450309657956 916.9260080821148 959.6203256960896 987.5036258153866 529.6944125023829 303.3188807857014 834.2365373248335 293.5011382267148
376 0.005 1.88 2 635.8211527676563 469.0570176577802 469.1624709255251 916.9235703258594 959.6204576490172 987.5037557608878 529.8897696438178 303.3735595554945 834.2560705501285 293.501162080046
377 0.005 1.885 3 635.994349856614 469.3731635894522 469.4792377439306 916.929121352946 959.6245349121485 987.504558952262 530.0706362561377 303.4282772397035 834.2774431680936 293.5011853182813
378 0.005 1.89 1 636.1623352018702 469.6878047331207 469.7946218931675 916.9879197886112 959.6325163753332 987.5052674870121 530.3213232622136 303.4837308655504 834.3457866822833 293.5012000097894
379 0.005 1.895 2 636.3399316927714 470.0026516950716 470.1100898047924 916.9430380837325 959.6217556835509 987.5047701946077 530.5052515710032 303.5386520036075 834.3493226387807 293.5011990438736
380 0.005 1.9 2 636.5068138670266 470.3168179371364 470.4248783582225 916.940680825375 959.6218996561096 987.5049011501463 530.6996899654862 303.5937074508536 834.3687821806667 293.5012228420163
381 0.005 1.905 3 636.6786087479501 470.6303275991575 470.7390004235431 916.9462165447511 959.6259343391984 987.5056970944092 530.8797073998044 303.6488006209041 834.3900241467929 293.5012460145994
382 0.005 1.91 1 636.8449580449504 470.9423484357299 471.0517550161885 917.004207298233 959.6338237658202 987.5064020436255 531.128566555603 303.7046087905483 834.458292579676 293.5012606504258
383 0.005 1.915 2 637.0213650812699 471.2545717499855 471.3645906955181 916.9601381793464 959.6231982902577 987.5059099092302 531.3116899349022 303.7599081828029 834.4616431653009 293.5012596790709
384 0.005 1.92 2 637.1869864480957 471.5661207934961 471.6767536385938 916.9578352546611 959.6233237341447 987.5060347392988 531.505178164274 303.8153334219523 834.4811059745764 293.5012832984086
385 0.005 1.925 3 637.3576306767359 471.8770197283586 471.9882569220622 916.9633034023238 959.6273231052828 987.5068262984929 531.6843850286768 303.8707942086352 834.5022214051627 293.5013062203682
386 0.005 1.93 1 637.5224181046273 472.1864471262019 472.2984084121339 917.0209001470931 959.6351712797119 987.5075340570642 531.931496081855 303.926961141769 834.5699628435178 293.5013207584693
387 0.005 1.935 2 637.697655464686 472.496071520559 472.6086421364118 916.9772523050804 959.6246110253563 987.507038296385 532.1138252238192 303.9826214651779 834.5735417201306 293.5013198549502
388 0.005 1.94 2 637.8622101094041 472.805029002283 472.9182155754946 916.9749875400696 959.6247328311267 987.5071615191393 532.3062441063377 304.0384086845853 834.5928163660343 293.5013433221725
389 0.005 1.945 3 638.0316919402622 473.1133445406154 473.2271414235217 916.9804149419191 959.6287015245284 987.5079522573731 532.4846214210861 304.094227732091 834.6138078698084 293.501366023668
390 0.005 1.95 1 638.1952020149953 473.4202035273955 473.5347180608489 917.0375943536984 959.636498735054 987.5086558878686 532.7298258335412 304.1507371346379 834.6810457971195 293.5013804470099
391 0.005 1.955 2 638.36924649278 473.7272601032822 473.8423807025701 916.9943746687101 959.6260101040417 987.5081566233611 532.9114640937137 304.2067561636671 834.6847345659255 293.5013793338494
392 0.005 1.96 2 638.5326589953211 474.0336564812874 474.1493773353379 916.9921508687961 959.6261246320362 987.5082765557572 533.1029214426297 304.2628979338779 834.7039407310976 293.5014023568347
393 0.005 1.965 3 638.7008635721347 474.3394150898966 474.4557224256093 916.9975453115351 959.6300623186938 987.5090627672124 533.2805673884945 304.3190691836774 834.7248422786382 293.5014251836437
394 0.005 1.97 1 638.863090651867 474.6437308577446 474.7607385120738 917.0543015726472 959.6378114683388 987.5097678261841 533.5239770179656 304.3759185330854 834.7915806774635 293.5014396219484
395 0.005 1.975 2 639.0356043998437 474.9482314591198 475.0658282910548 917.0114197594878 959.6273650125742 987.5092654725592 533.7046160867893 304.4322840220736 834.7953063004745 293.5014385098199
396 0.005 1.98 2 639.1976434353049 475.2520769222515 475.3702551120812 917.009214850013 959.6274757057231 987.5093847949727 533.895036588917 304.4887502954393 834.8144618988574 293.5014613282228
397 0.005 1.985 3 639.3646682765504 475.5552889618635 475.6740435949097 917.0146460795983 959.6314023003066 987.5101652253796 534.072129010479 304.5452774678531 834.8353177459278 293.5014839135436
398 0.005 1.99 1 639.5256129028249 475.8572288101367 475.9766254087871 917.0710751626322 959.6390833570583 987.5108439193721 534.3142998630004 304.6021786510289 834.901602835508 293.5014982146283
399 0.005 1.995 2 639.6969398413023 476.1591972579214 476.2791867074548 917.0285881160688 959.6287222045626 987.5103604486719 534.4940510517192 304.6589666816095 834.9054850352366 293.5014971298349
400 0.005 2 2 639.8578780233864 476.4605159565899 476.5810870734034 917.0264269167533 959.6288415528555 987.5104840186374 534.6835836173077 304.7157966329177 834.9245458083392 293.501519839624
401 0.005 2.005 3 640.0236668957516 476.7612061653441 476.8823522710994 917.0318503699192 959.6327506469199 987.5112631841055 534.8599787005636 304.7726720159259 834.9453138050116 293.5015424646448
402 0.005 2.01 1 640.1831282950806 477.0604891731095 477.1823169276428 917.0878715395555 959.6404362856592 987.5119748413035 535.099834028983 304.8301871898726 835.0111189536536 293.5015567638746
403 0.005 2.015 2 640.3534090345744 477.3599425547001 477.4823472891168 917.0459340252544 959.6301346051674 987.5114671160201 535.2792563824992 304.8872391976905 835.0152019886576 293.5015558320236
404 0.005 2.02 2 640.5132812157146 477.6587527955073 477.7817308773256 917.0438240963911 959.6302391376885 987.5115814740938 535.4678836869662 304.9443989297436 835.0342124480132 293.5015784444794
405 0.005 2.025 3 640.6776789786194 477.956939858861 478.0804812824277 917.0490815007893 959.6340928783886 987.5123559618844 535.6432826987485 305.0015835337812 835.0547811991636 293.5016008626882
406 0.005 2.03 1 640.8359531599658 478.2537375520945 478.3779485584934 917.1046612242287 959.641719780514 987.5130630027252 535.8813620543258 305.0594016330336 835.1200945574121 293.501615108871
407 0.005 2.035 2 641.0048533752982 478.5507001312229 478.6754778367245 917.063121572186 959.6314932539935 987.5125568400376 536.060045007467 305.1167809031624 835.1242234078798 293.5016142559023
408 0.005 2.04 2 641.1635036523528 478.8470257843064 478.9723675515115 917.0610685885155 959.6315929323476 987.5126662987161 536.2477450993197 305.1742657284847 835.1431688773554 293.5016368638365
409 0.005 2.045 3 641.3266240295872 479.1427344332501 479.2686307952472 917.0662997974515 959.6354109445967 987.5134298984673 536.4224217333532 305.231769892679 835.163663251421 293.5016593204421
410 0.005 2.05 1 641.4836195253611 479.4370698939456 479.5636258832126 917.1215127424484 959.6429930116457 987.5141351150957 536.6586961043241 305.2898974799626 835.2285217852497 293.5016735714991
411 0.005 2.055 2 641.6512865917732 479.7315660736214 479.8586803648415 917.0803272909031 959.632826776127 987.5136285047721 536.8366858416487 305.3475921304385 835.2327009683249 293.5016727710119
412 0.005 2.06 2 641.8087298680534 480.0254314107038 480.1531016619534 917.0783543176523 959.6329274490687 987.5137331248943 537.0234853889957 305.4053924526189 835.25155525742 293.501695312938
413 0.005 2.065 3 641.9705654196575 480.3186856486544 480.4469027626229 917.0835355619171 959.6367177768075 987.5144948432707 537.1974786949328 305.4632128685249 835.2719958621926 293.5017175306706
414 0.005 2.07 1 642.1263236981999 480.610581119542 480.7394492916176 917.1382620347821 959.6442434151 987.5151957910592 537.4319879202916 305.521630700281 835.3362020150822 293.5017316790835
415 0.005 2.075 2 642.292659637413 480.9026342243702 481.0320528495334 917.097629246994 959.6341650257669 987.5146886741639 537.6092179707687 305.5796478191706 835.3406195839915 293.5017308691998
416 0.005 2.08 2 642.4489160929928 481.1940626676862 481.3240296093738 917.095662363248 959.6342547549372 987.5147911219163 537.795091459575 305.6377602267384 835.3594689409717 293.5017532443871
417 0.005 2.085 3 642.6095442611373 481.4848861685624 481.6153924712125 917.1007957101256 959.6380185592396 987.515546926209 537.9683296965601 305.6958892355534 835.3798148055794 293.5017752894647
418 0.005 2.09 1 642.764015124968 481.7743658853203 481.9055142225998 917.1551839892445 959.6455129396436 987.5162508847039 538.2012086447402 305.7546096152359 835.4435578323208 293.5017893327008
419 0.005 2.095 2 642.9291543032808 482.0639998392796 482.1956910657476 917.1148703352483 959.6354878869716 987.5157449577935 538.3777304294448 305.8129274198902 835.4480388447429 293.5017885656862
420 0.005 2.1 2 643.0842299678218 482.353015101105 482.4852472472116 917.1129486170045 959.6355736706702 987.5158438095582 538.5626857468181 305.8713411639443 835.4668268137876 293.5018107757909
421 0.005 2.105 3 643.2436260262931 482.6414313269605 482.7741955934052 917.1180647340243 959.6393120224018 987.5165964149102 538.7351469192912 305.9297700359401 835.4871088594505 293.5018326141174
422 0.005 2.11 1 643.3969341933396 482.9285203149657 483.061917214212 917.1720313766803 959.6467399548168 987.5172913860763 538.9664078850102 305.9887746954045 835.5503027864328 293.5018465226156
423 0.005 2.115 2 643.5608062698165 483.215758632287 483.3496912134754 917.1321518520427 959.6367989512858 987.5167872165929 539.1421364897087 306.0473917738951 835.5549514030166 293.5018457059889
424 0.005 2.12 2 643.7147252423007 483.5023841260004 483.6368504826319 917.1302655012948 959.636885109109 987.5168875643187 539.3260969453589 306.1061016150006 835.5736782437975 293.5018677671476
425 0.005 2.125 3 643.8729218382448 483.7884164458114 483.9234077962228 917.1353543164577 959.6405948995844 987.5176344069425 539.4977168673876 306.1648250752538 835.5938745406879 293.5018894202293
426 0.005 2.13 1 644.0249985112711 484.0731361086089 484.208751625845 917.188946277108 959.6479810896126 987.5183279903705 539.727287023311 306.2241120773506 835.6566027164916 293.501903228241
427 0.005 2.135 2 644.1875767871895 484.3580018244749 484.4941457559459 917.1494469543609 959.638104925942 987.5178261086483 539.9022510585291 306.2830194523384 835.6613326924535 293.5019024334802
428 0.005 2.14 2 644.3403004957695 484.6422605538741 484.7789311260248 917.1475992542628 959.6381872370769 987.5179225180976 540.0852393662493 306.3420175327111 835.6799918694319 293.5019242452466
429 0.005 2.145 3 644.4972805863642 484.9259317784166 485.0631203622427 917.1526550016367 959.6418671791068 987.5186637205442 540.2560552300183 306.4010284080439 835.700102981782 293.5019456746386
430 0.005 2.15 1 644.6481429384289 485.208304625068 485.3461091352321 917.205903790441 959.6492170207493 987.5193587699497 540.4839216108644 306.4605876976419 835.762377397274 293.5019593652699
431 0.005 2.155 2 644.8094857909697 485.4908205080818 485.6291462892118 917.1667719624578 959.6393997798389 987.5188562712538 540.6581473012598 306.5197801874556 835.7672008676476 293.5019586410649
432 0.005 2.16 2 644.961083049463 485.7727352183038 485.9115805639562 917.1649533600541 959.6394762653425 987.5189528174697 540.8402249353658 306.5790596677316 835.7857908150032 293.5019804256352
433 0.005 2.165 3 645.1168209835423 486.0540681787025 486.193424563292 917.1699672153244 959.6431339037675 987.5196945280227 541.0102292701192 306.6383515373914 835.8057988729503 293.5020017556903
434 0.005 2.17 1 645.26657644695 486.3341166345878 486.474080842676 917.2228508383815 959.6504468401822 987.5203888813174 541.236461425868 306.698177792115 835.8676348112463 293.5020154025137
435 0.005 2.175 2 645.4266818656042 486.614305280161 486.7547836486597 917.1840926397809 959.6406911476655 987.5198860276629 541.4099007755406 306.7576483098317 835.8724910917533 293.5020146510579
436 0.005 2.18 2 645.5771362590187 486.8938985251556 487.0348894683629 917.1823248160438 959.6407686829045 987.5199817242959 541.5909459532666 306.8172024020554 835.8910119592331 293.5020364652792
437 0.005 2.185 3 645.7315877233556 487.1729155786247 487.314410696548 917.1872976969962 959.6443962025224 987.5207187350062 541.7601171021417 306.8767679884359 835.9109384617134 293.5020577853641
438 0.005 2.19 1 645.8801936729679 487.450660918414 487.5927559248489 917.239710957786 959.6516433008945 987.5214078347769 541.9846443311958 306.9368505741943 835.9722487131573 293.5020713402576
439 0.005 2.195 2 646.0388029242339 487.7285440385124 487.8711422214624 917.2012823262321 959.6419625254028 987.5209124129129 542.157122658749 306.9965718564923 835.9771112891666 293.5020704216123
440 0.005 2.2 2 646.1879906057459 488.0058383062444 488.1489395352671 917.1995739862103 959.6420385019835 987.5210051139201 542.3372365653969 307.0563863863991 835.9955844317784 293.5020920778811
441 0.005 2.205 3 646.3413446857808 488.2825621664334 488.4261625716823 917.2046162931518 959.645649985903 987.5217326715423 542.5057419731315 307.1162349467606 836.0155235119046 293.5021133147471
442 0.005 2.21 1 646.4890761223646 488.5581661107472 488.7023173430738 917.2566403505506 959.652794178619 987.5223854131804 542.729144708755 307.1763108120961 836.0763749158698 293.5021267865134
443 0.005 2.215 2 646.6465670933642 488.8337709540008 488.978430161674 917.2186037107018 959.6432155048261 987.5219107687531 542.9007844589161 307.2363772369665 836.0813441787953 293.502125895966
444 0.005 2.22 2 646.794648375346 489.1087919326454 489.2539554098886 917.2169423369498 959.6432966315759 987.5220071797737 543.0799012408074 307.2964775886903 836.0997650292917 293.5021474206347
445 0.005 2.225 3 646.9467999191947 489.3832476916803 489.5289092953411 917.221946012151 959.6468879897041 987.5227411397382 543.2475954340343 307.3565957537345 836.119623948565 293.5021685872174
446 0.005 2.23 1 647.0933311600518 489.6565948065049 489.8028028861907 917.2736245452631 959.6540025180919 987.5233924556875 543.4693094065444 307.4169237080595 836.1800301280198 293.5021819912786
447 0.005 2.235 2 647.2496074226137 489.9299418025378 490.0766542489924 917.2359376843613 959.644474205737 987.5229169755818 543.6401880401817 307.4772503365156 836.185073323158 293.5021810465156
448 0.005 2.24 2 647.3965561930216 490.2027103193993 490.3499226312409 917.234306651004 959.6445575455297 987.5230142646033 543.8183639589934 307.5376083685271 836.2034243695852 293.5022023885069
449 0.005 2.245 3 647.5475235049563 490.4749189945737 490.622624525386 917.2392918227424 959.6481206737697 987.5237407666755 543.9852338156343 307.5979806769651 836.2232060342733 293.5022233586167
450 0.005 2.25 1 647.6927671007908 490.7460300668759 490.8942759790611 917.2905654633632 959.6551718717384 987.524383210651 544.2053307109373 307.6585567649598 836.2831566159419 293.5022366282251
451 0.005 2.255 2 647.8478870001229 491.0171402342147 491.1658849005806 917.2532795309943 959.6457267022635 987.5239130646769 544.3753890717571 307.7191353782009 836.2882950553688 293.5022356272084
452 0.005 2.26 2 647.9937313127473 491.2876772561648 491.4369160664914 917.2516883242063 959.6458094663755 987.5240103700046 544.5526361229724 307.7797404637673 836.3065806270472 293.5022569069374
453 0.005 2.265 3 648.1435006852114 491.557659704594 491.7073858949653 917.2566379343396 959.6493426272162 987.5247328409308 544.7187183570172 307.8403591520718 836.3262635802922 293.5022777351614
454 0.005 2.27 1 648.2875903598842 491.8265560193855 491.9768160803717 917.3075617775955 959.6563485560043 987.5253723955042 544.9372400146495 307.9011784877526 836.3858888401865 293.5022909172488
455 0.005 2.275 2 648.4414537101731 492.095450175581 492.2462028359869 917.2706269905237 959.6469719095855 987.5249058290431 545.1065595566935 307.9619954017727 836.3910295122976 293.5022899062176
456 0.005 2.28 2 648.5861946315406 492.3637766025903 492.5150171853751 917.2690694362964 959.647049204357 987.5249989212814 545.2828006494656 308.0228418982379 836.4092324204764 293.5023110644229
457 0.005 2.285 1 648.7290510441617 492.631027813799 492.7827962330846 917.317631165095 959.6556840264874 987.5257980294302 545.4962649731924 308.0838627315308 836.465199134747 293.502326033868
458 0.005 2.29 2 648.8828153679007 492.898280931275 493.0505405183594 917.2833230300737 959.6479498757578 987.5255893915237 545.6594563430784 308.1448791822399 836.468655858351 293.502335674798
459 0.005 2.295 2 649.0275593826335 493.1649697010856 493.3177122541309 917.2832525451605 959.6482568271293 987.5260123929576 545.8337089851364 308.2058671998283 836.4871855158722 293.5023570896369
460 0.005 2.3 1 649.169539838438 493.430460118655 493.5837620946079 917.3318398059433 959.657196025967 987.5271995485273 546.0453887140334 308.2672775524661 836.5430943115545 293.5023695639142
461 0.005 2.305 2 649.3219202228258 493.6960774885603 493.849851710432 917.297492200182 959.6491836699595 987.5265369935204 546.2075650698697 308.3283786659628 836.5463697942017 293.5023785777292
462 0.005 2.31 2 649.4655989585272 493.9611344054607 494.1153773784708 917.2970396576213 959.6490905267988 987.5265279759803 546.3808640016317 308.3895083585655 836.5646482417401 293.5024030588034
463 0.005 2.315 1 649.6066923370225 494.2250019116938 494.3797945003867 917.3449320031247 959.6575478550693 987.5273008710955 546.5913334257754 308.4510677810655 836.6200027690032 293.502417788825
464 0.005 2.32 2 649.7582325046556 494.4889950571164 494.6442495790661 917.3108401708004 959.6498223333358 987.527076556885 546.7527984589744 308.5123323434277 836.6233298373685 293.5024285735171
465 0.005 2.325 2 649.9011519345555 494.7524321642022 494.9081466619897 917.3106478196754 959.6500998612884 987.527485727963 546.9253502170973 308.573628086505 836.6416758959834 293.5024548743622
466 0.005 2.33 1 650.0414953903615 495.0146903727909 495.1709466186593 917.358654744511 959.6589419691086 987.5286579796458 547.1347715468902 308.6353454571887 836.696941906807 293.5024710552391
467 0.005 2.335 2 650.1922405767782 495.2770719890225 495.4337826995655 917.3247126521806 959.6509975722677 987.5279913357548 547.2956157151815 308.6967780558546 836.7002578883709 293.5024837218331
468 0.005 2.34 2 650.3343894765308 495.538901449304 495.6960655900045 917.3242128942096 959.6508859633558 987.5279708627976 547.4672847982041 308.7582394784142 836.7183262300049 293.5025115642661
469 0.005 2.345 1 650.4738556050072 495.7995615698831 495.9572609771918 917.3714830460591 959.6592159564156 987.5287100807766 547.6754324204306 308.820113923513 836.7729922973286 293.5025284631184
470 0.005 2.35 2 650.6236864148425 496.0603431556062 496.2184910592804 917.3378176824154 959.6515682762628 987.5284855556067 547.8356135806951 308.8817117157326 836.776330128867 293.5025419973691
471 0.005 2.355 2 650.7650422984379 496.3205768920868 496.4791725442473 917.3376188783587 959.6518354252433 987.5288853033175 548.0064695191043 308.9433358943793 836.794474786337 293.5025699097044
472 0.005 2.36 1 650.9036140607425 496.579651806799 496.7387764288925 917.3850172467774 959.6605351351193 987.5300183586696 548.2135194886034 309.0053637509272 836.8490535218331 293.5025869672842
473 0.005 2.365 2 651.0527798515067 496.8388456555739 496.9984133693756 917.3515176405507 959.6526931626485 987.5293648476969 548.3730572591948 309.0671230421706 836.852403277205 293.5026009256396
474 0.005 2.37 2 651.193341010613 497.0974954749714 497.2575058273054 917.3510233524033 959.6525819225966 987.5293457809353 548.5430946311935 309.1289065487292 836.8702894300726 293.5026284433187
475 0.005 2.375 1 651.3310358588891 497.3549950013326 497.5155290304663 917.3977199111222 959.6607903710449 987.5300572220509 548.7489516173391 309.191082096521 836.9242833109677 293.5026447838939
476 0.005 2.38 2 651.4793167474954 497.6126123174521 497.7735844025155 917.3644891206153 959.6532450028266 987.5298478555333 548.9077552692295 309.2530005054093 836.9276805985223 293.5026577565046
477 0.005 2.385 2 651.619133186043 497.8696897531586 498.0310994966363 917.3643030708307 959.6535190168602 987.530250781822 549.0770326880488 309.3149404900157 836.9456597208159 293.5026837926513
478 0.005 2.39 1 651.756235227214 498.1256265193725 498.2875544098268 917.4111558448058 959.6621159738921 987.5313667217531 549.2818076864813 309.3772631809507 836.9996000081039 293.5026988915291
479 0.005 2.395 2 651.9037110859734 498.3816790899518 498.5440401582887 917.3780931440918 959.6543689541329 987.5307245589951 549.4400016167265 309.4393378664162 837.0029743124644 293.502710632425
480 0.005 2.4 2 652.0426826408033 498.6371953784872 498.7999894403304 917.3776203743521 959.654265025488 987.5307084601425 549.6084671655082 309.5014299973953 837.0206814554672 293.5027347686352
481 0.005 2.405 1 652.1788663167561 498.8915804911447 499.0548873342449 917.4237599267007 959.6623666188996 987.5314040919936 549.812050957729 309.5638934740261 837.0739979501767 293.5027481387257
482 0.005 2.41 2 652.3254089834189 499.1460792092222 499.3098146512291 917.3909856730841 959.6549230545586 987.5312050596257 549.9696109349559 309.6261218960236 837.0774708341422 293.5027577864097
483 0.005 2.415 2 652.4636294381544 499.400045774215 499.5642096244964 917.3908336387605 959.655203717262 987.5316085633392 550.1373273709868 309.6883616400621 837.0953266020788 293.5027797518676
484 0.005 2.42 1 652.5991072656893 499.6528903947906 499.8175619110502 917.4371551399058 959.6637058687367 987.5327149513132 550.3398405577839 309.7509654585814 837.1486206361284 293.5027916056103
485 0.005 2.425 2 652.7446664803128 499.905846404179 500.0709384817928 917.4044068607624 959.6560296229643 987.5320817021185 550.4965038758709 309.813318277724 837.1519911248373 293.5027999047563
486 0.005 2.43 2 652.8819819046265 500.1582742870169 500.3237881313003 917.4039702380535 959.6559333273334 987.5320639313519 550.6634090821045 309.8756963756296 837.1695893607084 293.5028201347924
487 0.005 2.435 1 653.0167107249254 500.4097096394308 500.57569105615 917.449688162613 959.6639400150791 987.5327326968112 550.8652110162956 309.9381807184065 837.2223689012959 293.5028306388213
488 0.005 2.44 2 653.1614746034812 500.661137877125 500.8275461765738 917.417247992637 959.6565765940635 987.532551385019 551.0213065857375 310.0007633278059 837.2258454714512 293.5028374523134
489 0.005 2.445 2 653.2980957712168 500.9120415395683 501.0788742739004 917.417138601692 959.6568657078684 987.5329581176699 551.1874710568034 310.0633096705953 837.2435870599804 293.5028562576342
490 0.005 2.45 1 653.4322624491942 501.1619598212075 501.3292589957721 917.4631101473942 959.6652810276847 987.5340379520268 551.3881625068046 310.1259339524195 837.296214882154 293.5028659652471
491 0.005 2.455 2 653.5762749759548 501.4118705742229 501.5795961475937 917.4307087564238 959.6576996524866 987.5334248132539 551.5436437568494 310.1886663005019 837.2997750097329 293.502872191703
492 0.005 2.46 2 653.7120808081295 501.6612599600618 501.8294084351478 917.4303156540878 959.6576112409305 987.5334063846302 551.7090047595691 310.2513563787002 837.3172585508338 293.502890379256
493 0.005 2.465 1 653.8453631758362 501.90967107079 502.0782826221154 917.475616456558 959.6655475524625 987.5340716912333 551.9085715598825 310.314107859898 837.3693453765833 293.5028996663792
494 0.005 2.47 2 653.9884475144005 502.1580741997692 502.3271095084538 917.4435411252416 959.6582590772233 987.5338928312531 552.0633632457823 310.3769857050672 837.3730154469064 293.502905383823
495 0.005 2.475 2 654.1235137445386 502.4059598127317 502.5754149549572 917.4434538504755 959.6585511854471 987.5342965126099 552.2279249473396 310.4398142000663 837.390618778029 293.5029232197452
496 0.005 2.48 1 654.2561025666355 502.6528745734881 502.8227889659992 917.4889077502958 959.6668700564361 987.5353675554119 552.4263511581476 310.5026941231841 837.4426550144259 293.5029325835092
497 0.005 2.485 2 654.3984040811845 502.8997806532687 503.0701153954482 917.4569902632298 959.6593772652068 987.5347544621483 552.5805173408535 310.5657079567214 837.4463390663437 293.5029386033403
498 0.005 2.49 2 654.5326700164618 503.1461724730157 503.3169236333311 917.456611610661 959.6592832903398 987.5347350609273 552.7443400433899 310.6286709764265 837.4637047795358 293.5029566379384
499 0.005 2.495 1 654.664396599053 503.3916001940651 503.5628068114851 917.5014012214599 959.6671309438636 987.5353939114009 552.9416425592731 310.6916815355328 837.5152026099979 293.502966210329
500 0.005 2.5 2 654.8058080275941 503.6370189351808 503.8086422552818 917.4697497480912 959.6599222198167 987.5352171388379 553.0951519492652 310.7548253555951 837.518943629813 293.5029723110977
501 0.005 2.505 2 654.9394820705184 503.8819272116178 504.0539630461013 917.4697695105325 959.6602279296723 987.5356209058097 553.2584508838816 310.8179159160321 837.5364885954239 293.5029905429298
502 0.005 2.51 1 655.0704149442469 504.1257565979162 504.2982820885556 917.514682126985 959.6684936084532 987.5367104730358 553.4543091124792 310.8812524992337 837.5879488255066 293.5030005230637
503 0.005 2.515 2 655.2112066786561 504.3696942885452 504.5426269335302 917.4832816577541 959.6610652174315 987.5360774932673 553.6074018828303 310.94448630892 837.5917496683785 293.5030071482498
504 0.005 2.52 2 655.3439963363733 504.6131246329914 504.7864621237679 917.4829008117988 959.6609553511036 987.5360546062532 553.7696972236608 311.0076935645247 837.608977332466 293.5030257752907
505 0.005 2.525 1 655.4739898253335 504.8554821587915 505.0293017677574 917.5271381480833 959.6687417133531 987.5367280586272 553.9643725575224 311.0711301141435 837.6598674699815 293.5030360231266
506 0.005 2.53 2 655.613890880362 505.0979484456723 505.2721661362986 917.4959799909698 959.6615960258523 987.5365339549113 554.1167889269065 311.1344776332324 837.6637255860891 293.5030427217746
507 0.005 2.535 2 655.7458975112203 505.3399112922205 505.5145265066404 917.4959233813759 959.6618688328927 987.5369290784059 554.2783678436506 311.1978037539218 837.681060282035 293.5030614924008
508 0.005 2.54 1 655.8752115181071 505.5808100173277 505.7559011380193 917.540339659692 959.6700577976284 987.5380145347182 554.4720142256384 311.2613501563599 837.7319306617002 293.5030720237392
509 0.005 2.545 2 656.0143440481221 505.8218159994944 505.9972991071824 917.5093371688961 959.662695596384 987.5373821319334 554.6238108421427 311.3248201223662 837.7357989481703 293.5030790807462
510 0.005 2.55 2 656.1455709065024 506.0623221567755 506.2381974158684 917.5089996384298 959.6625904785205 987.5373552250303 554.784593592636 311.3882662135279 837.7529025495868 293.5030978382115
511 0.005 2.555 1 656.2740039597772 506.3017716311978 506.4781177856074 917.5526967323948 959.6702754920587 987.5380137522365 554.977101331167 311.4519231533751 837.803198693147 293.5031084391958
512 0.005 2.56 2 656.4122780716591 506.541327641889 506.718060847144 917.5219987126795 959.663224694103 987.5378292121437 555.1282460956394 311.5155115898544 837.8071508361818 293.503115337243
513 0.005 2.565 2 656.5427400055974 506.7803875835636 506.9575081944449 917.5219787899297 959.6634998138388 987.5382264407028 555.2882941639053 311.5790743179214 837.8243682308638 293.5031343560431
514 0.005 2.57 1 656.6703524328625 507.0184001928544 507.1959865758268 917.5658650655591 959.6715848784218 987.5392968395004 555.4797944491526 311.6428391964857 837.874480030044 293.5031451499555
515 0.005 2.575 2 656.8079322599286 507.2565170585329 507.434486018831 917.5353212362543 959.6643213032951 987.5386721288378 555.6303131254924 311.7065443427672 837.8786112028752 293.5031520827896
516 0.005 2.58 2 656.9376683157716 507.4941412527048 507.6724933656295 917.5350002352275 959.6642110437127 987.5386479318441 555.7895931021118 311.7702188312671 837.8956127587851 293.503171069604
517 0.005 2.585 1 657.0645076881673 507.7307256502121 507.9095391362782 917.5782119554601 959.6718188891904 987.5393071606492 555.9799798290124 311.8340880915274 837.9452020104749 293.5031817711706
518 0.005 2.59 2 657.2012334480236 507.967413287379 508.1466051344712 917.5479525393796 959.6648565087736 987.5391211507341 556.1298649685343 311.8978995454186 837.9493611664249 293.503188463148
519 0.005 2.595 2 657.330245817462 508.2036119702113 508.3831827840218 917.5479531892571 959.6651252806553 987.53951409911 556.2884186686023 311.9616846582566 837.9664734058626 293.5032073012103
520 0.005 2.6 1 657.4564158890614 508.4387795729873 508.6188069627912 917.5913510059072 959.6731251050699 987.5405801854173 556.4778301384165 312.025631174898 838.016067294923 293.503218006769
521 0.005 2.605 2 657.592416018676 508.6740486295679 508.8544502907442 917.5612335076274 959.6659422869093 987.5399562857176 556.6270703670714 312.0895787171015 838.0202373985865 293.5032248192596
522 0.005 2.61 2 657.7206932050141 508.9088319733935 509.0896087077736 917.5609320088912 959.6658270771936 987.5399264670821 556.7848403080312 312.1534758756941 838.0371102724786 293.5032436358067
523 0.005 2.615 1 657.8460273713322 509.1425918670083 509.3238207962372 917.6036525974623 959.6733386023109 987.5405730722248 556.9731933433831 312.2175270878058 838.0861303952306 293.5032541990649
524 0.005 2.62 2 657.9812061557153 509.3764517819889 509.5580511895325 917.5737845498054 959.666449178615 987.5403896424381 557.1217061440233 312.2815792315352 838.0903726755788 293.5032606337792
525 0.005 2.625 2 658.1087454901384 509.609829672107 509.7918002805024 917.5738111317154 959.6667136690567 987.5407811941933 557.2788680976281 312.3455799238624 838.1073705041488 293.5032793736273
526 0.005 2.63 1 658.2335180421153 509.8421929497641 510.0246110401512 917.6167435515694 959.6746306767659 987.541836981849 557.4663382638734 312.4097238948717 838.1563994562733 293.5032899833261
527 0.005 2.635 2 658.3678874681378 510.0746544094036 510.2574391154808 917.5870132536589 959.6675232427041 987.5412190810263 557.6142611456939 312.4738799330111 838.1606496024168 293.503296572136
528 0.005 2.64 2 658.4946549596821 510.3066369873055 510.4897892063123 917.5867468974728 959.6674051349622 987.5411861096985 557.7705265653849 312.53798226396 838.1774116920919 293.5033151734326
529 0.005 2.645 1 658.6185903795182 510.5376118099849 510.7212076513065 917.6290074376599 959.6748438131528 987.541828725105 557.956880543651 312.6022174879264 838.2259088559554 293.5033257088836
530 0.005 2.65 2 658.75212839792 510.7686840985331 510.9526428187746 917.5995455555268 959.6680266420605 987.5416473804429 558.1041049203917 312.6664760392544 838.2302219736393 293.5033322501379
531 0.005 2.655 2 658.8782060583908 510.9992811001637 511.1836035503273 917.5995961540808 959.6682879529974 987.5420354713223 558.2596465806627 312.7306738237438 838.2471051923595 293.5033507623897
532 0.005 2.66 1 659.0015851074061 511.2288787377439 511.4136403981896 917.6420354768334 959.6761179246997 987.54308458834 558.445029972362 312.7950030291115 838.2955840236143 293.5033612986171
533 0.005 2.665 2 659.1343615313233 511.4585719744742 511.6436927867275 917.612724542367 959.6690923807516 987.5424729313264 558.5916333402123 312.8593540024746 838.2999164566548 293.5033679232222
534 0.005 2.67 2 659.2596495071531 511.687793051076 511.8732740242292 917.6124867513461 959.6689688053868 987.5424352546493 558.7464249470305 312.9236517923342 838.3165646598322 293.5033863896116
535 0.005 2.675 1 659.3821945205317 511.9160216726988 512.1019380083169 917.6542727309429 959.6763241892733 987.5430714436973 558.9307432006273 312.9880704646836 838.3645108798527 293.5033968384468
536 0.005 2.68 1 659.5093316373711 512.1437907799524 512.3301317184053 917.6728113353433 959.6754287440049 987.5422833846475 559.1085316391999 313.0525369697544 838.402506056602 293.5034036854832
537 0.005 2.685 1 659.6374821073422 512.371111084813 512.5578756005409 917.6795205089326 959.673014996493 987.5416801745992 559.2817759631621 313.1171037641103 838.4327158164459 293.5034014470871
538 0.005 2.69 1 659.765141127849 512.5979808120962 512.7851657373388 917.6824472165248 959.672002738158 987.5421248540943 559.4514511728839 313.1817382289734 838.4585632610722 293.5034004228961
539 0.005 2.695 1 659.8915171652773 512.8243980701611 513.0119992901379 917.6847601190475 959.6718176664973 987.5424783706757 559.6184679160193 313.2464095105155 838.4822222474014 293.5034037387483
540 0.005 2.7 1 660.0169248871639 513.0503640486106 513.2383765245879 917.6880379495373 959.6724692297247 987.5430641970515 559.7836602120932 313.3110958948343 838.5053558091728 293.5034108619197
541 0.005 2.705 1 660.1415468865309 513.2758796200645 513.4642981800323 917.6918604397918 959.6729401142702 987.5431782642114 559.9475764846034 313.3757915497987 838.5283197096579 293.5034197532308
542 0.005 2.71 1 660.2657319972232 513.5009468582701 513.6897662270231 917.6964481631409 959.6736103915196 987.5435425175067 560.1107049743795 313.4404953359524 838.5515717266045 293.5034298122941
543 0.005 2.715 1 660.3896162546971 513.7255664241146 513.9147821061393 917.7010565588806 959.6738681737223 987.5435500463003 560.2732319114612 313.5052077881902 838.5748616678092 293.5034406550079
544 0.005 2.72 1 660.5132847172844 513.9497400821535 514.1393477265977 917.7059106317238 959.6742961784518 987.5439136361886 560.4352490412431 313.5699307906153 838.5982488008198 293.5034524705433
545 0.005 2.725 1 660.6368153539634 514.1734692939123 514.3634649012458 917.7105628968208 959.6744128176334 987.5439505005497 560.5968864812723 313.6346686533438 838.6215753932097 293.5034651548779
546 0.005 2.73 1 660.7602169462098 514.3967556946253 514.5871354959102 917.7153866693918 959.6747975717681 987.5443487983284 560.758212046136 313.6994226848448 838.6449514545317 293.503478901526
547 0.005 2.735 1 660.8834164336567 514.6195994217622 514.8103606275184 917.719927465728 959.6748833461916 987.5443779959244 560.9191666462018 313.7641955501777 838.6681772422572 293.5034936054116
548 0.005 2.74 1 661.0064009034414 514.8420024582925 515.0331419319043 917.7246331679613 959.6752576716732 987.5447776049858 561.079840569191 313.8289883812791 838.6914044840397 293.5035092564912
549 0.005 2.745 1 661.1291225124791 515.0639654054806 515.2554806685444 917.7290671731124 959.6753324646498 987.5447982368631 561.2401680104668 313.8938034481678 838.7144493935753 293.503525788414
550 0.005 2.75 1 661.2517057582962 515.2854897479684 515.4773784936469 917.7337796665082 959.6757514257268 987.5451960884283 561.4001644885344 313.9586427126344 838.7376568458022 293.5035431865689
551 0.005 2.755 1 661.3740734489545 515.506576569536 515.6988365726212 917.7382207932395 959.6758577086201 987.5452077917421 561.5598650541241 314.0235030211744 838.7607345134924 293.5035613648536
552 0.005 2.76 1 661.4962682071917 515.7272277505623 515.9198565732619 917.7428683321025 959.6762533141191 987.5455929947088 561.7193368631806 314.088385127946 838.7838536914759 293.5035803346105
553 0.005 2.765 1 661.6182375817718 515.9474435285185 516.1404394182521 917.747276707691 959.6763589545228 987.5456111914066 561.8784782108008 314.1532892355136 838.8068506384365 293.5036000075054
554 0.005 2.77 1 661.7399645537499 516.1672254338068 516.360586451754 917.7518533300341 959.6767324057914 987.5459841107584 562.0373415591913 314.2182175979759 838.8298385758399 293.5036203895652
555 0.005 2.775 1 661.8614133589218 516.3865736900102 516.5802983801834 917.7561971726408 959.6767999289295 987.5459821478173 562.195889330739 314.2831632518331 838.8526382734593 293.5036413922567
556 0.005 2.78 1 661.982657546577 516.6054904871254 516.7995768710819 917.7607671100579 959.6771684284099 987.5463381395941 562.3541652737351 314.3481330030943 838.8755129566774 293.5036629835088
557 0.005 2.785 1 662.103616214734 516.823976062532 517.0184226587361 917.7650701494746 959.6772175627663 987.5463235683925 562.5121641909212 314.413126778899 838.8981865114731 293.5036850686237
558 0.005 2.79 1 662.2243828132141 517.0420321142109 517.2368372264197 917.7696128800588 959.6775793135096 987.5466761591524 562.6698759724288 314.4781433284884 838.9209485949325 293.50370760781
559 0.005 2.795 1 662.3449018834407 517.2596593359159 517.454821459454 917.7739036731148 959.6776267399905 987.5466462571067 562.8272535682241 314.5431821917163 838.9435514590996 293.5037304607528
560 0.005 2.8 1 662.465219429731 517.4768592143236 517.6723767529473 917.7784211652477 959.6779813171073 987.5470087077293 562.9843632353685 314.6082401236629 838.9662047953765 293.5037535727132
561 0.005 2.805 1 662.585304942382 517.6936327507095 517.8895040459416 917.7826973327618 959.6780433452395 987.5470019017733 563.1411618138208 314.6733214544711 838.9887253849654 293.5037768231632
562 0.005 2.81 1 662.7051932614603 517.9099809563165 518.1062045527341 917.7871867220872 959.6784055515958 987.5473762753799 563.2977057145431 314.73842420548 839.011287484028 293.5038001037522
563 0.005 2.815 1 662.8248645147719 518.1259041466451 518.3224789724585 917.7914721494494 959.6784837951726 987.5473790004978 563.4539494021085 314.8035482402138 839.0337411941438 293.5038232576905
564 0.005 2.82 1 662.944421907192 518.3414046676872 518.5383289428354 917.7959720024905 959.6788584210631 987.5477505115615 563.6099485965992 314.8686932397151 839.0562680044438 293.5038462202705
565 0.005 2.825 1 663.0637107429907 518.5564823043927 518.7537549340803 917.8001796346966 959.6789189558731 987.547743517205 563.7655948756749 314.9338630772071 839.0786381048814 293.5038688374242
566 0.005 2.83 1 663.1828044878952 518.7711391419925 518.9687585120417 917.8046233031265 959.6792794390346 987.5481150758924 563.920943004557 314.9990518039366 839.1010472252517 293.5038910252786
567 0.005 2.835 1 663.3016356396814 518.9853754283682 519.1833403093938 917.8088480441291 959.6793480033889 987.548112165699 564.0760049365063 315.0642606918186 839.1233200303918 293.5039126615345
568 0.005 2.84 1 663.4201871413775 519.1991925826281 519.3975016052627 917.8132876579857 959.6797175140678 987.5484814183202 564.2307986393847 315.129488081417 839.1456429766863 293.5039337128059
569 0.005 2.845 1 663.5384643633615 519.4125901583666 519.6112425465948 917.8174940507714 959.6797765357946 987.5484606873034 564.3852673871503 315.1947339349961 839.1678130939447 293.5039540618554
570 0.005 2.85 1 663.656556100222 519.6255700257473 519.8245646695697 917.8219092971086 959.6801288807229 987.5488220404109 564.5395055842453 315.2599981422762 839.1900308339199 293.5039736927885
571 0.005 2.855 1 663.7745156242681 519.8381340455314 520.037469401752 917.8260671105951 959.6801718045763 987.5488009740228 564.6934466655297 315.3252807658334 839.2121144998636 293.5039925390644
572 0.005 2.86 1 663.8922391987006 520.0502821563416 520.2499572608668 917.8304684677379 959.6805311235023 987.5491697438539 564.8471388141921 315.3905812547723 839.2342538719373 293.5040106028064
573 0.005 2.865 1 664.0097046664588 520.262015761714 520.4620292405845 917.8346437362325 959.6805921398599 987.5491558353098 565.0005335157094 315.4559009069136 839.2562596491533 293.504027839104
574 0.005 2.87 1 664.1269852535353 520.4733355575887 520.6736863690084 917.8390485294381 959.6809605248847 987.5495266928101 565.1536812801545 315.5212375107052 839.2783390636968 293.5040442713777
575 0.005 2.875 1 664.2440597744604 520.6842428288783 520.8849295797847 917.8432129244952 959.6810240693138 987.5495150331292 565.3065304374185 315.5865912037454 839.3002834879672 293.5040598695143
576 0.005 2.88 1 664.3609569081265 520.8947387823199 521.0957601511119 917.8476008379395 959.6813913723453 987.5498864084039 565.4591386281828 315.651961059318 839.322296103026 293.5040746780308
577 0.005 2.885 1 664.4776134001941 521.1048238856276 521.3061787541977 917.8517509342229 959.6814555806693 987.5498754397887 565.611442891496 315.7173479689044 839.3441660019615 293.5040886839427
578 0.005 2.89 1 664.5941019798511 521.3144993944122 521.5161866701636 917.8563027620389 959.6818381570554 987.5502511893754 565.7635032804804 315.7827500015021 839.3661249816312 293.5041019443501
579 0.005 2.895 1 664.7103325858448 521.5237662758358 521.7257847037963 917.8604919536181 959.681901618389 987.5502411726783 565.9152627840533 315.8481735035136 839.3879303200962 293.5041144636064
580 0.005 2.9 1 664.8263616889114 521.7326249840499 521.9349737284774 917.8648818452282 959.6822732959268 987.5506073555594 566.0667728350988 315.9136161747098 839.4098152432171 293.5041263125494
581 0.005 2.905 1 664.9421393922484 521.9410766168994 522.1437545207217 917.8689971612607 959.6823297867376 987.5505964535882 566.2179840182212 315.9790720352883 839.4315217751995 293.5041375053522
582 0.005 2.91 1 665.0577513965565 522.1491224447115 522.3521282862629 917.8733538096628 959.6827007215554 987.5509643014094 566.3689576543002 316.0445390479757 839.45332293141 293.5041481196869
583 0.005 2.915 1 665.1731037994779 522.3567630397479 522.5600957175941 917.8774664621726 959.6827637767058 987.5509534671 566.5196273323343 316.1100201379946 839.4749625970827 293.5041581735597
584 0.005 2.92 1 665.288281780214 522.5639997726075 522.7676580656838 917.8818227967722 959.6831390073817 987.5513216634334 566.6700642650095 316.1755192763744 839.4967017818178 293.50416775407
585 0.005 2.925 1 665.4031995088556 522.7708329921272 522.9748158755136 917.8859289102489 959.6831990430344 987.5513107927861 566.8202111155889 316.2410290588082 839.518270675693 293.5041768828903
586 0.005 2.93 1 665.5179429139556 522.9772639907252 523.1815703858692 917.8902707360207 959.6835711808044 987.5516777521153 566.9701142928483 316.3065542036609 839.5399365421875 293.5041856420045
587 0.005 2.935 1 665.632432037779 523.1832932387017 523.3879221856611 917.8943497710014 959.6836293302239 987.5516651303068 567.1197125456991 316.3720958969512 839.561422011829 293.5041940531863
588 0.005 2.94 1 665.7467590377561 523.3889219717787 523.5938724708361 917.8986993769996 959.6840109130665 987.5520322539834 567.2690651767832 316.4376522001659 839.5830199542409 293.5042021940613
589 0.005 2.945 1 665.8608375239257 523.5941509237716 523.7994218882149 917.9027765796624 959.6840684459149 987.5520167174851 567.4181274166774 316.5032209517461 839.6044370378288 293.5042100397075
590 0.005 2.95 1 665.9747591024984 523.7989811065376 524.0045715577869 917.9070921946253 959.6844519690576 987.55238570604 567.5669572394193 316.5688031348955 839.6259709942542 293.5042177832001
591 0.005 2.955 1 666.0884405869662 524.0034135327543 524.2093222703642 917.9111601364981 959.684511739738 987.5523717828571 567.7155023003011 316.6343948198031 839.647340244896 293.5042253453876
592 0.005 2.96 1 666.2019402345762 524.207449322043 524.4136751826239 917.9154709509588 959.6848834720787 987.5527364854184 567.8638135184798 316.7000021120458 839.6687943552067 293.504232868638
593 0.005 2.965 1 666.3151742628841 524.4110890747189 524.6176310610784 917.9195095988108 959.6849380342971 987.552722993889 568.0118442116237 316.7656227262813 839.6900639082183 293.5042402697574
594 0.005 2.97 1 666.4282401972021 524.6143338616963 524.8211908810162 917.9238060582114 959.6853108181915 987.5530885418465 568.1596353015567 316.8312561123271 839.7114330824925 293.5042476924671
595 0.005 2.975 1 666.5410543332383 524.8171841144223 525.0243552334993 917.9278375955184 959.6853696706723 987.5530746931128 568.3070989838816 316.8969025947829 839.7326289974396 293.5042550549526
596 0.005 2.98 1 666.6537052461542 525.0196411012982 525.2271252828532 917.9321314074786 959.68574455097 987.5534367998074 568.4543291796211 316.9625593014899 839.7539316412074 293.5042624976126
597 0.005 2.985 1 666.7660967783102 525.2217051125607 525.4295015339907 917.9361695722056 959.6858118673521 987.5534257376031 568.6012759500049 317.0282280437677 839.7750620377453 293.5042699308297
598 0.005 2.99 1 666.8783168084492 525.4233777173604 525.6314852414055 917.940459599864 959.6861889893005 987.5537892015176 568.7480017748478 317.093908464242 839.7962999401326 293.5042774889886
599 0.005 2.995 1 666.9902786539734 525.6246590901931 525.8330768938499 917.9444848372534 959.6862473715001 987.5537734140686 568.8944351331974 317.1596003381633 839.8173625119697 293.5042850738723
600 0.005 3 1 667.1020736404753 525.8255508161825 526.0342777581243 917.9487608684702 959.686619020485 987.5541359988758 569.0406533750984 317.2252890716056 839.8385316146927 293.5042928141193
601 0.005 3.005 1 667.2136183892711 526.0260529118016 526.2350882607032 917.9527818184491 959.6866782433112 987.554120252542 569.1865793239787 317.2909953793582 839.859532985473 293.5043006087366
602 0.005 3.01 1 667.3249858427346 526.2261670468325 526.4355096885791 917.9570415395211 959.6870463889085 987.5544819526264 569.3322967261537 317.3567149490611 839.8806324846164 293.5043085772666
603 0.005 3.015 1 667.4361058351157 526.4258933047847 526.6355424572307 917.9610425211413 959.6871014441729 987.5544645738305 569.4777157485614 317.4224440053854 839.9015625653951 293.5043166114023
604 0.005 3.02 1 667.5470958097709 526.6252333353714 526.8351878311119 917.9652950916518 959.6874710488142 987.5548262212842 569.6229013580946 317.4881848045349 839.9225998765552 293.5043248283638
605 0.005 3.025 1 667.657828668442 526.8241873869682 527.0344463651892 917.9692878646651 959.6875270626244 987.5548098712192 569.7678057964707 317.5539376987711 839.9434650274072 293.5043331156463
606 0.005 3.03 1 667.7683886036826 527.0227564205414 527.233319045092 917.973529148104 959.6878959634436 987.5551710736836 569.9124865188231 317.6197004229974 839.9644327381674 293.5043415864683
607 0.005 3.035 1 667.8786980679084 527.2209413871716 527.4318066146151 917.9775122009709 959.6879517122636 987.5551557470478 570.0568873699887 317.6854724297427 839.9852310853335 293.504350124025
608 0.005 3.04 1 667.9888603943352 527.4187439503681 527.6299104507353 917.9817499294694 959.6883231347858 987.5555217010718 570.2010338989999 317.7512555046908 840.0061414854582 293.5043588365609
609 0.005 3.045 1 668.0987664982129 527.6161639125734 527.8276308433936 917.9857083465239 959.6883711400432 987.555504483169 570.3449253408857 317.8170463886007 840.0268214563091 293.5043676075242
610 0.005 3.05 1 668.2085040351852 527.8132028991596 528.0249691266038 917.989936271165 959.6887438991947 987.5558721468952 570.4886058707258 317.8828456439911 840.0476410984536 293.5043765453764
611 0.005 3.055 1 668.3179846779478 528.0098610835877 528.2219257865075 917.9938963871258 959.6887934461788 987.555855208882 570.6320093290097 317.948652808824 840.06829279744 293.5043855287764
612 0.005 3.06 1 668.4273305511349 528.2061398375939 528.4185020215665 917.9981178489077 959.689165237451 987.5562218536788 570.7751955362138 318.0144693656704 840.0890701314704 293.504394663987
613 0.005 3.065 1 668.5364149464265 528.4020397817318 528.6146985515352 918.0020456230827 959.689196036729 987.5561991179395 570.9181005525381 318.0802721414834 840.1096191481129 293.5044038311307
614 0.005 3.07 1 668.6453383559896 528.597561921582 528.8105163256993 918.0062484088834 959.6895646229995 987.5565666909959 571.0607880064113 318.1460917614597 840.1303084167403 293.5044131367586
615 0.005 3.075 1 668.7540009772537 528.7927063259087 529.0059556506217 918.0102326408702 959.6896065120336 987.5565458691866 571.203250458613 318.2119265389218 840.1508230483503 293.5044224589126
616 0.005 3.08 1 668.8624969727713 528.9874741642607 529.2010176295662 918.0144491586112 959.6899721093738 987.5569101583282 571.345451383163 318.2777723020162 840.1714664350027 293.5044319020782
617 0.005 3.085 1 668.970735090827 529.1818662258677 529.3957029461934 918.0183044420365 959.6900135125944 987.5568936267898 571.4873713827129 318.3436262181667 840.1917978419972 293.5044413464462
618 0.005 3.09 1 669.0789517544022 529.3758835478317 529.5900124393849 918.0224602541882 959.690384828322 987.5572610317951 571.6290732477532 318.4094856914654 840.2125084374072 293.5044508985968
619 0.005 3.095 1 669.1868655333716 529.5695264076493 529.7839467064598 918.0263721301222 959.6904341600936 987.5572427507794 571.770490046197 318.4753500022082 840.2329129356903 293.5044604376794
620 0.005 3.1 1 669.2945925884102 529.7627960178286 529.9775068753981 918.0305587509326 959.6908076288639 987.5576091084547 571.9116919295983 318.5412208145149 840.2534150160895 293.5044700684892
621 0.005 3.105 1 669.4020551196686 529.9556931834276 530.1706936186232 918.0344846065627 959.6908679726918 987.5575965277908 572.0526212052247 318.6071077063648 840.2737383400146 293.5044796721228
622 0.005 3.11 1 669.5093309144053 530.148218649796 530.3635079393595 918.0386800231712 959.6912457549663 987.5579628516391 572.1934305461406 318.6729992707006 840.2941929335344 293.5044893558271
623 0.005 3.115 1 669.616393915323 530.3403734703886 530.5559506002463 918.0425871085557 959.6912896435708 987.5579422993846 572.3339434695665 318.7388931877949 840.3144695895083 293.5044990009014
624 0.005 3.12 1 669.7232968953532 530.5321588057492 530.7480227444582 918.0467646629011 959.6916624062081 987.5583088048397 572.474199301158 318.8047826535697 840.3348703278466 293.5045087168298
625 0.005 3.125 1 669.8299493498122 530.7235748638933 530.9397248015083 918.0506674752352 959.6917073794398 987.5582880943718 572.6141757803163 318.8706790710989 840.3550923774719 293.5045183852503
626 0.005 3.13 1 669.9364407962539 530.9146229834066 531.1310579352515 918.0548258940921 959.6920728961162 987.5586508185766 572.7539383216539 318.9365832275116 840.3754272169325 293.5045281164025
627 0.005 3.135 1 670.0426903557046 531.1053035480895 531.3220226477745 918.0587023564779 959.6921102038207 987.5586301806383 572.8934329150377 319.0024912664929 840.3955851355461 293.5045377947723
628 0.005 3.14 1 670.1487800806846 531.2956176393188 531.5126200039643 918.0628418739809 959.6924749992191 987.5589934590133 573.0326904613372 319.0684161638092 840.4158596727466 293.5045475291559
629 0.005 3.145 1 670.2546199760667 531.4855654935071 531.7028504214727 918.0667240903732 959.6925223367784 987.5589744997451 573.1716811686722 319.134338918854 840.4359576907491 293.5045572035808
630 0.005 3.15 1 670.3603114338071 531.675148865897 531.8927152290898 918.0708717206817 959.6928916004066 987.5593374488136 573.3104449250865 319.20026253136 840.4561760390501 293.5045669287382
631 0.005 3.155 1 670.4657597245979 531.8643678446568 532.0822148466535 918.0747486098178 959.692934927131 987.5593158379286 573.4489554370354 319.2661862977427 840.476214584624 293.5045765899011
632 0.005 3.16 1 670.571059545618 532.0532237197696 532.2713504089452 918.0788852210934 959.6933013862171 987.5596775157136 573.5872678972629 319.3321126156424 840.4963707969886 293.5045862988355
633 0.005 3.165 1 670.6761136507852 532.2417167138124 532.4601223495625 918.0827524864942 959.6933448410188 987.5596554892821 573.7253127997916 319.3980420205455 840.5163465824264 293.5045959408019
634 0.005 3.17 1 670.7810204546635 532.4298481349911 532.6485317982574 918.0868832249047 959.6937127732795 987.5600189670923 573.8631586373842 319.4639721649818 840.5364428345632 293.5046056270477
635 0.005 3.175 1 670.8856325572684 532.6176180606093 532.8365791201365 918.0907592294744 959.6937655453686 987.5600002881948 574.0007210610835 319.5299061325883 840.5563722413721 293.5046152444912
636 0.005 3.18 1 670.9901151369656 532.805027991116 533.0242654955632 918.0948866922572 959.6941340736473 987.5603621243795 574.1380881216484 319.5958412296951 840.5764181057916 293.5046249064166
637 0.005 3.185 1 671.0943849118894 532.9920783474591 533.2115914529952 918.0987378412763 959.6941750924731 987.5603391720587 574.2751969366003 319.6617793466073 840.5962801773226 293.5046344987644
638 0.005 3.19 1 671.1985006913308 533.178770328755 533.3985580969178 918.1028540816297 959.6945423662875 987.560701991405 574.4120934464611 319.7277200398241 840.6162606431604 293.5046441337516
639 0.005 3.195 1 671.3023513500031 533.3651036140652 533.5851655551078 918.106666107967 959.694564151236 987.5606773206374 574.548741423574 319.7936624193449 840.6360195676825 293.5046536997501
640 0.005 3.2 1 671.4060455024691 533.5510799736761 533.7714151264653 918.110755448615 959.6949259307589 987.5610392873348 574.6851647228955 319.8596064503685 840.6559188089606 293.5046633089825
641 0.005 3.205 1 671.5095112987048 533.7366994485355 533.9573072173487 918.1145806583511 959.6949687371905 987.5610171651954 574.8212900665628 319.9255596124466 840.6756378799221 293.5046728492188
642 0.005 3.21 1 671.6128508708156 533.9219636880626 534.142843016763 918.1186940030029 959.6953461903976 987.5613805002503 574.9572456792251 319.9915129532815 840.6954904650672 293.504682432231
643 0.005 3.215 1 671.715954012963 534.1068727583812 534.3280228469661 918.1225330980669 959.6953889979202 987.5613560100014 575.0929589614067 320.0574659201637 840.7151664742696 293.5046919443954
644 0.005 3.22 1 671.8191152945396 534.2914268330319 534.51284715128 918.1267551710499 959.6957864088155 987.5617214161113 575.2284208129075 320.123419269901 840.7349402882392 293.5047015002125
645 0.005 3.225 1 671.9218132872977 534.4756273230623 534.6973170575726 918.1306218136557 959.6958259060682 987.561693906113 575.363647294628 320.1893702521356 840.7545591856473 293.5047109878437
646 0.005 3.23 1 672.0243753267927 534.6594755947406 534.8814337616601 918.1347100018792 959.6961820374818 987.5620512852273 575.4986751848403 320.2553244236688 840.7743027886351 293.5047205205353
647 0.005 3.235 1 672.1267030164587 534.8429718758952 535.0651976836554 918.1385184148843 959.6962166686144 987.5620268133283 575.6334662948082 320.321277235349 840.7938672181112 293.5047299855389
648 0.005 3.24 1 672.2288967525207 535.0261175808816 535.2486100137235 918.1425843088789 959.696577792016 987.5623868682187 575.7680576501266 320.3872314710669 840.8135516958088 293.5047394984772
649 0.005 3.245 1 672.3308960201778 535.2089133417743 535.4316715530371 918.1463752113721 959.6966132028856 987.5623618376586 575.9024319943212 320.4531839299008 840.8330525960839 293.5047489485862
650 0.005 3.25 1 672.432733655543 535.3913600026453 535.6143830679301 918.150438124671 959.6969769346853 987.5627212199477 576.0366242713883 320.5191282975152 840.8526733225906 293.504758448417
651 0.005 3.255 1 672.5343197622396 535.5734575993816 535.796744878458 918.1542271900055 959.6970138135837 987.5626934706954 576.170524187379 320.5850738194231 840.8721128107313 293.5047678833941
652 0.005 3.26 1 672.6357622000801 535.7552076103419 535.9787581573839 918.1582775121382 959.6973739020457 987.5630510074128 576.304218064983 320.6510155877098 840.8916735937943 293.5047773692132
653 0.005 3.265 1 672.7369823301027 535.9366102566825 536.1604234588066 918.1620307695111 959.6974216699759 987.56302980265 576.4375918100367 320.7169580981553 840.9111106009775 293.5047867918398
654 0.005 3.27 1 672.8380146542843 536.1176666120336 536.3417416262104 918.1660524853354 959.6977825430604 987.5633861825163 576.5707264195452 320.7828989297677 840.9306434183655 293.5047962657766
655 0.005 3.275 1 672.9387386590339 536.2983767008382 536.522712859427 918.169822776006 959.6978216884542 987.5633608005605 576.7036373926643 320.848839978783 840.9499719960065 293.5048056774026
656 0.005 3.28 1 673.0393578225103 536.478742141258 536.7033385163903 918.1738664599382 959.6981863771313 987.5637193844074 576.836380281832 320.9147816235696 840.9694225790355 293.5048151389215
657 0.005 3.285 1 673.1397710506184 536.6587633538584 536.8836191131974 918.1776382896896 959.6982220388942 987.5636905486771 576.9688834818699 320.9807226502855 840.9886923618587 293.5048245365048
658 0.005 3.29 1 673.2400575898588 536.8384414880304 537.0635557207711 918.1816683622266 959.6985798336583 987.5640462516355 577.1012025820548 321.0466607940441 841.0080793244551 293.5048339832165
659 0.005 3.295 1 673.3401395815663 537.0177767806297 537.2431486885686 918.1855095352512 959.6986176232192 987.5640147216884 577.2332710683752 321.1125962422892 841.0274942113244 293.5048433661072
660 0.005 3.3 1 673.4400805300071 537.1967704056897 537.4223991952539 918.1895347512633 959.6989674215129 987.5643688674584 577.3651263302996 321.178530344247 841.0469402674953 293.5048527961006
661 0.005 3.305 1 673.5397784897874 537.3754193675081 537.6013061998581 918.1932728810062 959.6989950467771 987.5643399538159 577.4966951074332 321.2444606045998 841.0661492663691 293.5048621599869
662 0.005 3.31 1 673.6393369813418 537.5537276341075 537.779871435532 918.1972752372293 959.6993523542227 987.5646967196994 577.6280883909687 321.3103876374236 841.0854458036757 293.50487157232
663 0.005 3.315 1 673.7386575945269 537.7316951614977 537.9580952485563 918.2009864921163 959.6993760649639 987.5646646421299 577.7592125574271 321.3763110775377 841.1045380730829 293.504880919676
664 0.005 3.32 1 673.8378398822728 537.9093236166993 538.1359789363137 918.2049777848825 959.6997344429564 987.5650208002786 577.8901569168388 321.4422298226067 841.1237471817066 293.504890315717
665 0.005 3.325 1 673.9365939613077 538.0866128529003 538.3135227514655 918.2087216053193 959.69977189706 987.5649926180803 578.0209594276536 321.508143768017 841.1427362429976 293.5048996455196
666 0.005 3.33 1 674.03528388811 538.2635647169787 538.4907280291407 918.2127276662783 959.7001318337226 987.5653476454474 578.1515264709135 321.5740527828731 841.1618920553894 293.5049090234985
667 0.005 3.335 1 674.1337663417596 538.4401794539357 538.667595378953 918.2164236337808 959.7001660571468 987.5653217313513 578.2817925957834 321.639959720758 841.1809062113243 293.5049183383636
668 0.005 3.34 1 674.2324178885715 538.6164578060379 538.8441255397061 918.2203692715613 959.7005120521524 987.5656719910319 578.4118857718915 321.7058615299809 841.1999764360202 293.5049277002631
669 0.005 3.345 1 674.3307411182043 538.7924004294097 539.0203191240768 918.2240708661068 959.7005428413706 987.5656398351308 578.5417402863676 321.7717981162358 841.2188826664581 293.5049369920894
670 0.005 3.35 1 674.4289070772899 538.9680085375585 539.1961772258799 918.2280426731195 959.7008994145921 987.5659941456233 578.6714061094618 321.8377113661979 841.2379104864174 293.5049463282934
671 0.005 3.355 1 674.5268030092597 539.1432823348339 539.3717002702016 918.2317503913165 959.7009313277255 987.565963054661 578.8008157584011 321.9036105624267 841.2567656904365 293.5049555947804
672 0.005 3.36 1 674.6245460350482 539.3182231600001 539.5468894090415 918.2357244125279 959.7012877041606 987.5663158020988 578.9300363748691 321.969501066655 841.2757465770325 293.5049649043287
673 0.005 3.365 1 674.722045517729 539.4928310397288 539.7217449689105 918.2394287084662 959.7013185644399 987.5662839484492 579.0590031732831 322.0353818816832 841.294553299568 293.5049741429935
674 0.005 3.37 1 674.819405282685 539.6671075492054 539.8962681576938 918.2433954150692 959.7016721129174 987.5666353967572 579.1877889151496 322.1012591049727 841.313481886167 293.504983426227
675 0.005 3.375 1 674.9165270521694 539.8410522489561 540.0704591152754 918.2470897251873 959.7017010105342 987.56660327768 579.3163181362133 322.1671285668665 841.332232973297 293.5049926410206
676 0.005 3.38 1 675.013603273771 540.0146674117336 540.2443193138814 918.251043207372 959.7020517665195 987.5669564314544 579.4446832206463 322.2329920268321 841.351108038658 293.5050019003712
677 0.005 3.385 1 675.110417010054 540.1879528773451 540.4178490899986 918.2547335672235 959.7020822371993 987.5669251997498 579.5727989780366 322.2988523480321 841.3698072110731 293.5050110890836
678 0.005 3.39 1 675.2070711323175 540.3609097823985 540.5910494700012 918.2586663121363 959.702434205191 987.5672759485445 579.7007192663173 322.3647036766133 841.3886213042069 293.505020322382
679 0.005 3.395 1 675.303478770093 540.5335381685977 540.7639207438468 918.2623365386365 959.7024628349442 987.5672432923412 579.8283927590529 322.4305498131353 841.4072586268051 293.5050294890837
680 0.005 3.4 1 675.399747464828 540.7058392938214 540.9364639631696 918.2662773915819 959.702816424921 987.5675944482731 579.955885068342 322.496388875683 841.4260186355236 293.5050387006264
681 0.005 3.405 1 675.4957817306042 540.8778132789283 541.1086794587517 918.2699481114548 959.7028444528198 987.5675603670885 580.0831286517219 322.5622219816715 841.4446026694902 293.5050478416574
682 0.005 3.41 1 675.5916898180219 541.0494614737584 541.2805683233647 918.2738803328128 959.7031959462444 987.567911081298 580.2102959646538 322.6280481791347 841.4633094912435 293.5050570292595
683 0.005 3.415 1 675.6873637617978 541.2207839283685 541.4521308752297 918.2775435936674 959.7032228041026 987.5678784747009 580.3371509657119 322.6938594922157 841.4818387823341 293.5050661521545
684 0.005 3.42 1 675.7829181720799 541.391781928064 541.6233681706726 918.2814729078192 959.7035763330624 987.5682303743743 580.4638138143748 322.7596634249996 841.5004909995749 293.5050753208779
685 0.005 3.425 1 675.8782408032347 541.5624557647893 541.7942806180016 918.285128968074 959.7036028435417 987.5681955691373 580.5902410889856 322.8254626610536 841.5189639277816 293.5050844198404
686 0.005 3.43 1 675.9734307856647 541.7328064983656 541.9648692180117 918.2890483250432 959.7039534122576 987.5685442677716 580.716471778596 322.8912560495298 841.5375573891117 293.5050935648003
687 0.005 3.435 1 676.0684000799142 541.902834526572 542.1351344035593 918.2926968210429 959.7039787687418 987.5685089124668 580.8424544729761 322.9570434056807 841.5559753032918 293.5051026430124
688 0.005 3.44 1 676.1632386497927 542.0725408797098 542.3050771635666 918.2966075127705 959.7043286321266 987.568857081804 580.9682524357088 323.0228240368074 841.5745142925537 293.5051117663396
689 0.005 3.445 1 676.257852292545 542.2419259444672 542.4746979306486 918.300247530969 959.7043532497946 987.5688223741309 581.093807885406 323.088596776833 841.5928778211434 293.5051208208419
690 0.005 3.45 1 676.3523358076234 542.4109908150626 542.6439977064093 918.3041465621906 959.7047000830394 987.5691705684661 581.2191817511657 323.1543615598717 841.6113607330798 293.5051299209093
691 0.005 3.455 1 676.4465998002316 542.5797354155118 542.8129767673681 918.3077812207612 959.7047223594874 987.5691347605402 581.3443200350303 323.2201209004603 841.6296743207076 293.505138950462
692 0.005 3.46 1 676.5407948623493 542.7481612851459 542.9816362373557 918.3116802680632 959.7050710737567 987.5694813635001 581.4692849948866 323.285870369259 841.6481173191884 293.5051480248866
693 0.005 3.465 1 676.6347389600178 542.9162684626007 543.1499764119922 918.3153045146561 959.7050940838382 987.5694452639442 581.5940009858142 323.351618672716 841.6663754678301 293.5051570292841
694 0.005 3.47 1 676.7285446615836 543.0840581935531 543.3179983643878 918.3192096546157 959.7054475683085 987.5697952015184 581.7185473250125 323.4173538874225 841.68475979138 293.5051660779508
695 0.005 3.475 1 676.8221187665065 543.2515307785658 543.4857024733436 918.3228315098957 959.7054704049198 987.5697570153345 581.8428510553556 323.4830791731937 841.702962781339 293.5051750569256
696 0.005 3.48 1 676.9155638121523 543.4186874966741 543.6530898281985 918.3267107351629 959.7058119657668 987.570099928373 581.9669828229528 323.5487932540349 841.7212840912212 293.5051840798866
697 0.005 3.485 1 677.0087788103593 543.5855281636578 543.8201606393658 918.3303177338935 959.7058315930958 987.5700617451548 582.0908671514809 323.6144967587614 841.7394286958993 293.5051930333678
698 0.005 3.49 1 677.1018635018256 543.7520541119595 543.9869159523879 918.3341805086585 959.7061748452899 987.5704087294828 582.214556275953 323.6801907635829 841.7576929574336 293.5052020318539
699 0.005 3.495 1 677.1947245681517 543.9182653382055 544.1533560316599 918.3377793346148 959.7061979579944 987.5703717120988 582.3380117555962 323.7458746655469 841.7757836995378 293.5052109620977
700 0.005 3.5 1 677.2874597374379 544.0841631720384 544.3194819342914 918.3416363500874 959.70654161963 987.570716474892 582.4612919524591 323.8115478993259 841.79399433173 293.5052199372527
701 0.005 3.505 1 677.3800492847812 544.2497476497703 544.4852939033557 918.3452243225001 959.7065617423094 987.5706774474389 582.584329098987 323.8772138578879 841.8120304362999 293.5052288442212
702 0.005 3.51 1 677.4724907473708 544.4150198761761 544.6507929823009 918.3490825632813 959.7069089864308 987.5710240441717 582.7072163902486 323.9428745072384 841.8301857547907 293.5052377948019
703 0.005 3.515 1 677.5646603011513 544.5799798047165 544.8159792502753 918.3526326578453 959.7069144602016 987.5709811403477 582.8298163861948 324.0085180249636 841.8481445566566 293.505246677228
704 0.005 3.52 1 677.6566820985931 544.7446290686976 544.9808539531621 918.3563822507795 959.7072584939021 987.5713276782227 582.9522639795169 324.0741492668901 841.8662146112107 293.5052556052912
705 0.005 3.525 1 677.7484852610515 544.9089674845194 545.1454172547326 918.359961554694 959.7072868633354 987.5712913017968 583.0744829436344 324.1397691803801 841.8841386355429 293.5052644659706
706 0.005 3.53 1 677.8401743420208 545.0729966193143 545.3096703847702 918.3638115148069 959.7076340642247 987.5716356522692 583.1965370879564 324.2053774689051 841.9021955566233 293.5052733700876
707 0.005 3.535 1 677.9316495651279 545.2367165253379 545.4736136825695 918.3673874056706 959.7076533156616 987.5715943596135 583.3183573460734 324.2709739461802 841.9200793257309 293.505282205047
708 0.005 3.54 1 678.0230185171324 545.4001284189886 545.6372482411322 918.3712260825049 959.7079968704884 987.5719389815085 583.4400101944192 324.3365584028022 841.9380880120505 293.5052910842905
709 0.005 3.545 1 678.1141622998275 545.563232370053 545.8005742995094 918.3747906344668 959.7080144024999 987.5718968496943 583.5614268589379 324.4021316087483 841.9559177563317 293.5052998926556
710 0.005 3.55 1 678.2051844493396 545.7260297815121 545.9635929665886 918.3786184138104 959.7083570574526 987.5722406555731 583.682675368585 324.4676900633638 841.9738675459314 293.5053087437886
711 0.005 3.555 1 678.2959938422918 545.8885208558987 546.1263046201531 918.3821738415444 959.7083749112483 987.572199840379 583.8036929582645 324.5332381555526 841.991641095558 293.5053175263604
712 0.005 3.56 1 678.3866862329543 546.050706571036 546.2887102070384 918.3859915657421 959.7087172042803 987.5725437361704 583.9245380875071 324.5987791208601 842.0095356388292 293.5053263526444
713 0.005 3.565 1 678.4773961136821 546.2125871796761 546.4508100293307 918.3894797185234 959.7087028149805 987.5724941151079 584.0451698486064 324.6643044929894 842.027279447371 293.5053351078205
714 0.005 3.57 1 678.5678866763811 546.3741635835331 546.6126050005388 918.3932371334552 959.7090352253559 987.5728353404228 584.1656106208247 324.7298144394483 842.0450901227127 293.5053439086234
715 0.005 3.575 1 678.6581039051975 546.5354360471244 546.7740954730263 918.3967567513467 959.7090558113903 987.57279603207 584.2858165647318 324.7953080973352 842.0627135245984 293.5053526404546
716 0.005 3.58 1 678.7481674609212 546.6964057879746 546.9352824805917 918.4005570803429 959.709402543334 987.5731395443821 584.4058546559895 324.8607894599038 842.0804697962905 293.5053614181587
717 0.005 3.585 1 678.8380394342748 546.8570729865575 547.096166405255 918.4040943460143 959.7094246742117 987.573097566569 584.5256442729756 324.9262602710488 842.0980695759459 293.5053701285421
718 0.005 3.59 1 678.9277681458769 547.0174387878365 547.2567482122598 918.4078955358943 959.7097673933463 987.5734394394811 584.6452737514277 324.9917135236838 842.1157981056172 293.5053788848062
719 0.005 3.595 1 679.0172171789292 547.177503564153 547.4170284667985 918.4114471654904 959.7097890399684 987.5733966682046 584.7646784406871 325.0571577289008 842.133388497996 293.5053875745747
720 0.005 3.6 1 679.1064845772047 547.337268245686 547.5770079093942 918.4152507078566 959.7101287732293 987.5737354976666 584.8839222670235 325.1225887910989 842.1510849637876 293.5053963095114
721 0.005 3.605 1 679.1955768835434 547.4967328243985 547.7366867564336 918.4187711734619 959.7101409938318 987.5736915402858 585.0029382382883 325.1880077319174 842.168598477602 293.5054049761177
722 0.005 3.61 1 679.2845778442662 547.6558984387204 547.8960659748144 918.4225525132779 959.7104793594782 987.5740320419699 585.1217896424583 325.2534137481396 842.18623286511 293.5054136886752
723 0.005 3.615 1 679.3733787564732 547.8147650176787 548.0551457450115 918.4260629763201 959.7104952845837 987.5739894838655 585.2404090754759 325.3188055454082 842.2036920181783 293.5054223340144
724 0.005 3.62 1 679.462066445561 547.9733341188164 548.2139271665934 918.4298914334697 959.7108283501224 987.5743303534033 585.3588398636903 325.3841838269016 842.2212890472488 293.5054310242529
725 0.005 3.625 1 679.5505517859866 548.1316058517468 548.3724105977102 918.4334103387546 959.7108415084987 987.5742864389773 585.4771219779741 325.4495369364858 842.2387000882062 293.5054396472353
726 0.005 3.63 1 679.6389243068274 548.2895813221659 548.5305970328319 918.4371780820576 959.7111809979567 987.5746262893869 585.5952120403483 325.5148798886243 842.2562301426684 293.5054483176202
727 0.005 3.635 1 679.727084205142 548.4472604941716 548.6884866927643 918.4406725242253 959.7111943966836 987.5745805551285 585.7130600357045 325.5802120021914 842.2735822806487 293.505456920242
728 0.005 3.64 1 679.8151279531445 548.6046444052785 548.8460804854975 918.4444287621528 959.7115330281172 987.5749209997986 585.830733685954 325.6455271376753 842.2910559181364 293.5054655692873
729 0.005 3.645 1 679.9029607687036 548.7617332552608 549.0033787056184 918.4479159378452 959.7115461613994 987.5748747873913 585.948176448696 325.7108300882642 842.3083553870101 293.5054741498492
730 0.005 3.65 1 679.990681082431 548.9185283446481 549.160382407031 918.4516665610134 959.7118836799895 987.5752127421596 586.0654557243738 325.7761221215598 842.3257786635409 293.5054827751819
731 0.005 3.655 1 680.0780036314169 549.0750285247648 549.3170911392305 918.4551650684598 959.7119012574746 987.5751688392564 586.1824827032041 325.8413978410838 842.3430687487933 293.5054913326991
732 0.005 3.66 1 680.1652839161001 549.2312363954294 549.47350657493 918.4589182663553 959.7122395960117 987.5755061756262 586.2993618144251 325.9066594453809 842.3604718177492 293.5054999350218
733 0.005 3.665 1 680.2524147947524 549.3871520552541 549.6296290907529 918.4624014450017 959.7122543896214 987.5754592100278 586.4160269146438 325.9719030760812 842.377699801512 293.5055084687897
734 0.005 3.67 1 680.3394238273294 549.5427770198792 549.78546012374 918.4661259402839 959.7125816273801 987.5757929800196 586.5325324693675 326.0371328766799 842.3950405548023 293.5055170467398
735 0.005 3.675 1 680.4262475458179 549.6981114183883 549.9409999429599 918.4695588889094 959.7125748359048 987.5757414519832 586.6488041076567 326.1023474552815 842.412197489808 293.5055255545491
736 0.005 3.68 1 680.5129709304393 549.8531557904447 550.0962490940495 918.473272410802 959.7129083923586 987.5760808403323 586.7649169936223 326.167549361292 842.4294818084453 293.505534106567
737 0.005 3.685 1 680.5994650388938 550.0079101663725 550.2512077689702 918.4767126694018 959.7129155055242 987.5760350044283 586.8807922647713 326.2327347450067 842.4465799158224 293.5055425881874
738 0.005 3.69 1 680.6858701150685 550.1623754988588 550.4058767827972 918.4804287621079 959.7132520579288 987.5763720882488 586.9965804087299 326.2979038252749 842.4638110870783 293.5055511131525
739 0.005 3.695 1 680.7720822761765 550.3165521483763 550.5602565746512 918.483874683131 959.7132618732152 987.5763222729744 587.1121113278031 326.3630555491247 842.4808587147613 293.5055595680691
740 0.005 3.7 1 680.8581894195161 550.4704410951896 550.7143480375717 918.4875857411923 959.7135968192192 987.576658717436 587.22746879154 326.4281893549635 842.4980239167381 293.5055680652194
741 0.005 3.705 1 680.9441276893398 550.6240427496397 550.868151595987 918.491045340569 959.7136119403848 987.576612044168 587.3426238585969 326.4933057996875 842.515059102969 293.5055764931678
742 0.005 3.71 1 681.0299426697721 550.7773580384131 551.0216681281835 918.4947558284587 959.7139456787936 987.5769461456822 587.457603097322 326.5584042869947 842.5321911636247 293.5055849645667
743 0.005 3.715 1 681.1155417696245 550.9303867869168 551.1748977549325 918.49819044983 959.7139526174567 987.5768966237096 587.5723459818212 326.6234869017006 842.5491362417756 293.5055933672271
744 0.005 3.72 1 681.2010319633453 551.0831302419309 551.3278414636183 918.5018851652083 959.7142855361383 987.5772332378936 587.6869279626173 326.6885471062462 842.5662016156903 293.5056018144967
745 0.005 3.725 1 681.286351369762 551.2355881430051 551.4804990985731 918.5054280883472 959.7142974118127 987.5771822525871 587.8012914251528 326.7535922231039 842.5832209787283 293.5056101950453
746 0.005 3.73 1 681.3715580343054 551.3877624054264 551.6328722012628 918.5091326772256 959.7146205819328 987.5775142316569 587.9154971282793 326.8186223593188 842.6003017642025 293.5056186222098
747 0.005 3.735 1 681.4565408928163 551.5396528623836 551.784960994386 918.5125219858088 959.714614855947 987.5774604685689 588.0294694545834 326.8836359378925 842.6171652479934 293.5056269834025
748 0.005 3.74 1 681.5414081158951 551.6912605302762 551.936766398906 918.5161825528108 959.7149444131004 987.5777954900436 588.1432852666874 326.9486313106665 842.6341376595935 293.5056353924879
749 0.005 3.745 1 681.6260718945276 551.8425855816062 552.0882886850163 918.5195825941167 959.7149526109455 987.5777459278721 588.256885571359 327.0136089176216 842.6509306188271 293.5056437358506
750 0.005 3.75 1 681.7106262619742 551.9936291569293 552.2395288115315 918.5232497353729 959.7152854646887 987.5780794403892 588.3703307150263 327.0785692613331 842.6678429445785 293.5056521264962
751 0.005 3.755 1 681.7949754884102 552.1443918586735 552.3904872674723 918.5266496395651 959.7152916541136 987.578027515731 588.4835644302946 327.1435027087057 842.684579967196 293.5056604496596
752 0.005 3.76 1 681.8792021387088 552.2948739113478 552.5411645589593 918.5303470467459 959.715629453771 987.5783616226781 588.5966409535453 327.2084202129252 842.7014734219294 293.5056688184589
753 0.005 3.765 1 681.9632242788405 552.445075627276 552.6915611216764 918.5337549572189 959.7156343868279 987.5783085138872 588.7093838490267 327.2733224620109 842.7181799521438 293.5056771167947
754 0.005 3.77 1 682.0471480525349 552.5949982009613 552.8416779051735 918.5374149259525 959.7159622409615 987.5786407884012 588.82206429079 327.3382044979774 842.7350009207029 293.5056854610883
755 0.005 3.775 1 682.1307479071434 552.7446415075361 552.9915150209366 918.54080477805 959.7159699892526 987.5785908798767 588.9344902785167 327.4030698299863 842.7516117054512 293.5056937362471
756 0.005 3.78 1 682.2143104813408 552.8940066922928 553.1410734220283 918.544454816612 959.7162980650635 987.5789217313376 589.0467611493107 327.4679173016577 842.7683774658742 293.5057020564593
757 0.005 3.785 1 682.2976913316536 553.0430938644362 553.290353362862 918.5478344441201 959.7163015574647 987.5788697375008 589.1588451353966 327.532750380909 842.7849739896903 293.5057103099298
758 0.005 3.79 1 682.3809226232303 553.1919039047174 553.4393555220319 918.551474005581 959.7166304557077 987.5792019208633 589.2707869187899 327.5975624511783 842.8016986301143 293.5057186072179
759 0.005 3.795 1 682.463985078257 553.3404371719475 553.5880804372911 918.5548631079629 959.7166392897324 987.5791500282293 589.3825149293073 327.6623555139332 842.8182500020105 293.5057268356728
760 0.005 3.8 1 682.5469657152704 553.4886947276311 553.7365290338992 918.558507043458 959.7169682011829 987.5794798299314 589.4940949671013 327.7271292553597 842.8349235823206 293.5057351077335
761 0.005 3.805 1 682.6297631904692 553.6366768644913 553.8847016355709 918.5618782439393 959.7169706994297 987.5794257327833 589.605466570923 327.7918816076087 842.8514225982797 293.5057433114281
762 0.005 3.81 1 682.7124801413225 553.7843849814354 554.0325994043151 918.5655234569364 959.7172984527663 987.5797552462737 589.7166831802318 327.8566141543456 842.8680491234624 293.5057515611985
763 0.005 3.815 1 682.7949935166691 553.9318181405749 554.1802221158223 918.5688828402925 959.7172983990746 987.579700481615 589.8276764118209 327.9213282413984 842.8844959664709 293.5057597415299
764 0.005 3.82 1 682.877405630686 554.0789784781275 554.3275710593817 918.5725026563722 959.7176241208889 987.580030252303 589.9385264775805 327.9860223211393 842.9010650831469 293.5057679662065
765 0.005 3.825 1 682.9596146297197 554.2258646639448 554.4746459215805 918.5758525667462 959.7176271198227 987.579976504807 590.0491509963275 328.0506972754598 842.9174606957871 293.5057761231805
766 0.005 3.83 1 683.0417209736596 554.3724786296088 554.6214478486571 918.5794657262315 959.7179552176149 987.5803075588022 590.1596265484219 328.1153621751703 842.9339814782833 293.5057843260185
767 0.005 3.835 1 683.1236267196598 554.5188202944855 554.7679770403762 918.582807911077 959.7179569409387 987.5802526983497 590.2698863782289 328.1800024823386 842.950328310282 293.5057924606727
768 0.005 3.84 1 683.2054315621389 554.6648909657887 554.9142345085877 918.5864136744702 959.7182840797967 987.5805820396314 590.3799981380544 328.2446207432695 842.9668002982761 293.5058006411395
769 0.005 3.845 1 683.2870349916325 554.8106908434441 555.0602205642168 918.5897498285864 959.7182842052346 987.5805261253807 590.4899278951933 328.3092221320351 842.9830976192928 293.5058087545512
770 0.005 3.85 1 683.3685433252098 554.9562209641118 555.2059361595211 918.5933563474078 959.7186114913101 987.5808554337442 590.5996998130025 328.3738016822793 842.999524416333 293.5058169135388
771 0.005 3.855 1 683.4498484667627 555.1014815839976 555.3513816224682 918.5966813378028 959.7186098454038 987.5807995013192 590.7092494247452 328.4383581689474 843.0157725471923 293.5058250030769
772 0.005 3.86 1 683.531055082243 555.2464735579026 555.4965578216729 918.6002702854423 959.7189352531198 987.5811275676306 590.8186461759321 328.5028971438385 843.032146598605 293.5058331386733
773 0.005 3.865 1 683.6120652590243 555.3911965682688 555.6414648028504 918.6035889622077 959.7189354839497 987.581072641638 590.927824239414 328.5674125238818 843.0483478524511 293.5058412059049
774 0.005 3.87 1 683.692985182697 555.5356520803256 555.7861036021436 918.6071738155775 959.7192635772678 987.5814026370714 591.0368583476422 328.6319039256507 843.064674654228 293.5058493205722
775 0.005 3.875 1 683.7737055659425 555.6798400216653 555.9304744022205 918.6104884181685 959.7192642381165 987.581345972244 591.145676870071 328.6963732995496 843.0808281957799 293.5058573672762
776 0.005 3.88 1 683.8543168296313 555.8237618574868 556.0745782889544 918.6140550586731 959.7195872963484 987.5816725509135 591.2543579274011 328.7608209032247 843.0970821713337 293.5058654590079
777 0.005 3.885 1 683.9347261004098 555.9674171615538 556.218415303999 918.6173647655335 959.7195897276733 987.5816159860407 591.3628509777942 328.8252465380322 843.1131795298377 293.5058734821847
778 0.005 3.89 1 684.0150483940502 556.1108076060984 556.3619866050967 918.620940391209 959.7199154183489 987.5819428977009 591.4711842980849 328.889650480053 843.12941420378 293.5058815508955
779 0.005 3.895 1 684.0951604678866 556.253932047328 556.5052919736833 918.6242866225709 959.7199445493749 987.5818975654108 591.5792769655745 328.9540322580477 843.1455120930151 293.5058895515979
780 0.005 3.9 1 684.1751583270546 556.3967930531167 556.6483327794206 918.6279435551422 959.7202851270217 987.582224369155 591.687264103057 329.018391852806 843.1618191018356 293.5058975977183
781 0.005 3.905 1 684.2549758110221 556.5393897317433 556.791108953048 918.6312771926694 959.7202741254945 987.5821615432994 591.7950275611869 329.0827289402228 843.1779139330272 293.505905573778
782 0.005 3.91 1 684.3347109403434 556.6817232381038 556.9336214352871 918.6348575577251 959.720591650405 987.5824868488767 591.9026601969784 329.1470433903972 843.1941030456588 293.5059135956345
783 0.005 3.915 1 684.4142246540897 556.8237924391345 557.0758695493273 918.6382030808728 959.7206051118745 987.5824339272651 592.0100801751732 329.2113358392804 843.2101285276508 293.5059215499043
784 0.005 3.92 1 684.4936680149756 556.9656004396815 557.2178556396719 918.6415904322897 959.7208966935776 987.5827548940612 592.1173289926217 329.2756084237615 843.2261472338834 293.5059295506644
785 0.005 3.925 1 684.572920145025 557.1071463394144 557.3595792367273 918.6448090933353 959.7208908170846 987.5826975998492 592.2243645092307 329.3398575919422 843.2420167228445 293.5059374859362
786 0.005 3.93 1 684.6520891136493 557.2484316063095 557.5010414079998 918.6483227566802 959.7212153440016 987.5830255544709 592.3312555007562 329.4040826623888 843.2580233060279 293.505945468224
787 0.005 3.935 1 684.7310679527419 557.3894559356975 557.6422422717474 918.6515747696453 959.7212117935095 987.5829649626429 592.4379048931157 329.468284366625 843.273870933813 293.5059533847473
788 0.005 3.94 1 684.8099480408192 557.5302204254373 557.7831827266442 918.6551033098592 959.7215355932123 987.5832902800779 592.5444100690668 329.5324632843967 843.2898519228139 293.5059613503015
789 0.005 3.945 1 684.8886163369042 557.6707249182522 557.9238628754975 918.6583930132313 959.7215363278838 987.5832303625253 592.6507194417825 329.5966188969047 843.3056535468608 293.5059692498261
790 0.005 3.95 1 684.9672084581158 557.8109713447191 558.0642841127411 918.6619033833242 959.7218470738496 987.5835508535218 592.7568919900318 329.6607515215306 843.3215786003082 293.5059771944903
791 0.005 3.955 1 685.0456021134407 557.9509588863991 558.2044461852287 918.665148642207 959.7218378938958 987.5834913607733 592.862858552509 329.7248640970915 843.3373383913394 293.5059850723827
792 0.005 3.96 1 685.1239007622095 558.0906888371364 558.3443500898733 918.6686666040215 959.7221592457968 987.5838161937513 592.9686172875478 329.7889461038442 843.3532331984374 293.5059929961296
793 0.005 3.965 1 685.2020081621505 558.2301611558497 558.483995951627 918.6719111051927 959.7221524851641 987.5837537187647 593.0742002389288 329.8530067402534 843.3689554976415 293.5060008539277
794 0.005 3.97 1 685.2800217858475 558.3693767106483 558.6233845587695 918.6754183326547 959.7224715762209 987.5840766427889 593.1796495503098 329.9170450844344 843.3848024459288 293.506008758459
795 0.005 3.975 1 685.3578200126567 558.5083356176124 558.7625160681235 918.6786401308742 959.7224597280658 987.5840152691643 593.284909477767 329.9810584154308 843.4004616772496 293.5060165952538
796 0.005 3.98 1 685.4355349592453 558.647039057409 558.9013915036483 918.6821378334236 959.722779447067 987.5843399480123 593.3900342613422 330.0450484381319 843.4162558866776 293.5060244769778
797 0.005 3.985 1 685.5130658084897 558.7854869728254 559.040011018463 918.6853710404888 959.7227740204723 987.5842761855388 593.494958870558 330.1090156791359 843.431882133613 293.5060322894608
798 0.005 3.99 1 685.5905098660073 558.9236803487045 559.1783754779311 918.6888664878894 959.7230922819449 987.584597625077 593.5997428158024 330.1729586273722 843.4476357105094 293.5060401456244
799 0.005 3.995 1 685.6677706931314 559.0616193237723 559.3164850931176 918.6920854862373 959.7230826411002 987.5845359817708 593.7043240879231 330.2368773656756 843.4632155060842 293.5060479318821
800 0.005 4 1 685.7449374795985 559.1993049490296 559.4543407477044 918.6955527669268 959.7233970443024 987.5848578689926 593.8087668139653 330.3007719610686 843.478917388065 293.5060557604711
801 0.005 4.005 1 685.8219189660833 559.3367376798122 559.5919428513863 918.6987613875607 959.7233890982541 987.5847958373598 593.9129726241774 330.3646422477177 843.4944488877826 293.5060635189288
802 0.005 4.01 1 685.8988175550273 559.4739184087778 559.7292922926329 918.7022417719 959.7237081693264 987.5851170089935 594.0170647962436 330.4284881437598 843.5101091939318 293.5060713226513
803 0.005 4.015 1 685.9755319708131 559.6108468517486 559.866389143422 918.7054481129851 959.7236979102132 987.5850527289839 594.1209566715912 330.4923100081455 843.5255970037633 293.506079056854
804 0.005 4.02 1 686.0521500564888 559.7475241940199 560.0032343109166 918.7089195916586 959.7240141445477 987.585373365073 594.2247069536357 330.5561048807808 843.5412096063133 293.5060868355218
805 0.005 4.025 1 686.1285734017084 559.8839502674363 560.1398278724114 918.7121102898381 959.7240005303059 987.5853085253025 594.328250487532 330.619876178546 843.5566452719243 293.5060945452189
806 0.005 4.03 1 686.2049129047297 560.0201258872139 560.2761705883803 918.7155666983252 959.724316237113 987.5856303111681 594.4316527459007 330.6836254763354 843.5722061741761 293.50610230118
807 0.005 4.035 1 686.2810639492432 560.1560513490122 560.4122627174281 918.7187584630528 959.7243072533844 987.5855680912204 594.5348591101773 330.7473480524453 843.5875974494396 293.5061099926569
808 0.005 4.04 1 686.3571190847516 560.2917274839376 560.5481050543415 918.7222075164218 959.7246200731533 987.5858864324383 594.6379228945934 330.8110440822051 843.6031111643185 293.506117729817
809 0.005 4.045 1 686.4329873064509 560.4271544781496 560.6836978198858 918.7253903577243 959.7246081720763 987.5858212016688 594.7407902113769 330.8747148601713 843.6184553596208 293.5061253998502
810 0.005 4.05 1 686.5087688610406 560.5623334080228 560.8190419348279 918.7288396876327 959.7249242828059 987.5861417140649 594.8435227075485 330.9383599950909 843.6339280138025 293.5061331151973
811 0.005 4.055 1 686.5843637448828 560.6972641966955 560.9541375241503 918.7320160373196 959.7249113815089 987.5860764284569 594.9460572968437 331.0019798467474 843.6492278922869 293.5061407638933
812 0.005 4.06 1 686.6598736731374 560.8319478978623 561.0889854813684 918.7354570311001 959.72522603391 987.5863956268486 595.0484549814413 331.0655737310841 843.6646548921658 293.50614845914
813 0.005 4.065 1 686.7351902212808 560.9663845501166 561.223585980135 918.7386264094596 959.7252127430742 987.5863302593058 595.1506504367004 331.1291398567823 843.6799082425238 293.5061560870473
814 0.005 4.07 1 686.8104224913521 561.1005751850917 561.3579399006154 918.742059532628 959.7255268922147 987.586650036289 595.2527100549456 331.1926812903999 843.695288556716 293.5061637601117
815 0.005 4.075 1 686.8854723644407 561.2345194546061 561.4920472593948 918.7452263421009 959.7255137793441 987.5865823238594 595.3544499391347 331.2561969796535 843.7105015381529 293.5061713664709
816 0.005 4.08 1 686.9604390167427 561.368218878137 561.6259090885231 918.748651896697 959.7258255266779 987.5869012660759 595.4561493067181 331.319686774256 843.7258378170507 293.5061790199694
817 0.005 4.085 1 687.0352171107032 561.5016733516493 561.7595255264256 918.7518001871414 959.7258110289035 987.5868360237201 595.5576687528585 331.3831506735968 843.7409970450852 293.5061866081692
818 0.005 4.09 1 687.1099118639972 561.6348839642289 561.8928974946496 918.7552191122959 959.7261256133555 987.5871561896798 595.6590589724236 331.4465883045415 843.7562858469466 293.506194242155
819 0.005 4.095 1 687.1844211144206 561.7678501654208 562.0260248968696 918.75836122259 959.7261105542135 987.5870886856169 595.7602324678018 331.509998617706 843.7713985383001 293.5062018084154
820 0.005 4.1 1 687.2588278888411 561.9005736024197 562.1589088791901 918.7617893700821 959.7264273511383 987.5874067094904 595.861298572071 331.5733832883858 843.7866748268328 293.5062094206761
821 0.005 4.105 1 687.3330596774898 562.0330538916679 562.2915494034381 918.7649368755127 959.7264137335281 987.5873385186576 595.9621600281673 331.6367395109805 843.8017657010256 293.5062169655807
822 0.005 4.11 1 687.4072121042628 562.165291882306 562.4239471433868 918.7682969893064 959.7267144804903 987.5876555619252 596.0628692952956 331.7000625934278 843.8169644907091 293.5062245575322
823 0.005 4.115 1 687.4811970110102 562.2972879429458 562.5561024683998 918.7713973164886 959.7266892723012 987.5875846747866 596.1633898953875 331.763362370961 843.8319880061819 293.5062320823525
824 0.005 4.12 1 687.5550894145991 562.4290430609385 562.6880162824774 918.774780617275 959.7269995750941 987.5879027696146 596.2637780082623 331.826632026584 843.8471317714766 293.5062396546553
825 0.005 4.125 1 687.6287958466919 562.5605570976276 562.8196886764932 918.777910398851 959.72698790206 987.5878367240035 596.3639865687892 331.8898769940779 843.8621086536523 293.5062471603634
826 0.005 4.13 1 687.7024107236826 562.6918306220758 562.9511202932554 918.7812940423406 959.7272953488209 987.5881509971642 596.4640445218879 331.9530958364066 843.8772080929615 293.5062547137777
827 0.005 4.135 1 687.7758551697575 562.8228644696386 563.0823116003299 918.7844125331501 959.7272797773015 987.5880822318591 596.5639207795749 332.0162976424127 843.8921416051419 293.5062622012403
828 0.005 4.14 1 687.8492154676649 562.9536593518558 563.2132633839142 918.7877905569886 959.7275886981373 987.5883984736097 596.6637032349944 332.0794693015781 843.9071971673714 293.5062697367495
829 0.005 4.145 1 687.9223957160283 563.0842153040929 563.3439758288062 918.790901572653 959.7275719732985 987.5883304613646 596.7632642304875 332.1426094360747 843.9220876345199 293.50627720569
830 0.005 4.15 1 687.9955365451685 563.2145334334654 563.4744500554358 918.7943671688782 959.7279051268658 987.5886499935633 596.8626947921114 332.2057231498446 843.9372228003001 293.5062847205299
831 0.005 4.155 1 688.068468835781 563.344613139473 563.604685712499 918.7974971634027 959.7278876128646 987.5885797626333 596.9618967804461 332.2688091897775 843.9521269382142 293.5062921684535
832 0.005 4.16 1 688.1413113787142 563.4744561646168 563.7346840322324 918.8009053022039 959.7281948805673 987.5888951610269 597.0609611500132 332.3318682816272 843.9671140728594 293.5062996641935
833 0.005 4.165 1 688.2139759104253 563.6040620271161 563.8644448855908 918.8040174783175 959.7281758515234 987.5888260472685 597.1598093961799 332.3948972988872 843.9819279365706 293.5063070923777
834 0.005 4.17 1 688.2865563666466 563.7334318253476 563.9939691293407 918.8073759031007 959.7284818149957 987.5891409670623 597.258543820671 332.4578986747839 843.9968567394643 293.5063145674117
835 0.005 4.175 1 688.3589596732141 563.8625654792347 564.1232568679654 918.8104647125876 959.7284639904889 987.5890709789572 597.3570901885233 332.5208717823977 844.0116154314936 293.5063219757084
836 0.005 4.18 1 688.4312790038211 563.9914640501978 564.252308972778 918.8138117889528 959.7287704521352 987.5893844287514 597.4555103525375 332.583814962825 844.0264944139009 293.5063294318655
837 0.005 4.185 1 688.5033794205331 564.1201279967934 564.3811259497664 918.816915061635 959.7287586161483 987.5893150308841 597.5537431700142 332.6467307919418 844.0412496693242 293.5063368215215
838 0.005 4.19 1 688.5754213380203 564.2485579057833 564.5097083654989 918.8202613760149 959.7290650977293 987.5896286706275 597.6518468760837 332.7096187497082 844.0561100093698 293.5063442589338
839 0.005 4.195 1 688.647391846516 564.3767538448629 564.6380564582684 918.8233541353729 959.72906197561 987.58956930226 597.7497607214922 332.7724785142566 844.0707776185169 293.5063516294122
840 0.005 4.2 1 688.7192430611226 564.5047167149678 564.7661709580602 918.8267006960268 959.7293749081173 987.5898862019262 597.8475443447311 332.8353097239175 844.0855665794728 293.5063590460421
841 0.005 4.205 1 688.7909021649431 564.6324463772917 564.8940519537661 918.829785067955 959.7293624707916 987.5898168288903 597.9451380112683 332.8981120788081 844.1001948640161 293.5063663954208
842 0.005 4.21 1 688.8624655519377 564.7599436986857 565.0217001946683 918.8331184919089 959.7296685449788 987.590129425421 598.042597831267 332.9608800170966 844.1149436343993 293.506373791933
843 0.005 4.215 1 688.9338425495857 564.8872088601613 565.1491158718401 918.836181680555 959.7296491617691 987.5900580125293 598.1398666619199 333.0236218671795 844.1295236253432 293.5063811221704
844 0.005 4.22 1 689.0051340254345 565.0142428379329 565.2762998312488 918.8395018598983 959.7299540743134 987.5903709153623 598.2370067290514 333.0863358489188 844.1442267421146 293.5063884988352
845 0.005 4.225 1 689.0762429777956 565.1410454136206 565.4032521186105 918.8425540402659 959.7299331567076 987.5902980951386 598.3339511907458 333.1490219245643 844.1587615866341 293.5063958082479
846 0.005 4.23 1 689.1472686530147 565.2676175492065 565.5299735379639 918.8458679992696 959.7302383285213 987.5906112164256 598.4305359028663 333.2116792201263 844.1734205878387 293.5064031658431
847 0.005 4.235 1 689.2181220691408 565.3939599768195 565.6564645674656 918.84891873573 959.7302199573938 987.5905389580175 598.5270854526809 333.2743019017586 844.1879152064311 293.5064104569175
848 0.005 4.24 1 689.2889050453151 565.5200733772291 565.7827259942756 918.8522281493691 959.7305245757035 987.5908518249111 598.6235620936211 333.3369019498535 844.2025358116413 293.506417794527
849 0.005 4.245 1 689.3595516630627 565.6459578071181 565.9087579985661 918.8552812218434 959.730507514997 987.5907798031785 598.719885785155 333.3994678660066 844.2169948847819 293.506425063825
850 0.005 4.25 1 689.4301111677609 565.7716136023109 566.0345611273087 918.8585916178361 959.7308143680914 987.5910906338753 598.8160813769776 333.4620073846194 844.2315682586473 293.5064323789856
851 0.005 4.255 1 689.5004877084227 565.8970409913497 566.1601355355501 918.8616241711206 959.7307907504171 987.59101654291 598.9120815670653 333.5245189700885 844.2459706155568 293.5064396250088
852 0.005 4.26 1 689.5707782438511 566.0222411828003 566.2854821462125 918.8649123743795 959.731091819698 987.5913267525988 599.0079565037972 333.5870011189591 844.260496043697 293.5064469164308
853 0.005 4.265 1 689.64088477412 566.1472138002343 566.4106009349557 918.8679330220115 959.7310690832405 987.5912544115922 599.1036752384417 333.6494523810255 844.2748536133519 293.5064541395076
854 0.005 4.27 1 689.7109000768021 566.2719599623515 566.5354927645764 918.8712112120938 959.7313703707355 987.5915646415862 599.1992314394548 333.7118736860688 844.2893355611508 293.5064614088406
855 0.005 4.275 1 689.7807366813311 566.3964795383303 566.6601577125531 918.8742284572514 959.7313495608518 987.5914907923742 599.2945972417463 333.7742651381303 844.3036516969214 293.5064686103963
856 0.005 4.28 1 689.8505021702789 566.5207737300659 566.784596722372 918.8775062655091 959.7316521814456 987.5918020628085 599.3898163084996 333.8366264944347 844.3180936262213 293.506475858279
857 0.005 4.285 1 689.9200915545599 566.6448424303932 566.9088098804419 918.8805142207123 959.7316295707103 987.5917287273693 599.484868177389 333.898957877912 844.3323659851346 293.5064830393087
858 0.005 4.29 1 689.9896053464923 566.768686714586 567.0327980674823 918.8837683736305 959.7319260185274 987.5920357791221 599.5797886544179 333.9612522483234 844.3467591908966 293.5064902687951
859 0.005 4.295 1 690.0591231476092 566.8923064763958 567.1565613692816 918.8867693605326 959.7319006732359 987.5919595645358 599.674513957463 334.0235194498304 844.3610220543134 293.5064974294772
860 0.005 4.3 1 690.1285063983563 567.0157027118292 567.280100632472 918.8900312362898 959.7322015125901 987.59227001746 599.7691519390132 334.0857579054103 844.3753772223037 293.5065046362618
861 0.005 4.305 1 690.1976765108967 567.1388749099439 567.4034157261768 918.8929978885774 959.732168316245 987.5921905410568 599.863587989033 334.1479691853827 844.3895541298336 293.5065117736956
862 0.005 4.31 1 690.266856893453 567.2618251296682 567.5265080108223 918.8962272015999 959.7324573677608 987.5924955620306 599.9578865677586 334.2101492072409 844.4038357166522 293.5065189569303
863 0.005 4.315 1 690.3357483311635 567.3845525967519 567.6493772697248 918.8992074035859 959.7324313201086 987.5924197866915 600.052005042265 334.2722921277016 844.4179649752864 293.5065260723831
864 0.005 4.32 1 690.4045035722824 567.5070579939609 567.7720241598076 918.9024592121435 959.7327348091816 987.5927289443305 600.1459493754343 334.3344034257621 844.4322289219072 293.5065332337932
865 0.005 4.325 1 690.473089693905 567.6293411417558 567.8944486946349 918.9054444828386 959.7327115876216 987.5926533856059 600.2397344706128 334.396483127523 844.4463301037465 293.5065403262264
866 0.005 4.33 1 690.5416086623457 567.7514036534474 568.0166519353546 918.9086853934099 959.733010503531 987.5929614092988 600.3334149635173 334.4585344756896 844.4605559604922 293.5065474635529
867 0.005 4.335 1 690.6099584205707 567.8732452048703 568.1386339059653 918.911658485756 959.732984320107 987.5928821386875 600.4269156814835 334.5205572616897 844.4746135586433 293.506554532088
868 0.005 4.34 1 690.6782545972878 567.9948668865471 568.2603954901864 918.9148931100584 959.7332828917849 987.5931902749896 600.5203066342319 334.582550539954 844.4887983385894 293.5065616458519
869 0.005 4.345 1 690.7463516251282 568.1162683285233 568.3819365742083 918.9178495066443 959.7332468117428 987.5931082346624 600.6135033882133 334.6445146952596 844.5028182743847 293.5065686906651
870 0.005 4.350000000000001 1 690.8144740944805 568.2374510427333 568.5032582455123 918.9210879723976 959.733552906967 987.593421340217 600.7065930818491 334.7064112203964 844.5169751644063 293.5065757798828
871 0.005 4.355 1 690.8823909901166 568.358414650198 568.624360543121 918.9240545945299 959.7335301526846 987.5933440112339 600.7994734015824 334.7683192058775 844.5309600744941 293.5065827999593
872 0.005 4.36 1 690.9502148527752 568.4791613198284 568.7452448045626 918.9272753060527 959.7338264000746 987.5936510730945 600.892258941905 334.8301962070835 844.5450616538068 293.5065898645827
873 0.005 4.365 1 691.0178576405085 568.5996899536277 568.8659108194314 918.9302274067201 959.7337990931386 987.5935727551318 600.9848596836296 334.8920401382931 844.5589944949216 293.5065968620277
874 0.005 4.37 1 691.0854231749535 568.720001354729 568.9863592822993 918.933436619394 959.7340959525502 987.5938808770477 601.0773374444732 334.9538511866465 844.5730495563297 293.5066039055412
875 0.005 4.375 1 691.1528098559094 568.8400954547135 569.1065902227087 918.9363799292498 959.7340692651746 987.5938033518009 601.1696316724623 335.0156300825164 844.5869360910335 293.5066108824708
876 0.005 4.38 1 691.2201296225236 568.9599734250395 569.2266045447291 918.9395850705272 959.7343671217822 987.5941101797911 601.2618095549286 335.0773843965136 844.600949418258 293.5066179066167
877 0.005 4.385 1 691.2872784723597 569.0796349170892 569.3464022049295 918.9425225806691 959.7343395095082 987.5940314469107 601.353803229656 335.1391043408051 844.6147951332952 293.506624863831
878 0.005 4.39 1 691.3543594331003 569.1990810362664 569.4659840425418 918.9457191228845 959.734635697245 987.5943366786335 601.4456766040356 335.2007901356442 844.6287659398482 293.506631869272
879 0.005 4.395 1 691.4212702804291 569.3183115927368 569.5853500839805 918.9486495058086 959.7346079473858 987.5942583401883 601.5373650928515 335.2624425622287 844.6425696452368 293.5066388090852
880 0.005 4.4 1 691.4881098084527 569.4373274499351 569.7045010652797 918.9518355780912 959.7349027937825 987.5945630534953 601.6289259731286 335.324063374711 844.6564964849102 293.5066457963934
881 0.005 4.405 1 691.5547814524209 569.5561287370981 569.823437134196 918.9547581909488 959.7348747206407 987.5944836257064 601.7203100578831 335.3856512032634 844.6702577285665 293.5066527184819
882 0.005 4.41 1 691.621390525538 569.6747164822862 569.9421591289497 918.9579394109294 959.7351693277772 987.5947886696254 601.8115798602831 335.4472039332017 844.6841442064469 293.506659689344
883 0.005 4.415 1 691.6878312207421 569.7930901900393 570.060666970817 918.96085267537 959.735139679377 987.5947101612486 601.9026630404654 335.5087244034471 844.6978642521027 293.506666594361
884 0.005 4.42 1 691.7542030859433 569.9112514762658 570.1789617114405 918.9640264971691 959.7354343203746 987.5950150255485 601.993645450725 335.5702145181967 844.7117092597756 293.5066735472375
885 0.005 4.425 1 691.8204061711863 570.0291998959659 570.2970433256886 918.9669359189742 959.7354052236054 987.5949348614971 602.0844408741634 335.6316711637728 844.7253876333687 293.5066804353818
886 0.005 4.43 1 691.8865527597262 570.1469364561272 570.4149126526921 918.9700920387688 959.7356961153074 987.5952396296241 602.1751218625171 335.6930950849531 844.7391909333575 293.5066873709799
887 0.005 4.435 1 691.9525305343412 570.2644609640496 570.5325696813456 918.9729870160052 959.7356658276969 987.5951599427336 602.2656395517913 335.7544864592809 844.7528336749134 293.5066942404062
888 0.005 4.44 1 692.0184381417545 570.3817744652824 570.6500152371569 918.976143059308 959.7359595253246 987.5954645559069 602.3560278778231 335.8158435038352 844.7665987569624 293.5067011568597
889 0.005 4.445 1 692.0841779023468 570.4988765926971 570.7672492668648 918.979038514721 959.7359306750795 987.5953846501372 602.4462291897455 335.8771673157437 844.780199268485 293.5067080074835
890 0.005 4.45 1 692.1498492645057 570.6157685174782 570.884272625045 918.9821922599208 959.7362242650362 987.5956879908259 602.5363126750995 335.9384578601325 844.793921684159 293.5067149065447
891 0.005 4.455 1 692.2153443142638 570.7324498440898 571.0010852226354 918.98505366387 959.7361814574788 987.5956036955009 602.6262052360731 335.9997165456215 844.8074584920121 293.5067217415354
892 0.005 4.46 1 692.2808021612624 570.8489221877954 571.1176882665476 918.9882129623818 959.7364804662823 987.5959067205534 602.7160017199999 336.0609442482353 844.8211906199326 293.5067286238336
893 0.005 4.465 1 692.3460719385054 570.9651850810109 571.2340815115842 918.9910570547441 959.7364342212242 987.5958208198938 602.8056011985001 336.1221397024999 844.8347030754215 293.5067354400146
894 0.005 4.47 1 692.4112708844199 571.0812395235171 571.3502658356679 918.9941794975996 959.7367221203132 987.596121711386 602.8950894159482 336.1833103485899 844.848336539548 293.5067423041402
895 0.005 4.475000000000001 1 692.4763046885947 571.1970854715229 571.4662413374463 918.9970501485237 959.736693066174 987.5960411143355 602.9844028829268 336.2444430314299 844.8618083585203 293.5067491026749
896 0.005 4.48 1 692.54127694278 571.3127228344995 571.5820080519491 919.0002695533561 959.7369889441552 987.5963435498505 603.0736164213067 336.305540447772 844.8754177558272 293.506755948228
897 0.005 4.485 1 692.6060840466924 571.4281524012457 571.6975666767667 919.0031653521183 959.7369548733433 987.596260107316 603.1626420394376 336.3666030218208 844.8888592650998 293.5067627277419
898 0.005 4.49 1 692.6708269683672 571.5433751978395 571.8129180395496 919.0062954383458 959.737242149472 987.5965608699221 603.2515519094394 336.427633309955 844.9024198042522 293.506769552612
899 0.005 4.495 1 692.7354077424957 571.6583909953052 571.9280621629865 919.0091625345892 959.7372120944216 987.5964796582203 603.3402765064919 336.4886296257553 844.9158181612067 293.5067763086135
900 0.005 4.5 1 692.7999345811478 571.7732008612792 572.0429998800572 919.0122785033303 959.737501626422 987.5967797101023 603.4289026380796 336.5495997780737 844.9293403335389 293.5067831103989
901 0.005 4.505 1 692.8642954491727 571.887804593916 572.1577312163098 919.015134397161 959.7374709114868 987.596698656066 603.5173497238583 336.6105301206998 844.9426970323442 293.5067898444213
902 0.005 4.51 1 692.9285893079186 572.002203171068 572.2722569464382 919.0182421232849 959.7377591596403 987.5969991762978 603.6056793017198 336.6714227149519 844.9561724059524 293.5067966258276
903 0.005 4.515 1 692.9927168365925 572.1163965284817 572.3865771509228 919.0210861215489 959.7377259557493 987.5969153556792 603.6938302553098 336.7322731470009 844.9694825205363 293.5068033398525
904 0.005 4.52 1 693.056779940229 572.2303855789864 572.500692603742 919.0241893365387 959.7380154776785 987.5972134846368 603.7818499329771 336.7930950568106 844.9829158114012 293.5068101005212
905 0.005 4.525 1 693.1206798318171 572.3441702808873 572.6146033912182 919.0270254042456 959.7379812159228 987.5971310342694 603.8697009114511 336.8538852363419 844.9961844803576 293.506816793668
906 0.005 4.53 1 693.1845150353726 572.4577513121175 572.7283100566719 919.0300961751518 959.7382557373916 987.5974284486018 603.9574517176815 336.9146418917611 845.0095452300104 293.5068235332811
907 0.005 4.535 1 693.2481779292142 572.5711285670004 572.8418127598741 919.0329149920093 959.7382190419488 987.5973464810461 604.0450214775728 336.9753656215511 845.0227547514197 293.5068302063177
908 0.005 4.54 1 693.3117816228685 572.6843031930202 572.9551123638871 919.0359974487726 959.7385071826203 987.5976458159992 604.1324806198314 337.0360507008406 845.0360984325469 293.5068369275384
909 0.005 4.545 1 693.3752244572379 572.7972749410308 573.0682088763037 919.0388206460066 959.7384744836577 987.5975610186013 604.2197644423333 337.0967047497708 845.0492840505938 293.5068435816877
910 0.005 4.55 1 693.4385913323252 572.9100453521995 573.1811035433158 919.0418830447492 959.7387563751266 987.5978602301078 604.3069211238228 337.1573253648442 845.0625901184692 293.5068502821025
911 0.005 4.555 1 693.5018025954017 573.0226136568765 573.2937959377869 919.0446891699365 959.7387208146321 987.5977748802446 604.3939084882553 337.2179111905562 845.0757354666862 293.5068569164353
912 0.005 4.56 1 693.5649559222913 573.1349809531065 573.4062868611588 919.0477592290824 959.7390096461826 987.5980755687111 604.4807901054741 337.2784628427011 845.0890066063753 293.5068635967094
913 0.005 4.565 1 693.6279508685941 573.247147017954 573.518576322323 919.0505698111268 959.7389760550548 987.5979908722848 604.5675006632908 337.3389803218746 845.1021164295381 293.5068702094679
914 0.005 4.57 1 693.6908948248688 573.3591127595903 573.6306649930193 919.0536727010477 959.7392732194814 987.598290759578 604.6541346904586 337.399466500238 845.1153540379504 293.5068768680906
915 0.005 4.575 1 693.7536755465679 573.4708780845015 573.74255301084 919.0564963208479 959.7392389090195 987.5982041384798 604.74058182313 337.4599169577872 845.1284290406356 293.5068834607623
916 0.005 4.58 1 693.8163948098376 573.582443934127 573.8542411474663 919.0595653729378 959.7395237850083 987.5985014941077 604.8269124079718 337.520331826607 845.1416262896671 293.5068900992862
917 0.005 4.585 1 693.8789518580869 573.6938100762824 573.9657293946897 919.0623658846398 959.7394866246378 987.5984134951092 604.9130649248012 337.580711214243 845.154657670004 293.5068966718842
918 0.005 4.59 1 693.9414495838575 573.8049776121992 574.077018586905 919.0654208800504 959.739771939226 987.5987127996025 604.9991093985731 337.641054690737 845.1678124156612 293.5069032915285
919 0.005 4.595 1 694.0037748278248 573.9159461073662 574.1881086073 919.0682126620236 959.7397353932082 987.5986269941512 605.0849657133474 337.701363704647 845.1808142883332 293.5069098460791
920 0.005 4.600000000000001 1 694.0660453890675 574.0267167525882 574.2990003284768 919.0712574911624 959.740019790166 987.5989235564881 605.1707183898686 337.7616367821601 845.1939327036134 293.5069164465955
921 0.005 4.605 1 694.1281581768347 574.1372893157514 574.4096937478618 919.0740394904149 959.7399830542353 987.5988377960457 605.2563011458438 337.8218755903309 845.2068842739681 293.5069229821927
922 0.005 4.61 1 694.1902136924773 574.2476648309823 574.5201896697272 919.0770771193212 959.7402677443586 987.5991346059169 605.3417760914174 337.8820796610549 845.2199580955602 293.5069295636053
923 0.005 4.615 1 694.2521121545698 574.3578433921706 574.6304882414255 919.0798533286411 959.7402317116776 987.5990496778049 605.4270837057697 337.9422495415672 845.2328688463213 293.5069360805176
924 0.005 4.62 1 694.3139515212621 574.4678257565187 574.7405901906681 919.0828851836344 959.7405162115189 987.5993446132545 605.5122822617805 338.0023905592017 845.2459026341062 293.506942645086
925 0.005 4.625 1 694.3756319084307 574.577611600465 574.8504954631871 919.0856538914687 959.7404781608587 987.5992571397915 605.5973081332332 338.0624941533916 845.258773419499 293.5069491455694
926 0.005 4.63 1 694.437254531421 574.6872020991757 574.960204905896 919.0886786803951 959.7407621326165 987.5995534338637 605.6822281068136 338.1225607303518 845.2717683075039 293.5069556925758
927 0.005 4.635 1 694.4987182350486 574.7965968768135 575.0697184616945 919.0914405876556 959.7407241617763 987.5994671352531 605.7669755953272 338.1825901842737 845.2846005226555 293.506962174547
928 0.005 4.64 1 694.560114943764 574.9057968231289 575.1790368309499 919.0944507661484 959.7410050060688 987.5997628082443 605.8516112745095 338.2425844435918 845.2975487441569 293.5069687023454
929 0.005 4.645 1 694.6213548068461 575.0148019849345 575.2881601400019 919.0972053646849 959.7409673645275 987.5996753478696 605.9360796170631 338.3025424776718 845.310340023679 293.5069751653789
930 0.005 4.65 1 694.6825404938396 575.1236132529882 575.3970891326462 919.1002181171793 959.7412522979865 987.5999701044568 606.02044219652 338.3624651740158 845.3232567709653 293.5069816757973
931 0.005 4.655 1 694.7435730087687 575.2322304433135 575.5058238244443 919.1029696180148 959.7412147260314 987.5998815634995 606.1046368357355 338.4223520125573 845.3360136122191 293.5069881196726
932 0.005 4.66 1 694.8045478765637 575.3406546246713 575.6143650296574 919.1059727241558 959.7414956172415 987.6001747642724 606.1887254407824 338.4822033600951 845.3488908710846 293.5069946039854
933 0.005 4.665 1 694.865367261209 575.4488854578584 575.7227127062544 919.1087153637802 959.7414573983147 987.6000886145856 606.2726448574812 338.5420195437654 845.361607810984 293.5070010192355
934 0.005 4.67 1 694.9261278477089 575.5569240760821 575.8308676804628 919.1117113061521 959.7417385369893 987.6003833586475 606.3564588781019 338.601799710126 845.3744452542298 293.5070074751729
935 0.005 4.675 1 694.9867326066696 575.6647701835183 575.9388299326406 919.1144482424356 959.741701069637 987.6002956261062 606.4401124166727 338.6615438819313 845.387121688505 293.5070138640464
936 0.005 4.68 1 695.0472806351335 575.7724243076592 576.0466000185294 919.1174370925519 959.7419813334493 987.600588883868 606.5236438082859 338.7212517280686 845.399921104517 293.5070202978798
937 0.005 4.685 1 695.1076774393533 575.8798867839541 576.1541781443988 919.1201786152922 959.7419458669333 987.6005006970905 606.6070497930023 338.7809240407541 845.4125641136839 293.5070266685037
938 0.005 4.69 1 695.1680141226572 575.9871587690524 576.2615651946876 919.123164754997 959.7422252839278 987.6007924709559 606.6903322562894 338.840562345231 845.4253261940829 293.5070330849111
939 0.005 4.695 1 695.2281865340236 576.094239389406 576.3687608800623 919.1258829942661 959.7421834640151 987.6007029526448 606.7734366723677 338.9001656521759 845.4379218349424 293.5070394375501
940 0.005 4.7 1 695.2883064049826 576.2011301434059 576.4757661567467 919.128855991103 959.7424624769477 987.6009965227722 606.856437592468 338.9597317404114 845.4506419661127 293.5070458357718
941 0.005 4.705 1 695.3482751567363 576.3078306498584 576.5825809879992 919.131570444427 959.7424220240091 987.6009065848153 606.9392699033655 339.0192608198148 845.4632034399436 293.5070521700412
942 0.005 4.71 1 695.4081890556046 576.4143418881597 576.6892061345598 919.1345377800667 959.7427011576057 987.6011988182497 607.0219964284986 339.0787407088092 845.4758866221689 293.507058551692
943 0.005 4.715 1 695.4679497585299 576.5206635866798 576.7956415652828 919.13724585403 959.7426605962374 987.6011082628914 607.1045550459236 339.1381926558277 845.4884102085724 293.5070648704015
944 0.005 4.72 1 695.5276660593577 576.6267966561634 576.9018880120615 919.140208703701 959.7429402996452 987.6014019185851 607.1870102089908 339.1976495220209 845.5010566620255 293.5070712354092
945 0.005 4.725000000000001 1 695.5872288387267 576.732740797289 577.0079453196398 919.1429387190257 959.7429080928208 987.6013144567723 607.2692932653082 339.2570529163476 845.5135485408309 293.5070775364736
946 0.005 4.73 1 695.6467277057612 576.8384971223912 577.1138144142019 919.1459046825561 959.7431879682831 987.6016046025979 607.3514712039505 339.3164106274824 845.526160956054 293.5070838829639
947 0.005 4.735 1 695.7060745256854 576.9440655725398 577.2194953601531 919.1486057252492 959.7431476386531 987.6015133592102 607.4334891982925 339.3757262942219 845.538612640413 293.5070901660707
948 0.005 4.74 1 695.765364786609 577.0494471665215 577.3249889536989 919.1515540785205 959.7434237573912 987.6018032573041 607.5154060373587 339.4350032135487 845.5511856296017 293.5070964953395
949 0.005 4.745 1 695.8244990274122 577.1546415068464 577.4302951264431 919.1542418704853 959.7433808000898 987.6017126966033 607.5971691058284 339.4942437649472 845.5635974719326 293.5071027609837
950 0.005 4.75 1 695.8835791858663 577.2596496052115 577.5354146429482 919.1571806861247 959.7436567340721 987.6020034815567 607.6788250000102 339.5534458560326 845.5761336537967 293.5071090726259
951 0.005 4.755 1 695.9425156877836 577.3644713827249 577.640347486888 919.1598703307898 959.7436155682126 987.60191171862 607.7603201859498 339.612610053274 845.588588441282 293.5071153203959
952 0.005 4.76 1 696.0013955307647 577.469107517051 577.7450943817653 919.1628028239688 959.7438916905138 987.602203067862 607.8417078013347 339.6717362426264 845.6011319923928 293.5071216155239
953 0.005 4.765 1 696.0601387830959 577.5735584336347 577.8496555879053 919.1654739115353 959.7438483739834 987.6021112380997 607.9229405695339 339.7308253984821 845.6134977407991 293.5071278463568
954 0.005 4.77 1 696.1188229882392 577.6778242802361 577.9540315761705 919.1683941060717 959.7441230211459 987.6024008104721 608.004060291765 339.789876879483 845.6259727171889 293.5071341231371
955 0.005 4.775 1 696.1773590849054 577.7819051361814 578.0582224106988 919.171063590668 959.744082664257 987.6023098827133 608.0850181251052 339.8488939110456 845.6382884994426 293.507140333732
956 0.005 4.78 1 696.235896599607 577.8858016841954 578.162228687738 919.1739804978921 959.7443579967162 987.6026001785968 608.1658736605195 339.9078689272887 845.6507092605775 293.5071465911626
957 0.005 4.785 1 696.294247277502 577.9895139594277 578.2660504743484 919.1766382063893 959.7443147257346 987.602507779322 608.2465639508223 339.9668084215883 845.6629718452261 293.5071527847335
958 0.005 4.79 1 696.3525212149585 578.0930429513238 578.3696885417949 919.1795475005403 959.7445895882648 987.6027976439768 608.3271495352835 340.0257110260507 845.6753542593382 293.5071590254686
959 0.005 4.795 1 696.4106282264806 578.1963887707047 578.4731430906596 919.1821281420513 959.7445363748659 987.6027050897269 608.4075623129155 340.0845771438011 845.687573345831 293.5071652018805
960 0.005 4.8 1 696.4686807074819 578.2995520382607 578.5764147058223 919.1850031999364 959.7448140803957 987.6029962798856 608.4878805584408 340.1434060116432 845.6999186378064 293.5071714236566
961 0.005 4.805 1 696.5265772618047 578.4025326998419 578.6795034260252 919.1876325786894 959.7447706122925 987.6029030578087 608.5680393560722 340.2021974045813 845.7121007503498 293.5071775800007
962 0.005 4.81 1 696.5844308411855 578.5053316433753 578.7824100107716 919.1905264126049 959.7450463585568 987.6031913909704 608.6481050371372 340.2609516495317 845.7244090160683 293.5071837820696
963 0.005 4.815 1 696.6422640557869 578.6079484380606 578.8851343243716 919.1931789723255 959.7450078791928 987.6030997390275 608.728025293368 340.3196785487755 845.7365688035254 293.5071899212665
964 0.005 4.82 1 696.7000607507127 578.7103839474842 578.9876769446662 919.1960578630454 959.7452780320034 987.6033870994704 608.8078403356594 340.3783628919103 845.7488475894119 293.5071961045479
965 0.005 4.825 1 696.7576520716971 578.8126381430972 579.0900380573989 919.198687851043 959.7452324305289 987.603293024288 608.8874899558386 340.4370078056073 845.760959760673 293.5072022233393
966 0.005 4.83 1 696.8151530857145 578.9147118384473 579.1922183369184 919.2015686599391 959.7455047244691 987.6035801671958 608.9670315096738 340.495614396282 845.7731901762678 293.5072083840506
967 0.005 4.835 1 696.8724849433869 579.0166048350978 579.2942177754474 919.2041946336557 959.7454590397392 987.6034862681091 609.0464114817163 340.5541848958624 845.7852646825972 293.5072144809069
968 0.005 4.84 1 696.9298922320769 579.1183183658469 579.3960372945029 919.2070545064021 959.7457276271116 987.6037733064717 609.1256920312395 340.6127175047387 845.7973932638203 293.5072206231032
969 0.005 4.845 1 696.9870629656923 579.2198520367338 579.4976767818783 919.2096719447749 959.7456839109176 987.6036789245139 609.2048148709464 340.6712117588413 845.8094117421782 293.5072267040474
970 0.005 4.850000000000001 1 697.044150664059 579.3212066920667 579.5991369224525 919.2125445475709 959.7459584878927 987.603967265968 609.2838389657336 340.7296654159455 845.8215693079512 293.5072328297994
971 0.005 4.855 1 697.1010285699437 579.422382055498 579.7004176921326 919.2151639852979 959.7459156718891 987.603872608163 609.3627026985557 340.7880821011748 845.8335768775264 293.5072388933179
972 0.005 4.86 1 697.1578680340426 579.5233792254872 579.8015198404524 919.2180316626836 959.7461888633525 987.6041608166827 609.4414702509192 340.8464605741916 845.8457132167152 293.5072449997988
973 0.005 4.865 1 697.2145716757084 579.6241981128733 579.9024434147295 919.2206380392721 959.7461415063342 987.6040658394201 609.5200828811705 340.9048016461953 845.8576881005464 293.5072510426162
974 0.005 4.87 1 697.2712322178689 579.724839509744 580.0031891150445 919.2234966256049 959.7464127562861 987.6043518540905 609.5985822464179 340.9631015410969 845.8697818615245 293.5072571278545
975 0.005 4.875 1 697.3277810342946 579.8253034717166 580.1037570830827 919.2261114204671 959.7463699345603 987.6042556293366 609.6769406443435 341.0213637801779 845.8817361048137 293.5072631503036
976 0.005 4.88 1 697.3842768431062 579.9255907191414 580.2041479963943 919.2289662856118 959.7466392086284 987.6045420632335 609.755197064085 341.0795867228464 845.893800351428 293.507269216421
977 0.005 4.885 1 697.4406158669403 580.0257010236711 580.3043617687124 919.2315571737057 959.7465891505996 987.6044449518438 609.8332975882536 341.137771428184 845.9056973774634 293.5072752191007
978 0.005 4.89 1 697.4968968886609 580.1256352636925 580.4043991044201 919.2343978174688 959.7468592679144 987.6047317455929 609.9113009702236 341.1959196693772 845.9177126470811 293.5072812662528
979 0.005 4.895 1 697.5530261056549 580.225393175911 580.5042599525825 919.2369806861002 959.7468120785491 987.6046373842029 609.9891456252784 341.2540307853449 845.929569120653 293.5072872521348
980 0.005 4.9 1 697.6091098018413 580.3249759574817 580.6039452737313 919.2397900593656 959.7470744529933 987.6049214219145 610.0668949635867 341.3121040516468 845.9415390841203 293.5072932846675
981 0.005 4.905 1 697.6650424024855 580.4243830213902 580.7034547568685 919.2423566902905 959.7470253580238 987.6048250941325 610.1444853751385 341.3701359818073 845.953354357392 293.507299255238
982 0.005 4.91 1 697.7209213858596 580.5236149898541 580.8027889676611 919.2451813198848 959.7472962609457 987.6051113538314 610.2219749921608 341.4281308307031 845.9652934363726 293.5073052708674
983 0.005 4.915 1 697.7766539775606 580.6226719408663 580.9019479686121 919.2477523810785 959.7472484219463 987.6050148247684 610.2993097252648 341.4860898239685 845.9770775788032 293.5073112245275
984 0.005 4.92 1 697.8323380738943 580.7215548362257 581.0009325141311 919.2505769521413 959.7475191701134 987.6052994972848 610.3765503806638 341.5440089989046 845.988985453789 293.5073172216614
985 0.005 4.925 1 697.8878769420951 580.8202634139678 581.0997425666671 919.2531436749966 959.7474709560264 987.6052021365996 610.4536350455897 341.6018896159835 846.0007363436702 293.5073231564176
986 0.005 4.93 1 697.9433277585309 580.9187989600262 581.1983790358771 919.2559696184991 959.7477468166729 987.6054897460676 610.5306299424577 341.659733168562 846.0126084535887 293.5073291352519
987 0.005 4.935 1 697.9986526252236 581.0171609079301 581.2968417653926 919.258533316989 959.7476991599715 987.6053924185046 610.6074648627056 341.7175407486675 846.0243254666822 293.5073350527538
988 0.005 4.94 1 698.0539290286962 581.1153500013646 581.3951313681765 919.2613394877854 959.7479648953927 987.6056758621941 610.6842103844323 341.7753089608872 846.0361495291666 293.507341014742
989 0.005 4.945 1 698.1090695236193 581.2133662105131 581.4932478874445 919.2638907161678 959.7479149516776 987.6055778440705 610.7607987259089 341.8330385257798 846.0478240328436 293.5073469146576
990 0.005 4.95 1 698.164169483621 581.3112104406248 581.5911920496136 919.2666942249141 959.7481837150448 987.6058628701292 610.8372923552545 341.8907292175143 846.0596245964564 293.5073528602506
991 0.005 4.955 1 698.2191316639351 581.4088823606842 581.6889637747952 919.2692395527176 959.7481338495097 987.6057651693633 610.9136233411258 341.9483812041896 846.0712682595979 293.5073587432406
992 0.005 4.96 1 698.2740533512455 581.5063832391133 581.7865639706604 919.272046485788 959.7484068536003 987.6060503920196 610.98986872872 342.005995166246 846.0830506847614 293.5073646709816
993 0.005 4.965 1 698.3288276321728 581.6037126396157 581.883992508219 919.2745853531712 959.7483556296851 987.6059519580573 611.0659599489645 342.0635706519639 846.0946625241546 293.5073705358395
994 0.005 4.97 1 698.3835586360066 581.700871431688 581.9812500954857 919.2773788828655 959.7486248852402 987.6062360010897 611.1419806779612 342.1211066716305 846.1063986600905 293.5073764448429
995 0.005 4.975000000000001 1 698.4381558785719 581.7978594408454 582.0783367039866 919.2798987682445 959.7485695350724 987.6061371836328 611.2178170315251 342.1786043826883 846.1179683335205 293.5073822922515
996 0.005 4.98 1 698.4927059470631 581.8946776542931 582.1752531017414 919.2826855305556 959.7488427039509 987.6064224898857 611.2935666922787 342.236062848351 846.1296670683365 293.5073881843624
997 0.005 4.985 1 698.547111508323 581.9913257449141 582.2719992135592 919.2852109344186 959.7487905389935 987.6063214850199 611.3691693125724 342.2934857438254 846.1412019860586 293.507394017025
998 0.005 4.99 1 698.6013970692411 582.0878045520141 582.3685757071419 919.2879994649065 959.7490619929173 987.6066064713714 611.4446745064214 342.3508681417417 846.1528845374843 293.5073998957653
999 0.005 4.995 1 698.655569942664 582.1841138462879 582.4649825472449 919.2905184912113 959.7490086854591 987.6065053354565 611.520025287341 342.4082093270745 846.1643925148524 293.507405714639
1000 0.005 5 1 698.7097144241864 582.2802545629547 582.5612204510829 919.2932893097956 959.7492752336376 987.6067874964292 611.595281238663 342.4655120301967 846.176019606999 293.5074115793229
1001 0.005 5.005 1 698.7637237077257 582.3762261209058 582.6572891090334 919.2958357396462 959.7492292946646 987.6066906389931 611.6703913562646 342.5227759830727 846.1874920010669 293.5074173827851
1002 0.005 5.01 1 698.8176944499369 582.4720301690508 582.7531898109374 919.2985831979873 959.7494880559434 987.606971095051 611.7454060290021 342.5800001127088 846.1990698536089 293.5074232318487
1003 0.005 5.015 1 698.8715205779424 582.5676655119187 582.8489219445155 919.3010783528248 959.7494337065897 987.6068708000417 611.8202594529495 342.6371851397036 846.2104863286639 293.507429020678
1004 0.005 5.02 1 698.9253076850973 582.6631334773775 582.9444863181393 919.3038366533574 959.7497017577103 987.607154010969 611.8950246797464 342.6943310955802 846.2220324401942 293.5074348549646
1005 0.005 5.025 1 698.9789531249896 582.7584338563265 583.0398829238645 919.3063316824866 959.7496477195422 987.6070539122126 611.9696389435375 342.751438182484 846.2334165458623 293.5074406287424
1006 0.005 5.03 1 699.0325679202153 582.8535674610135 583.1351123958875 919.3091029685198 959.7499197140734 987.6073369544285 612.0441620691275 342.8085060095931 846.2449384756201 293.5074464469823
1007 0.005 5.035 1 699.086039471683 582.9485341486068 583.2301747608242 919.3115993463506 959.7498640023139 987.6072341331814 612.1185338209929 342.865533620356 846.2562935389884 293.5074522048155
1008 0.005 5.04 1 699.1394647383013 583.0433348098884 583.3250707443476 919.3143483192937 959.7501306287535 987.6075163104513 612.1928176747524 342.9225222635524 846.2677741093364 293.5074580077471
1009 0.005 5.045 1 699.1927467428092 583.137969174542 583.4198002778436 919.3168313485969 959.7500747187095 987.6074157426768 612.26694580766 342.979472344967 846.2790900249513 293.5074637494361
1010 0.005 5.05 1 699.2459876441725 583.2324386170466 583.514364294963 919.3195699119298 959.7503405021155 987.6076963491427 612.3409906587129 343.0363825028259 846.2905337759007 293.5074695351689
1011 0.005 5.055 1 699.2990843544299 583.326742519534 583.6087626315741 919.3220451517897 959.7502844425136 987.6075946440968 612.4148838693591 343.0932534250537 846.3018148146201 293.5074752593275
1012 0.005 5.06 1 699.3521389148817 583.4208816751814 583.7029959397931 919.3247777104319 959.7505511358434 987.6078762194755 612.488685402764 343.1500881556211 846.3132242313726 293.507481028875
1013 0.005 5.065 1 699.4050518069628 583.5148560550675 583.7970642391789 919.3272476244965 959.7504953856843 987.6077737221044 612.5623388953184 343.2068821392049 846.3244712302399 293.5074867365535
1014 0.005 5.07 1 699.4579224213923 583.6086664737303 583.8909682290291 919.3299731297083 959.7507603293681 987.6080557421818 612.6359023376863 343.2636374522604 846.3358461211646 293.5074924887223
1015 0.005 5.075 1 699.5106512696492 583.7023126115803 583.9847078066642 919.3324354748685 959.7507032806006 987.6079515248392 612.7093151261164 343.3203556975411 846.3470583655243 293.5074981792945
1016 0.005 5.08 1 699.5633382990291 583.7957954437195 584.0782837110896 919.3351548504708 959.7509686143537 987.6082320984792 612.7826387105717 343.3770301401846 846.3583992238733 293.5075039137139
1017 0.005 5.085 1 699.615882379111 583.8891144640634 584.1716957466311 919.3376118239177 959.750913062676 987.6081286939242 612.855806018008 343.4336646939216 846.3695788525093 293.5075095864785
1018 0.005 5.09 1 699.6683689531409 583.9822709145133 584.2649447710592 919.340329254851 959.7511803122584 987.6084112970592 612.9288874717586 343.4902597756417 846.3808892130645 293.5075153028612
1019 0.005 5.095 1 699.7207223341279 584.0752644368733 584.3580307043534 919.3427810977979 959.7511230011684 987.6083075157743 613.0018228911115 343.5468139128552 846.3920345340184 293.5075209568352
1020 0.005 5.100000000000001 1 699.7730232386335 584.168095141503 584.4509538770867 919.3454840368546 959.7513859252967 987.6085872879605 613.0746552582199 343.603327629564 846.4033080218934 293.5075266555396
1021 0.005 5.105 1 699.8251936720611 584.2607638651976 584.5437146321113 919.3479281044383 959.7513294822235 987.6084846430937 613.1473523077398 343.659802205704 846.4144200832976 293.5075322926874
1022 0.005 5.11 1 699.8773306165745 584.3532711447801 584.6363135966914 919.3506297709922 959.7515946007062 987.608764738918 613.2199630160319 343.7162378614024 846.4256606050031 293.5075379737654
1023 0.005 5.115 1 699.9293306245562 584.44561649631 584.7287505914371 919.3530715132853 959.7515374642709 987.6086617152272 613.2924282715336 343.7726339139985 846.436738472696 293.5075435919001
1024 0.005 5.12 1 699.9812898862015 584.5378011417336 584.8210264732725 919.3557653245389 959.7518003210668 987.6089404506679 613.3648139538024 343.8289866140809 846.4479430506713 293.5075492554061
1025 0.005 5.125 1 700.0331136309409 584.6298245806026 584.9131410537606 919.3581938812276 959.7517416033463 987.6088357426394 613.4370446068052 343.8852994797155 846.4589852214966 293.5075548567539
1026 0.005 5.13 1 700.0849012218973 584.72168788868 585.0050951042532 919.3608813817762 959.7520052208693 987.6091160754847 613.5091894275486 343.9415559245887 846.4701562949633 293.507560502737
1027 0.005 5.135 1 700.1365465329771 584.8133906579328 585.0968884945206 919.3633011997341 959.7519446143372 987.6090101581922 613.5811825125018 343.9977840337109 846.4811633697379 293.5075660856773
1028 0.005 5.14 1 700.1881569544556 584.9049339668882 585.1885220249894 919.3659859337736 959.7522094206582 987.6092893587412 613.6530954151972 344.0539745149112 846.4923018864929 293.5075717125117
1029 0.005 5.145 1 700.2396282505561 584.9963173998079 585.2799955594569 919.3684049448508 959.7521505591167 987.6091860545151 613.7248574754606 344.1101275514184 846.503277867404 293.5075772785829
1030 0.005 5.15 1 700.291061969293 585.0875418990022 585.3713098138087 919.3710796413466 959.7524132564831 987.60946347058 613.7965322533377 344.1662418996484 846.5143821085572 293.5075828886203
1031 0.005 5.155 1 700.3423560797067 585.1786071778722 585.462464703474 919.3734906834495 959.752353890481 987.6093588470055 613.8680592595007 344.2223165483007 846.5253240898517 293.5075884362332
1032 0.005 5.16 1 700.3936124835743 585.2695139695827 585.5534608572998 919.376156825158 959.7526156990322 987.6096375080401 613.9394976250688 344.278352077 846.5363942759024 293.5075940293885
1033 0.005 5.165 1 700.4447316050517 585.3602627358654 585.644298517569 919.3785601570586 959.7525552676362 987.6095322748507 614.0107949865072 344.3343467303352 846.5473022529227 293.507599561845
1034 0.005 5.17 1 700.4958135208641 585.4508538735088 585.7349782459297 919.381220862394 959.7528173459754 987.6098100730668 614.0820068975387 344.3903010923981 846.5583394262749 293.507605140678
1035 0.005 5.175 1 700.5467692604982 585.5412869242115 585.8254998655555 919.3836256031865 959.7527614576774 987.6097053170398 614.153074495011 344.4462159394413 846.5692215453995 293.5076106583754
1036 0.005 5.18 1 700.5976847965975 585.6315629315501 585.9158641062552 919.3862833516401 959.7530246060097 987.6099840414154 614.2240557195701 344.5020976360577 846.5802292499326 293.5076162222211
1037 0.005 5.185 1 700.6484592889356 585.7216815832564 586.0060708664223 919.3886760311659 959.7529641970492 987.6098784227057 614.2948826933228 344.5579369108777 846.5910731204806 293.5076217249486
1038 0.005 5.19 1 700.6991976763132 585.81164379415 586.09612086241 919.3913260708891 959.7532257231074 987.6101551386846 614.3656293312716 344.6137338810738 846.6020459586106 293.5076272737001
1039 0.005 5.195 1 700.7497954491564 585.9014492090721 586.1860139622855 919.3937116967618 959.7531645505481 987.6100482886952 614.4362309481171 344.6694871926264 846.6128552132072 293.5076327633332
1040 0.005 5.2 1 700.8003558782121 585.9910988000014 586.2757508923859 919.3963543514411 959.753425922405 987.6103256684876 614.5067494826009 344.7252009919914 846.6237934381944 293.5076382986568
1041 0.005 5.205 1 700.8507765066081 586.0805922264086 586.3653315428706 919.3987333277946 959.7533645369193 987.6102199286175 614.5771208583209 344.780874745802 846.6345690615523 293.5076437753928
1042 0.005 5.21 1 700.9011260363076 586.1699302619096 586.4547565141 919.4013664935686 959.7536240884181 987.6104958747273 614.6474113702558 344.8365081028551 846.6454458626063 293.5076492998443
1043 0.005 5.215 1 700.9513516603091 586.2591127288159 586.5440257900476 919.4037384020708 959.7535624242837 987.6103885634388 614.7175568888076 344.892101289998 846.6561750562013 293.5076547670473
1044 0.005 5.22 1 701.0015504795057 586.3481405886461 586.6331401013906 919.4063688398161 959.7538237386941 987.6106662097424 614.7876202596956 344.9476523039055 846.6670383229582 293.5076602805165
1045 0.005 5.225000000000001 1 701.0516175178436 586.4370134580723 586.7220993197317 919.4087357693763 959.7537622051393 987.6105593176102 614.8575385867259 345.0031650609832 846.6777439351691 293.5076657337846
1046 0.005 5.23 1 701.1016536648394 586.5257322958983 586.81090416616 919.4113597608219 959.7540231761907 987.6108371016866 614.9273746643843 345.0586372995857 846.6885814740439 293.5076712337171
1047 0.005 5.235 1 701.1515554870763 586.6142968147602 586.8995545506717 919.4137201512021 959.7539615341933 987.610729384981 614.9970670994963 345.1140695818668 846.699258111052 293.5076766726456
1048 0.005 5.24 1 701.2014272668041 586.702707913526 586.9880511769837 919.4163373164598 959.7542214931277 987.6110050101165 615.0666805403271 345.1694608684447 846.7100649846168 293.5076821577779
1049 0.005 5.245 1 701.2511627730775 586.7909652303005 587.0763939202666 919.4186907498898 959.7541591243344 987.6108970752723 615.136148164315 345.224812991675 846.7207093743123 293.5076875819014
1050 0.005 5.25 1 701.300864341028 586.8790697005868 587.1645834866844 919.4213014067049 959.7544192380927 987.6111736465797 615.2055329551207 345.2801237758264 846.7314838683399 293.5076930535122
1051 0.005 5.255 1 701.3504274413752 586.9670214393799 587.2526199770482 919.4236498270533 959.7543550799718 987.6110645480693 615.2747816952552 345.3353942087244 846.7420958600386 293.5076984637366
1052 0.005 5.26 1 701.3999579117124 587.0548210408631 587.3405040022516 919.4262538767986 959.7546136800511 987.6113393612395 615.3439470938662 345.3906214700167 846.7528374082762 293.5077039195024
1053 0.005 5.265 1 701.4493539147153 587.1424681486947 587.4282354332532 919.4285954051884 959.7545510309118 987.6112321469152 615.4129694213939 345.4458094785799 846.7634175977947 293.5077093145845
1054 0.005 5.27 1 701.4987152333754 587.2299636682035 587.5158149660963 919.4311937449545 959.7548110011459 987.6115083513065 615.4819091360367 345.5009571006855 846.7741269499912 293.507714755612
1055 0.005 5.275 1 701.547943541651 587.3173067817677 587.6032422433497 919.4335264387145 959.7547466347665 987.6114008936719 615.550701743402 345.55606342791 846.7846741872041 293.5077201353226
1056 0.005 5.28 1 701.5971397611767 587.4044988866143 587.690518126151 919.4361187540785 959.7550059926376 987.6116757448477 615.6194150000422 345.6111294089044 846.7953514559046 293.507725560216
1057 0.005 5.285 1 701.6461975059506 587.4915396011305 587.777642491823 919.4384469278798 959.75494251344 987.6115652445235 615.6879801914457 345.6661548292549 846.8058665487632 293.5077309234429
1058 0.005 5.29 1 701.6952127471762 587.5784293343244 587.8646157950967 919.4410283162589 959.7551997420421 987.6118406432463 615.7564594400696 345.7211404885637 846.8165072212072 293.5077363330155
1059 0.005 5.295 1 701.7440960522841 587.6651682870912 587.9514381113671 919.4433500395945 959.7551360701209 987.611731563649 615.8248027558141 345.7760854040828 846.826989201541 293.5077416805312
1060 0.005 5.3 1 701.7929525309759 587.7517574169511 588.0381102006837 919.445932689017 959.7553954480001 987.6120055628465 615.8930703402302 345.8309895153312 846.8376035947292 293.5077470742814
1061 0.005 5.305 1 701.8416638431885 587.838196264045 588.1246319315204 919.4481945066195 959.7553300166608 987.6118979886129 615.9611985329136 345.8858528861334 846.8479571300953 293.5077524056991
1062 0.005 5.31 1 701.8903463202405 587.9244860176331 588.2110040738843 919.4507608223672 959.7555925699072 987.6121740199303 616.0292498573664 345.9406751862051 846.8584850535082 293.50775778362
1063 0.005 5.315 1 701.9388943319224 588.010626293596 588.2972265380381 919.4530680776837 959.7555341523724 987.6120632479444 616.0971564684629 345.9954569163715 846.8688736069466 293.5077630993508
1064 0.005 5.32 1 701.9874153049047 588.096617967954 588.3833000435985 919.4556452815204 959.7557913724302 987.6123380047194 616.1649897833953 346.050196963769 846.879416104357 293.5077684615793
1065 0.005 5.325 1 702.0358046610054 588.1824606461394 588.4692244458031 919.4579519443254 959.7557240725847 987.6122279898659 616.2326813762854 346.1048973986217 846.8898011002134 293.5077737608622
1066 0.005 5.33 1 702.0841613308794 588.2681549415194 588.5550002892326 919.4605104054579 959.7559843401187 987.612501720792 616.3002857546862 346.1595571243739 846.9003157058031 293.507779105219
1067 0.005 5.335 1 702.1323823775643 588.3537007108048 588.6406275097797 919.4628190352042 959.7559222614361 987.6123903847217 616.3677618405643 346.2141781130039 846.9106732351662 293.5077843868672
1068 0.005 5.34 1 702.1805755680381 588.4390988925775 588.7261068259835 919.4653783825602 959.7561779189198 987.6126645662602 616.4351563020906 346.2687567701875 846.9211617215025 293.5077897134945
1069 0.005 5.345 1 702.2286341424956 588.5243491150629 588.8114380930158 919.4676706686629 959.7561113495046 987.6125526836191 616.5023909482281 346.3232937038844 846.9314865195962 293.5077949781992
1070 0.005 5.350000000000001 1 702.2766645127267 588.6094523249816 588.8966220219703 919.470218718187 959.7563668766562 987.6128265047915 616.5695592578633 346.3777891188534 846.9419419274029 293.5078002892234
1071 0.005 5.355 1 702.3245622912766 588.6944081496056 588.9816584707207 919.4725007800038 959.7562991831256 987.6127144239484 616.6365906835238 346.4322424950153 846.9522344026137 293.5078055396637
1072 0.005 5.36 1 702.3724300643771 588.7792174559548 589.0665481154971 919.4750416055114 959.7565549204744 987.6129874763062 616.7035450350771 346.4866545865621 846.9626575408161 293.5078108356904
1073 0.005 5.365 1 702.4201645951759 588.8638799466931 589.1512908386909 919.4773181123161 959.7564883333424 987.6128762292851 616.7703603176801 346.5410257224331 846.972917694777 293.5078160698206
1074 0.005 5.37 1 702.467870196621 588.9483966873299 589.2358874100197 919.4798537529898 959.7567441890723 987.6131486670447 616.8371006970971 346.5953544344211 846.9833114775196 293.5078213503464
1075 0.005 5.375 1 702.5154427024962 589.0327671695533 589.3203376483514 919.4821243883897 959.756676708637 987.6130375377849 616.9037010568801 346.6496427099575 846.9935414235251 293.5078265692134
1076 0.005 5.38 1 702.5630080966049 589.1169925004476 589.4046423475564 919.4846558342655 959.7569327619913 987.6133097520596 616.970231510002 346.7038901224755 847.0039077116299 293.5078318346146
1077 0.005 5.385 1 702.6104057927137 589.2010722001912 589.488801325616 919.4869211399733 959.7568650002825 987.6131974945066 617.0366198373443 346.7580966349959 847.0141070419764 293.50783703818
1078 0.005 5.39 1 702.6577845785351 589.2850074839778 589.572815412005 919.4894448470609 959.7571199873719 987.6134704871117 617.1029343498191 346.8122622729545 847.024436537657 293.5078422891957
1079 0.005 5.395 1 702.7050287852661 589.3687977695726 589.6566844248839 919.4917023624803 959.7570524053853 987.6133582156843 617.1691112254845 346.8663870750761 847.0346023744947 293.5078474796688
1080 0.005 5.4 1 702.7522464101121 589.4524439039246 589.7404089956581 919.4942200216925 959.7573074343786 987.6136297008577 617.2352093789735 346.9204679103503 847.0449000804692 293.507852716464
1081 0.005 5.405 1 702.7993038784023 589.5359454320494 589.8239889155307 919.4964796085001 959.7572432627267 987.6135191189312 617.3011666430176 346.9745078702942 847.055034795164 293.5078578913906
1082 0.005 5.41 1 702.8463403089145 589.6193033634929 589.907424918349 919.4989966565877 959.7574997779967 987.6137921937743 617.367022819705 347.0285068043914 847.0653036595526 293.5078631128935
1083 0.005 5.415 1 702.8932555744267 589.7025174183528 589.9907169151263 919.5012468314424 959.7574312873165 987.6136776446955 617.4327584524337 347.0824666798306 847.0754116721937 293.5078682727808
1084 0.005 5.42 1 702.9401482977315 589.7855883889072 590.0738655556452 919.5037525228814 959.7576842418682 987.6139486926162 617.4984226834691 347.1363849694906 847.0856502150942 293.5078734789375
1085 0.005 5.425 1 702.9869130612827 589.8685159064197 590.1568706850209 919.5059924334006 959.7576147845706 987.6138362473941 617.5639515945517 347.1902629615063 847.0957249910904 293.5078786238356
1086 0.005 5.43 1 703.0336520716668 589.9513010770698 590.2397330726758 919.5084933525276 959.7578699856925 987.6141072643086 617.6294096053382 347.2440992411959 847.105931400108 293.507883815486
1087 0.005 5.435 1 703.080260744612 590.0339434771851 590.3224525718052 919.5107265512141 959.7578000645969 987.6139934634775 617.6947300168455 347.2978932111437 847.1159744310448 293.5078889455555
1088 0.005 5.44 1 703.1268428007728 590.1164439715444 590.4050298638122 919.513218551397 959.7580538146036 987.6142648096505 617.7599768851225 347.3516471416483 847.1261486871228 293.5078941235251
1089 0.005 5.445 1 703.1732955520653 590.1988022333949 590.4874648169783 919.5154464695925 959.7579840576756 987.614151008473 617.8250882932085 347.4053593721457 847.1361607133827 293.5078992396881
1090 0.005 5.45 1 703.2197096839385 590.2810190119972 590.5697579797611 919.5179058019514 959.7582278668264 987.6144190117947 617.8901207237291 347.4590298661958 847.1462714715315 293.5079044010251
1091 0.005 5.455 1 703.2659946388605 590.3630940683767 590.6519093156364 919.5201192853922 959.7581576926337 987.6143053515863 617.9550200620434 347.5126581889114 847.1562372371693 293.5079095010187
1092 0.005 5.46 1 703.3122547950725 590.4450282500721 590.7339194985549 919.5225981619966 959.7584120845173 987.6145771185624 618.0198458720612 347.5662497232906 847.1663436961294 293.5079146472212
1093 0.005 5.465 1 703.3583878592955 590.5268213054496 590.8157884319612 919.5248150796536 959.758342841308 987.6144631947357 618.0845380062186 347.6197967368464 847.176292661678 293.5079197314109
1094 0.005 5.47 1 703.4044955005264 590.6084738736319 590.8975166928346 919.5272883089169 959.7585939599464 987.6147314295825 618.1491536190273 347.6733032787624 847.1863744359595 293.5079248603053
1095 0.005 5.475000000000001 1 703.4504758985111 590.6899857851876 590.979104190011 919.5294980651871 959.75852353255 987.6146174062691 618.2136354254869 347.7267678729471 847.1962950064545 293.5079299269488
1096 0.005 5.48 1 703.4964302300499 590.7713579145124 591.0605516062406 919.5319658874537 959.7587755401997 987.6148881055919 618.2780436190511 347.7801907085982 847.2063472919582 293.5079350388657
1097 0.005 5.485 1 703.5422544460837 590.8525899635433 591.1418588262762 919.5341700754409 959.7587049314374 987.6147742546492 618.342316708785 347.8335716796698 847.2162371765851 293.5079400888307
1098 0.005 5.49 1 703.5880542251892 590.9336827314543 591.2230264921363 919.5366326856154 959.7589566985164 987.6150427288687 618.4065193253218 347.8869108487945 847.2262589289903 293.5079451840805
1099 0.005 5.495 1 703.6337247670783 591.0146360537971 591.304054545004 919.5388290688795 959.7588854640308 987.6149274152641 618.4705875596493 347.9402083200249 847.2361178464259 293.5079502165404
1100 0.005 5.5 1 703.6793697836039 591.095450472247 591.3849435182073 919.5412851250409 959.7591370682673 987.6151976179457 618.5345807065481 347.993464097592 847.2461092356643 293.5079552921964
1101 0.005 5.505 1 703.7248863070713 591.1761258060827 591.4656933149554 919.5434764912816 959.759065503222 987.6150811285645 618.5984398482634 348.0466784233442 847.2559386205843 293.5079603086378
1102 0.005 5.51 1 703.7703767997955 591.256663060861 591.5463046681438 919.5459253208958 959.7593158213738 987.6153492615331 618.6622282300449 348.0998524803437 847.2658993921754 293.50796537051
1103 0.005 5.515 1 703.8157386763141 591.3370618039656 591.6267774209929 919.5481098833252 959.7592437226696 987.6152335166481 618.7258826160419 348.1529837187082 847.275698167721 293.5079703725524
1104 0.005 5.52 1 703.8610748841841 591.4173228845186 591.7071122286609 919.5505533824422 959.7594945861584 987.615503022885 618.7894645840128 348.2060735627284 847.285629122671 293.5079754205745
1105 0.005 5.525 1 703.906311405224 591.4974463871802 591.7873091661153 919.5527283103082 959.7594221308267 987.6153889266332 618.8529330039787 348.2591215799523 847.2954046415892 293.507980408843
1106 0.005 5.53 1 703.9515113506083 591.5774328464748 591.8673687849929 919.5551631147058 959.7596727869402 987.6156570192561 618.9163243069547 348.312127696688 847.3053035305521 293.5079854432578
1107 0.005 5.535 1 703.9965768830637 591.6572818915424 591.9472909171899 919.5573362445701 959.7596009462784 987.6155400033778 618.979578560902 348.3650923650778 847.3150394491433 293.5079904188671
1108 0.005 5.54 1 704.0416126196852 591.736994394553 592.027076233144 919.5597671580214 959.7598514674198 987.6158091108108 619.0427587274874 348.418015342906 847.3249078486465 293.5079954405786
1109 0.005 5.545 1 704.0865105376062 591.8165696104236 592.1067243813529 919.56193519556 959.7597792797891 987.615693981696 619.1057557812923 348.470896464435 847.3346171500668 293.5080004036661
1110 0.005 5.55 1 704.1313823479799 591.8960086950443 592.1862361143682 919.564360339979 959.7600295243368 987.6159617322563 619.1686952724101 348.5237374553467 847.3444583596661 293.5080054147639
1111 0.005 5.555 1 704.1761268715015 591.9753110783413 592.2656111869213 919.5665215856759 959.759956644411 987.6158442292183 619.2315107807797 348.576533632338 847.3541382753294 293.5080103669621
1112 0.005 5.56 1 704.2208489322915 592.0544779789383 592.3448503947858 919.5689391013458 959.7602054429689 987.6161116523627 619.2942761471501 348.6292896440091 847.3639501213331 293.5080153653309
1113 0.005 5.565 1 704.265445169395 592.1335090405436 592.4239536196503 919.5710936758585 959.7601321418244 987.6159955423709 619.3569095535967 348.6820046441878 847.3736003198903 293.5080203052088
1114 0.005 5.57 1 704.3100182567589 592.2124050678337 592.5029215088383 919.573506399858 959.7603810443043 987.6162625787985 619.4194734772672 348.7346777952486 847.3833826284319 293.5080252914567
1115 0.005 5.575 1 704.3544828570319 592.2911656409078 592.5817538815346 919.575656661102 959.7603081969185 987.6161445477234 619.4819076755913 348.7873092169567 847.3930047679872 293.5080302188467
1116 0.005 5.58 1 704.3989179392473 592.3697917540674 592.6604514608526 919.5780640454019 959.7605566059049 987.6164130575868 619.5442718048538 348.8398991301001 847.4027574576374 293.5080351929927
1117 0.005 5.585 1 704.443197981602 592.4482831709695 592.7390141372193 919.5802171511219 959.760484811144 987.6162957828554 619.6065076148254 348.8924470191548 847.4123436064447 293.508040107874
1118 0.005 5.59 1 704.4874615110517 592.5266406392707 592.8174425835775 919.5826230169913 959.7607336169613 987.6165625106947 619.6686736036618 348.9449542759376 847.4220665524847 293.5080450680581
1119 0.005 5.595 1 704.5316050294844 592.6048638398568 592.8957366651078 919.5847628495521 959.7606594815119 987.6164446218792 619.7307096185796 348.9974193821358 847.4316306310094 293.5080499685025
1120 0.005 5.600000000000001 1 704.5757302362647 592.682953614956 592.973897029011 919.5871605426925 959.7609075663955 987.6167111560726 619.7926737350936 349.0498423188379 847.4413274512207 293.5080549148688
1121 0.005 5.605 1 704.6197462382088 592.7609096813262 593.0519235770628 919.5892938803561 959.760833248072 987.6165931139535 619.8545133683327 349.1022234614487 847.4508639385459 293.5080598018292
1122 0.005 5.61 1 704.6637338797397 592.8387327775545 593.1298169068662 919.5916816373073 959.7610801033228 987.6168589695221 619.9162803742896 349.1545659954907 847.4605292788348 293.5080647343324
1123 0.005 5.615 1 704.707597597148 592.9164226431946 593.2075769038353 919.5938064076295 959.7610051433998 987.6167406878552 619.9779185875673 349.2068595874609 847.4700332496857 293.5080696072143
1124 0.005 5.62 1 704.7514591947049 592.9939801325354 593.2852042273482 919.5961892810161 959.7612530572345 987.6170065599777 620.0394874388811 349.2591142264623 847.479666835706 293.5080745260499
1125 0.005 5.625 1 704.7951837297791 593.0714047367203 593.3626986573411 919.598309432069 959.76117840002 987.6168889362493 620.1009245878492 349.3113269924946 847.4891410956359 293.5080793863207
1126 0.005 5.63 1 704.8388786504082 593.1486974161542 593.4400608793582 919.6006877340031 959.7614261451926 987.617155657531 620.1622935625851 349.3634979517379 847.4987477659814 293.5080842916037
1127 0.005 5.635 1 704.88244498447 593.2258577997508 593.5172907302823 919.6028015961111 959.7613506004134 987.6170358317233 620.2235331041937 349.4156272273177 847.5081936601084 293.5080891384835
1128 0.005 5.64 1 704.925984672143 593.3028866868974 593.5943888391621 919.6051721068507 959.7615965758318 987.6173007440797 620.2847031075946 349.4677156366931 847.5177710195724 293.5080940314384
1129 0.005 5.645 1 704.9693988317441 593.3797837677209 593.6713550656483 919.6072796632744 959.7615211467189 987.6171831083481 620.345744615423 349.5197626636289 847.5271877266789 293.5080988653309
1130 0.005 5.65 1 705.0127880808814 593.4565499779976 593.7481900981714 919.6096433138365 959.7617674028351 987.6174485837103 620.4067185513853 349.5717679791476 847.536735306117 293.5081037454048
1131 0.005 5.655 1 705.0560540164927 593.53318491558 593.8248937768406 919.6117453657289 959.7616918935408 987.6173300358797 620.4675646700538 349.6237314948282 847.5461231501964 293.5081085658749
1132 0.005 5.66 1 705.0992965743889 593.6096894047604 593.9014667416418 919.6141040519976 959.7619377929167 987.6175947263165 620.5283425588216 349.6756524320462 847.5556424334314 293.5081134326358
1133 0.005 5.665 1 705.1424165072253 593.686063102119 593.9779088388536 919.6162001275474 959.761861409889 987.6174751101217 620.588992694765 349.7275311621214 847.5650017356965 293.5081182403416
1134 0.005 5.67 1 705.1855166109132 593.7623066510965 594.0542206328047 919.618553659761 959.7621069954577 987.6177390125806 620.6495779778378 349.7793588870836 847.5744938896717 293.5081230934566
1135 0.005 5.675 1 705.2284924456231 593.8384198270072 594.1304019822082 919.6206438575138 959.76203040217 987.6176205684792 620.7100333381297 349.8311489141548 847.583824527109 293.5081278865279
1136 0.005 5.68 1 705.2714462297056 593.9144035327026 594.2064535699365 919.6229910012038 959.7622756065846 987.6178837461479 620.7704214526268 349.8828987169612 847.5932866551179 293.5081327251282
1137 0.005 5.685 1 705.3142729773404 593.9902572351737 594.2823751581351 919.625076429336 959.762199046846 987.6177646128178 620.8306769347741 349.9346075182761 847.6025887742463 293.5081375034213
1138 0.005 5.69 1 705.3570786491204 594.0659819312433 594.3581674412457 919.6274185978548 959.7624443818379 987.6180285156047 620.8908679682293 349.9862748289365 847.6120224970398 293.5081423270829
1139 0.005 5.695 1 705.3997626815906 594.1415772687543 594.4338302796331 919.6294976220943 959.7623677235181 987.6179083320926 620.950932936675 350.0379201789524 847.6212960073395 293.5081470906407
1140 0.005 5.7 1 705.4424213369767 594.2170441773631 594.509364374733 919.6318464189937 959.762611577925 987.618171865198 621.0109319772432 350.0895126168177 847.630676177122 293.5081518988704
1141 0.005 5.705 1 705.4849588534844 594.2923822137144 594.5847695202227 919.633928409262 959.7625352706265 987.618052882292 621.0708046916455 350.141058008457 847.639907514562 293.5081566467866
1142 0.005 5.71 1 705.5274786383067 594.3675922952568 594.6600463993447 919.6362633343944 959.7627809646764 987.618316619947 621.1306120158731 350.1925600634793 847.6492781234033 293.5081614406974
1143 0.005 5.715 1 705.5698839265349 594.4426737565229 594.7351947292797 919.6383459173081 959.7627099169048 987.6181966509655 621.1902937845522 350.2440250728964 847.6585018210842 293.5081661741708
1144 0.005 5.72 1 705.6122675398598 594.517627583181 594.810215178001 919.6406766746551 959.7629550589 987.6184610257141 621.2499081145385 350.2954455995134 847.6678549500907 293.508170952493
1145 0.005 5.725000000000001 1 705.6545274904927 594.5924536264731 594.885107675874 919.6427378086429 959.7628758866897 987.6183392176498 621.3093965825591 350.3468235145579 847.6770439424375 293.5081756704579
1146 0.005 5.73 1 705.6967671360424 594.6671527586612 594.9598729115224 919.6450563106737 959.7631196446366 987.6186032355798 621.368821712383 350.3981567386381 847.6863654057902 293.5081804335444
1147 0.005 5.735 1 705.738898482567 594.7417246933213 595.0345108506609 919.6471398285825 959.7630500312378 987.618484522005 621.4281236304704 350.4494480948328 847.6955656263518 293.5081851366304
1148 0.005 5.74 1 705.7810083088195 594.816170074877 595.1090220023145 919.6494600206431 959.7632944206696 987.6187473243176 621.4873587911896 350.5006972068338 847.7048766998399 293.5081898865727
1149 0.005 5.745 1 705.8229938683434 594.8904884774252 595.1834061468379 919.6515094162125 959.7632144219127 987.6186250447728 621.5464682439439 350.5519020071509 847.7140148500031 293.5081945771992
1150 0.005 5.75 1 705.8649562655996 594.9646808184942 595.2576639516284 919.6538161477147 959.7634580626406 987.6188883196261 621.6055121775269 350.6030640333991 847.7232812091233 293.508199314924
1151 0.005 5.755 1 705.9067929490335 595.0387464955245 595.3317951319272 919.655858296684 959.7633788095811 987.6187672630865 621.6644269625643 350.6541857775132 847.7323841225823 293.508203993694
1152 0.005 5.76 1 705.9486103026437 595.112686721833 595.405800475045 919.6581617180083 959.7636237945192 987.6190320289496 621.7232813623931 350.7052655572562 847.7416204263162 293.5082087181975
1153 0.005 5.765 1 705.9903049897565 595.186501101917 595.4796798422273 919.6602007196079 959.7635451931457 987.6189095960939 621.7820119774296 350.7563038055024 847.7506962465718 293.5082133842241
1154 0.005 5.77 1 706.031988043505 595.2601903784092 595.5534338452017 919.6624973814859 959.7637888015418 987.6191713807386 621.8406780288059 350.8072993988857 847.759905440514 293.508218097274
1155 0.005 5.775 1 706.0735457929611 595.3337541618537 595.6270622975327 919.6645282901831 959.7637082816879 987.6190492387407 621.8992183072835 350.8582532100995 847.7689523774577 293.5082227520095
1156 0.005 5.78 1 706.1150825543299 595.4071933538546 595.7005658690526 919.6668181322729 959.7639513207097 987.6193105642215 621.9576959798148 350.9091653551511 847.7781328553606 293.508227453778
1157 0.005 5.785 1 706.1564964925379 595.4805075186067 595.7739443631061 919.6688428254149 959.763870615513 987.6191888735227 622.0160469767488 350.9600351467325 847.7871517810895 293.5082320957587
1158 0.005 5.79 1 706.1978915538285 595.5536976113056 595.8471984755562 919.6711264988861 959.764112664916 987.6194498208904 622.0743372796635 351.0108630982906 847.7963046511099 293.508236783992
1159 0.005 5.795 1 706.2391650975029 595.6267630967948 595.9203279668415 919.6731464662004 959.7640329791003 987.6193288495283 622.1325020900554 351.0616480268427 847.8052964714562 293.50824141273
1160 0.005 5.8 1 706.2804204311439 595.6997049979692 595.9933335518894 919.6754235383551 959.7642750311719 987.6195908649159 622.1906054285703 351.1123910467848 847.8144214005105 293.5082460871469
1161 0.005 5.805 1 706.3215555107462 595.772522847741 596.0662150276457 919.6774375293072 959.7641937580157 987.6194658061163 622.2485849222501 351.1630922969644 847.8233854585272 293.5082507029261
1162 0.005 5.81 1 706.3627136005316 595.8452174008968 596.1389730077608 919.6797014446151 959.7644312174658 987.6197270241722 622.3064996710561 351.213753907511 847.8324847959841 293.5082553644425
1163 0.005 5.815 1 706.403735458916 595.9177882631095 596.2116072806258 919.6817036682922 959.7643491197739 987.619603798152 622.3642900559973 351.2643725011953 847.8414199436978 293.5082599656382
1164 0.005 5.82 1 706.4447301819018 595.9902362096236 596.2841184420311 919.6839667412108 959.7645906632737 987.6198649739457 622.4220174023036 351.314946971324 847.8504880011041 293.5082646119719
1165 0.005 5.825 1 706.4856015725157 596.0625610350867 596.356506379743 919.6859688598216 959.764510448219 987.6197430881995 622.4796238917673 351.3654719607304 847.8593962252082 293.5082691983837
1166 0.005 5.83 1 706.5264518274604 596.1347635481294 596.4287717305613 919.6882299172423 959.7647531943363 987.6200036950413 622.537168647544 351.4159593971654 847.8684380013121 293.5082738305027
1167 0.005 5.835 1 706.5671810559995 596.2068434166601 596.5009143436965 919.6902277758333 959.7646723709855 987.6198795175379 622.5945915650645 351.4664065509526 847.8773197727529 293.5082784028399
1168 0.005 5.84 1 706.6078910842493 596.2788014778305 596.5729348656587 919.6924837407372 959.7649140397488 987.6201398114745 622.6519533117919 351.516812485203 847.8863349287142 293.5082830197613
1169 0.005 5.845 1 706.6484814972 596.3506373400731 596.6448331218976 919.6944775510643 959.7648332856281 987.6200170309779 622.7091959391629 351.5671767141759 847.8951923284919 293.5082875768202
1170 0.005 5.850000000000001 1 706.6890538053684 596.4223518753462 596.7166097659333 919.6967291275035 959.7650753022173 987.6202769467562 622.7663764668066 351.6175006532942 847.9041860194988 293.5082921793472
1171 0.005 5.855 1 706.7295059941836 596.4939444994137 596.7882645245296 919.6987152665196 959.7649933118757 987.6201532441921 622.8234317554176 351.667782226416 847.9130171814401 293.5082967225498
1172 0.005 5.86 1 706.7699305421196 596.5654164108574 596.8597981846101 919.700956478981 959.7652325672426 987.6204124695649 622.8804269932267 351.7180214280418 847.921975225134 293.5083013114934
1173 0.005 5.865 1 706.8102734562389 596.6367670713209 596.9312105067729 919.7029375478635 959.765149989092 987.6202887724413 622.9372927098882 351.7682186745947 847.9308146751259 293.5083058414343
1174 0.005 5.87 1 706.8505741491583 596.7079972786343 597.0025021598591 919.7051485906289 959.7653799875393 987.6205462954415 622.9940961941168 351.8183731654789 847.9397495862144 293.5083104162326
1175 0.005 5.875 1 706.8907529980369 596.7791066200962 597.0736728982555 919.7071144280136 959.7652983172536 987.6204217256728 623.050778558732 351.8684853650467 847.9485153808344 293.5083149307539
1176 0.005 5.88 1 706.9309144057049 596.8500959618094 597.144723378618 919.709343821105 959.7655393922339 987.6206824778718 623.1074031829547 351.9185556462259 847.9574133350199 293.5083194906801
1177 0.005 5.885 1 706.9709600507392 596.9209648214121 597.2156533816102 919.7113146718955 959.7654587670468 987.6205569002034 623.163909326105 351.9685837692708 847.9661563149492 293.5083239905206
1178 0.005 5.89 1 707.0109592905151 596.9917141139726 597.2864635506377 919.7135410074877 959.7656983869844 987.620816063103 623.2203744798367 352.0185685134654 847.9750343248336 293.508328536442
1179 0.005 5.895 1 707.0508618262478 597.0623436281491 597.3571537984267 919.7155068296121 959.7656169890976 987.6206923078767 623.2767167741409 352.0685129514032 847.9837547468002 293.5083330225649
1180 0.005 5.9 1 707.0907863839936 597.1328539977681 597.4277246993402 919.7177305003326 959.7658569480703 987.6209511592376 623.332993396797 352.118413592955 847.9926167265272 293.508337553552
1181 0.005 5.905 1 707.1305840115673 597.2032449578433 597.4981761009373 919.71969045433 959.7657745423311 987.6208259859179 623.3891468477851 352.1682722032465 848.0013138508405 293.5083420258153
1182 0.005 5.91 1 707.1703585526532 597.2735172854127 597.5685086175931 919.7219051070294 959.7660125551887 987.6210850302957 623.4452445188429 352.218089304925 848.0101399252435 293.5083465435538
1183 0.005 5.915 1 707.2100109922526 597.3436704971789 597.6387220141499 919.7238583496032 959.7659299934986 987.6209593432397 623.501217547339 352.2678645276031 848.0188070448164 293.5083510014762
1184 0.005 5.92 1 707.2496472534664 597.4137057154982 597.7088170492236 919.7260703978496 959.7661696718103 987.6212183950289 623.5571292662207 352.3175963422266 848.0276075738046 293.5083555052983
1185 0.005 5.925 1 707.2891659338875 597.4836223863568 597.7787934963216 919.728020142765 959.7660865932729 987.6210923216131 623.6129219548421 352.367286655377 848.0362505260347 293.508359949049
1186 0.005 5.93 1 707.3286680463414 597.5534213335264 597.8486519671434 919.7302242797143 959.766324792454 987.6213507952904 623.6686661930261 352.4169351303437 848.0450252637457 293.5083644399646
1187 0.005 5.935 1 707.3680539236724 597.6231021404701 597.9183922730784 919.7321665734428 959.7662417571606 987.6212247487741 623.7242861298126 352.4665401302476 848.0536420113513 293.5083688723441
1188 0.005 5.94 1 707.4074231552901 597.6926656227938 597.988015018527 919.7343650249054 959.7664798208185 987.6214845736058 623.7798428780567 352.516102983484 848.0623908527114 293.5083733512874
1189 0.005 5.945 1 707.4466768725968 597.7621114227936 598.057520032976 919.7363022560809 959.7663970458993 987.6213582730462 623.8352796335359 352.5656245706199 848.070981377633 293.5083777717135
1190 0.005 5.95 1 707.4859147221794 597.831440375192 598.1269079437703 919.7384954384436 959.7666349265795 987.6216168775777 623.8906566048365 352.615105727036 848.0797031648992 293.5083822379481
1191 0.005 5.955 1 707.5250387675671 597.9006521281163 598.1961785865152 919.7404307426118 959.7665526882575 987.6214907121413 623.9459172783264 352.6645445955471 848.088268671017 293.5083866458463
1192 0.005 5.96 1 707.5641474384457 597.9697474975703 598.2653325838742 919.7426199966774 959.7667901928459 987.6217473183801 624.0011183564985 352.7139411526982 848.0969653857046 293.5083911002387
1193 0.005 5.965 1 707.6031400644479 598.038725917743 598.3343696720569 919.7445459840426 959.7667060090533 987.6216221046623 624.0561988157874 352.7632939714785 848.1055029296546 293.508395496243
1194 0.005 5.97 1 707.6421174532649 598.1075883792787 598.4032905221566 919.7467278651577 959.7669432029093 987.6218788902084 624.111221190695 352.8126044800023 848.1141725575736 293.5083999399431
1195 0.005 5.975000000000001 1 707.6809803441232 598.1763345228981 598.472094972836 919.7486485032315 959.7668594762338 987.6217527668614 624.1661267866408 352.8618749320539 848.1226841789661 293.5084043252224
1196 0.005 5.98 1 707.7198282263298 598.2449649964674 598.5407835793502 919.7508253923984 959.7670965594154 987.6220105748445 624.2209723184543 352.9111025404143 848.1313281351539 293.5084087572317
1197 0.005 5.985 1 707.7585595364629 598.3134795291924 598.6093561756973 919.7527395281742 959.7670122860549 987.6218833901424 624.2757005774511 352.960288445166 848.1398125538758 293.5084131306084
1198 0.005 5.99 1 707.7972763444129 598.3818789377513 598.6778133912425 919.7549101832385 959.7672492783021 987.6221407288696 624.3303711360842 353.0094321310377 848.1484295609998 293.5084175516687
1199 0.005 5.995 1 707.8358793670648 598.4501627729722 598.746155017898 919.7568196857153 959.7671641583305 987.6220130807212 624.3849243951936 353.0585332024787 848.1568885558618 293.5084219134213
1200 0.005 6 1 707.8744683141088 598.5183319043836 598.8143816844301 919.758985408506 959.7674008185224 987.6222696355599 624.4394204025886 353.107592366672 848.1654801715287 293.5084263219105
1201 0.005 6.005 1 707.9129435278883 598.586385949524 598.8824932125556 919.7608899045703 959.7673154092553 987.6221420324057 624.4937999641734 353.1566093887775 848.1739137932115 293.5084306713211
1202 0.005 6.01 1 707.9514045355057 598.6543257508741 598.9504902318859 919.7630497651168 959.7675516595751 987.6223996258547 624.5481224827946 353.2055857664353 848.182479212718 293.5084350675266
1203 0.005 6.015000000000001 1 707.9897517167275 598.7221508943336 599.0183725458409 919.7649489194961 959.7674669221938 987.6222716377843 624.6023293541732 353.2545203773803 848.1908871417919 293.508439404955
1204 0.005 6.02 1 708.0280847556716 598.7898622046694 599.0861407738456 919.7671034741221 959.7677029784362 987.6225275107005 624.6564789901896 353.30341268175 848.1994268098694 293.5084437897614
1205 0.005 6.025 1 708.0663050215788 598.8574592765925 599.1537947272666 919.7689971017995 959.7676175469009 987.6223994805317 624.7105132555498 353.3522631404325 848.2078087764407 293.5084481163983
1206 0.005 6.03 1 708.1045116113223 598.9249429358783 599.2213350210993 919.7711461099253 959.7678536921372 987.6226563072869 624.7644901640876 353.4010719193812 848.2163226539044 293.5084524895626
1207 0.005 6.035 1 708.1426050261996 598.9923127853656 599.2887614628146 919.7730339087108 959.7677672173708 987.6225276166211 624.8183510189949 353.4498385228 848.2246788146155 293.5084568046827
1208 0.005 6.04 1 708.180684601739 599.059569646805 599.3560746703606 919.7751772874013 959.7680019786271 987.6227834651921 624.8721551578748 353.4985639103655 848.2331669649403 293.5084611660897
1209 0.005 6.045 1 708.2186516123631 599.1267132206988 599.4232744963575 919.7770597336255 959.767916644617 987.6226568906945 624.9258449838268 353.5472488791901 848.2414973740471 293.5084654688713
1210 0.005 6.05 1 708.256608209797 599.1937442944677 599.4903615560374 919.7791928428616 959.7681499791921 987.6229107857349 624.9794817056824 353.5958912316628 848.2499573505647 293.5084698185169
1211 0.005 6.055 1 708.294451432597 599.2606624279152 599.5573356399443 919.7810683141856 959.7680645795716 987.6227837801015 625.0330014031742 353.6444914467473 848.258261392477 293.5084741089893
1212 0.005 6.06 1 708.3322855883804 599.3274683353116 599.6241973183159 919.7832016127048 959.7683002277325 987.6230404117889 625.0864621775681 353.6930447755647 848.2667002382659 293.5084784447305
1213 0.005 6.065 1 708.3700043726893 599.394161684176 599.690946402889 919.7850730345036 959.76821408738 987.6229118722213 625.1398063734582 353.7415573006311 848.2749800261643 293.5084827233499
1214 0.005 6.07 1 708.4077039409073 599.4607430032557 599.757583371812 919.7872026940711 959.7684490634174 987.6231678383089 625.1930974862199 353.7900277543006 848.2833922693814 293.5084870472355
1215 0.005 6.075 1 708.4452954501814 599.5272122269741 599.8241081225174 919.7890638026779 959.7683596865425 987.6230363738993 625.2462676594275 353.8384556371169 848.2916452330084 293.5084913138976
1216 0.005 6.08 1 708.4828719282291 599.5935700598671 599.8905212645908 919.7911851693425 959.7685942061393 987.6232926213994 625.2993836427744 353.8868417189532 848.3000314958023 293.5084956259151
1217 0.005 6.085 1 708.5203353747228 599.6598163463698 599.9568228089853 919.7929465207263 959.7685035490804 987.6231621532121 625.3523855942506 353.9351857563008 848.3082474819221 293.5084998805518
1218 0.005 6.09 1 708.5577876863582 599.7259517116248 600.0230131975237 919.7950254517145 959.768738715685 987.623416291982 625.4053350702619 353.9834880756453 848.3166030006373 293.5085041802268
1219 0.005 6.095 1 708.5951327416474 599.7919759539767 600.0890923227023 919.7968713322792 959.7686526356667 987.623288962453 625.4581738748986 354.0317483738489 848.3248050745614 293.50850842209
1220 0.005 6.100000000000001 1 708.6324647754258 599.8578897755408 600.1550607680748 919.7989811220548 959.7688874792168 987.6235433378051 625.5109581214828 354.0799666836156 848.3331407864684 293.5085127093204
1221 0.005 6.105 1 708.6696832216937 599.9236927567116 600.2209183219865 919.8008296067954 959.7687996730368 987.6234135249837 625.5636276805207 354.1281439120518 848.3413179367252 293.5085169391563
1222 0.005 6.11 1 708.7068901155544 599.989385708492 600.2866656003167 919.8029363802411 959.7690336777775 987.6236671339087 625.6162437686939 354.1762788688318 848.3496286549876 293.5085212141043
1223 0.005 6.115 1 708.7439844216169 600.05496821902 600.3523024011231 919.8047812061537 959.7689457451662 987.6235393381269 625.668746413212 354.2243718147126 848.3577810305112 293.5085254303768
1224 0.005 6.12 1 708.7810676632969 600.1204411070559 600.41782933252 919.8068833873655 959.7691797960412 987.6237929272668 625.7211955849918 354.2724226027198 848.3660672595016 293.5085296910988
1225 0.005 6.125 1 708.8180376639706 600.1858039561434 600.4832461945757 919.8087229157413 959.7690908487031 987.6236628561186 625.7735072961952 354.3204312149348 848.3741939439188 293.5085338941159
1226 0.005 6.13 1 708.8549976730212 600.2510577395396 600.54855367475 919.8108201583634 959.7693242038669 987.6239168211399 625.8257823543705 354.3683988355555 848.3824551686516 293.5085381432367
1227 0.005 6.135 1 708.8918431036991 600.3162019215013 600.6137515096384 919.8126512464237 959.769234011314 987.6237862147231 625.8779559894249 354.416320534341 848.3905548721584 293.508542335935
1228 0.005 6.140000000000001 1 708.9286781117437 600.3812373178416 600.6788403238611 919.8147398200548 959.7694662047489 987.6240391013604 625.9300736176838 354.4642018197293 848.3987885744194 293.5085465740667
1229 0.005 6.145 1 708.9654027603614 600.4461635016447 600.7438199064987 919.8165679073785 959.7693779522316 987.6239105324388 625.9820768049007 354.5120414789735 848.4068659568065 293.5085507539264
1230 0.005 6.15 1 709.0021193076171 600.5109812756489 600.8086908513382 919.8186524085233 959.7696109998182 987.6241642574828 626.0340257103489 354.5598395526534 848.4150777016262 293.5085549787694
1231 0.005 6.155 1 709.0387251518164 600.5756902432724 600.8734529630785 919.8204757252996 959.7695224397305 987.6240329088802 626.0858621274162 354.6075959694874 848.4231315110637 293.5085591458436
1232 0.005 6.16 1 709.0753200575501 600.6402912011489 600.9381068407895 919.8225555914699 959.7697547008465 987.6242856380825 626.137645987081 354.6553161775038 848.4313176669474 293.5085633580794
1233 0.005 6.165 1 709.111805350793 600.7047840729515 601.0026524437873 919.8243744418176 959.7696655333749 987.6241551089448 626.1893215689761 354.702992240817 848.4393469199661 293.5085675128884
1234 0.005 6.17 1 709.1482782199254 600.7691693755371 601.0670902752394 919.8264492754896 959.7698984416122 987.624408479846 626.2409338153461 354.7506250447076 848.4475089122936 293.5085717133499
1235 0.005 6.175 1 709.1846399719267 600.8334466774922 601.1314201061547 919.8282689012925 959.7698130746512 987.624278633289 626.2924380781092 354.7982154916375 848.4555052377075 293.5085758562414
1236 0.005 6.18 1 709.2209921178633 600.8976168392694 601.1956425594516 919.8303421339202 959.7700459035734 987.6245308802894 626.3438922060366 354.8457634561431 848.4636378935619 293.5085800442851
1237 0.005 6.185 1 709.2572349320046 600.9616794273992 601.2597574196313 919.8321521891281 959.7699562243098 987.6243987921576 626.3952362919132 354.8932695313227 848.4716143611554 293.5085841748172
1238 0.005 6.19 1 709.293467060521 601.0256350740891 601.3237652028056 919.8342156922839 959.7701871628537 987.6246511366792 626.4465311250026 354.9407333311228 848.4797252599392 293.5085883494418
1239 0.005 6.195 1 709.3295893688097 601.0894835130546 601.3876657421342 919.8360179551146 959.7700971014036 987.6245215049794 626.497712897708 354.9881552081946 848.4876791109897 293.5085924670394
1240 0.005 6.2 1 709.3657042481144 601.1532254188301 601.4514595853724 919.8380755820621 959.7703281303491 987.6247740842143 626.548830194676 355.0355346112977 848.4957673515369 293.5085966290846
1241 0.005 6.205 1 709.4017085091212 601.2168604884279 601.5151465589956 919.8398722877272 959.7702380379388 987.6246416345809 626.5998413670975 355.0828722063257 848.5036978717246 293.5086007343154
1242 0.005 6.21 1 709.4377033610165 601.2803895705362 601.5787272837049 919.8419257120844 959.7704694174405 987.6248946558759 626.6508034706249 355.1301680452933 848.5117620546281 293.5086048850249
1243 0.005 6.215 1 709.4735884186327 601.3438122621719 601.6422015712067 919.8437172339276 959.7703786350595 987.6247622313883 626.7016548733347 355.1774221256806 848.5196682154592 293.5086089792709
1244 0.005 6.22 1 709.5094643199194 601.4071293106816 601.7055699964055 919.8457658455014 959.7706102925455 987.6250148865895 626.7524560649674 355.2246342586311 848.5277081429954 293.5086131180223
1245 0.005 6.225000000000001 1 709.54522898904 601.4703400285933 601.7688322125941 919.8475524897899 959.7705203698241 987.6248836784691 626.8031436344304 355.2718044543335 848.5355899987642 293.5086171994301
1246 0.005 6.23 1 709.5809830775431 601.5334455841373 601.8319889550447 919.8495944516914 959.7707502954198 987.6251353655072 626.8537823288463 355.3189325607427 848.5436048226717 293.5086213261324
1247 0.005 6.235 1 709.6166288064874 601.596445469198 601.8950399927041 919.85137615987 959.7706592492997 987.6250025321337 626.9043119354881 355.3660189465718 848.5514627344871 293.5086253957014
1248 0.005 6.24 1 709.6522667446035 601.6593404993998 601.9579859356002 919.853414018855 959.7708897580264 987.6252548926064 626.9547914740741 355.4130640324732 848.559454240654 293.5086295101852
1249 0.005 6.245 1 709.6877960497652 601.7221302330081 602.0208265616099 919.8551910396179 959.7707991917397 987.6251218212701 627.0051614589909 355.4600586037075 848.5672881531012 293.5086335682063
1250 0.005 6.25 1 709.7233171980481 601.7848154798883 602.0835624724052 919.8572238233387 959.7710294466258 987.6253745101523 627.0554809904941 355.5070166435991 848.5752558117508 293.5086376738378
1251 0.005 6.255 1 709.7587298137664 601.8473958504218 602.1461934683135 919.8589955532991 959.7709384300413 987.6252403388759 627.1056913193901 355.5539345699216 848.5830653742834 293.5086417225936
1252 0.005 6.26 1 709.7941081543293 601.9098719746078 602.2087200374474 919.8610256714888 959.771170513803 987.6254929722948 627.1558451298881 355.6008049422888 848.5910090077874 293.5086458177569
1253 0.005 6.265000000000001 1 709.82938681604 601.9722435846382 602.2711420512435 919.8627947086137 959.771079289139 987.6253615436436 627.2058928607042 355.6476376327379 848.5987962345033 293.5086498549319
1254 0.005 6.27 1 709.8646634488397 602.0345114935729 602.3334601220528 919.8648185975703 959.7713088413659 987.6256115487835 627.2558920909966 355.6944301536101 848.6067173820205 293.5086539371373
1255 0.005 6.275 1 709.899835905968 602.096675249613 602.395674024196 919.8665804247522 959.7712176851029 987.6254793327009 627.3057828026518 355.7411817148441 848.6144805995864 293.5086579626544
1256 0.005 6.28 1 709.9349788116358 602.1587356416831 602.4577843481239 919.868605527538 959.7714505071403 987.6257316114375 627.3556228264514 355.7878913129614 848.6223861887696 293.5086620337327
1257 0.005 6.285 1 709.9700282692746 602.2206922980823 602.5197909025377 919.8703643513123 959.7713587095517 987.6255977783595 627.405355033373 355.834559517485 848.6301295711933 293.5086660476205
1258 0.005 6.29 1 710.0050771443 602.2825461018849 602.5816943251119 919.872377420289 959.7715877400752 987.6258473764797 627.4550396710314 355.881186449284 848.638003858631 293.5086701080987
1259 0.005 6.295 1 710.0400215795599 602.3442965867905 602.6434943913193 919.8741281980415 959.77149552604 987.6257146855918 627.5046132247364 355.9277749674845 848.6457188765988 293.5086741123658
1260 0.005 6.3 1 710.0749606007737 602.4059445443675 602.7051916966815 919.876135520296 959.7717246238077 987.6259653630251 627.5541391733866 355.9743203977176 848.6535673031491 293.5086781635982
1261 0.005 6.305 1 710.1097926396245 602.4674895553084 602.766786029382 919.8778807132836 959.7716321116503 987.6258312167944 627.6035571776517 356.0208239008726 848.6612575923056 293.5086821592002
1262 0.005 6.31 1 710.1446180699953 602.5289323791422 602.8282779637597 919.8798821255131 959.7718608753038 987.6260824916068 627.6529261253916 356.0672854172668 848.6690821285694 293.5086862013547
1263 0.005 6.315 1 710.1793363417802 602.5902727005376 602.8896673310423 919.8816225097414 959.77176851212 987.6259474296245 627.7021883548341 356.1137047686843 848.6767490992891 293.508690186071
1264 0.005 6.32 1 710.2140473618147 602.651511100932 602.9509546329455 919.883619143868 959.7719969679831 987.6261978950934 627.7513999476528 356.1600829647687 848.6845501945813 293.5086942167171
1265 0.005 6.325 1 710.2486510470954 602.7126472516734 603.012139674039 919.8853545150723 959.7719042531537 987.6260643094794 627.8005038409566 356.20641949445 848.6921935646819 293.5086981903385
1266 0.005 6.33 1 710.283233838609 602.7736819318644 603.0732230195831 919.8873431471731 959.7721314533803 987.6263146255349 627.8495581747724 356.2527138645025 848.6999672697874 293.5087022099258
1267 0.005 6.335 1 710.3177138057479 602.8346146657776 603.1342044455425 919.8890746729016 959.7720402315508 987.6261802183009 627.8985055496968 356.2989652994626 848.7075872056254 293.508706173326
1268 0.005 6.34 1 710.3521847398413 602.8954464642507 603.1950846266301 919.8910628437006 959.7722685877727 987.6264299569533 627.9474077546344 356.3451758570911 848.7153408522262 293.5087101827614
1269 0.005 6.345 1 710.3865516427385 602.9561769732084 603.2558634005941 919.8927790424061 959.7721686723601 987.6262931959244 627.9962020685188 356.391345243582 848.7229328431752 293.5087141357208
1270 0.005 6.350000000000001 1 710.4209080544297 603.0168068622442 603.3165413155372 919.8947532184326 959.7723934412862 987.6265410548514 628.0449504141847 356.4374726239652 848.7306541508418 293.5087181334592
1271 0.005 6.355 1 710.4551610375848 603.0773357465192 603.3771181908061 919.8964747703778 959.7723014146915 987.6264093780649 628.0935904570736 356.483558418469 848.7382250821476 293.508722073186
1272 0.005 6.36 1 710.4894129867798 603.1377644337683 603.437594626743 919.8984526129751 959.7725303983395 987.6266582987649 628.1421845640149 356.5296024779557 848.7459324237694 293.5087260583508
1273 0.005 6.365 1 710.5235608402689 603.1980924472412 603.4979703852206 919.9001676923648 959.7724365897303 987.6265227364914 628.190671559215 356.5755911458481 848.753482790058 293.5087299858716
1274 0.005 6.37 1 710.5577023445406 603.2583204430948 603.5582459807159 919.9021377930073 959.772663864677 987.6267723935871 628.2391091530201 356.6215435474661 848.7611664338061 293.5087339584094
1275 0.005 6.375 1 710.5917403950934 603.3184482051236 603.6184212744405 919.9038484733758 959.7725702404825 987.6266388499449 628.2874426575991 356.667457535578 848.7686939214389 293.5087378734796
1276 0.005 6.38 1 710.6257715163973 603.3784765012571 603.6784968535097 919.9058099958759 959.7727958354291 987.6268880003121 628.3357226891274 356.7133315150252 848.7763536774639 293.5087418324404
1277 0.005 6.385 1 710.6596977250646 603.4384048231302 603.7384724723889 919.907515520241 959.772702854999 987.6267524788668 628.3838996763715 356.7591639516799 848.7838581358031 293.5087457345532
1278 0.005 6.390000000000001 1 710.6936194185425 603.4982339363977 603.7983486886418 919.9094773359259 959.7729300832633 987.6270011308366 628.4320279394632 356.804957501678 848.791497062659 293.5087496827457
1279 0.005 6.395 1 710.7274351114634 603.5579634650315 603.8581253063645 919.9111779941071 959.7728357617959 987.6268650175406 628.48005247777 356.8507097921271 848.7989787084033 293.5087535743395
1280 0.005 6.4 1 710.7612446130446 603.6175940878467 603.9178028593929 919.9131336994565 959.7730615941581 987.627114852178 628.5280294800339 356.896420578491 848.8065937409547 293.5087575116704
1281 0.005 6.405 1 710.7949474775112 603.677125461815 603.9773811418283 919.9148281238432 959.7729668792218 987.6269780367845 628.5759016465726 356.9420904798497 848.8140515593 293.5087613927042
1282 0.005 6.41 1 710.8286460479702 603.7365583850197 604.0368607512065 919.9167796122288 959.7731933757785 987.6272272926163 628.6237283582489 356.9877176239118 848.8216441390939 293.5087653187865
1283 0.005 6.415 1 710.8622390910034 603.7958924480059 604.0962414747846 919.9184703184841 959.7730993586055 987.6270913341426 628.6714501364667 357.0333045789038 848.8290801056629 293.5087691871482
1284 0.005 6.42 1 710.8958279501157 603.8551284372694 604.1555238981055 919.9204169054228 959.7733252015956 987.6273380213239 628.7191263356981 357.0788499207316 848.8366498597238 293.5087731013696
1285 0.005 6.425 1 710.9293156441649 603.9142659486583 604.2147078145592 919.9221026110022 959.7732301823145 987.6272036552191 628.7666971278283 357.1243539838894 848.8440627652091 293.5087769585829
1286 0.005 6.43 1 710.9627971850331 603.9733057475798 604.2737938015367 919.9240431621956 959.7734560546922 987.6274514786846 628.8142221128868 357.1698307980526 848.8516096734821 293.5087808603387
1287 0.005 6.435 1 710.9961732222636 604.0322473935892 604.3327816266875 919.9257236311112 959.7733611346488 987.6273160209755 628.8616426377666 357.2152619616712 848.8589997197984 293.5087847056984
1288 0.005 6.44 1 711.0295459161484 604.0910918341291 604.3916719523501 919.9276598390644 959.7735867328711 987.6275632741743 628.9090197360009 357.2606476673703 848.8665243703294 293.5087885967932
1289 0.005 6.445 1 711.0628130297105 604.1498385146091 604.450464513132 919.9293360382496 959.7734925275255 987.6274293257233 628.9562915760173 357.3059925036189 848.8738922503496 293.508792431257
1290 0.005 6.45 1 711.0960801407758 604.2084881388537 604.5091598549284 919.9312618013952 959.7737136369885 987.6276743451627 629.003511547883 357.3512927351726 848.881398911603 293.5087963114266
1291 0.005 6.455 1 711.1292507805738 604.2670405866141 604.5677579054422 919.9329309453879 959.7736163484661 987.6275373038143 629.0507007119324 357.3965501486383 848.8887516511925 293.5088001363954
1292 0.005 6.46 1 711.1624109589919 604.3254964217147 604.6262591396052 919.9348562040341 959.7738415607296 987.6277850039158 629.0978105816008 357.4417655424323 848.896232577153 293.5088040073196
1293 0.005 6.465 1 711.1954642760966 604.3838552423156 604.6846633459724 919.9365220653087 959.7737455752982 987.6276495395531 629.1447996157262 357.4869394474436 848.9035568818695 293.5088078216507
1294 0.005 6.47 1 711.2285103619813 604.4421178154206 604.7429710915629 919.938442557431 959.7739705387526 987.627895716317 629.1917361744838 357.5320718641593 848.9110129713873 293.5088116815899
1295 0.005 6.475000000000001 1 711.2614510899433 604.5002836765791 604.8011821360413 919.9401032394464 959.7738748888834 987.627761005754 629.2385642835665 357.5771629611404 848.9183132487814 293.5088154863998
1296 0.005 6.48 1 711.2943877902136 604.5583537205308 604.8592971058461 919.9420185078638 959.7741009180274 987.6280076439501 629.2853509428479 357.622211336214 848.9257467140601 293.5088193326711
1297 0.005 6.485 1 711.3272203611795 604.6163274078652 604.9173157378021 919.9436736607339 959.7740050235343 987.6278714284281 629.3320307177916 357.66721864306 848.9330245496129 293.5088231273488
1298 0.005 6.49 1 711.3600486504298 604.6742055422974 604.9752386073276 919.9455850867716 959.7742304897371 987.6281188382336 629.3786652256525 357.7121846641054 848.9404358788523 293.5088269625448
1299 0.005 6.495 1 711.3927729748452 604.7319876892285 605.0330654841555 919.9472357091922 959.7741342275957 987.6279826063409 629.4251953549157 357.7571134988131 848.9476918544281 293.5088307466925
1300 0.005 6.5 1 711.4254934072321 604.789674645347 605.0907969551951 919.9491427101575 959.7743590571137 987.6282279813519 629.4716815773328 357.8019995098491 848.955081312803 293.5088345717237
1301 0.005 6.505 1 711.4581101165084 604.847265789129 605.148432700182 919.9507887539911 959.7742625753291 987.6280919824945 629.5180618338727 357.8468429321964 848.9623152766084 293.5088383469753
1302 0.005 6.51 1 711.490713502248 604.9047619877092 605.2059733054841 919.9526887287226 959.7744868058985 987.6283398101292 629.5643934391146 357.8916450391199 848.9696809324467 293.50884216292
1303 0.005 6.515000000000001 1 711.5232167658281 604.9621628336325 605.2634185575432 919.9543293607962 959.7743903937088 987.6282012443866 629.6106244581994 357.9364057636154 848.9768926829761 293.5088459280714
1304 0.005 6.52 1 711.5557185172788 605.019469097499 605.3207690237596 919.9562265701876 959.7746150596151 987.6284478646501 629.6568132934691 357.9811268887161 848.9842381091216 293.5088497345095
1305 0.005 6.525 1 711.5881189956455 605.0766803698079 605.3780244892899 919.9578631641148 959.7745182543305 987.6283110560807 629.7028998862934 358.025806023877 848.9914282096109 293.5088534872805
1306 0.005 6.53 1 711.6205217550969 605.133797767416 605.4351856843087 919.9597546863054 959.7747418638978 987.6285556284848 629.7489506676479 358.0704436039906 848.9987484905055 293.5088572846441
1307 0.005 6.535 1 711.6528224379832 605.1908205798348 605.4922523085543 919.9613855787069 959.7746444136318 987.6284195442487 629.7948967825378 358.1150401367794 849.0059139410716 293.5088610236373
1308 0.005 6.54 1 711.6851196861951 605.2477495902679 605.549224919348 919.9632731864324 959.7748688602877 987.6286648312085 629.8407991934583 358.1595950056081 849.0132151256423 293.5088648133934
1309 0.005 6.545 1 711.717311987621 605.30458432798 605.6061032789032 919.9648980604139 959.7747702739759 987.6285264326617 629.886596129856 358.204108845412 849.0203621828928 293.5088685450949
1310 0.005 6.55 1 711.7495013188471 605.3613255963833 605.6628879560195 919.96678018775 959.7749944312758 987.6287729554308 629.9323513184772 358.2485812423504 849.0276437047409 293.5088723286696
1311 0.005 6.555 1 711.7815880615206 605.4179728911759 605.7195786959586 919.9684017511297 959.7748971923581 987.6286347881943 629.9780039312031 358.2930123336278 849.0347709314296 293.5088760547554
1312 0.005 6.56 1 711.8136723405311 605.4745270459315 605.7761760825239 919.9702800747439 959.7751211146174 987.6288805114056 630.0236147831891 358.3374022151967 849.042031667216 293.5088798307207
1313 0.005 6.565 1 711.8456544194886 605.5309876168102 605.832679883546 919.971897404533 959.7750228018018 987.6287430701656 630.0691241233154 358.3817510756085 849.0491374223095 293.5088835476376
1314 0.005 6.57 1 711.8776339000725 605.5873553895424 605.8890906744059 919.973770542348 959.7752459870024 987.6289883465269 630.1145916367178 358.4260587716447 849.0563765318484 293.5088873145423
1315 0.005 6.575 1 711.9095074266235 605.6436300005875 605.9454082621197 919.9753841217185 959.7751488637841 987.6288503898526 630.1599590980844 358.4703264626284 849.0634565959891 293.5088910226022
1316 0.005 6.58 1 711.9413810269684 605.6998121481417 606.0016331857255 919.9772538092275 959.7753731018325 987.6290967708012 630.2052845533644 358.5145525782608 849.070673090066 293.5088947797075
1317 0.005 6.585 1 711.9731537303489 605.7559014176652 606.0577652258556 919.9788615579491 959.7752749348838 987.6289585306861 630.2505082464103 358.5587343037224 849.0777352955716 293.5088984783434
1318 0.005 6.59 1 712.004925035632 605.8118985162112 606.1138049162554 919.9807249256181 959.7754975087415 987.6292024929207 630.295689589891 358.6028762199648 849.0849313248236 293.5089022273652
1319 0.005 6.595 1 712.0365931239062 605.8678029438362 606.1697519858593 919.9823273751505 959.7753992532637 987.6290648509093 630.3407679784085 358.6469778706604 849.0919721784975 293.5089059171404
1320 0.005 6.600000000000001 1 712.0682601043221 605.9236155686245 606.2256070370181 919.9841860394183 959.7756220120721 987.6293090144873 630.3858057356705 358.6910386331921 849.0991469568559 293.5089096566226
1321 0.005 6.605 1 712.0998261967743 605.9793359439016 606.2813698344844 919.9857834354414 959.7755236555553 987.6291711374191 630.4307426002429 358.7350588075142 849.106166024554 293.5089133368484
1322 0.005 6.61 1 712.1313909683466 606.0349648631287 606.3370409551649 919.9876377741992 959.77574669261 987.6294142092027 630.475638772147 358.7790391357439 849.1133188592844 293.5089170663711
1323 0.005 6.615 1 712.1628546374156 606.0905018650769 606.3926201624278 919.9892304062022 959.7756470969169 987.6292753160812 630.5204341163192 358.8229775554913 849.1203163054695 293.5089207365181
1324 0.005 6.62 1 712.1943166283347 606.1459477412349 606.448108030391 919.9910795566777 959.7758698038978 987.6295202547185 630.5651888396793 358.8668730929224 849.1274475616915 293.5089244557043
1325 0.005 6.625 1 712.2256780173232 606.201302052177 606.5035043256059 919.9926680314047 959.7757709727726 987.6293820238992 630.6098433914558 358.9107287228504 849.1344236702315 293.5089281156493
1326 0.005 6.63 1 712.2570372957193 606.256565511909 606.5588095861099 919.9945125720598 959.7759934073432 987.6296265373038 630.6544567331759 358.9545436805384 849.1415336707979 293.5089318251258
1327 0.005 6.635 1 712.2882958728135 606.3117377321009 606.6140236006186 919.9960960605194 959.7758939919188 987.6294870992284 630.6989699926813 358.9983181944485 849.1484883394008 293.5089354752403
1328 0.005 6.640000000000001 1 712.319554548689 606.3668195066261 606.6691469439612 919.9979355636972 959.7761158383089 987.6297306222275 630.7434432034648 359.0420534908515 849.155577041832 293.5089391752549
1329 0.005 6.645 1 712.3507122872323 606.4218103256655 606.7241793585339 919.999513788762 959.7760161876507 987.6295924123101 630.7878157162456 359.0857474769817 849.1625105159744 293.5089428160113
1330 0.005 6.65 1 712.3818686248899 606.4767110030235 606.7791214179107 920.001348842624 959.7762384043845 987.6298364142536 630.8321482218169 359.1294002262367 849.1695782532928 293.5089465063626
1331 0.005 6.655 1 712.4129270587217 606.5315210737834 606.8339728564713 920.0029203308399 959.7761384401651 987.6296961189208 630.8763824720055 359.1730124987397 849.1764886184199 293.5089501369688
1332 0.005 6.66 1 712.4439833670796 606.5862413308423 606.8887342720482 920.0047504363653 959.7763599028166 987.6299398575668 630.920576335319 359.216583677718 849.1835336367724 293.5089538171871
1333 0.005 6.665 1 712.4749384867396 606.6408713302579 606.9434054295426 920.006320116764 959.776260164457 987.6298010871425 630.9646696329867 359.2601143896292 849.1904242070759 293.5089574371588
1334 0.005 6.67 1 712.5058922764435 606.6954118221473 606.9979868870344 920.0081461936873 959.7764819761708 987.6300448310225 631.0087236243122 359.3036034207479 849.1974495471628 293.5089611060116
1335 0.005 6.675 1 712.5367460388117 606.749862318401 607.0524783823133 920.0097113675261 959.7763818522288 987.6299039619915 631.0526777015227 359.3470548632451 849.204319888865 293.5089647151297
1336 0.005 6.68 1 712.5675991081401 606.8042236568194 607.1068804976386 920.0115327896817 959.7766034884841 987.6301490644429 631.0965928723643 359.3904643483392 849.2113242724141 293.508968373356
1337 0.005 6.685 1 712.5983026840544 606.8584952190521 607.1611929239325 920.013091509017 959.7765025697619 987.6300082283733 631.1403974884319 359.4338325720905 849.2181743633951 293.5089719735821
1338 0.005 6.69 1 712.6290255864991 606.9126780313318 607.2154163173547 920.0149076457471 959.7767235800451 987.6302516026109 631.1841701278721 359.4771594974609 849.2251586445412 293.5089756221759
1339 0.005 6.695 1 712.6596598890168 606.9667715568407 607.2695504246973 920.0164635142069 959.7766232958013 987.6301112531785 631.2278464923788 359.5204436253844 849.2319881824018 293.5089792104718
1340 0.005 6.7 1 712.6903011820989 607.0207766268915 607.3235958344195 920.0182748412715 959.7768442078595 987.6303531445417 631.2714856443441 359.5636879274904 849.2389507944682 293.5089828475373
1341 0.005 6.705 1 712.7208476732513 607.074692703254 607.3775522764461 920.0198253893323 959.7767431284634 987.6302136959793 631.3150259607685 359.6068928926559 849.2457581327945 293.5089864242755
1342 0.005 6.71 1 712.751397452038 607.1285206251333 607.4314203370574 920.021632539029 959.7769638423573 987.6304572837519 631.3585287220018 359.6500570448165 849.2526995512696 293.5089900486705
1343 0.005 6.715 1 712.7818493020912 607.1822599553113 607.4851997882146 920.023178374675 959.7768627430862 987.6303170869227 631.401932515936 359.693185463192 849.259486111872 293.5089936142826
1344 0.005 6.72 1 712.8123024305128 607.2359114422732 607.538891186952 920.0249807673783 959.7770828215552 987.6305598488858 631.4452985165615 359.7362716845762 849.2664066526513 293.5089972300038
1345 0.005 6.725000000000001 1 712.8426569017611 607.2894745925661 607.592494272538 920.0265220920137 959.7769818437004 987.6304190618149 631.4885659224846 359.7793188825027 849.2731724660271 293.5090007866685
1346 0.005 6.73 1 712.8730120710226 607.3429502057995 607.6460096170235 920.0283201171786 959.7772021292856 987.6306616034337 631.5317955136489 359.8223239224468 849.2800728428715 293.509004393111
1347 0.005 6.735 1 712.9032777392032 607.3963379362671 607.6994370517599 920.0298672672127 959.7771057268718 987.6305226398899 631.574933115177 359.865287094059 849.2868268916199 293.509007941602
1348 0.005 6.74 1 712.9335426321998 607.4496384701976 607.7527770881426 920.0316654983221 959.7773269591884 987.6307637864145 631.6180307644269 359.908209301528 849.2937118333224 293.5090115387685
1349 0.005 6.745 1 712.9637057692912 607.5028514072857 607.806029502152 920.0331979125427 959.7772241328228 987.6306235196818 631.6610295412954 359.9510909927023 849.300437830307 293.5090150759915
1350 0.005 6.75 1 712.9938692387988 607.5559774398613 607.8591948290396 920.0349868443027 959.7774438773743 987.6308659891288 631.7039900674048 359.9939318973019 849.3072980622704 293.509018663115
1351 0.005 6.755 1 713.0239314135524 607.6090161239273 607.9122728180315 920.0365132339073 959.7773415151073 987.6307258660997 631.7468520118759 360.0367324543763 849.314001478507 293.5090221907632
1352 0.005 6.76 1 713.0539907700139 607.661968135493 607.9652639778603 920.0382917965291 959.777558681113 987.6309654801294 631.7896751397841 360.0794924019712 849.3208337872129 293.5090257683515
1353 0.005 6.765000000000001 1 713.0839523998163 607.7148330881287 608.0181680920663 920.0398130558253 959.7774563608407 987.6308252625083 631.832400693138 360.1222120326592 849.3275152536301 293.5090292844666
1354 0.005 6.77 1 713.1139155964855 607.7676117982048 608.0709857416067 920.0415921118301 959.7776766159548 987.6310675578746 631.8750902785933 360.1648910645548 849.3343316688349 293.5090328508845
1355 0.005 6.775 1 713.1437813683946 607.8203037894488 608.1237166763195 920.0431110386851 959.7775744572467 987.6309256940025 631.9176822643783 360.2075314394679 849.3409951936391 293.5090363586004
1356 0.005 6.78 1 713.1736485058699 607.8729098251334 608.1763614537417 920.0448859824876 959.77779363015 987.6311663253326 631.9602377982408 360.2501304944661 849.3477923335528 293.5090399162634
1357 0.005 6.785 1 713.2034181679254 607.925429449849 608.2289198280475 920.0464003478492 959.7776912753714 987.6310241584063 632.0026959356778 360.2926890784778 849.3544357132301 293.5090434144549
1358 0.005 6.79 1 713.2331888389542 607.9778633841554 608.2813923362655 920.0481707624883 959.7779107578735 987.6312670514542 632.0451172318182 360.3352065843942 849.3612124370098 293.5090469637423
1359 0.005 6.795 1 713.2628617397584 608.03021119018 608.3337787314932 920.0496803239512 959.7778078597695 987.6311243727818 632.0874412726234 360.3776839200603 849.3678356969687 293.5090504517915
1360 0.005 6.8 1 713.2925360964247 608.0824736716459 608.3860795901725 920.0514459347983 959.7780264328318 987.6313662820253 632.1297296830791 360.4201202280331 849.3745922004166 293.5090539886297
1361 0.005 6.805 1 713.3221133867033 608.1346503640007 608.4382946618081 920.052951152732 959.7779238580066 987.6312248758986 632.1719213789593 360.4625168435987 849.3811951764244 293.5090574655217
1362 0.005 6.81 1 713.3516922787508 608.1867420529047 608.4904245189696 920.0547126607826 959.7781427702587 987.6314664747987 632.2140776425857 360.504873083557 849.3879316632604 293.5090609923084
1363 0.005 6.815 1 713.3811618050972 608.2387481461319 608.5424688476729 920.056170201541 959.7780345452164 987.6313245504047 632.256139122426 360.5471893627017 849.3944771328738 293.5090644602827
1364 0.005 6.82 1 713.4106390257767 608.2906695239661 608.5944282501363 920.0579158241698 959.778254894165 987.6315658678335 632.2981671335026 360.5894642814719 849.401172073391 293.5090679772335
1365 0.005 6.825 1 713.4400211180719 608.3425057425017 608.6463024828124 920.0594108663773 959.7781548691514 987.6314255827036 632.3400969446311 360.6317016154428 849.4077232408565 293.5090714348507
1366 0.005 6.83 1 713.4694085936362 608.3942574939551 608.6980920789632 920.0611680639948 959.7783754407382 987.6316661620975 632.3819912772016 360.6738978260851 849.4144165694889 293.5090749421437
1367 0.005 6.835 1 713.4986997602981 608.4459243689749 608.7497967990753 920.062663036411 959.7782720809436 987.6315234596038 632.4237879842985 360.7160538624893 849.4209583757341 293.5090783900704
1368 0.005 6.84 1 713.5279927611418 608.4975070930886 608.8014171816955 920.0644117527169 959.7784900186035 987.6317634030472 632.4655484870137 360.7581691715773 849.4276338984905 293.5090818879224
1369 0.005 6.845 1 713.5571890198736 608.549005237917 608.8529529928747 920.0658995077389 959.7783860987397 987.6316205427455 632.5072125529081 360.8002444938123 849.4341568240966 293.5090853274169
1370 0.005 6.850000000000001 1 713.5863886671413 608.6004195958584 608.9044047987747 920.0676427818372 959.7786034514075 987.6318613943164 632.5488421465681 360.8422801057978 849.4408132458852 293.5090888155127
1371 0.005 6.855 1 713.6154919219666 608.6517498180383 608.955772409204 920.0691265127045 959.7785004462994 987.6317197910787 632.5903778666641 360.8842756205947 849.4473172567647 293.5090922433096
1372 0.005 6.86 1 713.6445976241779 608.7029965806657 609.0070563579311 920.0708653460978 959.7787173197663 987.631958899694 632.631878403078 360.9262294246808 849.4539538015513 293.5090957203419
1373 0.005 6.865 1 713.6736066794996 608.7541593138563 609.0582563372515 920.0723430531993 959.7786124645365 987.6318155728862 632.6732821015961 360.9681436163974 849.4604366864718 293.5090991377924
1374 0.005 6.87 1 713.702617363671 608.8052388469964 609.1093729192179 920.0740767536251 959.7788298703183 987.6320557489305 632.7146488525012 361.0100178011778 849.4670531845929 293.5091026054365
1375 0.005 6.875 1 713.7315317195729 608.8562346745323 609.1604058239813 920.075546256199 959.7787244117292 987.6319123744266 632.7559205775857 361.0518519130703 849.4735145598847 293.5091060130875
1376 0.005 6.88 1 713.7604484038236 608.9071475990856 609.2113556291855 920.0772745488762 959.7789419790304 987.6321533483236 632.7971586649538 361.0936463330552 849.480110219779 293.5091094709712
1377 0.005 6.885 1 713.7892689899302 608.9579771751297 609.262222088546 920.0787438681961 959.7788381952502 987.6320103953117 632.8383020275649 361.1354009558725 849.4865535470681 293.509112869903
1378 0.005 6.890000000000001 1 713.8180921252854 609.0087241187533 609.3130057356641 920.0804692365392 959.779055025836 987.6322482536872 632.8794112111378 361.1771149394248 849.4931303258151 293.5091163191773
1379 0.005 6.895 1 713.8468226504518 609.0593879707874 609.3637063137007 920.0819338768828 959.7789508544049 987.6321052698841 632.9204271711742 361.2187894916456 849.4995529483523 293.5091197094852
1380 0.005 6.9 1 713.8755536985509 609.1099695741586 609.4143244124959 920.0836554801117 959.779167841044 987.6323462007814 632.9614094781386 361.2604239155596 849.506110278267 293.5091231490919
1381 0.005 6.905 1 713.9041879385388 609.1604684179499 609.4648597665129 920.0851156536476 959.7790629508482 987.632203321358 633.0022960892782 361.3020193033834 849.5125146150029 293.5091265298047
1382 0.005 6.91 1 713.9328259035361 609.2108852680944 609.5153129287378 920.0868319379114 959.7792793370434 987.6324428278533 633.0431491237704 361.3435746201027 849.5190524870256 293.5091299606037
1383 0.005 6.915 1 713.9613690303379 609.2612196455867 609.5656836416388 920.0882906646546 959.7791752353564 987.6322983487228 633.0839098288637 361.3850898592873 849.5254388926276 293.5091333321325
1384 0.005 6.92 1 713.989915683048 609.3114723270302 609.6159724575389 920.0900036004601 959.7793914754449 987.6325372227686 633.1246362563348 361.4265694702867 849.5319578323963 293.5091367540488
1385 0.005 6.925 1 714.0183668192554 609.3616428409222 609.6661791263973 920.0914558217671 959.779286556288 987.6323935042018 633.1652679050288 361.4680071757537 849.5383236301763 293.509140116402
1386 0.005 6.93 1 714.0468286942971 609.4117319516242 609.7163042014971 920.0931632651769 959.7795025716606 987.6326322573516 633.2058672799762 361.5094040510525 849.5448253517612 293.5091435297765
1387 0.005 6.935 1 714.0751921027551 609.4617391838826 609.7663474147937 920.0946105378522 959.7793975089781 987.6324897258895 633.246371798828 361.5507604908707 849.5511721987923 293.5091468833507
1388 0.005 6.94 1 714.1035560968976 609.5116651973298 609.8163092677628 920.0963141665212 959.7796145615035 987.6327282347855 633.2868391290946 361.5920788039036 849.5576524243734 293.5091502872042
1389 0.005 6.945 1 714.1318235931127 609.5615097082668 609.8661895771645 920.0977579232909 959.779509182834 987.6325844255346 633.3272150938398 361.6333569227709 849.5639797638987 293.5091536319255
1390 0.005 6.95 1 714.1600903564911 609.6112722853179 609.915988349684 920.0994556126291 959.7797247739081 987.6328229809016 633.3675443666184 361.6745954307883 849.5704393705496 293.5091570270536
1391 0.005 6.955 1 714.1882629959771 609.6609533503334 609.9657055749719 920.100894324858 959.7796198019876 987.6326789889082 633.407783442589 361.7157938676319 849.5767464751102 293.5091603628576
1392 0.005 6.96 1 714.216440131359 609.7105537238658 610.0153418615477 920.1025891097667 959.7798356490994 987.6329188909161 633.4479917483259 361.7569521456924 849.5831872264908 293.509163750204
1393 0.005 6.965 1 714.2445243985147 609.7600729262507 610.0648969657243 920.1040239874518 959.7797302643224 987.6327750062143 633.4881055902607 361.7980707253896 849.589475896556 293.5091670781658
1394 0.005 6.97 1 714.2726138229705 609.8095118169665 610.1143714856956 920.1057152643072 959.7799464903071 987.6330136331894 633.5281895691999 361.8391494365995 849.5958980300602 293.5091704557377
1395 0.005 6.975000000000001 1 714.3006083834257 609.8588698923679 610.1637651737609 920.1071456363633 959.7798404152754 987.6328676113758 633.5681812069573 361.8801921567687 849.6021669912673 293.5091737732913
1396 0.005 6.98 1 714.3286069449733 609.9081478653907 610.2130785604277 920.1088316142241 959.7800555802024 987.6331056938757 633.6081406241328 361.9211931050157 849.6085694319725 293.5091771401962
1397 0.005 6.985 1 714.3565104550987 609.9573452944743 610.2623114038674 920.1102572447055 959.7799491884856 987.6329601767984 633.6480072827815 361.9621540689724 849.6148189940419 293.5091804466787
1398 0.005 6.99 1 714.3844180770227 610.006462916676 610.3114642434307 920.1119382974366 959.7801638486229 987.6331980965356 633.6878419614322 362.0030748601502 849.6212017920911 293.5091838031875
1399 0.005 6.995 1 714.4122309308577 610.0555002576245 610.3605368173597 920.1133597239892 959.7800579343922 987.6330547147775 633.7275837093756 362.043955857617 849.6274321814793 293.5091871004228
1400 0.005 7 1 714.4400483486247 610.1044581054676 610.4095296926434 920.1150368323866 959.7802731606323 987.633292666264 633.7672939975745 362.0847970866041 849.6337963004531 293.5091904473816
1401 0.005 7.005 1 714.4677739079942 610.1533359535464 610.4584425951791 920.1164792821347 959.7801672920987 987.6331475854711 633.806911480316 362.1255989027887 849.6400182880726 293.5091937346679
1402 0.005 7.01 1 714.495504000135 610.2021345937118 610.5072760915097 920.1181554006383 959.7803813797693 987.6333857812596 633.8464974456609 362.1663610811929 849.6463700961731 293.5091970719038
1403 0.005 7.015000000000001 1 714.5231453272532 610.2508536623561 610.5560299737073 920.1195685889975 959.7802739214975 987.6332401237468 633.8859958485992 362.207085127677 849.6525664696189 293.5092003499064
1404 0.005 7.02 1 714.5507897186083 610.2994938658169 610.6047047797857 920.1212352319189 959.7804879362036 987.633477118884 633.9254615423707 362.2477700492952 849.6588942166474 293.509203676761
1405 0.005 7.025 1 714.5783388573025 610.3480547534601 610.6533002632348 920.122642456216 959.7803811703477 987.6333318096472 633.9648347015554 362.2884195267457 849.6650685528409 293.5092069447334
1406 0.005 7.03 1 714.6058914632365 610.3965370705946 610.7018169682734 920.1243054003737 959.7805957152794 987.6335699709928 634.0041764218298 362.329026180058 849.6713757874868 293.5092102638706
1407 0.005 7.035 1 714.6333495877622 610.444940298342 610.7502546146233 920.1257090387962 959.7804884647588 987.6334245421331 634.0434256473599 362.3695927905445 849.6775306596699 293.5092135240376
1408 0.005 7.04 1 714.6608125505453 610.4932652200536 610.7986137593584 920.1273685868349 959.7807030939646 987.6336616603853 634.082644021798 362.4101193530067 849.683819165965 293.5092168347169
1409 0.005 7.045 1 714.6881812802008 610.5415113666161 610.8468941413308 920.1287686529369 959.7805959936466 987.6335162751 634.1217705091676 362.450606613054 849.6899552824057 293.5092200862786
1410 0.005 7.05 1 714.715557531583 610.5896794350906 610.8950962796446 920.130424095642 959.7808098811281 987.6337538034707 634.1608676409713 362.4910543436003 849.6962247598919 293.5092233881551
1411 0.005 7.055 1 714.7428411893515 610.637769010229 610.9432199328083 920.1318218498335 959.7807036063174 987.6336090103765 634.1998749989218 362.5314627780716 849.7023429133417 293.5092266306223
1412 0.005 7.06 1 714.770129268704 610.6857808522359 610.991265653954 920.133473969518 959.780917236964 987.6338456436972 634.2388504806596 362.5718315988727 849.7085943964147 293.5092299237871
1413 0.005 7.065 1 714.7973238781573 610.7337144796847 611.03923317659 920.1348649721211 959.7808094442545 987.6337002119783 634.2777337547685 362.6121612884941 849.7146933960905 293.5092331570016
1414 0.005 7.07 1 714.8245233477735 610.781570647554 611.0871230430757 920.1365120632787 959.7810236156985 987.6339379106685 634.3165864673939 362.6524515848229 849.7209259798216 293.5092364405189
1415 0.005 7.075 1 714.851629195816 610.8293487884551 611.1349349515373 920.1378989203238 959.7809156377236 987.6337924262042 634.3553465804832 362.6927025825599 849.7270060257327 293.5092396646917
1416 0.005 7.08 1 714.8787401536488 610.8770496790755 611.182669436976 920.1395419128647 959.7811292256054 987.6340286362145 634.3940763624812 362.7329139867933 849.7332199399191 293.509242939131
1417 0.005 7.085 1 714.905758349004 610.924672894939 611.2303262617702 920.1409248568755 959.7810213251366 987.6338825508861 634.4327154330643 362.7730873798695 849.7392815832488 293.5092461542325
1418 0.005 7.09 1 714.93278254212 610.9722191926896 611.277905968135 920.1425634160655 959.781234670975 987.6341185235939 634.4713246512059 362.813221191994 849.745477065546 293.5092494194605
1419 0.005 7.095 1 714.9597138411931 611.0196880974499 611.3254082949438 920.1439423381621 959.7811264345715 987.6339719966569 634.5098433359902 362.8533158726888 849.7515200745338 293.5092526249493
1420 0.005 7.100000000000001 1 714.9866555307376 611.0670804132932 611.3728338175149 920.1455764979778 959.7813392640327 987.6342081693444 634.5483328870442 362.8933670082403 849.7576980353891 293.5092558805759
1421 0.005 7.105 1 715.0135028835213 611.114395554749 611.420182220917 920.1469508144291 959.7812310786798 987.6340618593784 634.5867308054047 362.9333801775352 849.7637231277325 293.5092590768847
1422 0.005 7.11 1 715.0403560817646 611.1616343327478 611.4674540643326 920.1485815685523 959.7814446798327 987.6342992883458 634.6250996866102 362.9733552611906 849.7698817170464 293.5092623234785
1423 0.005 7.115 1 715.0671180520882 611.2087962274114 611.5146490774763 920.1499552239665 959.7813379873597 987.6341536134695 634.6633791516006 363.0132917455574 849.7758893230841 293.5092655107903
1424 0.005 7.12 1 715.0938858702481 611.255882069766 611.5617678192231 920.1515828512053 959.7815508681978 987.6343894969962 634.7016292277787 363.0531896635119 849.7820298374451 293.5092687478094
1425 0.005 7.125 1 715.1205608931766 611.3028913699324 611.6088100260403 920.152949991506 959.7814425584545 987.6342435057495 634.7397893475694 363.0930492306916 849.7880183901391 293.5092719253312
1426 0.005 7.13 1 715.1472416000262 611.3498248605817 611.6557762326564 920.1545719372714 959.7816550539702 987.6344789652599 634.7779203089833 363.1328696083208 849.7941404223168 293.5092751535475
1427 0.005 7.135 1 715.1738249235376 611.3966822226578 611.7026662542559 920.1559320204785 959.7815449784844 987.6343308701131 634.8159602984061 363.1726510108779 849.8001099406234 293.5092783226735
1428 0.005 7.140000000000001 1 715.2004161501941 611.4434640631154 611.7494805771021 920.1575487118589 959.7817566965757 987.6345670892472 634.8539720261754 363.212393579924 849.8062132931653 293.5092815421954
1429 0.005 7.145 1 715.2269148368161 611.4901699399884 611.796218952784 920.1589068633463 959.7816481871188 987.6344210061948 634.8918934644952 363.2520973040453 849.8121650267055 293.5092847025504
1430 0.005 7.15 1 715.2534174926876 611.5368006379458 611.8428819545813 920.1605298533974 959.781863291456 987.6346551272129 634.9297866902451 363.2917625908938 849.8182558815266 293.5092879129804
1431 0.005 7.155 1 715.2798303264766 611.5833555116791 611.8894692188703 920.1618868016609 959.7817546451051 987.6345083486701 634.9675895249563 363.3313896650886 849.8241934624372 293.5092910637794
1432 0.005 7.16 1 715.3062519722723 611.6298354287281 611.9359813221587 920.1634981131996 959.7819664985381 987.6347440846447 635.0053649235409 363.3709775910339 849.8302633406281 293.5092942650023
1433 0.005 7.165 1 715.3325815666154 611.6762398710243 611.9824179852687 920.1648479856726 959.7818566007613 987.6345969438013 635.0430507412107 363.4105222421907 849.836179479533 293.509297407203
1434 0.005 7.17 1 715.3589186542638 611.7225696081255 612.0287797520778 920.1664530517814 959.7820685413089 987.6348330149541 635.0807086706101 363.4500302599625 849.8422291474947 293.5093005994988
1435 0.005 7.175 1 715.3851649628907 611.7688241111455 612.0750663333957 920.1677984732441 959.7819588074631 987.6346854733304 635.1182770136043 363.489499531152 849.8481266124168 293.5093037324164
1436 0.005 7.18 1 715.411419432441 611.8150041881059 612.1212782862498 920.1693995810532 959.7821702103711 987.6349215947032 635.1558179630101 363.5289307343383 849.8541578761132 293.5093069160465
1437 0.005 7.185 1 715.4375828479988 611.8611093420596 612.1674153400786 920.1707411044152 959.7820606247633 987.6347732097767 635.1932698975115 363.568323808519 849.8600375079591 293.5093100409334
1438 0.005 7.19 1 715.4637545365782 611.9071403894641 612.2134780706438 920.1723382283143 959.782271913789 987.6350064484425 635.2306951634699 363.6076796511765 849.8660512416199 293.5093132170617
1439 0.005 7.195 1 715.4898012137476 611.9530967149758 612.2594661264916 920.1736778545564 959.7821631498663 987.6348600355172 635.2680325543369 363.6469966285171 849.8718953223106 293.5093163342009
1440 0.005 7.2 1 715.5158734232646 611.9989791363819 612.3053800773488 920.1752729870797 959.7823753644357 987.6350963180324 635.3053417007536 363.6862746409876 849.8778878695791 293.5093195021374
1441 0.005 7.205 1 715.5418621480393 612.044787164709 612.3512196616176 920.1766066992184 959.7822657451361 987.6349482520247 635.3425614518242 363.7255135296882 849.8837313603445 293.5093226113546
1442 0.005 7.21 1 715.5678625251952 612.0905214576527 612.3969853744342 920.1781954799964 959.7824766096035 987.6351841761655 635.3797524650755 363.7647137071196 849.8897092399292 293.5093257708015
1443 0.005 7.215 1 715.5937744749316 612.1361816753098 612.4426770037246 920.1795250078903 959.7823663445662 987.6350363721571 635.4168561279715 363.8038755489306 849.8955359767086 293.5093288707112
1444 0.005 7.22 1 715.6196953802125 612.1817685196598 612.4882950739889 920.1811096158519 959.7825773890775 987.6352700459953 635.4539324868649 363.8429986763983 849.90149600927 293.5093320209905
1445 0.005 7.225000000000001 1 715.6455265413671 612.2272816165514 612.5338393689235 920.1824359021447 959.7824673379267 987.6351221568669 635.4909217634363 363.8820833383287 849.9073053816778 293.5093351131429
1446 0.005 7.23 1 715.6713647785235 612.272721571582 612.5793103661647 920.1840149021192 959.782677451631 987.6353547893578 635.5278836933579 363.9211299199192 849.9132468286969 293.5093382555788
1447 0.005 7.235 1 715.697112591409 612.3180879407615 612.624707806551 920.1853356570792 959.7825663490937 987.6352071052369 635.5647575362339 363.960137991395 849.9190366406716 293.5093413386447
1448 0.005 7.24 1 715.7228686905183 612.3633814693678 612.6700322277377 920.1869124780549 959.7827774042495 987.6354419525743 635.6016044390897 363.9991065336416 849.9249607072609 293.5093444721548
1449 0.005 7.245 1 715.7485344183211 612.4086016755884 612.7152833536877 920.1882299787958 959.7826666835192 987.6352931278225 635.6383634347662 364.0380365057158 849.9307331357495 293.5093475461025
1450 0.005 7.25 1 715.7742081649634 612.4537492212269 612.7604616770623 920.1898028081392 959.7828777825277 987.6355283059266 635.6750948668928 364.0769283333816 849.9366395386609 293.5093506709719
1451 0.005 7.255 1 715.7997918560418 612.4988237397849 612.805566974353 920.1911161131446 959.7827661393062 987.6353794296346 635.711739477806 364.1157787305614 849.9423942171651 293.509353735766
1452 0.005 7.26 1 715.8253841949771 612.5438259388278 612.8505997684019 920.1926848007494 959.7829756858904 987.6356128053493 635.7483575687461 364.1545915040051 849.9482831410436 293.5093568519898
1453 0.005 7.265000000000001 1 715.8508869501948 612.5887553551356 612.8955597978609 920.1939942121471 959.782865661006 987.6354645407888 635.7848889267848 364.1933674078296 849.9540203359026 293.5093599091249
1454 0.005 7.27 1 715.8763981247921 612.6336126723066 612.9404475682828 920.195558964743 959.7830754348649 987.6356990155141 635.8213932825519 364.2321051402005 849.9598916282164 293.509363017067
1455 0.005 7.275 1 715.9018336578027 612.6783974250887 612.9852627743796 920.1968667867075 959.7829650868608 987.6355507030477 635.8578111806899 364.2708020464848 849.9656164582552 293.5093660657172
1456 0.005 7.28 1 715.9272726048906 612.7231103537121 613.0300059856486 920.1984279652302 959.7831747740024 987.6357841613432 635.8942024111851 364.30946195656 849.9714716729464 293.509369164851
1457 0.005 7.285 1 715.9526183925641 612.7677510357811 613.0746769561842 920.1997292086243 959.7830625376769 987.6356343380892 635.930506994401 364.3480845251123 849.9771741702863 293.509372203978
1458 0.005 7.29 1 715.9779705205015 612.812320168809 613.1192762054732 920.2012856452827 959.7832723329975 987.6358677629698 635.9667855369723 364.3866690734562 849.9830104569409 293.5093752937519
1459 0.005 7.295 1 716.003235094686 612.856817212167 613.163803430387 920.2025819938011 959.7831599665419 987.6357187818796 636.0029790554195 364.4252182817258 849.9886947020019 293.5093783246994
1460 0.005 7.3 1 716.0285057876051 612.9012430675738 613.208259225367 920.2041345772661 959.7833696562024 987.6359533823198 636.0391463837203 364.4637288171203 849.9945136794463 293.5093814064429
1461 0.005 7.305 1 716.0536856118489 612.9455971519639 613.252643290777 920.2054278626078 959.783258710956 987.6358047666187 636.0752264127856 364.5022024670757 850.0001813186536 293.5093844292557
1462 0.005 7.31 1 716.0788739344988 612.9898802115221 613.2969561533604 920.2069764904321 959.7834683993087 987.6360372292766 636.1112805020397 364.5406369785091 850.005983461036 293.5093875039307
1463 0.005 7.315 1 716.1039723005599 613.0340917259579 613.3411975202489 920.2082661326536 959.7833565735365 987.6358881258072 636.1472477651307 364.5790334210949 850.0116344590234 293.50939051905
1464 0.005 7.32 1 716.1290590479097 613.0782324013823 613.3853678793137 920.209801132563 959.7835611649554 987.636119340853 636.1831798975713 364.6173910773907 850.0174094447494 293.5093935848812
1465 0.005 7.325 1 716.1540616073851 613.1223017953425 613.4294669906661 920.2110845165352 959.7834492690348 987.635970174733 636.2190292679207 364.6557105333342 850.0230399655584 293.509396591495
1466 0.005 7.33 1 716.1790780658267 613.1663006493067 613.473495383762 920.2126241226514 959.783658408803 987.6362034759812 636.2548558045054 364.6939916813593 850.0288060895472 293.5093996479707
1467 0.005 7.335 1 716.2040100792082 613.2102284908943 613.5174527959064 920.2139067751993 959.7835475353124 987.6360545295418 636.2905987850979 364.7322348684376 850.0344233109499 293.5094026446901
1468 0.005 7.34 1 716.2289529710965 613.2540860490921 613.5613397444232 920.2154430110301 959.7837554135608 987.6362871636064 636.3263166117349 364.7704398952809 850.0401735192804 293.509405691772
1469 0.005 7.345 1 716.2538210609423 613.2978731910941 613.6051562346793 920.2167271847234 959.7836453230223 987.6361384268702 636.3619544703146 364.8086069826095 850.0458527948035 293.5094086793087
1470 0.005 7.350000000000001 1 716.2786949050242 613.3415903381014 613.6489025686068 920.2182596194466 959.7838526228605 987.6363698201189 636.397564864067 364.8467360297215 850.0516116063807 293.5094117189215
1471 0.005 7.355 1 716.3034800464603 613.3852369904381 613.692578457817 920.2195334305661 959.7837400260871 987.6362210431329 636.433089788955 364.8848273114695 850.057202902676 293.5094146982769
1472 0.005 7.36 1 716.3282730582537 613.4288138454029 613.7361843963766 920.221060517124 959.7839481747015 987.6364536714556 636.4685865493523 364.9228810814694 850.0629190781681 293.5094177279146
1473 0.005 7.365 1 716.3529768932232 613.4723204407836 613.7797201124142 920.2223306138112 959.7838362490284 987.6363042316157 636.5039995980361 364.9608973046973 850.0684832774469 293.50942069866
1474 0.005 7.37 1 716.3776890322131 613.5157574976708 613.8231861195204 920.2238547649063 959.7840441015136 987.6365368299222 636.5393874044705 364.998875185061 850.0741800752498 293.509423720221
1475 0.005 7.375 1 716.4023127223921 613.5591245388642 613.8665821465102 920.2251216546838 959.783932690617 987.6363874113397 636.5746909806951 365.0368153402729 850.0797279598872 293.5094266832428
1476 0.005 7.38 1 716.426945309131 613.6024222971354 613.9099087110277 920.2266422721987 959.7841403183505 987.6366193727433 636.6099695820691 365.0747176303746 850.0854092132862 293.5094296982604
1477 0.005 7.385 1 716.4514900824089 613.6456502982401 613.9531655478128 920.227905114633 959.7840283000469 987.636469338774 636.6451639346078 365.1125825751873 850.0909412463875 293.5094326546545
1478 0.005 7.390000000000001 1 716.4760440125842 613.6888092638711 613.9963531755469 920.2294216441192 959.784235758869 987.6367005750911 636.6803333569495 365.1504095901153 850.0966063766767 293.5094356622855
1479 0.005 7.395 1 716.5005102995607 613.7318987065998 614.039471316317 920.2306807068986 959.7841232060784 987.6365507121873 636.7154185973304 365.1881989542692 850.1021221939279 293.5094386107825
1480 0.005 7.4 1 716.5249880286505 613.7749193536886 614.0825204848977 920.2321946353677 959.7843316125596 987.6367827368862 636.7504800790617 365.2259497436495 850.1077714298953 293.5094416102086
1481 0.005 7.405 1 716.5493777470335 613.817870724139 614.1255004145075 920.2334500982628 959.7842193165178 987.6366327033808 636.7854571191481 365.263663248959 850.1132707248042 293.5094445506058
1482 0.005 7.41 1 716.5737769572212 613.8607535404847 614.1684116162945 920.2349588019549 959.7844258917332 987.6368635732313 636.8204092380505 365.3013391860151 850.118902531249 293.5094475425914
1483 0.005 7.415 1 716.598088494371 613.9035673219097 614.2112538188638 920.2362099354968 959.7843137013302 987.6367142588686 636.8552774257686 365.3389777032903 850.124384875531 293.509450476353
1484 0.005 7.42 1 716.6224095625241 613.9463128015461 614.2540275418373 920.2377147949561 959.7845205820364 987.6369467511314 636.8901213208825 365.3765784938843 850.1299998328534 293.5094534615229
1485 0.005 7.425 1 716.6466432371943 613.9889894267234 614.2967324790782 920.2389622797638 959.7844079805502 987.6367970359653 636.9248808192627 365.4141416979427 850.1354654337034 293.5094563875856
1486 0.005 7.43 1 716.6708868727611 614.0315979669077 614.3393691585381 920.2404635282678 959.7846152207078 987.6370274716211 636.9596159509142 365.4516674672782 850.1410639935156 293.5094593651594
1487 0.005 7.435 1 716.6950433716191 614.0741379144713 614.3819372950677 920.2417069726464 959.784502580803 987.6368783965819 636.994267566124 365.4891556045724 850.1465130659127 293.5094622829361
1488 0.005 7.44 1 716.7192099839289 614.1166100242745 614.4244374155663 920.2432041962016 959.7847092493555 987.637108622317 637.0288952412583 365.5266061645597 850.1520950075043 293.5094652519396
1489 0.005 7.445 1 716.7432907418138 614.1590138231091 614.4668692536371 920.2444457576842 959.7845965771746 987.6369567539263 637.063441726072 365.5640193891732 850.1575285543354 293.5094681618176
1490 0.005 7.45 1 716.7673868867024 614.2013499491234 614.5092332983018 920.2459464533197 959.7848059440352 987.6371914252468 637.0979658711786 365.6013956790943 850.1630999583602 293.509471123476
1491 0.005 7.455 1 716.7913935858373 614.2436179679919 614.5515292682692 920.2471832210178 959.7846917455607 987.6370366725408 637.1324045789112 365.638734053036 850.1685175623109 293.5094740255805
1492 0.005 7.46 1 716.8154102174799 614.2858185617641 614.5937576644792 920.2486736691701 959.7848984532627 987.6372688721614 637.166818614816 365.6760343351228 850.174067833792 293.5094769792867
1493 0.005 7.465 1 716.8393379858692 614.3279512815217 614.6359182155496 920.2499048798149 959.7847841111769 987.6371183339512 637.2011405147258 365.7132975903476 850.1794669438573 293.5094798732464
1494 0.005 7.47 1 716.8632771187349 614.3700168680974 614.6780114512541 920.2513913945122 959.7849908709753 987.6373496101802 637.2354439233821 365.750521800178 850.1850003516337 293.5094828192562
1495 0.005 7.475000000000001 1 716.8871374417798 614.412014906392 614.720037128204 920.2526182271487 959.7848758694109 987.6371987993974 637.2696711160447 365.787711264782 850.190383600627 293.5094857042763
1496 0.005 7.48 1 716.9110057724613 614.4539460139295 614.7619957277707 920.2541012414486 959.7850827107932 987.6374293167768 637.3038734539241 365.8248643973223 850.1959010104175 293.5094886419157
1497 0.005 7.485 1 716.9347847392576 614.4958097396437 614.8038869758334 920.2553246743485 959.7849685062527 987.6372777447946 637.3379919247179 365.8619797262976 850.2012667553419 293.5094915207133
1498 0.005 7.49 1 716.9585740948955 614.5376068167221 614.8457113997341 920.2568037032768 959.7851750610366 987.6375084547033 637.372087780254 365.8990580676402 850.2067669448406 293.5094944514001
1499 0.005 7.495 1 716.9822749032091 614.579336744583 614.8874687125692 920.258023491029 959.7850608699076 987.6373578524476 637.4061003171798 365.9360988453374 850.212116480576 293.5094973224128
1500 0.005 7.5 1 717.0059877617391 614.6210002701293 614.9291594384824 920.2594983242486 959.7852669051445 987.6375875130761 637.4400903256542 365.9731020707246 850.2176003096104 293.5095002451732
1501 0.005 7.505 1 717.0296128943146 614.6625968939948 614.9707832966528 920.2607139781063 959.7851524956357 987.6374369071372 637.4739978849908 366.010067973603 850.2229334542345 293.509503107777
1502 0.005 7.51 1 717.0532498307463 614.7041273437402 615.0123408076101 920.2621852970221 959.7853589211475 987.6376667061195 637.5078830892131 366.0469965600128 850.2284010071867 293.5095060242272
1503 0.005 7.515000000000001 1 717.0767992582887 614.7455911227191 615.0538316843362 920.2633970668694 959.7852433691231 987.6375153576262 637.5416858762571 366.0838882224659 850.2337179588962 293.5095088790028
1504 0.005 7.52 1 717.1003598886197 614.7869890301205 615.0952564808096 920.2648651163812 959.7854498704457 987.6377461171944 637.5754638158049 366.1207425253699 850.2391697313748 293.5095117842749
1505 0.005 7.525 1 717.1238341288047 614.8283205324221 615.1366149039442 920.2660737329899 959.7853346246682 987.6375936646493 637.6091613698941 366.1575596238571 850.2444703475661 293.5095146287976
1506 0.005 7.53 1 717.1473215028755 614.8695863910679 615.1779074924149 920.2675375609062 959.7855407511786 987.6378236967184 637.6428385120773 366.1943396188855 850.2499059683882 293.5095175240616
1507 0.005 7.535 1 717.170722147132 614.9107860595517 615.2191339376722 920.2687423271605 959.7854255629305 987.6376733330594 637.6764336001835 366.2310831364773 850.2551907856714 293.5095203593722
1508 0.005 7.54 1 717.1941352791438 614.9519202479195 615.2602947506505 920.2702040674878 959.7856319547232 987.6379029264967 637.7100074271825 366.2677889302876 850.2606108490924 293.509523246513
1509 0.005 7.545 1 717.2174635578948 614.9929884755105 615.3013896479495 920.271406709438 959.7855168178859 987.6377516298215 637.7435002840485 366.3044580071028 850.265880537289 293.5095260727104
1510 0.005 7.55 1 717.2408038523085 615.0339914691632 615.3424191437672 920.2728636526821 959.7857226332452 987.6379813441146 637.7769707572083 366.3410900633925 850.2712843063275 293.5095289504783
1511 0.005 7.555 1 717.2640568789269 615.0749287127404 615.3833829395064 920.2740607566142 959.7856067085639 987.6378278280308 637.8103588845642 366.3776760865026 850.2765369418897 293.5095317689037
1512 0.005 7.56 1 717.287328593308 615.1158010706422 615.4242816290184 920.2755162426339 959.7858127678733 987.6380576521635 637.8437278686421 366.4142272798847 850.2819285904853 293.5095346389112
1513 0.005 7.565 1 717.3105124994011 615.1566079110822 615.4651148682736 920.276711600304 959.7856987158094 987.6379072511478 637.8770135895296 366.4507448929707 850.287168737932 293.5095374490173
1514 0.005 7.57 1 717.3337065044428 615.1973499687508 615.5058831626416 920.2781597960942 959.7859033290594 987.6381369780007 637.9102773631676 366.4872327283582 850.2925400648169 293.5095403102501
1515 0.005 7.575 1 717.3568145015438 615.2380267558977 615.5465862327532 920.2793507278973 959.7857882851486 987.6379844544749 637.9434597918996 366.5236818134128 850.2977624280916 293.5095431123488
1516 0.005 7.58 1 717.3799200326423 615.2786388584285 615.5872245020796 920.2807888017967 959.7859901300701 987.6382130430947 637.9766171007785 366.5600926716169 850.3031082636264 293.5095459663448
1517 0.005 7.585 1 717.4029448849806 615.3191858899062 615.6277977392075 920.2819745603606 959.7858751526613 987.6380622201951 638.0096949761024 366.5964670173568 850.3083109628243 293.509548761823
1518 0.005 7.59 1 717.4259843747293 615.3596685864928 615.6683064640249 920.283414782785 959.7860795056342 987.6382897804181 638.0427521636561 366.6328043346189 850.3136484871537 293.5095516095207
1519 0.005 7.595 1 717.4489411885913 615.400086473752 615.7087504098705 920.2845985003883 959.7859639326369 987.6381369463136 638.0757292883179 366.6691051485516 850.3188385432074 293.5095543978149
1520 0.005 7.600000000000001 1 717.471911521092 615.4404402522979 615.7491300792018 920.2860352822711 959.786167840184 987.6383659072299 638.1086853057204 366.7053679082585 850.3241614680989 293.5095572376827
1521 0.005 7.605 1 717.4947966856583 615.4807293077184 615.7894451257828 920.2872152279872 959.7860530362731 987.6382142002105 638.1415605967333 366.7415946491603 850.3293359325138 293.5095600174356
1522 0.005 7.61 1 717.5176945274213 615.5209544688655 615.8296961005791 920.2886482271156 959.7862569411767 987.638443338902 638.1744149029702 366.7777849604794 850.3346432810514 293.509562848231
1523 0.005 7.615 1 717.5405088468498 615.5611152575344 615.869882729749 920.2898244315409 959.7861417823897 987.6382907705904 638.2071887806894 366.8139391952489 850.3398023551493 293.5095656195083
1524 0.005 7.62 1 717.5633295733368 615.6012125158455 615.9100055670502 920.2912456043849 959.7863407854977 987.6385170249812 638.2399400545028 366.8500568395291 850.3450869214915 293.50956844273
1525 0.005 7.625 1 717.5860628431871 615.6412457023349 615.9500643458296 920.2924137496133 959.7862246298095 987.6383653984983 638.2726140064473 366.8861378930933 850.3502246292036 293.5095712074569
1526 0.005 7.63 1 717.6088101997027 615.6812154831981 615.9900595511851 920.2938371545036 959.7864272253867 987.6385930443893 638.3052666695692 366.9221823263126 850.3554973121012 293.5095740243443
1527 0.005 7.635 1 717.6314774270318 615.7211213648104 616.029990911935 920.2950070999977 959.7863133504704 987.6384403291767 638.3378531373696 366.9581898021503 850.3606253731657 293.5095767816518
1528 0.005 7.640000000000001 1 717.6541628160883 615.7609639838456 616.0698588880895 920.2964297304591 959.7865171115463 987.6386704224043 638.3704117318754 366.9941610664202 850.3658875006205 293.5095795903649
1529 0.005 7.645 1 717.6767650744118 615.8007428650244 616.1096631969092 920.2975963682048 959.7864016301701 987.638518222726 638.402888445927 367.0300961893724 850.3710015056089 293.5095823394739
1530 0.005 7.65 1 717.6993776134302 615.840458757678 616.1494043465499 920.2990137289967 959.7866038580938 987.6387455635768 638.4353422783722 367.0659948485053 850.3762453350531 293.5095851398214
1531 0.005 7.655 1 717.7219077090607 615.8801112382104 616.1890820951631 920.3001764155345 959.7864879984688 987.6385926073217 638.4677170114379 367.1018572201373 850.3813427359117 293.509587880826
1532 0.005 7.66 1 717.7444486014542 615.9197009692402 616.2286969271213 920.3015903235296 959.7866907189606 987.6388202994822 638.5000699446347 367.1376832937226 850.3865710765037 293.5095906736884
1533 0.005 7.665 1 717.7669068724193 615.9592274450532 616.2682485568823 920.3027490485558 959.7865752316794 987.6386669491766 638.5323434817739 367.1734730844655 850.3916530543418 293.5095934074953
1534 0.005 7.67 1 717.7893763466615 615.9986913826372 616.3077374820676 920.3041589066829 959.7867769128092 987.6388948529815 638.5645958247978 367.2092264987829 850.3968663446185 293.5095961937486
1535 0.005 7.675 1 717.8117649086123 616.0380922940072 616.3471634330854 920.3053161867908 959.7866619569825 987.6387429761672 638.5967703740347 367.2449435741232 850.4019345709658 293.5095989215025
1536 0.005 7.68 1 717.8341645782741 616.0774308844757 616.3865268951073 920.3067234298464 959.7868641200969 987.6389704621093 638.6289236230292 367.2806244361896 850.4071330112234 293.5096017013722
1537 0.005 7.685 1 717.8564817847852 616.1167066341992 616.4258275809746 920.307875335477 959.7867484581016 987.6388173924414 638.6609982604747 367.3162694667742 850.4121844280232 293.5096044225101
1538 0.005 7.69 1 717.878810508601 616.1559202819157 616.465065993663 920.3092785135866 959.786950379105 987.6390444068317 638.6930523190704 367.3518789244033 850.4173673459696 293.50960719604
1539 0.005 7.695 1 717.9010567569187 616.1950713276962 616.5042418518203 920.3104265095423 959.7868341868291 987.6388918454181 638.7250280191942 367.3874518772291 850.4224030762177 293.5096099103534
1540 0.005 7.7 1 717.9233148037417 616.2341604913705 616.5433556573363 920.3118262706658 959.7870361281016 987.6391175466464 638.756983402609 367.422988117256 850.4275706099158 293.5096126769134
1541 0.005 7.705 1 717.9454911486605 616.2731872863288 616.5824071352306 920.3129705639594 959.7869196713323 987.6389663292833 638.7888606707444 367.4584883983136 850.4325910153919 293.5096153841236
1542 0.005 7.71 1 717.9676793004419 616.3121524214336 616.6213967845009 920.3143668272523 959.7871221262259 987.6391930637998 638.8207181823541 367.4939523827244 850.437743199554 293.5096181433897
1543 0.005 7.715 1 717.9897857054697 616.351055404862 616.6603243252741 920.3155076735047 959.7870055299747 987.639039313048 638.8524975156799 367.5293803922189 850.4427484010356 293.5096208427485
1544 0.005 7.72 1 718.0119042207683 616.3898969474441 616.6991902550602 920.3169002793984 959.7872076671202 987.6392667480093 638.8842568543162 367.5647721713227 850.4478851650298 293.5096235945844
1545 0.005 7.725000000000001 1 718.0339423711254 616.4286765464003 616.7379942899931 920.3180376362443 959.7870906010228 987.6391120059318 638.9159387016566 367.6001280420272 850.452875287176 293.5096262877657
1546 0.005 7.73 1 718.0559924618818 616.4673949171604 616.7767369292874 920.3194262423654 959.787291938773 987.639340381136 638.9476006225329 367.6354477685921 850.4579969480873 293.509629033988
1547 0.005 7.735 1 718.0779603946602 616.5060515558015 616.8154178872172 920.3205600804847 959.7871756967778 987.6391863942346 638.9791846666847 367.6707344465311 850.4629719237332 293.5096317211752
1548 0.005 7.74 1 718.0999404947055 616.5446471776841 616.8540376608382 920.3219456146107 959.7873770102137 987.6394142055608 639.0107491776754 367.7059842269181 850.4680786321103 293.5096344603761
1549 0.005 7.745 1 718.1218387699155 616.5831812849892 616.8925959721328 920.3230759538789 959.7872605087888 987.6392607983151 639.0422361852685 367.7411977006851 850.4730385133959 293.5096371398363
1550 0.005 7.75 1 718.143749568252 616.6216545917279 616.9310933096435 920.3244581164159 959.7874619037856 987.6394857787431 639.0737036575422 367.7763747932373 850.4781303273659 293.5096398710647
1551 0.005 7.755 1 718.165575845347 616.6600664642988 616.969529327434 920.3255819401832 959.7873437400938 987.6393320371407 639.105088790856 367.8115156829342 850.4830738105044 293.5096425426042
1552 0.005 7.76 1 718.187415525882 616.6984177293467 617.0079045606045 920.3269589694844 959.7875445048917 987.639558600967 639.1364567155266 367.8466204898264 850.4881496641399 293.5096452657668
1553 0.005 7.765000000000001 1 718.2091744494318 616.7367079254672 617.046218751409 920.3280816728851 959.7874273431472 987.6394041358565 639.1677486753523 367.8816895554413 850.4930796827259 293.5096479295854
1554 0.005 7.77 1 718.2309465934918 616.7749377319159 617.0844723852488 920.3294566354459 959.7876288207871 987.6396319369176 639.1990219558006 367.9167235686326 850.4981411981003 293.5096506453733
1555 0.005 7.775 1 718.2526377228454 616.8131066587423 617.1226651853248 920.3305766610148 959.7875119720512 987.6394770544136 639.2302186751336 367.951719744416 850.5030563319333 293.5096533012763
1556 0.005 7.78 1 718.2743420756472 616.851215417055 617.1607976441414 920.3319479457645 959.7877129829267 987.6397038772964 639.2613966409949 367.9866804949872 850.5081031088047 293.5096560089495
1557 0.005 7.785 1 718.2959656371905 616.8892634993953 617.1988694812859 920.3330643841431 959.7875959773952 987.6395501301886 639.2924979452346 368.0216058138644 850.5130032097169 293.5096586569949
1558 0.005 7.79 1 718.3176019901604 616.927251537851 617.2368811480814 920.3344326398206 959.7877970333382 987.6397769564539 639.323579523605 368.0564951180565 850.5180351486522 293.5096613568998
1559 0.005 7.795 1 718.3391575146501 616.965179103788 617.2748323853377 920.3355454649206 959.7876795017825 987.6396235171799 639.3545846281535 368.0913492190786 850.5229204343907 293.5096639971896
1560 0.005 7.8 1 718.3607263503213 617.0030470478378 617.31272375886 920.3369098373382 959.7878806801515 987.6398499346617 639.3855726944653 368.1261675250507 850.5279373615223 293.5096666891955
1561 0.005 7.805000000000001 1 718.3822140000099 617.0408546978884 617.3505549224076 920.3380191206161 959.7877629443652 987.6396949093252 639.4164835696522 368.1609476447953 850.5328079956541 293.5096693214541
1562 0.005 7.81 1 718.4037150900559 617.0786028139498 617.388326380785 920.3393800915733 959.7879629805259 987.6399206504017 639.4473759205963 368.1956931322667 850.5378102961907 293.5096720058049
1563 0.005 7.815 1 718.4251383102944 617.116291037104 617.4260379281139 920.3404866112087 959.7878454775361 987.6397665702538 639.4781947302063 368.2304034020601 850.5426661267337 293.5096746308596
1564 0.005 7.82 1 718.4465740761464 617.1539199595854 617.4636900139986 920.3418438006908 959.7880454475558 987.6399916151421 639.5089942326968 368.2650783254679 850.5476533060495 293.5096773085004
1565 0.005 7.825 1 718.4679365708977 617.1914891511087 617.5012823892951 920.3429448328681 959.7879270726653 987.6398363174357 639.5397180140396 368.2997182415759 850.5524932103457 293.5096799262118
1566 0.005 7.83 1 718.4893082515606 617.228999168649 617.5388154765157 920.3442979758769 959.788127121386 987.6400630975677 639.5704218904161 368.3343218826726 850.5574647153136 293.5096825957888
1567 0.005 7.835 1 718.5105969305293 617.2664495634176 617.5762890052332 920.3453964291625 959.7880093099775 987.6399081794574 639.6010494764434 368.3688905777341 850.5622905479477 293.5096852064652
1568 0.005 7.84 1 718.5318983553585 617.3038410599585 617.6137034698668 920.3467472311031 959.7882092098372 987.6401329234996 639.6316590865537 368.4034239022095 850.5672511038014 293.5096878694613
1569 0.005 7.845 1 718.5531182413448 617.3411731380789 617.6510585777521 920.3478427319055 959.7880914367248 987.639979074119 639.6621927804606 368.4379221097758 850.57206416266 293.509690473193
1570 0.005 7.850000000000001 1 718.5743525083526 617.3784466458999 617.688354882614 920.3491904566879 959.78829135585 987.6402047272409 639.6927107614501 368.4723847423398 850.5770093936881 293.5096931299942
1571 0.005 7.855 1 718.5955040412495 617.4156609435046 617.7255920565926 920.3502831830447 959.7881735035187 987.6400497233434 639.7231507182793 368.5068122514193 850.5818085164713 293.5096957266373
1572 0.005 7.86 1 718.6166706766569 617.4528167945138 617.7627706078071 920.3516270640164 959.7883732383676 987.6402757356301 639.7535740042098 368.5412025805967 850.5867391808303 293.5096983756609
1573 0.005 7.865 1 718.6377564943853 617.4899135687788 617.7998901935649 920.3527153212237 959.7882544697774 987.6401195692291 639.783920494071 368.5755587471559 850.5915233282685 293.5097009656507
1574 0.005 7.87 1 718.6588567020516 617.5269520517508 617.8369513217402 920.3540553700493 959.7884546003526 987.6403461751945 639.8142498011495 368.6098798634641 850.5964392648411 293.5097036081879
1575 0.005 7.875 1 718.6798764486732 617.5639317466148 617.8739537151018 920.3551407830605 959.7883365788589 987.6401914183576 639.8445037040606 368.6441660352831 850.6012087696924 293.5097061921717
1576 0.005 7.88 1 718.7009108075359 617.6008532015005 617.9108977800756 920.3564759153877 959.7885349795368 987.6404158834288 639.8747384024344 368.6784169787708 850.6061095790243 293.509708827862
1577 0.005 7.885 1 718.7218652262628 617.6377160457812 617.9477832772036 920.3575570250192 959.7884165096577 987.640260339585 639.9048981723054 368.71263300531 850.6108642996078 293.5097114040557
1578 0.005 7.890000000000001 1 718.7428338282244 617.6745209828258 617.984610698166 920.3588902354879 959.7886160715873 987.6404854108972 639.9350409139357 368.7468138669002 850.6157513964171 293.5097140329377
1579 0.005 7.895 1 718.7637228648753 617.7112675602694 618.0213797866462 920.3599683927008 959.7884971408122 987.640329443719 639.9651094862641 368.7809591636858 850.6204920616221 293.5097166043127
1580 0.005 7.9 1 718.7846263269728 617.7479564423402 618.0580910141305 920.3612986515025 959.7886961563607 987.6405550927718 639.9951607373791 368.8150694735801 850.6253645323098 293.5097192267358
1581 0.005 7.905 1 718.8054498291489 617.7845871203405 618.0947440956245 920.3623734055967 959.788576751777 987.640399509183 640.0251370677582 368.849144738767 850.6300907032282 293.5097217905911
1582 0.005 7.91 1 718.8262877791943 617.8211603036017 618.1313395179828 920.363699872756 959.7887758970776 987.6406246455338 640.0550962293013 368.8831851409734 850.634949092377 293.5097244055733
1583 0.005 7.915 1 718.8470457221173 617.8576754902604 618.1678769991635 920.3647716103196 959.7886572655661 987.6404685329491 640.0849807107672 368.9171907439883 850.6396611399692 293.5097269616065
1584 0.005 7.92 1 718.8678185159935 617.8941333805017 618.2043570171397 920.3660947448906 959.788856010803 987.640694261311 640.1148482949668 368.9511612193086 850.6445053038317 293.5097295687257
1585 0.005 7.925 1 718.8885113949361 617.9305334777865 618.240779294267 920.3671631297143 959.7887369678485 987.6405381770783 640.1446413940147 368.9850969389066 850.6492031605303 293.5097321166821
1586 0.005 7.930000000000001 1 718.9092190671522 617.9668764783672 618.2771443121308 920.3684828119073 959.788935621477 987.640761691044 640.1744176460534 369.0189975598606 850.6540329943778 293.5097347150352
1587 0.005 7.935 1 718.9298469512427 618.0031618389582 618.3134517666036 920.3695475130163 959.7888164763291 987.6406063048599 640.2041190984841 369.0528597343657 850.658716586885 293.5097372555751
1588 0.005 7.94 1 718.9504896336359 618.0393902936753 618.3497021512061 920.3708637718129 959.7890151723456 987.6408307994633 640.2338039877944 369.0866886842537 850.6635322831701 293.509739848025
1589 0.005 7.945 1 718.9710532733018 618.0755613476584 618.3858951885998 920.3719250322403 959.788895148738 987.6406759252052 640.2634144482389 369.1204835929677 850.668201595794 293.5097423820433
1590 0.005 7.95 1 718.9916316891087 618.111675695502 618.4220313568209 920.3732380745743 959.7890938354808 987.640899980253 640.2930086295006 369.1542439759831 850.6730029713946 293.5097449682755
1591 0.005 7.955 1 719.0121310488826 618.1477328370984 618.4581103721896 920.3742962414693 959.7889744857869 987.6407438889854 640.3225287378613 369.1879711511867 850.6776584403411 293.50974749567
1592 0.005 7.96 1 719.0326452130078 618.1837334382977 618.4941327013399 920.3756061366286 959.789173303097 987.640969256023 640.3520319533204 369.2216623707845 850.6824460175249 293.5097500746126
1593 0.005 7.965 1 719.0530830650978 618.2196771074581 618.5300981109189 920.3766599169559 959.789053153163 987.6408126426428 640.3814651205001 369.2553190805034 850.6870873617847 293.5097525938787
1594 0.005 7.97 1 719.0735350168379 618.255564472066 618.5660070589362 920.3779657834257 959.7892517658365 987.6410373757136 640.4108803546933 369.2889409460712 850.6918610512259 293.5097551650856
1595 0.005 7.975000000000001 1 719.093907526469 618.2913950307128 618.6018592587883 920.3790172006045 959.7891316521712 987.6408790628147 640.4402210207592 369.3225282600339 850.6964886530334 293.5097576779563
1596 0.005 7.98 1 719.1142947446331 618.3271694783591 618.6376551883538 920.3803204970675 959.7893299165029 987.6411024639812 640.4695453083634 369.3560808266541 850.7012480608895 293.5097602418782
1597 0.005 7.985 1 719.1346021415546 618.3628873778524 618.67339459575 920.3813687813224 959.7892099386366 987.6409467461143 640.4987960683308 369.3895989275301 850.7058613841828 293.5097627473554
1598 0.005 7.99 1 719.1549248659512 618.3985492311485 618.7090778727276 920.3826696443068 959.7894086698387 987.6411710413162 640.5280299469969 369.4230820752182 850.7106073631061 293.5097653042874
1599 0.005 7.995 1 719.1751689068822 618.4341546577592 618.7447047703143 920.3837148104773 959.7892887719387 987.6410139471433 640.5571905453772 369.4565382420457 850.7152070819961 293.5097678024529
1600 0.005 8 1 719.195428596983 618.4697043751851 618.7802757836882 920.3850117215001 959.78948677238 987.6412382586579 640.5863357534391 369.4899571881786 850.7199388828736 293.5097703519797
1601 0.005 8.005000000000001 1 719.2156098221777 618.5051979591818 618.8157906728916 920.3860529230378 959.7893657417243 987.6410800568087 640.6154084036433 369.5233391718231 850.7245243685292 293.5097728449672
1602 0.005 8.01 1 719.2358066615674 618.5406360273843 618.8512498880016 920.3873457768681 959.7895635431643 987.6413041980381 640.6444652799655 369.5566856235563 850.7292420531929 293.5097753888009
1603 0.005 8.015000000000001 1 719.2559247520687 618.5760180838973 618.8866531452475 920.3883822569842 959.7894423204929 987.6411457070905 640.6734711146643 369.5899971579463 850.7338131181596 293.5097778735878
1604 0.005 8.02 1 719.2760583859836 618.6113448105255 618.9220009198006 920.3896716431328 959.7896399835325 987.6413708912766 640.7024488061012 369.6232737039081 850.738516673115 293.5097804099924
1605 0.005 8.025 1 719.2960917709322 618.6466156709605 618.9572928982133 920.3907064486228 959.7895200447952 987.6412142639603 640.7313478737865 369.6565157346329 850.7430738550751 293.5097828880387
1606 0.005 8.029999999999999 1 719.3161500882037 618.6818313693448 618.9925295675317 920.3919934625334 959.7897179586581 987.6414377099231 640.760229392617 369.6897234695331 850.7477642625814 293.5097854170643
1607 0.005 8.035 1 719.3361348150319 618.7169914031533 619.0277106390801 920.3930242722408 959.7895968613765 987.6412792026546 640.7890493481153 369.7228967305792 850.7523084456571 293.5097878883597
1608 0.005 8.040000000000001 1 719.3561389172356 618.7520965245888 619.0628366177365 920.3943073469021 959.7897945251622 987.6415033980508 640.8178456521395 369.7560351726898 850.7569849428478 293.5097904120004
1609 0.005 8.045 1 719.3760664104425 618.7871461933755 619.0979071985984 920.3953358378292 959.7896736559076 987.6413458590581 640.8465662401791 369.7891394339086 850.7615155059741 293.5097928772111
1610 0.005 8.050000000000001 1 719.3960104299808 618.8221409890932 619.1329228095167 920.3966157621164 959.789870618043 987.6415696103587 640.8752687003715 369.8222093203043 850.7661780871265 293.5097953941854
1611 0.005 8.055 1 719.4158762588256 618.8570805910961 619.1678832349953 920.3976418853675 959.7897498827286 987.6414117574791 640.9038981466845 369.8552449238001 850.7706955454339 293.5097978523476
1612 0.005 8.06 1 719.4357593315593 618.8919656236878 619.2027889349669 920.3989188451186 959.7899474152929 987.6416346669381 640.9325130218842 369.8882462313556 850.7753448412429 293.5098003617759
1613 0.005 8.065 1 719.4555643714452 618.9267955907309 619.2376396193952 920.3999413761919 959.7898268148905 987.6414764830627 640.9610561202063 369.9212134959173 850.7798483565239 293.5098028126748
1614 0.005 8.07 1 719.4753880877886 618.9615712383677 619.2724358039508 920.4012181478105 959.7900248122974 987.6417017876869 640.9895874532936 369.9541466417282 850.7844852225742 293.5098053154275
1615 0.005 8.074999999999999 1 719.495133420837 618.9962920025663 619.3071771681279 920.4022379583492 959.7899037529473 987.6415429719135 641.0180453776858 369.9870456614316 850.7889754582617 293.5098077594022
1616 0.005 8.08 1 719.5148951511064 619.0309586581822 619.3418642306954 920.4035083499049 959.790099982377 987.6417663311282 641.0464887685991 370.0199103899926 850.7935974592256 293.5098102552354
1617 0.005 8.085000000000001 1 719.5345297138861 619.0655754005895 619.3765014178568 920.4044818133013 959.7899578587524 987.6415993385334 641.0747851805395 370.0527068549741 850.7980426323758 293.5098126929033
1618 0.005 8.09 1 719.5541898443412 619.1001373611142 619.4110839708011 920.4057289980155 959.7901490190159 987.6418216227634 641.1030921374071 370.0854805344814 850.802632473168 293.5098151833545
1619 0.005 8.095000000000001 1 719.5737885590108 619.1346443637929 619.4456117826011 920.4067413691292 959.7900322336865 987.6416660213126 641.1313451676708 370.118225853956 850.8070920623759 293.5098176149842
1620 0.005 8.1 1 719.5934074876296 619.1690969472774 619.4800851446382 920.4080037974235 959.7902291804475 987.6418883135038 641.1595869871875 370.150938078008 850.8116835717127 293.5098200979738
1621 0.005 8.105 1 719.6129600144249 619.2034948383736 619.514503934149 920.4090181676085 959.790110393407 987.6417321637604 641.1877658233198 370.1836175980367 850.8161357689079 293.5098225216394
1622 0.005 8.109999999999999 1 719.6325279655366 619.2378385519592 619.5488684562723 920.410277318961 959.7903049204344 987.6419525091524 641.2159285230952 370.216264210883 850.8207146805114 293.5098249956577
1623 0.005 8.115 1 719.6520255462885 619.2721278010341 619.5831785957745 920.411286940689 959.7901845276909 987.6417953386447 641.2440252718735 370.24887776449 850.8251532074981 293.5098274090798
1624 0.005 8.120000000000001 1 719.6715829654362 619.30635860498 619.6174301273115 920.4125875827276 959.790401370243 987.6420252206074 641.2721794776974 370.2814903787111 850.8297521265504 293.5098298723011
1625 0.005 8.125 1 719.6910525878822 619.3405357671204 619.651627809284 920.4136058730793 959.7902821644157 987.6418665599638 641.3002359390749 370.3140612699698 850.8341889319696 293.5098322757554
1626 0.005 8.130000000000001 1 719.7105294253548 619.3746598305278 619.6857720929794 920.4148627385965 959.7904761535278 987.6420871501543 641.3282655344779 370.3465954246125 850.8387483603128 293.5098347309322
1627 0.005 8.135 1 719.729921585491 619.4087302770508 619.7198627175525 920.4158608034351 959.7903519386193 987.6419284270462 641.3562172719759 370.3790935212359 850.8431580306001 293.509837128042
1628 0.005 8.140000000000001 1 719.7493249261745 619.4427477086323 619.75390013142 920.4171098151004 959.7905480860265 987.642153465846 641.3841499571931 370.4115561745955 850.8476986892207 293.5098395789224
1629 0.005 8.145 1 719.7686474913273 619.476711679544 619.7878840756481 920.4181050851885 959.7904266370238 987.6419947829239 641.4120097879754 370.4439845704999 850.8520943221386 293.5098419735834
1630 0.005 8.15 1 719.7879849601695 619.510622873939 619.8218150356495 920.4193524994463 959.7906238242635 987.6422188086077 641.439854516551 370.4763782724671 850.8566223750391 293.5098444227201
1631 0.005 8.154999999999999 1 719.807243736157 619.5444807669758 619.8556927238908 920.4203456680488 959.7905021795166 987.6420600132838 641.4676274107967 370.5087378988 850.8610050342288 293.5098468153398
1632 0.005 8.16 1 719.8265187456137 619.5782860582184 619.8895176206375 920.4215898358326 959.7906980941193 987.6422814103444 641.4953859541 370.5410632702989 850.8655196422012 293.509849261518
1633 0.005 8.165000000000001 1 719.8457158209358 619.6120382203134 619.9232894322279 920.422579791932 959.7905758053358 987.6421218772834 641.5230733707747 370.5733548599313 850.8698886993 293.5098516509904
1634 0.005 8.17 1 719.8649306053179 619.6457380809379 619.9570087012218 920.4238215582361 959.7907715599953 987.6423453390539 641.5507485955151 370.605612700706 850.8743902384466 293.5098540942848
1635 0.005 8.175000000000001 1 719.8840679608898 619.6793850084858 619.9906750993443 920.4248082735451 959.7906491156493 987.6421845418572 641.5783526974261 370.6378368300796 850.8787459571905 293.5098564799198
1636 0.005 8.18 1 719.9032225546277 619.7129796102605 620.0242890546991 920.4260465358579 959.7908445796031 987.6424076003495 641.6059420336536 370.6700272423886 850.8832337096065 293.5098589193435
1637 0.005 8.185 1 719.9223002804155 619.7465214323628 620.0578502910539 920.4270300062157 959.7907216972166 987.6422484276255 641.6334608140349 370.702183753604 850.8875763409503 293.5098613008983
1638 0.005 8.19 1 719.9413957642331 619.7800111723884 620.0913592862648 920.4282654686972 959.7909173474222 987.6424717470195 641.6609664970617 370.7343065138305 850.8920512119524 293.5098637355449
1639 0.005 8.195 1 719.9604144488442 619.8134482980968 620.1248157355756 920.4292463585447 959.7907950923576 987.6423117731575 641.6884016118811 370.766393911831 850.8963809427496 293.5098661121517
1640 0.005 8.199999999999999 1 719.9794507303905 619.8468335147578 620.1582201188763 920.4304784166744 959.790990397291 987.6425337748483 641.7158234321123 370.7984482515086 850.9008428021052 293.5098685404676
1641 0.005 8.205 1 719.9984097967947 619.8801662762725 620.1915721222857 920.4314557577587 959.7908675408502 987.6423755899093 641.7431746816707 370.8304706330554 850.9051589414144 293.5098709101787
1642 0.005 8.210000000000001 1 720.0173870116479 619.9134472923478 620.2248722295959 920.432684598823 959.7910630126191 987.6425978248305 641.7705128959167 370.8624592284255 850.9096076185708 293.509873332066
1643 0.005 8.215 1 720.0362878612846 619.9466760665945 620.2581201485536 920.4336588188144 959.790940041362 987.6424385537858 641.7977813318806 370.894414405481 850.9139111183167 293.5098756951271
1644 0.005 8.220000000000001 1 720.0552067670388 619.9798532735248 620.2913163448276 920.4348850572404 959.7911359214181 987.6426586151446 641.8250367291465 370.926335955486 850.9183472592318 293.5098781103921
1645 0.005 8.225 1 720.0740490566251 620.0129783957494 620.3244605283934 920.4358561501407 959.7910125111861 987.6424992949854 641.8522220892455 370.9582242268777 850.9226378328755 293.5098804662777
1646 0.005 8.23 1 720.0929087722149 620.0460521004956 620.3575531508999 920.4370788183309 959.7912073298619 987.6427211837658 641.8793942077496 370.9900789999317 850.9270605755547 293.5098828739584
1647 0.005 8.234999999999999 1 720.1116923807716 620.0790739543132 620.3905939554734 920.4380469817169 959.7910843101607 987.6425628324771 641.9064973652811 371.0219007733048 850.9313380988452 293.5098852226477
1648 0.005 8.24 1 720.1304944735124 620.1120445953977 620.4235833990723 920.4392667282374 959.791279191731 987.6427829096287 641.9335876087905 371.0536884365199 850.9357480821076 293.5098876250889
1649 0.005 8.245000000000001 1 720.1492199166387 620.1449635024186 620.4565211800505 920.44023188542 959.791155966985 987.6426238096756 641.9606080786161 371.085443077456 850.9400128915714 293.5098899669464
1650 0.005 8.25 1 720.1679677849243 620.1778313735164 620.489407770592 920.4414473505054 959.7913512104351 987.6428455374373 641.9876179891469 371.117165175367 850.9444097524398 293.5098923596006
1651 0.005 8.255000000000001 1 720.1866370880514 620.210647681602 620.5222428680263 920.4424089372295 959.7912272810075 987.6426861260958 642.0145570584596 371.1488538592778 850.9486610854331 293.509894693124
1652 0.005 8.26 1 720.2053240431425 620.2434131161572 620.5550269448314 920.4436226487582 959.7914221506056 987.6429072292415 642.0414831975701 371.1805091112055 850.9530455776943 293.5098970783992
1653 0.005 8.265000000000001 1 720.2239339107634 620.2761271586344 620.587759696652 920.4445816851869 959.7912987624626 987.6427481236846 642.0683396586815 371.2121311497102 850.9572844227993 293.5098994039556
1654 0.005 8.27 1 720.2425622080787 620.3087904815465 620.6204415893893 920.4457922138474 959.7914933554824 987.6429697822123 642.0951834661392 371.2437199807195 850.9616562616438 293.5099017811813
1655 0.005 8.275 1 720.2611143684006 620.3414025795037 620.653072321709 920.4467480840034 959.7913695637779 987.6428083226915 642.1219578722441 371.2752758068148 850.9658824492932 293.5099040988885
1656 0.005 8.279999999999999 1 720.2796831625456 620.373964105571 620.6856523359351 920.4479567020765 959.7915642580347 987.6430301317857 642.1487190648185 371.3067985911222 850.9702416874202 293.5099064681302
1657 0.005 8.285 1 720.2981781100898 620.4064745996732 620.7181813774961 920.4489028450458 959.7914363272878 987.6428686053844 642.1754098193409 371.3382883020779 850.9744543337732 293.5099087777431
1658 0.005 8.290000000000001 1 720.3166918964713 620.4389347364946 620.7506599125604 920.4501035876483 959.7916301141611 987.6430901638834 642.2020895273178 371.3697489857456 850.9787994134658 293.5099111392117
1659 0.005 8.295 1 720.3351291279643 620.4713439819809 620.7830876287335 920.4510513004958 959.79150619287 987.6429299222066 642.2287005821045 371.4011750692661 850.9829992756172 293.5099134414241
1660 0.005 8.300000000000001 1 720.3535851456452 620.5037030377698 620.8154650045577 920.4522526173504 959.7917010382291 987.6431508907216 642.2553000202677 371.4325685549921 850.9873325622498 293.5099157957891
1661 0.005 8.305 1 720.3719651187785 620.536011363468 620.8477917281346 920.4531991875918 959.7915775053159 987.6429910133641 642.281830552672 371.4639280076733 850.9915206458754 293.509918090983
1662 0.005 8.31 1 720.3903641694666 620.5682696620153 620.8800682733704 920.4543979197335 959.7917721893789 987.6432123610704 642.3083495790751 371.4952537956065 850.9958414833159 293.5099204386731
1663 0.005 8.315 1 720.4086867115702 620.6004772574485 620.9122942646177 920.4553415774698 959.791647909364 987.6430517373939 642.3347978958017 371.5265488960728 851.0000168385458 293.5099227280022
1664 0.005 8.32 1 720.4270283165594 620.6326349251103 620.9444701852684 920.4565375884303 959.7918424380543 987.6432730046224 642.361234303788 371.5578096668136 851.00432528466 293.5099250688714
1665 0.005 8.324999999999999 1 720.4452939084975 620.6647421881755 620.9765957626445 920.4574784114025 959.7917184731953 987.6431114769108 642.3876027357287 371.5890364713366 851.0084880824151 293.5099273500939
1666 0.005 8.33 1 720.4635792662067 620.6967997657091 621.0086714804972 920.4586712529714 959.7919123784629 987.6433330650881 642.413960248366 371.6202295947219 851.0127841108464 293.5099296830186
1667 0.005 8.335000000000001 1 720.4817889924726 620.728807122062 621.0406970369426 920.4596091837328 959.7917875464321 987.6431726195558 642.4402494779177 371.65139020749 851.0169345814004 293.5099319570295
1668 0.005 8.34 1 720.5000181152203 620.7607649649441 621.0726729123157 920.460798787649 959.7919811907581 987.6433933089353 642.4665275569 371.682517965135 851.0212179558637 293.5099342835819
1669 0.005 8.345000000000001 1 720.5181716022029 620.7926727574188 621.1045988021613 920.4617331230786 959.7918565848678 987.6432323982527 642.4927372645153 371.7136130584377 851.0253555589384 293.5099365513977
1670 0.005 8.35 1 720.5363457536671 620.8245311737984 621.1364751704394 920.4629200159125 959.7920506567434 987.6434532669388 642.5189353954974 371.7446752734442 851.0296267779883 293.5099388721085
1671 0.005 8.355 1 720.5544443549024 620.8563397743732 621.1683017536675 920.4638517415113 959.7919266049025 987.6432926417613 642.5450661683527 371.7756993660038 851.0337521968178 293.5099411343033
1672 0.005 8.359999999999999 1 720.5725621534899 620.8880991885759 621.2000790033909 920.4650354000999 959.7921205710085 987.6435132469627 642.5711856930075 371.8066932717938 851.0380105451165 293.509943449622
1673 0.005 8.365 1 720.5906040626785 620.919808830389 621.2318065784317 920.4659609887846 959.7919948048954 987.6433511958417 642.5972332040051 371.8376554693547 851.0421223198 293.5099457061287
1674 0.005 8.370000000000001 1 720.6086733844173 620.9514693902316 621.2634849434829 920.4671414223246 959.7921892325327 987.6435723737769 642.6232702123693 371.8685855590176 851.0463675567313 293.5099480155901
1675 0.005 8.375 1 720.626664343318 620.9830804638324 621.2951138455455 920.4680671367877 959.7920648677494 987.6434113111121 642.6492416164095 371.8994839580286 851.0504675853612 293.5099502667316
1676 0.005 8.380000000000001 1 720.6446729220257 621.01464258622 621.326693695716 920.4692470225687 959.7922594404399 987.6436320863038 642.6752026578648 371.9303497986266 851.0547013320687 293.5099525706133
1677 0.005 8.385 1 720.6626055067743 621.0461554086869 621.3582242583037 920.4701704804685 959.7921341700526 987.6434712418536 642.7010969975844 371.9611836067947 851.058789597776 293.5099548157035
1678 0.005 8.390000000000001 1 720.6805569232383 621.0776195446676 621.3897059860636 920.4713455304874 959.7923278335181 987.6436933735924 642.7269802483539 371.9919842144692 851.0630109132098 293.5099571134228
1679 0.005 8.395 1 720.6984323509216 621.1090343863953 621.4211385294625 920.4722651192079 959.7922028093697 987.6435324705373 642.7527943908749 372.0227525824376 851.0670866082459 293.5099593527572
1680 0.005 8.4 1 720.7163270075351 621.1404006837913 621.4525223779514 920.4734367483792 959.7923964326168 987.6437517538571 642.7785981236707 372.0534885813369 851.0712958052027 293.5099616446595
1681 0.005 8.404999999999999 1 720.7341464231029 621.1717179225518 621.4838572333069 920.474353572845 959.7922707026531 987.6435897462155 642.8043342807973 372.0841924404918 851.075359465621 293.5099638783312
1682 0.005 8.41 1 720.7519857001943 621.2029867846524 621.5151435609795 920.4755224802952 959.7924642531638 987.6438106984097 642.8300600083296 372.1148638670232 851.0795561652535 293.509966164597
1683 0.005 8.415000000000001 1 720.7697501292267 621.2342068272914 621.5463810974728 920.4764362458479 959.7923386879355 987.6436479445874 642.8557190409023 372.1455031375982 851.0836075021361 293.5099683922373
1684 0.005 8.42 1 720.7875343818183 621.2653786610723 621.5775702867564 920.4776021204764 959.7925312496787 987.6438684464335 642.8813672897436 372.1761099587414 851.0877923218344 293.5099706734623
1685 0.005 8.425000000000001 1 720.8052438836838 621.2965017819125 621.6087108278961 920.4785130210636 959.7924064220539 987.6437072937151 642.9069481545029 372.2066847711498 851.0918313917724 293.5099728968036
1686 0.005 8.43 1 720.8229732270747 621.3275768639957 621.6398031817964 920.4796761145356 959.7925994240069 987.6439264178168 642.9325188723633 372.2372271661684 851.0960036914346 293.5099751731543
1687 0.005 8.435 1 720.8406281589438 621.3586033969408 621.6708470535075 920.4805840713917 959.7924739468018 987.6437653975386 642.9580224441506 372.2677375756194 851.1000308476886 293.5099773906035
1688 0.005 8.44 1 720.8583029434395 621.389582055919 621.7018429035569 920.4817441372586 959.7926666984923 987.6439839257715 642.9835186834069 372.2982156008182 851.1041910241545 293.5099796614068
1689 0.005 8.445 1 720.8759024590518 621.4205123804672 621.7327904643055 920.4826504933962 959.7925413719631 987.6438234481294 643.0089574365835 372.3286616677372 851.1082060773992 293.5099818730694
1690 0.005 8.449999999999999 1 720.8935225023826 621.4513950129558 621.7636901810126 920.4838082711007 959.7927337901584 987.6440426670772 643.0343809001993 372.3590751431703 851.1123542138979 293.5099841374825
1691 0.005 8.455 1 720.9110681906948 621.482229428859 621.7945417507497 920.484710460698 959.7926082856493 987.6438819372697 643.0597352420475 372.3894568155642 851.116357105007 293.5099863426478
1692 0.005 8.460000000000001 1 720.9286340325126 621.5130163017482 621.8253456349245 920.4858647587964 959.7928008799977 987.6441022977739 643.0850778060369 372.4198063108039 851.1204931850613 293.5099886002879
1693 0.005 8.465 1 720.9461258038193 621.5437551190381 621.8561015298858 920.4867637734801 959.7926751323037 987.6439392316915 643.1103528621477 372.4501239780559 851.124483798881 293.5099907991069
1694 0.005 8.470000000000001 1 720.9636378462128 621.5744465530731 621.8868098989925 920.4879152025088 959.7928677609328 987.6441596266756 643.1356170778993 372.4804094625171 851.1286078647991 293.5099930509265
1695 0.005 8.475 1 720.981075651643 621.6050900920925 621.9174704394344 920.4888116595657 959.7927415128516 987.6439967544701 643.1608145813016 372.5106631289431 851.1325867228633 293.5099952440934
1696 0.005 8.48 1 720.9985341619562 621.6356864285374 621.9480836236204 920.4899601452055 959.7929344832854 987.6442166049815 643.1860022042709 372.5408843561565 851.1366990723918 293.5099974897275
1697 0.005 8.484999999999999 1 721.0159188982808 621.666235035849 621.978649145005 920.4908534937322 959.7928079363908 987.6440536244388 643.2111231751049 372.57107388586 851.1406656983215 293.5099996765854
1698 0.005 8.49 1 721.0333240640052 621.6967365829045 622.0091674631409 920.4919991097399 959.7930009942683 987.644273682292 643.2362342340335 372.6012313922045 851.1447658334016 293.5100019164316
1699 0.005 8.495000000000001 1 721.0506545996226 621.7271905580061 622.0396382765771 920.4928897809278 959.792874628505 987.6441116075172 643.2612790124701 372.631357200063 851.1487205868269 293.5100040973609
1700 0.005 8.5 1 721.068006151302 621.7575976420202 622.0700620501457 920.4940328590496 959.7930675362635 987.6443320142705 643.2863141586757 372.6614511943983 851.1528091285716 293.5100063309942
1701 0.005 8.505000000000001 1 721.0852834381338 621.7879573172934 622.1004384832778 920.4949209836793 959.79294130883 987.6441697391948 643.31128324131 372.6915134814783 851.1567523713522 293.5100085056468
1702 0.005 8.51 1 721.1025814600843 621.8182702530979 622.1307680328556 920.4960609147164 959.7931332253848 987.6443884596217 643.3362427792698 372.721543838871 851.1608287707217 293.5100107331411
1703 0.005 8.515000000000001 1 721.1198055535285 621.8485359364943 622.1610503947621 920.4969458514705 959.793006650664 987.6442254401428 643.3611362608847 372.7515419745292 851.1647600640595 293.510012901911
1704 0.005 8.52 1 721.13705030058 621.8787550452452 622.1912860404943 920.4980828095911 959.7931988246261 987.6444449294601 643.3860203694403 372.781508556262 851.1688247927785 293.5100151239332
1705 0.005 8.525 1 721.1542212697055 621.9089270613691 622.2214746595139 920.4989649647405 959.7930725830563 987.6442835970888 643.4108387286128 372.8114436753566 851.1727441087278 293.510017287217
1706 0.005 8.529999999999999 1 721.1714132968581 621.9390526551861 622.2516167098278 920.5000991262652 959.7932646910351 987.6445029784951 643.4356479199232 372.8413469863511 851.1767967657856 293.510019503591
1707 0.005 8.535 1 721.1885312684965 621.9691313133524 622.2817118953895 920.5009783984641 959.7931380879061 987.6443407966045 643.460391311316 372.8712188509532 851.1807044051137 293.5100216602387
1708 0.005 8.540000000000001 1 721.2056705844382 621.9991638484021 622.3117607415928 920.5021098443738 959.7933296348508 987.6445595309389 643.485127351786 372.9010594415872 851.1847454524909 293.5100238710259
1709 0.005 8.545 1 721.2227361984858 622.0291496265335 622.3417629064218 920.5029862889719 959.7932029033669 987.6443964614436 643.5097972897981 372.9308688966921 851.1886412586033 293.5100260231333
1710 0.005 8.550000000000001 1 721.2398229389737 622.0590893375711 622.3717188552773 920.5041150364424 959.7933946056862 987.6446160732158 643.5344583228868 372.9606465686521 851.1926705395601 293.5100282286849
1711 0.005 8.555 1 721.2568362580475 622.0889824493512 622.4016282781271 920.5049886929623 959.7932678370018 987.6444518067184 643.5590537723557 372.9903926114334 851.1965548380821 293.5100303752899
1712 0.005 8.56 1 721.2738704317827 622.118829613219 622.431491623487 920.506114174048 959.7934589609504 987.6446704674584 643.5836399101465 373.0201074541835 851.2005726105391 293.5100325750409
1713 0.005 8.565 1 721.2908311925303 622.1486303266826 622.4613085898611 920.5069847915016 959.7933320385341 987.6445079044825 643.6081607949832 373.0497906373938 851.2044449986274 293.5100347158374
1714 0.005 8.57 1 721.3078130624798 622.1783852586663 622.4910796367487 920.5081078179977 959.7935241592591 987.6447269210071 643.632672846021 373.0794419744641 851.2084511015327 293.510036910188
1715 0.005 8.575000000000001 1 721.3247214750539 622.208093899072 622.5208044541121 920.5089758581378 959.793397138352 987.6445637243255 643.6571213459983 373.1090619149102 851.2123122501844 293.5100390464315
1716 0.005 8.58 1 721.3416512518058 622.2377569139319 622.5504835069009 920.5100958303096 959.7935884242959 987.6447813139757 643.6815602854612 373.1386502062547 851.2163064264356 293.5100412359258
1717 0.005 8.585000000000001 1 721.3585080333802 622.26737379497 622.5801164885801 920.5109607690448 959.7934609356283 987.6446188191418 643.7059339347214 373.1682072115949 851.2201556501464 293.5100433662219
1718 0.005 8.59 1 721.375385835622 622.2969451745028 622.6097038504035 920.5120776744106 959.7936520977905 987.6448376227198 643.7302982200595 373.1977326076085 851.224138203268 293.5100455504962
1719 0.005 8.595000000000001 1 721.392189891364 622.3264705106357 622.6392452585179 920.5129396784407 959.7935250124621 987.6446758556002 643.7545966956553 373.2272268475622 851.2279757733015 293.5100476757395
1720 0.005 8.6 1 721.4090158889369 622.3559505494979 622.6687412101285 920.5140542006692 959.7937165580083 987.6448947644196 643.7788875924823 373.2566894263751 851.2319469291263 293.5100498544084
1721 0.005 8.605 1 721.4257688887587 622.3853847314389 622.6981913766203 920.5149139552465 959.7935892437956 987.6447312376619 643.8031134050042 373.2861198192223 851.2357732746915 293.5100519741352
1722 0.005 8.609999999999999 1 721.4425475674892 622.4147736096509 622.7275961677846 920.5160284615775 959.79378216668 987.6449515347307 643.8273315315532 373.3155194261764 851.2397353287637 293.5100541471883
1723 0.005 8.615 1 721.4592517528698 622.4441167690442 622.7569553024244 920.5168859247094 959.7936546625389 987.644787826583 643.8514840309979 373.3448881312285 851.243550847299 293.5100562607975
1724 0.005 8.620000000000001 1 721.4759767851195 622.4734148860039 622.7862692436756 920.5179950401219 959.7938463610524 987.6450052593974 643.8756285737924 373.3742256673664 851.2474994868827 293.5100584262484
1725 0.005 8.625 1 721.49262731253 622.502667377853 622.8155376548684 920.5188485434605 959.7937185894741 987.6448432519617 643.8997068507174 373.4035321616194 851.251302255307 293.5100605326928
1726 0.005 8.630000000000001 1 721.5092986917202 622.5318749847172 622.8447610219704 920.5199547373372 959.7939095162355 987.645059323159 643.9237786321214 373.4328075275609 851.2552389364214 293.5100626930063
1727 0.005 8.635 1 721.5258970171348 622.5610371438249 622.8739390212918 920.5208059952117 959.7937825983203 987.6448982668812 643.9477849989039 373.4620520342878 851.2590302897194 293.5100647944798
1728 0.005 8.640000000000001 1 721.542517880024 622.5901546384507 622.9030721691672 920.5219088925107 959.7939726510614 987.6451156760847 643.9717841636118 373.4912652797515 851.2629554263964 293.5100669497018
1729 0.005 8.645 1 721.5590659301555 622.6192268772735 622.9321601310677 920.5227568772509 959.7938448430534 987.6449528890373 643.9957184956858 373.5204506002655 851.2667353363701 293.5100690459175
1730 0.005 8.65 1 721.5756358348294 622.6482545476945 622.9612033745173 920.5238576707667 959.7940355539525 987.6451697175233 644.0196451165148 373.5496027601945 851.2706490773662 293.5100711955705
1731 0.005 8.654999999999999 1 721.5921327152727 622.6772370716679 622.9902015660128 920.5247034506876 959.7939076232074 987.6450054695799 644.0435071045628 373.5787233754909 851.2744175795065 293.5100732860659
1732 0.005 8.66 1 721.6086519992036 622.7061751743523 623.0191551795406 920.5258014483908 959.7940986987305 987.6452237189552 644.0673615076411 373.6078126287247 851.278320330958 293.5100754298749
1733 0.005 8.665000000000001 1 721.6250981288382 622.7350683113709 623.0480639063708 920.5266445567543 959.7939703759281 987.645060921511 644.0911515581151 373.6368710211041 851.282077454606 293.5100775150776
1734 0.005 8.67 1 721.6415669759444 622.7639171770976 623.0769282105642 920.527739845235 959.7941610420073 987.6452789073157 644.1149343270633 373.665898235894 851.2859690159522 293.5100796529881
1735 0.005 8.675000000000001 1 721.6579627148536 622.7927212379414 623.1057477809924 920.5285801090973 959.7940331054464 987.6451149169865 644.1386527420339 373.6948947502214 851.2897152374259 293.5100817313858
1736 0.005 8.68 1 721.674381126277 622.8214811801521 623.1345230799211 920.5296731055736 959.7942238886249 987.6453331389151 644.1623640217375 373.723860257835 851.2935953586223 293.5100838632223
1737 0.005 8.685 1 721.6907267103255 622.8501964726738 623.1632538012873 920.5305104936713 959.7940957282908 987.6451696991089 644.1860112349826 373.7527940632089 851.2973303200216 293.5100859358131
1738 0.005 8.69 1 721.7070879878969 622.8788678862766 623.1919404475739 920.5316006001442 959.7942881855845 987.6453881755973 644.2096542984524 373.7816975079676 851.301191719171 293.5100880616556
1739 0.005 8.695 1 721.7233707357273 622.9074948093337 623.2205826751734 920.5324367003336 959.794160595535 987.6452246121718 644.2332322350667 373.8105703449918 851.3049077737944 293.510090128657
1740 0.005 8.700000000000001 1 721.7396800649237 622.9360779449119 623.2491809645769 920.5335250192741 959.7943511463016 987.6454413942708 644.2568027290395 373.8394123502597 851.3087647862845 293.5100922490816
1741 0.005 8.705 1 721.7559200827485 622.9646167207287 623.2777349796015 920.5343572334591 959.7942227585414 987.6452773601599 644.2803088563181 373.8682239464746 851.312476176897 293.5100943103483
1742 0.005 8.710000000000001 1 721.7721849746391 622.9931118385023 623.3062451955399 920.5354418996169 959.7944124642682 987.6454944777508 644.3038077647075 373.8970046622943 851.3163242707285 293.5100964240747
1743 0.005 8.715 1 721.7883790664483 623.02156273 623.3347112727322 920.5362707634424 959.794284018919 987.6453306734232 644.3272425505471 373.9257546547774 851.3200249797842 293.5100984789722
1744 0.005 8.720000000000001 1 721.8045963577866 623.0499700800763 623.3631336789546 920.5373525428796 959.7944737475832 987.6455484485139 644.3506701373354 373.9544741775868 851.3238619575592 293.5101005869609
1745 0.005 8.725 1 721.8207426088563 623.0783334278237 623.3915121258315 920.538179165838 959.7943454869635 987.6453837023591 644.3740350549876 373.9831633094089 851.327551414504 293.5101026354531
1746 0.005 8.73 1 721.8369119038049 623.1066534117587 623.4198470695582 920.5392585337318 959.7945354442398 987.6456029690362 644.3973930612905 374.0118217270728 851.3313769297989 293.5101047375219
1747 0.005 8.734999999999999 1 721.8530090902161 623.1349294757231 623.4481381725133 920.5400821581894 959.7944069444794 987.64543819477 644.4206866194405 374.0404496781152 851.3350552512932 293.5101067803662
1748 0.005 8.74 1 721.869129226675 623.1631623210735 623.476385916076 920.5411586245109 959.7945969235719 987.6456539338659 644.4439768182641 374.0690469392871 851.3388696972914 293.5101088766542
1749 0.005 8.745000000000001 1 721.8851770014232 623.1913514092653 623.5045899746417 920.5419799518404 959.7944677358377 987.6454908816638 644.4672033007587 374.0976138514029 851.3425368299795 293.5101109140367
1750 0.005 8.75 1 721.9012477157498 623.2194974223315 623.5327508161629 920.5430537267805 959.794657379242 987.6457074622491 644.4904224360625 374.1261501257532 851.3463402286518 293.5101130051595
1751 0.005 8.755000000000001 1 721.9172460393892 623.2475998248226 623.5608681151504 920.543871877731 959.7945282190553 987.6455430472138 644.5135776168839 374.1546561083928 851.3499960409027 293.5101150372068
1752 0.005 8.76 1 721.9332680222836 623.2756592926712 623.5889423440511 920.5449435335469 959.7947184955785 987.6457606522573 644.5367261834763 374.1831333525964 851.3537884036227 293.510117121805
1753 0.005 8.765000000000001 1 721.9492178154762 623.3036752931552 623.6169731762177 920.5457596375987 959.7945902207135 987.6455964853534 644.5598113791406 374.2115795950859 851.3574336228802 293.5101191477878
1754 0.005 8.77 1 721.9651927117759 623.3316485328729 623.6449611009754 920.5468268265012 959.7947790941555 987.6458123201081 644.5828882291809 374.2399946914857 851.3612151325132 293.5101212277955
1755 0.005 8.775 1 721.9810946747905 623.3595784570565 623.6729057767299 920.5476396080505 959.7946502056418 987.6456489326467 644.6059029718878 374.2683782644863 851.3648494067504 293.5101232491455
1756 0.005 8.779999999999999 1 721.9970195822385 623.3874657515505 623.7008076814443 920.548705661086 959.7948401372375 987.6458654448838 644.6289117173745 374.2967322402176 851.3686197900562 293.5101253240858
1757 0.005 8.785 1 722.012872095747 623.4153098720827 623.7286664820801 920.5495161525967 959.7947104313066 987.6457011780402 644.6518579349373 374.3250572871344 851.3722430675401 293.5101273398831
1758 0.005 8.790000000000001 1 722.0287476997042 623.4431114994617 623.7564826497799 920.550579424914 959.7949001232068 987.6459168527131 644.6747979165821 374.3533515456307 851.376002757013 293.5101294093495
1759 0.005 8.795 1 722.0445514288582 623.4708700966455 623.7842558606941 920.5513877398017 959.7947712127605 987.6457539344186 644.697675412523 374.381615525552 851.3796150847829 293.5101314197346
1760 0.005 8.800000000000001 1 722.0603785499154 623.4985863434387 623.8119865800504 920.5524487330052 959.7949607539007 987.6459700544722 644.720546820118 374.4098490026525 851.3833641534919 293.5101334839111
1761 0.005 8.805 1 722.0761341101409 623.5262597024308 623.8396744854448 920.5532539158118 959.7948311784169 987.6458069028695 644.7433557399813 374.4380522042186 851.3869657941265 293.5101354909156
1762 0.005 8.81 1 722.0919130174308 623.5538908549968 623.8673200435721 920.5543118193438 959.7950201145428 987.6460222539987 644.766158705178 374.4662251149831 851.3907037867382 293.510137550803
1763 0.005 8.815 1 722.107620281051 623.5814792620579 623.8949229269303 920.5551146485508 959.7948909556114 987.6458591688813 644.788899231252 374.4943679618234 851.3942946008814 293.5101395517571
1764 0.005 8.82 1 722.1233516321629 623.6090256106081 623.9224836109769 920.5561702669182 959.7950805367993 987.6460761919986 644.811634115883 374.5224810604518 851.3980221608101 293.5101416067478
1765 0.005 8.825000000000001 1 722.1390110401205 623.6365293536521 623.9500017654888 920.5569703479875 959.7949509318128 987.6459111297827 644.8343064217967 374.5505640049028 851.4016023376588 293.5101436023674
1766 0.005 8.83 1 722.1546941204986 623.6639911804797 623.9774778557723 920.5580231287528 959.7951397277513 987.6461266742301 644.8569731550012 374.5786181683106 851.4053187656584 293.5101456513328
1767 0.005 8.835000000000001 1 722.1703055998305 623.6914105441634 624.004911561275 920.5588202906342 959.7950102119291 987.6459605240825 644.879577539888 374.6066415836063 851.4088882256875 293.5101476411299
1768 0.005 8.84 1 722.1859409910709 623.718788124248 624.0323033433222 920.5598704813134 959.7951989669112 987.6461766780664 644.902176274062 374.6346336775744 851.4125939431367 293.5101496843886
1769 0.005 8.845000000000001 1 722.2015046157919 623.7461233519772 624.0596528625503 920.5606646782704 959.7950689692909 987.646011724237 644.9247121853687 374.6625960090688 851.4161522788673 293.5101516680588
1770 0.005 8.85 1 722.2170949398967 623.7734169538331 624.0869606059204 920.5617125409182 959.7952576880762 987.6462286734065 644.9472420537729 374.6905283342394 851.4198479302298 293.510153704292
1771 0.005 8.855 1 722.2326128737645 623.8006683875265 624.1142262471911 920.5625047963276 959.7951276330404 987.64606316678 644.9697106936105 374.7184308677502 851.42339592826 293.5101556818567
1772 0.005 8.859999999999999 1 722.2481535949599 623.827878316479 624.1414502503638 920.5635502574615 959.7953170455263 987.6462799807972 644.9921751180906 374.746301999044 851.4270806759516 293.5101577137702
1773 0.005 8.865 1 722.2636228802473 623.8550461996672 624.1686322825623 920.5643401281708 959.7951870791979 987.6461147164049 645.0145770541583 374.7741440423563 851.4306180979439 293.5101596871725
1774 0.005 8.870000000000001 1 722.2791161286023 623.8821727173186 624.1957728063106 920.565382813571 959.795376128958 987.6463319831929 645.0369734913058 374.8019564512632 851.4342921098134 293.5101617145815
1775 0.005 8.875 1 722.2945380939199 623.9092573424931 624.2228715094197 920.5661699157383 959.7952463282645 987.6461666773288 645.0593079726156 374.8297386805611 851.4378187909283 293.510163682924
1776 0.005 8.880000000000001 1 722.3099831441062 623.9363006968633 624.2499288250563 920.5672093450718 959.7954347065493 987.646383014606 645.0816361546252 374.8574913607326 851.4414820121516 293.5101657052963
1777 0.005 8.885 1 722.325357949329 623.963302430534 624.2769445126306 920.567993587577 959.7953046136527 987.6462173224738 645.1039048159977 374.885212720631 851.4449981687321 293.5101676688102
1778 0.005 8.890000000000001 1 722.3407569651584 623.9902630754457 624.3039189922396 920.569030899591 959.7954930936128 987.6464326989021 645.1261677529428 374.9129084700876 851.4486509199811 293.5101696859522
1779 0.005 8.895 1 722.3560847739104 624.0171821502794 624.330851956571 920.5698125485944 959.7953625341275 987.6462667097098 645.1483696143034 374.9405740001753 851.4521564338548 293.5101716439952
1780 0.005 8.9 1 722.3714362484893 624.0440600917893 624.3577437592379 920.570847046281 959.7955512710801 987.6464819886642 645.1705637459108 374.9682093567194 851.4557983971387 293.5101736555279
1781 0.005 8.904999999999999 1 722.3867168581759 624.0708965246848 624.3845941197125 920.5716261903316 959.7954206648893 987.6463170222111 645.1926968620995 374.9958149106435 851.459293535697 293.5101756082169
1782 0.005 8.91 1 722.4020218577996 624.0976921105944 624.4114035016313 920.5726580624643 959.7956081172679 987.6465318978916 645.2148249562325 375.0233913880863 851.4629252115197 293.5101776144901
1783 0.005 8.915000000000001 1 722.4172558756837 624.1244463263594 624.4381715829491 920.5734348060269 959.7954778026908 987.6463678931198 645.2368919207807 375.0509379132347 851.4664097720211 293.5101795620043
1784 0.005 8.92 1 722.4325145534981 624.1511598583372 624.4648988345674 920.574464240185 959.7956662906829 987.6465831026063 645.2589541984835 375.0784545194724 851.4700309544684 293.5101815631795
1785 0.005 8.925000000000001 1 722.447702477712 624.177832161638 624.4915849299105 920.5752386405417 959.795535999326 987.6464182088496 645.2809553798712 375.1059414942484 851.4735051076186 293.5101835053911
1786 0.005 8.93 1 722.4629147123396 624.2044639204678 624.5182303357677 920.5762658129044 959.7957247194945 987.6466343270839 645.3029519083618 375.1333988164793 851.4771160875407 293.5101855013938
1787 0.005 8.935 1 722.4780572149378 624.2310547087093 624.5448347839226 920.5770374200084 959.7955940271769 987.6464675376802 645.3248887383692 375.1608265423563 851.4805798859563 293.5101874382881
1788 0.005 8.94 1 722.4932239634206 624.2576051084375 624.5713987092885 920.5780619623275 959.7957818803611 987.6466837711828 645.3468207096455 375.1882247136118 851.4841803632091 293.510189428988
1789 0.005 8.945 1 722.5083197043771 624.2841145756674 624.5979217752264 920.57883102158 959.7956515520303 987.6465182009349 645.3686915204936 375.2155936174955 851.4876334522097 293.5101913602297
1790 0.005 8.950000000000001 1 722.5234402631085 624.3105837879216 624.6244044516092 920.5798528665505 959.7958392118683 987.6467335178992 645.3905576517191 375.2429329723684 851.4912235527407 293.5101933450014
1791 0.005 8.955 1 722.5384900060214 624.3370122010757 624.6508464049731 920.5806194424804 959.7957078216307 987.6465666663665 645.412362922906 375.2702428012519 851.4946665781574 293.5101952704024
1792 0.005 8.960000000000001 1 722.5535645510281 624.363400493711 624.6772480997987 920.5816389211518 959.7958962804491 987.6467830614699 645.4341636992735 375.2975232794848 851.4982463642318 293.5101972496463
1793 0.005 8.965 1 722.5685682129763 624.3897481475266 624.7036092191767 920.5824026753052 959.7957646165991 987.6466163393766 645.4559038425373 375.324774638214 851.5016790420292 293.5101991702051
1794 0.005 8.970000000000001 1 722.5835966212401 624.4160558206312 624.7299302208492 920.5834194939221 959.7959523516388 987.6468313365457 645.4776396729594 375.3519966214647 851.5052486430873 293.5102011448347
1795 0.005 8.975 1 722.5985532183943 624.4423229611555 624.7562107685113 920.5841810051518 959.7958214507942 987.6466645887213 645.4993146893052 375.3791894797644 851.5086709711345 293.5102030603888
1796 0.005 8.98 1 722.6135321395955 624.4685502877786 624.7824513496918 920.5851952391536 959.7960091186131 987.6468799757786 645.5209859986869 375.406353032399 851.5122303676744 293.510205029423
1797 0.005 8.984999999999999 1 722.6284418762639 624.494737227858 624.8086516189586 920.5859546400977 959.7958783622429 987.6467139886116 645.5425967814373 375.4334874882691 851.5156426338528 293.5102069395437
1798 0.005 8.99 1 722.6433775075558 624.5208844295148 624.8348120305557 920.5869664566262 959.7960657820165 987.6469301681407 645.5642029226931 375.4605926934415 851.5191914119509 293.5102089038306
1799 0.005 8.995000000000001 1 722.6582436379858 624.5469913716619 624.8609322585739 920.5877232142318 959.7959353605902 987.6467639346064 645.585748662009 375.4876687871041 851.5225936945025 293.5102108089497
1800 0.005 9 1 722.6731353741305 624.5730587321302 624.8870127661105 920.5887325797918 959.7961225798463 987.6469794272828 645.6072903700975 375.5147156768074 851.5261328519126 293.5102127679367
1801 0.005 9.005000000000001 1 722.6879574571 624.5990859671614 624.9130532237698 920.5894868412612 959.7959918358515 987.6468136921267 645.6287717609101 375.5417335863613 851.5295246074946 293.5102146681049
1802 0.005 9.01 1 722.7028034731658 624.6250738511164 624.9390541394602 920.5904933591517 959.7961793306944 987.6470301178522 645.6502502700833 375.5687233894973 851.5330526216196 293.5102166223557
1803 0.005 9.015000000000001 1 722.717579952645 624.6510217477899 624.9650151583414 920.591244925334 959.7960479774292 987.6468636478447 645.6716682357495 375.595683133444 851.5364338846408 293.5102185177062
1804 0.005 9.02 1 722.7323820830291 624.6769303386843 624.9909367394473 920.5922495014592 959.7962357901473 987.6470790418167 645.693082261451 375.6226137648483 851.5399524471964 293.5102204664769
1805 0.005 9.025 1 722.7471142648019 624.7027990787788 625.0168185455702 920.5929983344147 959.7961036623038 987.6469122709278 645.7144361245524 375.6495155053264 851.5433241534744 293.5102223565345
1806 0.005 9.029999999999999 1 722.7618720145865 624.7286286424924 625.04266104309 920.5940005572428 959.7962910264074 987.6471270608367 645.735786270417 375.6763880963075 851.5468327132161 293.510224299972
1807 0.005 9.035 1 722.7765594679576 624.7544184958664 625.0684638999127 920.5947473971759 959.796159663931 987.6469607401759 645.7570765336728 375.703231721678 851.5501943109738 293.5102261846033
1808 0.005 9.040000000000001 1 722.7912727065057 624.7801693060675 625.0942275820851 920.5957471941978 959.7963472350727 987.6471759729657 645.7783631286907 375.7300463513446 851.5536927228366 293.5102281229456
1809 0.005 9.045 1 722.8059158664357 624.8058805279013 625.1199517551382 920.5964912445305 959.7962155108091 987.6470082284505 645.7995896066566 375.7568322690689 851.5570441304527 293.5102300017371
1810 0.005 9.050000000000001 1 722.8205846111911 624.8315528369527 625.1456368772676 920.597488361699 959.7964025236475 987.6472227824962 645.8208127743218 375.7835891936814 851.5605325810741 293.5102319347423
1811 0.005 9.055 1 722.8351829043875 624.8571855898402 625.1712825713271 920.5982296135752 959.7962707225167 987.6470573993228 645.8419747362688 375.810316868691 851.5638736442878 293.5102338096369
1812 0.005 9.06 1 722.8498070937056 624.882779540389 625.19688932375 920.5992241887722 959.7964579314071 987.6472716611235 645.8631332766337 375.8370158426017 851.5673517454371 293.5102357381276
1813 0.005 9.065 1 722.8643611927057 624.9083341462936 625.2224568048485 920.5999632521823 959.7963257880158 987.647105090913 645.8842324986929 375.8636863030995 851.5706830135025 293.510237608346
1814 0.005 9.07 1 722.8789410970036 624.9338500846527 625.2479854783551 920.6009554831799 959.796512529187 987.6473194555882 645.9053284097106 375.8903280183284 851.5741512336011 293.5102395325603
1815 0.005 9.075000000000001 1 722.8934510971864 624.9593268091199 625.2734750126192 920.6016922739369 959.7963807960847 987.6471527484737 645.9263647812003 375.9169411345909 851.577472607194 293.5102413982272
1816 0.005 9.08 1 722.9079875362042 624.9847651028548 625.2989259223436 920.602682293562 959.7965678150526 987.6473678312025 645.9473993601159 375.9435256423077 851.5809309900316 293.510243317432
1817 0.005 9.085000000000001 1 722.9224539734947 625.0101643338675 625.3243378507614 920.6034167578423 959.7964355877524 987.6471999913005 645.9683741094456 375.9700815420468 851.5842425660596 293.5102451778093
1818 0.005 9.09 1 722.9369462284749 625.0355251743779 625.349711252629 920.6044040617569 959.7966222327855 987.6474150348095 645.9893456572648 375.9966087185122 851.5876908861882 293.5102470916501
1819 0.005 9.095000000000001 1 722.9513686944424 625.0608470854969 625.3750458025185 920.6051358749471 959.7964901954473 987.6472477445199 646.0102577541816 376.0231085356883 851.5909923899477 293.5102489487449
1820 0.005 9.1 1 722.9658169442527 625.0861307267843 625.4003419517663 920.606120803725 959.796676835314 987.6474625864419 646.0311666777438 376.0495790797384 851.5944308291454 293.5102508584424
1821 0.005 9.105 1 722.9801955948241 625.1113755567696 625.4255993667066 920.6068499995439 959.7965442122701 987.6472955654774 646.0520162685826 376.0760209671178 851.5977223706358 293.5102527087633
1822 0.005 9.109999999999999 1 722.9946004813729 625.1365822494399 625.450818510275 920.6078327871126 959.7967310174674 987.6475104915456 646.0728629058623 376.1024341407158 851.6011512498484 293.510254612425
1823 0.005 9.115 1 723.0089355794958 625.1617502632379 625.4759990500463 920.6085598634351 959.7965989117056 987.6473425442699 646.0936503411519 376.128818330263 851.6044331748346 293.5102564571874
1824 0.005 9.120000000000001 1 723.0232965417913 625.1868802680328 625.5011414474874 920.6095397818209 959.7967848607035 987.6475576944438 646.1144351439104 376.1551741084564 851.6078517947635 293.5102583553652
1825 0.005 9.125 1 723.0375882488839 625.2119717162851 625.5262453663211 920.6102644453637 959.7966528121431 987.6473901970428 646.1351608461288 376.1815015888465 851.611123892397 293.5102601946897
1826 0.005 9.130000000000001 1 723.0519061115043 625.2370252887615 625.5513112697971 920.6112422812446 959.796839192475 987.647604246161 646.1558838321054 376.2078006367415 851.6145332071985 293.5102620879681
1827 0.005 9.135 1 723.0661544701582 625.2620404287346 625.5763388230836 920.6119646263239 959.796706881768 987.6474374100092 646.176547762256 376.2340716972816 851.617795461338 293.5102639223281
1828 0.005 9.140000000000001 1 723.0804290955112 625.287017808134 625.6013284828229 920.6129400154517 959.7968936159925 987.6476517422094 646.1972090135363 376.2603141567341 851.6211947735911 293.5102658102759
1829 0.005 9.145 1 723.0946344000583 625.3119568828287 625.6262799141577 920.6136600454682 959.7967609758454 987.647484916306 646.2178113399077 376.2865283570077 851.6244473805172 293.5102676395562
1830 0.005 9.15 1 723.1088657999049 625.3368583143729 625.6511935752777 920.6146326279622 959.7969473105632 987.6476985024426 646.2384108004617 376.3127140344072 851.6278369952046 293.5102695218428
1831 0.005 9.154999999999999 1 723.1230278334111 625.3617215062065 625.676069101527 920.61535013141 959.7968142995911 987.6475294805953 646.2589509657598 376.3388716777067 851.631079929764 293.5102713460694
1832 0.005 9.16 1 723.1372154292484 625.3865470955521 625.7009069305788 920.6163203991597 959.7970005131757 987.6477440153278 646.2794878183628 376.3650007895902 851.6344594851706 293.5102732243955
1833 0.005 9.165000000000001 1 723.1513343058689 625.4113346063815 625.7257067515588 920.6170359377793 959.7968682380714 987.6475771721578 646.2999663952265 376.3911018444294 851.637692629493 293.5102750444299
1834 0.005 9.17 1 723.1654774722791 625.4360847100113 625.7504690222886 920.6180039006035 959.797054006295 987.6477917593788 646.3204408355127 376.4171744917302 851.6410625973692 293.5102769181143
1835 0.005 9.175000000000001 1 723.1795527854367 625.4607968664485 625.7751934216562 920.6187170683098 959.7969219867423 987.6476244444571 646.3408578725276 376.4432190944622 851.6442862780822 293.5102787328813
1836 0.005 9.18 1 723.1936544676304 625.4854717484809 625.7998804042278 920.6196829330308 959.7971079326043 987.6478383429921 646.3612731908819 376.469235498275 851.6476469552401 293.5102806012584
1837 0.005 9.185 1 723.2076877343492 625.5101087953328 625.824529634537 920.6203934583242 959.7969757470872 987.6476710898877 646.3816301217107 376.4952238766048 851.6508609982877 293.5102824109121
1838 0.005 9.19 1 723.2217472954172 625.5347086331536 625.8491415467674 920.6213565181317 959.7971611656335 987.6478843669321 646.4019841899635 376.5211839589599 851.6542116492627 293.5102842742928
1839 0.005 9.195 1 723.2357371163234 625.5592707718995 625.8737158257794 920.6220641472322 959.797028180009 987.6477176268148 646.4222769872612 376.5471160974148 851.657416083708 293.5102860791008
1840 0.005 9.200000000000001 1 723.2497539043359 625.5837958753344 625.8982529284541 920.6230250628745 959.7972141386745 987.6479304021843 646.4425692851511 376.5730201170924 851.6607573674891 293.5102879378864
1841 0.005 9.205 1 723.2637030730795 625.6082835442196 625.922752601081 920.6237313951131 959.797081133197 987.6477632974675 646.4628059007355 376.5988965183465 851.6639525871425 293.5102897377252
1842 0.005 9.210000000000001 1 723.2776786711313 625.6327343321974 625.9472152612004 920.6246899912704 959.7972668244153 987.6479761969774 646.4830406075666 376.6247447184938 851.6672844572845 293.5102915912815
1843 0.005 9.215 1 723.2915856763337 625.6571476840417 625.9716405676019 920.6253937395303 959.79713415636 987.6478092539833 646.5032171409741 376.6505649781355 851.6704700565073 293.510293386253
1844 0.005 9.220000000000001 1 723.3055194101121 625.6815242735365 625.9960289779661 920.6263501440254 959.7973195877295 987.6480232600841 646.5233919008947 376.6763572007605 851.6737922840026 293.5102952351193
1845 0.005 9.225 1 723.3193846717962 625.7058635514833 626.0203801576662 920.6270512588196 959.7971869105364 987.6478559542824 646.543508349919 376.7021216430686 851.6769680600817 293.5102970258517
1846 0.005 9.23 1 723.3332765059512 625.7301661889705 626.044694564082 920.6280052935804 959.7973725576799 987.6480686512973 646.5636230682468 376.7278580942478 851.6802807100125 293.5102988706874
1847 0.005 9.234999999999999 1 723.3470997120247 625.7544316180704 626.0689718498785 920.628704073471 959.7972396300139 987.6479003833036 646.583679595379 376.7535667693173 851.6834469415492 293.5103006567253
1848 0.005 9.24 1 723.360949583713 625.7786605551672 626.0932124945688 920.6296557086484 959.7974250865516 987.6481144813356 646.6037350169767 376.7792473769666 851.6867500745575 293.5103024970537
1849 0.005 9.245000000000001 1 723.3747308396023 625.8028523896422 626.1174161362177 920.6303522204644 959.7972912081865 987.6479458955972 646.6237320827277 376.8048993014516 851.6899068987844 293.5103042788381
1850 0.005 9.25 1 723.3885389108643 625.8270078214904 626.1415832406822 920.6313014393204 959.7974765454286 987.6481589585718 646.6437276179129 376.8305238185995 851.693200654324 293.5103061144873
1851 0.005 9.255000000000001 1 723.4022784985337 625.8511263029091 626.1657134707099 920.6319957002352 959.7973433268804 987.6479908993623 646.6636653205261 376.8561208506632 851.696348269999 293.5103078913222
1852 0.005 9.26 1 723.4160448375205 625.875208495768 626.1898072846001 920.6329426329803 959.7975285596116 987.6482049939343 646.6836014149378 376.8816901555707 851.6996325950427 293.510309721857
1853 0.005 9.265000000000001 1 723.4297430384988 625.899253856545 626.2138643424662 920.6336342551435 959.7973946784944 987.6480355003677 646.7034798227967 376.9072319001142 851.702770818209 293.5103114936807
1854 0.005 9.27 1 723.443468161752 625.9232630805799 626.2378851184646 920.6345786964445 959.7975801473215 987.6482486296668 646.7233573352187 376.9327459846121 851.7060459137552 293.5103133186947
1855 0.005 9.275 1 723.4571250726796 625.947235600006 626.2618692685469 920.6352684494362 959.7974466178307 987.6480819197261 646.7431772032714 376.9582325838155 851.7091746823701 293.5103150847919
1856 0.005 9.279999999999999 1 723.4708066733723 625.9711720593119 626.2858172356591 920.6362110287504 959.7976313581923 987.6482944299568 646.7629943806216 376.9836914890506 851.7124406963992 293.5103169046798
1857 0.005 9.285 1 723.4844211044236 625.9950719322233 626.3097286923462 920.6368986133114 959.797498415253 987.6481278594533 646.7827545650089 377.009122876828 851.7155602026127 293.5103186660432
1858 0.005 9.290000000000001 1 723.4980623262335 626.0189357607815 626.3336040367881 920.6378384317627 959.7976834084916 987.6483399928317 646.8025122481093 377.03452622188 851.7188165631142 293.5103204812603
1859 0.005 9.295 1 723.5116234531856 626.0427630523374 626.3574429340761 920.6385239027854 959.7975502394909 987.6481731780308 646.822212719013 377.0599019492037 851.7219297502336 293.5103222378697
1860 0.005 9.300000000000001 1 723.5252181129792 626.0665545403989 626.3812458729408 920.6394615381853 959.7977349932244 987.6483831841799 646.8419126084992 377.0852497370007 851.7251778140666 293.5103240482222
1861 0.005 9.305 1 723.5387477519195 626.0903096656037 626.4050125222553 920.6401445393407 959.7976013189917 987.6482167021853 646.8615554223763 377.1105704722914 851.7282790812218 293.5103258000336
1862 0.005 9.31 1 723.5523057557061 626.1140290952411 626.4287433374112 920.6410799160169 959.7977859670823 987.6484283741374 646.88119711125 377.1358618839366 851.7315169600635 293.5103276060978
1863 0.005 9.315 1 723.5657972702249 626.1377123248903 626.452438004097 920.6417596864865 959.7976514036857 987.6482600236814 646.9007817827923 377.1611269888951 851.7346085062225 293.5103293537966
1864 0.005 9.32 1 723.5793159918593 626.1613599762093 626.4760969682277 920.6426925247474 959.7978363210834 987.6484733524205 646.920365163041 377.1863737047757 851.7378359465592 293.5103311554058
1865 0.005 9.325000000000001 1 723.5927677159972 626.1849715460021 626.4997199057095 920.6433704707771 959.7977019626169 987.6483038172868 646.9398923212404 377.2115891227349 851.7409172970574 293.5103328981952
1866 0.005 9.33 1 723.6062465688673 626.2085476729968 626.5233072673066 920.6443014266804 959.7978864188917 987.64851763012 646.9594184143202 377.2367756217786 851.744135997155 293.5103346948407
1867 0.005 9.335000000000001 1 723.6196581267592 626.2320878382757 626.5468587295509 920.6449774081176 959.7977528187872 987.6483487782677 646.978888006181 377.2619339651772 851.7472087245358 293.5103364329682
1868 0.005 9.34 1 723.6330973110295 626.2555926899236 626.5703747473484 920.6459067167707 959.7979376418915 987.6485610166112 646.9983570801846 377.2870644160554 851.7504189073359 293.5103382250174
1869 0.005 9.345000000000001 1 723.6464688464602 626.2790616691469 626.5938549725622 920.6465803485132 959.7978034593959 987.6483923461385 647.01776906158 377.3121672845253 851.7534828332034 293.5103399587583
1870 0.005 9.35 1 723.6598675200568 626.3024954518686 626.6172998657944 920.6475067668475 959.7979880446233 987.6486056856214 647.0371795920782 377.3372422898033 851.7566836156598 293.5103417459749
1871 0.005 9.355 1 723.673198599123 626.3258934466697 626.6407090693215 920.6481778769817 959.7978540157953 987.6484365656538 647.056532333761 377.3622902070089 851.7597380667178 293.5103434743093
1872 0.005 9.359999999999999 1 723.6865568413128 626.3492563567609 626.6640830493916 920.6491016591754 959.7980382031043 987.6486504228066 647.0758851083884 377.3873108856505 851.7629296226006 293.5103452567441
1873 0.005 9.365 1 723.6998476573256 626.3725836129012 626.687421462653 920.6497708960499 959.7979043384768 987.6484813247056 647.0951813942647 377.4123045693138 851.765974963997 293.5103469807399
1874 0.005 9.370000000000001 1 723.7131657824525 626.3958758944459 626.7107247677491 920.650692656225 959.7980886425721 987.6486932907104 647.1144770735609 377.4372709878861 851.769157451704 293.5103487589306
1875 0.005 9.375 1 723.7264165304802 626.4191326866145 626.7339926446144 920.6513597589636 959.797954911482 987.6485243934934 647.1337167614181 377.4622104425582 851.7721939593692 293.5103504784128
1876 0.005 9.380000000000001 1 723.739694648924 626.4423546149017 626.7572255337009 920.6522795324514 959.7981393931418 987.6487367900047 647.1529558483552 377.4871223716589 851.7753674590284 293.5103522516446
1877 0.005 9.385 1 723.7529056596585 626.4655411372363 626.7804230949394 920.6529439991587 959.7980045983115 987.6485684395292 647.1721383881214 377.5120073709588 851.7783949993722 293.510353966077
1878 0.005 9.390000000000001 1 723.7661438186849 626.4886929217181 626.8035857881713 920.6538618851515 959.7981886508787 987.6487795509478 647.1913205375196 377.5368652933432 851.7815596880905 293.5103557344241
1879 0.005 9.395 1 723.7793144763943 626.5118094068899 626.8267132647652 920.6545235880401 959.7980538838084 987.6486114979915 647.2104461619083 377.5616963271641 851.7845780555004 293.5103574442257
1880 0.005 9.4 1 723.7925127995367 626.5348912613701 626.8498059770499 920.6554381625346 959.798238059299 987.6488231109549 647.2295661499314 377.5865002606735 851.7877332994964 293.5103592081753
1881 0.005 9.404999999999999 1 723.8056439673836 626.5579379402528 626.8728635935234 920.6560985123888 959.7981036312796 987.6486538518229 647.2486332499493 377.6112773390262 851.7907427569747 293.5103609135941
1882 0.005 9.41 1 723.818802668746 626.5809501112698 626.8958865685394 920.6570115127871 959.7982876476007 987.6488682045166 647.267701370516 377.6360274112159 851.7938891842231 293.5103626731313
1883 0.005 9.415000000000001 1 723.8318943204429 626.6039272206951 626.918874563324 920.657669618278 959.7981536882855 987.6486991283206 647.2867138270573 377.6607506212476 851.7968894961875 293.5103643758289
1884 0.005 9.42 1 723.845013885213 626.6268699320198 626.9418280303128 920.6585805691883 959.7983372462643 987.6489111887814 647.3057261763065 377.6854469331247 851.8000270677755 293.5103661318155
1885 0.005 9.425000000000001 1 723.8580662397561 626.6497776896011 626.9647466271433 920.6592364530666 959.7982025814622 987.6487411595476 647.324682583255 377.7101175432081 851.8030185214486 293.5103678288209
1886 0.005 9.43 1 723.8711462354497 626.6726511612721 626.9876308089556 920.6601450870364 959.7983866262325 987.6489523644332 647.3436388394463 377.7347607587542 851.8061470966201 293.510369579665
1887 0.005 9.435 1 723.8841594878006 626.6954897991195 627.0104802366894 920.6607987161759 959.7982512748619 987.6487842061189 647.3625392607765 377.7593770008391 851.8091297572987 293.5103712719439
1888 0.005 9.44 1 723.8972003498334 626.7182942812029 627.0332953668184 920.6617045914719 959.7984354295895 987.6489958384237 647.381441142842 377.7839662563162 851.8122491861285 293.5103730183044
1889 0.005 9.445 1 723.9101744321027 626.7410640438363 627.0560758598291 920.6623558277727 959.7983006681623 987.6488267545016 647.4002865457818 377.8085286463296 851.8152229945334 293.510374706876
1890 0.005 9.450000000000001 1 723.9231763912253 626.7637997546537 627.0788221695301 920.6632600775229 959.7984847643285 987.6490379370963 647.4191316609147 377.8330642293479 851.818334018123 293.510376449433
1891 0.005 9.455 1 723.9361117041755 626.7865008599096 627.1015339539379 920.6639092996627 959.7983494435587 987.6488682372135 647.4379208512614 377.8575731513301 851.8212989107263 293.5103781331064
1892 0.005 9.460000000000001 1 723.9490747585553 626.8091680262835 627.1242116683535 920.6648112702143 959.798533322956 987.6490804960425 647.4567100003762 377.8820552940618 851.824400872004 293.510379870407
1893 0.005 9.465 1 723.9619710842713 626.8318007003982 627.1468549711907 920.6654582341411 959.7983980902293 987.6489114120294 647.4754432956878 377.9065108668583 851.8273568210039 293.5103815493895
1894 0.005 9.470000000000001 1 723.9748953082975 626.8543995482776 627.1694643172206 920.6663582191253 959.7985813478568 987.6491225124421 647.4941769546366 377.9309397278197 851.830450287052 293.5103832806183
1895 0.005 9.475 1 723.9877531730608 626.8769640165635 627.1920393659504 920.6670029821001 959.798446233608 987.6489535031343 647.5128549189574 377.9553420833421 851.8333973634885 293.5103849543003
1896 0.005 9.48 1 724.0006386149378 626.8994947703292 627.2145805689444 920.6679005463312 959.7986295580077 987.6491647150059 647.5315331788562 377.9797177626547 851.8364818735064 293.5103866818829
1897 0.005 9.484999999999999 1 724.0134574972933 626.9219912640967 627.2370875880509 920.6685432218181 959.7984948085053 987.6489954509015 647.5501558820301 378.0040669137883 851.8394202152574 293.510388351035
1898 0.005 9.49 1 724.0263042788822 626.9444541340865 627.2595608640793 920.669438904497 959.7986783532633 987.649208186417 647.5687788685209 378.0283894632132 851.842496091405 293.510390074658
1899 0.005 9.495000000000001 1 724.0390846292348 626.9668828441158 627.2820000627012 920.6700793153815 959.7985428208181 987.6490370108053 647.5873464318616 378.0526855933871 851.8454259600622 293.5103917404995
1900 0.005 9.5 1 724.0518930543591 626.9892780621062 627.3044056364978 920.6709727726407 959.7987263321995 987.6492495362608 647.6059145787043 378.0769547938749 851.8484930104952 293.5103934610082
1901 0.005 9.505000000000001 1 724.064635026832 627.0116392483395 627.326777251288 920.671611160999 959.7985905406981 987.6490788423478 647.6244274129235 378.1011978224993 851.8514140736453 293.5103951230732
1902 0.005 9.51 1 724.077405153137 627.0339670556461 627.3491153538213 920.6725023002064 959.7987736383539 987.6492912918163 647.6429409911193 378.1254144838255 851.8544720853398 293.5103968389921
1903 0.005 9.515000000000001 1 724.090108727925 627.0562609289198 627.3714196069786 920.6731385344749 959.798638942944 987.6491222922541 647.6613991321901 378.149604844886 851.8573844081618 293.5103984967996
1904 0.005 9.52 1 724.1028408038153 627.0785215342379 627.3936904602516 920.6740279029616 959.7988227473112 987.6493344548282 647.6798581814595 378.1737688050575 851.8604342737436 293.5104002089092
1905 0.005 9.525 1 724.1155064354506 627.1007482972701 627.4159275621446 920.6746620331849 959.7986871640614 987.6491647223994 647.6982615829047 378.1979065394733 851.8633378542951 293.5104018641687
1906 0.005 9.529999999999999 1 724.1282002414948 627.1229418614482 627.4381313516345 920.6755480551266 959.7988698758417 987.6493753907159 647.716665570451 378.2220178985955 851.8663785281043 293.5104035721661
1907 0.005 9.535 1 724.1408279576247 627.1451017891152 627.4603015660305 920.6761738492651 959.7987330420714 987.64920519741 647.7350149522415 378.2461030601205 851.8692729868199 293.5104052209737
1908 0.005 9.540000000000001 1 724.1534840800186 627.1672286617154 627.4824385943243 920.6770555678338 959.7989159058918 987.649416907935 647.7533649695227 378.2701618137253 851.8723047860504 293.5104069234765
1909 0.005 9.545 1 724.166073701527 627.1893219249179 627.5045420996552 920.6776839457997 959.7987801412723 987.6492458142186 647.7716599479102 378.2941944259606 851.8751909334605 293.5104085672394
1910 0.005 9.550000000000001 1 724.1786904995625 627.2113822694558 627.5266125447107 920.678566372736 959.7989634899556 987.6494584211927 647.7899556432754 378.3182007830654 851.8782144440166 293.5104102646544
1911 0.005 9.555 1 724.1912415133494 627.2334091378237 627.5486495893075 920.6791944010026 959.7988278567474 987.6492883621327 647.8081969515631 378.3421812944873 851.8810921651564 293.5104119030603
1912 0.005 9.56 1 724.2038214976077 627.2554031779183 627.5706536769732 920.6800750897686 959.799010762549 987.6494996733783 647.8264392207583 378.3661354549942 851.8841073159454 293.5104135955868
1913 0.005 9.565 1 724.2163354305929 627.2773638324326 627.5926244620855 920.6807007541865 959.7988751350312 987.6493296181147 647.8446267280923 378.3900636927923 851.8869765782204 293.5104152297378
1914 0.005 9.57 1 724.2288782689776 627.2992917508559 627.6145623900629 920.6815795493754 959.7990583081457 987.6495418058504 647.86281519594 378.4139660017113 851.8899834763162 293.5104169181118
1915 0.005 9.575000000000001 1 724.2413551264037 627.3211864024432 627.6364671251503 920.6822029450796 959.7989227173156 987.6493709448361 647.8809490010524 378.4378421742736 851.8928440041577 293.5104185478277
1916 0.005 9.58 1 724.2538606315187 627.3430484346982 627.658339115507 920.6830796530616 959.7991056861174 987.6495834401496 647.8990840175087 378.461692069294 851.8958423188922 293.5104202314153
1917 0.005 9.585000000000001 1 724.2663001537072 627.3648772978274 627.68017801832 920.6837010727636 959.7989701167694 987.6494128384395 647.9171643174585 378.4855160884844 851.8986947828556 293.5104218556604
1918 0.005 9.59 1 724.27877245804 627.3866736602129 627.7019842888506 920.6845720628074 959.7991514185978 987.6496240299603 647.9352454610971 378.5093139317746 851.9016845828356 293.5104235344356
1919 0.005 9.595000000000001 1 724.291177014816 627.4084369772116 627.7237575852095 920.6851897906434 959.7990149393047 987.6494534418639 647.953272293046 378.533085704846 851.9045277077788 293.510425154744
1920 0.005 9.6 1 724.3036094697196 627.4301679221778 627.7454983682562 920.6860615349142 959.7991979662378 987.6496640422536 647.971300765898 378.5568287514484 851.9075082805704 293.5104268294086
1921 0.005 9.605 1 724.3159753254056 627.4518659641793 627.7672063089041 920.6866783513193 959.7990616140642 987.649493207331 647.9892752491201 378.5805471842232 851.9103429903899 293.5104284460313
1922 0.005 9.609999999999999 1 724.3283698884101 627.473531732546 627.7888818513625 920.6875485087509 959.7992443188194 987.6497042180025 648.0072512240108 378.6042401942 851.9133156694721 293.5104301167335
1923 0.005 9.615 1 724.3406981945529 627.4951646658553 627.810524643655 920.6881633854719 959.7991080296197 987.6495326224524 648.0251729192092 378.6279077030991 851.9161422125959 293.510431729347
1924 0.005 9.620000000000001 1 724.3530556731745 627.5167654307467 627.8321351385705 920.6890312901364 959.7992902197809 987.6497447404097 648.0430962030741 378.6515494779989 851.9191066995296 293.5104333963365
1925 0.005 9.625 1 724.3653471712374 627.5383334703815 627.8537129924331 920.6896444452109 959.7991539167811 987.6495744203061 648.0609651031857 378.6751656603808 851.9219249930342 293.5104350049766
1926 0.005 9.630000000000001 1 724.3776680575916 627.5598694830444 627.8752586748597 920.690510528053 959.7993369778038 987.6497857805713 648.0788365141243 378.698756040558 851.9248812117058 293.5104366681958
1927 0.005 9.635 1 724.3899230206316 627.5813728767106 627.8967718235808 920.6911210277665 959.799200150356 987.6496153051252 648.0966532121903 378.7223207923957 851.9276911173851 293.5104382728402
1928 0.005 9.640000000000001 1 724.4022064571822 627.6028442840734 627.9182528782286 920.6919850239351 959.7993830809309 987.6498266976454 648.1144710050556 378.7458594582092 851.9306387690725 293.5104399306517
1929 0.005 9.645 1 724.4144246158123 627.6242831716136 627.939701496328 920.6925939293911 959.799246449411 987.6496556830593 648.132235478571 378.7693812876154 851.9334406567281 293.5104415305219
1930 0.005 9.65 1 724.4266717574227 627.6456901791742 627.9611181180716 920.6934556588636 959.7994283672031 987.6498656695403 648.15000101996 378.7928725328969 851.9363800386159 293.510443184976
1931 0.005 9.654999999999999 1 724.4388533137917 627.6670647674343 627.9825024046448 920.6940622450553 959.799292099877 987.6496945617246 648.1677124681828 378.8163364550766 851.9391734910812 293.5104447812848
1932 0.005 9.66 1 724.4510641866327 627.6884076012246 628.00385480707 920.6949220379734 959.7994742404979 987.6499054825721 648.1854257872715 378.8397740160289 851.9421046281657 293.5104464316314
1933 0.005 9.665000000000001 1 724.4632092104027 627.7097181202528 628.0251749777848 920.6955271600923 959.7993382356143 987.6497361826757 648.203084954734 378.8631854333358 851.9448898076031 293.5104480232716
1934 0.005 9.67 1 724.4753836952697 627.7309969911232 628.0464633715902 920.6963848252248 959.7995205826526 987.6499467360048 648.2207462891847 378.8865708979729 851.9478126476708 293.5104496693369
1935 0.005 9.675000000000001 1 724.4874927536929 627.7522436555703 628.0677196408139 920.6969875338056 959.7993840930733 987.6497760232158 648.2383536244216 378.9099340392407 851.9505894730556 293.5104512569868
1936 0.005 9.68 1 724.4996309777689 627.7734587764278 628.0889442367763 920.6978431301823 959.7995659900447 987.6499874143814 648.2559630903894 378.9332700989668 851.9535040809241 293.5104528989377
1937 0.005 9.685 1 724.5117037238363 627.7946418047923 628.1101368172834 920.69844366625 959.799429223463 987.6498149141936 648.2735186281869 378.9565829469578 851.9562727479845 293.5104544819062
1938 0.005 9.69 1 724.5238054329027 627.8157932936372 628.1312977825438 920.6992971963483 959.7996112312211 987.6500261627616 648.2910752432783 378.9798684531216 851.9591787802556 293.5104561191248
1939 0.005 9.695 1 724.5358431099949 627.8369127611098 628.1524268062907 920.6998962127623 959.7994754338397 987.6498564265505 648.3085806933325 379.0031276913834 851.9619393305645 293.5104576981114
1940 0.005 9.700000000000001 1 724.5479095807011 627.8580008673329 628.1735243426114 920.7007481379294 959.7996572508363 987.6500665795835 648.3260870543346 379.026360498877 851.9648378593662 293.5104593328435
1941 0.005 9.705 1 724.5599108541646 627.8790570583941 628.1945900439482 920.7013446758315 959.7995208118203 987.6498957578307 648.3435392129331 379.0495683265509 851.9675901803258 293.5104609089228
1942 0.005 9.710000000000001 1 724.5719416744918 627.9000821260054 628.2156244277659 920.7021943018683 959.7997021395209 987.6501048386156 648.3609948325056 379.0727507150996 851.970480128718 293.5104625393749
1943 0.005 9.715 1 724.5839070566032 627.921075393415 628.2366271089792 920.7027889206132 959.799565392066 987.6499351574868 648.3783964088361 379.0959073765329 851.9732243446566 293.5104641111299
1944 0.005 9.720000000000001 1 724.5959031482375 627.9420375815531 628.2575985586212 920.7036367030134 959.7997472090792 987.6501441554105 648.3958017497265 379.1190336204554 851.9761062959393 293.5104657372144
1945 0.005 9.725 1 724.6078334214134 627.9629680851014 628.2785384145038 920.7042291211812 959.7996102649068 987.6499737548578 648.4131526821033 379.1421366717647 851.9788419885982 293.5104673045823
1946 0.005 9.73 1 724.6197931305528 627.983867564271 628.2994471219895 920.7050745063033 959.7997923767415 987.6501841625268 648.4305055634776 379.1652152523816 851.9817155293601 293.5104689261345
1947 0.005 9.734999999999999 1 724.6316873515071 628.0047354567133 628.3203243304438 920.7056650558494 959.7996559410791 987.6500134670514 648.4478048142768 379.1882691314626 851.9844434688455 293.510470488867
1948 0.005 9.74 1 724.6436111270849 628.0255724273915 628.3411704919839 920.7065086322425 959.7998372453786 987.6502244425636 648.4651066730792 379.2112979783042 851.9873090814674 293.5104721059226
1949 0.005 9.745000000000001 1 724.6554695578373 628.0463779044666 628.3619852502596 920.7070975458709 959.7997008876397 987.6500538359963 648.4823550483054 379.2343015202296 851.9900294339544 293.5104736642483
1950 0.005 9.75 1 724.6673577530044 628.0671525561543 628.3827690579751 920.7079387761059 959.7998820882576 987.6502641434488 648.4996048733595 379.2572800531251 851.9928887858819 293.5104752770258
1951 0.005 9.755000000000001 1 724.6791970297097 628.0878958647448 628.4035215929698 920.7085237740441 959.7997441966064 987.6500919083724 648.5168021730231 379.2802335034819 851.9955984545724 293.5104768311554
1952 0.005 9.76 1 724.6910584984836 628.1086084544668 628.4242432864153 920.7093620407114 959.7999253771709 987.650302307705 648.5340020515855 379.3031620097479 851.9984465448406 293.5104784390035
1953 0.005 9.765000000000001 1 724.7028508921106 628.1292897652834 628.4449337872954 920.7099460239925 959.7997880671011 987.6501297942741 648.5511489623593 379.3260655587852 852.0011504938564 293.5104799888962
1954 0.005 9.77 1 724.714674870256 628.1499404989405 628.465593569246 920.7107873573849 959.799971388626 987.6503417548878 648.5683009684096 379.3489441416357 852.0039963621 293.5104815937957
1955 0.005 9.775 1 724.726430344194 628.1705600502894 628.4862222596862 920.7113699907542 959.799833773033 987.6501685756019 648.585398284903 379.3717977758243 852.0066941464725 293.510483140346
1956 0.005 9.779999999999999 1 724.7382148075101 628.1911490866271 628.5068203106717 920.7122071084797 959.8000152861159 987.6503809095634 648.6024996830006 379.3946262184854 852.0095305234083 293.5104847410815
1957 0.005 9.785 1 724.7499318326371 628.2117070400468 628.5273873643947 920.7127865451928 959.7998778613596 987.650207699707 648.6195466813826 379.417429567007 852.0122190465705 293.5104862830704
1958 0.005 9.790000000000001 1 724.7616802673365 628.2322346110055 628.5479238956774 920.7136211932969 959.8000599026644 987.6504186019952 648.6365976755761 379.440208192846 852.015047458873 293.5104878791856
1959 0.005 9.795 1 724.7733616842743 628.2527310503808 628.5684294566587 920.7141983427703 959.799921882894 987.6502465708095 648.6535927714397 379.4629618399801 852.0177280354886 293.5104894166083
1960 0.005 9.800000000000001 1 724.7850745355536 628.2731971561307 628.588904551109 920.7150310063141 959.8001036753988 987.650456822305 648.670592174888 379.485690420332 852.020548139925 293.5104910083112
1961 0.005 9.805 1 724.7967213594649 628.293632359612 628.6093488265655 920.715606476605 959.7999652641956 987.6502843486887 648.6875377708442 379.5083966723146 852.0232207827905 293.5104925413209
1962 0.005 9.81 1 724.8083995612292 628.3140373341287 628.6297627378525 920.7164372003875 959.800147431293 987.6504937960177 648.7044875747974 379.5310767925472 852.0260330396396 293.510494128834
1963 0.005 9.815 1 724.8200118800039 628.3344115074741 628.6501459318099 920.7170104481798 959.8000086657171 987.6503223474075 648.7213836635503 379.5537310018821 852.0286979113173 293.510495658022
1964 0.005 9.82 1 724.8316554324277 628.3547555521495 628.6704988670145 920.7178391280145 959.8001907741047 987.6505327504668 648.7382838806118 379.5763602060853 852.0315021159868 293.5104972426795
1965 0.005 9.825000000000001 1 724.8432330500045 628.3750688952399 628.6908211830088 920.7184105143737 959.8000523595862 987.6503610760393 648.7551305363523 379.598964677686 852.0341587411627 293.5104987686833
1966 0.005 9.83 1 724.8548424167512 628.3953522097858 628.7111133420958 920.7192370093883 959.8002339642417 987.6505703847197 648.7719813075657 379.6215441332622 852.0369547981624 293.5105003485934
1967 0.005 9.835000000000001 1 724.8663856187491 628.4156049481966 628.7313749940641 920.7198068582319 959.8000954442126 987.6503987527185 648.7887789462516 379.6440977747226 852.0396037629405 293.5105018696791
1968 0.005 9.84 1 724.8779607556692 628.4358277615519 628.7516065951833 920.7206313358902 959.8002769796537 987.6506082057699 648.8055806489456 379.666626978236 852.0423922590307 293.5105034453921
1969 0.005 9.845000000000001 1 724.8894696330615 628.4560200780146 628.7718077820866 920.7211988287869 959.8001384863248 987.6504356476775 648.8223288694336 379.6891318132819 852.0450334124301 293.5105049627281
1970 0.005 9.85 1 724.901010287614 628.4761825686329 628.791979015696 920.7220215265686 959.8003197124656 987.6506456754287 648.8390814579378 379.7116119988509 852.0478139620959 293.5105065347938
1971 0.005 9.855 1 724.912484919682 628.4963146592662 628.8121199343308 920.7225872012907 959.8001816939134 987.6504732616651 648.8557806525042 379.7340677095566 852.0504474862573 293.5105080483723
1972 0.005 9.859999999999999 1 724.9239566091005 628.5164175776625 628.8322323742636 920.7233801034073 959.8003497303093 987.6506796250135 648.8724237525344 379.7564785089967 852.0531997116054 293.5105096163493
1973 0.005 9.865 1 724.9353749629912 628.5364896395765 628.8523140870683 920.7239374836772 959.8002123711727 987.6505096077506 648.889036343203 379.7788698891652 852.055818468054 293.5105111255393
1974 0.005 9.870000000000001 1 724.9468281768725 628.5565314755174 628.8723654755597 920.724753119422 959.8003940433707 987.6507183465025 648.9056595073761 379.8012388252005 852.0585787351993 293.5105126889255
1975 0.005 9.875 1 724.9582235891052 628.5765427543563 628.8923863578295 920.7253199911618 959.800259073703 987.6505476426574 648.9222388756376 379.8235850077395 852.0611993916722 293.5105141933633
1976 0.005 9.880000000000001 1 724.9696514837162 628.5965239870224 628.9123770681249 920.7261365511245 959.8004390216061 987.6507558132471 648.9388223171003 379.8459074789916 852.0639555996378 293.5105157512489
1977 0.005 9.885 1 724.9810512886852 628.6164741655164 628.9323359782499 920.726723733194 959.8003128033702 987.6505890520314 648.9554147375338 379.8682266439527 852.0665850381266 293.510517249551
1978 0.005 9.890000000000001 1 724.9924758202388 628.6363951474493 628.9522654907813 920.7275481253395 959.8004947981924 987.6507975893327 648.9719932671845 379.8905169288331 852.0693428386758 293.5105188012122
1979 0.005 9.895 1 725.0038283618078 628.6562862472958 628.9721651726458 920.7281076334365 959.8003541318129 987.6506249358275 648.9885101953359 379.9127806289752 852.0719475739216 293.5105202935454
1980 0.005 9.9 1 725.015212360088 628.6761480283944 628.9920354038453 920.728924870284 959.8005363406804 987.6508347972351 649.0050249943001 379.9350190774472 852.0746962866075 293.5105218397115
1981 0.005 9.904999999999999 1 725.0265261638832 628.6959800337278 629.0118759138504 920.7294802883544 959.8003971182538 987.650663305644 649.0214855017567 379.9572327452376 852.0772934478964 293.5105233275857
1982 0.005 9.91 1 725.0378689210646 628.7157828964876 629.0316871482108 920.7302899802655 959.8005784865989 987.6508724312956 649.037949699123 379.9794215006229 852.0800284850235 293.5105248705541
1983 0.005 9.915000000000001 1 725.0491442113359 628.7355560785307 629.0514687578383 920.7308430602333 959.8004401530731 987.6506993767648 649.0543608552823 380.0015856201581 852.0826156090702 293.5105263562123
1984 0.005 9.92 1 725.0604503419144 628.75530020723 629.0712211882557 920.731651410593 959.8006212375697 987.6509095680398 649.0707763496322 380.0237250713856 852.0853418613452 293.5105278976246
1985 0.005 9.925000000000001 1 725.0716893335522 628.7750146989292 629.0909440659942 920.7322029518915 959.8004817527057 987.650735742279 649.0871384595979 380.0458401811521 852.087920742423 293.5105293816928
1986 0.005 9.93 1 725.0829598834064 628.7947001998335 629.1106378380973 920.7330095688552 959.8006627730339 987.6509463716391 649.1035037084614 380.0679307541214 852.0906393565983 293.5105309213547
1987 0.005 9.935 1 725.0941321907119 628.8143566248407 629.1303034741961 920.733535443781 959.8005129668383 987.6507697756563 649.1197581735155 380.0899768922415 852.0931929818576 293.5105324036634
1988 0.005 9.94 1 725.1053422001996 628.8339834506105 629.1499394443143 920.734329527504 959.8006912762494 987.6509790467982 649.1360350618035 380.1120034694808 852.0958933265173 293.5105339411039
1989 0.005 9.945 1 725.1164970557107 628.8535803712214 629.1695455973189 920.7348787677339 959.8005551673467 987.6508085211482 649.1522716446856 380.1340084618381 852.0984556299235 293.5105354204161
1990 0.005 9.950000000000001 1 725.1276859462847 628.8731479406778 629.1891222769358 920.7356813569538 959.8007361212996 987.6510177420307 649.1685159448289 380.1559904102116 852.1011564955344 293.5105369542003
1991 0.005 9.955 1 725.1388482749147 628.8926853323035 629.2086679804345 920.7362556688169 959.8006102908769 987.6508487938859 649.1847717356259 380.1779692451584 852.1037320696121 293.5105384290188
1992 0.005 9.960000000000001 1 725.1500366979725 628.9121942357408 629.2281850080003 920.7370671853457 959.8007915326865 987.6510570104988 649.2010150614124 380.199919767262 852.1064364927977 293.5105399572973
1993 0.005 9.965 1 725.1611586830645 628.9316739181611 629.2476729050904 920.7376147516153 959.800651409756 987.650883586134 649.2171972772602 380.2218444840145 852.1089909470387 293.5105414264412
1994 0.005 9.970000000000001 1 725.1722734132137 628.9511254819636 629.2671333824633 920.7383875098419 959.8008186693272 987.6510893197132 649.2333212247944 380.2437242013481 852.1116607428539 293.5105429497072
1995 0.005 9.975 1 725.1833304306365 628.9705473831905 629.2865643118645 920.7389227531719 959.8006793950817 987.6509159233199 649.2494121797696 380.2655842136315 852.1141949594551 293.5105444144017
1996 0.005 9.98 1 725.1944206456782 628.9899402353584 629.3059660879086 920.7397166865072 959.8008609087991 987.6511273454597 649.2655130560329 380.2874218512223 852.1168710784082 293.5105459344255
1997 0.005 9.984999999999999 1 725.2054519737138 629.0093036569444 629.325338494711 920.7402599001907 959.8007241023658 987.6509535304258 649.2815686102518 380.3092368518588 852.119405300894 293.5105473963266
1998 0.005 9.99 1 725.2165150637402 629.0286381833196 629.3446818796741 920.7410546617301 959.8009036178913 987.6511631013232 649.2976291404854 380.3310285283288 852.1220770750224 293.5105489125966
1999 0.005 9.995000000000001 1 725.2275175937582 629.047943415606 629.363996027904 920.7415962286343 959.8007655363817 987.6509901574771 649.3136417878457 380.3527969865235 852.1246045483523 293.5105503701577
2000 0.005 10 1 725.2385504764034 629.0672198814244 629.3832812774183 920.7423885421867 959.800944796233 987.6511995152656 649.3296578407417 380.3745418531124 852.1272682685418 293.5105518815794
2001 0.005 10.005 1 725.2495226487594 629.0864671777564 629.4025374162647 920.7429282843658 959.8008060915457 987.6510257482259 649.3456254882126 380.3962634001217 852.12978835713 293.5105533339147
2002 0.005 10.01 1 725.2605246760086 629.1056858280991 629.4217647747521 920.7437191680722 959.8009862004076 987.6512356111502 649.3615963695312 380.4179612022214 852.1324453030344 293.5105548401658
2003 0.005 10.015 1 725.2714689149307 629.1248754356045 629.4409631404419 920.7442571125823 959.8008479735834 987.651063667906 649.3775185908943 380.4396356925938 852.1349597971878 293.510556287318
2004 0.005 10.02 1 725.2824415868295 629.1440365239409 629.4601328506388 920.7450459292719 959.8010269898857 987.6512708545704 649.3934437975311 380.4612864022295 852.1376100868144 293.5105577885515
2005 0.005 10.025 1 725.2933500825903 629.1631686726649 629.4792736776657 920.7455806797612 959.800888122988 987.6510977729814 649.409319487579 380.4829137607094 852.1401141094229 293.5105592304403
2006 0.005 10.03 1 725.3042884213891 629.182272415306 629.4983859646326 920.7463673203397 959.8010671929716 987.6513053631982 649.4251984887698 380.5045173668799 852.1427561332671 293.5105607270643
2007 0.005 10.035 1 725.3151631382917 629.201347330565 629.5174694766782 920.7469005310402 959.8009289539425 987.6511324460614 649.4410282184574 380.5260976286718 852.1452525482515 293.5105621657739
2008 0.005 10.04 1 725.3260681111727 629.2203939534126 629.5365245621094 920.7476847657191 959.8011078525517 987.6513414801931 649.4568614839768 380.5476544667815 852.1478866919252 293.5105636595712
2009 0.005 10.045 1 725.3369105801767 629.2394118647127 629.5555509900789 920.7482167771134 959.8009704221524 987.6511696758317 649.4726458766197 380.5691877989036 852.1503760372935 293.5105650952563
2010 0.005 10.05 1 725.3477833258872 629.2584015943393 629.5745491028016 920.7489995901338 959.8011497266476 987.6513798171549 649.4884335638793 380.590697281799 852.1530030155568 293.5105665859605
2011 0.005 10.055 1 725.3585931204217 629.2773627183537 629.593518668667 920.7495292856842 959.8010115266655 987.6512051038653 649.5041720231292 380.6121834441662 852.1554849779923 293.5105680186887
2012 0.005 10.06 1 725.3694336313943 629.2962957678508 629.6124600292685 920.7503102962395 959.8011900677637 987.6514145672479 649.5199139472542 380.633645729725 852.1581043744019 293.5105695061658
2013 0.005 10.065 1 725.3802102143718 629.3152003111203 629.6313729447846 920.7508375261827 959.8010511664096 987.6512404678379 649.5356062640182 380.6550848734303 852.1605787174082 293.5105709356904
2014 0.005 10.07 1 725.3910186146238 629.3340768948091 629.6502577674861 920.7516176486224 959.8012311985266 987.6514503696935 649.5513027838854 380.6765004423905 852.163191576877 293.5105724201566
2015 0.005 10.075 1 725.401763265912 629.3529250773744 629.6691142510088 920.7521425371344 959.801091609772 987.6512762650325 649.5669497749869 380.6978928429985 852.1656579231168 293.5105738462657
[truncated: 195,412 more chars]
