# Supplementary material for: Thermocouple Sensor Response in Hot Airstream
Source: Sensors (Basel). 2025 Jul 26;25(15):4634. doi: 10.3390/s25154634 (PMC12349096; doi:10.3390/s25154634)
Supplement: Supplementary file 1 [file sensors-25-04634-s001.zip › report-file-t_11R88.out]

"report-file-t"
"Time Step" "delta-time etc.."
("TimeStep" "delta-time" "flow-time" "iters-per-timestep" "t_1" "t_sensor" "t0" "t1" "t2" "t3" "ty_1" "ty_10" "ty1" "ty10")
0 0.005 0 0 292.9999999999999 292.9999999999999 292.9999999999999 292.9999999999999 292.9999999999999 292.9999999999999 292.9999999999999 292.9999999999999 292.9999999999999 292.9999999999999
1 0.005 0.005 20 293.1230724924005 293.0008212358595 293.0005580003894 296.4295116602501 302.7851517848533 310.5543182986827 293.6188528536607 293.0025102524017 294.4400260007601 293.0110728883266
2 0.005 0.01 20 294.144999955896 293.0149940892141 293.0103077455787 318.3564590586154 354.0399581087061 389.5403453770789 297.495106559794 293.0238464843343 304.9882776531223 293.1265989852495
3 0.005 0.015 20 298.5815867116638 293.0533043231457 293.0404912008386 390.3387160259224 490.8751033978946 572.0562603287095 310.4019058567626 293.1226812825951 344.2813952258298 293.80668452075
4 0.005 0.02 20 311.8157410242997 293.1577904543801 293.123486331403 537.8028229572299 709.4910965610247 808.834048545201 338.113340182038 293.4332922573158 436.5603408033913 296.4051749236583
5 0.005 0.025 20 341.9881299548753 293.3855093493101 293.3112498306429 725.5058818573686 905.1441515444991 971.073250961026 377.801455794051 294.1310247429997 579.4758532964646 302.6573000542274
6 0.005 0.03 20 394.5165097976803 293.7627979439852 293.6407144373482 866.5651645224149 1004.349260217026 1035.005252824218 415.5765363564637 295.3089153396642 719.2584144874259 312.3842480495245
7 0.005 0.035 20 461.1660001252232 294.2665122526384 294.1059884207509 936.0555814828432 1036.674718401048 1051.643663587252 442.7157683914251 296.8527574911299 806.8031954606806 322.1215236166963
8 0.005 0.04 20 522.4943016008752 294.8586447568247 294.6743433365711 964.6404146772024 1044.159850872274 1054.510933128355 461.2104476177967 298.4400077024899 848.1975994480279 327.994168076659
9 0.005 0.045 20 566.1033521229075 295.5104828576327 295.3127226632046 977.3837791475158 1045.32220303789 1054.648299133771 475.442231621088 299.6940625162717 867.9396541117837 328.8195511482906
10 0.005 0.05 20 591.8750967179892 296.2046225068882 295.9986229029374 984.3912509725052 1045.373548995063 1054.509383896274 487.5644016101787 300.3772874824419 879.8347641643227 325.5164598235053
11 0.005 0.055 20 605.2641976292806 296.93076259065 296.7185875991194 988.9316114704212 1045.346595900737 1054.445939565094 498.6045220455453 300.4540133116388 888.591276635803 320.2582383481607
12 0.005 0.06 20 611.6136124468519 297.6824608067018 297.4647284865063 992.0459820212518 1045.349892883303 1054.430070870169 508.7553684209812 300.0437677193065 895.3484176362757 314.7134604523938
13 0.005 0.065 20 614.4829590952444 298.4553177462304 298.2320620853023 994.2028080293258 1045.358981473956 1054.418850836873 517.8883719320971 299.325693923638 900.4321095027228 309.7323141421824
14 0.005 0.07000000000000001 20 615.8223382103199 299.2460517019225 299.0170354845502 995.7093061496898 1045.352889152571 1054.395411600143 525.9598152205157 298.4687379941317 904.1590071032241 305.6398975310005
15 0.005 0.075 20 616.5954967424092 300.0520735338006 299.8169172153156 996.7612678119298 1045.324388536297 1054.356537564454 533.1104826571043 297.5995190284944 906.8467584215264 302.4601535635332
16 0.005 0.08 20 617.2531782640364 300.8713419422602 300.6296518942465 997.5071529650328 1045.280638405754 1054.307706153066 539.3257113369648 296.7981783027921 908.7606979001692 300.0891711108696
17 0.005 0.08500000000000001 20 617.9512158412895 301.702198764193 301.4536335382864 998.0459605696963 1045.229213691297 1054.254889242341 544.6714050396317 296.1053092998682 910.1237579232094 298.3859807361643
18 0.005 0.09 20 618.7215303515601 302.5432885001804 302.2875925886069 998.443519588155 1045.176845919389 1054.203672905112 549.235151206042 295.5336561628085 911.1046254986682 297.2104785183479
19 0.005 0.095 20 619.5363918863577 303.3934887724425 303.1305084938284 998.7434908177507 1045.128401763962 1054.157709557473 553.1079789365934 295.0784726480624 911.8214788545698 296.4271411254586
20 0.005 0.1 20 620.3693754283258 304.2518590011722 303.9815410875436 998.9731212832783 1045.085973770968 1054.118001485085 556.379385874538 294.7265407398573 912.3541435284939 295.9424266461356
21 0.005 0.105 20 621.1966424008467 305.1176007791451 304.839981914136 999.1514438282532 1045.050407420118 1054.085438810068 559.1338160317512 294.4612000761556 912.7575381794303 295.6873085776602
22 0.005 0.11 20 622.0012061265421 305.9900296355899 305.7052199868741 999.2906409300464 1045.021649286737 1054.059412855108 561.4500246276693 294.2657780969045 913.0688672213686 295.6017093585968
23 0.005 0.115 20 622.7743640257901 306.8685551609585 306.5767204225015 999.4001942482256 1044.998962147642 1054.039029087832 563.3986235933656 294.1254244754716 913.3134348364808 295.6438490260714
24 0.005 0.12 20 623.5110159966387 307.75266190889 307.4540080155579 999.4864334338898 1044.981336945197 1054.023216328446 565.0402869599418 294.027708351485 913.5076805958732 295.7724285781912
25 0.005 0.125 20 624.2074251025649 308.6418949789438 308.3366556270641 999.5538464780743 1044.967956246473 1054.0112093454 566.4267165201817 293.9626437421089 913.6646223717331 295.9609680897991
26 0.005 0.13 20 624.8664299493744 309.5358540974735 309.2242778745172 999.6065654626263 1044.958049364038 1054.002283034759 567.603230192894 293.9224039287885 913.7934535540496 296.1880891884659
27 0.005 0.135 20 625.4889414646641 310.4341815930588 310.1165245839231 999.6472939338694 1044.950872125311 1053.995775370093 568.6068541141385 293.9009719093552 913.900227320654 296.4355131631107
28 0.005 0.14 20 626.0796818403628 311.3365620654246 311.0130807271843 999.6786287899591 1044.945612086158 1053.991018331732 569.4598319335253 293.8937456556521 913.9890416571224 296.6873003849138
29 0.005 0.145 20 626.6439779457774 312.2427028743596 311.9136491400664 999.7018286283377 1044.942299908318 1053.98832022076 570.2167847618168 293.8971233096393 914.0642197670114 296.9306785987267
30 0.005 0.15 20 627.1855312317838 313.1523510114242 312.817969764617 999.719153918444 1044.940685431914 1053.987266658165 570.87111493459 293.9084549589867 914.1281185728157 297.1571242270446
31 0.005 0.155 20 627.7054720176321 314.0652722872857 313.7258001206505 999.7317286016867 1044.940225828992 1053.987236301978 571.4493971794108 293.925642335924 914.1838545634866 297.3648781149693
32 0.005 0.16 20 628.2069196429089 314.9812509168695 314.6369165418176 999.7403532254608 1044.940491505292 1053.987811652316 571.9664305017394 293.9470712648435 914.233367255848 297.5588902840355
33 0.005 0.165 20 628.6925976865631 315.900086838489 315.5511113980725 999.745964776217 1044.94144972992 1053.988954932993 572.4341133130401 293.9714773361882 914.2787099384408 297.7329311496467
34 0.005 0.17 20 629.1653505168198 316.8215938473421 316.4681910227984 999.7492029757452 1044.942913246194 1053.990447909847 572.8622761618054 293.9978665727116 914.3217040979896 297.8853041883856
35 0.005 0.175 20 629.6284236488534 317.7455928827862 317.3879720344198 999.7507073512179 1044.944718951578 1053.992096581766 573.2593895301081 294.0254589912266 914.3640166166051 298.0162224306793
36 0.005 0.18 20 630.0841381202744 318.6719201842652 318.3102821808033 999.7509557399962 1044.946698945872 1053.993716142703 573.6321070924241 294.0536580987715 914.4065556239897 298.1266256875275
37 0.005 0.185 20 630.5337649468107 319.6004249735618 319.234960460502 999.7501542214303 1044.948598408399 1053.995071476426 573.9856327965966 294.0820109200221 914.4498189804343 298.2177185819093
38 0.005 0.19 20 630.9788058599064 320.53096170218 320.161854776075 999.7486227844124 1044.950441869471 1053.996273645898 574.3241849887529 294.1101850352852 914.4938351376792 298.2909815918207
39 0.005 0.195 20 631.4208692422469 321.4633955992301 321.0908216148015 999.7466844312314 1044.952325154972 1053.997499569172 574.6514067510844 294.1379492017649 914.5385020850007 298.348162404034
40 0.005 0.2 20 631.8609341953257 322.3975992290912 322.0217254992239 999.7443924513567 1044.954125320164 1053.998597329822 574.9700641936829 294.1651505459486 914.5835875245759 298.3911823508083
41 0.005 0.205 20 632.3001864591837 323.3334524710439 322.9544382452356 999.7419429098318 1044.956023949323 1053.999855263133 575.2824044266803 294.1916986214351 914.6289573444752 298.4220376707616
42 0.005 0.21 20 632.7386628306733 324.27084126891 323.8888383127568 999.7391898559648 1044.957913507344 1054.001137469904 575.5896482988871 294.217553570131 914.6741062927233 298.4426424939893
43 0.005 0.215 20 633.1769434544573 325.2096567853508 324.8248100964735 999.7362444596981 1044.959972421456 1054.002656554398 575.893034844391 294.2427136999596 914.7189127537405 298.454821907404
44 0.005 0.22 20 633.615773677722 326.1497958975318 325.7622435373074 999.7331105963531 1044.962200405593 1054.004413227669 576.1934600413455 294.2672075261722 914.7632959988726 298.460339040731
45 0.005 0.225 20 634.0555601139891 327.0911606435247 326.7010339107718 999.729779451094 1044.964531112852 1054.006312656099 576.4914818105809 294.291082690207 914.8071454089219 298.4607491725333
46 0.005 0.23 20 634.4967424542193 328.0336575669313 327.64108137045 999.7262496328528 1044.966965999346 1054.008355688621 576.7877072237663 294.3144066338696 914.8504222542292 298.4573762475879
47 0.005 0.235 20 634.9390398400743 328.9771962530577 328.5822902679864 999.7224977401429 1044.969483489806 1054.010524169556 577.0821803028439 294.3372585414313 914.8930154576267 298.4513129836121
48 0.005 0.24 20 635.3828960041984 329.9216910367114 329.5245693584927 999.7186984716833 1044.972181755997 1054.012913914777 577.3753596513975 294.3597194092483 914.9351985667276 298.4434530403145
49 0.005 0.245 20 635.82823355828 330.8670594899215 330.467831211904 999.7146037014502 1044.974686239372 1054.015086266875 577.6674178435354 294.3818788877023 914.9767951707971 298.4345016063415
50 0.005 0.25 20 636.2751762004489 331.8132228122102 331.4119922801743 999.7104441009322 1044.977281571706 1054.017406495371 577.9586464340383 294.4038275065427 915.0180331712504 298.4250093292138
51 0.005 0.255 20 636.7233743948083 332.7601050760053 332.3569723740999 999.7062599683306 1044.97996236247 1054.019829547561 578.2491374295552 294.4256511713075 915.059022824565 298.4153931720386
52 0.005 0.26 20 637.1729683679434 333.7076329468633 333.3026945214375 999.702097632199 1044.982667532842 1054.022279869142 578.5391546089221 294.4474333872064 915.0998941674275 298.4059454163603
53 0.005 0.265 20 637.6240940356091 334.6557365149979 334.2490848742493 999.6979748893324 1044.985365457774 1054.024738642277 578.8290074919875 294.4692536474629 915.140737846579 298.3968621443526
54 0.005 0.27 20 638.0765467654558 335.6043483499067 335.1960725203064 999.6939158020516 1044.988054963242 1054.027200963723 579.118689436363 294.4911833799526 915.1816581488775 298.3882699245398
55 0.005 0.275 20 638.5301687071702 336.5534034391014 336.1435890569155 999.6899233700915 1044.990716906823 1054.02964296724 579.408389441597 294.5132864838966 915.2227381850897 298.3802489415808
56 0.005 0.28 20 638.9849628765361 337.5028391329708 337.0915687027545 999.686031510558 1044.99336110948 1054.032077200074 579.6983126829747 294.5356216764508 915.2640158927854 298.3728422548936
57 0.005 0.285 20 639.4410270892706 338.4525951341781 338.0399481960548 999.6823717217302 1044.996123488676 1054.034647559158 579.9885530197743 294.5582400858416 915.3056479251802 298.3660648283015
58 0.005 0.29 20 639.8981795548569 339.4026131128952 338.9886664590616 999.678782180782 1044.998748860493 1054.037061742751 580.2792308269139 294.5811857714879 915.3475226051855 298.3599086760918
59 0.005 0.295 20 640.3562144384709 340.3528366806592 339.9376644973757 999.6752791504094 1045.001281488553 1054.039379409634 580.5702972734562 294.6044959573647 915.3896218211147 298.3543529156175
60 0.005 0.3 20 640.8149053855251 341.3032112773452 340.8868852587665 999.6718975428894 1045.003790134468 1054.041689916516 580.8618253415725 294.6282018382134 915.4319855903146 298.3493705810522
61 0.005 0.305 20 641.2745470411331 342.2536843994204 341.836273738566 999.6687846084319 1045.006413929607 1054.044139729231 581.1540291924582 294.6523295950584 915.4747794047362 298.3449217934792
62 0.005 0.31 20 641.7348148743258 343.2042051671212 342.7857767360506 999.6658422835194 1045.009041572933 1054.046594997183 581.446841833714 294.6768998377609 915.5179588551975 298.3409670612515
63 0.005 0.315 20 642.1955356402269 344.1547241418129 343.7353426304479 999.6630211327308 1045.011614509741 1054.048987311066 581.740275080258 294.7019294001116 915.561474731743 298.3374660126171
64 0.005 0.32 20 642.6569369427293 345.1051936128416 344.6849215015804 999.6603144587898 1045.014112311003 1054.051304725292 582.0344317874526 294.7274308716209 915.6052812252304 298.3343787323798
65 0.005 0.325 20 643.1187259631891 346.0555668736303 345.6344648601797 999.6577177687044 1045.01656756309 1054.053587304928 582.3292536321644 294.7534137227423 915.649365056297 298.33166665585
66 0.005 0.33 20 643.5807729121328 347.0057988116687 346.5839256691722 999.6552545252019 1045.019006972443 1054.055859988425 582.6247586679165 294.7798850912145 915.6937395142958 298.3292929688238
67 0.005 0.335 20 644.043225575399 347.9558457339248 347.5332583571773 999.6529336209198 1045.021408581199 1054.058087589243 582.9211355985011 294.8068503490137 915.7383983937771 298.3272197914138
68 0.005 0.34 20 644.5059976053792 348.9056652579883 348.4824187276929 999.6507305187708 1045.023760624933 1054.060252781787 583.2182145664584 294.834312998166 915.7833369579096 298.3254128671935
69 0.005 0.345 20 644.9688045584431 349.855216148779 349.4313638752129 999.6486427065166 1045.026093539647 1054.062400039862 583.5159412313001 294.8622757405103 915.8285467054679 298.3238411374343
70 0.005 0.35 20 645.4318356731657 350.8044585219986 350.3800522153729 999.6467017451597 1045.02842191781 1054.064558082051 583.8144374302013 294.8907409783324 915.8740291011512 298.3224759614515
71 0.005 0.355 20 645.8949344207756 351.7533534822317 351.3284433419657 999.6448979558993 1045.030748042608 1054.066721823907 584.1136167346349 294.9197083921198 915.9197864076544 298.3212926178324
72 0.005 0.36 20 646.3579405767703 352.7018632696087 352.2764980269764 999.6432222859357 1045.033078389594 1054.068895910317 584.4134657367341 294.9491775069167 915.9658236994708 298.320269646141
73 0.005 0.365 20 646.8209893207007 353.649951401466 353.2241782223122 999.6416796972546 1045.035401405595 1054.0710627642 584.7140192030311 294.9791492639077 916.0121400919209 298.3193883010484
74 0.005 0.37 20 647.2839992267604 354.5975823262471 354.1714469730179 999.6402649494828 1045.037711737117 1054.073214249953 585.0152178318261 295.0096224943123 916.0587107656851 298.3186328232541
75 0.005 0.375 20 647.7469167413933 355.5447214318657 355.1182683605668 999.6389694812214 1045.040012492108 1054.075355406532 585.3171384417042 295.0405973748309 916.1055302481416 298.3179890279886
76 0.005 0.38 20 648.2097292899247 356.491335065797 356.0646074142117 999.6377918019377 1045.042304876593 1054.077487183962 585.6197492565188 295.0720747142852 916.1525849195627 298.3174445060093
77 0.005 0.385 20 648.6723922395701 357.4373904847866 357.0104301110106 999.6367324344313 1045.044587787256 1054.079609482816 585.9230087492266 295.1040544863042 916.1998713099646 298.3169876562126
78 0.005 0.39 20 649.1348987307471 358.3828557260675 357.9557033765185 999.6357903459242 1045.046869134067 1054.081734852946 586.2269508839281 295.1365366295418 916.2473842427462 298.3166093492737
79 0.005 0.395 20 649.5972669160403 359.3276999772914 358.9003951333609 999.6349732662428 1045.049140699863 1054.083855731979 586.5315531405299 295.1695207383066 916.2951291949662 298.3163009841369
80 0.005 0.4 20 650.0593280032202 360.2718930969525 359.8444741478619 999.6342534458373 1045.051401248275 1054.085967972759 586.8366721310683 295.2030074709655 916.3430677375253 298.3160549817321
81 0.005 0.405 20 650.5211777218888 361.2154058893304 360.7879100846296 999.6336571073283 1045.053655600978 1054.088075731215 587.1423829480268 295.2369967425349 916.3912258075767 298.3158649025676
82 0.005 0.41 20 650.9826975159226 362.1582095551934 361.7306732815287 999.6330730527405 1045.055778814421 1054.090032455214 587.4486525373792 295.2714909861912 916.4395076368569 298.3157247797521
83 0.005 0.415 20 651.4440206542164 363.1002763903824 362.6727349459159 999.632592633342 1045.057884644164 1054.091991851102 587.7555431062755 295.3064885964151 916.4879609018326 298.3156297497488
84 0.005 0.42 20 651.9050566709938 364.0415794719733 363.6140671149694 999.6322463961017 1045.060023959146 1054.093993918554 588.0630105497821 295.3419893133722 916.5366329763297 298.3155755687335
85 0.005 0.425 20 652.3657991567663 364.9820926897611 364.5546426993471 999.6321416601212 1045.062334098415 1054.096196550347 588.3710846297886 295.3779936395143 916.5856615274072 298.31555934286
86 0.005 0.43 20 652.8263260603576 365.9217903793376 365.4944352250306 999.6321033384758 1045.064543511662 1054.098243361827 588.6796685032102 295.4145017603009 916.6348877740969 298.3155771265445
87 0.005 0.435 20 653.2866295218131 366.8606478331214 366.4334190074651 999.6322293588015 1045.066826911823 1054.100406697281 588.98884869894 295.4515139223706 916.6843778013792 298.315626956029
88 0.005 0.44 20 653.7466019701776 367.7986408969468 367.3715689879515 999.6323783492101 1045.068971473232 1054.102384453837 589.29855201668 295.4890310149084 916.7339758074567 298.3157036223395
89 0.005 0.445 20 654.2061872008652 368.7357460070644 368.3088607887372 999.6326869722492 1045.07119464774 1054.104489271925 589.6087730991867 295.5270546167096 916.7838104305432 298.3158057634197
90 0.005 0.45 20 654.6654523255115 369.6719402837346 369.2452706896761 999.6331396436852 1045.073445596239 1054.106609345887 589.9195250423852 295.5655844979872 916.8338759123393 298.3159288185959
91 0.005 0.455 20 655.1243441863703 370.6072014060083 370.180775524434 999.6336910845712 1045.075666903252 1054.108692276752 590.2308197118093 295.6046210319025 916.8841403915848 298.3160701220697
92 0.005 0.46 20 655.5828031862898 371.5415074975505 371.1153526543886 999.6343264417778 1045.077858413264 1054.110744485536 590.5426222795417 295.6441646482861 916.9345836540023 298.3162276959631
93 0.005 0.465 20 656.0408242788706 372.4748372260897 372.0489800299509 999.6349670540607 1045.079918399557 1054.112648195986 590.8549238112832 295.6842174418758 916.9851052640588 298.3163990592312
94 0.005 0.47 20 656.498525360449 373.4071700248264 372.9816362995621 999.6356989723489 1045.081949968475 1054.114539423786 591.1677862978706 295.7247780049937 917.0357677061467 298.3165825957745
95 0.005 0.475 20 656.9558307062306 374.3384856579496 373.9133005945411 999.6365786690994 1045.08400748909 1054.116466396999 591.4811332328583 295.7658464408398 917.0866208601392 298.3167769575641
96 0.005 0.48 20 657.4127498175928 375.2687646051613 374.8439525633414 999.6375960307178 1045.086089323724 1054.118420448968 591.7949512992599 295.8074235386379 917.1376868473488 298.3169807867548
97 0.005 0.485 20 657.869175727255 376.1979878024052 375.7735724892602 999.6387241598322 1045.088184539123 1054.120385039836 592.1092501448645 295.8495092504891 917.1889525849184 298.3171929050938
98 0.005 0.49 20 658.3252262427421 377.1261365632892 376.7021410993136 999.6399682860099 1045.090282838643 1054.12235320153 592.4240857362112 295.892102366635 917.2404327382286 298.3174126180383
99 0.005 0.495 20 658.7809645960721 378.0531929447239 377.6296397912503 999.6413350267322 1045.092386030921 1054.124325531641 592.739469462701 295.9352033130592 917.292127168872 298.3176396271069
100 0.005 0.5 20 659.2361747534896 378.9791393109844 378.5560504014099 999.642791984691 1045.094478430044 1054.126283647527 593.0553225186652 295.9788123969769 917.3439894270649 298.3178721692835
101 0.005 0.505 20 659.6909373277061 379.9039584641096 379.4813552215226 999.6443707894882 1045.09655875366 1054.128231791551 593.3717203287301 296.0229296161379 917.3960301334479 298.3181099435735
102 0.005 0.51 20 660.145188952194 380.8276335679865 380.4055368692617 999.6460693068972 1045.098629766637 1054.130171595074 593.6885672799517 296.067555907222 917.4482510591586 298.3183519588369
103 0.005 0.515 20 660.5990194812917 381.750148575241 381.3285785699875 999.6478848619408 1045.100699242795 1054.13211122516 594.0059173320785 296.1126911454679 917.5006739599938 298.3185983935846
104 0.005 0.52 20 661.0523930079428 382.6714877062943 382.2504639997724 999.6497995069991 1045.10276346428 1054.134045368524 594.3237004092753 296.1583348678301 917.5532639307655 298.3188486179362
105 0.005 0.525 20 661.5052692984704 383.5916355595137 383.1711772693278 999.6518082639241 1045.104815041732 1054.135965962515 594.6419570347432 296.2044874496277 917.6060118587702 298.319102292777
106 0.005 0.53 20 661.9576270757956 384.5105772288009 384.0907029338183 999.653910400108 1045.10685686965 1054.137874639723 594.9607086101457 296.2511491268029 917.6589118885701 298.3193590200531
107 0.005 0.535 20 662.4094576543312 385.4282982322565 385.0090260046896 999.656112218108 1045.108888529124 1054.139774042428 595.2799064948821 296.2983192947337 917.7119704751291 298.3196180774234
108 0.005 0.54 20 662.8607387486741 386.3447843700402 385.9261318541351 999.6584154840733 1045.110914050568 1054.141668271498 595.5995245296477 296.3459979427446 917.7651929145628 298.3198788355967
109 0.005 0.545 20 663.3114620553855 387.2600218040946 386.8420061237353 999.660823493091 1045.112933598997 1054.143558075449 595.9195839173344 296.3941838851487 917.8185888305559 298.3201407967078
110 0.005 0.55 20 663.761621512417 388.1739969822602 387.7566347992077 999.6633444137773 1045.114954333868 1054.145449919532 596.240049508848 296.442877128279 917.8721662561589 298.3204043521829
111 0.005 0.555 20 664.2112504201989 389.086696872937 388.6700043164321 999.6659597754576 1045.116957211078 1054.147320752824 596.5609426092166 296.4920771090383 917.9259247423004 298.3206686756799
112 0.005 0.5600000000000001 20 664.6603751917249 389.9981084589151 389.5821013446591 999.6686617073377 1045.118947073475 1054.149180560422 596.8822590485016 296.5417825582232 917.9798747727367 298.3209336958577
113 0.005 0.5650000000000001 20 665.1089601729381 390.9082190151564 390.4929127694927 999.6714761933549 1045.120934087869 1054.151040287853 597.204036046737 296.5919929400559 918.0340787442668 298.3211994169348
114 0.005 0.5700000000000001 20 665.5570281973251 391.8170163880749 391.40242592233 999.6744063527502 1045.122918837248 1054.152897597028 597.5262167328769 296.6427081394818 918.088497155277 298.3214658611893
115 0.005 0.5750000000000001 20 666.0046064399313 392.7244885151705 392.310628463978 999.6774923790646 1045.124905040218 1054.154755142949 597.8487883646255 296.6939284421697 918.143080592164 298.3217333389792
116 0.005 0.58 20 666.4516526119891 393.6306241100714 393.2175085488698 999.6806765458696 1045.126875065894 1054.156592980784 598.1717335858893 296.745651716373 918.1977959129665 298.3220013819155
117 0.005 0.585 20 666.8981197134945 394.5354120879964 394.1230545701229 999.6839551936245 1045.128832041932 1054.158419828432 598.4950743276572 296.797877788834 918.2526507996279 298.3222697865409
118 0.005 0.59 20 667.3439816581374 395.4388416208239 395.0272553247587 999.6873355766029 1045.130787036784 1054.160246682532 598.818806510595 296.85060567508 918.3076527448897 298.3225383437344
119 0.005 0.595 20 667.7893008811795 396.3409020446474 395.9300998678805 999.6908291218534 1045.13273861674 1054.162071779464 599.1429041037899 296.9038349684282 918.3628044100908 298.3228070389244
120 0.005 0.6 20 668.234054084592 397.2415830287121 396.8315774367163 999.6944218606901 1045.134685402175 1054.163894141357 599.4673642981537 296.957566612893 918.4181165071167 298.3230759207101
121 0.005 0.605 20 668.67824772754 398.1408743065434 397.7316774447117 999.6981407251732 1045.136631320649 1054.165714010127 599.7922080133607 297.0118002817467 918.4736110257561 298.3233451734112
122 0.005 0.61 20 669.1218452314261 399.0387661202388 398.6303897594744 999.7019609175447 1045.138572598324 1054.167525624371 600.1174309710819 297.0665328907448 918.5292456210328 298.3236148375953
123 0.005 0.615 20 669.5648568254164 399.9352489547023 399.5277046097798 999.7058732441503 1045.140506605347 1054.16933019139 600.4430319482302 297.1217635492134 918.5850505264292 298.3238849702084
124 0.005 0.62 20 670.007271487951 400.8303134337203 400.4236124001848 999.7099062824863 1045.142434193638 1054.171128451654 600.7689995056086 297.1774921046539 918.6410178653557 298.3241556074092
125 0.005 0.625 20 670.4490753988083 401.7239506276084 401.3181037860696 999.7140593289927 1045.144353960766 1054.172920060774 601.0953254249332 297.2337173428306 918.6971288457223 298.324426735699
126 0.005 0.63 20 670.8902589260335 402.616151930655 402.2111697914401 999.7183074661287 1045.146268079651 1054.174706738888 601.4220015792603 297.2904383306238 918.7533724032965 298.3246982979376
127 0.005 0.635 20 671.330883983724 403.5069087620027 403.1028016623339 999.7226489002506 1045.148175262709 1054.176486990494 601.7490323076254 297.3476531498828 918.809742516291 298.3249701953737
128 0.005 0.64 20 671.7709420811613 404.3962128123738 403.9929907770188 999.727085280385 1045.150075327165 1054.178260771774 602.0764071207129 297.4053603578243 918.8662771904108 298.3252421905639
129 0.005 0.645 4 672.2003031662446 405.2840918620417 404.8817438963653 999.7346827461846 1045.151962514293 1054.179387033728 602.4673409776325 297.4635243782802 918.929203207627 298.325383020296
130 0.005 0.65 3 672.6275109070878 406.1705583760308 405.7690826637843 999.741565637822 1045.152568405981 1054.181337382432 602.876105739854 297.5221835593503 918.9957174854301 298.3254612455786
131 0.005 0.655 4 673.0480301653653 407.0555910000452 406.6550235218747 999.7553433017521 1045.15336210354 1054.180296444059 603.2425857266178 297.5812383075718 919.0608118480247 298.3256172068704
132 0.005 0.66 3 673.4831578097351 407.9392034824185 407.5395281313664 999.7628279732037 1045.154504703532 1054.182989403397 603.6499517770064 297.6407858668839 919.1274552634771 298.3256757445153
133 0.005 0.665 3 673.9066593614067 408.8213730336046 408.4226099502365 999.7712329309278 1045.155822966649 1054.184171879368 604.0362631019027 297.7007923441989 919.1917953187369 298.3257592025616
134 0.005 0.67 3 674.3341523317636 409.7021000747818 409.3042573500971 999.7821478643876 1045.15759615523 1054.185808425878 604.4206501059466 297.7612533388643 919.2582357118122 298.3258443911421
135 0.005 0.675 3 674.76223615034 410.5813746549521 410.1844589045054 999.7917694954299 1045.158781393285 1054.186897661588 604.8035552528513 297.8221778125962 919.3236822986195 298.3259331800343
136 0.005 0.68 3 675.1898719264038 411.459189030136 411.0632063577111 999.8015269230783 1045.160587123447 1054.188581755285 605.18431054086 297.8835745351554 919.3891121741101 298.3260287182707
137 0.005 0.6850000000000001 3 675.6176176768132 412.3355350757737 411.9404912587606 999.8106128287794 1045.161748877709 1054.189628811238 605.56339037676 297.9454466055483 919.4538883257543 298.3261364485992
138 0.005 0.6900000000000001 3 676.045595487744 413.2104062620733 412.8163068067288 999.8199230485304 1045.163506888154 1054.191264827431 605.9408248943926 298.007796380208 919.518620322978 298.3262580322194
139 0.005 0.6950000000000001 3 676.4735937831682 414.0837947071331 413.6906454865407 999.8285812823127 1045.164638204104 1054.192287756548 606.3164284092437 298.0706252240856 919.5826938221857 298.326402024371
140 0.005 0.7000000000000001 3 676.9016869804882 414.9556940033656 414.5635008640409 999.8375322800683 1045.166376563792 1054.193914433837 606.6905520898028 298.1339344250115 919.6468713726683 298.32657160451
141 0.005 0.705 3 677.3296881289431 415.8260969107074 415.4348656445789 999.8459161267831 1045.167506322637 1054.194939186004 607.0629999893382 298.1977243100382 919.7105798381964 298.3267739922167
142 0.005 0.71 3 677.757616971189 416.6949973999382 416.3047337207734 999.8546552292672 1045.169251075683 1054.196567190236 607.433596104966 298.2619930493877 919.7744243914409 298.3270102084203
143 0.005 0.715 3 678.1851364992123 417.5623883720643 417.1730980766249 999.8628372668924 1045.17040608825 1054.197612866159 607.8031898791202 298.3267379913763 919.8377487584726 298.3272833006386
144 0.005 0.72 3 678.6125475940509 418.4282640113725 418.0399528433928 999.8714079127884 1045.172162166009 1054.199254306751 608.1713477080503 298.3919582258176 919.9011874099972 298.3275868285843
145 0.005 0.725 3 679.039807689471 419.2926184039168 418.9052918259043 999.8794990654671 1045.173315244305 1054.20029963816 608.5382612860755 298.4576533156897 919.9641402386692 298.3279167299096
146 0.005 0.73 3 679.4667894066279 420.1554460639263 419.7691096337735 999.8879864227162 1045.175081853639 1054.201950066112 608.9039537678639 298.5238208304328 920.0272879852187 298.3282607484371
147 0.005 0.735 3 679.8934446389368 421.0167407431179 420.631400003282 999.8959985962147 1045.176244117265 1054.203001128479 609.2684400750555 298.5904586440913 920.0900055034257 298.3286113064319
148 0.005 0.74 3 680.3197688526438 421.876497461219 421.4921576891725 999.9044372334388 1045.178018867759 1054.204653757909 609.6316732793758 298.6575659006333 920.15290597901 298.3289550617997
149 0.005 0.745 3 680.7455606395813 422.7347102330947 422.3513768218889 999.9123933373295 1045.17919634768 1054.205713980447 609.9936907483697 298.7251386701017 920.2153787778792 298.3292866908032
150 0.005 0.75 3 681.1710276569235 423.5913740871968 423.2090523612123 999.9208197631226 1045.180981705181 1054.20737529888 610.3546223773733 298.7931753798204 920.2781129207824 298.3295971655345
151 0.005 0.755 3 681.5964417344536 424.4464840068292 424.0651788818428 999.9287806742483 1045.182146234915 1054.208428547343 610.7151155025776 298.8616717416832 920.3404906701394 298.329881102425
152 0.005 0.76 3 682.0207234088242 425.3000350205934 424.919751702437 999.9371453048329 1045.183950102593 1054.210104457304 611.0741320436268 298.9306293549655 920.403085906725 298.3301437857443
153 0.005 0.765 3 682.4454144754716 426.1520223256435 425.7727654122058 999.9451684684242 1045.185130329783 1054.21116632282 611.4323133118309 299.00004189285 920.465362693683 298.3303818396863
154 0.005 0.77 3 682.86942998252 427.0024411940961 426.6242156244654 999.9536413346832 1045.186932084818 1054.212834551737 611.7894296471545 299.0699106715467 920.527865220855 298.3305990277065
155 0.005 0.775 3 683.292236747328 427.8512859315027 427.4740970578669 999.9615919927506 1045.188146753228 1054.21392916758 612.1453013451445 299.1402360586669 920.5900468939021 298.3308091668676
156 0.005 0.78 3 683.7156233307019 428.6985535195024 428.3224056339041 999.9700947350049 1045.189946854514 1054.215608732448 612.5009285375274 299.2110112683629 920.6525701208457 298.3310052079967
157 0.005 0.785 3 684.1376135645826 429.5442383879189 429.1691365102927 999.9780967405842 1045.191164052498 1054.216707109335 612.8551307771728 299.2822405585131 920.7147980416945 298.3312035615991
158 0.005 0.79 3 684.5599310463058 430.3883374730731 430.0142856172623 999.9866041278088 1045.192970065918 1054.218396774288 613.2089206258862 299.3539165115634 920.7774013904296 298.3313974611074
159 0.005 0.795 3 684.9813003132812 431.2308459173495 430.8578485714032 999.9946854808004 1045.194179384988 1054.219496959633 613.5618427050317 299.4260401387793 920.8397149227543 298.3315989399497
160 0.005 0.8 3 685.4025164438822 432.0717608451144 431.6998220579042 1000.003199456276 1045.19600512027 1054.221197713157 613.9142279631989 299.4986082852502 920.902388041398 298.3318031933425
161 0.005 0.805 3 685.8228088506971 432.9110777289203 432.5402016614114 1000.011303225932 1045.197214012366 1054.222295406569 614.2658457393187 299.57161943787 920.9646649565591 298.3320160832612
162 0.005 0.8100000000000001 3 686.2426275770525 433.7487933906237 433.3789840019618 1000.019883882477 1045.199027453275 1054.223990249537 614.6165611118249 299.6450775245243 921.0272670390098 298.3322361198895
163 0.005 0.8150000000000001 3 686.6618327774818 434.5849039101801 434.216165106701 1000.028018563572 1045.200239468505 1054.225093832972 614.9666316026182 299.7189797544171 921.0895301829551 298.3324670063595
164 0.005 0.8200000000000001 3 687.0805242508342 435.4194059745234 435.0517418099703 1000.036630000079 1045.202064029898 1054.226800147123 615.3161073231661 299.7933212075229 921.1521491299778 298.3327056293826
165 0.005 0.8250000000000001 3 687.4985316067936 436.2522963105976 435.8857104038618 1000.044810940271 1045.203284250231 1054.227908895033 615.6649267654186 299.8681017444403 921.2144529751899 298.3329540665847
166 0.005 0.8300000000000001 3 687.9160234025906 437.0835723565106 436.7180681266896 1000.053474544566 1045.205113785878 1054.229618505766 616.0131226974692 299.9433191871647 921.2770814177974 298.3332081237281
167 0.005 0.835 3 688.3327982316883 437.9132305522962 437.5488114466653 1000.061699337224 1045.206332480031 1054.23072793104 616.3607569433956 300.0189685854035 921.3394292673888 298.3334701003695
168 0.005 0.84 3 688.7489747877172 438.7412683666968 438.3779376612042 1000.070403242287 1045.208143276961 1054.232419076968 616.7079475906655 300.0950464471006 921.4021362212965 298.3337359752414
169 0.005 0.845 3 689.1644439613663 439.5676825453808 439.2054435891046 1000.078743866782 1045.209376781435 1054.233541571944 617.0545254027412 300.171539944184 921.46456894192 298.3340077049284
170 0.005 0.85 3 689.5793694055029 440.3924710967336 440.0313269455833 1000.087499131404 1045.211193162895 1054.235238682792 617.4007599510974 300.2484459951042 921.5272464844704 298.3342814223029
171 0.005 0.855 3 689.9934613179997 441.2156307235477 440.8555845888584 1000.095867383302 1045.212423536083 1054.236363624688 617.7464989655716 300.3257648997645 921.589659614116 298.334559480044
172 0.005 0.86 3 690.4069735174975 442.0371599348962 441.6782145231646 1000.104681681362 1045.21424074541 1054.238064545272 618.0917972099718 300.4034963924292 921.6523696166215 298.3348381479125
173 0.005 0.865 3 690.8194601967245 442.8570555724875 442.4992137667033 1000.113107683766 1045.21547886454 1054.239200890417 618.4364852007436 300.4816364847044 921.7147757065272 298.3351226718171
174 0.005 0.87 3 691.2318754146016 443.6753162116051 443.3185804455897 1000.121987025088 1045.217297056152 1054.240901679907 618.7811733379206 300.5601771212757 921.7774766530465 298.3354037512077
175 0.005 0.875 3 691.6431845895369 444.4919386931811 444.1363117809656 1000.130508337908 1045.218532687792 1054.242032303724 619.1249897994965 300.6391199857184 921.8399177849489 298.3356883677278
176 0.005 0.88 3 692.0544105350987 445.3069222108257 444.9524063176791 1000.139445227939 1045.220346382908 1054.243727615444 619.4689400855968 300.7184602172979 921.9026729457523 298.3359681890655
177 0.005 0.885 3 692.4642818522402 446.12026347468 445.7668612974395 1000.148028173624 1045.221588070787 1054.24486533587 619.812012094884 300.7982000893645 921.9651646569 298.3362516454731
178 0.005 0.89 3 692.8737652185454 446.9319612414545 446.5796750228494 1000.157024511135 1045.223381548579 1054.246545280604 620.1549220935101 300.8783398150374 922.0279203591321 298.3365328286689
179 0.005 0.895 3 693.28291175281 447.7420133403123 447.3908451734025 1000.165682253974 1045.224612006954 1054.247673050284 620.4975095785884 300.958870550879 922.0904058885152 298.3368096760079
180 0.005 0.9 3 693.6908384645876 448.5504179925371 448.2003702502824 1000.174718116939 1045.226404423138 1054.249353806233 620.8395379154841 301.0397963447799 922.1531548633094 298.3370857632454
181 0.005 0.905 3 694.098368936209 449.3571733225958 449.0082480554332 1000.183451728803 1045.227641870292 1054.25048885418 621.1814218066062 301.1211109800713 922.2157118826987 298.3373617368031
182 0.005 0.91 3 694.5055590613835 450.1622785547934 449.8144774828394 1000.192599984783 1045.229424686051 1054.252166842241 621.5231597874928 301.2028096870583 922.2785134471482 298.3376297338526
183 0.005 0.915 3 694.911358977816 450.9657309464608 450.6190563624047 1000.201358157577 1045.2306707445 1054.253307887998 621.8645124495255 301.2848968816191 922.3410551397445 298.3379006528085
184 0.005 0.92 3 695.3172025830885 451.7675303905016 451.4219837668019 1000.21060838652 1045.232453081463 1054.254984168506 622.2058340259085 301.367363421886 922.4038958020195 298.3381641297156
185 0.005 0.925 3 695.7216810898036 452.5676744457772 452.2232578324477 1000.219434599302 1045.233702438871 1054.256126923749 622.5465185012428 301.4502139641614 922.4664583743546 298.338430786148
186 0.005 0.93 3 696.1261066634302 453.3661629584684 453.0228777925969 1000.228764535438 1045.235486620936 1054.257801871615 622.8871979748742 301.5334382487964 922.5293218108201 298.3386905594813
187 0.005 0.9350000000000001 3 696.5291842845347 454.1629935816929 453.8208418409871 1000.23766466497 1045.236738405903 1054.258946303954 623.2273892142525 301.6170420475653 922.5918974488907 298.3389542692204
188 0.005 0.9400000000000001 3 696.9322986706413 454.9581663826912 454.6171493944797 1000.247066827 1045.238523967984 1054.260616984089 623.5676888213777 301.7010150235265 922.654787488658 298.3392118971558
189 0.005 0.9450000000000001 3 697.3340447150175 455.7516793076462 455.4117989411787 1000.256069574924 1045.239772915563 1054.261753581185 623.9074246112623 301.7853613037579 922.7174096665832 298.3394741627384
190 0.005 0.9500000000000001 3 697.7357748514311 456.5435325130303 456.2047899407586 1000.265537883565 1045.241560009456 1054.263425031764 624.2471443433633 301.8700723537283 922.7803405430035 298.3397313467565
191 0.005 0.9550000000000001 3 698.1361580884176 457.3337241552626 456.9961209400388 1000.274612853622 1045.242810045143 1054.264559307687 624.5863541552612 301.9551532515277 922.8429948380079 298.3399941773482
192 0.005 0.96 3 698.5365086730064 458.1222550297277 457.7857917692336 1000.284186555758 1045.244593892665 1054.266223850816 624.9257359013039 302.0405929175926 922.9059379581602 298.3402527400577
193 0.005 0.965 3 698.9355461869334 458.9091234677915 458.5738013783694 1000.293332599264 1045.245838253623 1054.267359536009 625.2645295969224 302.1263990795177 922.9686205369501 298.3405172172056
194 0.005 0.97 3 699.3344682258765 459.6943305219235 459.3601500108587 1000.302985880126 1045.247616671824 1054.269023890444 625.6032703659248 302.2125611135328 923.0315943851906 298.340777515531
195 0.005 0.975 3 699.7320154211268 460.4778749735987 460.1448368855655 1000.312215677522 1045.248856089139 1054.270153835509 625.9415405549042 302.2990837793315 923.0942802093015 298.3410440490238
196 0.005 0.98 3 700.1294818489732 461.2597579975287 460.9278624088554 1000.321920790821 1045.250629793034 1054.271815332246 626.2797873030089 302.3859574810984 923.1572582596648 298.3413065722347
197 0.005 0.985 3 700.5256219602286 462.0399791389291 461.7092262930939 1000.331226667143 1045.251862700883 1054.272940513169 626.617591281851 302.4731859870177 923.2199641028662 298.3415754639153
198 0.005 0.99 3 700.9217265240616 462.8185399885833 462.4889294393157 1000.341016842201 1045.253628380998 1054.274595340743 626.9555366413978 302.5607582706737 923.2829802024431 298.3418398069593
199 0.005 0.995 3 701.3164385830311 463.5954401124831 463.2669718064153 1000.350396773233 1045.25485065172 1054.275717993386 627.2930711582328 302.648683665937 923.3456975642258 298.3421100839276
200 0.005 1 3 701.7110986330621 464.3706817654377 464.0433546995579 1000.360278860275 1045.256613619547 1054.27736968546 627.630430416255 302.7369503014939 923.4087217933653 298.3423757574132
201 0.005 1.005 3 702.1044139609459 465.1442650771896 464.8180786141297 1000.369745056545 1045.257842472993 1054.278489784154 627.9673287917996 302.8255624849012 923.4714677913713 298.3426469306592
202 0.005 1.01 3 702.497495831693 465.9161924817391 465.5911451220861 1000.379718742986 1045.259603544719 1054.280135912671 628.3043567260703 302.9145102852021 923.5345094503845 298.3429132307356
203 0.005 1.015 3 702.8892943477246 466.686464544336 466.3625550946448 1000.389262725416 1045.260822687225 1054.28124658305 628.6408242904425 303.0038007563988 923.5972604203408 298.3431847307617
204 0.005 1.02 3 703.2808214797648 467.4550838914182 467.1323104561145 1000.399333461333 1045.262577200715 1054.282889975783 628.9774604586879 303.0934215621996 923.660321093377 298.3434514725126
205 0.005 1.025 3 703.671021140738 468.2220512036536 467.9004122950438 1000.408960283103 1045.26380304534 1054.284006860983 629.3136002854076 303.1833790442601 923.7231205404493 298.3437234576802
206 0.005 1.03 3 704.0611539977007 468.987369468165 468.6668628192753 1000.419067043688 1045.265549481566 1054.285641469273 629.6496875050512 303.2736611293404 923.7861799878696 298.343990263648
207 0.005 1.035 3 704.4498820770328 469.7510395475559 469.4316633872054 1000.42876286467 1045.266765048888 1054.286749201271 629.9852515578133 303.3642759984108 923.8489578506818 298.3442623942801
208 0.005 1.04 3 704.8384944562316 470.5130647705328 470.1948165256449 1000.438984408724 1045.268509871177 1054.288383043438 630.3209962138578 303.4552112563646 923.912040950373 298.3445295098596
209 0.005 1.045 3 705.2258398464096 471.2734462548171 470.956323876331 1000.448783027701 1045.269720102336 1054.289488236058 630.6561615047488 303.5464732596028 923.9748672366319 298.3448017239439
210 0.005 1.05 3 705.6129625884051 472.0321874941423 471.7161882627001 1000.459079531288 1045.271460535058 1054.291110868807 630.9913459928042 303.6380511511605 924.037966480647 298.3450691901451
211 0.005 1.055 3 705.9987952360449 472.7892892994054 472.4744177654379 1000.468937915729 1045.272661400967 1054.29220977876 631.3261408759907 303.7299513248441 924.1007626578904 298.3453420187075
212 0.005 1.06 3 706.3845400335099 473.5447547698473 473.2310446541728 1000.47930771293 1045.274398328626 1054.293830135157 631.6609041441117 303.8221639925715 924.1638626135949 298.3456099716936
213 0.005 1.065 3 706.7690008189893 474.2985859886733 473.9860557921747 1000.489247219974 1045.275595747593 1054.294923067798 631.9951199564963 303.9146948017633 924.2266637738215 298.3458832736264
214 0.005 1.07 3 707.153372190278 475.0507805096851 474.7394347532249 1000.499486298945 1045.277320154306 1054.296539054012 632.3294342175392 304.0075300405106 924.289760251971 298.3461518515613
215 0.005 1.075 3 707.5364623979521 475.8013342403363 475.491174353517 1000.509601987413 1045.278503376019 1054.297628141429 632.6632026925707 304.1006789338899 924.35256302991 298.3464256962992
216 0.005 1.08 3 707.9192076896272 476.5502469981732 476.2412728549036 1000.52000957329 1045.280237140311 1054.299244486295 632.9969386022889 304.1941286498621 924.4156529875894 298.3466944998726
217 0.005 1.085 3 708.3007526114526 477.2975170497332 476.9897289476338 1000.53009418594 1045.281422844783 1054.300325489899 633.3301826269308 304.2878869742016 924.4784471927667 298.3469683271812
218 0.005 1.09 3 708.6820588943091 478.043145175389 477.7365429337899 1000.540691443796 1045.283143767731 1054.301930281008 633.6634615363696 304.3819426451556 924.541542319001 298.3472370461606
219 0.005 1.095 3 709.0620302010801 478.7871300367406 478.48171412868 1000.550881445413 1045.284322362314 1054.303005207833 633.9963013691205 304.4763008830173 924.6043528517816 298.3475105680193
220 0.005 1.1 3 709.4418678220037 479.5294728392528 479.2252431324893 1000.56154385117 1045.286032130756 1054.304602945903 634.3291214331109 304.5709508131288 924.6674488363961 298.347778849957
221 0.005 1.105 3 709.8202965334315 480.270172301477 479.9671293309163 1000.571795445012 1045.287207320599 1054.305674721956 634.6614059414327 304.6658990853192 924.7302384032345 298.3480521343927
222 0.005 1.11 3 710.198427930924 481.0092297145732 480.7073733746865 1000.582550741143 1045.288916308779 1054.307267624312 634.9936348800831 304.7611328774811 924.7933305305091 298.3483192839412
223 0.005 1.115 3 710.5752393835226 481.74664422974 481.445974840422 1000.592890390724 1045.290080389144 1054.308329289229 635.3254057616344 304.8566618973088 924.8561180104545 298.3485903296381
224 0.005 1.12 3 710.9518230473967 482.4824174501126 482.1829346032317 1000.603720801544 1045.291780734779 1054.30991555411 635.6571621825683 304.9524732999973 924.9191928996677 298.3488550255034
225 0.005 1.125 3 711.3270393554585 483.2165486421903 482.9182524986472 1000.614185570137 1045.292939422842 1054.310967058217 635.988425379369 305.0485750960551 924.9819964120296 298.3491225450894
226 0.005 1.13 3 711.7016761197752 483.9490390067346 483.6519292568758 1000.625076384954 1045.294638355496 1054.312553636145 636.3196598716831 305.1449572272351 925.045081274357 298.3493877683802
227 0.005 1.135 3 712.0757533465113 484.679888708402 484.3839649549672 1000.635610644971 1045.295771611998 1054.313588746072 636.6506460478629 305.2416158177783 925.1078511048006 298.3496495998742
228 0.005 1.14 3 712.4486850905711 485.4090989164166 485.1143608027692 1000.646552701727 1045.297475857923 1054.315174757627 636.9812616389499 305.3385571176359 925.1708719833512 298.3499120624489
229 0.005 1.145 3 712.8212458197036 486.1366698730106 485.8431168191777 1000.657155384944 1045.298603587951 1054.316204431673 637.311730130368 305.4357679441691 925.2336506049487 298.3501716257312
230 0.005 1.15 3 713.1925789721239 486.8626025800035 486.5702341496691 1000.668142843372 1045.300303772585 1054.3177894799 637.6417125162234 305.5332583534432 925.2966696837836 298.3504317011216
231 0.005 1.155 3 713.5634618621624 487.5868975526172 487.2957130671655 1000.678815944995 1045.301430195464 1054.318816202531 637.97156778663 305.6310136984932 925.3594136912953 298.3506893712436
232 0.005 1.16 3 713.9332042587612 488.3095562451538 488.0195549890986 1000.689913091973 1045.303117847939 1054.320387653215 638.3010282330682 305.7290435418112 925.4224464810069 298.3509478820589
233 0.005 1.165 3 714.3024775569734 489.0305792226768 488.7417602684686 1000.700675084999 1045.304233632309 1054.321407492345 638.630422511166 305.8273327916008 925.4851775076157 298.3512042442362
234 0.005 1.17 3 714.6706035209957 489.74996776224 489.4623303539091 1000.711831772291 1045.30591976943 1054.322975716658 638.9593843530778 305.9258913528582 925.5481764203881 298.3514618078838
235 0.005 1.175 3 715.0383059257039 490.4677226373709 490.1812657226692 1000.722676541204 1045.30702834777 1054.323987236899 639.2883450519838 306.0247072411782 925.6109052281189 298.3517175894887
236 0.005 1.18 3 715.4048044400472 491.1838453960921 490.8985680672585 1000.733903198699 1045.308709021808 1054.325551752256 639.6168432074841 306.1237889127624 925.6738802970415 298.3519752190789
237 0.005 1.185 3 715.7709057794324 491.89833682693 491.6142380134374 1000.744836940863 1045.309821214169 1054.326558993874 639.9452482919158 306.223120611825 925.7366052742502 298.352231185502
238 0.005 1.19 3 716.1358185504013 492.6111985299883 492.3282769610369 1000.756164681237 1045.311507658525 1054.328122012427 640.2731506377498 306.3227141697777 925.7995856540244 298.3524890579019
239 0.005 1.195 3 716.5002688130212 493.3224314864687 493.0406859325023 1000.767138735296 1045.312597796714 1054.32911915531 640.6008658944198 306.4225549778056 925.8622701870065 298.3527455477464
240 0.005 1.2 3 716.8635075200657 494.0320372344895 493.7514666371809 1000.77851090273 1045.314274127704 1054.330675523431 640.9281744444211 306.5226517599264 925.9252225036189 298.353004047999
241 0.005 1.205 3 717.2261391056327 494.7400167720915 494.4606198106561 1000.789551893575 1045.315381272192 1054.331679928651 641.2553426453391 306.6229943801454 925.9878691620713 298.3532643055251
242 0.005 1.21 3 717.5880000452672 495.4463723560763 495.1681475437501 1000.801048019694 1045.317045708364 1054.333231432659 641.5821299389033 306.7235830511402 926.0508017947124 298.3535228435158
243 0.005 1.215 3 717.9489406648605 496.1511046061087 495.8740506127305 1000.812127513061 1045.31811731056 1054.334221931839 641.9087709362491 306.8244151288508 926.1134052613795 298.3537829609486
244 0.005 1.22 3 718.3091577037411 496.8542156321822 496.5783309871821 1000.823666912249 1045.319776936979 1054.335766047715 642.235126107801 306.9254884097459 926.1762878849037 298.3540409284402
245 0.005 1.225 3 718.6684757936951 497.5557062567027 497.2809895849608 1000.834823238332 1045.320845603227 1054.336742103149 642.5611097275349 307.0268007813342 926.2388814352514 298.3542996298254
246 0.005 1.23 3 719.0269894336227 498.2555787661085 497.9820285056977 1000.846438629278 1045.322494796331 1054.338275899229 642.8868849624006 307.1283502511727 926.3017345899138 298.3545557822467
247 0.005 1.235 3 719.3846440409274 498.9538341149956 498.6814488009018 1000.857663438556 1045.323554366523 1054.339246108006 643.2122924163368 307.2301380583817 926.3642437881124 298.3548126585229
248 0.005 1.24 3 719.7416079554962 499.6504745683515 499.3792524987988 1000.869316223181 1045.325188562894 1054.340769787561 643.5376528853892 307.332155710707 926.4270655132499 298.3550669576263
249 0.005 1.245 3 720.097694185605 500.3455012250861 500.0754408014539 1000.880622177102 1045.32624700305 1054.34173320319 643.8625704695493 307.4344020977993 926.4895961668317 298.3553213041729
250 0.005 1.25 3 720.4530174463081 501.0389163844488 500.7700158855031 1000.892363251113 1045.327875186524 1054.343249352835 644.1870631912532 307.5368773861744 926.5523877809394 298.3555729764591
251 0.005 1.255 3 720.807470905892 501.7307211208445 501.4629789222741 1000.903727781171 1045.328928825169 1054.344210038868 644.5112810695108 307.6395800535423 926.6148674906992 298.3558254133571
252 0.005 1.26 3 721.1611903470239 502.4209177432038 502.1543320374041 1000.915526887308 1045.330553141912 1054.34572241196 644.8353381350349 307.7425057745731 926.6776186436033 298.3560754781518
253 0.005 1.265 3 721.5140934531883 503.1095076157523 502.8440766360396 1000.926962647257 1045.331596829162 1054.346674431121 645.1590868221043 307.8456526847385 926.7400772085647 298.3563262051289
254 0.005 1.27 3 721.8661960182824 503.7964931804203 503.5322150356769 1000.93880400729 1045.333209035426 1054.348176157897 645.482538650231 307.9490186897116 926.802769968118 298.3565749533552
255 0.005 1.275 3 722.2174163339805 504.4818755112699 504.2187485145953 1000.950285190613 1045.334247161154 1054.349115550262 645.805735343416 308.0526040380484 926.865204472386 298.3568252701722
256 0.005 1.28 3 722.5679183543342 505.1656570268955 504.903679269879 1000.962210883592 1045.335853934607 1054.350610808029 646.1286396760399 308.1564040215022 926.9278846396186 298.3570742401545
257 0.005 1.285 3 722.9175592650975 505.8478391516317 505.5870087897661 1000.973759797849 1045.336884018213 1054.351548236842 646.4512771189674 308.2604173768488 926.9902633202305 298.3573252946341
258 0.005 1.29 3 723.2664811410141 506.5284242652745 506.2687393505631 1000.985764653913 1045.338491681261 1054.353036087675 646.7734514277147 308.3646415762475 927.0528807856937 298.3575753544554
259 0.005 1.295 3 723.6145846466967 507.2074138331652 506.9488724914037 1000.997380483362 1045.33951695693 1054.353968495878 647.0953297097575 308.4690748196435 927.1152069080878 298.3578278196711
260 0.005 1.3 3 723.961945158955 507.8848104647105 507.6274106707703 1001.009431043316 1045.34111211505 1054.355452439113 647.4170028143482 308.5737153127793 927.1777967582898 298.3580793537807
261 0.005 1.305 3 724.3083735144444 508.5606154218109 508.3043553363675 1001.021119961234 1045.34212846471 1054.356375247092 647.7383296081168 308.6785606053585 927.2400886815176 298.3583331301148
262 0.005 1.31 3 724.6541161347637 509.2348314525086 508.9797089521932 1001.033228337555 1045.343720153332 1054.357850560509 648.0594097405976 308.7836095252395 927.3026282418649 298.358585398779
263 0.005 1.315 3 724.9991267570579 509.9074600262709 509.6534731510935 1001.044957143279 1045.344724444992 1054.358763992149 648.3801498307691 308.8888587977456 927.3648621906592 298.3588390319207
264 0.005 1.32 3 725.3432705222655 510.5785035813026 510.3256503873728 1001.057133548908 1045.346303061522 1054.360233636159 648.7006293982795 308.9943066460703 927.427343060803 298.35909140806
265 0.005 1.325 3 725.686593897783 511.2479638492462 510.9962423035906 1001.068926988211 1045.347304963478 1054.361145228953 649.0208079936381 309.0999515162731 927.4895322106141 298.3593451118733
266 0.005 1.33 3 726.0292101210351 511.9158435822917 511.6652514418756 1001.081156524559 1045.348880526128 1054.362608257743 649.3405781888401 309.2057915356068 927.5519832932174 298.3595966476887
267 0.005 1.335 3 726.3709677665944 512.5821441846424 512.332679475606 1001.093020014713 1045.349873562863 1054.363510308722 649.6600352748065 309.3118232925524 927.6141212769577 298.3598484089465
268 0.005 1.34 3 726.7121394234035 513.2468684348518 512.9985289770727 1001.105321390601 1045.351455620013 1054.364980531663 649.9793492210146 309.4180406945386 927.6765216014293 298.360094879237
269 0.005 1.345 3 727.0516680600133 513.9100169245885 513.6628011142612 1001.117050524867 1045.352459582874 1054.36590297879 650.2980410875358 309.5244656065543 927.7384516815882 298.3603500564679
270 0.005 1.35 3 727.3917396335233 514.571594276544 514.3254992364986 1001.129628241737 1045.353984004696 1054.367307923864 650.6167452104216 309.6310528854378 927.8009436121174 298.3605945451457
271 0.005 1.355 3 727.7303666629 515.2316011516891 514.9866250347543 1001.141588503476 1045.354956154239 1054.368186096036 650.9349941880356 309.7378305926098 927.86289506516 298.3608387338039
272 0.005 1.36 3 728.0681684393834 515.8900403207407 515.646180994893 1001.154004505277 1045.356512815958 1054.369628884749 651.2529906722821 309.8447987395602 927.9251684256651 298.3610833281317
273 0.005 1.365 3 728.4054476239177 516.5469136706465 516.3041688748515 1001.166053480632 1045.357476580438 1054.370503381347 651.5708204881071 309.9519404623435 927.9871059014321 298.3613249230443
274 0.005 1.37 3 728.7416068162223 517.2022237260136 516.9605914049502 1001.178500711481 1045.359029750699 1054.371946081955 651.8880685778651 310.0592679494151 928.049280518595 298.3615662954259
275 0.005 1.375 3 729.0773098923067 517.8559726289704 517.6154504899494 1001.190607719958 1045.359993876785 1054.372819920489 652.2051432513819 310.1667633706376 928.1111944456712 298.3618051187913
276 0.005 1.38 3 729.4119181782198 518.5081628339577 518.2687487529669 1001.203083427206 1045.36154242614 1054.37425876718 652.5217399310536 310.2744421167872 928.1733134257265 298.3620445771616
277 0.005 1.385 3 729.7460558403212 519.1587964474567 518.920488063558 1001.215245267312 1045.362496185787 1054.375120875426 652.8381826196867 310.3822847223389 928.2351477712275 298.3622818270247
278 0.005 1.39 3 730.0790976288719 519.8078759720498 519.5706711447153 1001.227791523223 1045.364038098249 1054.376550302166 653.1541009063942 310.4903070561604 928.2972083645068 298.3625203228599
279 0.005 1.395 3 730.411679123995 520.4554035578301 520.2192999264757 1001.24000160526 1045.364981487489 1054.37740501908 653.4698130253444 310.5984913440403 928.3589807849255 298.3627573660244
280 0.005 1.4 3 730.743264866592 521.1013819968277 520.8663773150721 1001.252617651756 1045.366517912934 1054.378828034019 653.7850123118965 310.70685304188 928.4209865302513 298.3629961898164
281 0.005 1.405 3 731.0741479635311 521.7458130210209 521.5119050851247 1001.264860945914 1045.367467929839 1054.379686825341 654.0999241881643 310.8153772409212 928.4826973540243 298.3632375510799
282 0.005 1.41 3 731.4043187556148 522.3886997577523 522.1558861518188 1001.277562168844 1045.368990358719 1054.381094356766 654.4145431163668 310.9240641136907 928.5446512798468 298.363477951305
283 0.005 1.415 3 731.7336539942281 523.030043767495 522.7983222767082 1001.289796492986 1045.369943598251 1054.381932821798 654.7288414370157 311.0329133521305 928.6062683759196 298.3637206086365
284 0.005 1.42 3 732.0623265662299 523.6698481058271 523.4392163760465 1001.302528741704 1045.371454522041 1054.383330793022 655.0429203222292 311.1419222421934 928.6681237514721 298.3639619632188
285 0.005 1.425 3 732.3901284158735 524.3081146317687 524.0785704093078 1001.314857115794 1045.372385387564 1054.384172251285 655.3565513697226 311.2510894293937 928.7296725023114 298.3642050713461
286 0.005 1.43 3 732.7172821300858 524.9448464110382 524.7163872822468 1001.327627110645 1045.373891659051 1054.385569046851 655.669888081046 311.3604131300207 928.7914549223668 298.364446526726
287 0.005 1.435 3 733.0435905479413 525.5800452805545 525.3526689475099 1001.34000371296 1045.37481315229 1054.386403042628 655.9828415764562 311.4698929169456 928.8529340494835 298.3646892604422
288 0.005 1.44 3 733.3693901586155 526.2137145300928 525.9874184435574 1001.352891235095 1045.376300987526 1054.387782877494 656.2955556875038 311.5795192029427 928.9146986627101 298.3649265154959
289 0.005 1.445 3 733.6935379794469 526.8458548397235 526.6206372354418 1001.365107727773 1045.377243839838 1054.388638887135 656.6073648293002 311.6893177276795 928.9759537304437 298.365173552067
290 0.005 1.45 3 734.0182122714768 527.4764713607744 527.2523290705581 1001.378193275169 1045.378711056895 1054.389988784175 656.9194038306172 311.7992361206392 929.0377425589459 298.3654090526769
291 0.005 1.455 3 734.3410686089511 528.1055640777273 527.8824952217635 1001.390455510087 1045.379627663369 1054.390830893338 657.2308123528511 311.909322548188 929.0988971660614 298.3656502911853
292 0.005 1.46 3 734.6640474764692 528.7331377112688 528.5111394247671 1001.40355495232 1045.381093038787 1054.392178421242 657.542059720241 312.0195346146927 929.1605800693831 298.3658820617912
293 0.005 1.465 3 734.9852615345153 529.3591925967381 529.1382631010495 1001.415852435927 1045.382013521875 1054.393024024215 657.8527542518988 312.1299177175976 929.2216878677001 298.3661227090042
294 0.005 1.47 3 735.3069438765881 529.9837336687015 529.7638699114751 1001.429002143135 1045.383468930074 1054.394366661896 658.163431508481 312.2404144812037 929.2833071299608 298.3663512983081
295 0.005 1.475 3 735.6266492060342 530.6067611312446 530.3879613332274 1001.441330776672 1045.384385717305 1054.395205765783 658.4732791221103 312.3510786846221 929.3443049217417 298.3665888502708
296 0.005 1.48 3 735.9468090701973 531.2282798082516 531.0105409248691 1001.454545835749 1045.385834684455 1054.396538764408 658.7832140343235 312.4618523647737 929.40584333876 298.3668144792484
297 0.005 1.485 3 736.2650233094942 531.8482898872574 531.6316101909129 1001.466923123397 1045.38674462307 1054.397370946922 659.092444023537 312.5727901989483 929.4667542738365 298.3670492239306
298 0.005 1.49 3 736.5836957952431 532.4667963484455 532.2511727531739 1001.480177714524 1045.388186039435 1054.398697068011 659.4016706963688 312.6838353141985 929.5281932681406 298.3672725579636
299 0.005 1.495 3 736.9004403421042 533.0837993271633 532.8692300936405 1001.492567308936 1045.389085336574 1054.399521860081 659.710145926565 312.7950408939707 929.5890070693173 298.3675055634599
300 0.005 1.5 3 737.2176063397083 533.6993038184945 533.4857858688873 1001.50585542371 1045.390520026335 1054.400842645269 660.018605905545 312.9063500359217 929.6503473655346 298.3677278867123
301 0.005 1.505 3 737.5329493286004 534.3133100011972 534.1008415585552 1001.518318856298 1045.391415689589 1054.401661097994 660.326414055179 313.0178183211536 929.7110749012638 298.3679604398855
302 0.005 1.51 3 737.8486462511917 534.9258229070347 534.7144008562923 1001.531654512686 1045.3928460444 1054.402975036109 660.6341732792868 313.1293860196902 929.7723292725624 298.3681827916409
303 0.005 1.515 3 738.1624412794297 535.5368428164466 535.3264653357861 1001.544156300084 1045.393733536122 1054.40378459161 660.9412542287238 313.2411095072832 929.8329723155923 298.3684154020889
304 0.005 1.52 3 738.4766410335969 536.1463747231936 535.937038705243 1001.557526357585 1045.395156807163 1054.405093370865 661.2482731534051 313.3529280202778 929.8941363629292 298.3686380031922
305 0.005 1.525 3 738.78896377051 536.7544188964773 536.5461225172809 1001.570061991911 1045.396037952483 1054.405898333397 661.5546074027667 313.4649012226348 929.9546884164643 298.3688709852993
306 0.005 1.53 3 739.1016670647147 537.3609803057637 537.153720468965 1001.583464328144 1045.397454673994 1054.407201156641 661.8608643507195 313.5769654256442 930.0157514933196 298.3690939802455
307 0.005 1.535 3 739.4125170007338 537.9660592628626 537.7598341487745 1001.596036880612 1045.398329738532 1054.4079994935 662.1664309305802 313.6891795712768 930.0762131471711 298.3693270580902
308 0.005 1.54 3 739.7237681058217 538.5696608196845 538.3644673008546 1001.609486485067 1045.399740323425 1054.409294245401 662.4719350440721 313.8014814694952 930.1372004442072 298.3695500199293
309 0.005 1.545 3 740.0331710960378 539.1717852585798 538.9676214730737 1001.622096742556 1045.400606978054 1054.410084296938 662.7767307537622 313.913929667611 930.1975651973744 298.3697828709952
310 0.005 1.55 3 740.3429820587534 539.7724375878349 539.5693004234587 1001.635570547666 1045.402012822194 1054.411375057912 663.0814766096446 314.0264634376787 930.2584411390586 298.370005351675
311 0.005 1.555 3 740.650930139137 540.3716181674181 540.1695057762734 1001.648225660572 1045.402874443307 1054.412159591779 663.3855438301262 314.1391414388307 930.3187111077757 298.3702375665161
312 0.005 1.56 3 740.9592493094082 540.9693321001212 540.76824131527 1001.661731409835 1045.404273768459 1054.413443260449 663.6895256994968 314.2519025496442 930.3794867016021 298.3704592274071
313 0.005 1.565 3 741.2657431384963 541.5655796004442 541.365508597846 1001.674415632161 1045.405127357867 1054.414220519632 663.9928233399903 314.3648027941645 930.4396565773078 298.3706902780829
314 0.005 1.57 3 741.5725669056052 542.1603657107765 541.9613114042884 1001.687976577937 1045.40652039865 1054.415498303731 664.2960671279915 314.4777788372421 930.5003299040536 298.37091056162
315 0.005 1.575 3 741.877621718718 542.7536908395469 542.5556513607986 1001.700698650418 1045.407368153272 1054.416269766889 664.5985790498122 314.5908946102522 930.5604089240881 298.3711400619485
316 0.005 1.58 3 742.1830250086302 543.3455599453058 543.1485322098072 1001.714265439627 1045.408757495271 1054.417543441019 664.9010074538728 314.7040849382155 930.6209801020868 298.3713587172894
317 0.005 1.585 3 742.486624404604 543.9359734916185 543.7399556292842 1001.727036878525 1045.409599110178 1054.418307370135 665.2027761621056 314.8174104773935 930.6809557996621 298.3715864070459
318 0.005 1.59 3 742.790617805604 544.5249364559356 544.329925365442 1001.740629758535 1045.410981992154 1054.419575157071 665.504438887899 314.930807148651 930.7414155798193 298.3718033333365
319 0.005 1.595 3 743.0927957003912 545.1124491787202 544.9184430146688 1001.753416383088 1045.411817084941 1054.420334184028 665.8054180501559 315.044336802481 930.8012791613279 298.372029229632
320 0.005 1.6 3 743.3953421581799 545.698516787385 545.5055124174258 1001.767035862873 1045.413192205842 1054.421596553189 666.1063539567612 315.1579353366443 930.8616342281014 298.3722444461856
321 0.005 1.605 3 743.6961017844214 546.2831397820272 546.091135263479 1001.779831419504 1045.414017097714 1054.42234652788 666.406561160955 315.2716626836445 930.9213784228646 298.3724687749348
322 0.005 1.61 3 743.9971719442904 546.8663231113765 546.6753153510524 1001.79350622679 1045.415392502555 1054.423604343189 666.7066553963056 315.3854552038266 930.9816374632375 298.3726823668196
323 0.005 1.615 3 744.2965066605005 547.4480672351029 547.25805433011 1001.806355089567 1045.416205649172 1054.424342803291 667.0060676916655 315.4993747961032 931.0412354217112 298.3729050308618
324 0.005 1.62 3 744.5961806396837 548.0283771443302 547.8393559899359 1001.820048771507 1045.417576303396 1054.425597429339 667.3054015867096 315.6133566383866 931.1013696811076 298.3731172391144
325 0.005 1.625 3 744.894093580281 548.6072533612584 548.4192220520699 1001.832908653917 1045.41837954611 1054.426330347052 667.6040186891676 315.727461870822 931.1609019874666 298.3733386558603
326 0.005 1.63 3 745.192330630336 549.1847008527101 548.9976563126183 1001.846624856734 1045.419744015792 1054.427581409554 667.9025336977519 315.8416258792789 931.220924988272 298.373549686348
327 0.005 1.635 3 745.4888315036452 549.7607201859504 549.5746604950033 1001.859519693236 1045.420541638694 1054.428308592626 668.2003331614277 315.9559107900061 931.2803477781724 298.3737698980182
328 0.005 1.64 3 745.7856661781218 550.33531633837 550.1502384005277 1001.87326698603 1045.42189883169 1054.429553384162 668.4980326350956 316.0702513621796 931.3402601487506 298.3739798585333
329 0.005 1.645 3 746.0807634752656 550.908489658797 550.7243916673508 1001.886193374429 1045.422697640295 1054.430275149281 668.7953267600815 316.1847119260512 931.3995726944235 298.3741989817168
330 0.005 1.65 3 746.3761790546502 551.4802452774935 551.2971241118173 1001.899978301805 1045.424053945497 1054.431512975657 669.092297343426 316.2992267749842 931.459350740717 298.3744085835366
331 0.005 1.655 3 746.6698839061028 552.0505837864445 551.8684375201132 1001.912900150245 1045.424841653002 1054.432226174524 669.3885108163505 316.4138563701038 931.518563228948 298.3746266985902
332 0.005 1.66 3 746.9638807472965 552.6195101291213 552.4383356670591 1001.926686190472 1045.426188752529 1054.433460745057 669.68459477648 316.5285346844598 931.5782488406911 298.3748351237865
333 0.005 1.665 3 747.2562917071375 553.1870249835339 553.0068203309665 1001.939624729084 1045.426952763907 1054.434151309108 669.9800576707026 316.64332175969 931.6373246945595 298.3750502145297
334 0.005 1.67 3 747.5488203080902 553.7531331770699 553.5738953296549 1001.953454058698 1045.42829017894 1054.435379324815 670.2752492233568 316.758162637644 931.6968923838832 298.3752573128633
335 0.005 1.675 3 747.8398123119287 554.3178353854878 554.1395623609818 1001.966408829121 1045.429052137406 1054.4360709689 670.5698946582378 316.8731090843247 931.7558379953414 298.375471718112
336 0.005 1.68 3 748.1309401073669 554.8811364943423 554.7038252777045 1001.980262020884 1045.430390533792 1054.437300437625 670.8642440573585 316.9881035190203 931.8152880244356 298.3756787000864
337 0.005 1.685 3 748.420571514998 555.4430372638517 555.2666858525429 1001.993287726902 1045.43115667999 1054.437999130864 671.1580306155279 317.1031999787355 931.8741302747394 298.3758923058538
338 0.005 1.69 3 748.7102753370992 556.0035424351917 555.8281478804246 1002.007121971994 1045.432496091429 1054.439227084049 671.4515778005012 317.218343341097 931.9334470618898 298.3760980392422
339 0.005 1.695 3 748.9985636042879 556.5626529114382 556.3882131630354 1002.020182102449 1045.433251107188 1054.439913662172 671.7445075578088 317.3335853753602 931.9921774101838 298.3763097010876
340 0.005 1.7 3 749.2868916920828 557.1203733909999 556.9468855077039 1002.034031504282 1045.4345793247 1054.44113008624 672.0371929023488 317.4488728421013 932.0513650410079 298.3765136729358
341 0.005 1.705 3 749.5738211121742 557.6767047632932 557.5041666954602 1002.047108422779 1045.435327541367 1054.441808712005 672.3293358110493 317.5642556575284 932.1099675816492 298.3767235951591
342 0.005 1.71 3 749.8607614161638 558.2316517221159 558.0600605176622 1002.060972990004 1045.436649264853 1054.443018167327 672.6212117844784 317.6796818193978 932.1690266883829 298.3769255711616
343 0.005 1.715 3 750.146301378155 558.7852151452953 558.6145687531837 1002.074069408509 1045.437389931422 1054.443689572352 672.9125271914739 317.795200321402 932.227504788512 298.377133505103
344 0.005 1.72 3 750.4318849922987 559.3373997103841 559.1676952034605 1002.087954050268 1045.438704913003 1054.444892951588 673.2035648262545 317.9107600627425 932.286441309966 298.3773335881836
345 0.005 1.725 3 750.7160577890593 559.8882063336214 559.7194416743188 1002.101068971237 1045.43943837032 1054.445558587352 673.4940270104063 318.0264108074458 932.3447964133161 298.3775397323978
346 0.005 1.73 3 751.0002444393001 560.4376396981818 560.2698119681464 1002.114966317426 1045.440747657969 1054.446756831401 673.7842386230906 318.1420989292496 932.4036055112198 298.3777382092375
347 0.005 1.735 3 751.2830599396752 560.9857007281394 560.8188078885786 1002.12810057927 1045.441475722178 1054.447417303755 674.0738793711158 318.2578741735268 932.4618400777846 298.3779426676895
348 0.005 1.74 3 751.5658859035015 561.5323940829944 561.366433214091 1002.142016224264 1045.442787820155 1054.448615508839 674.3631504806884 318.3736830703235 932.5205227026304 298.3781395505771
349 0.005 1.745 3 751.8472032196735 562.0777206857665 561.9126898363701 1002.155167822801 1045.443521079542 1054.449276161806 674.6517645995359 318.4895849195018 932.5786436491578 298.3783458819532
350 0.005 1.75 3 752.1287601790247 562.6216852701913 562.457581417881 1002.169110533426 1045.444820344992 1054.450463714085 674.9403571397653 318.6055094441738 932.637194470463 298.3785428702143
351 0.005 1.755 3 752.4088379782252 563.1642886641228 563.0011098407414 1002.182281722317 1045.445532509497 1054.451107388146 675.2282315256415 318.7215190096297 932.6951845110158 298.3787459934533
352 0.005 1.76 3 752.6889808349109 563.7055356126108 563.5432789009716 1002.19622237127 1045.446820212597 1054.452287091252 675.5157293715099 318.8375582483627 932.7536127319152 298.3789421258088
353 0.005 1.765 3 752.9676198783638 564.2454269848026 564.0840903959936 1002.209398529246 1045.447541214993 1054.452937072535 675.8027223852951 318.9536845943859 932.8114736123003 298.3791481575414
354 0.005 1.77 3 753.2466632138103 564.7839677574732 564.6235482199922 1002.223399457262 1045.448841141175 1054.454122396374 676.0896682292844 319.0698193569721 932.8698012664252 298.3793436627307
355 0.005 1.775 3 753.5239837568217 565.3211585048695 565.1616541330803 1002.236600527793 1045.44954194236 1054.454755376433 676.3757983996774 319.1860486462379 932.9275179123623 298.379547685588
356 0.005 1.78 3 753.8014113831969 565.8570039761337 565.6984119171576 1002.25056042611 1045.450816925083 1054.455921254456 676.6616797506927 319.3023001820833 932.9856783360226 298.3797460284771
357 0.005 1.785 3 754.0773782367904 566.3915050856129 566.2338233667176 1002.263761318599 1045.451514460342 1054.456553933902 676.9469410727452 319.4186338465965 933.043283720014 298.3799541842073
358 0.005 1.79 3 754.3535995295437 566.9246666044913 566.7678922328599 1002.277746771872 1045.452779839073 1054.457717796764 677.2320410649481 319.5349789547874 933.1013356554693 298.3801535627665
359 0.005 1.795 3 754.6283190597654 567.4564893233841 567.3006203958799 1002.290994827348 1045.453468782466 1054.458341086616 677.5165065033806 319.651400652354 933.1587967215302 298.3803589879569
360 0.005 1.8 3 754.9030797093608 567.9869779824048 567.8320116231422 1002.304978013949 1045.454734085921 1054.459504042591 677.8007265212992 319.7678406411999 933.2166751519867 298.3805570449468
361 0.005 1.805 3 755.1764795559 568.5161335736994 568.3620677451769 1002.318187146898 1045.455414794438 1054.460112298834 678.0843641053177 319.884354743104 933.2739886766601 298.3807615212835
362 0.005 1.81 3 755.4496188653111 569.043960250512 568.8907922451226 1002.332106881432 1045.456720427385 1054.461320596943 678.3675978499707 320.0009026166694 933.3316898193085 298.380964430107
363 0.005 1.815 3 755.7223194220607 569.5704605636129 569.4181878094444 1002.345667246706 1045.457379664596 1054.461895073261 678.650432272718 320.1174732292812 933.3890923499686 298.3811631168149
364 0.005 1.82 3 755.9939490185786 570.0956370462017 569.9442573408795 1002.359381288908 1045.458704784894 1054.463130878396 678.9328885337271 320.2341072784276 933.4465394737234 298.3813619736868
365 0.005 1.825 3 756.264916550201 570.6194922132986 570.4690031746449 1002.372851616601 1045.459365459793 1054.46370768544 679.2147363034725 320.3507842581652 933.5037335207783 298.3815634887388
366 0.005 1.83 3 756.5356876734943 571.1420300616672 570.9924289875059 1002.386828779185 1045.460592059399 1054.464825824757 679.4962463481481 320.4674767006802 933.5611975593041 298.3817577613684
367 0.005 1.835 3 756.8051501416061 571.6632516759189 571.5145365609803 1002.400088168356 1045.461246051765 1054.465414743887 679.7771855802332 320.5842344413828 933.6181079683091 298.3819575735714
368 0.005 1.84 3 757.0746363358857 572.1831616797845 572.0353296769817 1002.414110910198 1045.462485580101 1054.466549511571 680.0578183160225 320.701001859377 933.67545447031 298.3821495531758
369 0.005 1.845 3 757.3428111740762 572.7017610495202 572.5548101766365 1002.427390269218 1045.463148128057 1054.467145417852 680.337896206461 320.8178322398016 933.7322483920734 298.3823466876996
370 0.005 1.85 3 757.6109652323685 573.2190543682384 573.0729817946655 1002.441419367402 1045.46438956006 1054.46828141677 680.6177043020285 320.9346701587539 933.7894637960252 298.382535994304
371 0.005 1.855 3 757.8778195098387 573.7350426691486 573.589846390552 1002.454723550514 1045.465047725949 1054.468872631266 680.8969175230665 321.0515682304053 933.8461261857965 298.3827307101686
372 0.005 1.86 3 758.1446546456521 574.249730558981 574.1054077386863 1002.468767305513 1045.466284877077 1054.470004883399 681.1757796059551 321.1684711449476 933.9032058114046 298.3829178132065
373 0.005 1.865 3 758.4102880128618 574.7631190727141 574.6196676841902 1002.482051408094 1045.466924890114 1054.470575657749 681.4540950178315 321.2854224217861 933.9597212117553 298.3831081502182
374 0.005 1.87 3 758.675639735328 575.2752122574902 575.1326297176972 1002.496007759567 1045.468217917784 1054.471774348691 681.732051909294 321.4023999435709 934.0166073041962 298.3832967290537
375 0.005 1.875 3 758.9401633646246 575.7860120404624 575.6442960918862 1002.509514554177 1045.468860209721 1054.472337447637 682.0093970995695 321.5194152742758 934.0731221822082 298.3834895446392
376 0.005 1.88 3 759.2045632819114 576.2955226272718 576.1546705411275 1002.523559926473 1045.470086024811 1054.473454411122 682.2865846608935 321.636425711242 934.1299453205875 298.3836743273112
377 0.005 1.885 3 759.467544302741 576.8037448793184 576.6637547636428 1002.536845603732 1045.470699015773 1054.474000621494 682.5631288057732 321.7534976659568 934.1861641864892 298.3838649206031
378 0.005 1.89 3 759.7302147694638 577.3106829040968 577.1715521902261 1002.550799057067 1045.471970531975 1054.475179050556 682.8393013995177 321.8705888057177 934.2427677928196 298.3840553642161
379 0.005 1.895 3 759.9921806216837 577.816338742559 577.6780651153236 1002.564264909866 1045.472579447151 1054.475710000492 683.1149890473534 321.9877042028962 934.2989738350017 298.3842484137026
380 0.005 1.9 3 760.253600503244 578.3207159248806 578.1832969234 1002.578199879635 1045.473836928212 1054.47687573079 683.3902648399127 322.1048436893051 934.3554206260037 298.3844416274916
381 0.005 1.905 3 760.5143179791496 578.8238165358007 578.687249885265 1002.591668827348 1045.474435480142 1054.477396592295 683.6650602039729 322.2220051426245 934.4114781609585 298.3846373992231
382 0.005 1.91 3 760.7744685380765 579.3256439985138 579.1899272634178 1002.605599386999 1045.475681751377 1054.478552507047 683.939443131343 322.3391883108131 934.4677709302657 298.3848330234284
383 0.005 1.915 3 761.0339181455249 579.8262005026822 579.6913313913868 1002.619068170307 1045.476275373468 1054.47906710211 684.2133346831574 322.4563916825562 934.5236753840336 298.3850307322228
384 0.005 1.92 3 761.2927932701149 580.325489443576 580.1914655297594 1002.633006428938 1045.477515208511 1054.480215988152 684.4868125450553 322.5736174566609 934.5798265713811 298.3852277482711
385 0.005 1.925 3 761.5509632281731 580.82351284862 580.690331892 1002.646469305042 1045.478099065541 1054.480724015746 684.7598051458651 322.6908616586252 934.6355824382839 298.3854261959051
386 0.005 1.93 3 761.8085946718263 581.3202742046975 581.187933775387 1002.660400101914 1045.479333865593 1054.481869976948 685.0323772952548 322.8081231058928 934.691575261033 298.385622677161
387 0.005 1.935 3 762.0653862247005 581.8157756421258 581.6842735152156 1002.673894826506 1045.479928164507 1054.482390225678 685.3043980691664 322.925408327379 934.7471978902549 298.3858219888959
388 0.005 1.94 3 762.3220851829487 582.3100213532257 582.1793547977969 1002.687914270882 1045.481112176774 1054.483472985543 685.5761987527197 323.0426742573454 934.8031524659795 298.3860118795112
389 0.005 1.945 3 762.5774502019167 582.8030121163243 582.6731793053702 1002.701217685895 1045.481694682776 1054.483987854258 685.8473297094184 323.1599907798161 934.8585023389292 298.3862052987984
390 0.005 1.95 3 762.8325508115594 583.2947520198555 583.1657504152106 1002.715212909116 1045.482933660109 1054.485134709091 686.1181054741277 323.2773140844427 934.9142225134918 298.3863956243176
391 0.005 1.955 3 763.0868673350724 583.7852430621982 583.657070434451 1002.728726085478 1045.483530116222 1054.485654230415 686.3883165424467 323.394658286629 934.9695606965881 298.386587942421
392 0.005 1.96 3 763.3411106113426 584.2744892660496 584.1471429619476 1002.742774655431 1045.484709137656 1054.486732935089 686.6583096318252 323.5119785617941 935.0251872852142 298.3867698056227
393 0.005 1.965 3 763.593921028346 584.7624915704338 584.6359697690968 1002.756115909224 1045.485296112103 1054.487256288502 686.9275695204141 323.6293527594141 935.0802528672212 298.3869574234721
394 0.005 1.97 3 763.8468925733746 585.2492545813734 585.1235545401429 1002.770181978866 1045.48647756669 1054.488337283378 687.1966563213366 323.7466950832726 935.1357396294214 298.3871348832627
395 0.005 1.975 3 764.0985619394095 585.7347793086042 585.6098991102128 1002.783504506272 1045.487050205756 1054.488843256735 687.4651465387022 323.8640836905367 935.1906502517855 298.3873160721272
396 0.005 1.98 3 764.3499194165024 586.2190696520657 586.0950068267667 1002.797474059239 1045.488277107965 1054.489977847115 687.7332260053838 323.9814706837152 935.2459245924283 298.3874950044664
397 0.005 1.985 3 764.6005217988815 586.7021276378426 586.5788799805247 1002.810985889604 1045.488859132954 1054.490484068564 688.0007333262016 324.098870619614 935.3008161688247 298.3876768726723
398 0.005 1.99 3 764.8510465580074 587.1839572535979 587.0615221625349 1002.825034869718 1045.490027847223 1054.491550676535 688.2680144266843 324.2162419121581 935.3559987147366 298.387849812829
399 0.005 1.995 3 765.1001544661576 587.6645594233016 587.5429351033625 1002.838339915964 1045.490591539945 1054.492047741269 688.5345777535288 324.3336637128464 935.4106081655938 298.3880301637507
400 0.005 2 3 765.3493661807277 588.1439386601764 588.0231223975767 1002.852402573516 1045.491745101854 1054.493104349122 688.8008382580744 324.4510545284261 935.4656287995297 298.3882044622428
401 0.005 2.005 3 765.5973399653972 588.6220960528639 588.5020859591164 1002.865699028198 1045.492313343119 1054.493607542437 689.0665364008354 324.5684816033572 935.5200862060041 298.3883852287924
402 0.005 2.01 3 765.8453349130975 589.0990360554101 588.979829457595 1002.879785729541 1045.49347584639 1054.494671148734 689.3319582530085 324.6858768536806 935.5749663867012 298.3885590005914
403 0.005 2.015 3 766.0920107875229 589.5747596154498 589.4563547087968 1002.893109704026 1045.494061661333 1054.495193911388 689.5966813669764 324.803316438767 935.6292942317157 298.3887417022622
404 0.005 2.02 3 766.3388643838895 590.0492714059945 589.9316654651793 1002.907172370399 1045.495225551551 1054.496255840205 689.8612108932161 324.9207144923517 935.6840250755361 298.3889155023014
405 0.005 2.025 3 766.5844529143021 590.5225723476009 590.4057634911703 1002.920484240904 1045.495793677877 1054.496765227289 690.1250997341202 325.0381431912105 935.7382116489505 298.3890943793309
406 0.005 2.03 3 766.8300055724726 590.9946667926396 590.8786524059748 1002.934527539961 1045.496951271427 1054.497820505378 690.3886535078448 325.1555413265474 935.7927779535893 298.3892664492749
407 0.005 2.035 3 767.0743609694355 591.4655557697016 591.3503339864957 1002.947998553693 1045.497516951675 1054.498322569881 690.6516081791998 325.2729685962248 935.8467851384049 298.3894437908608
408 0.005 2.04 3 767.3186903480808 591.9352436274836 591.8208118572204 1002.961989454085 1045.498666715059 1054.499371476927 690.9142427572273 325.3903622512175 935.9012000736824 298.3896140633698
409 0.005 2.045 3 767.5618423445155 592.4037315435046 592.2900878928208 1002.975317784042 1045.49922444204 1054.499867515105 691.1762831407596 325.5077817552843 935.955075168999 298.3897894717464
410 0.005 2.05 3 767.8049666636228 592.8710237744757 592.7581656713551 1002.989392878794 1045.500371599645 1054.500912970534 691.4380080624632 325.6251656697323 936.0093546597625 298.3899577125215
411 0.005 2.055 3 768.0468947372591 593.3371214206398 593.2250470359037 1003.002701789575 1045.500884051075 1054.501361899875 691.6991162613757 325.7425769072999 936.0630134949457 298.3901311493986
412 0.005 2.06 3 768.2888341380061 593.8020289337798 593.6907356366469 1003.016756739554 1045.502052393782 1054.502428758144 691.9599211662776 325.8599499907896 936.1171540595939 298.3902978938438
413 0.005 2.065 3 768.5295978743371 594.2657472495534 594.1552332187941 1003.030039880208 1045.502571515299 1054.502887095719 692.2201033321013 325.9773475623443 936.1706946874714 298.3904697612546
414 0.005 2.07 3 768.7703392792737 594.7282807995421 594.6185434473226 1003.044091970033 1045.503739822803 1054.503952707166 692.4800001445391 326.094706448423 936.2246925782562 298.3906350199297
415 0.005 2.075 3 769.0098849750176 595.189630536458 595.080668056033 1003.057378331752 1045.504256358921 1054.504407765475 692.7392918463137 326.2120878160953 936.2780826654537 298.3908056899005
416 0.005 2.08 3 769.2494262594624 595.6498009548504 595.5416107457997 1003.071425788196 1045.505417221239 1054.505467426251 692.9982781221246 326.3294284174252 936.331920851762 298.3909704048057
417 0.005 2.085 3 769.4878137741401 596.1087929348749 596.0013732175097 1003.084701673601 1045.505930443943 1054.505919057704 693.256615586698 326.4467889958819 936.3851624000326 298.3911413552276
418 0.005 2.09 3 769.7261925549819 596.5666109618907 596.4599591501111 1003.098735022483 1045.507087594387 1054.506974616138 693.514660873807 326.5641064761919 936.4388458748067 298.3913064331283
419 0.005 2.095 3 769.9634142234069 597.0232559780239 596.9173702924126 1003.112024367449 1045.507594798885 1054.507420046737 693.7720929567112 326.6814471497083 936.4919443795814 298.3914774604209
420 0.005 2.1 3 770.2006166794603 597.4787323837295 597.3736102867938 1003.126049117922 1045.508745908459 1054.508470190999 694.0291922623295 326.7987425314038 936.5454739289885 298.391642826298
421 0.005 2.105 3 770.4366782127964 597.9330411602452 597.828680838888 1003.139313865208 1045.509249652167 1054.508913171607 694.285694664126 326.9160564653882 936.5984108943426 298.3918144959566
422 0.005 2.11 3 770.6727289863486 598.3861867187048 598.2825855908417 1003.153333181745 1045.510394551977 1054.509957921 694.5419113259178 327.0333243352991 936.6517752515801 298.3919804862505
423 0.005 2.115 2 770.9071842639771 598.8381638422551 598.7353062212459 1003.172753375592 1045.507426837051 1054.508215850501 694.8229107634384 327.1501042489929 936.7161555174642 298.3920895985848
424 0.005 2.12 2 771.1403758022435 599.2889869327025 599.1868872858794 1003.185207058447 1045.508013754909 1054.50930703271 695.0892021911473 327.2672980482328 936.7705390860112 298.3922332661094
425 0.005 2.125 2 771.3737045654115 599.7386612818964 599.6373193419328 1003.199633525068 1045.509180732236 1054.510277830647 695.3505378369721 327.3844510230921 936.8250628100138 298.3923932749494
426 0.005 2.13 2 771.6071731771559 600.1871899814869 600.0866020890181 1003.214577031065 1045.510118799016 1054.511050243301 695.6106865237747 327.5014922193048 936.8795910795262 298.3925570023991
427 0.005 2.135 2 771.8391598643135 600.6345740237327 600.5347368046187 1003.229051867057 1045.510938695443 1054.511766880984 695.8697495123473 327.6185724030311 936.9336343256555 298.3927432316043
428 0.005 2.14 2 772.0708056674878 601.080816627839 600.9817264874075 1003.243600638635 1045.511729560488 1054.512460312283 696.1281766735734 327.7356091212876 936.9876414663393 298.3929484459816
429 0.005 2.145 2 772.3019402818642 601.5259202864428 601.4275739480439 1003.258031906792 1045.512489144796 1054.513128237398 696.3860818404312 327.8526127027545 937.0413894170789 298.3931741408673
430 0.005 2.15 2 772.5324995077252 601.9698873171376 601.8722819025293 1003.272350050793 1045.513239707052 1054.513790147456 696.6433156532901 327.9696030831098 937.0949412132937 298.3934224427502
431 0.005 2.155 2 772.7624903902744 602.4127203257731 602.3158531005965 1003.286611044916 1045.513978290055 1054.514445988359 696.8999764209834 328.0865769928194 937.148340354209 298.3936940009415
432 0.005 2.16 2 772.9919236657414 602.8544218593324 602.7582902596446 1003.300844318593 1045.51471853682 1054.515103738088 697.1559636244792 328.2035310365924 937.2016102186242 298.3939881772416
433 0.005 2.165 2 773.220834518448 603.2949944396089 603.1995960219871 1003.315034277729 1045.515460457598 1054.515764471091 697.4114751573973 328.3204598984053 937.2547411640805 298.3943032145152
434 0.005 2.17 2 773.4491994332983 603.73444065416 603.6397730487367 1003.329180287223 1045.516203094326 1054.516426708219 697.6663948722693 328.4373727994277 937.3077375085727 298.3946356618172
435 0.005 2.175 2 773.677019064602 604.1727630539087 604.0788239842382 1003.343296702325 1045.516949247018 1054.51709066985 697.9207115249973 328.5542676856614 937.3606134240072 298.3949803369994
436 0.005 2.18 2 773.9043144155958 604.6099642015731 604.516751430579 1003.357381804184 1045.51769356317 1054.517752178018 698.1744464717125 328.6711424945498 937.4133679720876 298.3953310055934
437 0.005 2.185 2 774.1310759078376 605.0460465509584 604.9535579122165 1003.37143028766 1045.518438495756 1054.518415401994 698.4276022483606 328.7879944369862 937.4660040187498 298.3956809168868
438 0.005 2.19 2 774.3573254075578 605.4810127088442 605.3892460110546 1003.385456808119 1045.519183025761 1054.519077851458 698.6801931239826 328.9048249225048 937.5185259618061 298.3960226684525
439 0.005 2.195 2 774.5830475579853 605.9148651988959 605.8238182817547 1003.399486649163 1045.519929285526 1054.519740870601 698.9322084012769 329.0216336815209 937.5709360987075 298.3963488742004
440 0.005 2.2 2 774.8082241351199 606.3476066542522 606.2572773613542 1003.413392323227 1045.520684485892 1054.520405986507 699.1836947287939 329.1384172002671 937.623226830295 298.3966531091843
441 0.005 2.205 2 775.0328637206634 606.7792394491105 606.6896257085997 1003.427330835125 1045.521428521593 1054.521065312822 699.4346098317532 329.2551701725079 937.6754082824853 298.3969303009569
442 0.005 2.21 2 775.2570059472372 607.2097661906101 607.1208659049454 1003.441256038799 1045.522172442453 1054.521724578307 699.6849195980799 329.3719014799968 937.7274680152176 298.3971770167907
443 0.005 2.215 2 775.4807326817694 607.639189494095 607.551000529086 1003.455168736188 1045.52291666738 1054.522382265005 699.9347010231943 329.4886041514869 937.7794067590645 298.3973916690214
444 0.005 2.22 2 775.7038673050679 608.0675116635241 607.9800319596272 1003.469056726987 1045.523658423536 1054.52303824106 700.1839037920269 329.6052615303945 937.8312646308694 298.3975747253162
445 0.005 2.225 2 775.9264073773109 608.494735262759 608.407962817217 1003.482907722302 1045.524394223225 1054.523690745214 700.4325611159506 329.7218990253226 937.8830230930781 298.3977282334646
446 0.005 2.23 2 776.1484481609895 608.9208625857692 608.8347953658607 1003.496727209012 1045.525128821177 1054.524342756218 700.6806373643303 329.8385123410465 937.934646296191 298.3978556353863
447 0.005 2.235 2 776.369964838791 609.3458961783649 609.2605322461594 1003.510551194931 1045.525868767581 1054.524995334077 700.928113512938 329.9550996803121 937.9861807915831 298.3979614012188
448 0.005 2.24 2 776.5909032559197 609.7698384330821 609.6851758642201 1003.524352526539 1045.526605616408 1054.525649767951 701.1750880715775 330.071656354488 938.0376194362238 298.3980509312914
449 0.005 2.245 2 776.811299209198 610.1926920056311 610.108728782547 1003.538140693355 1045.527343781392 1054.526306990208 701.4214871238563 330.188177052988 938.0889592370698 298.3981295997154
450 0.005 2.25 2 777.0311618777438 610.6144593615888 610.5311934927373 1003.551915412826 1045.528080363978 1054.526963363833 701.6673335124316 330.3046636109213 938.1401983974238 298.3982024538038
451 0.005 2.255 2 777.2505142559561 611.0351428090546 610.9525723556026 1003.565693548515 1045.528809245804 1054.527614399384 701.912664918386 330.4211153268365 938.1913205133973 298.3982740815926
452 0.005 2.26 2 777.4693389292964 611.4547451059591 611.372868062125 1003.579486215459 1045.529532620249 1054.528264815623 702.157429096757 330.5375280659322 938.2423318088557 298.3983483618533
453 0.005 2.265 2 777.6876250292786 611.8732686979149 611.7920830146256 1003.593181933682 1045.530264039168 1054.528918511661 702.4015418914648 330.6539058058896 938.2932551260366 298.3984285592807
454 0.005 2.27 2 777.9053363511988 612.2907159292521 612.2102196593945 1003.606882812739 1045.531001236803 1054.529574592852 702.6451671320891 330.770249103381 938.3440909317991 298.3985170079956
455 0.005 2.275 2 778.122536608543 612.7070892817742 612.6272804737507 1003.62056153287 1045.531733963223 1054.530228317633 702.8883159235925 330.8865558556757 938.3948337799942 298.3986151800465
456 0.005 2.28 2 778.3391966833904 613.1223911516274 613.0432678902874 1003.634219516327 1045.532465815239 1054.530881716956 703.130916890069 331.0028241354628 938.4454723613918 298.398723477012
457 0.005 2.285 2 778.5553557835968 613.5366241347647 613.4581844507712 1003.647860383813 1045.533193867305 1054.531532149047 703.373164241904 331.1190571050672 938.4960168733689 298.3988416535022
458 0.005 2.29 2 778.7710071409899 613.9497905354417 613.8720325124988 1003.66147894046 1045.533920499901 1054.532181606021 703.6148047041894 331.2352501136706 938.5464616269024 298.3989692987519
459 0.005 2.295 2 778.9861332274255 614.3618928118942 614.2848145086908 1003.675072582576 1045.534644102452 1054.532829921356 703.8558455910843 331.3513950290329 938.5968085571269 298.3991054328691
460 0.005 2.3 2 779.2007253615311 614.7729334569075 614.6965329133312 1003.688656104638 1045.535371032768 1054.533479696093 704.0963432529815 331.467491556535 938.6470436567139 298.3992488712801
461 0.005 2.305 2 779.4147717463048 615.1829149624833 615.107190261765 1003.702232123469 1045.536094387264 1054.534126167811 704.3363002639358 331.5835599099393 938.6972032788264 298.3993981991601
462 0.005 2.31 2 779.6282894844843 615.5918395559681 615.5167888933489 1003.715789791105 1045.53681615531 1054.534771975111 704.5757211272838 331.6995943747048 938.7472738344832 298.3995518957923
463 0.005 2.315 2 779.8412760865235 615.9997096636799 615.9253311848383 1003.729328662823 1045.537538341284 1054.535417472396 704.8145747478584 331.8155897489187 938.7972482307536 298.3997087747964
464 0.005 2.32 2 780.053739665932 616.4065278575657 616.332819623688 1003.742858734012 1045.538259345745 1054.536061306198 705.0529348987586 331.9315403386432 938.8471325404269 298.3998675931221
465 0.005 2.325 2 780.2656743483697 616.812296615666 616.7392567181926 1003.756379779377 1045.538978657884 1054.536703114926 705.2908068574927 332.0474438984708 938.8969284650311 298.4000273871191
466 0.005 2.33 2 780.4770915947893 617.217018304181 617.1446448671527 1003.769885785911 1045.539697317804 1054.537344572193 705.5281760636183 332.1633044934311 938.9466381847558 298.4001874784965
467 0.005 2.335 2 780.6879828214796 617.6206952562108 617.5489864422448 1003.783370974896 1045.540416766024 1054.537987377214 705.7650352535986 332.2791218798168 938.9962531043349 298.4003473047533
468 0.005 2.34 2 780.8983550365426 618.0233301309205 617.9522840202911 1003.796815578593 1045.541130657827 1054.538626393285 706.0013740529165 332.3948903478819 939.0457741263489 298.4005062701748
469 0.005 2.345 2 781.1082077679129 618.4249251734922 618.3545398945621 1003.810253346323 1045.541846611292 1054.539265674682 706.2371968618644 332.5106156804291 939.0952050430689 298.4006640384027
470 0.005 2.35 2 781.3175548409163 618.8254827764745 618.7557564762855 1003.823690213601 1045.542558232314 1054.53990171495 706.4725385297421 332.6262973939352 939.1445629852698 298.4008203776414
471 0.005 2.355 1 781.5215818844156 619.2239011014441 619.1549574738079 1003.898010198979 1045.552980883833 1054.543810523956 706.7558039988357 332.740634745849 939.2473553141488 298.4009067918825
472 0.005 2.36 2 781.7375715584928 619.6224147978783 619.5540576378446 1003.85803905904 1045.543130850189 1054.540356728123 706.9640378698068 332.8574050367429 939.2546410198527 298.4010572548228
473 0.005 2.365 2 781.9429377820288 620.0198801678144 619.9521652707598 1003.863459594937 1045.543442268787 1054.540600876438 707.1853315659949 332.9732693648204 939.2928768537678 298.4012647940079
474 0.005 2.37 1 782.1443800197434 620.4152201137858 620.3482721418715 1003.937491775418 1045.554324185306 1054.545067126867 707.4645262682873 333.0873461057536 939.3939505422218 298.4013828099844
475 0.005 2.375 1 782.3517999807377 620.8095072199064 620.7432510708879 1003.976315935528 1045.552459739611 1054.541462668505 707.7331637246041 333.2017352315738 939.4712860199137 298.4014643995195
476 0.005 2.38 1 782.5609914765264 621.2027813823564 621.137207464801 1003.997446325279 1045.54964158666 1054.540157467935 707.9918940315723 333.3164810652719 939.5335389730104 298.4015345508753
477 0.005 2.385 1 782.7691705634145 621.5950442096382 621.530145774423 1004.010988660554 1045.548011586432 1054.54033259398 708.2428197967146 333.4314836941896 939.5876952445684 298.4016175295076
478 0.005 2.39 1 782.9753224223978 621.9862978632635 621.9220691774792 1004.023012989041 1045.548637264463 1054.542112366618 708.4878901184156 333.5465732942488 939.638394211742 298.4017198547799
479 0.005 2.395 1 783.1796117474437 622.3765450337794 622.3129799334147 1004.035173360513 1045.549506753943 1054.543128471294 708.7290798741991 333.661671146185 939.68771577115 298.4018390220812
480 0.005 2.4 1 783.3826133335739 622.7657914060044 622.7028832313476 1004.048706908931 1045.551235898369 1054.544680186012 708.9674239276592 333.776698885011 939.7373964997636 298.4019768435402
481 0.005 2.405 1 783.584685612033 623.1540368841343 623.0917801281564 1004.062221007358 1045.551979093299 1054.544953186398 709.2038537345188 333.8916385889521 939.7867558742215 298.4021314678615
482 0.005 2.41 1 783.7862462101242 623.5412871586324 623.4796760620959 1004.07642616356 1045.553237273332 1054.545978680901 709.4389574629464 334.006480765568 939.8364574944351 298.4023045580108
483 0.005 2.415 1 783.9872594191851 623.927543953825 623.8665736272823 1004.090324312856 1045.553561862133 1054.546005824455 709.6730472882422 334.1212514722106 939.8857391677839 298.4024947632592
484 0.005 2.42 1 784.1879993080702 624.3128112360422 624.2524770878431 1004.104659431736 1045.554624217186 1054.547022011673 709.9063333497752 334.2359418867617 939.9353150377358 298.4027019874914
485 0.005 2.425 1 784.3882259830045 624.6970904447867 624.6373886666628 1004.118531705232 1045.554998451005 1054.547283769575 710.1388552643716 334.3505551453318 939.9843442803904 298.4029251185544
486 0.005 2.43 1 784.5881746734892 625.0803851554082 625.0213120964214 1004.132787672656 1045.556073086418 1054.548367624959 710.3708030273959 334.4650985014765 940.0336951941621 298.4031636818297
487 0.005 2.435 1 784.7875119483266 625.4626968926093 625.4042494544701 1004.14645814424 1045.556324321713 1054.548492586342 710.6022547162727 334.579579539087 940.0823465423449 298.403416908049
488 0.005 2.44 1 784.9864607924368 625.8440291017916 625.7862041114882 1004.160463675755 1045.557223039149 1054.549369144204 710.8331432910441 334.6939844241191 940.1312684438814 298.4036849852932
489 0.005 2.445 1 785.1848007893077 626.2243826864283 626.1671776290023 1004.173998857548 1045.557494344145 1054.549541728192 711.0634142619189 334.8083203834619 940.1796088597142 298.4039675823589
490 0.005 2.45 1 785.3827836611938 626.6037611418051 626.5471734116973 1004.187894213243 1045.558426576179 1054.5504785342 711.2931199432328 334.9226117441557 940.2282665258128 298.404265543846
491 0.005 2.455 1 785.5801310019025 626.9821654915919 626.9261930372405 1004.201386979088 1045.558789803004 1054.550749685584 711.5219290619507 335.0368426826437 940.2764082348832 298.404578604235
492 0.005 2.46 1 785.7771518267538 627.3595992472747 627.3042397088028 1004.215227649971 1045.559762387327 1054.551718165282 711.7503428790766 335.1510152070284 940.3248651185399 298.4049072950132
493 0.005 2.465 1 785.9735679052169 627.7360633555229 627.6813147360034 1004.228647479352 1045.560113478091 1054.551963062551 711.9782509384258 335.2651387784206 940.3727670887361 298.4052509611487
494 0.005 2.47 1 786.1696033069145 628.1115615289302 628.0574215591226 1004.242405110895 1045.561056319475 1054.552893297574 712.2056678203451 335.3792089092007 940.4209709968972 298.4056093280499
495 0.005 2.475 1 786.3651971701765 628.4860943975098 628.4325610972076 1004.25565001383 1045.561360439683 1054.553098976861 712.4325128244958 335.4932158102454 940.4686798258318 298.4059809288461
496 0.005 2.48 1 786.5604567937678 628.8596656672804 628.8067369721597 1004.269254239743 1045.562203798159 1054.553922159599 712.6588609053686 335.6071584438811 940.5166186862367 298.4063647159806
497 0.005 2.485 1 786.7550901719598 629.2322762434336 629.1799504593412 1004.282366869986 1045.562339804077 1054.553930157424 712.8846294104691 335.7210474576643 940.5639180439306 298.4067581693465
498 0.005 2.49 1 786.9492933674865 629.6039294540303 629.5522045051094 1004.295753086009 1045.563118794661 1054.554722345573 713.1099527042312 335.8348577968152 940.6114328328329 298.4071593788777
499 0.005 2.495 1 787.1427225811613 629.9746268022417 629.9235009406631 1004.308812190244 1045.563380057435 1054.554912589801 713.3346660442368 335.9486358689744 940.6585103996276 298.4075652305355
500 0.005 2.5 1 787.3359465170487 630.3443714788777 630.2938427881951 1004.32232618736 1045.564345547272 1054.555904346294 713.558906590329 336.062334592276 940.7059461826623 298.4079731574408
501 0.005 2.505 1 787.5286281735376 630.7131647867686 630.6632315317613 1004.335493161184 1045.564751240382 1054.556225303467 713.7825697947422 336.1759651385161 940.7528952712934 298.4083794257115
502 0.005 2.51 1 787.7209889734443 631.0810099417502 631.0316702843486 1004.349054095928 1045.565750304989 1054.557215225611 714.005717977071 336.2895382273579 940.8002022878898 298.4087809645466
503 0.005 2.515 1 787.9127738792982 631.4479087518206 631.3991610463462 1004.362180608841 1045.566100223395 1054.557453056253 714.2282382246872 336.4030590004999 940.8469728338401 298.4091739474553
504 0.005 2.52 1 788.1031369565343 631.8138641913699 631.7657064847845 1004.375670410863 1045.567035319806 1054.558366822127 714.4502253726671 336.516502370304 940.8940953814864 298.4095554427807
505 0.005 2.525 1 788.2936204430005 632.178873528227 632.1313046972036 1004.388727320723 1045.567335401241 1054.558551581168 714.6718759857754 336.6298765136411 940.9406854549264 298.4099221235886
506 0.005 2.53 1 788.4840330132304 632.5429467189113 632.4959639283591 1004.402131024438 1045.568235565424 1054.559435815438 714.8930337590513 336.7431715463948 940.9875898982968 298.4102717331616
507 0.005 2.535 1 788.6739392832829 632.906083584073 632.8596849931931 1004.415085058077 1045.568515205035 1054.559609492352 715.1135939570867 336.8564134506859 941.033939449484 298.4106017478124
508 0.005 2.54 1 788.8635554825222 633.2682871801375 633.2224707809024 1004.428397458525 1045.56941048451 1054.560494558786 715.3336425217141 336.9695901970863 941.080600866652 298.4109107803125
509 0.005 2.545 1 789.0525580423739 633.6295578510598 633.5843219023012 1004.441236419891 1045.569694633939 1054.560675797379 715.5530877019279 337.0827009228643 941.126707189248 298.4111972009096
510 0.005 2.55 1 789.2412987342958 633.9898986615653 633.9452415789023 1004.454406234189 1045.570587870234 1054.561562790865 715.7721148700783 337.1957455304931 941.1731754169988 298.4114605754724
511 0.005 2.555 1 789.4294584886454 634.3493107772138 634.3052310099843 1004.467209476442 1045.570876485777 1054.561744697384 715.9905711080013 337.3087220693764 941.2190987663029 298.411700180104
512 0.005 2.56 1 789.6172832177963 634.7077974203578 634.6642932697989 1004.480401477258 1045.571779061612 1054.562632849445 716.2085170659693 337.4216281759083 941.2653391303928 298.4119165934781
513 0.005 2.565 1 789.8044916357408 635.0653590456117 635.0224290108498 1004.493207302981 1045.572076080223 1054.562815452192 716.4259076607375 337.5344616276832 941.3110595885843 298.4121098527123
514 0.005 2.57 1 789.9913746572039 635.4219992827942 635.3796416934921 1004.506383931081 1045.572980569539 1054.563701786034 716.6428074353292 337.6472159412874 941.3571076988012 298.4122812545
515 0.005 2.575 1 790.1777017128298 635.777719376479 635.7359327412984 1004.519165875926 1045.573278036756 1054.563882898221 716.8591785243008 337.7599144220276 941.4026509957898 298.4124315712149
516 0.005 2.58 1 790.3636862079115 636.1325215841198 636.0913045052681 1004.532273063424 1045.574173976784 1054.564764130697 717.0749879900925 337.8725271937108 941.4484973543244 298.4125625597713
517 0.005 2.585 1 790.5491741077684 636.4864077337492 636.4457586945254 1004.544943097651 1045.57444828049 1054.564933087365 717.2902712605667 337.9850806991498 941.4937881249476 298.4126754123001
518 0.005 2.59 1 790.7343110295805 636.8393807162361 636.7992981436059 1004.557916515873 1045.575341131072 1054.56581443555 717.5050762726009 338.097566423825 941.5394167955416 298.4127722363424
519 0.005 2.595 1 790.9188861621574 637.1914414873843 637.1519239935412 1004.570507044008 1045.575624468609 1054.565985490371 717.7193505814996 338.2099745479716 941.5845258955841 298.4128544158924
520 0.005 2.6 1 791.1031306927524 637.5425931848649 637.5036391566762 1004.583499020079 1045.57652129503 1054.566862710581 717.9331506869144 338.3223225144044 941.62996861984 298.4129242173398
521 0.005 2.605 1 791.2867971398108 637.8928369679679 637.8544449182024 1004.596102386789 1045.576807008867 1054.567031623519 718.1464190258675 338.434598320629 941.6748937424442 298.4129830737347
522 0.005 2.61 1 791.4701449957116 638.2421763912421 638.2043444332789 1004.609071522973 1045.577694767093 1054.567901586994 718.3592192052492 338.5467913084221 941.720127837329 298.4130331353104
523 0.005 2.615 1 791.6529113419778 638.590611547138 638.5533385071988 1004.621586881115 1045.57794355469 1054.568045122403 718.5715249952676 338.6589106784089 941.7648198627058 298.413075779299
524 0.005 2.62 1 791.8352995135302 638.9381457852373 638.9014300421276 1004.634504308463 1045.578826219177 1054.568914827257 718.7833214228497 338.7709578281506 941.8098578775771 298.4131130787728
525 0.005 2.625 1 792.0171375636735 639.2847804926653 639.2486205766314 1004.647038089112 1045.579099913121 1054.569079497581 718.9945869060816 338.8829345673549 941.8544155835941 298.4131462170852
526 0.005 2.63 1 792.1986539860035 639.6305188037813 639.5949130323394 1004.659944664895 1045.579988612736 1054.569952107342 719.2053785716419 338.9948454222017 941.8992985005634 298.4131770127249
527 0.005 2.635 1 792.3795961921346 639.9753617182539 639.9403085651991 1004.672432143958 1045.580260645479 1054.570110241115 719.4157870935468 339.106680519747 941.9436586868404 298.4132064210621
528 0.005 2.64 1 792.5602511381423 640.3193120182709 640.2848100614751 1004.685283284519 1045.581142405159 1054.570974578598 719.6256575679406 339.2184257258335 941.9883399557324 298.4132360282983
529 0.005 2.645 1 792.7403356502035 640.6623700194756 640.6284180662248 1004.697681805938 1045.581382640211 1054.571110962954 719.8349549037829 339.3301028943453 942.0324461361917 298.413266541684
530 0.005 2.65 1 792.9200834829694 641.0045402673671 640.9711365617867 1004.7104469778 1045.58224418288 1054.571965735279 720.0437568425318 339.4417182107259 942.0768897493701 298.4132992695673
531 0.005 2.655 1 793.0992476116638 641.3458229286082 641.3129662153748 1004.722832462712 1045.582510046944 1054.572120905678 720.2520261913231 339.5532679417935 942.1208449430127 298.4133346153921
532 0.005 2.66 1 793.27810794888 641.6862217808196 641.6539102026128 1004.735600566827 1045.583389822904 1054.572982860049 720.4598557989111 339.6647304101599 942.1651446578361 298.4133736056787
533 0.005 2.665 1 793.4563940657155 642.0257374745892 641.9939696967975 1004.747962634403 1045.583655104162 1054.573133046939 720.6671627881773 339.7761357554581 942.2089342406058 298.4134164506634
534 0.005 2.67 1 793.6343024453409 642.3643722886957 642.3331469234796 1004.76080153113 1045.584549973904 1054.573997387248 720.8740249398468 339.8874596413764 942.2532017864183 298.4134638511047
535 0.005 2.675 1 793.8116802107509 642.7021287502657 642.6714441859378 1004.773135433645 1045.584796186124 1054.57413367614 721.0804065906227 339.9986997483493 942.2968739310497 298.4135157632455
536 0.005 2.68 1 793.9887525122754 643.0390109890868 643.0088652465917 1004.785810278255 1045.585662966936 1054.574989486265 721.2860914512714 340.1098600494934 942.3408360735721 298.4135727198125
537 0.005 2.685 1 794.1652393947408 643.3750180083141 643.3454099912435 1004.798068910624 1045.585916827881 1054.575135599768 721.4913622579758 340.2209365727267 942.3842554272834 298.4136344461211
538 0.005 2.69 1 794.3414332913735 643.7101533688234 643.681081432745 1004.810705695941 1045.586784803076 1054.575991630802 721.6961613829782 340.3319349894352 942.4280040045277 298.4137012943627
539 0.005 2.695 1 794.5170586323505 644.0444175039434 644.0158805230998 1004.822929252134 1045.587040235199 1054.576136790092 721.9004726888929 340.442856180421 942.4712341233312 298.4137727849604
540 0.005 2.7 1 794.6923611785528 644.377813748223 644.3498101504374 1004.835528551204 1045.587911122539 1054.576991864506 722.1043533656385 340.5537007446787 942.5147958665693 298.4138491727162
541 0.005 2.705 1 794.8670990434041 644.7103440609367 644.6828721701847 1004.847731076465 1045.588167395922 1054.577132956758 722.307751277976 340.6644634707037 942.5578615125401 298.4139298665465
542 0.005 2.71 1 795.041461503193 645.0420103617175 645.0150687985099 1004.860277506698 1045.589004429913 1054.577977857228 722.5106553753653 340.7751212398882 942.6012157434614 298.4140150348117
543 0.005 2.715 1 795.2153251152998 645.3728136372101 645.3464011921541 1004.872379975208 1045.589225681629 1054.57810553357 722.7130915990537 340.8857240081754 942.6440451385201 298.4141040070633
544 0.005 2.72 1 795.3888758542514 645.702757630854 645.6768726189223 1004.884851703656 1045.590076505825 1054.578954259609 722.9150686515359 340.9962549763838 942.6872252312455 298.4141968312179
545 0.005 2.725 1 795.5618095825665 646.0318432626472 646.0064844037446 1004.896900170196 1045.590313786686 1054.579090544957 723.1165032726755 341.1067039176211 942.7298767777883 298.4142928303106
546 0.005 2.73 1 795.7344283389249 646.360073191369 646.3352389737349 1004.90937724937 1045.591181875913 1054.579942627008 723.3175235777951 341.2170646562457 942.7728967106792 298.4143920530644
547 0.005 2.735 1 795.9065474303395 646.6874484345915 646.6631375485672 1004.921450801821 1045.591432625617 1054.580080018695 723.518093546003 341.3273845595216 942.8154161671763 298.4144937838522
548 0.005 2.74 1 796.0783379812295 647.0139738761595 646.9901844487025 1004.933982647445 1045.592327169122 1054.580944462421 723.7182121116921 341.4376048162471 942.8583173743189 298.4145980488308
549 0.005 2.745 1 796.2495666344342 647.3396488224128 647.3163795919999 1004.94605071201 1045.592576184109 1054.581077181909 723.9179067554787 341.5477335935836 942.9006751691585 298.4147041949288
550 0.005 2.75 1 796.4203623078138 647.6644757317196 647.6417254424048 1004.958481854448 1045.593437030635 1054.581922264248 724.1170825546751 341.6577579529443 942.9433520028136 298.4148123005937
551 0.005 2.755 1 796.5906965369439 647.9884559547129 647.9662231270509 1004.970546940499 1045.593687428977 1054.582053623055 724.3157754414284 341.7677026485524 942.9856620794601 298.4149216336992
552 0.005 2.76 1 796.7607481764824 648.3115922190436 648.289875598443 1004.98294558966 1045.594548256996 1054.582899256687 724.5140436742378 341.8775695602885 943.0282279881302 298.4150323774001
553 0.005 2.765 1 796.9302933613268 648.6338858703343 648.6126840878183 1004.994912540418 1045.594785975884 1054.583029184186 724.711767096705 341.9873565831144 943.0702487579808 298.4151438618841
554 0.005 2.77 1 797.0995240941786 648.9553420729366 648.9346527537662 1005.007286630276 1045.59565486787 1054.58387322878 724.9090810560222 342.0970589714177 943.112624152218 298.4152562729098
555 0.005 2.775 1 797.2682095922773 649.2759588575404 649.2557813344291 1005.019249750128 1045.595895256374 1054.583999761387 725.1059058454867 342.2066787765236 943.1543442448497 298.4153690422795
556 0.005 2.78 1 797.4365910847438 649.59573983597 649.5760726843241 1005.031565960461 1045.596743866678 1054.584837488349 725.3022893700313 342.3162158833873 943.1964265555094 298.4154823887199
557 0.005 2.785 1 797.604425289112 649.9146857289552 649.8955278629525 1005.043456418951 1045.596976551038 1054.584964908956 725.4981843705208 342.4256762038502 943.2380239507407 298.4155957200576
558 0.005 2.79 1 797.7719491421252 650.2328003743497 650.2141499932471 1005.055707763364 1045.597824794269 1054.585804481643 725.6936534928083 342.5350514129128 943.2799676795125 298.4157093520611
559 0.005 2.795 1 797.9388744204108 650.5500839212983 650.5319399608077 1005.067521110569 1045.598046392164 1054.585924837315 725.8886075756647 342.6443417168519 943.3213793503622 298.4158227106735
560 0.005 2.8 1 798.105526761847 650.86653987916 650.8489007161426 1005.079716965082 1045.598893613565 1054.586763680704 726.0831396244706 342.7535511720201 943.3631543339955 298.4159361841551
561 0.005 2.805 1 798.2716450736841 651.1821688436643 651.1650333086468 1005.0915157931 1045.599131075324 1054.586892406983 726.2773006244045 342.8626792226984 943.4044451822426 298.4160492446495
562 0.005 2.81 1 798.437483692359 651.4969736642107 651.4803404522675 1005.103694604139 1045.599982562565 1054.587729725187 726.4709783732151 342.971714909945 943.4460754513591 298.4161621767169
563 0.005 2.815 1 798.6027836356558 651.8109558068772 651.7948234373142 1005.115469254379 1045.600217925454 1054.587854217241 726.6641770049314 343.0806653910313 943.4872061780779 298.4162745865896
564 0.005 2.82 1 798.7677889835246 652.1241180942621 652.108485068424 1005.127604933469 1045.601062656157 1054.588688015312 726.8569321943843 343.1895283219436 943.5286600247334 298.4163868459202
565 0.005 2.825 1 798.9322768799485 652.4364617209706 652.4213266472797 1005.139349855512 1045.60129532203 1054.588810925011 727.0492505460177 343.2983059179755 943.5696144958426 298.4164984946619
566 0.005 2.83 1 799.0964600150531 652.7479895177065 652.7333509163797 1005.151458766864 1045.602141227707 1054.589645318458 727.2411386718478 343.4069961730254 943.6108973083093 298.4166099565989
567 0.005 2.835 1 799.2601054233762 653.0587023868167 653.0445590050039 1005.163148310648 1045.602369020827 1054.589766255177 727.4325356841756 343.5155989747393 943.6516793425385 298.4167208370299
568 0.005 2.84 1 799.4234553612716 653.3686033794827 653.3549537026055 1005.175201646756 1045.603210268848 1054.590598309552 727.6235051132729 343.6241147583874 943.6927902690758 298.4168315333414
569 0.005 2.845 1 799.5862382845601 653.6776928449362 653.6645357910319 1005.186787752463 1045.603407067309 1054.590700954252 727.8139350966127 343.7325377886399 943.7333517375819 298.4169416895105
570 0.005 2.85 1 799.7487198433873 653.9859732510195 653.9733074377397 1005.198774126899 1045.604244780862 1054.591533899775 728.0039323434514 343.8408766445489 943.774271822105 298.4170517025798
571 0.005 2.855 1 799.9107002232028 654.2934471641852 654.2812709177118 1005.210393487681 1045.604482327169 1054.591659208672 728.1935251874826 343.9492180940788 943.8147305131117 298.4171612153393
572 0.005 2.86 1 800.0724036621461 654.600116996317 654.5884288906608 1005.222374815786 1045.605324353701 1054.592487805819 728.3829144201309 344.0574192501621 943.8555201368765 298.4172706415131
573 0.005 2.865 1 800.2335559768063 654.9059834299391 654.8947823599119 1005.233944292717 1045.605542677918 1054.592597916174 728.5716573698347 344.165500747886 943.8958518632442 298.4173796005369
574 0.005 2.87 1 800.394453018966 655.2110497692156 655.2003341686553 1005.245882217106 1045.60637832803 1054.59342472499 728.759954175734 344.2734882455761 943.9364922718687 298.4174885258872
575 0.005 2.875 1 800.5548251575543 655.515316802738 655.5050854342174 1005.257408839152 1045.606594880138 1054.59353583121 728.9477848052192 344.3813850525777 943.9766205910106 298.4175970459555
576 0.005 2.88 1 800.7149556173609 655.8187860447071 655.8090376354244 1005.269331620226 1045.607435474191 1054.594364252583 729.1352374733635 344.4891846958216 944.0170729748811 298.4177055828875
577 0.005 2.885 1 800.8745376767805 656.1214597226838 656.1121930134818 1005.280841192585 1045.607655352367 1054.594476346993 729.3222076853108 344.5968960903367 944.057023864866 298.4178137699376
578 0.005 2.89 1 801.0338365684133 656.4233409652452 656.4145544747022 1005.292730923347 1045.608497709122 1054.595306002354 729.5087509829635 344.7045202863586 944.097324789345 298.4179220586764
579 0.005 2.895 1 801.1923844107305 656.7244298672132 656.7161226483643 1005.304214567147 1045.608716731263 1054.595415265901 729.6947780698506 344.8120644778202 944.137146632581 298.4180300531613
580 0.005 2.9 1 801.3507842169769 657.0247302587717 657.0169007518934 1005.31609120906 1045.609569863521 1054.59625044435 729.8804162190526 344.9195249655361 944.1773450702984 298.4181381379952
581 0.005 2.905 1 801.5087131845602 657.3242429343122 657.3168898724767 1005.327438353541 1045.609778119868 1054.596356440737 730.0655665490634 345.026891250352 944.2170080390973 298.418245969713
582 0.005 2.91 1 801.6663446700701 657.6229711517202 657.6160928372208 1005.339200214978 1045.610611734839 1054.597180281212 730.2503021482519 345.1341690257201 944.2569800085686 298.4183539229516
583 0.005 2.915 1 801.8234443574472 657.9209154289656 657.9145107150865 1005.350581239445 1045.610833359377 1054.597290971294 730.4343636677365 345.2413457486578 944.2964602467221 298.41846168454
584 0.005 2.92 1 801.9802560275385 658.2180787500582 658.2121461768601 1005.362331482017 1045.611663541258 1054.598109272072 730.6181117998642 345.3484323419233 944.3362592609062 298.4185696118042
585 0.005 2.925 1 802.1364921917694 658.5144616652867 658.5090001395129 1005.373725085219 1045.61185069545 1054.598195215569 730.80134081523 345.4554636940633 944.375557586045 298.4186773454973
586 0.005 2.93 1 802.2924649044702 658.8100680348963 658.8050758915407 1005.385405263132 1045.612648566676 1054.598998286315 730.9842321186762 345.5623969693637 944.4151681069474 298.4187852787297
587 0.005 2.935 1 802.4479547671278 659.104897947838 659.1003741067449 1005.396677018937 1045.612848435379 1054.599101216437 731.1664745054329 345.6692200422042 944.4542933668776 298.418892990981
588 0.005 2.94 1 802.603157002354 659.3989545438272 659.3948975932879 1005.408339036896 1045.613667975242 1054.599916354647 731.3484134455275 345.7759614380652 944.4937621628306 298.4190009071874
589 0.005 2.945 1 802.7578650684915 659.6922387711832 659.6886474356743 1005.419610971213 1045.61387760197 1054.600018193589 731.5300329719586 345.8826056730919 944.5327457103358 298.4191085788629
590 0.005 2.95 1 802.9122939767628 659.9847537273384 659.9816264446747 1005.431253371095 1045.614703965603 1054.600832711936 731.711312028079 345.9891540664265 944.5720575499423 298.4192163977888
591 0.005 2.955 1 803.066227496808 660.2765000389519 660.2738356286643 1005.442477414945 1045.614907119342 1054.600929720343 731.8922213320241 346.0955862755672 944.6108694240343 298.4193239629623
592 0.005 2.96 1 803.219887515417 660.5674809858421 660.5652779677928 1005.454075135721 1045.615738088536 1054.60174800335 732.0726637317626 346.2019303232122 944.6500559959235 298.4194316597113
593 0.005 2.965 1 803.3731320679667 660.857696876057 660.8559542343585 1005.465270693238 1045.615943494176 1054.601845016236 732.2528677479812 346.3081840823886 944.6887369719556 298.4195390528963
594 0.005 2.97 1 803.5260755462996 661.1471511876467 661.1458673228667 1005.476829317716 1045.616759836954 1054.602652684003 732.4326335747195 346.4143722065911 944.7277274607219 298.4196465507262
595 0.005 2.975 1 803.6784756481666 661.4358441751299 661.4350180822012 1005.487973734906 1045.616950514451 1054.602740558324 732.611895733266 346.5204485604128 944.7662136942856 298.4197537453259
596 0.005 2.98 1 803.8305912016156 661.723779304382 661.7234093748225 1005.499482055489 1045.617763380626 1054.603547733841 732.7907572160791 346.6264352846516 944.8050272912643 298.4198609936366
597 0.005 2.985 1 803.9821708758058 662.0109569726404 662.0110421155147 1005.510587911883 1045.617961662123 1054.60364180574 732.9691354271179 346.7323293663507 944.8433484233631 298.4199679267314
598 0.005 2.99 1 804.1334252566124 662.2973790792322 662.2979183961195 1005.522050758604 1045.618786166135 1054.604456169552 733.1471832967153 346.8381297383863 944.8815760689055 298.4200748990493
599 0.005 2.995 1 804.2842561227374 662.5830476493077 662.5840397185145 1005.533129406529 1045.618984696378 1054.604545860255 733.3247974412799 346.9438313889542 944.9195743354979 298.4201815461981
600 0.005 3 1 804.4346587927333 662.8679654142733 662.8694090555762 1005.544606977531 1045.61980119698 1054.605351568765 733.5019316944089 347.0494331484607 944.9579594038674 298.4202882167077
601 0.005 3.005 1 804.5845948767363 663.1521330017313 663.1540270289325 1005.555675526729 1045.619999734149 1054.605441856831 733.6786285697087 347.1548904532604 944.995955725881 298.4203945172323
602 0.005 3.01 1 804.7342910127755 663.4355539772289 663.4378967129622 1005.567102534035 1045.620811332329 1054.606244054957 733.8549299590275 347.2602304382887 945.0343159939375 298.4205008321102
603 0.005 3.015 1 804.8834992496143 663.7182286489382 663.7210189921395 1005.578108038178 1045.621000598859 1054.606329465449 734.0307840043158 347.3655061662334 945.0721822443779 298.4206067071181
604 0.005 3.02 1 805.0324616515113 664.0001598349621 664.0033965481331 1005.589506031782 1045.621823922827 1054.607140545857 734.2062207742431 347.4707043448934 945.1104096461578 298.4207125499212
605 0.005 3.025 1 805.1809167025347 664.2813486278034 664.2850304540979 1005.60044566133 1045.622013631669 1054.607227038283 734.3812664815173 347.575819196941 945.1481069269274 298.4208179386546
606 0.005 3.03 1 805.3291069479486 664.56179772191 664.5659232648312 1005.611763616992 1045.622820300731 1054.608026377508 734.5559187743931 347.6808461791076 945.1861295099309 298.4209232525927
607 0.005 3.035 1 805.4767720710329 664.8415077551859 664.8460758887688 1005.62267127836 1045.623004771281 1054.608108222271 734.7300515953089 347.7857777592197 945.2236517701981 298.4210280620422
608 0.005 3.04 1 805.624160907554 665.1204815811857 665.1254909665873 1005.6338976304 1045.623796958093 1054.608909581185 734.9038440477905 347.8906298162626 945.2614561230798 298.4211327309461
609 0.005 3.045 1 805.771159159729 665.39872033668 665.4041696874336 1005.644742869425 1045.623977907686 1054.608991020651 735.0772773835834 347.9953859818472 945.2988071814621 298.4212369057835
610 0.005 3.05 1 805.9178572062207 665.6762265343441 665.6821144487544 1005.655975071767 1045.62477469481 1054.6097832384 735.2502903382033 348.100025124134 945.3364961840238 298.4213409453657
611 0.005 3.055 1 806.064040779433 665.9530011655883 665.9593264821463 1005.66679760135 1045.624948447764 1054.609856750787 735.4228587679669 348.2045707816908 945.3736926629613 298.4214444665454
612 0.005 3.06 1 806.2099385836394 666.229046484352 666.235808150864 1005.678003916987 1045.625748153027 1054.610651605544 735.5950488282392 348.3090226135124 945.4112327240588 298.4215478638221
613 0.005 3.065 1 806.3553470878084 666.5043641688829 666.5115607634434 1005.688812843544 1045.625932062297 1054.610731704372 735.7668174257212 348.4133803817498 945.4482867296718 298.4216507742403
614 0.005 3.07 1 806.5006784530557 666.7789575916496 666.7865876303761 1005.699974399714 1045.626727040699 1054.611523034741 735.9382179778704 348.5176415316646 945.48567070833 298.4217535824289
615 0.005 3.075 1 806.6454328336407 667.0528266091159 667.0608890271951 1005.710741151975 1045.626907268446 1054.611600289885 736.1091700059808 348.6217960356697 945.5225647437786 298.4218558383191
616 0.005 3.08 1 806.7898909464091 667.3259740423277 667.3344675590603 1005.72188736052 1045.627705698915 1054.612391706426 736.2797333846792 348.725856468783 945.55980122787 298.4219580115738
617 0.005 3.085 1 806.933844235582 667.5984007909268 667.607324285443 1005.732639273505 1045.627885528661 1054.612465804567 736.4498522171129 348.829827093737 945.5965519706431 298.4220596533985
618 0.005 3.09 1 807.0775207084549 667.8701091664709 667.8794615824676 1005.743752792901 1045.628680381244 1054.613254720266 736.6196090133608 348.9336929290745 945.6336406373348 298.4221612047148
619 0.005 3.095 1 807.2206629048243 668.1410999777053 668.1508802943639 1005.754462001544 1045.628853680207 1054.613325324497 736.7889295595264 349.0374791248132 945.6702311771949 298.4222622060826
620 0.005 3.1 1 807.3635580097515 668.4113766244475 668.4215831227158 1005.765329557472 1045.629635467556 1054.61410905768 736.9578895226241 349.1411511971771 945.7071389253302 298.4223631111895
621 0.005 3.105 1 807.5059713157136 668.6809395476976 668.6915711570673 1005.775897899271 1045.629808056744 1054.614181083732 737.1264321535663 349.2447304887762 945.7435597023327 298.4224635013964
622 0.005 3.11 1 807.6480665403136 668.9497912698366 668.9608467989672 1005.786859574941 1045.6306160693 1054.614978636162 737.2946230950733 349.3482092936538 945.7802472327919 298.4225637544824
623 0.005 3.115 1 807.7897096507451 669.2179328060053 669.2294111591427 1005.797469471501 1045.6307982689 1054.615052092734 737.4623909794562 349.451592747454 945.8164906954722 298.4226635032861
624 0.005 3.12 1 807.9311854951821 669.4853673413284 669.4972671065036 1005.808474534113 1045.631593181477 1054.615836901215 737.6298243390855 349.5548774245372 945.8531010756403 298.4227631407544
625 0.005 3.125 1 808.0721637174474 669.7520953822009 669.7644154775869 1005.819067190369 1045.631762135144 1054.615902464099 737.7968130148867 349.6580614664939 945.8892219910095 298.4228622790345
626 0.005 3.13 1 808.2128985643243 670.0181200586954 670.0308590673662 1005.830038972482 1045.632548035964 1054.616682777573 737.9635622249918 349.7611472690537 945.9256905802438 298.4229613160344
627 0.005 3.135 1 808.3531425498412 670.2834418220386 670.2965986932841 1005.840586343061 1045.632708997428 1054.616744625155 738.1298206973514 349.8641347375965 945.9616611589333 298.423059853409
628 0.005 3.14 1 808.4931409800701 670.5480634953764 670.561636956331 1005.851511886414 1045.633494068912 1054.617526378321 738.2956792098593 349.9670223598107 945.9979762487974 298.4231582923016
629 0.005 3.145 1 808.6326410317899 670.8119858329211 670.8259747792702 1005.862021510632 1045.633656356121 1054.617588679566 738.4611013008447 350.0698114947814 946.0337940064852 298.4232562614655
630 0.005 3.15 1 808.7718989014618 671.0752113030327 671.0896146580088 1005.872859765659 1045.634433448737 1054.618365591267 738.6261146088796 350.1725108251428 946.0699254038092 298.4233541730474
631 0.005 3.155 1 808.9107430034059 671.3377412100472 671.3525577507347 1005.88332380654 1045.634593682286 1054.618426692922 738.7907320374912 350.2751065629088 946.1055799833857 298.4234516498087
632 0.005 3.16 1 809.049309406341 671.5995780888444 671.6148065231502 1005.894168210541 1045.635376128122 1054.619204838527 738.9549697717927 350.3775992573737 946.1415775577426 298.4235490912301
633 0.005 3.165 1 809.1872302694178 671.8607209087621 671.8763608166906 1005.904599015048 1045.635541766244 1054.619267372026 739.1187237217093 350.4799878998052 946.1770910201967 298.423646116375
634 0.005 3.17 1 809.3249356161194 672.1211736450756 672.1372237246197 1005.915408589663 1045.636324862064 1054.620044134393 739.2821370536584 350.5822742631545 946.2129491434969 298.423743165824
635 0.005 3.175 1 809.462185057436 672.3809374555533 672.3973964303731 1005.925765191775 1045.63645946801 1054.620079210967 739.4451643292458 350.6844652775347 946.2483239529066 298.4238397966604
636 0.005 3.18 1 809.5992175602977 672.6400147688466 672.6568812997947 1005.936529020462 1045.637244299661 1054.620860975381 739.6077712446489 350.7865550144622 946.2840487152274 298.423936454285
637 0.005 3.185 1 809.7358373353624 672.8984067065069 672.9156793201279 1005.946938396863 1045.637424091216 1054.620929836794 739.7700281333272 350.8885457280845 946.3193186456699 298.4240326977127
638 0.005 3.19 1 809.8722111375974 673.1561155310442 673.1737920771468 1005.957690104333 1045.63820366166 1054.621702718444 739.9319237833146 350.9904298434436 946.3548967267259 298.4241289215127
639 0.005 3.195 1 810.0081332567096 673.4131420436173 673.4312199081587 1005.968016943548 1045.638359158783 1054.62175765636 740.093452078965 351.0922117975159 946.3899620231539 298.424224753639
640 0.005 3.2 1 810.1438104006404 673.6694886184248 673.6879668996409 1005.978716147881 1045.63913329187 1054.622529390483 740.2546150418306 351.193893175413 946.4253612332811 298.4243205633262
641 0.005 3.205 1 810.2790063010236 673.9251557443912 673.9440340143543 1005.989008294642 1045.639286451451 1054.622581377864 740.415326895687 351.2954771804378 946.4602701694081 298.4244159576167
642 0.005 3.21 1 810.4139644678063 674.1801482290209 674.1994251606816 1005.999646742196 1045.640047593328 1054.623344528971 740.5756037133427 351.3969640573903 946.4955053658227 298.4245113709449
643 0.005 3.215 1 810.5484482383511 674.4344651547807 674.454140165406 1006.009882184471 1045.640193739017 1054.623393422808 740.7355266368456 351.4983458383325 946.5302537280934 298.4246063894309
644 0.005 3.22 1 810.682696831265 674.6881094498833 674.7081815690157 1006.020497769209 1045.64096334196 1054.624161640477 740.8951199834388 351.5996238041531 946.5653462267826 298.4247014034081
645 0.005 3.225 1 810.8164764910746 674.941081860173 674.9615502718152 1006.030706965716 1045.641111679457 1054.624209412948 741.0543262931104 351.7007968345765 946.5999527733214 298.4247960522015
646 0.005 3.23 1 810.9499218375934 675.1933848563696 675.2142486180081 1006.041290322453 1045.641880403143 1054.624975541477 741.2131531465459 351.8018902539418 946.6349009003353 298.4248906713842
647 0.005 3.235 1 811.0829386620945 675.445019375091 675.4662775830814 1006.051466248015 1045.642026769865 1054.625021005867 741.3716010038431 351.9028730617183 946.6693616441368 298.4249849279458
648 0.005 3.24 1 811.2157560265181 675.6959862754251 675.7176380066362 1006.062053112465 1045.642785681388 1054.625773786816 741.5297680176416 352.0037501240116 946.7041815545339 298.4250791668879
649 0.005 3.245 1 811.3480757372131 675.9462885023513 675.9683327970023 1006.072204815214 1045.642922952856 1054.625814133007 741.6874926294304 352.1045194412268 946.738501403688 298.4251730126617
650 0.005 3.25 1 811.4801939441249 676.1959284470603 676.2183640920335 1006.082738265814 1045.643686185743 1054.626575410889 741.8448800662098 352.2051884612802 946.7731664798463 298.4252668707627
651 0.005 3.255 1 811.6118565251434 676.4449067347763 676.4677327310287 1006.092839276456 1045.643825417294 1054.626618066325 742.0018529647994 352.3057422928983 946.8073311649536 298.4253603122575
652 0.005 3.26 1 811.7433308929747 676.6932266439428 676.7164416695971 1006.103337717049 1045.644588397458 1054.627377748856 742.1584777853616 352.406187577609 946.841867957795 298.4254537378148
653 0.005 3.265 1 811.8743350362612 676.9408882428537 676.964491411205 1006.113399551296 1045.64472580991 1054.627418086746 742.3146855354522 352.5065264690293 946.8758928538609 298.4255467621306
654 0.005 3.27 1 812.0051248992377 677.1878945159947 677.2118845638749 1006.123848116109 1045.645486275001 1054.628175786126 742.4705615697285 352.606765327618 946.9102590231284 298.4256397549017
655 0.005 3.275 1 812.1354432673004 677.4342460272284 677.4586219342611 1006.133872953931 1045.645624145953 1054.628215511169 742.6260337380397 352.706891875133 946.9441252085005 298.4257323504516
656 0.005 3.28 1 812.2655339420741 677.6799455511411 677.704706088672 1006.144277472541 1045.64638066927 1054.628970062382 742.781148915955 352.8069099841458 946.9783359154966 298.4258249627213
657 0.005 3.285 1 812.3951303694362 677.9249937244076 677.9501379084354 1006.154232545418 1045.646509616372 1054.629006919457 742.9358800473336 352.906836317898 947.012038985198 298.425917206003
658 0.005 3.29 1 812.5245149447164 678.1693931906584 678.1949198177989 1006.164596759757 1045.647268710247 1054.629763460326 743.0902489589886 353.0066610290942 947.0460981626138 298.4260094312803
659 0.005 3.295 1 812.6534447433942 678.4131446288159 678.4390526656902 1006.174540050139 1045.64740136984 1054.629798032862 743.2442301442936 353.1063782015494 947.0796636599121 298.4261012708632
660 0.005 3.3 1 812.7821723628196 678.6562508371394 678.6825390677479 1006.184893033544 1045.648163603463 1054.630554014045 743.3979310348669 353.205996098817 947.1135898522881 298.4261931590202
661 0.005 3.305 1 812.9104445385602 678.8987119658508 678.9253796050291 1006.194810137069 1045.648293621576 1054.630585473345 743.5512101538878 353.305511255111 947.1470163133104 298.4262846652813
662 0.005 3.31 1 813.0385193154656 679.1405312064456 679.1675769604637 1006.205111946557 1045.649045335485 1054.631335054568 743.7041609300874 353.4049230843195 947.1807901447283 298.4263761940953
663 0.005 3.315 1 813.1660563864299 679.3817088210168 679.4091317762424 1006.214970555305 1045.649167639676 1054.631363582308 743.8566931052063 353.5042263182835 947.214055617493 298.4264674230802
664 0.005 3.32 1 813.2934264832755 679.6222478771457 679.6500467636353 1006.225225864 1045.649917076026 1054.63211238548 744.008896569302 353.6034221365741 947.2476782650857 298.4265587033654
665 0.005 3.325 1 813.4203393682801 679.8621495854533 679.8903233434791 1006.235058116074 1045.650038082753 1054.632138515633 744.1608340585029 353.7025171893153 947.2807995150849 298.4266496255336
666 0.005 3.33 1 813.5470614222521 680.1014159964262 680.1299634431688 1006.245279258299 1045.65078429113 1054.632884325486 744.3123916419976 353.8015074309172 947.3142749308638 298.426740643707
667 0.005 3.335 1 813.6733323279577 680.3400474227859 680.3689676912547 1006.255075013261 1045.650907333541 1054.632912070179 744.4635162330196 353.9003828854702 947.3472556963006 298.426831361136
668 0.005 3.34 1 813.7994057860795 680.5780469215948 680.6073387379744 1006.265262409085 1045.651655750227 1054.633658970964 744.6143036971613 353.9991621588191 947.3805900194667 298.4269221737067
669 0.005 3.345 1 813.9250243895309 680.8154151679884 680.8450773911757 1006.275003461491 1045.651772904971 1054.633683254954 744.7647948821257 354.0978476402809 947.4134157856603 298.4270126914084
670 0.005 3.35 1 814.0504407086405 681.052154635881 681.0821861778755 1006.285147222188 1045.652519327399 1054.634428798659 744.9149046444973 354.1964089896392 947.4466001135752 298.4271033183564
671 0.005 3.355 1 814.1753894866421 681.2882655799541 681.3186656175445 1006.294858931121 1045.652637236375 1054.634451899564 745.0646168706576 354.2948709199067 947.4792842218978 298.4271936681085
672 0.005 3.36 1 814.3001170904672 681.5237511795839 681.554518433772 1006.304995707064 1045.653385834127 1054.635195428229 745.2139899300821 354.3932303955276 947.5123251987031 298.4272841321997
673 0.005 3.365 1 814.4244020825199 681.7586116590937 681.7897452797043 1006.314694264553 1045.653503725772 1054.635216270284 745.362939777095 354.4915033437663 947.5448792996982 298.4273742850078
674 0.005 3.37 1 814.5485012769989 681.9928499204941 682.0243487164546 1006.324778586313 1045.654244247311 1054.635955669695 745.5115642975143 354.5896670042025 947.577787856348 298.4274645536157
675 0.005 3.375 1 814.6721479356614 682.2264666009469 682.2583296162138 1006.334403734612 1045.654353656503 1054.635972833258 745.6598125809912 354.6877362462997 947.6101901489221 298.4275545229423
676 0.005 3.38 1 814.7956037935954 682.4594643209334 682.4916903704191 1006.344435693911 1045.655092066266 1054.636711846139 745.8077313663644 354.7856923214992 947.642947400097 298.4276445922959
677 0.005 3.385 1 814.9186412663431 682.6918435580949 682.7244317628204 1006.3540667256 1045.655213088746 1054.6367345715 745.9552266601628 354.8835408113612 947.6752214274401 298.4277343265257
678 0.005 3.39 1 815.0414516756576 682.9236069512076 682.9565561741276 1006.364080385457 1045.65595100016 1054.63747021208 746.1024109136787 354.9812778731861 947.7078440929912 298.4278241491775
679 0.005 3.395 1 815.1638190039577 683.1547548551541 683.188064225355 1006.373661486307 1045.656060788879 1054.637485039463 746.2492112885352 355.0789151454473 947.7399674829144 298.4279136439818
680 0.005 3.4 1 815.285993753765 683.3852900892944 683.41895844585 1006.383630728915 1045.656794674253 1054.638219305307 746.3957014860439 355.176439265486 947.7724425740022 298.4280032261948
681 0.005 3.405 1 815.4077217914094 683.6152130404964 683.6492394902058 1006.393173688436 1045.656903643408 1054.638233939369 746.5418048061283 355.2738594830699 947.8044223338106 298.4280924661742
682 0.005 3.41 1 815.5292665478797 683.8445265018089 683.8789098823836 1006.403107085326 1045.657637724169 1054.638968002296 746.6876007510311 355.3711714464072 947.8367553805183 298.4281817922352
683 0.005 3.415 1 815.6503660228316 684.0732308824099 684.1079702916809 1006.412614306744 1045.657745985146 1054.638981228991 746.8330100421025 355.4683802307417 947.868594194551 298.428270774078
684 0.005 3.42 1 815.7712736890303 684.3013288882958 684.336423202446 1006.42251160768 1045.65847837651 1054.639713069417 746.9781071332695 355.5654869645568 947.9007869817399 298.4283597929312
685 0.005 3.425 1 815.8917337395127 684.5288211030534 684.5642693344292 1006.431981662149 1045.658583703855 1054.639723471936 747.1228274834755 355.6624665103973 947.9324826129048 298.4284484152094
686 0.005 3.43 1 816.0120046798919 684.7557102280271 684.7915112194872 1006.441841713269 1045.659312676835 1054.64045246396 747.2672376731235 355.7593455338874 947.9645323021349 298.4285370775637
687 0.005 3.435 1 816.1318353686132 684.9819964972949 685.0181494374368 1006.45127752517 1045.659416998717 1054.640462040675 747.4112600317013 355.8561127481353 947.99609134198 298.4286252732308
688 0.005 3.44 1 816.2514700105281 685.2076825229445 685.2441863623029 1006.461102267339 1045.660143931159 1054.641189304123 747.554641802988 355.9527733685412 948.0280051111894 298.428713527243
689 0.005 3.445 1 816.3706689020148 685.4327688367817 685.4696226843364 1006.470502861081 1045.660245666513 1054.641196712107 747.6977976238609 356.0493256788173 948.059425889849 298.4288012636762
690 0.005 3.45 1 816.4896806906845 685.6572581627465 685.6944608895063 1006.480289923076 1045.660970738209 1054.641922717799 747.840712055591 356.1457721908681 948.0911973637242 298.4288890216949
691 0.005 3.455 1 816.6082104224005 685.8811509752273 685.9187017105436 1006.489634978432 1045.661068905441 1054.641929311983 747.9832358663365 356.2421168958982 948.1224609499194 298.4289762517873
692 0.005 3.46 1 816.7265652954424 686.1044499864048 686.1423475649951 1006.499382496292 1045.66179478749 1054.642655980388 748.1255089737451 356.3383528970826 948.154088925121 298.4290634739888
693 0.005 3.465 1 816.8445040349893 686.3271552120804 686.3653989252923 1006.508711440341 1045.661896664055 1054.642662739262 748.2674396430581 356.4344819093549 948.1852242469922 298.4291501846627
694 0.005 3.47 1 816.9622537365905 686.5492693887047 686.5878581643352 1006.518423293276 1045.662616353831 1054.643383359357 748.409063637409 356.5305108548203 948.2167110436293 298.4292369140791
695 0.005 3.475 1 817.0796070858814 686.7707934720369 686.8097262043063 1006.527704049267 1045.662707362891 1054.643382758728 748.5503846605709 356.6264301810716 948.2477094220644 298.429323098898
696 0.005 3.48 1 817.1967733545874 686.9917299095932 687.031005470183 1006.537380037149 1045.663426287776 1054.644104000259 748.6913867186385 356.7222399213275 948.2790607488668 298.4294092852435
697 0.005 3.485 1 817.3135004116725 687.2120789157492 687.2516964967529 1006.546631438925 1045.663519987969 1054.644105105107 748.8319976498576 356.8179417956528 948.3099200014681 298.4294949647542
698 0.005 3.49 1 817.4300559244308 687.4318431486527 687.4718016844573 1006.556278036162 1045.664239667425 1054.644825689037 748.972253353755 356.9135424833903 948.3411367923601 298.4295806102371
699 0.005 3.495 1 817.5461844220479 687.651022697948 687.6913215319863 1006.565514760789 1045.664337436265 1054.64482695001 749.1121759936532 357.0090256149596 948.3718692340445 298.4296657204828
700 0.005 3.5 1 817.6621292185669 687.8696206133127 687.9102585449723 1006.575131262564 1045.665053268996 1054.645543346757 749.2518122586395 357.1044021463397 948.4029539822932 298.4297508316932
701 0.005 3.505 1 817.7776366819534 688.0876371708259 688.1286133275299 1006.5842741702 1045.665126164088 1054.645531929152 749.3910551160657 357.199651180635 948.43353434674 298.4298354473215
702 0.005 3.51 1 817.8929626267824 688.3050750675349 688.3463883376202 1006.593824344351 1045.665835886137 1054.646248282569 749.5300046202503 357.2948024411873 948.4644698824234 298.4299200570464
703 0.005 3.515 1 818.0078555755948 688.5219343872794 688.5635840526573 1006.602960759289 1045.665924976835 1054.646245974972 749.6685785094381 357.3898576526147 948.4949154222862 298.4300041219025
704 0.005 3.52 1 818.1224700954182 688.7382175634176 688.7802026602313 1006.612495016528 1045.666638586034 1054.646960603176 749.8068205923126 357.4848026831664 948.5257077502544 298.4300882068933
705 0.005 3.525 1 818.2367349760633 688.9539250728243 688.9962447765949 1006.621598019443 1045.66672306944 1054.646953241997 749.9446880111406 357.5796389832877 948.5560134860988 298.430171784576
706 0.005 3.53 1 818.35082268214 689.1690598653119 689.211713020616 1006.631095512422 1045.667433859399 1054.647666305166 750.0822824207544 357.6743576052557 948.5866780098199 298.4302553734298
707 0.005 3.535 1 818.4644848690216 689.3836223087479 689.4266080271641 1006.640168555637 1045.667518256878 1054.64765870944 750.2195205559286 357.7689794194843 948.6168508744215 298.4303384291767
708 0.005 3.54 1 818.5779992834488 689.5976151008558 689.6409323742943 1006.649661176407 1045.668230586096 1054.648370549386 750.3564381082695 357.8634985429526 948.6473879490566 298.430421513504
709 0.005 3.545 1 818.6910964853557 689.8110382234163 689.8546863043865 1006.658739609912 1045.668319671616 1054.648362679406 750.4929820988874 357.9578990886396 948.677437201522 298.4305041121727
710 0.005 3.55 1 818.8040432008497 690.0238946646334 690.0678723155112 1006.668204759766 1045.669032828491 1054.649073338792 750.6292553328565 358.0521925724428 948.7077983152982 298.4305867248177
711 0.005 3.555 1 818.9165149051132 690.2361854624788 690.2804920535608 1006.677186551836 1045.669086260765 1054.649051947143 750.7651864964291 358.1463785541922 948.7371280804157 298.4306688570024
712 0.005 3.56 1 819.0288042103806 690.4479124626312 690.4925468917484 1006.6865673111 1045.669794749556 1054.649767994264 750.9008177725668 358.2404569766954 948.767167996465 298.4307510340213
713 0.005 3.565 1 819.1406842103579 690.6590760921639 690.7040374693916 1006.695534079545 1045.669879369044 1054.649759172788 751.0360946565343 358.3344274104177 948.7968438730973 298.4308327332353
714 0.005 3.57 1 819.2524075268132 690.8696789413825 690.9149661702974 1006.704897377522 1045.670587608335 1054.650467295631 751.1710892684754 358.4282852724108 948.8269390233976 298.4309144739302
715 0.005 3.575 1 819.3637230705118 691.0797213049733 691.1253335553984 1006.713837576872 1045.670666827009 1054.650452600725 751.3057268148069 358.5220248700149 948.8565714782603 298.4309957731832
716 0.005 3.58 1 819.4748722598642 691.2892058878477 691.3351420339877 1006.723163882178 1045.671368289993 1054.651156599379 751.4400787966744 358.6156712054627 948.886566187628 298.4310771128733
717 0.005 3.585 1 819.5855940484414 691.4981319124159 691.5443913731048 1006.7320851379 1045.67144824844 1054.651142279836 751.5742152319785 358.7092093124507 948.9160732647584 298.4311580072101
718 0.005 3.59 1 819.6961684993345 691.7065032729835 691.7530850854832 1006.741400499831 1045.672150755095 1054.651846173317 751.7078984095804 358.8026270368765 948.9459528757291 298.4312389897831
719 0.005 3.595 1 819.806273536673 691.9143199607935 691.961223164678 1006.75025145397 1045.672210121716 1054.651819329383 751.8412218413625 358.8959415867077 948.9753108612748 298.431319530073
720 0.005 3.6 1 819.9162287580343 692.1215843501503 692.1688079549955 1006.759499248728 1045.672904766819 1054.652520803446 751.9743146886666 358.9891482415698 949.005032164874 298.4314001294496
721 0.005 3.605 1 820.0257880450125 692.3282968408648 692.3758400533661 1006.768367789042 1045.672976332686 1054.652501681801 752.1070331354435 359.082255969824 949.034266736005 298.4314803169588
722 0.005 3.61 1 820.1351906871577 692.5344601948275 692.5823218514148 1006.777615240228 1045.673672302464 1054.653201873108 752.2394651573138 359.1752520211611 949.0638607042022 298.4315606132579
723 0.005 3.615 1 820.2441851811893 692.7400747223688 692.7882539582405 1006.786422489417 1045.673740821931 1054.653180227631 752.3715361518205 359.26813791096 949.092964675869 298.4316404303915
724 0.005 3.62 1 820.3530723694374 692.9451431023546 692.9936386844861 1006.795620728711 1045.674447534063 1054.653886693886 752.5033731008139 359.3609281757954 949.1224429876149 298.431720353693
725 0.005 3.625 1 820.461538594696 693.1496656034166 693.198476734541 1006.804386320828 1045.674518408112 1054.653864344209 752.6348311033788 359.4536015954045 949.1514228082107 298.4317998443074
726 0.005 3.63 1 820.5698331910529 693.3536448218121 693.4027704488985 1006.813533162603 1045.675209710213 1054.654559629345 752.7659957640625 359.5461606393156 949.1807524774845 298.4318793974239
727 0.005 3.635 1 820.6776983925685 693.5570808814042 693.606520291851 1006.822253736813 1045.675274673422 1054.654534598703 752.8967838500139 359.6386094155749 949.2095898913035 298.4319585666046
728 0.005 3.64 1 820.7853922392268 693.7599763708453 693.8097285255234 1006.831345881401 1045.675957399012 1054.655225671168 753.0272737765885 359.73094258886 949.2387770011575 298.4320378360241
729 0.005 3.645 1 820.892678798609 693.9623317447886 694.0123958161658 1006.840019938819 1045.676017447035 1054.655198607226 753.157449020325 359.8231671971227 949.2674770254098 298.4321166756397
730 0.005 3.65 1 820.9998019706057 694.1641495471639 694.2145244651247 1006.849091854449 1045.676707423104 1054.655893854647 753.2873374573428 359.9152936725632 949.2965376702128 298.4321955997506
731 0.005 3.655 1 821.1065212655164 694.3654300974474 694.4161150423432 1006.857743998224 1045.676770199325 1054.655865882428 753.4168725621968 360.0073226191429 949.3251139827263 298.4322741220904
732 0.005 3.66 1 821.2130822276808 694.5661757535623 694.6171697845674 1006.866796015167 1045.677461817831 1054.656559392905 753.5461287330689 360.0992339963884 949.354053189719 298.4323527685608
733 0.005 3.665 1 821.3192357202518 694.7663867593328 694.8176891446137 1006.8754194258 1045.677522552273 1054.656528880657 753.6750334955111 360.1910312648721 949.382503920362 298.4324309591477
734 0.005 3.67 1 821.4252342218945 694.9660656725608 695.01767542441 1006.884428605047 1045.678206914776 1054.657218390945 753.8036615061218 360.282720902711 949.4113104071187 298.43250925874
735 0.005 3.675 1 821.5308059975525 695.1652128857867 695.2171292099594 1006.893015893825 1045.67826585684 1054.6571874725 753.9319452193183 360.374298054447 949.4396258301575 298.4325871583733
736 0.005 3.68 1 821.636236503796 695.3638307627662 695.4160527159843 1006.901995983105 1045.67895084987 1054.657876985874 754.0599593371866 360.4657613709172 949.4683012834491 298.4326651592222
737 0.005 3.685 1 821.7412691207957 695.5619195920423 695.614446413138 1006.910548144032 1045.679006682421 1054.657843060723 754.1876244349037 360.5571308918269 949.496490172976 298.4327427293617
738 0.005 3.69 1 821.8461637195713 695.7594820891054 695.8123127119715 1006.919489189155 1045.679688343096 1054.658530291561 754.3150356129959 360.6483806929194 949.5250388947341 298.4328204107801
739 0.005 3.695 1 821.9505811144993 695.9565171421351 696.0096513197331 1006.928006917639 1045.679746544948 1054.658497952236 754.4420181857921 360.7395169158218 949.5531092052547 298.4328977073872
740 0.005 3.7 1 822.0548690307915 696.153028320024 696.2064649367433 1006.936912696111 1045.680428058357 1054.659184415611 754.5687603123691 360.8305421123225 949.5815330106183 298.4329750903648
741 0.005 3.705 1 822.1587756314041 696.3490158329394 696.4027541047416 1006.945397728575 1045.680483836686 1054.659149693811 754.6951727629576 360.9214367209988 949.6094693271841 298.433052084065
742 0.005 3.71 1 822.2626109890442 696.544482691766 696.5985214370326 1006.954268444173 1045.681160290045 1054.659831956272 754.821375144821 361.0122324574841 949.6377760294981 298.4331291878663
743 0.005 3.715 1 822.3660355013584 696.7394286896016 696.7937671889895 1006.962714745435 1045.681210050378 1054.659793098756 754.9472065995676 361.102921948335 949.6655822020538 298.4332059293541
744 0.005 3.72 1 822.4693028706429 696.933856449677 696.9884936704694 1006.971549358249 1045.681885898231 1054.660475524186 755.0727595704448 361.1935009204102 949.6937415815768 298.4332828135427
745 0.005 3.725 1 822.5721662587964 697.1277662902465 697.1827014177129 1006.979961920499 1045.681934881227 1054.660435496676 755.197969741183 361.283965425469 949.721415028765 298.4333593288244
746 0.005 3.73 1 822.67487357535 697.3211602290085 697.3763924808865 1006.988764828844 1045.68261102105 1054.661117510424 755.3229014904053 361.3743237270592 949.7494491763781 298.4334359734028
747 0.005 3.735 1 822.7771796594858 697.5140387173853 697.5695673393226 1006.997143043686 1045.682659112882 1054.66107647796 755.4474848244927 361.464565728212 949.7769970433745 298.433512287328
748 0.005 3.74 1 822.8793410531678 697.7064044154242 697.7622283611292 1007.005910973557 1045.683333007864 1054.661756260337 755.5718090730194 361.5547058294264 949.8049034087896 298.4335887478148
749 0.005 3.745 1 822.9811057977826 697.8982573749239 697.9543759495607 1007.014254050929 1045.683378177942 1054.661712598677 755.6957927813061 361.6447289493437 949.8323224357435 298.4336648182976
750 0.005 3.75 1 823.0827278613683 698.0896001813657 698.1460123928672 1007.022986826035 1045.684049921063 1054.662390779443 755.8195135519032 361.7346587976525 949.8601003474167 298.4337410827749
751 0.005 3.755 1 823.1839565952274 698.2804330109853 698.3371381291565 1007.031294805592 1045.684093065324 1054.662345332525 755.9428975535328 361.8244805373799 949.8873920351912 298.4338169769821
752 0.005 3.76 1 823.2850428242125 698.4707584305347 698.5277554549599 1007.039991771205 1045.684762674166 1054.66302159855 756.0660206268208 361.9141829199626 949.9150421734097 298.4338930260733
753 0.005 3.765 1 823.3857373655133 698.6605764397962 698.7178647209694 1007.048264945389 1045.684804117716 1054.662974516739 756.1888054248105 362.003770349149 949.9422073431817 298.4339687475165
754 0.005 3.77 1 823.4863141932262 698.8498894008013 698.907468067992 1007.056933563444 1045.685473428991 1054.663649680243 756.3113289090506 362.0932480007961 949.9697403611734 298.4340446211065
755 0.005 3.775 1 823.5864937031328 699.0386976552029 699.0965659816201 1007.065173286091 1045.685512643299 1054.663600702807 756.4335151384854 362.1826166397077 949.9967825768057 298.4341201113345
756 0.005 3.78 1 823.6865705672295 699.2270037961893 699.2851609806904 1007.073819566376 1045.686187486739 1054.664279708339 756.5554064672996 362.2718740839463 950.0240923276514 298.4341957716333
757 0.005 3.785 1 823.786247455516 699.4148085767621 699.47325358464 1007.082041331054 1045.686229841812 1054.664231055454 756.6770115980146 362.361021554301 950.0510043957319 298.4342710689396
758 0.005 3.79 1 823.8857698191498 699.6021140580702 699.6608459175231 1007.090644592414 1045.686894845178 1054.664902282288 756.7983566907038 362.4500582915577 950.078296056262 298.4343465259117
759 0.005 3.795 1 823.9848955748823 699.7889202603109 699.8479382975796 1007.098817001739 1045.686929225821 1054.664849263869 756.9193637598744 362.5389851848586 950.1051030830935 298.4344216221882
760 0.005 3.8 1 824.0838812224594 699.9752297375567 700.0345329678465 1007.107377434444 1045.687591137288 1054.665519249036 757.0401142376887 362.6278005845658 950.1322652373669 298.4344968402887
761 0.005 3.805 1 824.182480760049 700.1610425741824 700.2206303081555 1007.115519333115 1045.687627875603 1054.665467797864 757.1605419946052 362.7165084786164 950.1589396445925 298.4345716777619
762 0.005 3.81 1 824.280949366719 700.346361319603 700.4062325769152 1007.124046165104 1045.688288635086 1054.666136230556 757.2807114953479 362.8051073111656 950.1859704905594 298.4346466521088
763 0.005 3.815 1 824.3790270931011 700.5311860232314 700.5913401340875 1007.132149046789 1045.688321167293 1054.666081304935 757.4005447129949 362.8935946409125 950.2125135642291 298.4347212544022
764 0.005 3.82 1 824.476973335328 700.7155192500751 700.7759552338939 1007.140643143417 1045.688981259814 1054.666749019072 757.5201264196996 362.9819706960974 950.2394172100729 298.4347960038439
765 0.005 3.825 1 824.5745282432808 700.89936104409 700.9600782370796 1007.148713749071 1045.689012289349 1054.666692395374 757.639374046761 363.0702336293762 950.2658366835506 298.4348703610086
766 0.005 3.83 1 824.6719507536451 701.0827139322937 701.1437113795314 1007.157175445264 1045.689670691808 1054.667358374332 757.7583682508188 363.1583860486234 950.2926185358367 298.434944830824
767 0.005 3.835 1 824.7689901740392 701.2655779692062 701.3268550125372 1007.165212823921 1045.689699519749 1054.667299927617 757.8770332666556 363.2464305440313 950.3189158441204 298.4350188935751
768 0.005 3.84 1 824.865814928011 701.447955668489 701.5095113697625 1007.173642481568 1045.690356144892 1054.667964482618 757.9954495518949 363.3343641999278 950.3455828824901 298.4350930136528
769 0.005 3.845 1 824.9623023314813 701.6298470925059 701.691680797242 1007.181646001144 1045.690383036585 1054.667904378759 758.11353669212 363.4221871129157 950.3717612990027 298.4351666832614
770 0.005 3.85 1 825.0586799366591 701.8112546888339 701.8733654787728 1007.190040045656 1045.691037667551 1054.668567471068 758.2313715045267 363.5098695099355 950.3982984161283 298.4352403915154
771 0.005 3.855 1 825.1546878151636 701.9921785500504 702.0545657697686 1007.198010439507 1045.691063297356 1054.668506126951 758.3488802304604 363.5974525268354 950.4243512144028 298.4353136054842
772 0.005 3.86 1 825.250575950645 702.1726212676512 702.2352839319445 1007.206373171857 1045.691717156235 1054.669168067553 758.4661429422987 363.6849337243165 950.450766332385 298.4353868622268
773 0.005 3.865 1 825.3460978913776 702.3525830292784 702.4155204118774 1007.214337024106 1045.691757448333 1054.669115593547 758.5830875966445 363.7723129852424 950.4767135499991 298.4354596059467
774 0.005 3.87 1 825.4414934392231 702.5320662029523 702.5952773796479 1007.222677575296 1045.692413154555 1054.669776657122 758.6997822751525 363.8595866159525 950.5030158514478 298.4355323520255
775 0.005 3.875 1 825.5365120183908 702.7110709228507 702.7745552052916 1007.230590938422 1045.692436918017 1054.669712090327 758.816158121432 363.9467579913639 950.5288320469696 298.4356045920824
776 0.005 3.88 1 825.6313985224717 702.8895994165339 702.9533559733874 1007.238880296833 1045.693081415205 1054.6703669642 758.9322740599536 364.0338149870509 950.5550042423994 298.4356768506404
777 0.005 3.885 1 825.7258716905956 703.0676517656897 703.1316799534965 1007.246763386193 1045.6931016357 1054.670299872441 759.0480594358119 364.120755313631 950.5806921886112 298.435748606074
778 0.005 3.89 1 825.8202355899266 703.245230530079 703.3095294203903 1007.255031763252 1045.693749607647 1054.670956687117 759.1636062765931 364.2075826306582 950.6067462351574 298.4358203690267
779 0.005 3.895 1 825.9142325334875 703.4223356217617 703.4869046363348 1007.262875234499 1045.693769086571 1054.670889627485 759.2788323652175 364.2942967872502 950.6323189387741 298.4358916509057
780 0.005 3.9 1 826.0081160797426 703.5989696136054 703.6638078107094 1007.271106301631 1045.694415464351 1054.671545142834 759.3938174495316 364.3809242016479 950.6582547136159 298.4359629372311
781 0.005 3.905 1 826.1016282592061 703.7751324018939 703.8402392052193 1007.278913915619 1045.694432864195 1054.671476092239 759.5084819959337 364.4674326902911 950.6837070787177 298.4360337462372
782 0.005 3.91 1 826.1949865621109 703.9508269095691 704.0162012663307 1007.287043680247 1045.695070278053 1054.672128923015 759.6228547992962 364.5538354586071 950.7095103304645 298.4361045581305
783 0.005 3.915 1 826.2880218167636 704.1260526683018 704.1916940783739 1007.294802819101 1045.695090888334 1054.672062046288 759.7369186872892 364.6401236483104 950.7348466594639 298.4361748980596
784 0.005 3.92 1 826.3809267311387 704.3008122672362 704.3667197893432 1007.302960541301 1045.695736211382 1054.672714861307 759.8507593300151 364.7263025716257 950.7605354433136 298.4362452159141
785 0.005 3.925 1 826.4734540214132 704.4751056088239 704.541278676793 1007.310707112803 1045.695754193563 1054.672644135303 759.9642919420423 364.8123656856367 950.7857453921525 298.4363150491796
786 0.005 3.93 1 826.5658669488365 704.6489355292052 704.7153730800886 1007.318843606711 1045.696396565067 1054.67329457951 760.0775982008034 364.8983202346741 950.8113222791781 298.4363849249796
787 0.005 3.935 1 826.6579092850511 704.8223017365171 704.88900320977 1007.326555701033 1045.696408653624 1054.673220449425 760.1905886788903 364.9841716459628 950.8364182782689 298.4364542922496
788 0.005 3.94 1 826.7498244396864 704.9952066169001 705.0621711481805 1007.334632511008 1045.697031750043 1054.673858254598 760.3033137807295 365.0699090322142 950.8618686702381 298.4365237065756
789 0.005 3.945 1 826.8413777828849 705.1676505801878 705.2348773950046 1007.342299429844 1045.697038134972 1054.673782166306 760.4157462641941 365.1555209519935 950.8868418125436 298.4365926167529
790 0.005 3.95 1 826.9328314511818 705.3396352870492 705.4071236017312 1007.350387069154 1045.697680902046 1054.674432698601 760.5279814151537 365.2410293624671 950.9121901938963 298.436661557314
791 0.005 3.955 1 827.0239148319013 705.5111609954939 705.5789103211906 1007.358028976219 1045.697686787764 1054.674354105782 760.6398747545918 365.3264196232597 950.9370493523134 298.4367300037453
792 0.005 3.96 1 827.1148775436371 705.682230428328 705.7502397447788 1007.366055953771 1045.698320310875 1054.674999687512 760.751538827414 365.4117050494024 950.9622616694226 298.4367984962165
793 0.005 3.965 1 827.2054759797936 705.8528436032077 705.9211122988627 1007.373664051588 1045.698327650675 1054.67492221082 760.8628884429343 365.4968767808199 950.9869988427072 298.4368664991923
794 0.005 3.97 1 827.2959048215681 706.0230029182758 706.0915300798367 1007.381657839775 1045.6989625146 1054.675567913952 760.9739978724334 365.5819342128866 951.0120895604532 298.4369345535632
795 0.005 3.975 1 827.3859831536333 706.192708247809 706.2614932735197 1007.389237986335 1045.698974139586 1054.675491955556 761.0847934534695 365.6668820119082 951.0367077550156 298.4370021501432
796 0.005 3.98 1 827.4759721129019 706.3619619140076 706.4310040373936 1007.397224887195 1045.699619908934 1054.676142760643 761.1953694402281 365.7517201565125 951.061708096153 298.4370698297273
797 0.005 3.985 1 827.565604175921 706.5307640088934 706.6000626208088 1007.404779907155 1045.699626377273 1054.676061212998 761.3056305745193 365.8364450670985 951.0862279084615 298.437137072909
798 0.005 3.99 1 827.6551325225155 706.699117085945 706.7686712441757 1007.412720472054 1045.700257935313 1054.676702816452 761.4156573970448 365.9210648783843 951.1111115950603 298.4372043992302
799 0.005 3.995 1 827.7442992327225 706.8670210361055 706.936830149288 1007.420235270651 1045.700259241016 1054.67661989684 761.5253735690166 366.0055737032451 951.1355124052004 298.4372713058462
800 0.005 4 1 827.8333516832712 707.034478252762 707.1045413866236 1007.428149047702 1045.700892931413 1054.677263669924 761.6348969908307 366.089974223995 951.1602777922152 298.4373383110581
801 0.005 4.005 1 827.9224132171722 707.2014887193818 707.271805206043 1007.435620888674 1045.700887680743 1054.677176687205 761.7441500896997 366.1742629663098 951.1845441800226 298.437404934727
802 0.005 4.01 1 828.0111691275764 707.368055180884 707.438624167122 1007.443505170308 1045.701521989233 1054.677820551258 761.8531156908361 366.2584434626785 951.2091807562127 298.4374716503331
803 0.005 4.015 1 828.099489014807 707.5341774468973 707.6049982985769 1007.450968431652 1045.701525869505 1054.677737274847 761.9617872662928 366.3425119511516 951.2333600200076 298.4375379653723
804 0.005 4.02 1 828.1876626496659 707.6998578357513 707.7709296953153 1007.458813478004 1045.702153205139 1054.678375000976 762.0702158490402 366.4264705470524 951.2579025259695 298.437604370915
805 0.005 4.025 1 828.2754541991341 707.8650961555708 707.936418513409 1007.466233037922 1045.702150228211 1054.678287683115 762.1783307176617 366.5103180187189 951.2819623994531 298.4376703951141
806 0.005 4.03 1 828.3631299896899 708.0298949753729 708.1014669242277 1007.474040866765 1045.702775242513 1054.678924595787 762.2862140927708 366.5940590610353 951.3063857162812 298.4377365252546
807 0.005 4.035 1 828.4504406673664 708.1942540511618 708.2660750926981 1007.48142658948 1045.702770906581 1054.678836415799 762.3937896009871 366.6776858941319 951.3303277876494 298.4378022651965
808 0.005 4.04 1 828.537613123716 708.3581756747654 708.4302449359035 1007.489198924723 1045.703389209106 1054.679468904016 762.5011379295792 366.761199389349 951.3546194591141 298.437868120572
809 0.005 4.045 1 828.6244366385166 708.5216599404667 708.5939768611423 1007.496552980934 1045.703382893613 1054.679379644873 762.6081841666265 366.8446091053734 951.378442774099 298.437933589742
810 0.005 4.05 1 828.7111655983508 708.6847092789759 708.7572729893192 1007.504298754399 1045.704005016574 1054.68001373521 762.7150065866012 366.9279059015354 951.4026363679695 298.437999188389
811 0.005 4.055 1 828.7975370008132 708.8473235109855 708.9201334893123 1007.511619289216 1045.703996609601 1054.679922040995 762.8215216583611 367.011092635839 951.4263498187373 298.4380644274636
812 0.005 4.06 1 828.8838092756729 709.0095051370001 709.0825605038983 1007.519332998486 1045.704619350289 1054.680556781471 762.9278117208033 367.0941687395297 951.4504323663336 298.4381297928796
813 0.005 4.065 1 828.9697297881196 709.1712536509319 709.2445540541763 1007.526630241457 1045.704614470372 1054.680466734523 763.0337960044454 367.1771367969822 951.4740401057355 298.4381947602877
814 0.005 4.07 1 829.0555523805816 709.3325717188037 709.4061162723508 1007.534315519966 1045.705235496686 1054.68109888167 763.1395567467703 367.2600030105078 951.4980139358609 298.4382598503722
815 0.005 4.075 1 829.1410239664852 709.493459429502 709.5672474855706 1007.541578358388 1045.705225576233 1054.681005009923 763.2450241733893 367.3427517608683 951.521508465398 298.4383245548749
816 0.005 4.08 1 829.226410961849 709.6539188239653 709.7279496484315 1007.549230987002 1045.705844421348 1054.681635932135 763.3502620584051 367.4254000548214 951.5453718031698 298.4383893713967
817 0.005 4.085 1 829.3114387078089 709.8139499258341 709.8882229606033 1007.55646126956 1045.705832976066 1054.681540952904 763.4552030832085 367.5079293544597 951.5687535498286 298.4384537929899
818 0.005 4.09 1 829.3963669977267 709.973555266486 710.0480695988996 1007.564081892194 1045.706450023617 1054.682170216949 763.5599261723418 367.590346352704 951.5925037003819 298.4385183100132
819 0.005 4.095 1 829.4809398723276 710.1327346581133 710.2074897392486 1007.571279523836 1045.706436274645 1054.682073303812 763.6643530540935 367.6726509359992 951.6157744246722 298.4385824528281
820 0.005 4.1 1 829.5654123222276 710.2914905000932 710.3664854773644 1007.578868070028 1045.707051769924 1054.682701381438 763.768573720661 367.7548440204201 951.6394122855064 298.438646723611
821 0.005 4.105 1 829.6495318638877 710.449822700005 710.5250569983681 1007.586038283041 1045.70703721283 1054.682603207913 763.8725293380135 367.8369309214306 951.6625707273316 298.4387106195232
822 0.005 4.11 1 829.7335559427333 710.6077335883652 710.683206391096 1007.593597497814 1045.707651242749 1054.683229749914 763.976243424383 367.9189068390221 951.6860972586235 298.4387746485933
823 0.005 4.115 1 829.8172312384281 710.7652231367946 710.8409338560067 1007.600722591898 1045.707631277654 1054.683128930518 764.0796608446983 368.000765963776 951.7091397800824 298.4388383040952
824 0.005 4.12 1 829.9008295931914 710.9222938470079 710.9982415612334 1007.608241345418 1045.708242353664 1054.683754107834 764.1828555788771 368.0825166972719 951.7325530377343 298.4389021025077
825 0.005 4.125 1 829.9840733662177 711.0789455079848 711.1551296674065 1007.615343016693 1045.708224704059 1054.683653542388 764.2857551999529 368.1641550487274 951.7554887810131 298.4389655351422
826 0.005 4.13 1 830.0672184941109 711.23518035046 711.3116001759977 1007.622834472004 1045.708834516674 1054.684276460799 764.3884327513924 368.2456857419432 951.778791558449 298.439029134377
827 0.005 4.135 1 830.150016420945 711.3909985118972 711.4676533658082 1007.629904080296 1045.708814009835 1054.684173521131 764.4908215902349 368.3271071164064 951.8016176033099 298.4390923964986
828 0.005 4.14 1 830.2326547441378 711.5464022915256 711.6232913393266 1007.637368861934 1045.709423747153 1054.684796109975 764.5930043278063 368.4084212407824 951.8248113602381 298.4391558047357
829 0.005 4.145 1 830.3149833682188 711.7013915016025 711.7785142180164 1007.644411298226 1045.70940247976 1054.684692051189 764.69489198346 368.489623005826 951.8475308779565 298.439218875025
830 0.005 4.15 1 830.3972344571188 711.8559683026308 711.9333239581507 1007.651843188781 1045.710009916705 1054.685312905748 764.7965556191724 368.5707141694691 951.8706194663946 298.4392821322741
831 0.005 4.155 1 830.479144984747 712.0101329346192 712.0877208605011 1007.658849517362 1045.709985694403 1054.685207056487 764.8979496915786 368.6516993379562 951.8932251015027 298.4393450688002
832 0.005 4.16 1 830.5609740996248 712.1638875784907 712.2417069666934 1007.666251417331 1045.710592927104 1054.685827540905 764.9991224250275 368.7325759895297 951.9162050837197 298.4394081705963
833 0.005 4.165 1 830.6424638427191 712.3172320634105 712.3952824018543 1007.673233458229 1045.710569629677 1054.685721350861 765.1000053975761 368.8133356957767 951.9387084186797 298.4394709628089
834 0.005 4.17 1 830.7238742482838 712.4701686793663 712.5484491865819 1007.680610766586 1045.711177342237 1054.686341144115 765.2006757731579 368.8939890711967 951.9615853442187 298.4395339079766
835 0.005 4.175 1 830.8049410054141 712.622697289748 712.7012074470636 1007.687563785912 1045.711152389176 1054.686233282403 765.3010523771584 368.9745321002409 951.9839824783187 298.4395965385438
836 0.005 4.18 1 830.8859240437155 712.7748202449296 712.8535592373579 1007.694905518636 1045.711755365995 1054.686849940559 765.4012195736321 369.0549659764959 952.0067486053996 298.4396593596351
837 0.005 4.185 1 830.9665653124933 712.926537483243 713.0055047451197 1007.701825436805 1045.711727683577 1054.686740242724 765.5011062400555 369.1352857026116 952.0290376029567 298.4397218612435
838 0.005 4.19 1 831.0471247807386 713.0778512950953 713.1570460128322 1007.709137105125 1045.712329471774 1054.687355834509 765.6007945049386 369.2154986175264 952.0516970994292 298.4397845412781
839 0.005 4.195 1 831.1273667621929 713.2287615216998 713.308183192128 1007.716021442566 1045.71229973033 1054.687244887719 765.7001873533519 369.2955958056013 952.0738793765649 298.4398469294896
840 0.005 4.2 1 831.2075125075816 713.3792704168827 713.4589182494577 1007.723301513266 1045.71290124051 1054.687860189184 765.7993702333723 369.3755855449478 952.0964318398979 298.4399094861579
841 0.005 4.205 1 831.2873111263785 713.5293777301296 713.6092512618246 1007.730161010212 1045.712872020555 1054.687748659079 765.8982687614423 369.4554702772564 952.1185068978048 298.4399717132398
842 0.005 4.21 1 831.3670250305935 713.6790859461632 713.7591843235456 1007.737414335258 1045.713472174591 1054.688362158716 765.9969821685008 369.5352461666333 952.1409533495606 298.4400341103342
843 0.005 4.215 1 831.4463965250064 713.8283947372427 713.9087175042349 1007.744244394144 1045.713440340875 1054.688248248374 766.0953996752835 369.6149126114678 952.162922344294 298.4400961670057
844 0.005 4.22 1 831.5256830174974 713.977306417317 714.057852804269 1007.751435490145 1045.714029792791 1054.688858872862 766.1936203106686 369.6944738896428 952.1852563085273 298.4401583885796
845 0.005 4.225 1 831.6046102075978 714.1258207436275 714.2065902767168 1007.758208603965 1045.713990780477 1054.688742809956 766.2915471375957 369.7739258408326 952.2071067275556 298.4402202872915
846 0.005 4.23 1 831.6834684913497 714.2739399933681 714.354931894643 1007.765375547293 1045.714587750979 1054.689354851794 766.3892712845866 369.8532777056284 952.2293346735956 298.4402823188031
847 0.005 4.235 1 831.7619956552651 714.4216640790279 714.5028778457547 1007.772132734906 1045.714554659479 1054.689239675777 766.4867144379521 369.9325135354827 952.2510903874711 298.4403439961278
848 0.005 4.24 1 831.8404476124327 714.5689953869523 714.6504301903802 1007.779289287297 1045.715151278482 1054.689849363122 766.5839550201246 370.0116381358303 952.2732194898487 298.440405791774
849 0.005 4.245 1 831.9185631472169 714.7159335630646 714.7975889673486 1007.78602639548 1045.715116109958 1054.689731963317 766.6809144141994 370.0906625318219 952.2948726050856 298.4404671983928
850 0.005 4.25 1 831.9966021023812 714.862481047842 714.9443562278085 1007.793157454438 1045.715710129583 1054.690339886705 766.7776711282469 370.1695748179282 952.3168983699046 298.4405286906127
851 0.005 4.255 1 832.0743079562907 715.0086375648193 715.0907320481109 1007.799865726907 1045.71567205204 1054.690220809342 766.8741490528769 370.2483679056523 952.3384477548612 298.4405897554641
852 0.005 4.26 1 832.1519338488167 715.1544052254186 715.2367183222831 1007.806966700791 1045.716264563449 1054.690828083935 766.9704189359855 370.3270534229196 952.3603688289654 298.4406508639286
853 0.005 4.265 1 832.229227615993 715.2997839685748 715.3823151781119 1007.813645525223 1045.716225354226 1054.690707953911 767.0664144672952 370.4056214433824 952.3818149077219 298.4407114998545
854 0.005 4.27 1 832.3064440606829 715.4447760351915 715.5275245972216 1007.820717999878 1045.716816921493 1054.691314131767 767.1622071583299 370.4840710569786 952.403633959554 298.4407721721328
855 0.005 4.275 1 832.3833356177646 715.5893813186231 715.6723467181997 1007.827370246472 1045.716775759174 1054.691191772108 767.2577326365318 370.56241376584 952.4249791415788 298.4408323621307
856 0.005 4.28 1 832.4601476495442 715.7336019864613 715.8167834725192 1007.834406409312 1045.717363235254 1054.691795450039 767.3530458940429 370.6406519069274 952.4466919244691 298.4408925802167
857 0.005 4.285 1 832.5366237575161 715.8774378810626 715.9608349613515 1007.841019322543 1045.717318865615 1054.691672130338 767.4480846218452 370.7187895246564 952.4679274590276 298.4409523031247
858 0.005 4.29 1 832.6130257427782 716.0208912674149 716.1045031764615 1007.848030329142 1045.717907899564 1054.692276507442 767.542926366902 370.7968066389411 952.4895390235097 298.4410120796505
859 0.005 4.295 1 832.6890957962032 716.1639621395713 716.2477883034155 1007.854620414766 1045.717864569062 1054.692152681549 767.6375036171943 370.8747160064711 952.5106753432161 298.4410714027234
860 0.005 4.3 1 832.765098663567 716.3066526367579 716.3906923434907 1007.86165525196 1045.718453666536 1054.692754985902 767.7318974108883 370.9525215553557 952.5321997182305 298.4411307599314
861 0.005 4.305 1 832.8407739118984 716.4489626023785 716.5332153606987 1007.868226460982 1045.718410207489 1054.692630593297 767.8260112760402 371.0302205847811 952.5532452537602 298.4411896597864
862 0.005 4.31 1 832.916379519856 716.5908939470821 716.6753591402497 1007.875188198719 1045.718998978449 1054.693234199698 767.9199199160674 371.1078098723207 952.574661082644 298.4412485968329
863 0.005 4.315 1 832.9916484916848 716.7324466692482 716.817123804629 1007.881729196418 1045.718954225826 1054.693108183409 768.0135728599537 371.1852953874475 952.5955984370271 298.4413070681823
864 0.005 4.32 1 833.0668266906961 716.8736228423282 716.9585112091703 1007.888660528718 1045.719538498678 1054.693707682716 768.1070364398232 371.2626732697346 952.6169064655866 298.4413655445949
865 0.005 4.325 1 833.1416909723629 717.0144223423406 717.0995214690328 1007.895164183114 1045.719489479381 1054.693579218432 768.2002219421781 371.3399395082654 952.637739413723 298.4414235609385
866 0.005 4.33 1 833.216501843854 717.1548475712603 717.240156651392 1007.902058706656 1045.720072884014 1054.694178656925 768.2931503539793 371.4171021274141 952.6589494034577 298.441481581557
867 0.005 4.335 1 833.290986951941 717.2948982285072 717.3804167952046 1007.908542082717 1045.72002646662 1054.694050919677 768.3858683689309 371.4941550031876 952.6796835548803 298.4415391632381
868 0.005 4.34 1 833.3654044437396 717.4345765237081 717.5203038227796 1007.915413321135 1045.720608407722 1054.694648184065 768.4783893004894 371.5711095398634 952.7007894865062 298.4415967717171
869 0.005 4.345 1 833.4394903967275 717.5738820840227 717.6598176963839 1007.921858289904 1045.720556975109 1054.694517316069 768.570664581071 371.6479460963157 952.7214179146588 298.4416539387109
870 0.005 4.350000000000001 1 833.5135101986024 717.7128171167172 717.7989601923315 1007.928690240533 1045.721136991528 1054.695113817836 768.6627547080727 371.7246746563305 952.7424070452689 298.4417111535861
871 0.005 4.355 1 833.5872060179868 717.8513815215431 717.9377315930774 1007.935100921782 1045.721084747817 1054.694982253268 768.7545818130782 371.8012946651176 952.7629145826411 298.4417679095449
872 0.005 4.36 1 833.6608389852724 717.9895776146361 718.0761339223377 1007.941906811237 1045.721663539483 1054.695577452955 768.8461985092785 371.8778066617022 952.7838115548642 298.4418247391791
873 0.005 4.365 1 833.734153449566 718.1274050728172 718.2141671927483 1007.948291779454 1045.721610153589 1054.695444610496 768.9375419939557 371.9542221713768 952.8042382850113 298.4418811416505
874 0.005 4.37 1 833.8074038929617 718.2648662106055 718.3518333713427 1007.955070370142 1045.722187559896 1054.69603858576 769.0286913180141 372.0305298708472 952.8250429103597 298.4419376336273
875 0.005 4.375 1 833.8803339502468 718.4019607720753 718.4891325034824 1007.961428045587 1045.722133592685 1054.695905010821 769.1195796877331 372.1067186647969 952.8453738462675 298.4419937224498
876 0.005 4.38 1 833.9531985505023 718.5386909818261 718.6260665477623 1007.968178306846 1045.722709769143 1054.696497670759 769.2102754316082 372.1828004174523 952.866080764995 298.4420499135595
877 0.005 4.385 1 834.0257472583138 718.6750564527988 718.762635468828 1007.974505135574 1045.722653329106 1054.696362202705 769.3007011037402 372.2587746232829 952.8863116635397 298.4421057568856
878 0.005 4.39 1 834.098230880129 718.8110594582711 718.8988411967744 1007.981225268095 1045.723227835829 1054.696953598882 769.3909393889236 372.3346356044072 952.9069194023032 298.4421617179797
879 0.005 4.395 1 834.170393097089 718.9466997462862 719.0346837607466 1007.987522746052 1045.72316999432 1054.696816923406 769.4809169735843 372.4103932417517 952.9270521973119 298.442217310431
880 0.005 4.4 1 834.2424910396694 719.081979530984 719.1701650933231 1007.994214135792 1045.723743563603 1054.697407460715 769.5707064459506 372.486038543785 952.9475612648343 298.4422730419329
881 0.005 4.405 1 834.3142680163661 719.2168984356267 719.3052851573127 1008.000483281092 1045.723684890292 1054.697270027035 769.6602332407264 372.5616039073706 952.9675949109106 298.4423283884408
882 0.005 4.41 1 834.3859741213073 719.3514587415038 719.4400458854876 1008.00714742124 1045.724257762012 1054.6978597512 769.7495749148923 372.637053503138 952.9880063604774 298.442383886607
883 0.005 4.415 1 834.4573308815967 719.4856608123392 719.5744475351794 1008.013171526321 1045.724181796103 1054.697716016752 769.8386004154187 372.7123859183879 953.0078955849731 298.4424390332995
884 0.005 4.42 1 834.5286404752679 719.619506208942 719.7084919020634 1008.019737920294 1045.724755677419 1054.698307669385 769.9274975781385 372.787632777648 953.028185760562 298.4424942508369
885 0.005 4.425 1 834.5996408334531 719.7529945865326 719.8421789144436 1008.025928626197 1045.724699289134 1054.698169215427 770.0161402507048 372.8627627333059 953.0480151943777 298.4425491063518
886 0.005 4.43 1 834.6705172596696 719.8861280667369 719.975510420183 1008.032539461701 1045.725272989711 1054.698755949871 770.1045517963207 372.937781874602 953.0682313957645 298.4426040730613
887 0.005 4.435 1 834.7411056059955 720.0189065044272 720.1084864655702 1008.038728434495 1045.725209854766 1054.698612687863 770.1927354194995 373.0126922425192 953.0879751762093 298.4426586204959
888 0.005 4.44 1 834.8116477357714 720.1513321337279 720.2411089819234 1008.045310284974 1045.725777107358 1054.699197648722 770.2807457420083 373.0874909321791 953.1080973009759 298.4427132755051
889 0.005 4.445 1 834.8818884117436 720.2834046418536 720.3733779659251 1008.051470706368 1045.725712745032 1054.699055199236 770.3685051024945 373.1621803042617 953.1277463398242 298.4427675400043
890 0.005 4.45 1 834.9521004180323 720.4151267106492 720.5052956401527 1008.058015568471 1045.726275459025 1054.699637528244 770.456093786352 373.2367651909257 953.1477721936305 298.4428219754473
891 0.005 4.455 1 835.0221447318152 720.5464978427394 720.6368618872449 1008.064126747948 1045.726202436089 1054.699490486256 770.543450032432 373.3112415109455 953.1672983951319 298.4428759837897
892 0.005 4.46 1 835.0920486867819 720.6775202594921 720.7680788132536 1008.070646766225 1045.726771534165 1054.700077733326 770.6305927892 373.3856093160609 953.1872404067217 298.4429301303707
893 0.005 4.465 1 835.1616059740808 720.8081930925346 720.8989459051606 1008.076749921124 1045.726708798497 1054.699935611294 770.7174716942595 373.4598665551064 953.2067049495477 298.442983897125
894 0.005 4.47 1 835.2311072200461 720.938518864618 721.0294651856162 1008.083262880285 1045.727279702281 1054.70052069618 770.8041815107335 373.5340236244024 953.2265552735718 298.4430378108789
895 0.005 4.475000000000001 1 835.300281584981 721.0684973293246 721.1596367384213 1008.089321620693 1045.727208260047 1054.700371708959 770.8906592450467 373.6080714988693 953.2459171929414 298.4430913089198
896 0.005 4.48 1 835.3694123167646 721.198130172627 721.289462022417 1008.095867670249 1045.72778070648 1054.70095561991 770.9769248066926 373.6820111897274 953.2656786175203 298.4431449434111
897 0.005 4.485 1 835.4382223328112 721.3274172618874 721.4189411767419 1008.101943757847 1045.727708824451 1054.70080514603 771.0629116338463 373.7558464247351 953.2849572087825 298.4431981804235
898 0.005 4.49 1 835.5069824673017 721.4563608746339 721.5480761521297 1008.108396075436 1045.72826811102 1054.701384390308 771.1487326457035 373.8295735343762 953.3046132357911 298.4432515585978
899 0.005 4.495 1 835.5754253209649 721.5849607146259 721.6768669253602 1008.11441506365 1045.728194579437 1054.701235345431 771.2343129605896 373.9031947853961 953.3237894379241 298.4433045595051
900 0.005 4.5 1 835.6438178352058 721.7132189449603 721.805315395575 1008.120829499038 1045.72875590631 1054.701815714468 771.3197230389675 373.9767085804368 953.3433476267755 298.443357763467
901 0.005 4.505 1 835.7118925943548 721.8411353177303 721.9334215514968 1008.126815939864 1045.728682171154 1054.701665282963 771.4048859378346 374.0501153288343 953.3624274384847 298.4434105634389
902 0.005 4.51 1 835.7799231726467 721.9687119547262 722.0611872868933 1008.133200940484 1045.729242514968 1054.702244013239 771.4898765651385 374.1234152912135 953.3818910190616 298.4434635793908
903 0.005 4.515 1 835.8476416725141 722.0959484693282 722.1886125167123 1008.139161508908 1045.729168411094 1054.702092541597 771.5746170090745 374.1966093536428 953.4008788608005 298.4435161712979
904 0.005 4.52 1 835.9153216690798 722.2228470799084 722.3156991590455 1008.145535328593 1045.729731405928 1054.70267140016 771.6592167230473 374.2696970707324 953.4202529181114 298.4435690014902
905 0.005 4.525 1 835.9826221079395 722.3494072704294 722.4424470364837 1008.151453757636 1045.729647894829 1054.702513857904 771.7435844724854 374.342680676125 953.4391252480779 298.4436214700798
906 0.005 4.53 1 836.0498963211237 722.4756313703667 722.5688580906429 1008.15777819294 1045.73020303187 1054.703089296934 771.8277572213369 374.4155579967308 953.4583979236606 298.443674131668
907 0.005 4.535 1 836.1168839521357 722.6015189725848 722.6949322717815 1008.163686437285 1045.730127604913 1054.702936565387 771.9116728908743 374.4883287184076 953.4772050184827 298.4437264679345
908 0.005 4.54 1 836.1838365898529 722.7270722388242 722.8206714317921 1008.169992111824 1045.730684972944 1054.703512119042 771.9954084206646 374.5609948340806 953.4963939687829 298.443778981981
909 0.005 4.545 1 836.2504871502125 722.8522908290228 722.9460755186332 1008.175872054224 1045.730606672338 1054.70335662223 772.078892513892 374.6335476854999 953.5151068457294 298.443831193841
910 0.005 4.55 1 836.3170862986399 722.9771769126428 723.0711464075366 1008.182151947121 1045.731162738522 1054.703930982376 772.1621977549249 374.7059963471394 953.5342039849966 298.4438836124372
911 0.005 4.555 1 836.3833746829972 723.1017301457001 723.1958840338373 1008.18799463917 1045.731078075431 1054.703771671054 772.2452534916841 374.7783400841202 953.5528161657297 298.4439357167403
912 0.005 4.56 1 836.4496234725323 723.2259526277004 723.320290248514 1008.194240750462 1045.731630891152 1054.704344367138 772.3281413077315 374.8505781587144 953.5718150085011 298.4439880054755
913 0.005 4.565 1 836.5155683232812 723.349843972784 723.4443649574258 1008.200064645241 1045.731550816696 1054.704187635241 772.4107833140905 374.9227111530951 953.5903420477089 298.44403995486
914 0.005 4.57 1 836.5814736827903 723.473406356645 723.5681100295606 1008.206287768324 1045.732104133196 1054.704759491399 772.4932580423982 374.9947392077653 953.6092537140809 298.444092116505
915 0.005 4.575 1 836.6470702569405 723.5966393716595 723.6915253663142 1008.212086405136 1045.732023073854 1054.704601479923 772.5754815711365 375.0666669129832 953.6276916664691 298.4441439320006
916 0.005 4.58 1 836.7126289049978 723.7195451910897 723.8146128324024 1008.218283723621 1045.732575237816 1054.70517228734 772.6575418072601 375.1384921861112 953.6465136293546 298.4441959932828
917 0.005 4.585 1 836.7778833224827 723.8421233617414 723.9373722976882 1008.224050691065 1045.732490167329 1054.705011480696 772.7393816537644 375.2102077582285 953.664858700904 298.4442476543998
918 0.005 4.59 1 836.8430969360794 723.9643760199617 724.0598056036364 1008.230217655192 1045.733040365057 1054.705581138739 772.8210461697699 375.2818177945794 953.6835874141947 298.4442996039811
919 0.005 4.595 1 836.9080064157904 724.0863028062849 724.1819126617106 1008.23596091405 1045.732956597645 1054.705420988851 772.9024614503822 375.3533221895925 953.701842534485 298.4443511783823
920 0.005 4.600000000000001 1 836.9728767512429 724.2079058867033 724.3036953387315 1008.242103231647 1045.73350631907 1054.705989744702 772.9837087421336 375.4247206633942 953.7204816503577 298.4444030498062
921 0.005 4.605 1 837.0374433594078 724.3291848591786 724.4251535348673 1008.247820740855 1045.733421668342 1054.705828633953 773.0647103381173 375.4960141998141 953.7386474554843 298.444454523125
922 0.005 4.61 1 837.1019736960391 724.4501418329169 724.5462890837123 1008.253935372985 1045.733970081893 1054.706396343622 773.1455658438776 375.5672023582034 953.7571978729749 298.4445062802681
923 0.005 4.615 1 837.1662003657397 724.5707763629204 724.6671018466158 1008.259625555036 1045.733883525432 1054.706233571759 773.2261685739047 375.6382844272774 953.7752734453843 298.4445576675131
924 0.005 4.62 1 837.2303905333386 724.6910906413957 724.7875936849318 1008.265714659141 1045.734430774705 1054.706800235763 773.3066047719345 375.7092609570659 953.7937339842948 298.4446092998933
925 0.005 4.625 1 837.2942767724503 724.8110842172102 724.9077644716562 1008.271378325045 1045.734342735565 1054.706636242506 773.3867950252351 375.7801271903041 953.8117202161432 298.444660568817
926 0.005 4.63 1 837.3581664426539 724.930759193448 725.0276160289361 1008.277444340222 1045.734889440178 1054.707201967843 773.4668332541385 375.8508666716759 953.8300990016356 298.4447120440173
927 0.005 4.635 1 837.4217403897455 725.0501152421567 725.147148281207 1008.283082667561 1045.734800656056 1054.70703726995 773.54662699983 375.9215231965972 953.8479989952351 298.4447631502109
928 0.005 4.64 1 837.4852743214043 725.1691545014137 725.2663630694561 1008.289116882068 1045.735344837579 1054.707601555598 773.6262543266372 375.99207703769 953.8662819363881 298.4448145198852
929 0.005 4.645 1 837.5485121768912 725.2878765969414 725.3852603009578 1008.294727629399 1045.735254591366 1054.7074355143 773.7056484699967 376.0625158988121 953.8840904841725 298.4448654486179
930 0.005 4.65 1 837.6117139487382 725.4062836456249 725.5038418296749 1008.300741519393 1045.735799441139 1054.707999558944 773.784881459851 376.1328574317395 953.9022726363518 298.4449165580814
931 0.005 4.655 1 837.6746048859183 725.5243748180013 725.6221073030398 1008.30632780312 1045.735708485304 1054.707832680116 773.8638650595706 376.2030954859522 953.9199743776757 298.4449672494292
932 0.005 4.66 1 837.7374575341576 725.6421531473335 725.7400590091305 1008.312309980956 1045.736249393649 1054.708394356019 773.942722925464 376.2732311614519 953.9380540012581 298.4450181099613
933 0.005 4.665 1 837.8000106346296 725.7596175823884 725.8576965416539 1008.31786899748 1045.736156730178 1054.708226482937 774.021331653357 376.3432650245729 953.9556642241697 298.4450684635323
934 0.005 4.67 1 837.8625303984891 725.8767699500569 725.975021418272 1008.323818848751 1045.736695721909 1054.708787128642 774.0997754888203 376.4131880034666 953.9736476601241 298.4451189763197
935 0.005 4.675 1 837.9247539668401 725.9936101187961 726.0920337431787 1008.329349849804 1045.736602075109 1054.708618431929 774.1779804733225 376.4830200906226 953.9911663057381 298.4451689554094
936 0.005 4.68 1 837.9869455149907 726.1101402585045 726.2087353709845 1008.335284638612 1045.737143385927 1054.709179381238 774.2560255812285 376.5527380776842 954.0090792349537 298.4452190557167
937 0.005 4.685 1 838.048818006395 726.2263599662419 726.3251261692308 1008.340770468213 1045.737036667296 1054.70900176386 774.3338296035782 376.6223576286955 954.0265024648745 298.4452686661865
938 0.005 4.69 1 838.1106649372251 726.3422713385881 726.4412079902795 1008.346669690528 1045.737574942954 1054.70956229953 774.4114805465337 376.6918739269667 954.0443214089125 298.4453183984929
939 0.005 4.695 1 838.1722203954766 726.4578739132444 726.5569806829392 1008.352146142903 1045.737477532604 1054.70939045507 774.4888998734547 376.7612869353179 954.0616705706055 298.4453675919888
940 0.005 4.7 1 838.2337510346935 726.573169830034 726.672446066686 1008.358028323916 1045.738017454226 1054.709950414308 774.5661662418346 376.8305960356232 954.0794113988316 298.4454169051616
941 0.005 4.705 1 838.2949840159878 726.6881584209393 726.7876038827206 1008.363479850463 1045.737918176585 1054.709776644689 774.6431912629556 376.8998023809455 954.0966760614598 298.4454657329456
942 0.005 4.71 1 838.3562014176596 726.8028420198698 726.9024560283497 1008.369348914349 1045.738463342291 1054.710339602525 774.720071755222 376.968903131695 954.1143408114042 298.4455146851847
943 0.005 4.715 1 838.417138196435 726.9172202291187 727.0170024303741 1008.37479374755 1045.738361944492 1054.710162385137 774.7967226621518 377.0379021246653 954.1315243766304 298.4455630903452
944 0.005 4.72 1 838.4780364363322 727.0312949870182 727.1312447777096 1008.3806281315 1045.738897011023 1054.710719261694 774.8732150492792 377.1067962771928 954.149087782392 298.4456116300384
945 0.005 4.725000000000001 1 838.5386384939609 727.1450658687432 727.2451829129063 1008.386034809684 1045.738796319085 1054.710544421649 774.949477117571 377.1755882556575 954.1661805372149 298.4456596453604
946 0.005 4.73 1 838.5992100349805 727.2585350627035 727.3588186822919 1008.391840970169 1045.739332499374 1054.711101740132 775.025589519244 377.244277245328 954.183662949009 298.4457077912699
947 0.005 4.735 1 838.659489184831 727.3717020181883 727.4721519013325 1008.397221078414 1045.739230656537 1054.710925344511 775.1014713492116 377.3128683500037 954.2006756755297 298.445755400317
948 0.005 4.74 1 838.7197395498002 727.4845688484046 727.5851843588773 1008.403000335257 1045.739765208575 1054.711481253973 775.1772012074662 377.3813568095643 954.2180756243019 298.4458031105375
949 0.005 4.745 1 838.7796853830092 727.5971350385935 727.697915875406 1008.408354249033 1045.739662820003 1054.711304303674 775.2526888626285 377.4497413616281 954.2350051537312 298.4458503315713
950 0.005 4.75 1 838.8396084569305 727.70940271827 727.8103482411997 1008.414108557478 1045.740196562139 1054.711859255192 775.3280326436353 377.5180245394548 954.252320542144 298.445897646995
951 0.005 4.755 1 838.8992438131277 727.8213713223149 727.922481249907 1008.419437535634 1045.740092807867 1054.711681039066 775.4031460979819 377.5861998733323 954.2691644836538 298.4459444624522
952 0.005 4.76 1 838.9588554465503 727.9330429913514 728.0343166887717 1008.425166629217 1045.740625385636 1054.712235007622 775.4781129316011 377.6542730315006 954.286394411793 298.4459914112737
953 0.005 4.765 1 839.0181914552443 728.0444173295771 728.1458544480081 1008.430472497212 1045.740520850655 1054.712055668826 775.552842772554 377.7222426800091 954.3031565164714 298.4460378634359
954 0.005 4.77 1 839.0774996093299 728.1554963527296 728.2570962722569 1008.436177490575 1045.741052427436 1054.712608825633 775.6274308066151 377.7901119885043 954.3203036415041 298.4460845273435
955 0.005 4.775 1 839.136519182662 728.2662796366083 728.36804200911 1008.441456065036 1045.740945621159 1054.712428109252 775.7017976218254 377.8578790441563 954.3369786817503 298.4461307006656
956 0.005 4.78 1 839.1955221490284 728.3767685672827 728.4786929329291 1008.447155406619 1045.741479082395 1054.712981443384 775.7760007516102 377.9255461014253 954.3540616611721 298.4461770359763
957 0.005 4.785 1 839.2542373706267 728.4869632011759 728.5890492173411 1008.452413571768 1045.741371086244 1054.712799361797 775.8499837933153 377.9931100857173 954.3706635367741 298.4462229307277
958 0.005 4.79 1 839.3129409649681 728.5968655786709 728.6991126383714 1008.458067039935 1045.741899309107 1054.713349940515 775.9238207631678 378.0605728194494 954.3876476840965 298.4462690175531
959 0.005 4.795 1 839.3713498424352 728.7064752498253 728.8088830283305 1008.463293598892 1045.741789720487 1054.713167184884 775.9974328601141 378.1279303630412 954.4041581595308 298.4463147036295
960 0.005 4.8 1 839.4297296416451 728.8157943353712 728.9183621893818 1008.468920277609 1045.742317636643 1054.713717514181 776.0709014210764 378.1951835409424 954.4210560319781 298.4463605827795
961 0.005 4.805 1 839.4878212512922 728.9248223128023 729.027549928436 1008.474122729799 1045.742208049313 1054.713534238766 776.1441482297203 378.2623300977543 954.4374843065602 298.4464060456775
962 0.005 4.81 1 839.545887857828 729.0335612480433 729.136448008334 1008.479724886837 1045.74273481892 1054.714083310629 776.2172489959685 378.3293776029501 954.4543004830517 298.4464517304463
963 0.005 4.815 1 839.6036692048933 729.14201060215 729.2450562168317 1008.484902816916 1045.742623850305 1054.713898779012 776.2901276275894 378.3963240669709 954.4706475789889 298.4464969942082
964 0.005 4.82 1 839.6614285731152 729.2501724678654 729.3533763212299 1008.490482232753 1045.743150012447 1054.71444706215 776.3628624541423 378.463184907127 954.487383509466 298.4465424862317
965 0.005 4.825 1 839.7189032453227 729.3580463937396 729.4614081512954 1008.495635747497 1045.743037818702 1054.714261425065 776.4353760333746 378.5299354955142 954.5036494486095 298.4465875467411
966 0.005 4.83 1 839.7763578213044 729.4656343906813 729.5691534501385 1008.501190747407 1045.743564644331 1054.714810630652 776.5077457281463 378.596581769405 954.5203065422809 298.4466328317718
967 0.005 4.835 1 839.8335299784391 729.5729359705288 729.676612023015 1008.506320578215 1045.743453427438 1054.714625726199 776.5798959593762 378.6631281421721 954.5364933897648 298.4466776601187
968 0.005 4.84 1 839.8906831529378 729.6799531911906 729.783785628851 1008.511852737745 1045.743977600519 1054.715171731726 776.6519035097392 378.7295716392106 954.5530709760566 298.4467226920976
969 0.005 4.845 1 839.9475563996409 729.7866854681959 729.8906740196109 1008.516959506244 1045.74386463262 1054.714984822036 776.7236896235835 378.7959135128606 954.5691769655389 298.4467673245937
970 0.005 4.850000000000001 1 840.0044110152677 729.8931349096424 729.9972789655484 1008.522467748618 1045.74438755908 1054.715529927203 776.7953345634188 378.8621535102401 954.5856726654551 298.4468121380932
971 0.005 4.855 1 840.0609827828866 729.9993009227537 730.1036002137588 1008.527547785585 1045.744271877526 1054.715341378318 776.8667587851296 378.9282919436835 954.6016959419196 298.4468565328143
972 0.005 4.86 1 840.1175368903831 730.1051856095025 730.209639527259 1008.533030886855 1045.744793412794 1054.715885706214 776.9380427613444 378.9943299520964 954.6181098342668 298.4469011170185
973 0.005 4.865 1 840.1738103171201 730.2107884511221 730.3153966936746 1008.53808644478 1045.74467671619 1054.715696338081 777.0091086827871 379.0602669193007 954.6340523853755 298.4469453035915
974 0.005 4.87 1 840.2300686810155 730.3161116026312 730.42087351519 1008.543545237715 1045.745196794147 1054.716239273195 777.080038659527 379.1261031550494 954.6503865588804 298.4469897153235
975 0.005 4.875 1 840.2860454512535 730.4211543787969 730.526069715363 1008.548577158415 1045.74507929681 1054.716049164538 777.1507479348247 379.1918369503658 954.666249637214 298.4470337027666
976 0.005 4.88 1 840.3420069198177 730.5259188860282 730.6309870434255 1008.554012343533 1045.74559917821 1054.7165918913 777.2213181490235 379.257470594988 954.6825049685924 298.4470779081791
977 0.005 4.885 1 840.3976889910432 730.6304045653953 730.7356252605897 1008.559019723993 1045.745480399057 1054.716400528312 777.2916712281796 379.3230036040698 954.698289476658 298.447121739076
978 0.005 4.89 1 840.4533574181636 730.7346135373796 730.8399861451956 1008.5644312955 1045.745998889721 1054.716941901712 777.3618884268481 379.3884374738068 954.7144666694556 298.4471657797744
979 0.005 4.895 1 840.5087469258227 730.8385452060401 730.9440694473785 1008.569415180625 1045.745879031396 1054.716749575808 777.4318889466294 379.4537703547196 954.7301727989304 298.4472094192861
980 0.005 4.9 1 840.5641187036855 730.9422016117396 731.0478768960602 1008.574801650036 1045.74639654608 1054.717290241849 777.501750619122 379.5190027658512 954.7462713789289 298.4472532846276
981 0.005 4.905 1 840.6192185340799 731.0455822462201 731.1514082770485 1008.579762304629 1045.746276143785 1054.717097217532 777.5713995958147 379.5841419158749 954.7619011018844 298.4472967501572
982 0.005 4.91 1 840.6743036642619 731.1486891002835 731.2546652993436 1008.585126082094 1045.746792788424 1054.717637033587 777.6409108465689 379.6491761628254 954.7779228528267 298.4473404175378
983 0.005 4.915 1 840.7291137889223 731.2515218001304 731.3576478044884 1008.590062381554 1045.74667011434 1054.717442020112 777.7102132288709 379.7141101902463 954.7934734959342 298.4473837072262
984 0.005 4.92 1 840.7839105135929 731.3540822645148 731.4603575016837 1008.595401995981 1045.747185325968 1054.717980620437 777.7793783262113 379.7789435801087 954.8094176681747 298.4474272174509
985 0.005 4.925 1 840.8384307358979 731.4563699174994 731.5627941207514 1008.600314010258 1045.747062316798 1054.717785497717 777.8483292654341 379.8436766898835 954.8248911686326 298.447470366124
986 0.005 4.93 1 840.8929693831129 731.5583864629974 731.664958992659 1008.605611158686 1045.747569085715 1054.718319659826 777.9171375527199 379.9083098008559 954.840742834444 298.4475137410553
987 0.005 4.935 1 840.9472222865894 731.6601316770596 731.7668522636883 1008.610487464842 1045.747441808692 1054.71812279047 777.9857357318242 379.9728429542052 954.8561210879277 298.4475567718068
988 0.005 4.94 1 841.0014474339463 731.7616076282387 731.8684756825531 1008.615772814862 1045.747954822973 1054.718659968212 778.054202279225 380.0372762579222 954.8718978464791 298.4476000483245
989 0.005 4.945 1 841.0553933630113 731.8628136778099 731.9698289959829 1008.620625029034 1045.747829109309 1054.718463262128 778.1224590283792 380.1016076551648 954.887018108656 298.4476429720014
990 0.005 4.95 1 841.1093275155152 731.9637518469406 732.0709138548896 1008.625890703587 1045.748343496612 1054.719000500738 778.1905828328801 380.1658401956282 954.9026505990431 298.4476861315569
991 0.005 4.955 1 841.1629881073623 732.0644215631319 732.1717299965884 1008.630733478772 1045.748219184784 1054.718803222768 778.2584963033161 380.2299734565733 954.9178539436044 298.4477289623306
992 0.005 4.96 1 841.2166517102779 732.1648250024226 732.2722792362688 1008.635979784527 1045.748728591557 1054.719337105099 778.3262759873326 380.2939940382261 954.9335847476048 298.447772075001
993 0.005 4.965 1 841.2700388676008 732.2649614555288 732.3725612333037 1008.640795256472 1045.748600476208 1054.719138078303 778.3938464451265 380.3579188428365 954.9487967024902 298.4478148295349
994 0.005 4.97 1 841.3234175329749 732.3648330696831 732.4725777675689 1008.646013499395 1045.749110937535 1054.719672814119 778.4612858791183 380.4217526226314 954.9643807101598 298.447857887396
995 0.005 4.975000000000001 1 841.3765203086464 732.4644391246828 732.5723285063119 1008.650806801404 1045.748983106732 1054.719473217827 778.5285167060043 380.485489062947 954.9794818938806 298.4479006203148
996 0.005 4.98 1 841.4296100252972 732.5637814841274 732.6718150694792 1008.656004625357 1045.749493527016 1054.720007423053 778.5956130613513 380.5491369642251 954.9949710467233 298.4479435811861
997 0.005 4.985 1 841.4824269501692 732.6628596394297 732.7710371788708 1008.660776311303 1045.74936480204 1054.719806688847 778.6625018186799 380.6126829679431 955.0099870362031 298.4479862171507
998 0.005 4.99 1 841.5352356688111 732.7616756252748 732.8699965546979 1008.665952453154 1045.749874050332 1054.720339576522 778.7292614849437 380.6761287188933 955.0253970603078 298.4480291660018
999 0.005 4.995 1 841.5877736431515 732.8602288450693 732.9686929103241 1008.670701208693 1045.749743989254 1054.720137898728 778.7958140622803 380.7394748461965 955.0403367849513 298.4480717351424
1000 0.005 5 1 841.6403049524587 732.9585213122186 733.067127952081 1008.675854032671 1045.750251992881 1054.720669936654 778.8622376698738 380.8027220082535 955.0556716988666 298.448114613263
1001 0.005 5.005 1 841.6925661259278 733.0565524135872 733.1653013791163 1008.68057971041 1045.750120951333 1054.720467401717 778.9284542537044 380.8658642585646 955.0705362706977 298.4481571108039
1002 0.005 5.01 1 841.7448213547367 733.1543241681202 733.2632148960713 1008.685709286043 1045.750627901285 1054.720998518036 778.9945423163763 380.9289034775008 955.0857968687369 298.448199904699
1003 0.005 5.015 1 841.7968082204675 733.2518359918849 733.3608682220089 1008.690411786731 1045.750496085268 1054.720795305991 779.0604256389212 380.9918483089765 955.1005880836077 298.4482423791183
1004 0.005 5.02 1 841.848790880568 733.3490898883174 733.4582630593013 1008.69551869233 1045.751002522476 1054.721325733906 779.1261824829579 381.054697578079 955.1157757345286 298.4482851027508
1005 0.005 5.025 1 841.9005024801228 733.4460852102268 733.5553990988595 1008.700197038771 1045.750869589616 1054.721121557276 779.1917237451306 381.1174519868321 955.1304941508022 298.4483274839164
1006 0.005 5.03 1 841.9522100283923 733.54282397037 733.6522780159485 1008.705280281842 1045.751375366392 1054.721651505887 779.2571418013537 381.1801017055005 955.1456078293902 298.4483701003929
1007 0.005 5.035 1 842.0036500913087 733.6393055574381 733.7488995108203 1008.709936427567 1045.751241350217 1054.721446123101 779.3223576043026 381.2426559493878 955.16025189819 298.448412358143
1008 0.005 5.04 1 842.05508146553 733.7355321914356 733.8452654421908 1008.714997510312 1045.75174481578 1054.721974406072 779.3874547377567 381.3051134253034 955.1752887438654 298.4484548948437
1009 0.005 5.045 1 842.1062414917593 733.8315035490753 733.9413757534293 1008.719632850611 1045.751608028191 1054.721767608124 779.4523388980712 381.367471304698 955.1898499449403 298.4484970674786
1010 0.005 5.05 1 842.157393600628 733.9272211293564 734.037231788744 1008.724667159911 1045.752109455174 1054.722294814948 779.5170950298251 381.4297328101399 955.2048095759184 298.4485394557893
1011 0.005 5.055 1 842.2082844622288 734.0226843038311 734.1328332035476 1008.729277005645 1045.751973740619 1054.722088309747 779.5816531320274 381.4918973021071 955.2193041791576 298.4485814706323
1012 0.005 5.06 1 842.259181751383 734.1178950710739 734.2281816774849 1008.734296644078 1045.752478532625 1054.722616698819 779.6460927060946 381.5539583459359 955.2341995715828 298.4486236526076
1013 0.005 5.065 1 842.3098145915081 734.2128528084041 734.3232768885716 1008.738886809526 1045.75234163834 1054.722408396276 779.7103306964907 381.6159246986649 955.2486246714128 298.4486654057424
1014 0.005 5.07 1 842.3604469072045 734.307559504798 734.4181205143298 1008.743880777265 1045.752842758953 1054.722934194261 779.7744453672127 381.6777964651296 955.2634455921714 298.4487073362171
1015 0.005 5.075 1 842.4108149050641 734.4020145485695 734.5127122423913 1008.748447180232 1045.75270431454 1054.722725083602 779.838359657518 381.7395708106966 955.2777974573527 298.4487487502568
1016 0.005 5.08 1 842.4611820262171 734.4962199123642 734.6070537497167 1008.753418415249 1045.753204784837 1054.723250508225 779.9021513484361 381.8012494500763 955.2925460337915 298.4487903075282
1017 0.005 5.085 1 842.5112843536446 734.5901749389334 734.7011446962819 1008.757962339025 1045.753065462043 1054.723040706616 779.9657420339197 381.8628331208832 955.3068256460582 298.4488313753597
1018 0.005 5.09 1 842.5613886086196 734.683881641207 734.7949867771724 1008.76291673661 1045.753565949941 1054.723565696056 780.02921700103 381.924319797924 955.3215040115067 298.4488725503023
1019 0.005 5.095 1 842.611229101164 734.7773393529562 734.8885796414805 1008.767440007827 1045.753425437744 1054.723354709701 780.0924901404253 381.9857099423455 955.3357125431371 298.4489132694917
1020 0.005 5.100000000000001 1 842.6610699850044 734.8705500591585 734.9819249595394 1008.772366451064 1045.753923331714 1054.723878119127 780.1556410413177 382.0470035988635 955.3503177511071 298.4489541372853
1021 0.005 5.105 1 842.7106476757564 734.9635131049881 735.0750223928238 1008.77686575987 1045.753781908376 1054.723666685669 780.2185921874153 382.1082001711253 955.3644540737989 298.4489944948723
1022 0.005 5.11 1 842.7602216263551 735.0562303625043 735.167873546789 1008.781768813716 1045.754279522385 1054.724190039556 780.2814175289594 382.1693018906103 955.3789866658007 298.4490350156669
1023 0.005 5.115 1 842.8095346700325 735.1487012017745 735.2604780592832 1008.786245812019 1045.754137616922 1054.723978055531 780.3441300712761 382.2303064404742 955.3930517808827 298.4490750480472
1024 0.005 5.12 1 842.8588483511936 735.2409276218185 735.3528376137737 1008.791118651885 1045.754631939559 1054.724499300996 780.4066584007769 382.2912147436499 955.407511213388 298.4491152043159
1025 0.005 5.125 1 842.9079018644267 735.3329089426983 735.4449518677461 1008.795570359661 1045.754489215194 1054.724286913337 780.4689834374271 382.3520267731607 955.4215043173785 298.4491548804745
1026 0.005 5.13 1 842.9569338113196 735.4246477159837 735.536822926465 1008.800433839435 1045.754985953768 1054.724808522612 780.5311905133494 382.412745826358 955.435905616629 298.4491946894981
1027 0.005 5.135 1 843.0057108397629 735.5161428143779 735.6284501221327 1008.80487356974 1045.754844157071 1054.724595540498 780.593199567767 382.4733733528709 955.4498359229698 298.4492340164635
1028 0.005 5.14 1 843.0544766270681 735.6073961432359 735.719835070374 1008.809741491413 1045.755349687249 1054.725121411512 780.655074428899 382.5339035922198 955.4641819643538 298.4492734530398
1029 0.005 5.145 1 843.102997706084 735.6984071302576 735.8109774338092 1008.814166950002 1045.755206168464 1054.724906061144 780.7167631248137 382.5943358077241 955.4780508766497 298.4493124125483
1030 0.005 5.15 1 843.1515206079615 735.7891777657517 735.9018788780351 1008.818984439216 1045.755695633327 1054.725422145364 780.7783310715143 382.6546698465645 955.4923035040212 298.449351500428
1031 0.005 5.155 1 843.1998099713729 735.8797072517903 735.9925389337947 1008.823345800078 1045.755542603531 1054.725203967754 780.839767357906 382.7149087586929 955.506053966959 298.4493901369129
1032 0.005 5.16 1 843.2481047887675 735.9699976831666 736.0829593894508 1008.828131452828 1045.756034906646 1054.725723497806 780.9010665743066 382.7750513920039 955.520216257076 298.4494289047476
1033 0.005 5.165 1 843.2961329338394 736.0600483714385 736.1731398819342 1008.83249752434 1045.75588838791 1054.725507399276 780.962155541294 382.8350983268739 955.5339197914989 298.4494672094471
1034 0.005 5.17 1 843.3441688655688 736.1498612872605 736.2630820721583 1008.837272107942 1045.756382009594 1054.726026433587 781.0231219483184 382.8950496898918 955.5480277191332 298.4495056609329
1035 0.005 5.175 1 843.3919460001183 736.2394356823157 736.3527855534184 1008.84161844219 1045.756233452241 1054.725808446862 781.0838884517789 382.9549102039212 955.5616703064208 298.4495436502933
1036 0.005 5.18 1 843.4397304091867 736.328773562532 736.4422519923247 1008.846372687585 1045.756725473642 1054.726326201108 781.1445372832626 383.0146747753838 955.5757137801348 298.4495818314856
1037 0.005 5.185 1 843.487255821049 736.4178742944391 736.5314810402044 1008.850695416195 1045.756574284255 1054.726106466273 781.2049920290098 383.0743597858412 955.58928866877 298.4496195972995
1038 0.005 5.19 1 843.5348324945395 736.5067396916531 736.6204742600486 1008.855419959487 1045.757064420105 1054.726623288095 781.2653602784495 383.133949226484 955.6032762318781 298.4496575358738
1039 0.005 5.195 1 843.5821371554219 736.5953691477675 736.7092313061406 1008.859720036502 1045.756913305814 1054.72640349774 781.3255204828972 383.1934387188132 955.6167865219751 298.4496950698171
1040 0.005 5.2 1 843.6294427319252 736.6837645538092 736.7977538108715 1008.864429480777 1045.757404222401 1054.726920543722 781.3855885894595 383.2528317029379 955.6306927018044 298.4497327711904
1041 0.005 5.205 1 843.6764838264494 736.7719252730261 736.8860414158969 1008.868711649958 1045.75725322012 1054.726700481598 781.4454486550392 383.3121259825826 955.6441305134002 298.4497700977892
1042 0.005 5.21 1 843.7235260855045 736.8598533089465 736.974095799475 1008.873401600241 1045.757742702308 1054.727216118224 781.5051855146343 383.3713225485146 955.6579670847606 298.4498076233788
1043 0.005 5.215 1 843.7703099209836 736.9475479093921 737.0619165582668 1008.877663127833 1045.757590466294 1054.72699494782 781.5647199662577 383.4304229120772 955.6713378521905 298.4498447706156
1044 0.005 5.22 1 843.8171023380778 737.0350110822214 737.1495053614213 1008.882333352483 1045.758079403397 1054.72750997688 781.6241449607073 383.4894271229628 955.6851096682803 298.4498821259645
1045 0.005 5.225000000000001 1 843.8636383267233 737.122242068324 737.2368617950129 1008.886574697936 1045.757925995805 1054.727287858904 781.6833793415281 383.5483395945353 955.6984143642295 298.4499191008096
1046 0.005 5.23 1 843.9101844432893 737.2092428376191 737.3239875000284 1008.891224492658 1045.758414266263 1054.72780245766 781.7425027081289 383.6071552891477 955.7121195165753 298.4499562859589
1047 0.005 5.235 1 843.9564758909412 737.2960126932903 737.4108820872452 1008.895445791884 1045.758260414071 1054.727579899869 781.8014383611913 383.6658789337235 955.7253579017694 298.449993042911
1048 0.005 5.24 1 844.0027775364945 737.3825534921363 737.4975471482467 1008.900074591217 1045.758747690084 1054.728093682941 781.8602614827257 383.7245092507804 955.7389959937699 298.4500300570387
1049 0.005 5.245 1 844.048825590757 737.4688645910146 737.5839823011746 1008.904274807612 1045.758592498195 1054.727869870787 781.9188978781211 383.7830449274666 955.7521673564135 298.4500666024878
1050 0.005 5.25 1 844.0948836033632 737.5549480409134 737.6701892395411 1008.908883714539 1045.759078902542 1054.72838272228 781.9774274384873 383.8414869848799 955.7657391502174 298.4501033865553
1051 0.005 5.255 1 844.1406880413633 737.6408030502557 737.7561675513732 1008.913062914909 1045.758923002479 1054.728158478729 782.035768169463 383.8998351476168 955.7788440701084 298.4501397533464
1052 0.005 5.26 1 844.1865052902541 737.7264315195334 737.8419188378326 1008.917650495021 1045.759408439851 1054.728670610314 782.093999326902 383.9580880906871 955.7923495824946 298.4501763435026
1053 0.005 5.265 1 844.2320717734019 737.8118328568861 737.9274427479885 1008.921810000636 1045.759251685281 1054.728445387039 782.1520480335532 384.0162434868859 955.8053890851817 298.4502125477861
1054 0.005 5.27 1 844.2776515801696 737.8970089456698 738.0127409074536 1008.926377367471 1045.759736200038 1054.728956747986 782.2099879786803 384.0743073944644 955.8188287769181 298.450248973843
1055 0.005 5.275 1 844.3229771765634 737.981959101469 738.0978129193536 1008.930513661234 1045.759577257923 1054.728729964925 782.267742193374 384.1322810317608 955.8317996055796 298.450285029862
1056 0.005 5.28 1 844.3683164729148 738.0666853000001 738.182660456434 1008.935074035077 1045.760065878142 1054.729243202374 782.3253916854912 384.1901615215061 955.8451813652446 298.4503212916472
1057 0.005 5.285 1 844.4134040446891 738.1511867568638 738.2672830703048 1008.93919928439 1045.759909013726 1054.729016880021 782.3828562092634 384.2479491452709 955.8580943599113 298.4503571861465
1058 0.005 5.29 1 844.4585038022506 738.2354653247634 738.3516823321565 1008.943727826861 1045.760391633977 1054.729526284468 782.4402096332785 384.3056441286723 955.8714062639727 298.4503933055882
1059 0.005 5.295 1 844.5033495813461 738.3195203275939 738.4358578336332 1008.947821178441 1045.760229177611 1054.729297038165 782.4973803487495 384.3632463084801 955.8842419939283 298.4504290453477
1060 0.005 5.3 1 844.548211823923 738.4033536871881 738.5198111979904 1008.952325192358 1045.760710631478 1054.729806168301 782.5544445662871 384.4207572044791 955.8974828167485 298.4504650225471
1061 0.005 5.305 1 844.5928256388568 738.4869646900815 738.6035420118147 1008.956401723554 1045.760550501165 1054.729578208327 782.6113259531626 384.4781765977295 955.9102596206139 298.4505006287807
1062 0.005 5.31 1 844.6374560644927 738.5703552636579 738.6870518981119 1008.960887626346 1045.761032308641 1054.730087064399 782.6681017927572 384.5355029051172 955.9234387578329 298.4505364891215
1063 0.005 5.315 1 844.6818372513593 738.6535246696619 738.7703404323345 1008.964944606433 1045.760871182238 1054.729857852933 782.7246946929599 384.5927360590112 955.9361518987292 298.4505720035027
1064 0.005 5.32 1 844.726234842434 738.7364748360918 738.853409228844 1008.969410575752 1045.761351793102 1054.730365614701 782.7811829749984 384.649876361432 955.9492670064094 298.4506077289767
1065 0.005 5.325 1 844.7703828787447 738.8192049235573 738.9362578112056 1008.973447592612 1045.761190030448 1054.730136029709 782.8374867188278 384.7069237963036 955.961915722397 298.4506431173572
1066 0.005 5.33 1 844.8145479636936 738.9017169249679 739.0188878034616 1008.977893490196 1045.761669932995 1054.730643172455 782.8936874878783 384.7638787623882 955.9749666620754 298.45067875289
1067 0.005 5.335 1 844.858465237216 738.9840101027798 739.1012987876729 1008.981910599423 1045.761507047474 1054.730412450858 782.9497076856842 384.8207417662691 955.987551616424 298.4507139992285
1068 0.005 5.34 1 844.9024022028331 739.0660864701038 739.1834924239233 1008.986339107135 1045.761987574712 1054.730919761264 783.0056280879215 384.8775130752436 956.0005404829024 298.4507495662428
1069 0.005 5.345 1 844.9460913164525 739.1479452525995 739.2654682847899 1008.990337938493 1045.761824395684 1054.73068857576 783.0613684436801 384.9341929192432 956.0130629869003 298.4507847614599
1070 0.005 5.350000000000001 1 844.9898062642295 739.229588274672 739.3472278905434 1008.994740783946 1045.762302086194 1054.731194129371 783.1170051514291 384.99078102687 956.0259852494801 298.4508202321567
1071 0.005 5.355 1 845.0332702032374 739.3110148571413 739.4287708776407 1008.998717242746 1045.762137398077 1054.730961870924 783.1724615372513 385.0472775375667 956.0384421049297 298.4508553916608
1072 0.005 5.36 1 845.0767635377621 739.3922269758307 739.5100988907791 1009.003100896839 1045.762613969021 1054.731466391231 783.2278305360167 385.1036825234697 956.0513018331003 298.4508908381517
1073 0.005 5.365 1 845.120004619696 739.4732238211747 739.5912114603668 1009.0070571012 1045.762448585493 1054.731233607509 783.283011919537 385.1599961480631 956.063696343649 298.4509259450159
1074 0.005 5.37 1 845.1632603156326 739.5540072431999 739.6721101519072 1009.0114224879 1045.76292521024 1054.731737943007 783.3380865604613 385.2162179457655 956.0764935808438 298.4509613787724
1075 0.005 5.375 1 845.2062667022692 739.6345764198204 739.7527944736753 1009.015360730494 1045.762759452625 1054.731504487843 783.3929789225482 385.2723500778487 956.0888260568294 298.4509964832342
1076 0.005 5.38 1 845.2492920187426 739.7149333468035 739.83326604959 1009.019709306723 1045.763236395818 1054.732008801167 783.4477716559361 385.3283926343201 956.1015630290364 298.4510319007583
1077 0.005 5.385 1 845.292070368968 739.7950772602765 739.9135244396587 1009.023627999513 1045.763069094051 1054.73177406936 783.5023871302542 385.3843433487478 956.1138330751363 298.4510669983871
1078 0.005 5.39 1 845.3348691477352 739.8750100740043 739.9935712418784 1009.027956831847 1045.763544820843 1054.732277411774 783.5569029430543 385.4402027572782 956.126507646669 298.4511024272869
1079 0.005 5.395 1 845.3774222151723 739.9547310434795 740.0734060208662 1009.031855530609 1045.763376638351 1054.732042110943 783.6112427232142 385.4959712542288 956.1387150214356 298.45113752001
1080 0.005 5.4 1 845.4199961931141 740.0342420343322 740.1530303532784 1009.036164531311 1045.76385127757 1054.73254451024 783.6654823998738 385.5516500882205 956.1513268541435 298.4511729231456
1081 0.005 5.405 1 845.4623243152909 740.1135422385494 740.2324437552805 1009.040043353089 1045.763682113211 1054.732308333563 783.7195445317996 385.6072371985402 956.163472257182 298.4512080349214
1082 0.005 5.41 1 845.5046750526409 740.1926336044914 740.3116478343767 1009.044332987366 1045.764156300607 1054.73281036539 783.7735088713521 385.6627335002394 956.1760224853837 298.4512434399853
1083 0.005 5.415 1 845.5467813097478 740.2715153579614 740.3906421314856 1009.048192519602 1045.763986188686 1054.732573234144 783.8272976700873 385.7181402042488 956.1881064232942 298.4512785144335
1084 0.005 5.42 1 845.5889003823111 740.3501893557058 740.4694282046084 1009.052460680393 1045.764459163259 1054.733074472332 783.8809864569586 385.7734560117517 956.2005939031958 298.4513138797529
1085 0.005 5.425 1 845.630777271637 740.4286549427538 740.5480056611075 1009.056298029285 1045.764286906604 1054.732835740502 783.9344957001647 385.8286806783013 956.2126148568253 298.4513489335015
1086 0.005 5.43 1 845.6726798831379 740.5069139770203 740.6263760882811 1009.060548210228 1045.764759321931 1054.733336396688 783.9879116705 385.8838155198559 956.2250420794908 298.4513842479949
1087 0.005 5.435 1 845.714341781175 740.5849657679944 740.7045390678605 1009.064369575053 1045.764587888184 1054.733098048182 784.0411580254038 385.9388579565477 956.2370035441961 298.4514192563637
1088 0.005 5.44 1 845.7560288731726 740.6628121164329 740.7824961510032 1009.068601282539 1045.765059542522 1054.733597691921 784.0943074554284 385.9938116085085 956.2493709376188 298.4514545195362
1089 0.005 5.445 1 845.7974743749885 740.7404522744321 740.8602468746813 1009.072403544995 1045.764887319375 1054.733358645234 784.1472844911632 386.0486755178775 956.2612724109363 298.4514894362293
1090 0.005 5.45 1 845.8389450920802 740.8178881214995 740.9377928183153 1009.07661694322 1045.765358621685 1054.733858131149 784.2001662187187 386.1034502661544 956.2735792492697 298.4515246157105
1091 0.005 5.455 1 845.8801730646957 740.8951188667315 741.0151335023422 1009.080399912389 1045.765185401392 1054.733618284977 784.2528750013463 386.1581357031992 956.285420199176 298.4515594662106
1092 0.005 5.46 1 845.921427126805 740.9721463828615 741.0922704984833 1009.084592992595 1045.765655240638 1054.734116555702 784.3054856708991 386.2127318197951 956.2976665754669 298.4515945154391
1093 0.005 5.465 1 845.9624404305654 741.0489698932016 741.1692033294087 1009.088357002074 1045.765481525401 1054.733876292426 784.3579256035803 386.2672389663558 956.3094474473938 298.4516291745064
1094 0.005 5.47 1 846.0034797639591 741.12559128615 741.2459335751402 1009.092532138903 1045.765951239651 1054.734374268853 784.4102718852209 386.3216569087266 956.3216338392256 298.451664036624
1095 0.005 5.475000000000001 1 846.0442778866011 741.2020097683658 741.3224607557636 1009.09627745442 1045.765776472905 1054.734132975242 784.4624470237621 386.3759853373766 956.3333545240623 298.4516984400264
1096 0.005 5.48 1 846.0851021966041 741.2782272003408 741.3987864315326 1009.100433623916 1045.766245122993 1054.734630144525 784.5145281136982 386.4302252190379 956.3454809702922 298.4517330071821
1097 0.005 5.485 1 846.1256859777166 741.3542428049985 741.4749101245102 1009.1041599915 1045.76606941427 1054.734388091341 784.5664389214893 386.4843736105517 956.3571417744843 298.4517671246643
1098 0.005 5.49 1 846.166295916331 741.4300584826454 741.5508334173974 1009.108298544152 1045.766537932074 1054.734885018515 784.6182576680492 386.5384345243118 956.3692093570552 298.4518013886548
1099 0.005 5.495 1 846.2066664528528 741.5056734199046 741.6265558185581 1009.112006599345 1045.76636138446 1054.734642144353 784.6699064515543 386.5924039432379 956.380811753694 298.4518351741019
1100 0.005 5.5 1 846.247064658018 741.5810894747034 741.7020788859429 1009.116125485757 1045.766828279869 1054.735137843014 784.7214622821272 386.6462862093787 956.3928193577672 298.4518690744615
1101 0.005 5.505 1 846.2872222872015 741.6563058930604 741.7774021481639 1009.119813991149 1045.766650634134 1054.734894308305 784.7728493872212 386.7000829951155 956.404361603691 298.4519025141026
1102 0.005 5.51 1 846.3274077988926 741.7313244455054 741.8525271236547 1009.12391381148 1045.76711685431 1054.735389519047 784.8241422861427 386.7537884812276 956.4163102453947 298.451936096559
1103 0.005 5.515 1 846.3673624570678 741.8061444118819 741.92745335645 1009.127587139783 1045.766940394305 1054.73514651827 784.8752699329359 386.8074042294427 956.4277971826368 298.4519692356853
1104 0.005 5.52 1 846.4073397172489 741.8807676243682 742.0021823751348 1009.131664527036 1045.767403071661 1054.735639068481 784.9263040037791 386.8609330532214 956.4396837293386 298.4520025194998
1105 0.005 5.525 1 846.4470829907997 741.9551933580972 742.0767137463936 1009.13532012697 1045.767226913305 1054.735396315134 784.9771727515047 386.9143748904871 956.4511124743926 298.4520353095997
1106 0.005 5.53 1 846.4868743549021 742.0294230854252 742.1510486250824 1009.139390034846 1045.767694313649 1054.735890771538 785.0279570239469 386.9677290507532 956.4629320100285 298.4520682524996
1107 0.005 5.535 1 846.5264257521728 742.1034563836373 742.2251869258627 1009.143032303381 1045.767517747163 1054.735646683462 785.0785725177853 387.0209957281145 956.4742962882297 298.4521007349187
1108 0.005 5.54 1 846.5660050838864 742.1772950253182 742.2991301778018 1009.147071583076 1045.767977866288 1054.736137236367 785.1290873203799 387.0741687751799 956.4860615721336 298.4521333827385
1109 0.005 5.545 1 846.6053406919801 742.2509382336493 742.3728778523325 1009.150690691506 1045.767800199668 1054.735893503581 785.1794382603281 387.1272570045831 956.4973706754573 298.4521655650292
1110 0.005 5.55 1 846.6446966247471 742.3243878518771 742.4464314816148 1009.154714606278 1045.768261418694 1054.736384647891 785.22969901223 387.1802599406498 956.5090815758791 298.4521978746644
1111 0.005 5.555 1 846.6838197629032 742.3976430273168 742.5197905645302 1009.15831755334 1045.76808385191 1054.736140481802 785.2797979312284 387.2331758551675 956.5203375166997 298.4522297364246
1112 0.005 5.56 1 846.7229697800301 742.4707057156986 742.5929566713569 1009.162325937807 1045.768545845842 1054.736631877451 785.3298086694959 387.2860045946179 956.5319950124657 298.4522617489622
1113 0.005 5.565 1 846.7618839560163 742.5435750775396 742.6659293159975 1009.165910196192 1045.768366880464 1054.73638632765 785.3796499498765 387.3387458042701 956.5431946996708 298.4522933137911
1114 0.005 5.57 1 846.8008245030287 742.616252946157 742.738710015186 1009.169897451251 1045.768826248411 1054.736875660801 785.4294028085801 387.3914002359978 956.5547943798454 298.4523250252744
1115 0.005 5.575 1 846.839534420478 742.6887385356815 742.8112982978757 1009.173462337096 1045.768646018587 1054.736629430342 785.478992825962 387.4439678603574 956.5659363325542 298.4523563118056
1116 0.005 5.58 1 846.8782719698221 742.7610336744461 742.8836956762975 1009.177431465076 1045.769104915632 1054.737118687311 785.5284942602015 387.4964473771323 956.5774786292627 298.4523877515252
1117 0.005 5.585 1 846.9167793738249 742.8331375799999 742.955901680854 1009.18097800155 1045.768924027898 1054.736871786112 785.5778333682301 387.5488394546569 956.5885638976956 298.4524187724147
1118 0.005 5.59 1 846.9553156319512 742.9050520669737 743.0279178221969 1009.184930526339 1045.769382692873 1054.737360372693 785.6270688027258 387.601145684996 956.600050291438 298.4524499893286
1119 0.005 5.595 1 846.9936260403747 742.9767762902881 743.0997435936929 1009.188466214924 1045.769204008656 1054.73711419863 785.676148338018 387.6533654634912 956.6110868984945 298.4524808235121
1120 0.005 5.600000000000001 1 847.0319605568573 743.0483121566969 743.1713805399615 1009.192402183379 1045.76966140594 1054.737601411327 785.7251444826735 387.7054969577072 956.6225193675693 298.4525118543939
1121 0.005 5.605 1 847.0700701439874 743.1196588578651 743.2428281790136 1009.195916080694 1045.769479728203 1054.737353691435 785.7739845068386 387.7575427405376 956.6334943314765 298.4525425131093
1122 0.005 5.61 1 847.1082044650025 743.190818253176 743.3140880254712 1009.199826986227 1045.769933244034 1054.737838687549 785.8227386899972 387.809503330527 956.6448639787524 298.4525733768107
1123 0.005 5.615 1 847.1461129425178 743.2617895211499 743.3851596153845 1009.203323101997 1045.769752226504 1054.737591569102 785.8713353543982 387.8614152490899 956.6557829331256 298.4526038939101
1124 0.005 5.62 1 847.1840466516667 743.3325744316145 743.4560444092032 1009.207216674822 1045.770205864799 1054.738076465193 785.9198424185365 387.9132216171751 956.6670969240988 298.4526346269635
1125 0.005 5.625 1 847.2217556126679 743.4031721961245 743.5267419372938 1009.210695532302 1045.770024566914 1054.73782890682 785.9681919676432 387.9649336798126 956.6779603929277 298.4526650022368
1126 0.005 5.63 1 847.2594909699097 743.4735846040717 743.5972536682197 1009.214572118594 1045.770477619124 1054.738313089291 786.0164527537688 388.0165558308299 956.6892190445881 298.4526955962027
1127 0.005 5.635 1 847.2970043327417 743.5438110409846 743.6675792274677 1009.218034080705 1045.770295535315 1054.738064679863 786.0645614797174 388.0680965647232 956.7000279242365 298.4527257971802
1128 0.005 5.64 1 847.3345423948715 743.6138530007628 743.7377199623721 1009.221892738303 1045.770747671017 1054.738548143339 786.1125761617947 388.1195475464813 956.7112313067011 298.45275623256
1129 0.005 5.645 1 847.3718570369491 743.6837097989652 743.8076754118505 1009.225336373558 1045.770565028814 1054.738299208906 786.1604350835333 388.1709110949304 956.7219847353192 298.4527862662167
1130 0.005 5.65 1 847.4091981961444 743.7533831742235 743.877447024159 1009.229177288696 1045.77101626788 1054.738782008045 786.2082031607797 388.2221881788849 956.7331332844868 298.4528165601887
1131 0.005 5.655 1 847.4463168411202 743.8228723753916 743.947034336014 1009.232603188574 1045.770832761216 1054.738532275845 786.2558170762829 388.2733795013423 956.7438317336612 298.4528464305693
1132 0.005 5.66 1 847.4834638485319 743.8921791840818 744.0164388156816 1009.236427822008 1045.771283824692 1054.739014802286 786.3033452919329 388.3244853846197 956.7549260741798 298.4528765618876
1133 0.005 5.665 1 847.5204008708237 743.96130284524 744.0856599981481 1009.23984359144 1045.771101702941 1054.73876522485 786.3507069541604 388.3755064646871 956.7655801061958 298.4529062538975
1134 0.005 5.67 1 847.5573631003324 744.0302451455522 744.1546993825237 1009.243651970808 1045.771551624757 1054.739246458356 786.3979885325809 388.426442615453 956.7766238760901 298.452936229369
1135 0.005 5.675 1 847.5941008982348 744.099005290575 744.2235564897395 1009.247043635858 1045.77136611971 1054.738995159622 786.4451190794761 388.4772938820059 956.7872145337401 298.4529657883003
1136 0.005 5.68 1 847.6308657226249 744.1675850498827 744.2922327742585 1009.250832502277 1045.77181530542 1054.739476322952 786.4921663137814 388.5280599467192 956.7982000371996 298.4529955780815
1137 0.005 5.685 1 847.6674076273017 744.2359836255882 744.3607277568709 1009.25420672841 1045.77162996072 1054.739225124115 786.5390609595845 388.5787412777301 956.808735422698 298.4530250237676
1138 0.005 5.69 1 847.7039768092295 744.3042028594469 744.429042953797 1009.257988471143 1045.772080647767 1054.739706560455 786.5858564879044 388.6293381378024 956.8196720362896 298.4530547027251
1139 0.005 5.695 1 847.7403262692507 744.3722419014617 744.4971778406392 1009.261349824089 1045.771894292107 1054.739453996768 786.6325069637695 388.6798507923583 956.8301568482193 298.4530840248499
1140 0.005 5.7 1 847.7767053726116 744.4401024973703 744.5651338547463 1009.265106182548 1045.772342146884 1054.739933893383 786.6790768100515 388.7302789119603 956.8410358614394 298.453113592775
1141 0.005 5.705 1 847.8128647816955 744.5077838726347 744.6329105366605 1009.268451034274 1045.77215522475 1054.739680960888 786.7255012314076 388.7806152461762 956.8514672435247 298.4531428279949
1142 0.005 5.71 1 847.8490554910153 744.5752877337878 744.700509280732 1009.27218317458 1045.772599634834 1054.740158789067 786.7718460590886 388.8308704572405 956.86228921856 298.4531722917613
1143 0.005 5.715 1 847.8850249808555 744.6426132947086 744.7679296185037 1009.275503108538 1045.772410988895 1054.739905348865 786.8180354543938 388.8810426446506 956.8726628274428 298.453201410244
1144 0.005 5.72 1 847.9210250596512 744.709762321502 744.8351729940819 1009.27922192788 1045.772857767141 1054.740384624886 786.8641410024841 388.9311317389718 956.8834334659265 298.4532308018653
1145 0.005 5.725000000000001 1 847.9568056774582 744.7767340113252 744.9022389228496 1009.282527568945 1045.772669938066 1054.740131002606 786.9100939985644 388.9811375780503 956.8937560936987 298.4532598309379
1146 0.005 5.73 1 847.9926071486143 744.8435301021642 744.9691288350126 1009.286233828466 1045.77311726825 1054.740609904291 786.9559530332801 389.0310640748442 956.904476207941 298.453289119721
1147 0.005 5.735 1 848.0281819789187 744.9101496830509 745.0358421926156 1009.289524823663 1045.772928010677 1054.740354643763 787.0016661830263 389.0809070065712 956.9147460172248 298.4533180816754
1148 0.005 5.74 1 848.0637992405469 744.9765946162955 745.1023804375465 1009.293196262476 1045.773370007393 1054.740830846746 787.047305211858 389.1306651547835 956.9254083197991 298.4533473249827
1149 0.005 5.745 1 848.0992016930179 745.042864090793 745.1687431141333 1009.296460856175 1045.773179408293 1054.74057587998 787.09279230628 389.1803392313729 956.9356230699894 298.4533762227981
1150 0.005 5.75 1 848.1346386954807 745.1089598738807 745.2349316658378 1009.300126700782 1045.77362354021 1054.741052787148 787.138197432232 389.2299300345684 956.946235458173 298.4534054371049
1151 0.005 5.755 1 848.1698584998487 745.174881124067 745.3009455871064 1009.303380123176 1045.773433876046 1054.740797665343 787.1834518113982 389.2794326437369 956.9563997617532 298.4534342940438
1152 0.005 5.76 1 848.2051133657187 745.2406296221141 745.3667863233376 1009.30703252306 1045.773878037111 1054.741273974441 787.2286262526118 389.3288537866408 956.9669613558463 298.4534634503295
1153 0.005 5.765 1 848.2401506991646 745.3062045186747 745.4324533638002 1009.310271456285 1045.773687489567 1054.741017745527 787.2736507402504 389.3781926791362 956.9770749921446 298.4534923322859
1154 0.005 5.77 1 848.2752219724273 745.3716075807996 745.4979481448186 1009.313908317627 1045.774130929939 1054.741493458785 787.3185954220836 389.427449323221 956.9875851394456 298.4535215143716
1155 0.005 5.775 1 848.3100763647168 745.4368379925738 745.5632701714527 1009.317131485613 1045.773939936362 1054.74123683623 787.363391488908 389.476623386344 956.9976477073108 298.4535503941647
1156 0.005 5.78 1 848.3449643131212 745.5018974934665 745.6284208701038 1009.320751957251 1045.77438257593 1054.74171193112 787.4081076830013 389.5257161733811 957.0081063533058 298.4535795857975
1157 0.005 5.785 1 848.3796354110668 745.5667852826917 745.6933997473234 1009.323958457811 1045.774190635707 1054.741454540907 787.4526785360774 389.5747261430133 957.0181170301834 298.4536085024995
1158 0.005 5.79 1 848.4143419031931 745.6315030951216 745.7582082314773 1009.3275628367 1045.774633047623 1054.741929389413 787.4971699006446 389.623653468547 957.0285251555829 298.4536377328737
1159 0.005 5.795 1 848.4488360620529 745.6960501451771 745.8228458358883 1009.330754198786 1045.774440688294 1054.74167139497 787.5415155329224 389.6724975355681 957.0384862245949 298.4536666953472
1160 0.005 5.8 1 848.4833679298506 745.7604280344329 745.8873139281183 1009.334346971251 1045.774883983323 1054.742146438245 787.5857832808981 389.7212591889799 957.0488466171304 298.45369596014
1161 0.005 5.805 1 848.5176795822742 745.8246359945286 745.9516119845382 1009.337519315378 1045.774689475852 1054.741886939594 787.6299000784314 389.7699386630044 957.0587546367215 298.4537249120434
1162 0.005 5.81 1 848.5520407821804 745.8886758919098 746.0157415034 1009.341099199826 1045.775132844176 1054.742361588427 787.6739435897252 389.8185365333847 957.0690671458551 298.4537541845095
1163 0.005 5.815 1 848.5861783934818 745.9525466366914 746.0797018555653 1009.344254901962 1045.774936877966 1054.742100889925 787.7178332969107 389.8670482427131 957.0789243721521 298.453783146138
1164 0.005 5.82 1 848.6203533738206 746.0162501350069 746.1434945291378 1009.347811596052 1045.775378130739 1054.742574887052 787.7616493551137 389.9154789666482 957.0891812942978 298.4538124168789
1165 0.005 5.825 1 848.6542968775969 746.0797855080764 746.2071189938089 1009.350936264162 1045.775178624084 1054.74231290493 787.8053184434137 389.9638319981386 957.0989901846948 298.4538413811862
1166 0.005 5.83 1 848.6882841743014 746.1431545091904 746.2705766668493 1009.354471675143 1045.775619405905 1054.742786684016 787.8489139299625 390.0121027279089 957.1092104911272 298.4538706796033
1167 0.005 5.835 1 848.7220553757102 746.206356213456 746.3338669759949 1009.357590257979 1045.775422486458 1054.742525384838 787.8923572808931 390.0602912279744 957.1189744471038 298.4538996625848
1168 0.005 5.84 1 848.7558675266484 746.2693924643771 746.3969914003276 1009.361114091008 1045.775863291908 1054.74299847649 787.9357282311306 390.1083986036585 957.1291335643185 298.4539289310164
1169 0.005 5.845 1 848.7894635006699 746.3322623943011 746.4599494035864 1009.364220706137 1045.775666458826 1054.742736719202 787.9789528194427 390.1564251255022 957.1388400360078 298.4539578774534
1170 0.005 5.850000000000001 1 848.8230993168914 746.3949676674342 746.5227423815367 1009.367730960424 1045.776107051536 1054.743209443407 788.0221030872736 390.2043750014914 957.1489458817656 298.4539871197911
1171 0.005 5.855 1 848.8565191141975 746.457507488824 746.5853698038518 1009.370822526418 1045.775909322156 1054.742946942538 788.0651075696168 390.2522425456591 957.15860128871 298.454016014992
1172 0.005 5.86 1 848.8899777383539 746.519883588947 746.6478331061277 1009.37431663024 1045.776348781291 1054.743418886366 788.1080299819862 390.3000289661559 957.1686573797718 298.4540451758867
1173 0.005 5.865 1 848.9232208096946 746.5820951151384 746.7101317415185 1009.377391979166 1045.776149934811 1054.743155448369 788.150811300784 390.3477335724222 957.1782637704282 298.454073989676
1174 0.005 5.87 1 848.9565004659329 746.6441441959242 746.7722673527638 1009.380874547652 1045.776589118554 1054.743626988462 788.1935489781175 390.3953569924089 957.188265237485 298.4541030366659
1175 0.005 5.875 1 848.9895675419818 746.7060296823654 746.8342393155392 1009.383936628083 1045.776390027803 1054.743363315878 788.2361336627812 390.4428994355272 957.1978208092323 298.4541317061527
1176 0.005 5.88 1 849.0226797893473 746.76775324152 746.8960489993775 1009.387403013934 1045.776828797671 1054.743834502517 788.2786436519992 390.4903620454376 957.207780078303 298.4541605482759
1177 0.005 5.885 1 849.05557814582 746.8293140345986 746.9576958405937 1009.390448234743 1045.776628947306 1054.74357027869 788.3210056062492 390.5377439519362 957.2172893562622 298.4541889438918
1178 0.005 5.89 1 849.0885215868096 746.8907138480311 747.0191812883334 1009.393895555394 1045.777065846561 1054.744040015481 788.3632968044517 390.5850401266586 957.2271994736376 298.454217551619
1179 0.005 5.895 1 849.121254808462 746.9519518309679 747.0805048089909 1009.396924145498 1045.776865252844 1054.743775257811 788.405445654449 390.6322583113241 957.2366600358037 298.4542456773331
1180 0.005 5.9 1 849.1540291896808 747.0130297025111 747.141667799542 1009.400354685471 1045.777301575709 1054.744244700461 788.4475211997285 390.6793975236118 957.2465110764651 298.4542739709549
1181 0.005 5.905 1 849.1865933351086 747.073946498584 747.2026696295339 1009.403368122751 1045.777100579674 1054.743979346228 788.4894561681228 390.7264546375135 957.2559183176666 298.4543017815498
1182 0.005 5.91 1 849.2191983976626 747.1347040673054 747.2635118295727 1009.406783448789 1045.777536428435 1054.744448387335 788.5313189165104 390.7734333576736 957.2657275699402 298.4543297687596
1183 0.005 5.915 1 849.2515881847567 747.1953015089263 747.3241938264506 1009.409780150046 1045.777334487173 1054.744182503914 788.5730367155426 390.8203334026326 957.2750877377849 298.4543573001321
1184 0.005 5.92 1 849.2840226205885 747.2557405791741 747.3847170559254 1009.413173651441 1045.777769189906 1054.744651168722 788.6146715400864 390.8671543163853 957.284851362221 298.4543849840824
1185 0.005 5.925 1 849.3162288592672 747.3160203584608 747.4450809248948 1009.416153128218 1045.777567220383 1054.744385220096 788.6561535932119 390.9138957617811 957.2941646405441 298.4544122490781
1186 0.005 5.93 1 849.3484845925952 747.3761426772508 747.5052868984692 1009.419537722926 1045.778002821897 1054.744853884301 788.6975802263519 390.9605586022685 957.3038812870014 298.4544396372129
1187 0.005 5.935 1 849.3805296905356 747.4361065580821 747.5653343778205 1009.422504023465 1045.777799843474 1054.744586735178 788.7388680991318 391.0071460898304 957.313147832005 298.4544666073596
1188 0.005 5.94 1 849.4126216130552 747.4959137781327 747.6252247931948 1009.425873462152 1045.778234031445 1054.745054194995 788.7800910391306 391.0536525237166 957.3228165605624 298.4544937294557
1189 0.005 5.945 1 849.4445022525562 747.555563421922 747.6849575619792 1009.428824101458 1045.778030112121 1054.744786558882 788.8211733623216 391.1000779698861 957.3320356367517 298.4545203938059
1190 0.005 5.95 1 849.4764289319145 747.6150572480155 747.7445341123505 1009.432177532734 1045.778463701463 1054.745253825448 788.8621892832963 391.1464244918899 957.3416563696957 298.4545472393074
1191 0.005 5.955 1 849.5081442027754 747.674394339925 747.8039538635555 1009.435112927977 1045.778259422589 1054.744985941093 788.9030642140484 391.1926920658348 957.35082779883 298.4545736062942
1192 0.005 5.96 1 849.5398963727907 747.733576468169 747.8632182271581 1009.438428291772 1045.778678572148 1054.745448576513 788.9438697488505 391.2388809059588 957.3603812667362 298.4546001583751
1193 0.005 5.965 1 849.5714401754603 747.7926027167074 747.9223266457194 1009.441338336515 1045.7784751181 1054.745185431484 788.9845350535011 391.2849911640668 957.3694863360678 298.4546262436033
1194 0.005 5.97 1 849.6030308591894 747.851474812036 747.9812805220456 1009.444655916252 1045.778907396819 1054.745651079486 789.0251317203172 391.3310228632207 957.3790040978961 298.454652484736
1195 0.005 5.975000000000001 1 849.6344137495594 747.9101918714517 748.0400792909752 1009.447561728771 1045.778706419455 1054.745385599068 789.0655900525646 391.3769793113755 957.3880741155884 298.4546782941575
1196 0.005 5.98 1 849.6658443163441 747.9687556714666 748.0987243808869 1009.450868527688 1045.779136862748 1054.745848360017 789.1059854810331 391.4228570873044 957.397553083609 298.4547042752453
1197 0.005 5.985 1 849.6970665073926 748.0271652861152 748.1572152197155 1009.453760268517 1045.778933188823 1054.745580772398 789.1462410740194 391.4686568278377 957.4065812762443 298.4547298417384
1198 0.005 5.99 1 849.7283349671118 748.0854224365887 748.2155532024204 1009.457052437721 1045.779362090889 1054.746042917958 789.1864334371726 391.5143768959693 957.4160163593763 298.4547555963806
1199 0.005 5.995 1 849.7593945785528 748.1435261930596 748.2737377387897 1009.459928840819 1045.779157535739 1054.745775135349 789.2264848758726 391.5600184688961 957.4249991084562 298.4547809299364
1200 0.005 6 1 849.7904995709501 748.201478315586 748.3317702369471 1009.463204181218 1045.779585057508 1054.746236644959 789.2664721098363 391.6055814620732 957.4343877136048 298.4548064849689
1201 0.005 6.005 1 849.8213965756185 748.2592778883441 748.3896501246875 1009.466064860559 1045.779379857648 1054.745968543677 789.3063201306499 391.651066449481 957.443324190102 298.4548316101203
1202 0.005 6.01 1 849.8523397463604 748.3169266168915 748.4473787868616 1009.46932654862 1045.779807898326 1054.746430190671 789.346103219977 391.6964738078844 957.4526672911516 298.4548570047314
1203 0.005 6.015000000000001 1 849.8830756153847 748.3744236018674 748.5049556423712 1009.472173230821 1045.77960225492 1054.746161370574 789.3857484388942 391.7418033538994 957.461558355237 298.4548820294368
1204 0.005 6.02 1 849.913853447771 748.4317705691516 748.5623820872997 1009.475418670795 1045.780029242663 1054.746622382697 789.4253287780319 391.7870480511396 957.4708549064279 298.4549072696757
1205 0.005 6.025 1 849.9444258485096 748.4889666055968 748.6196575426876 1009.478249922426 1045.779823217222 1054.746353460342 789.4647721561618 391.8322188005258 957.47970015384 298.454932178723
1206 0.005 6.03 1 849.9750478176792 748.5460134295363 748.6767834000658 1009.481482597456 1045.780250447259 1054.746814291902 789.5041550096802 391.8773101425531 957.4889523465556 298.4549573430138
1207 0.005 6.035 1 850.0054637496415 748.6029101371855 748.7337590763294 1009.484300342848 1045.780044054786 1054.746544763457 789.5434002801749 391.9223266931707 957.497752329618 298.4549821288264
1208 0.005 6.04 1 850.035927098514 748.659658270598 748.7905858703134 1009.487519084267 1045.780471817084 1054.747006152212 789.5825791172018 391.9672621842968 957.5069594233785 298.4550071972828
1209 0.005 6.045 1 850.0661836236219 748.7162569983429 748.8472632040983 1009.490322177246 1045.780265196053 1054.746736314464 789.6216204207432 392.012123723751 957.5157138968065 298.4550318539252
1210 0.005 6.05 1 850.0964888670032 748.7727080490615 748.9037924761831 1009.493525666437 1045.780690853242 1054.747195707764 789.6606010357808 392.0568956881015 957.5248750682086 298.4550567600385
1211 0.005 6.055 1 850.1265883530467 748.8290104882407 748.9601730889495 1009.496314201844 1045.780482943663 1054.746924854342 789.6994447982555 392.1015992580961 957.5335847166084 298.4550812983863
1212 0.005 6.06 1 850.1567367759629 748.8851660888845 749.0164064547159 1009.499503198833 1045.780908047028 1054.747383958323 789.7382292895994 392.1462295707166 957.5427005138354 298.4551060885205
1213 0.005 6.065 1 850.186680050519 748.9411738814465 749.0724919679635 1009.502277531811 1045.780699586269 1054.747112684654 789.7768769377343 392.1907859093339 957.5513650949728 298.455130519304
1214 0.005 6.07 1 850.2166725301425 748.9970356330462 749.1284310353892 1009.505452095472 1045.781124211107 1054.74757133473 789.815465431678 392.2352666499715 957.56043610578 298.455155210169
1215 0.005 6.075 1 850.2464639488853 749.0527505149456 749.1842231298615 1009.508214558005 1045.780916228541 1054.747300086829 789.8539233931142 392.2796723896654 957.5690576832736 298.4551795097312
1216 0.005 6.08 1 850.2763036647035 749.1083201182594 749.2398695842693 1009.51137544622 1045.781340111105 1054.747757960226 789.8923195936118 392.3240023710798 957.5780847907049 298.4552040846644
1217 0.005 6.085 1 850.3059375625214 749.1637435412187 749.2953698036307 1009.514120289527 1045.781129943718 1054.74748537079 789.9305775917652 392.3682568452192 957.586659479988 298.4552282980247
1218 0.005 6.09 1 850.3356223659264 749.2190226396488 749.3507252505983 1009.517266693454 1045.781553613583 1054.747943288099 789.9687809366051 392.4124343316036 957.5956422910371 298.4552527653501
1219 0.005 6.095 1 850.3650995090743 749.2741562496335 749.4059352297197 1009.519998601823 1045.781343716744 1054.747670744443 790.0068397699044 392.456537188284 957.6041736350496 298.4552769080853
1220 0.005 6.100000000000001 1 850.394628128111 749.3291463071234 749.4610012095648 1009.523118847362 1045.781766038014 1054.748127804809 790.0448462885826 392.5005645291637 957.6131115237956 298.4553013010267
1221 0.005 6.105 1 850.4239517527142 749.3839916202072 749.5159224783135 1009.525827836415 1045.78155522281 1054.747854576539 790.0827137403115 392.5445154030257 957.6215980939221 298.4553253668313
1222 0.005 6.11 1 850.4533277281441 749.4386941164793 749.570700493582 1009.528942201605 1045.781977982351 1054.748311550651 790.1205270760107 392.5883916480238 957.6304929966443 298.4553496753172
1223 0.005 6.115 1 850.4824997400696 749.4932527913714 749.6253346391323 1009.531642934824 1045.781766651047 1054.748037607826 790.1582061974995 392.6321925721422 957.6389360609617 298.4553736450513
1224 0.005 6.12 1 850.511723004787 749.5476693317418 749.6798262803393 1009.534745608452 1045.782188778736 1054.748494095841 790.1958275502993 392.6759181739269 957.6477873190589 298.4553978980611
1225 0.005 6.125 1 850.5407427816234 749.6019428143977 749.7341748139612 1009.537433686097 1045.781977043069 1054.748219883139 790.2333154520491 392.7195686608073 957.6561872194985 298.4554217918669
1226 0.005 6.13 1 850.5698144778702 749.6560749273025 749.7883816058946 1009.540523491497 1045.782398811382 1054.748676076362 790.27074650328 392.7631439370362 957.6649954120774 298.4554459637584
1227 0.005 6.135 1 850.5986832660966 749.7100647443449 749.8424460518727 1009.543197648608 1045.782186433644 1054.748401366637 790.3080444475002 392.8066441981339 957.6733522440643 298.4554697919153
1228 0.005 6.140000000000001 1 850.6276042472946 749.7639139532615 749.8963695193431 1009.54627323487 1045.782607518324 1054.7488568429 790.3452857600138 392.8500695295589 957.6821174921979 298.4554939087537
1229 0.005 6.145 1 850.6563196708105 749.8176216747138 749.9501514153206 1009.548918685146 1045.782392537868 1054.748580831332 790.3823979167962 392.8934232514157 957.690419856391 298.4555177067966
1230 0.005 6.15 1 850.6850965434945 749.8711895180942 750.0037930419892 1009.551989900163 1045.782816095312 1054.749036726929 790.4194697403371 392.9367005936511 957.6991586563462 298.4555417735659
1231 0.005 6.155 1 850.7136729774916 749.9246165996661 750.0572938719819 1009.554637769695 1045.782601519565 1054.748759695519 790.4564076910112 392.9799027979574 957.7074368169738 298.4555655201518
1232 0.005 6.16 1 850.7423017544846 749.9779044995943 750.1106552048714 1009.557685513198 1045.783020883849 1054.749213910642 790.4932803712117 393.0230301152856 957.7161188063295 298.4555895892537
1233 0.005 6.165 1 850.7707193405008 750.0310523581023 750.1638764494585 1009.560316060499 1045.782805674148 1054.748937164058 790.5300173212717 393.0660829435133 957.7243486959409 298.4556133527584
1234 0.005 6.17 1 850.7991912327168 750.0840618514003 750.2169589633183 1009.563349902619 1045.783225757038 1054.749391948167 790.5666968245124 393.1090615192649 957.7329857027444 298.4556374196177
1235 0.005 6.175 1 850.8274635617247 750.1369320400996 750.2699021272188 1009.565965182973 1045.783010408254 1054.749114927814 790.6032399123497 393.1519658288302 957.7411706244923 298.4556611900364
1236 0.005 6.18 1 850.8557892658205 750.1896646139236 750.322707310061 1009.568984804641 1045.783430270728 1054.749569177182 790.639729227869 393.194796112928 957.749764432552 298.4556853145201
1237 0.005 6.185 1 850.8839142368746 750.2422586352833 750.3753738959331 1009.571588880865 1045.78321500027 1054.749291790167 790.6760884841682 393.237552409703 957.7579076224183 298.4557091089951
1238 0.005 6.19 1 850.9120923920449 750.2947157833806 750.4279032431219 1009.574594505158 1045.783633434517 1054.749744906056 790.7123928804592 393.2802349844976 957.7664585759875 298.455733260614
1239 0.005 6.195 1 850.9400702477756 750.34703511903 750.4802947349064 1009.577184458782 1045.78341702215 1054.749466625875 790.7485677787864 393.3228441686095 957.7745591601429 298.455757082441
1240 0.005 6.2 1 850.9681091397309 750.3992181306908 750.5325495964144 1009.58018926308 1045.783838083706 1054.749920495287 790.7846859703042 393.3653793621656 957.7830827113764 298.4557812781583
1241 0.005 6.205 1 850.9959475098625 750.4512640682368 750.584667323189 1009.582769528216 1045.783621307299 1054.749641587224 790.8206765778046 393.4078411352829 957.7911481899204 298.4558051928523
1242 0.005 6.21 1 851.0238388139629 750.5031745782393 750.6366492610737 1009.585749910643 1045.784038730325 1054.750093942435 790.8566140587284 393.4502293219039 957.7996187644763 298.4558294099651
1243 0.005 6.215 1 851.0515292428902 750.5549487363636 750.6884947956439 1009.588312881021 1045.783821195564 1054.749814946709 790.8924229497793 393.4925428501703 957.8076370527515 298.4558533527589
1244 0.005 6.22 1 851.0792738485258 750.6065882168132 750.7402052862178 1009.591278904959 1045.784238815879 1054.750267371397 790.9281793121082 393.5347837206235 957.8160638227815 298.4558776041182
1245 0.005 6.225000000000001 1 851.1068187626844 750.6580920758151 750.791780108891 1009.593828434489 1045.784020944762 1054.749987668758 790.9638072844961 393.5769518334008 957.8240400223716 298.4559015616632
1246 0.005 6.23 1 851.1344186659175 750.7094619856057 750.84322061763 1009.59678095049 1045.784437990541 1054.75043947092 790.9993828874951 393.6190471501575 957.8324252186928 298.4559258372506
1247 0.005 6.235 1 851.1618196022715 750.7606969988245 750.8945261877333 1009.599317562688 1045.784220037473 1054.750159814824 791.0348302388538 393.661069158701 957.8403606479814 298.455949844281
1248 0.005 6.24 1 851.1892761925469 750.8117988138698 750.9456981841336 1009.602257131697 1045.784637022794 1054.750611463625 791.0702254570273 393.7030177251917 957.8487055729054 298.4559741619054
1249 0.005 6.245 1 851.216534229933 750.8627664516289 750.9967359718067 1009.604779739042 1045.784417876673 1054.750330585002 791.1054927060189 393.7448940338829 957.856599778698 298.4559981805039
1250 0.005 6.25 1 851.2438485429615 750.9136015914536 751.0476408980396 1009.60770600363 1045.784833851935 1054.750781415089 791.1407087923888 393.7866981030697 957.8649038186832 298.4560224835536
1251 0.005 6.255 1 851.2709646440699 750.9643033005211 751.0984123471469 1009.610215699144 1045.784614494616 1054.750500484323 791.1757976628437 393.8284300426705 957.8727574371409 298.4560464695007
1252 0.005 6.26 1 851.2981362302343 751.0148732630491 751.1490516777482 1009.613130222842 1045.785030941353 1054.75095144934 791.2108356924182 393.8700890358364 957.8810212515306 298.4560707836932
1253 0.005 6.265000000000001 1 851.3251105668816 751.0653104986437 751.1995582508439 1009.615626918494 1045.784810750942 1054.750669676323 791.2457470849967 393.9116764040436 957.888834042081 298.4560947244985
1254 0.005 6.27 1 851.3521421065999 751.1156166466371 751.2499333935195 1009.618526298813 1045.785225765869 1054.751119699461 791.2806073973745 393.953191586278 957.8970561045755 298.4561189924044
1255 0.005 6.275 1 851.3789762841067 751.1657907652425 751.3001764712704 1009.621009388072 1045.785005220431 1054.750837731947 791.3153412832232 393.9946346572473 957.904827975911 298.4561428905799
1256 0.005 6.28 1 851.4058685845523 751.2158345539245 751.3502888472688 1009.623895675221 1045.785419594751 1054.751287126043 791.3500263909417 394.0360054876801 957.9130090820103 298.4561670069351
1257 0.005 6.285 1 851.4325637606552 751.2657470317806 751.4002698804405 1009.626365534574 1045.785198549361 1054.751004742228 791.3845848872902 394.0773046942176 957.9207406880088 298.4561907239259
1258 0.005 6.29 1 851.4593161943467 751.3155298381422 751.4501208978672 1009.62923817391 1045.785612275887 1054.751453774849 791.4190927905876 394.1185350617542 957.9288816522705 298.456214625046
1259 0.005 6.295 1 851.4858717040682 751.3651820216058 751.4998412621201 1009.631694554999 1045.7853905879 1054.751170913065 791.4534748315804 394.1596937138854 957.936572907092 298.4562381032687
1260 0.005 6.3 1 851.5124855158701 751.4147052464841 751.5494323134168 1009.63455469855 1045.785804068341 1054.751619691038 791.48780799359 394.2007804223022 957.944674409055 298.4562617564135
1261 0.005 6.305 1 851.5389031863995 751.4640985468027 751.5988934088091 1009.636998568318 1045.785582054895 1054.751336485548 791.522016029627 394.2417949569429 957.9523261222723 298.4562849646716
1262 0.005 6.31 1 851.5653796415389 751.5133635827033 751.6482258885754 1009.639845999145 1045.785995238798 1054.751784970743 791.5561754822273 394.282737719939 957.960387816965 298.4563083323559
1263 0.005 6.315 1 851.5916603052752 751.5624993893558 751.6974291086218 1009.642277340313 1045.785772843221 1054.751501398908 791.5902102867533 394.32360919756 957.9680002441863 298.4563312933344
1264 0.005 6.32 1 851.6180002018084 751.6115076390241 751.7465044142762 1009.645112895261 1045.786185854405 1054.751949729195 791.6241981427229 394.3644099170141 957.9760228352013 298.456354386139
1265 0.005 6.325 1 851.6441444588609 751.6603873551556 751.7954511580866 1009.647531605623 1045.7859627411 1054.751665509368 791.6580614209977 394.4051395264233 957.9835957769991 298.456377037068
1266 0.005 6.33 1 851.6703481218373 751.7091401920704 751.8442706720734 1009.650353870235 1045.786374935342 1054.75211324305 791.6918766266548 394.4457967183571 957.9915791364175 298.4563998955209
1267 0.005 6.335 1 851.6963565230677 751.7577651750158 751.8929623067073 1009.652759211432 1045.78615075533 1054.751828191009 791.7255675758125 394.4863833705376 957.9991126835802 298.4564222980464
1268 0.005 6.34 1 851.7224235947176 751.8062639435124 751.941527384311 1009.655568717586 1045.786562724335 1054.752275832819 791.7592107360538 394.5269027902355 958.0070565264459 298.4564448618777
1269 0.005 6.345 1 851.7482958983561 751.8546355147957 751.989965249192 1009.657961548535 1045.786338696171 1054.751990913031 791.7927295942851 394.5673460880564 958.0145511621403 298.4564669984674
1270 0.005 6.350000000000001 1 851.7742285187913 751.9028815582992 752.0382772337468 1009.660757977585 1045.786749957851 1054.752437893953 791.8262019068535 394.60771985476 958.0224568591317 298.4564892919262
1271 0.005 6.355 1 851.7999669124075 751.9510010953413 752.0864626919192 1009.663138386879 1045.786525466821 1054.752152545075 791.8595509369918 394.648023556049 958.029913551018 298.4565111455134
1272 0.005 6.36 1 851.8257660058863 751.9989957860574 752.1345229497626 1009.665922384569 1045.786936251677 1054.752599209384 791.8928540818692 394.6882572501136 958.0377805562368 298.456533183752
1273 0.005 6.365 1 851.8513708924585 752.0468646454356 752.1824573560979 1009.668289589334 1045.786710820624 1054.752313123792 791.9260342486009 394.7284207888769 958.045198196148 298.4565547842461
1274 0.005 6.37 1 851.8770342874536 752.0946093128124 752.230267222265 1009.671059136061 1045.787120740893 1054.752759229777 791.9591664388988 394.7685142497153 958.0530250627626 298.4565765501442
1275 0.005 6.375 1 851.9025046432364 752.1422288082932 752.2779519018803 1009.673413952714 1045.786895556071 1054.752473250053 791.992177210968 394.8085377621137 958.0604043130218 298.4565978904934
1276 0.005 6.38 1 851.9280367542628 752.1897248403599 752.3255127457415 1009.676172224363 1045.787304955129 1054.752918615801 792.0251439743879 394.8484917855715 958.0681942140266 298.4566194298718
1277 0.005 6.385 1 851.9533749939129 752.2370963724309 752.3729490765251 1009.678509603515 1045.787078987844 1054.752632770462 792.0579918730754 394.8883756139728 958.0755289274173 298.4566405158491
1278 0.005 6.390000000000001 1 851.9787753732002 752.2843450654203 752.420262224603 1009.681256114805 1045.787489968541 1054.753079454999 792.0907933754665 394.9281892182066 958.083279206835 298.4566618262643
1279 0.005 6.395 1 852.003982703705 752.3314699236662 752.4674515222428 1009.68358501695 1045.787262838941 1054.752791569523 792.1234726031513 394.9679335707785 958.0905804494705 298.4566827164105
1280 0.005 6.4 1 852.0292524021343 752.3784725644319 752.5145182768518 1009.686319927919 1045.78767241083 1054.753236958102 792.1561060756727 395.0076088583816 958.09829521553 298.456703816009
1281 0.005 6.405 1 852.0543292358092 752.4253520351294 752.5614618340686 1009.688636613688 1045.787444673728 1054.752948709519 792.1886186564916 395.0472148837375 958.1055602526736 298.456724550493
1282 0.005 6.41 1 852.0794686320004 752.4721099739004 752.6082835188936 1009.691359289437 1045.787853985511 1054.7533939687 792.2210865461402 395.0867519468095 958.1132380080121 298.4567455060057
1283 0.005 6.415 1 852.1044156191027 752.5187453993373 752.6549826694635 1009.693663386984 1045.787625272235 1054.753104888735 792.2534339977116 395.1262199265813 958.1204650833427 298.456766086107
1284 0.005 6.42 1 852.1294252169857 752.5652599488488 752.7015606030355 1009.696373648295 1045.788034164259 1054.753549892071 792.2857372160744 395.1656191229258 958.1281052840833 298.4567869550691
1285 0.005 6.425 1 852.154242773364 752.6116526362733 752.748016656852 1009.698665450613 1045.787805033751 1054.753260549047 792.3179204233916 395.2049494414298 958.1352949915015 298.4568074211049
1286 0.005 6.43 1 852.1791234838673 752.6579251285162 752.7943521623201 1009.701363662575 1045.788213137121 1054.753704804872 792.3500608465954 395.2442106314724 958.142897646985 298.4568281619242
1287 0.005 6.435 1 852.2038123742323 752.7040764302114 752.8405664566959 1009.703643392973 1045.787983640923 1054.753415133142 792.3820818258453 395.2834040540472 958.1500500913933 298.4568485480204
1288 0.005 6.44 1 852.2285657854618 752.7501081379269 752.8866608338235 1009.706328693582 1045.788391414481 1054.753859232012 792.4140590827253 395.3225285595239 958.1576156127472 298.4568692130208
1289 0.005 6.445 1 852.2531270863331 752.7960192900778 752.9326346334692 1009.708596025222 1045.78816149247 1054.753569205437 792.4459171447302 395.3615845662724 958.1647305321599 298.4568895398014
1290 0.005 6.45 1 852.277749897762 752.8418114948757 752.9784891553512 1009.711268214083 1045.788568569745 1054.754012824444 792.4777304582122 395.400572028947 958.1722582251413 298.4569101031878
1291 0.005 6.455 1 852.3021815564776 752.8874837574107 753.0242237276844 1009.713522979424 1045.788338198173 1054.75372234688 792.5094252789733 395.4394936647453 958.1793360643138 298.4569303115314
1292 0.005 6.46 1 852.3266775180667 752.9330377178574 753.0698396632627 1009.716184205709 1045.788745166739 1054.75416562603 792.5410779693487 395.4783461128898 958.1868274415316 298.456950755934
1293 0.005 6.465 1 852.3509828196376 752.9784723927349 753.115336294041 1009.71842762267 1045.788514341462 1054.75387460134 792.5726129553394 395.5171302234744 958.1938691848078 298.4569708327178
1294 0.005 6.47 1 852.3753529142052 753.0237894192933 753.1607149387049 1009.721077111903 1045.788920708323 1054.754317322306 792.604106225263 395.5558474497831 958.2013242464103 298.4569911850556
1295 0.005 6.475000000000001 1 852.3995326379705 753.0689878016836 753.2059749215225 1009.723308328141 1045.788689141681 1054.754025803895 792.6354819702242 395.5944959778518 958.2083290864251 298.4570111714569
1296 0.005 6.48 1 852.4237775533928 753.1140691783338 753.2511175602399 1009.725945684536 1045.789094978558 1054.754468190196 792.6668168134751 395.6330758313991 958.215747222927 298.4570314053181
1297 0.005 6.485 1 852.4478322411334 753.15903254054 753.296142173488 1009.728164583095 1045.788863020628 1054.754176393592 792.6980341929601 395.6715878823492 958.2227156150778 298.4570512744945
1298 0.005 6.49 1 852.4719519898805 753.2038795161371 753.3410500672261 1009.730790119406 1045.789268836778 1054.75461890524 792.7292126820624 395.7100320399275 958.2300976040437 298.4570714484082
1299 0.005 6.495 1 852.4958820809347 753.2486091099889 753.3858405671174 1009.732997647736 1045.789036763356 1054.754326926187 792.7602752134147 395.7484086678083 958.2370300159428 298.4570912479109
1300 0.005 6.5 1 852.5198776642778 753.2932229468714 753.430514976448 1009.735611561733 1045.789442184247 1054.754768970252 792.7912972088083 395.7867177180292 958.2443763945615 298.4571113041096
1301 0.005 6.505 1 852.5436836056456 753.3377200264476 753.4750726181537 1009.737807264758 1045.789209537966 1054.754476436569 792.8222024614525 395.8249593168804 958.2512729126294 298.4571310425836
1302 0.005 6.51 1 852.5675552489859 753.3821019718108 753.5195147937992 1009.740409274066 1045.78961435903 1054.754917804288 792.853067378097 395.8631335553771 958.2585836236873 298.457151046873
1303 0.005 6.515000000000001 1 852.5912374007854 753.4263677159562 753.5638407891178 1009.742593488055 1045.789381592301 1054.754625108689 792.8838145705176 395.9012407116978 958.2654449322141 298.4571706959835
1304 0.005 6.52 1 852.6149859216945 753.4705189473817 753.6080519274245 1009.745184066865 1045.78978627925 1054.755066430234 792.9145227280959 395.939281050559 958.2727200586587 298.4571906714295
1305 0.005 6.525 1 852.6385453721334 753.5145546513288 753.6521475288561 1009.747356137307 1045.789552498149 1054.75477288588 792.9451149372169 395.9772545638232 958.2795456232627 298.4572102767883
1306 0.005 6.53 1 852.6621710675738 753.5584764482822 753.6961288914318 1009.749934811102 1045.789956363001 1054.755213498797 792.9756677264811 396.0151613311693 958.2867849255463 298.4572301678006
1307 0.005 6.535 1 852.6856081869072 753.6022833340315 753.739995334108 1009.752095082291 1045.789722204472 1054.75491952234 793.0061050210438 396.0530015119309 958.2935750167958 298.4572497062825
1308 0.005 6.54 1 852.7091120132412 753.6459769080209 753.7837481451916 1009.754661950265 1045.79012576168 1054.755359940843 793.0365026718579 396.0907750853224 958.3007787827111 298.4572695646917
1309 0.005 6.545 1 852.7324274546377 753.6895561780004 753.8273866427307 1009.756811015506 1045.789891297302 1054.755065829492 793.0667854082798 396.1284822585808 958.3075335083247 298.4572890743848
1310 0.005 6.55 1 852.7558096123882 753.733022760444 753.8709121250749 1009.759366707975 1045.790294713148 1054.755506081032 793.0970294222615 396.1661227386022 958.3147022358253 298.4573088899509
1311 0.005 6.555 1 852.7789990879673 753.7763756452907 753.9143238917059 1009.761505121268 1045.790060088751 1054.755211544224 793.1271603874064 396.2036971756305 958.3214209697099 298.4573283950895
1312 0.005 6.56 1 852.8022598944843 753.8196164342247 753.9576232405957 1009.764049368168 1045.790462763887 1054.755651024511 793.1572526615352 396.2412056410757 958.3285557544797 298.457348230943
1313 0.005 6.565 1 852.8253335561518 753.8627441292555 754.0008094903493 1009.76617541826 1045.790227305881 1054.75535587928 793.1872300024019 396.2786479556096 958.3352402679974 298.4573677326683
1314 0.005 6.57 1 852.8484749950635 753.9057603563194 754.0438839459159 1009.768707534054 1045.790629560886 1054.755795106332 793.2171691948118 396.316024399114 958.3423379931578 298.4573875895537
1315 0.005 6.575 1 852.8714268461578 753.9486642045546 754.086845964277 1009.770818224393 1045.790392703097 1054.755499256059 793.2469741994634 396.3533347893796 958.3489866921925 298.4574071335056
1316 0.005 6.58 1 852.8944478892398 753.9914572274403 754.1296968376566 1009.773338529266 1045.790794817536 1054.755938426228 793.2767478183373 396.3905786178846 958.356051073049 298.4574270214567
1317 0.005 6.585 1 852.9172817250607 754.034138386466 754.172435851868 1009.77544114883 1045.790558741901 1054.755642492906 793.30641224517 396.4277573560809 958.3626667928473 298.457446614457
1318 0.005 6.59 1 852.9401841531059 754.0767092802898 754.2150642900192 1009.77795130389 1045.790960718472 1054.756081290838 793.3360411236358 396.464870309083 958.3696973273843 298.4574665757735
1319 0.005 6.595 1 852.9628986377826 754.1191688215365 754.2575814108775 1009.780042789738 1045.79072390376 1054.755784816593 793.3655576566771 396.5019174482563 958.3762787959298 298.4574862206711
1320 0.005 6.600000000000001 1 852.9856836597662 754.161518687302 754.2999885273696 1009.782542049727 1045.791125331869 1054.756223177829 793.395040787443 396.538899549279 958.3832753697552 298.4575062010222
1321 0.005 6.605 1 853.0082821416695 754.2037578389403 754.3422849309145 1009.784622505251 1045.790888079685 1054.755926274107 793.4244121997918 396.5758166589655 958.3898228045956 298.4575259500658
1322 0.005 6.61 1 853.0309506969204 754.2458879315994 754.3844719383267 1009.78711028387 1045.791288780551 1054.756364009562 793.4537495727858 396.6126691658088 958.396784675552 298.4575460100892
1323 0.005 6.615 1 853.0534325864722 754.2879079000672 754.426548832905 1009.78917921342 1045.791050760738 1054.756066584343 793.4829742862497 396.6494568126289 958.4032975590309 298.4575657922646
1324 0.005 6.62 1 853.075988397096 754.3298194189912 754.4685169717512 1009.791659145128 1045.79145124509 1054.756504217938 793.51216192472 396.6861792704949 958.4102295604355 298.4575859341138
1325 0.005 6.625 1 853.0983076607289 754.3716212622403 754.5103754943727 1009.793719636741 1045.791213761567 1054.756207202911 793.5412185832921 396.7228368657507 958.4167110822855 298.457605794971
1326 0.005 6.63 1 853.1207210581622 754.4133151412212 754.5521257267601 1009.796186636578 1045.791614364914 1054.756644612277 793.5702482131845 396.7594294621728 958.4236090315346 298.4576259638417
1327 0.005 6.635 1 853.1429584855822 754.4549000681079 754.5937669858019 1009.798233685155 1045.791375613 1054.756346447448 793.5991716103975 396.7959580182047 958.4300550433538 298.4576458705167
1328 0.005 6.640000000000001 1 853.1652760474162 754.4963776564196 754.6353005799513 1009.80068951968 1045.791775721411 1054.756783478505 793.6280640676412 396.8324218970026 958.4369179768371 298.457666117536
1329 0.005 6.645 1 853.1874091484658 754.5377468506094 754.6767257802602 1009.802724874311 1045.791536267859 1054.756484776102 793.6568456597481 396.8688212778858 958.4433290400066 298.45768606955
1330 0.005 6.65 1 853.2096145243909 754.5790092767244 754.7180438893114 1009.80516853128 1045.791935792431 1054.756921479998 793.6855935837435 396.9051564192985 958.4501573587709 298.4577063327843
1331 0.005 6.655 1 853.2316331469976 754.6201638901963 754.7592541884823 1009.807192850304 1045.791695927005 1054.756622421432 793.714247071841 396.9414273612482 958.4565346012564 298.4577263221677
1332 0.005 6.66 1 853.2537239056738 754.6612123278337 754.8003579815606 1009.809625674994 1045.792095202352 1054.75705893844 793.7428599817515 396.9776342139213 958.4633296856646 298.45774660199
1333 0.005 6.665 1 853.2756294333526 754.7021535386908 754.8413545514682 1009.811638595929 1045.791854988315 1054.75675955773 793.771358195123 397.013777794783 958.4696737341233 298.4577665629292
1334 0.005 6.67 1 853.2976086899444 754.7429891578087 754.8822452036114 1009.814063103903 1045.792255271509 1054.757196373902 793.7998186965542 397.0498569020868 958.4764393119661 298.4577868602742
1335 0.005 6.675 1 853.3194027690582 754.7837181258153 754.9230292110476 1009.816066500663 1045.792015297692 1054.756896926817 793.8281682802465 397.0858722724921 958.482752973285 298.4578068172221
1336 0.005 6.68 1 853.3412891909471 754.8243421248615 754.9637079018568 1009.81847362743 1045.792412657613 1054.757332097861 793.8564881586495 397.1218236535034 958.4894812792389 298.4578270359685
1337 0.005 6.685 1 853.362978285624 754.8648600574817 755.0042805324119 1009.82046338887 1045.792171488424 1054.757031984074 793.884695808267 397.157711248966 958.4957584335741 298.4578469242972
1338 0.005 6.69 1 853.3847350563797 754.9052735215841 755.0447483865489 1009.822862771593 1045.792569722566 1054.757467533455 793.9128690090083 397.1935352367138 958.5024541615792 298.4578670513279
1339 0.005 6.695 1 853.4063047526108 754.9455814685329 755.0851107348416 1009.824843085492 1045.792328324582 1054.75716702977 793.9409321073834 397.2292958225532 958.5086996099927 298.4578867581461
1340 0.005 6.7 1 853.4279462576096 754.9857855040599 755.1253688628462 1009.827232012971 1045.792725676512 1054.7576017197 793.9689621365821 397.2649937580102 958.5153629149511 298.4579066646093
1341 0.005 6.705 1 853.4494028225913 755.0258845796549 755.1655220418271 1009.829201609193 1045.792483511719 1054.757300640198 793.9968828584115 397.3006282188853 958.521575727816 298.4579261568377
1342 0.005 6.71 1 853.470931020446 755.0658803939816 755.2055716029702 1009.831578433155 1045.792879689613 1054.757734865253 794.0247722283132 397.3361992195346 958.5282051888959 298.4579458272825
1343 0.005 6.715 1 853.4922756564142 755.1057717065113 755.2455167450613 1009.833541269669 1045.79264044265 1054.757436220143 794.0525534556645 397.3717069483134 958.534387317563 298.4579650643035
1344 0.005 6.72 1 853.5136942152767 755.1455602017534 755.2853587530343 1009.835911223998 1045.793037965326 1054.757870696855 794.0803019785894 397.4071512883354 958.5409866078215 298.4579844654324
1345 0.005 6.725000000000001 1 853.5349291343033 755.185244829308 755.325096905946 1009.837860782068 1045.792795255823 1054.757569062649 794.1079412445945 397.4425326559773 958.5471354382117 298.4580034613232
1346 0.005 6.73 1 853.5562380581016 755.2248272783243 755.3647325296802 1009.840218027399 1045.793191310133 1054.758002834679 794.1355507879449 397.4778515782594 958.5537018657348 298.458022631806
1347 0.005 6.735 1 853.5773634987447 755.264306436929 755.4042648809392 1009.842156290735 1045.792948048164 1054.757701031047 794.1630510930918 397.5131078237291 958.5598178874333 298.4580413693293
1348 0.005 6.74 1 853.5985635001806 755.3036839021123 755.4436952339182 1009.844502828469 1045.793344129787 1054.7581349971 794.1905213982586 397.5483015063051 958.5663524854244 298.458060297644
1349 0.005 6.745 1 853.6195787656063 755.3429586203458 755.483022848469 1009.846428319322 1045.793099930324 1054.757832565982 794.2178815474147 397.5834326074594 958.5724358981773 298.4580788108325
1350 0.005 6.75 1 853.6406682641295 755.3821321991875 755.522249014814 1009.848763668013 1045.793495617766 1054.758266347147 794.2452109211679 397.6185013106127 958.5789380166427 298.4580974974068
1351 0.005 6.755 1 853.6615750892354 755.4212035788511 755.5613729954674 1009.850680722177 1045.793252044365 1054.757964035101 794.2724325303501 397.6535076983718 958.5849909897441 298.4581157440639
1352 0.005 6.76 1 853.6825572998234 755.4601743874449 755.6003960844912 1009.85300695605 1045.793647552801 1054.758397289517 794.299624922333 397.688452188028 958.5914624376239 298.4581341875034
1353 0.005 6.765000000000001 1 853.7033567927891 755.4990435485229 755.6393175414898 1009.854913874723 1045.793403324324 1054.758094366873 794.3267095460362 397.7233346854844 958.5974838729271 298.4581521808914
1354 0.005 6.77 1 853.7242319213382 755.5378126424337 755.6781386332675 1009.857228814661 1045.79379770113 1054.758526844664 794.3537637744693 397.7581536505401 958.6039236551285 298.4581703531943
1355 0.005 6.775 1 853.7449235632031 755.5764805814421 755.7168586014466 1009.859124133595 1045.79355247757 1054.758223301309 794.3807097624074 397.792911399803 958.6099131582306 298.4581880900611
1356 0.005 6.78 1 853.7656903681411 755.6150489938609 755.7554787330321 1009.861428616295 1045.793946870963 1054.75865581626 794.4076266943906 397.827607605954 958.616321985477 298.4582060232649
1357 0.005 6.785 1 853.7862748739777 755.6535168220704 755.7939982923782 1009.863314359878 1045.793701539659 1054.758352022046 794.4344369783249 397.8622430854934 958.6222817504155 298.4582235236304
1358 0.005 6.79 1 853.8069350664005 755.6918856629895 755.8324185587204 1009.865608627994 1045.794095726824 1054.758784415087 794.46121811581 397.8968168809171 958.6286598431348 298.4582412330972
1359 0.005 6.795 1 853.827413294214 755.730154449008 755.8707387855828 1009.867483958267 1045.79385015868 1054.758480329561 794.4878928204512 397.9313291298347 958.6345885643673 298.4582585399075
1360 0.005 6.8 1 853.8479673535004 755.7683247798203 755.908960253005 1009.869768626043 1045.794243928608 1054.758912281861 794.514538823791 397.9657800855213 958.6409362917991 298.4582760581446
1361 0.005 6.805 1 853.868339469216 755.8063955778365 755.9470822071537 1009.871633235191 1045.793997536439 1054.758607483749 794.5410782591324 398.0001697476721 958.6468338685501 298.4582931525708
1362 0.005 6.81 1 853.8887884353757 755.8443684529724 755.9851059322739 1009.873908006438 1045.794391474326 1054.759039680227 794.5675901132226 398.0344982249238 958.6531508383715 298.4583104679791
1363 0.005 6.815 1 853.9090561593438 755.882242291437 756.0230306566306 1009.875763714887 1045.794145327854 1054.758735046894 794.5939958409598 398.0687672610698 958.6590182414889 298.4583274298445
1364 0.005 6.82 1 853.9294008241351 755.920018759841 756.0608576851473 1009.878027914007 1045.794538023999 1054.75916605935 794.6203744311634 398.1029753196697 958.6653045815247 298.4583446617865
1365 0.005 6.825 1 853.9495691233548 755.9576967908675 756.0985862860625 1009.879873211972 1045.794291221888 1054.758860919877 794.6466484135398 398.1371199333116 958.6711421684629 298.458361512413
1366 0.005 6.83 1 853.9698119240035 755.9952779455012 756.1362177147612 1009.88212680528 1045.794683685813 1054.759291921637 794.6728936470375 398.1712042357942 958.6773977271748 298.458378626871
1367 0.005 6.835 1 853.9898725875688 756.0327611741807 756.173751226352 1009.88396135908 1045.794436396639 1054.758986375301 794.6990342751483 398.2052271568039 958.6832036743642 298.4583954091221
1368 0.005 6.84 1 854.0100089714665 756.0701480578649 756.2111880921098 1009.886203419328 1045.794827594268 1054.759416397408 794.7251456257661 398.2391882908956 958.6894276750116 298.4584124668361
1369 0.005 6.845 1 854.029964149778 756.107437520039 756.2485275587435 1009.888027364817 1045.794579669318 1054.759110410044 794.7511530819531 398.2730908774063 958.6952027772325 298.458429168136
1370 0.005 6.850000000000001 1 854.0499960872982 756.1446311552838 756.285770894566 1009.890260742169 1045.794971702981 1054.759541053704 794.7771354115879 398.3069344347732 958.7013973786595 298.4584461506525
1371 0.005 6.855 1 854.0698473273492 756.1817279851052 756.3229174443801 1009.892061872278 1045.794721782983 1054.759234140873 794.8029756747269 398.3407167057256 958.7071419441761 298.4584627672102
1372 0.005 6.86 1 854.0897755466525 756.2187294819201 756.3599683689881 1009.894279453904 1045.795113477464 1054.759664757677 794.8288046230634 398.3744382072891 958.713305555155 298.4584796538655
1373 0.005 6.865 1 854.1095240201801 756.2556345731542 756.3969229123701 1009.896081387885 1045.794865343567 1054.759358073583 794.8545377270166 398.4080992478325 958.7190208092246 298.4584961662744
1374 0.005 6.87 1 854.1293341493478 756.2924446116325 756.4337821539702 1009.898284630887 1045.795253861937 1054.759786630324 794.8802430193981 398.4417001136413 958.7251384128424 298.4585129579021
1375 0.005 6.875 1 854.148970341686 756.3291587127815 756.4705454786721 1009.900076598637 1045.795005074686 1054.75947980639 794.9058499419848 398.4752414308722 958.7308178321655 298.4585293943346
1376 0.005 6.88 1 854.1686881810309 756.3657784810217 756.5072141632372 1009.902280066958 1045.795396489352 1054.759909699597 794.9314331982545 398.5087242330592 958.7369205877745 298.4585460781099
1377 0.005 6.885 1 854.1882296433446 756.4023028540677 756.5437874706804 1009.9040657777 1045.795147335412 1054.759602102707 794.9569156247078 398.5421466440293 958.7425766143613 298.4585624119809
1378 0.005 6.890000000000001 1 854.2078512691976 756.4387334279322 756.5802666660669 1009.906260019055 1045.795537661493 1054.760031267049 794.982373083344 398.5755093078317 958.7486515953281 298.4585790419408
1379 0.005 6.895 1 854.2272949764406 756.4750690955161 756.616650991554 1009.908035747405 1045.795288021627 1054.759723469092 795.0077281927729 398.6088116576477 958.7542787028462 298.4585952865085
1380 0.005 6.9 1 854.2468179679677 756.5113114721649 756.6529417153338 1009.910219723832 1045.795677996327 1054.760152673197 795.0330604727743 398.6420505394733 958.7603241918295 298.4586118115917
1381 0.005 6.905 1 854.2661626016878 756.5474594716637 756.6891380871107 1009.911985620381 1045.795428214099 1054.759844729601 795.0582898159955 398.6752307949084 958.7659215800527 298.4586279998666
1382 0.005 6.91 1 854.2855860913855 756.5835146727154 756.7252413609123 1009.914160693006 1045.795818304443 1054.760273887061 795.0834932780891 398.708352750758 958.771938273464 298.458644445803
1383 0.005 6.915 1 854.3048303228645 756.6194759654032 756.7612507551612 1009.915914412019 1045.795567687899 1054.759965162903 795.10859755421 398.7414162804754 958.7775061392865 298.4586605473509
1384 0.005 6.92 1 854.3241492749594 756.6553449786439 756.797167567576 1009.918085281343 1045.79595850853 1054.760394360523 795.133677890115 398.7744212472671 958.7834951709758 298.4586769604136
1385 0.005 6.925 1 854.3432922486411 756.6911206187401 756.8329910340991 1009.919834312833 1045.795708082472 1054.760085547923 795.1586553957741 398.8073672358205 958.7890356489163 298.4586930366656
1386 0.005 6.93 1 854.3625155451241 756.7268044564439 756.8687224024065 1009.921991126504 1045.796097423893 1054.76051394674 795.1836069229372 398.8402544810799 958.7949952002921 298.4587093982136
1387 0.005 6.935 1 854.3815619206229 756.7623954145674 756.904360918928 1009.923728506574 1045.795846284475 1054.760204786987 795.2084566174824 398.8730831302942 958.8005063547989 298.4587254270708
1388 0.005 6.94 1 854.4006880917501 756.7978950618526 756.9399078303625 1009.925874399611 1045.796235067466 1054.760632903539 795.2332811577235 398.9058532773431 958.8064362868917 298.458741764256
1389 0.005 6.945 1 854.4196370137782 756.8333023195194 756.9753623794388 1009.927601458081 1045.795983496112 1054.76032334229 795.2580046529494 398.9385649553179 958.8119181428858 298.4587577718615
1390 0.005 6.95 1 854.4386656973818 756.8686187664903 757.0107258193138 1009.929736428297 1045.796371734644 1054.760751065857 795.2827046524886 398.9712182652952 958.8178187514802 298.4587741072745
1391 0.005 6.955 1 854.4575169273832 756.9038433162966 757.0459973922137 1009.931453688407 1045.796120040197 1054.760441360264 795.3073036512405 399.0038131002763 958.8232714574644 298.4587901151736
1392 0.005 6.96 1 854.476448189771 756.9389775355152 757.0811783416771 1009.933580007441 1045.796508244666 1054.760868909691 795.331878206424 399.0363497559586 958.8291437571497 298.4588064500694
1393 0.005 6.965 1 854.495202449458 756.9740203299764 757.1162679022869 1009.935288231097 1045.796256245419 1054.760558681282 795.3563522192841 399.0688288679279 958.8345683186549 298.4588224639924
1394 0.005 6.97 1 854.5140369469876 757.0089732756118 757.1512673221489 1009.937405581858 1045.796644312 1054.760986137341 795.3808025002177 399.101249678102 958.8404124000301 298.4588388200087
1395 0.005 6.975000000000001 1 854.5326946516296 757.04383530929 757.1861758505634 1009.939103679011 1045.796391604446 1054.760675451524 795.4051530277094 399.133612604178 958.8458086455843 298.4588548774803
1396 0.005 6.98 1 854.5514325745161 757.0786079723994 757.2209947222062 1009.941211342443 1045.796779427713 1054.761102648298 795.4294796137432 399.1659174772576 958.851624596944 298.4588712935886
1397 0.005 6.985 1 854.5699940746636 757.1132901879699 757.2557231772815 1009.942900705663 1045.796526670367 1054.76079178429 795.4537071014613 399.1981645387863 958.8569930030495 298.4588874092173
1398 0.005 6.99 1 854.5886362926069 757.1478835373227 757.290362466683 1009.944999556795 1045.796913952906 1054.761218394522 795.4779121064289 399.2303539220197 958.8627808602774 298.4589038590474
1399 0.005 6.995 1 854.6071023453611 757.182386924192 757.3249118283494 1009.946679547276 1045.796660732686 1054.760907089529 795.5020179822288 399.2624849321945 958.8681211290725 298.4589200528832
1400 0.005 7 1 854.6256495585578 757.2168019127049 757.3593725008091 1009.948768847331 1045.797047870881 1054.761333630001 795.5261010792269 399.2945575935931 958.8738812419457 298.4589366090534
1401 0.005 7.005 1 854.6440206628023 757.2511274124379 757.3937437180886 1009.950439726388 1045.796794377666 1054.761022052571 795.5500850154364 399.3265735597895 958.8791937540168 298.4589528557075
1402 0.005 7.01 1 854.6624725691441 757.2853649882885 757.4280267208582 1009.952519440609 1045.797181115333 1054.761448268204 795.5740455781037 399.3585324818348 958.8849261039726 298.4589694835828
1403 0.005 7.015000000000001 1 854.6807491588119 757.3195135279952 757.4622207289625 1009.954180309588 1045.79692681345 1054.761136254257 795.5979028165979 399.3904344014163 958.8902105425071 298.4589858275748
1404 0.005 7.02 1 854.6991068126672 757.3535745826002 757.4963269751412 1009.956251380491 1045.797313664164 1054.761562466448 795.6217367838757 399.4222793427592 958.8959155272318 298.4590025621162
1405 0.005 7.025 1 854.7172890360536 757.3875470865725 757.5303447022503 1009.957903445652 1045.797059619119 1054.761250355024 795.6454750238036 399.4540671978257 958.9011725967526 298.459018993247
1406 0.005 7.03 1 854.7355531452794 757.42143259966 757.5642751487233 1009.959965056033 1045.797445932874 1054.761675989332 795.6691926765161 399.4857980957893 958.9068498716697 298.4590358095502
1407 0.005 7.035 1 854.7536388469199 757.4552300424886 757.5981175498408 1009.961603552962 1045.797189141111 1054.76136206834 795.6928100693962 399.5174725207085 958.9120773603736 298.459052336349
1408 0.005 7.04 1 854.771807131318 757.4889409634593 757.6318731432515 1009.963654089657 1045.797574655271 1054.761787527807 795.7164075892621 399.5490900622145 958.9177259357261 298.4590692020514
1409 0.005 7.045 1 854.7898002469399 757.5225642727791 757.6655411584851 1009.965287175791 1045.797319917081 1054.76147485558 795.7399090290667 399.5806510442064 958.9229276375644 298.4590858072614
1410 0.005 7.05 1 854.8078766572378 757.5561015468562 757.699122844613 1009.967330708402 1045.797705716478 1054.761900039524 795.7633903060561 399.6121564975184 958.9285498658537 298.459102739379
1411 0.005 7.055 1 854.8257786355035 757.5895516799454 757.732617426759 1009.968955858585 1045.797450538544 1054.761586867932 795.78677493389 399.643605779386 958.9337251071712 298.4591193797057
1412 0.005 7.06 1 854.8437635814768 757.6229162270298 757.7660261378212 1009.970990256144 1045.797835759325 1054.762011550327 795.8101387040326 399.6749991970284 958.9393203738762 298.4591363619824
1413 0.005 7.065 1 854.8615741226063 757.6561940913797 757.7993482030699 1009.972606044958 1045.797579999848 1054.761697894439 795.8334057901396 399.7063357968163 958.9444686835425 298.4591530319713
1414 0.005 7.07 1 854.8794676517372 757.6893868251476 757.8325848537485 1009.974631277016 1045.797964786594 1054.762122376998 795.8566521091863 399.7376175822837 958.9500373359954 298.4591700365064
1415 0.005 7.075 1 854.8971873662364 757.7224933634557 757.8657353350101 1009.976238636532 1045.797709018435 1054.761808681489 795.8798029692581 399.7688425182221 958.9551587869495 298.4591867446557
1416 0.005 7.08 1 854.9149899834508 757.755515237074 757.8988008701291 1009.978255119655 1045.798093618821 1054.762232923865 795.9029330325877 399.8000109132925 958.9607002345814 298.4592037496487
1417 0.005 7.085 1 854.9326183487026 757.788451346968 757.9317806803484 1009.979853043214 1045.79783720043 1054.761918728259 795.9259667212303 399.8311230379774 958.9657943992333 298.4592204107487
1418 0.005 7.09 1 854.9503298922152 757.8213032431396 757.9646759967371 1009.981860534007 1045.798221453344 1054.7623428251 795.9489800859641 399.86217915936 958.9713091299401 298.4592373302107
1419 0.005 7.095 1 854.9678673947543 757.8540698269259 757.9974860384361 1009.983449808175 1045.797964966604 1054.762028585395 795.9718975231273 399.8931794250848 958.976376856225 298.4592538766033
1420 0.005 7.100000000000001 1 854.985488480167 757.8867526456418 758.0302120360453 1009.985448427659 1045.798348993289 1054.762452418798 795.9947949105078 399.9241239639466 958.9818649602021 298.4592706823348
1421 0.005 7.105 1 855.0029357623463 757.9193506002779 758.0628532099096 1009.987028742092 1045.798092073667 1054.762137813989 796.0175966011268 399.9550157841388 958.9869060264841 298.459287062024
1422 0.005 7.11 1 855.0204663384469 757.9518652047931 758.0954107699514 1009.989018215574 1045.798475462332 1054.762561051379 796.0403776164193 399.9858508089614 958.9923674698555 298.459303655357
1423 0.005 7.115 1 855.0378236461316 757.9842953876579 758.127883942365 1009.990589596338 1045.798218092981 1054.762246004467 796.0630639177714 400.0166299845894 958.9973817617011 298.4593198111976
1424 0.005 7.12 1 855.0552649464548 758.0166426936509 758.1602739573158 1009.992570414474 1045.798601071113 1054.762668986549 796.0857308175807 400.0473535273638 959.0028167252671 298.4593361604423
1425 0.005 7.125 1 855.0725319465002 758.0489060167016 758.1925800319021 1009.994133655663 1045.798343650447 1054.762354023201 796.1083028853845 400.0780214280767 959.0078047051268 298.4593520804685
1426 0.005 7.13 1 855.0898864029351 758.0810869677537 758.2248034390348 1009.996099820309 1045.798724839408 1054.762776231954 796.1308544064435 400.1086342442578 959.0132091983814 298.4593682001258
1427 0.005 7.135 1 855.1070661672952 758.1131843822826 758.25694335546 1009.997651487195 1045.798466737016 1054.762460940446 796.1533117555372 400.1391919756387 959.0181681357157 298.4593838846834
1428 0.005 7.140000000000001 1 855.1243277311403 758.1451997268966 758.2890009605723 1009.99961449438 1045.798850188909 1054.762884313117 796.1757477791228 400.1696946951953 959.0235489732526 298.4593997942223
1429 0.005 7.145 1 855.1414173716159 758.1771319535959 758.3209754858152 1010.001160022567 1045.798592598371 1054.762568992469 796.1980906842555 400.2001424771511 959.0284844740808 298.4594152555777
1430 0.005 7.15 1 855.1585925465482 758.2089826392631 758.3528681751617 1010.003110510136 1045.798973470992 1054.762990517169 796.2204843852766 400.2305351457175 959.0338389690869 298.4594309421354
1431 0.005 7.155 1 855.1755892082231 758.240750671271 758.3846782564246 1010.004651015206 1045.798717612916 1054.762676277999 796.2427527766396 400.2608701334096 959.038754722 298.4594461677599
1432 0.005 7.16 1 855.1926737191465 758.2724375697509 758.4164069307202 1010.006598665248 1045.799099834595 1054.763098122719 796.2649876331336 400.2911516850911 959.0440883350311 298.4594616113981
1433 0.005 7.165 1 855.2095879051892 758.3040422342496 758.4480534158074 1010.008127980875 1045.798841173925 1054.762782031829 796.2871202092966 400.3213792974187 959.0489747904629 298.459476605883
1434 0.005 7.17 1 855.2265879731614 758.3355662064669 758.479618931833 1010.010065893089 1045.799222599826 1054.763203827375 796.309229491392 400.3515531355224 959.0542804899901 298.4594918081287
1435 0.005 7.175 1 855.2434183750443 758.3670083787493 758.5111026888795 1010.011586308275 1045.7989633531 1054.762887306348 796.3312437206085 400.3816742519768 959.0591401081209 298.4595065621178
1436 0.005 7.18 1 855.2603337417124 758.3983702953888 758.5425059134931 1010.013515142996 1045.799344303937 1054.763308745875 796.3532375231543 400.4117408039008 959.0644196917131 298.4595215535084
1437 0.005 7.185 1 855.2770771027907 758.429650847734 758.5738278183129 1010.015026413123 1045.799084691312 1054.762992011847 796.3751368720837 400.4417531467216 959.0692533102263 298.4595361002541
1438 0.005 7.19 1 855.2939054430459 758.4608515558001 758.6050696094429 1010.016946684416 1045.799465456963 1054.763413222617 796.3970172533785 400.4717056928707 959.0745074212892 298.4595508379028
1439 0.005 7.195 1 855.3105556402247 758.4919713293685 758.6362305076285 1010.018449428137 1045.799205679571 1054.763096286309 796.4188044953087 400.5016065042959 959.0793155514415 298.4595651643185
1440 0.005 7.2 1 855.3272939106924 758.523011703523 758.667311729614 1010.020361535165 1045.799586152146 1054.763517154944 796.4405742899069 400.5314551149281 959.0845444593331 298.4595797165038
1441 0.005 7.205 1 855.3438622277529 758.5539715478421 758.6983124775975 1010.021855783125 1045.799325835449 1054.763199669419 796.4622509860194 400.5612512758159 959.0893274604467 298.4595938649693
1442 0.005 7.21 1 855.3605173157324 758.5848524161718 758.7292339705357 1010.02375927694 1045.799705930951 1054.763620314465 796.4839109902018 400.5909939002795 959.0945307727129 298.4596082696947
1443 0.005 7.215 1 855.3770021936546 758.6156531958288 758.7600754208298 1010.025245305513 1045.799445634428 1054.763302942634 796.5054789122055 400.620683064738 959.0992887893913 298.4596222683685
1444 0.005 7.22 1 855.3935737752408 758.6463754228178 758.7908380432572 1010.027140625105 1045.799825435844 1054.763723287114 796.5270301454711 400.650319039776 959.1044671282392 298.4596365382768
1445 0.005 7.225000000000001 1 855.4099747599258 758.6770179842986 758.8215210464609 1010.028618241057 1045.799564904422 1054.763405699435 796.5484895134675 400.6799016551636 959.1092004065522 298.4596504362876
1446 0.005 7.23 1 855.4264625473904 758.7075824142116 758.8521256436669 1010.030505440989 1045.799944644732 1054.763825967429 796.5699323779736 400.7094314088785 959.1143540801346 298.45966459659
1447 0.005 7.235 1 855.4427799064973 758.73806761445 758.8826510514789 1010.031974559276 1045.799683394362 1054.763507670838 796.5912842167601 400.7389079163457 959.1190622211022 298.4596783931043
1448 0.005 7.24 1 855.4591838632286 758.768475112328 758.9130984815392 1010.033853084484 1045.800062723773 1054.763927671381 796.6126134668752 400.7683313621168 959.1241910888158 298.459692475098
1449 0.005 7.245 1 855.4754173264911 758.7988037844755 758.9434671377952 1010.035314282396 1045.799801394038 1054.763609369706 796.6338534932917 400.7977025226053 959.128874316163 298.4597062394367
1450 0.005 7.25 1 855.4917345156415 758.8290551556718 758.9737582249097 1010.03718398746 1045.80018023528 1054.764028967013 796.655076373161 400.8270200701938 959.1339781506549 298.4597202683299
1451 0.005 7.255 1 855.5078824985495 758.8592281220598 759.0039709528528 1010.038636728417 1045.79991852231 1054.763710280866 796.67621061214 400.8562852548432 959.138636963482 298.459733938143
1452 0.005 7.26 1 855.5241182937365 758.8893242039049 759.0341065272449 1010.040499176338 1045.800297448361 1054.764129811238 796.6973303589668 400.8854977178546 959.1437169696903 298.4597478875917
1453 0.005 7.265000000000001 1 855.5401846652595 758.9193422907384 759.0641641552495 1010.041944216472 1045.800035445712 1054.763810827307 796.7183600887888 400.9146574877182 959.1483514737015 298.4597614817937
1454 0.005 7.27 1 855.5563386541437 758.9492838969513 759.0941450389601 1010.04379826081 1045.800413852761 1054.764230036721 796.7393746357099 400.9437645586044 959.1534065063446 298.4597753608484
1455 0.005 7.275 1 855.5723229625278 758.9791479111318 759.1240483784095 1010.045234777355 1045.800151378273 1054.763910711315 796.7602988423512 400.9728190258608 959.158016204456 298.4597888920378
1456 0.005 7.28 1 855.5883949633889 759.0089358631992 759.1538753868443 1010.047080749855 1045.80052952028 1054.764329708303 796.7812082281015 401.0018210775135 959.1630471156129 298.4598027126428
1457 0.005 7.285 1 855.6042974616237 759.0386466276035 759.1836252607096 1010.04850924876 1045.800267067892 1054.764010521779 796.8020272942981 401.030772611343 959.1676326387736 298.4598161357416
1458 0.005 7.29 1 855.6202877977778 759.0682817349891 759.2132992070617 1010.050347319304 1045.800644893127 1054.764429187828 796.8228317027484 401.0596711512594 959.1726394037381 298.4598298549968
1459 0.005 7.295 1 855.6361089020754 759.0978400659619 759.2428964284807 1010.051767867303 1045.800381980619 1054.764109405393 796.8435462129165 401.088517122367 959.1772010147578 298.4598432211194
1460 0.005 7.3 1 855.6520179614554 759.1273231451565 759.272418130668 1010.053597781556 1045.800759461714 1054.764527777152 796.8642462079039 401.117311008975 959.1821836363489 298.4598568585227
1461 0.005 7.305 1 855.6677579929004 759.1567298518625 759.301863510266 1010.055010185993 1045.800496257457 1054.764207795651 796.8848564113982 401.1460533023749 959.1867213674111 298.4598701550323
1462 0.005 7.31 1 855.683586211379 759.1860617106597 759.3312337755011 1010.0568323657 1045.800873629085 1054.764626155505 796.9054524722553 401.17474372739 959.1916801110198 298.4598837382414
1463 0.005 7.315 1 855.6992455424861 759.2153175987366 759.3605281224604 1010.05823681739 1045.800610058024 1054.764305892961 796.9259592731244 401.2033823127878 959.1961940652931 298.4598970060371
1464 0.005 7.32 1 855.7149933314267 759.2444990399841 759.3897477552189 1010.060050953526 1045.800987147909 1054.764723978109 796.9464520437919 401.2319689384076 959.2011290699256 298.4599105658814
1465 0.005 7.325 1 855.7305725018982 759.2736049185377 759.4188918731271 1010.061447465764 1045.800723241176 1054.764403334106 796.966855918964 401.2605049460009 959.2056191467234 298.4599237946741
1466 0.005 7.33 1 855.7462401975023 759.3026367513833 759.4479616802245 1010.06325359071 1045.801100014507 1054.764821149451 796.987245935134 401.2889886897487 959.2105306019647 298.459937332376
1467 0.005 7.335 1 855.7617393857932 759.3315934124122 759.4769563703622 1010.064642198244 1045.800835974523 1054.764500446 797.0075469320059 401.3174214479436 959.2149973183944 298.4599505307583
1468 0.005 7.34 1 855.7773273638481 759.3604764230322 759.505877143944 1010.066440369064 1045.801212609237 1054.764918133509 797.0278345204651 401.3458024823534 959.2198853738844 298.4599640327941
1469 0.005 7.345 1 855.7927470785656 759.3892846600627 759.5347231985138 1010.067820894385 1045.800948105152 1054.764596971057 797.0480335108711 401.3741304644565 959.2243285643596 298.4599771843418
1470 0.005 7.350000000000001 1 855.8082558397754 759.4180196412113 759.5634957315399 1010.069611263748 1045.801324281473 1054.765014192105 797.0682191908362 401.4024077141004 959.2291931362657 298.4599906807856
1471 0.005 7.355 1 855.8235965790957 759.4466802393794 759.5921939364295 1010.070984100764 1045.801059596847 1054.764692894616 797.0883164877021 401.4306330484362 959.2336131821291 298.4600038526875
1472 0.005 7.36 1 855.8390256091653 759.4752679869047 759.6208190169596 1010.072763573108 1045.801435256923 1054.76510986298 797.1083890553882 401.4588081506003 959.2384537318877 298.4600173462542
1473 0.005 7.365 1 855.8542866982386 759.5037817324553 759.6493701587565 1010.074128102818 1045.801170794402 1054.764788738785 797.128378430314 401.4869320594349 959.2428499630111 298.4600305182746
1474 0.005 7.37 1 855.8696372446908 759.5322229957759 759.6778485562896 1010.075902773231 1045.801546842501 1054.765205704693 797.1483576207829 401.5150214199932 959.2476680429661 298.4600440367201
1475 0.005 7.375 1 855.8848210178876 759.5605906503605 759.7062534038812 1010.077260169755 1045.801281548197 1054.764883638852 797.1682511979656 401.5430538159168 959.2520422372769 298.4600572478597
1476 0.005 7.38 1 855.9000943226748 759.5888862148579 759.734585898745 1010.079027480556 1045.801657152593 1054.765300383041 797.1881330135537 401.5710319290895 959.256837869438 298.4600708136859
1477 0.005 7.385 1 855.915200049094 759.6171085643596 759.7628452321036 1010.080377365876 1045.80139155378 1054.76497811149 797.2079276548059 401.5989573437741 959.261189351409 298.4600840675511
1478 0.005 7.390000000000001 1 855.9303957740925 759.6452592131749 759.7910326014999 1010.082136884909 1045.80176673603 1054.765394442277 797.2277106285502 401.6268309585507 959.2659622135304 298.4600976766912
1479 0.005 7.395 1 855.9454242295212 759.6733370356358 759.8191472018759 1010.083478796726 1045.801500732278 1054.765071896741 797.2474066296149 401.6546531626585 959.2702904569869 298.4601110009066
1480 0.005 7.4 1 855.9605416602071 759.7013435164889 759.8471902073152 1010.085229758075 1045.801875300989 1054.765487899391 797.2670888004677 401.6824248632327 959.2750401919109 298.4601247063036
1481 0.005 7.405 1 855.9754920896478 759.7292775392983 759.8751608142835 1010.086563703877 1045.80160923796 1054.765165435438 797.2866846846902 401.7101462930166 959.2793454623763 298.4601381076132
1482 0.005 7.41 1 855.9905330729586 759.7571406127763 759.9030602112877 1010.08830791383 1045.801984087299 1054.765581396797 797.3062690989441 401.7378171601119 959.2840727954535 298.4601518878135
1483 0.005 7.415 1 856.0054074548003 759.7849316093603 759.9308875906867 1010.089634680099 1045.801717958307 1054.765258695255 797.3257669996974 401.7654379232688 959.2883560707197 298.4601654010667
1484 0.005 7.42 1 856.0203726082343 759.8126520618496 759.9586441547222 1010.091371385919 1045.802092447855 1054.765674302397 797.3452541144071 401.7930083589687 959.2930608679997 298.4601792927737
1485 0.005 7.425 1 856.0351713793644 759.8403008203599 759.9863290870605 1010.092690529166 1045.801825850235 1054.765351178535 797.3646546349 401.8205272132287 959.297321558813 298.4601928912359
1486 0.005 7.43 1 856.0500569172523 759.8678793408451 760.01394353726 1010.094420137183 1045.80220023744 1054.765766691092 797.3840435625032 401.8479966549956 959.3020035177418 298.4602068590943
1487 0.005 7.435 1 856.0647785677936 759.8953865492138 760.0414867267388 1010.095731895084 1045.80193316657 1054.765443197732 797.4033468376637 401.8754165966017 959.3062413992775 298.4602205500171
1488 0.005 7.44 1 856.0795915526436 759.9228239539777 760.0689598499727 1010.097453174636 1045.802307220844 1054.765858497427 797.4226391641158 401.9027871910216 959.3109011045646 298.4602346074365
1489 0.005 7.445 1 856.0942387573068 759.9501904159894 760.0963620890042 1010.098757023973 1045.802040035431 1054.765534876736 797.4418452643055 401.9301078183824 959.3151167917148 298.4602484151775
1490 0.005 7.45 1 856.108977038164 759.9774874482763 760.1236946366738 1010.100470959683 1045.802413895657 1054.765949988626 797.4610408274893 401.9573794673892 959.3197543778942 298.4602625609587
1491 0.005 7.455 1 856.1235494837583 760.0047139130268 760.1509566770577 1010.101767473984 1045.802146445885 1054.765626047873 797.4801505287751 401.9846019796744 959.3239479213718 298.4602764436014
1492 0.005 7.46 1 856.1382151008021 760.0318713251255 760.1781494019724 1010.103474225251 1045.802520060689 1054.766040928355 797.4992519287621 402.0117753138202 959.3285638038735 298.4602906664351
1493 0.005 7.465 1 856.1527144460061 760.058958537265 760.205271988762 1010.104763465329 1045.802252422543 1054.765716895655 797.5182664905523 402.0389000093078 959.3327354016026 298.4603045906967
1494 0.005 7.47 1 856.1673043637021 760.0859770554098 760.2323256255457 1010.106462269164 1045.802625315321 1054.766131165453 797.5372702650216 402.065977572524 959.3373286662477 298.4603188819495
1495 0.005 7.475000000000001 1 856.1817283510309 760.1129257051367 760.259309473185 1010.107744145483 1045.802357639866 1054.765807078616 797.5561875378451 402.0930047943815 959.3414782839932 298.4603328714326
1496 0.005 7.48 1 856.1962436630452 760.1398060192311 760.2862247240382 1010.109435722557 1045.802730353796 1054.766221081251 797.5750950062314 402.1199826660311 959.3460498966657 298.4603471880716
1497 0.005 7.485 1 856.2105935495093 760.1666168574902 760.3130705621259 1010.110710023763 1045.802461993943 1054.765896373552 797.5939173489519 402.1469113939447 959.3501775203752 298.4603611661284
1498 0.005 7.49 1 856.2250351225565 760.193359729412 760.33984817344 1010.112394720024 1045.802834799493 1054.766310632532 797.612730129426 402.1737911554037 959.3547276881444 298.4603754662471
1499 0.005 7.495 1 856.2393117576042 760.2200334917179 760.366556737777 1010.113661892195 1045.802566329169 1054.765985772204 797.6314581296842 402.2006219992373 959.3588335198256 298.4603894379306
1500 0.005 7.5 1 856.2536803246531 760.2466396730862 760.3931974539615 1010.115339140353 1045.802938754798 1054.766399606581 797.6501772546931 402.227404468017 959.363361751611 298.4604036889427
1501 0.005 7.505 1 856.2678839480554 760.27317711335 760.4197694952601 1010.116599034366 1045.802669893552 1054.766074559777 797.6688116663159 402.2541384815151 959.3674458609751 298.4604175499122
1502 0.005 7.51 1 856.2821794506513 760.2996473086527 760.4462740380452 1010.118268915356 1045.803041877251 1054.766487987064 797.6874366179318 402.2808218632113 959.3719521856946 298.4604316412849
1503 0.005 7.515000000000001 1 856.2963103469723 760.3260491189867 760.4727102618566 1010.119521414017 1045.802772600035 1054.766162539598 797.7059771962823 402.3074578765783 959.3760146703391 298.4604453242625
1504 0.005 7.52 1 856.3105333391685 760.3523840294666 760.4990793376113 1010.121184157462 1045.803144484582 1054.76657595431 797.7245084443275 402.3340461443116 959.3804993842808 298.4604592412433
1505 0.005 7.525 1 856.3245927084064 760.3786509379665 760.525380462887 1010.122429683473 1045.802875210509 1054.766250608552 797.7429567867406 402.3605872101002 959.384540498894 298.4604726920716
1506 0.005 7.53 1 856.3387443613353 760.4048513274545 760.5516148157286 1010.124085325786 1045.803246622754 1054.766663745577 797.7613959574533 402.3870799502542 959.3890035494076 298.4604863452038
1507 0.005 7.535 1 856.3527315339935 760.4309840497967 760.5777815668893 1010.125323714356 1045.802976886763 1054.766337899067 797.7797511817305 402.4135245178756 959.3930229104931 298.460499564139
1508 0.005 7.54 1 856.366811117486 760.4570506083475 760.603881899184 1010.126972107732 1045.803348198766 1054.766750963872 797.7980980484506 402.4399210597305 959.3974645453221 298.4605129893699
1509 0.005 7.545 1 856.3807265930765 760.4830498535881 760.629914984782 1010.128203380717 1045.803078435423 1054.766425237692 797.8163612430081 402.4662696314729 959.4014628409036 298.4605260118506
1510 0.005 7.55 1 856.3947348870661 760.5089832882638 760.6558820054743 1010.129844959128 1045.803449410564 1054.766837932567 797.8346162020279 402.4925703078212 959.4058838039904 298.46053922955
1511 0.005 7.555 1 856.4085791002196 760.534849762014 760.6817821331225 1010.131069307006 1045.803179209958 1054.766511850188 797.8527877590216 402.5188231640563 959.409860764099 298.460552035414
1512 0.005 7.56 1 856.4225162612853 760.5606507726526 760.7076165440056 1010.132703667894 1045.803550144331 1054.766924561775 797.8709512053211 402.5450242236706 959.4142603079964 298.4605650511392
1513 0.005 7.565 1 856.4362897436109 760.5863851754386 760.7333844146149 1010.133920950488 1045.80327951747 1054.766598052711 797.8890315671919 402.5711829521749 959.4182164826619 298.4605776419085
1514 0.005 7.57 1 856.4501563793807 760.6120544682174 760.7590869211358 1010.135548214282 1045.803650201279 1054.767010690883 797.9071042154752 402.5972936037597 959.4225951297808 298.4605904231918
1515 0.005 7.575 1 856.4638591976017 760.6376574706961 760.7847232195107 1010.136758134768 1045.803379397041 1054.766684043861 797.9250933342098 402.6233564635548 959.4265303868297 298.4606027561161
1516 0.005 7.58 1 856.4776555373631 760.6631957037987 760.8102944912205 1010.138378806328 1045.803749871921 1054.767096364416 797.9430750146167 402.6493733150883 959.430888469024 298.4606153165746
1517 0.005 7.585 1 856.4912887373285 760.6886680400405 760.8357999242162 1010.139581945903 1045.803478892494 1054.766769472009 797.9609746887401 402.6753432527702 959.4348034357585 298.460627453079
1518 0.005 7.59 1 856.5050157773945 760.7140759742214 760.861240699064 1010.141194959131 1045.803848639874 1054.767181250437 797.9788672602963 402.7012656516941 959.4391406790235 298.4606398014738
1519 0.005 7.595 1 856.5185790844737 760.7394183414723 760.8866159757468 1010.14239053313 1045.803577155243 1054.76685415131 797.996677147847 402.7271405036302 959.4430344509858 298.4606516843256
1520 0.005 7.600000000000001 1 856.5322362496787 760.7646966395049 760.911926932569 1010.143996951349 1045.80394709799 1054.767266065157 798.0144799170452 402.7529681589153 959.4473513446457 298.4606638233898
1521 0.005 7.605 1 856.5457303998411 760.789909713968 760.9371727357278 1010.14518597974 1045.80367532571 1054.766938441751 798.0322005104064 402.7787486551705 959.4512246265489 298.460675538083
1522 0.005 7.61 1 856.5593183805469 760.8150590606582 760.9623545598208 1010.146785037508 1045.804044471203 1054.767349487142 798.0499141283955 402.8044821924602 959.4555207573669 298.4606874976245
1523 0.005 7.615 1 856.5727434729461 760.8401435242582 760.9874715721571 1010.147967260353 1045.803772621239 1054.767021868703 798.0675458207423 402.8301688149301 959.459373570795 298.4606990223905
1524 0.005 7.62 1 856.5862627977066 760.8651646009606 761.0125249458358 1010.149559638881 1045.80414179972 1054.767432991345 798.0851708591713 402.8558086723942 959.4636493878838 298.4607108316918
1525 0.005 7.625 1 856.5996192917148 760.89012113277 761.0375138468202 1010.150734776256 1045.80386922814 1054.767104805231 798.1027139976277 402.8814018327434 959.4674814210795 298.4607222594097
1526 0.005 7.63 1 856.6130697992091 760.91501461422 761.0624394461925 1010.152319790706 1045.804237705387 1054.767515450503 798.1202508914645 402.9069484088848 959.4717360600396 298.4607339736728
1527 0.005 7.635 1 856.6263546077579 760.9398438818026 761.0873009058948 1010.15348754863 1045.803964938051 1054.767187333897 798.1377061297089 402.9324483389329 959.4755456221503 298.460745306668
1528 0.005 7.640000000000001 1 856.6397355079924 760.9646104499768 761.1120994101776 1010.155066700235 1045.804334064029 1054.767598665802 798.1551558889474 402.957902455291 959.4797801591512 298.4607569350153
1529 0.005 7.645 1 856.6529543914378 760.9893131363647 761.1368341095537 1010.156228405958 1045.804061831339 1054.767270941172 798.1725238387666 402.9833099296688 959.4835716122426 298.4607682213794
1530 0.005 7.65 1 856.6662690365009 761.0139534437113 761.1615061809815 1010.157800955062 1045.804430907943 1054.767682259996 798.1898858711834 403.0086695245322 959.4877868926269 298.4607798143795
1531 0.005 7.655 1 856.6794215561024 761.0385302106292 761.1861147852669 1010.158956175424 1045.804158333237 1054.767354056191 798.2071666976972 403.0339831858276 959.4915590115379 298.4607910785865
1532 0.005 7.66 1 856.692669362373 761.0630449069054 761.2106610658336 1010.160519748915 1045.804526580876 1054.767764687556 798.2244461630451 403.0592510459331 959.4957539127214 298.4608026515911
1533 0.005 7.665 1 856.7057550672586 761.0874963992917 761.2351442151769 1010.161667480953 1045.804253713809 1054.767436296011 798.2416427288349 403.0844734125316 959.4995059549545 298.4608139216418
1534 0.005 7.67 1 856.7189361042977 761.1118861802006 761.259565403871 1010.163226026257 1045.804621802461 1054.767846496359 798.2588329010885 403.1096500552085 959.5036812685503 298.4608254973812
1535 0.005 7.675 1 856.7319550783961 761.1362130870347 761.2839237914075 1010.164367197927 1045.804348300001 1054.76751737552 798.2759417803304 403.1347812259073 959.507413225635 298.4608367245222
1536 0.005 7.68 1 856.7450695536019 761.1604786113421 761.3082205490556 1010.165919217877 1045.804715811209 1054.767927065543 798.2930452039277 403.159866874776 959.5115688347479 298.4608482249128
1537 0.005 7.685 1 856.7580224630283 761.1846816040298 761.3324548431514 1010.167054103233 1045.804441930333 1054.767597596926 798.310068254262 403.184904773083 959.5152809913844 298.460859417366
1538 0.005 7.69 1 856.7710705837484 761.2088235454246 761.3566278393799 1010.16859927742 1045.804809312985 1054.768007235801 798.327086261762 403.2098979990097 959.5194164566768 298.4608708890388
1539 0.005 7.695 1 856.7839571285502 761.2329032574659 761.3807386873945 1010.169727337764 1045.804535199055 1054.76767769306 798.3440233192251 403.2348461884849 959.5231086828488 298.4608820142562
1540 0.005 7.7 1 856.7969395163709 761.2569222404609 761.4047885586045 1010.171265713051 1045.804902617385 1054.768087520313 798.3609558033507 403.2597491205719 959.5272244671162 298.4608934209891
1541 0.005 7.705 1 856.8097601982041 761.2808793292975 761.4287766106811 1010.172387027456 1045.804628478902 1054.767758098907 798.3778080708717 403.2846068346323 959.5308968899906 298.4609044783505
1542 0.005 7.71 1 856.8226770824435 761.3047760193494 761.4527040148153 1010.173919161549 1045.804995759498 1054.768167940826 798.3946561177838 403.3094185359526 959.5349931071759 298.4609158501834
1543 0.005 7.715 1 856.8354327655417 761.3286111444595 761.4765699273256 1010.175034297843 1045.804721954927 1054.7678387692 798.4114244027181 403.3341856976997 959.538647087057 298.4609268632678
1544 0.005 7.72 1 856.8482842613556 761.352386187879 761.5003755141955 1010.176559770887 1045.805088968288 1054.768248136577 798.428188230161 403.3589079056663 959.5427241946489 298.4609381466764
1545 0.005 7.725000000000001 1 856.8609746415593 761.3760999830813 761.5241199299511 1010.177668555271 1045.8048146413 1054.767918490533 798.4448724227848 403.3835853996779 959.546358439245 298.4609490768086
1546 0.005 7.73 1 856.8737616048296 761.3997540177076 761.5478043382769 1010.179187551312 1045.805181742582 1054.768328042308 798.461552523926 403.4082179407174 959.5504167908048 298.4609603213739
1547 0.005 7.735 1 856.8863879591069 761.4233471105102 761.5714278902755 1010.180290320777 1045.804907180955 1054.767998159388 798.4781478061816 403.4328056392807 959.5540323297092 298.4609711818814
1548 0.005 7.74 1 856.8991109890567 761.4468807606773 761.5949917511882 1010.181803161989 1045.805274084533 1054.76840749527 798.4947416436526 403.4573485465576 959.5580718443133 298.4609824165062
1549 0.005 7.745 1 856.9116732240396 761.4703538000558 761.6184950801216 1010.182899109215 1045.80499927302 1054.768077311243 798.5112575060944 403.4818467316372 959.5616682353615 298.4609932940192
1550 0.005 7.75 1 856.9243316995277 761.4937677124755 761.6419390348711 1010.184404829428 1045.805365204519 1054.768485891977 798.5277701456421 403.5063002878487 959.565688026203 298.4610045077133
1551 0.005 7.755 1 856.9368295842015 761.5171213314561 761.6653227716514 1010.185493992806 1045.805090082235 1054.768155581743 798.5442044416346 403.5307094655711 959.5692649431066 298.4610153719558
1552 0.005 7.76 1 856.949424200653 761.5404161390504 761.6886474547129 1010.186993476289 1045.805456419572 1054.768564441366 798.5606354270495 403.5550742411308 959.5732661182648 298.4610265604782
1553 0.005 7.765000000000001 1 856.9618607554744 761.5636510033644 761.7119122624072 1010.188077748552 1045.805182545066 1054.768235303302 798.5769893930958 403.5793940924606 959.5768257466702 298.461037415097
1554 0.005 7.77 1 856.9743920327728 761.5868273619798 761.7351183210382 1010.189569657905 1045.805547405643 1054.768642713439 798.5933394914745 403.6036695590739 959.5808059666299 298.4610486381122
1555 0.005 7.775 1 856.9867644146329 761.6099440724781 761.7582648127869 1010.190647889055 1045.805273375141 1054.768313196669 798.6096108614404 403.6279009338525 959.5843474324214 298.4610595300658
1556 0.005 7.78 1 856.9992321417647 761.6330025881315 761.7813528626223 1010.192133602098 1045.805637946983 1054.768720215783 798.6258793964051 403.6520885027786 959.5883092936218 298.4610707727433
1557 0.005 7.785 1 857.0115411733038 761.6560017662534 761.8043816591659 1010.193205204583 1045.805363093954 1054.768389687108 798.642069367417 403.67623187821 959.5918320446077 298.4610817062104
1558 0.005 7.79 1 857.0239454089003 761.6789430581326 761.8273523243248 1010.194683755943 1045.805726644605 1054.768795760156 798.6582561045011 403.7003313230483 959.5957746658801 298.4610929756817
1559 0.005 7.795 1 857.0361911458798 761.7018253154154 761.8502640371772 1010.195748497712 1045.805451177635 1054.768464913982 798.674364656026 403.7243868313366 959.5992778770002 298.4611039216224
1560 0.005 7.8 1 857.0485326652831 761.724649992673 761.8731179262535 1010.197221028945 1045.805814596624 1054.768871054027 798.6904705535288 403.7483984000035 959.6032016948104 298.4611152465326
1561 0.005 7.805000000000001 1 857.0607157452454 761.7474159204946 761.8959131611348 1010.198279449384 1045.805539390955 1054.768540472591 798.7064979395419 403.7723661517367 959.6066865873902 298.4611262739735
1562 0.005 7.81 1 857.0729946163774 761.770124554211 761.9186508613742 1010.199745740676 1045.805902721256 1054.768946582203 798.7225226541269 403.7962899361011 959.6105918961975 298.4611376542001
1563 0.005 7.815 1 857.0851154182907 761.7927747622743 761.9413302160418 1010.200798228891 1045.805627686229 1054.768616241014 798.7384699259459 403.8201699571604 959.6140582724723 298.4611487436987
1564 0.005 7.82 1 857.0973327319227 761.8153679934641 761.9639523494531 1010.202258640101 1045.805991235901 1054.769022512951 798.7544149385169 403.8440066426338 959.6179454499375 298.4611601865909
1565 0.005 7.825 1 857.1093919800531 761.8379030949939 761.9865164372461 1010.203305137199 1045.805715708236 1054.768691594043 798.7702823501439 403.8677994178996 959.6213938039241 298.4611713597381
1566 0.005 7.83 1 857.121548328466 761.8603815352734 762.0090236180484 1010.204758861265 1045.806077749654 1054.769096628747 798.7861476008069 403.8915489700405 959.6252638827954 298.4611829047456
1567 0.005 7.835 1 857.1335461139655 761.882802160812 762.0314730660027 1010.205798285453 1045.805801211039 1054.768765121007 798.8019357675295 403.915255185334 959.6286945017642 298.4611942144696
1568 0.005 7.84 1 857.1456411379174 761.905166415179 762.0538658999695 1010.207245204737 1045.806164445654 1054.769170991253 798.8177219954445 403.9389180256237 959.632545749686 298.4612059064455
1569 0.005 7.845 1 857.1575778084359 761.9274731436327 762.0762012968456 1010.208279176083 1045.805888050737 1054.768839194176 798.8334312144314 403.9625330516993 959.6359579620046 298.4612173564551
1570 0.005 7.850000000000001 1 857.1696115182174 761.9497237992098 762.0984803780152 1010.209719899205 1045.806250547945 1054.769244285998 798.8491387459517 403.9861069339517 959.6397895966431 298.4612291795955
1571 0.005 7.855 1 857.1814870632883 761.9719172382415 762.1207023245107 1010.210747799428 1045.805973956586 1054.768912342795 798.8647695719588 404.009638735267 959.6431829306177 298.4612407506457
1572 0.005 7.86 1 857.193460243046 761.9940549039321 762.1428682547994 1010.212183133796 1045.806336694694 1054.769317737489 798.8803989002818 404.0331279563073 959.646996753078 298.4612527509075
1573 0.005 7.865 1 857.2052756704709 762.0161356556702 762.1649773546582 1010.21320537613 1045.80606018153 1054.768985995414 798.8959518830557 404.0565745519213 959.6503725053605 298.4612644919011
1574 0.005 7.87 1 857.2171882494246 762.0381609131763 762.1870307276862 1010.214634496421 1045.806422579953 1054.769391161043 798.9115030197009 404.0799797639175 959.654168349961 298.4612766362627
1575 0.005 7.875 1 857.2289500155279 762.0601295234501 762.2090275437902 1010.215647665823 1045.806145138403 1054.76905902466 798.9269786387873 404.1033419160722 959.6575243909191 298.4612885016986
1576 0.005 7.88 1 857.2408069810667 762.0820429518735 762.2309689307463 1010.217069249705 1045.806507142503 1054.769464135369 798.9424525468072 404.1266613047509 959.661300162604 298.4613007575607
1577 0.005 7.885 1 857.252504703844 762.1039000495009 762.2528540708936 1010.218078778504 1045.806230544408 1054.769132467373 798.9578503274471 404.1499380072907 959.6646381977082 298.461312730247
1578 0.005 7.890000000000001 1 857.2642994409438 762.1257022614815 762.2746840813118 1010.219496211708 1045.806593156327 1054.769537794604 798.9732470886952 404.1731721935329 959.6683980064157 298.4613250952859
1579 0.005 7.895 1 857.2759367952666 762.1474484398198 762.2964581443539 1010.220501120077 1045.8063169251 1054.769206405176 798.9885687571746 404.1963638723886 959.6717203503737 298.4613371069682
1580 0.005 7.9 1 857.2876719321724 762.1691400246025 762.3181773728141 1010.221912920165 1045.806679502998 1054.76961178891 799.0038894023567 404.2195122977013 959.6754640028851 298.461349473607
1581 0.005 7.905 1 857.2992495536515 762.1907758659512 762.3398409438511 1010.22291139457 1045.806402482305 1054.76927962624 799.0191340270293 404.2426187023224 959.678769481847 298.4613615447492
1582 0.005 7.91 1 857.3109251497789 762.212357406143 762.3614499725916 1010.224316802478 1045.806764388009 1054.76968458287 799.0343780698097 404.2656832118901 959.6824948595257 298.4613738666109
1583 0.005 7.915 1 857.3224434120866 762.2338834931645 762.3830036356082 1010.225309168303 1045.806487261894 1054.769352451723 799.0495464867776 404.2887055893389 959.6857825458469 298.4613857655365
1584 0.005 7.92 1 857.334060210098 762.2553555680336 762.4045030473555 1010.226709241331 1045.806849366684 1054.769757618361 799.064714460373 404.3116859467315 959.6894910042178 298.4613979439043
1585 0.005 7.925 1 857.3455200994553 762.2767724783107 762.4259473831499 1010.227695733751 1045.806572029585 1054.769425240426 799.0798071216504 404.3346242356342 959.692761024978 298.4614096809048
1586 0.005 7.930000000000001 1 857.3570784152205 762.2981356636816 762.4473377521969 1010.229089711257 1045.806933726676 1054.769829961431 799.0948994998838 404.3575206051706 959.6964517642431 298.461421628842
1587 0.005 7.935 1 857.3684802966533 762.3194439916374 762.4686733444914 1010.230070099032 1045.806655739739 1054.7694970569 799.109917581147 404.3803749678135 959.6997041805409 298.4614331337402
1588 0.005 7.94 1 857.3799805992235 762.3406988758059 762.4899552595512 1010.231457806237 1045.807017053826 1054.769901528889 799.1249351807995 404.4031876648052 959.7033774274339 298.4614447996191
1589 0.005 7.945 1 857.3913242094079 762.3618991695814 762.511182674614 1010.232432623173 1045.806738897071 1054.769568564995 799.1398779571383 404.4259585930401 959.7066121193685 298.4614560213263
1590 0.005 7.95 1 857.4027668307001 762.3830463117202 762.5323566983558 1010.23381488004 1045.807100150379 1054.769972988074 799.1548209838353 404.4486880044477 959.7102681386849 298.4614674570645
1591 0.005 7.955 1 857.4140529625157 762.4041391474079 762.5534765050202 1010.234784107909 1045.806822080254 1054.769640000784 799.1696892461123 404.4713758748752 959.7134860023851 298.4614783732642
1592 0.005 7.96 1 857.4254379952589 762.4251791132477 762.5745432026836 1010.236160542118 1045.807182809355 1054.77004397576 799.1845579184638 404.4940221518636 959.7171246759717 298.461489467845
1593 0.005 7.965 1 857.4366666563435 762.4461650543089 762.5955559666337 1010.237123665714 1045.806904279069 1054.769710588774 799.1993519273448 404.5166271518489 959.7203253845564 298.4615000596966
1594 0.005 7.97 1 857.447997975424 762.4670984010957 762.6165159027702 1010.238493918875 1045.807264556325 1054.770114144785 799.2141466385085 404.5391907456355 959.7239472928935 298.4615108433865
1595 0.005 7.975000000000001 1 857.4591721239925 762.4879780019095 762.6374221794396 1010.239450436195 1045.806985206659 1054.769780080784 799.2288666776584 404.5617129482116 959.7271307382334 298.4615210917417
1596 0.005 7.98 1 857.4704444158525 762.5088052891624 762.6582759078165 1010.240814717212 1045.807345184104 1054.770183310776 799.2435875309234 404.5841939056521 959.7307348443429 298.4615315240119
1597 0.005 7.985 1 857.4815603644042 762.5295791101315 762.6790762596333 1010.241765834533 1045.807065626898 1054.769848957635 799.2582341426202 404.6066336991961 959.7339014844575 298.4615414676397
1598 0.005 7.99 1 857.4927748965893 762.5503008958601 762.699824340839 1010.243124385462 1045.807425192309 1054.770251782308 799.2728817517456 404.6290324617136 959.737488572398 298.4615515868323
1599 0.005 7.995 1 857.5038335251071 762.5709694928473 762.7205193219344 1010.244070093967 1045.807145770385 1054.769917734324 799.2874551547284 404.6513901305493 959.7406380683888 298.4615612227738
1600 0.005 8 1 857.5149914353583 762.5915863329143 762.7411623112906 1010.245423443443 1045.807505665547 1054.77032100593 799.3020300410667 404.6737069372415 959.7442087290736 298.4615710599563
1601 0.005 8.005000000000001 1 857.525993773977 762.6121502609973 762.7617524783104 1010.246363269657 1045.807226113876 1054.769986856224 799.3165308492341 404.695982811888 959.7473415298402 298.4615804577462
1602 0.005 8.01 1 857.5370957900443 762.6326627093541 762.7822909312308 1010.247711421314 1045.807586273195 1054.770390429374 799.3310331739171 404.7182179499439 959.7508959677421 298.4615901152999
1603 0.005 8.015000000000001 1 857.5480426182187 762.6531225209339 762.8027768372611 1010.248646065582 1045.807306752283 1054.770056272185 799.3454618763583 404.7404122070553 959.754012343608 298.4615993416375
1604 0.005 8.02 1 857.559088881613 762.6735311229156 762.8232113014318 1010.249988112583 1045.807666468676 1054.770459414231 799.3598906083135 404.7625658891278 959.7575502883387 298.4616088542052
1605 0.005 8.025 1 857.5699797567836 762.6938873615967 762.8435934932269 1010.250916886787 1045.80738639853 1054.770124640193 799.3742463238153 404.7846789143309 959.7606499839904 298.4616179917239
1606 0.005 8.029999999999999 1 857.5809697869905 762.7141926615828 762.8639245125352 1010.252252282842 1045.807745182458 1054.770526949206 799.3886029463556 404.8067514187544 959.7641707743478 298.4616274121408
1607 0.005 8.035 1 857.5918051963292 762.734445870959 762.8842035295472 1010.253175346087 1045.8074652171 1054.770192373278 799.4028869106419 404.8287833598563 959.7672539785835 298.4616365221395
1608 0.005 8.040000000000001 1 857.6027404084377 762.7546484319876 762.9044316598489 1010.254506433498 1045.807824456894 1054.770595073373 799.4171735329971 404.8507727825294 959.7707582877608 298.4616459367714
1609 0.005 8.045 1 857.6135209464222 762.7747991775307 762.9246080645499 1010.255424029862 1045.80754401763 1054.770260171178 799.4313872629443 404.8727229423203 959.7738249463334 298.4616550651422
1610 0.005 8.050000000000001 1 857.6244014364387 762.7948995339233 762.9447338491223 1010.256749731779 1045.807903339347 1054.770663070331 799.4456033352309 404.8946332463582 959.7773131369032 298.4616645311472
1611 0.005 8.055 1 857.6351273521053 762.814948342416 762.9648081782402 1010.257662213128 1045.807623078897 1054.770328290564 799.4597465928467 404.9165035820444 959.7803636743888 298.4616736687577
1612 0.005 8.06 1 857.6459537176859 762.8349470300017 762.9848321523966 1010.258982617268 1045.807982278845 1054.770730923005 799.4738922437292 404.9383340409934 959.7838361413576 298.4616831801496
1613 0.005 8.065 1 857.6566258107429 762.8548944527802 763.0048049474447 1010.259889600454 1045.80770181488 1054.770396072181 799.4879655626906 404.9601242348827 959.786870712167 298.4616923874141
1614 0.005 8.07 1 857.6673981063082 762.874792022883 763.0247276596549 1010.261204261856 1045.808060594192 1054.770798385011 799.5020410919001 404.9818748850965 959.7903270227083 298.4617019153536
1615 0.005 8.074999999999999 1 857.6780159172467 762.894638579659 763.0445994548517 1010.262105862105 1045.807779964703 1054.770463217788 799.5160441821013 405.0035855936952 959.7933453989848 298.4617111004362
1616 0.005 8.08 1 857.6887341149433 762.9144355468483 763.0644214274564 1010.263414986957 1045.808138322901 1054.770864963847 799.5300498916447 405.0252566339658 959.7967850902434 298.4617205988308
1617 0.005 8.085000000000001 1 857.6992979819511 762.9341817638719 763.0841927455266 1010.264311098701 1045.807857139617 1054.770529146184 799.5439830991473 405.0468878667791 959.7997873537448 298.4617297538187
1618 0.005 8.09 1 857.7099623224499 762.9538786536397 763.103914503831 1010.265614294454 1045.808214741009 1054.770930319148 799.5579191324809 405.0684795363907 959.8032103329666 298.4617392083201
1619 0.005 8.095000000000001 1 857.7204724611809 762.9735250521176 763.1235858672036 1010.266504284417 1045.807933053974 1054.770594229674 799.5717827693437 405.0900315083783 959.8061960350228 298.4617482702789
1620 0.005 8.1 1 857.7310832909247 762.9931223858159 763.1432079352855 1010.267802169553 1045.808290842226 1054.770995614612 799.5856495680526 405.1115439842451 959.8096031155989 298.461757630324
1621 0.005 8.105 1 857.7415401366651 763.0126694768791 763.1627798600432 1010.268686874993 1045.808009015487 1054.770659427105 799.5994439662404 405.1330178747934 959.8125723175199 298.4617665983049
1622 0.005 8.109999999999999 1 857.7520978990779 763.0321677613673 763.1823027468051 1010.26997969325 1045.808366846091 1054.77106087937 799.6132418407662 405.1544519866472 959.815963355344 298.4617758703756
1623 0.005 8.115 1 857.7625017981604 763.0516160752095 763.2017757565143 1010.270859423151 1045.808085110995 1054.770724890286 799.62696770255 405.1758466340272 959.8189172505035 298.4617847886109
1624 0.005 8.120000000000001 1 857.77300682831 763.0710158463646 763.2211999919963 1010.27214658909 1045.808442484695 1054.771125986434 799.6406970481321 405.1972017671054 959.8222924454629 298.4617939885522
1625 0.005 8.125 1 857.783358182911 763.090365913725 763.2405746151434 1010.273020511531 1045.808160505146 1054.770789737373 799.6543549368421 405.218520017571 959.8252305220956 298.4618028321573
1626 0.005 8.130000000000001 1 857.7938113672077 763.1096677214013 763.2599007371275 1010.274303503294 1045.80851819781 1054.771191047211 799.6680184483866 405.2397985091891 959.8285904076446 298.4618119650997
1627 0.005 8.135 1 857.8041108842444 763.1289200857842 763.2791775140867 1010.275172713348 1045.808236315848 1054.770854817383 799.6816096748273 405.2610395010474 959.8315131216183 298.4618207754726
1628 0.005 8.140000000000001 1 857.8145113944407 763.1481244178361 763.298406034756 1010.276449836761 1045.808594165117 1054.771256416002 799.6952039604937 405.2822399001092 959.8348577464056 298.46182990464
1629 0.005 8.145 1 857.8247584043402 763.16727955594 763.3175854574633 1010.277313549336 1045.808311908565 1054.770919852242 799.7087266227522 405.3034009375914 959.8377647031342 298.4618386813237
1630 0.005 8.15 1 857.8351068912809 763.1863869225309 763.3367168777861 1010.27858493326 1045.808669147405 1054.771320832003 799.7222530157694 405.3245231739036 959.8410934951597 298.4618478142796
1631 0.005 8.154999999999999 1 857.8453019493467 763.2054453503958 763.355799457582 1010.279443186481 1045.808386925449 1054.770984249861 799.7357080872082 405.3456062307488 959.8439853921221 298.4618566054185
1632 0.005 8.16 1 857.8555983215552 763.2244562543285 763.3748342868583 1010.28070923441 1045.80874378954 1054.771384895142 799.7491670002339 405.366650472423 959.8472985006385 298.4618657647484
1633 0.005 8.165000000000001 1 857.8657415195868 763.2434184712309 763.3938205253341 1010.281562170218 1045.808461068515 1054.77104793054 799.7625547190456 405.3876559248436 959.8501746546331 298.4618746025695
1634 0.005 8.17 1 857.8759863970985 763.2623334191576 763.4127592661592 1010.282822867069 1045.80881759026 1054.771448256068 799.7759468688702 405.4086226321962 959.8534726163468 298.4618837808201
1635 0.005 8.175000000000001 1 857.8860781046089 763.281199934197 763.4316496707903 1010.283670692195 1045.808534950174 1054.771111347116 799.7892738290104 405.4295507992514 959.8563333554127 298.4618926735019
1636 0.005 8.18 1 857.8962717426942 763.3000194503541 763.4504928404408 1010.284926338951 1045.808891468187 1054.771511695642 799.8026027633836 405.4504411460326 959.859616041452 298.4619019267855
1637 0.005 8.185 1 857.9063125852047 763.3187907858724 763.4692879294572 1010.285769024974 1045.808608744728 1054.771174703991 799.8158597801807 405.471292826533 959.8624616715118 298.4619108783305
1638 0.005 8.19 1 857.91645539888 763.3375153571584 763.4880360280786 1010.28701987769 1045.808965332201 1054.771575079867 799.8291205058713 405.4921060572216 959.8657294052882 298.4619202220936
1639 0.005 8.195 1 857.9264455473674 763.3561919954664 763.5067362901282 1010.28785725533 1045.808682366795 1054.771237816878 799.8423103767713 405.5128809569415 959.8685599136026 298.4619292409841
1640 0.005 8.199999999999999 1 857.9365377180665 763.3748221180197 763.5253898121239 1010.289102767876 1045.80903872684 1054.77163791577 799.8555047757895 405.5336176478123 959.8718127455048 298.4619386343012
1641 0.005 8.205 1 857.9464773615784 763.3934045543635 763.5439957440674 1010.289935214112 1045.808755369413 1054.771300217808 799.8686286144113 405.5543163402613 959.8746281233784 298.4619477385127
1642 0.005 8.210000000000001 1 857.956519124913 763.4119407219366 763.5625551809648 1010.291175429827 1045.809111563685 1054.771700223125 799.8817573088468 405.5749769066737 959.8778656212581 298.4619572280267
1643 0.005 8.215 1 857.9664083174532 763.430429448758 763.5810672762145 1010.292002412825 1045.808827955289 1054.771362335905 799.8948158238286 405.595599442257 959.8806659593101 298.461966432588
1644 0.005 8.220000000000001 1 857.9763997216563 763.4488721506403 763.5995331200846 1010.293237547927 1045.809183755014 1054.771762010249 799.9078791640072 405.6161838207334 959.8838879865767 298.4619759812213
1645 0.005 8.225 1 857.9862388831693 763.467267656505 763.6179518668202 1010.294059495797 1045.808900027602 1054.771424077724 799.9208726456682 405.6367304558998 959.8866732763026 298.4619852691168
1646 0.005 8.23 1 857.996180271615 763.4856173519859 763.6363245918553 1010.295289635264 1045.80925606946 1054.771823978558 799.9338705917759 405.6572384257587 959.8898808050861 298.4619949178019
1647 0.005 8.234999999999999 1 858.005969817032 763.5039201052108 763.654650461608 1010.296106763015 1045.808972399222 1054.771485990635 799.9467994976753 405.6777091111464 959.8926512940002 298.4620042759676
1648 0.005 8.24 1 858.0158619369698 763.5221773194502 763.6729305680831 1010.297331734774 1045.809327845846 1054.771885162971 799.9597337344535 405.6981423561938 959.8958439667601 298.4620140344732
1649 0.005 8.245000000000001 1 858.0256018517916 763.5403878207532 763.6911640606882 1010.29814369263 1045.809043738248 1054.771546837612 799.9725982921868 405.7185381021987 959.8985995977715 298.4620234852209
1650 0.005 8.25 1 858.0354534984227 763.5585530543799 763.7093520477848 1010.299363342619 1045.809399136884 1054.771946191588 799.9854750362495 405.7388963816376 959.9017775313629 298.462033331999
1651 0.005 8.255000000000001 1 858.0451502331204 763.5766718206929 763.7274936691583 1010.300169894002 1045.809114738864 1054.771607528241 799.9982788065428 405.7592172499351 959.9045183147487 298.4620429290614
1652 0.005 8.26 1 858.0549479823324 763.5947455313576 763.7455900122593 1010.301385004043 1045.809469985973 1054.772006553025 800.0110866294674 405.7795007737245 959.9076813724533 298.4620528713248
1653 0.005 8.265000000000001 1 858.0645918609202 763.6127729848403 763.7636402104797 1010.302185365316 1045.809184487311 1054.771667266568 800.0238242228021 405.7997468885073 959.9104059200787 298.4620625321025
1654 0.005 8.27 1 858.0743355975027 763.6307556018303 763.7816453478122 1010.303390321987 1045.809537202426 1054.772064926141 800.0365649333138 405.8199558997662 959.9135506146674 298.4620725536392
1655 0.005 8.275 1 858.0839298985462 763.6486922304131 763.7996045961753 1010.304189310345 1045.809254333376 1054.771727452267 800.0492392546228 405.8401276658544 959.916263281214 298.4620823064911
1656 0.005 8.279999999999999 1 858.0936246391935 763.6665842640134 763.8175190234217 1010.305390990835 1045.809607572713 1054.772125085389 800.0619169729233 405.86026249864 959.9193949902412 298.4620924409749
1657 0.005 8.285 1 858.103170311738 763.6844305470476 763.835387802115 1010.306186076236 1045.809324898035 1054.771787562502 800.0745283997578 405.8803601376869 959.9220939012439 298.462102284808
1658 0.005 8.290000000000001 1 858.112816688362 763.7022324727382 763.8532119984941 1010.307383509787 1045.809678085844 1054.77218505432 800.0871434187623 405.9004210069091 959.9252118815433 298.4621124951535
1659 0.005 8.295 1 858.122314259156 763.7199888846582 763.8709907828145 1010.308173816129 1045.809395067136 1054.771847286344 800.0996923698547 405.9204447801612 959.9278968365566 298.4621224268122
1660 0.005 8.300000000000001 1 858.1319124208196 763.7377011699429 763.8887252188358 1010.309366112288 1045.809747844205 1054.772244600934 800.1122448597299 405.9404321953919 959.9310002093275 298.4621326672251
1661 0.005 8.305 1 858.1413618400577 763.7553681770167 763.9064144759202 1010.310151238869 1045.809464294244 1054.771906331331 800.1247315063124 405.9603823687118 959.9336701638589 298.4621425900958
1662 0.005 8.31 1 858.1509122563912 763.7729912959401 763.9240596226579 1010.311338324696 1045.809816962788 1054.772303494193 800.1372220087937 405.9802959912504 959.9367590276423 298.4621528335559
1663 0.005 8.315 1 858.1603141793117 763.7905693694673 763.9416598226609 1010.312119007652 1045.809533398945 1054.771965243599 800.1496468334695 406.0001728344283 959.9394148041171 298.4621627067579
1664 0.005 8.32 1 858.1698175453395 763.8081037971875 763.9592161519581 1010.313301532953 1045.809885856288 1054.772362137307 800.1620759376677 406.0200133229315 959.9424894160626 298.4621728533982
1665 0.005 8.324999999999999 1 858.1791720121136 763.8255934144765 763.9767277724333 1010.314076957497 1045.80960171397 1054.772023499139 800.1744393731859 406.0398166819493 959.9451303781756 298.4621826296272
1666 0.005 8.33 1 858.1886276594024 763.8430396103925 763.9941957501694 1010.315254506071 1045.809953867313 1054.772420335421 800.1868068682129 406.0595838131595 959.9481905376148 298.4621926125991
1667 0.005 8.335000000000001 1 858.1979347465011 763.8604412343932 764.0116192537297 1010.316025211712 1045.809670050428 1054.772081968079 800.1991089679343 406.0793146248068 959.9508176275081 298.462202196481
1668 0.005 8.34 1 858.2073431138192 763.8777996684546 764.0289993477043 1010.317198111277 1045.810022040828 1054.772478620119 800.2114154243766 406.0990092552976 959.9538634404843 298.4622119785819
1669 0.005 8.345000000000001 1 858.2166032249637 763.8951137541377 764.0463351945561 1010.317964279297 1045.809737929111 1054.772140095661 800.2236566184785 406.1186674958169 959.9564762927959 298.4622213444853
1670 0.005 8.35 1 858.2259647290011 763.9123848792769 764.0636278605353 1010.319132589679 1045.81008986462 1054.772536778543 800.2359022048779 406.138289668836 959.9595079789942 298.4622309593287
1671 0.005 8.355 1 858.2351779227145 763.9296118739519 764.0808765022284 1010.319893917091 1045.809805584673 1054.772198148651 800.2480823323834 406.1578754832503 959.9621064544656 298.4622401291933
1672 0.005 8.359999999999999 1 858.2444927398902 763.946796137026 764.0980821886399 1010.321057287082 1045.81015735998 1054.772594682152 800.2602672057286 406.1774235526597 959.9651240318796 298.4622495397875
1673 0.005 8.365 1 858.2536596757773 763.9639365049326 764.1152440853423 1010.321813998758 1045.809872788123 1054.772255673358 800.272387123357 406.1969360324648 959.967709036295 298.4622585103175
1674 0.005 8.370000000000001 1 858.2629282343092 763.9810343652193 764.1323632507385 1010.322972905584 1045.810224299964 1054.772651991392 800.2845118689825 406.216412155899 959.9707127494123 298.4622677382013
1675 0.005 8.375 1 858.2720490808811 763.9980885565818 764.149438851872 1010.323724854066 1045.809939684748 1054.772313067224 800.2965717837687 406.2358529625213 959.9732836442611 298.4622765422038
1676 0.005 8.380000000000001 1 858.2812715058858 764.0151004659209 764.1664719494773 1010.324878793094 1045.810290919228 1054.772709103404 800.3086365854623 406.2552583752612 959.9762737397134 298.4622855699737
1677 0.005 8.385 1 858.2903462784267 764.0320689309232 764.1834617077411 1010.325626091948 1045.810006099372 1054.772370064388 800.3206367154501 406.2746281199321 959.9788306976599 298.4622941498505
1678 0.005 8.390000000000001 1 858.2995231704301 764.0489953628939 764.2004091984746 1010.326775857626 1045.810357472111 1054.772766381647 800.3326426097268 406.2939617853443 959.981807159445 298.4623029274504
1679 0.005 8.395 1 858.3085524006659 764.065878582759 764.2173135856413 1010.327518592654 1045.810072715382 1054.772427284076 800.344583772841 406.3132601705011 959.9843507783448 298.4623112980418
1680 0.005 8.4 1 858.3176835570698 764.082719971861 764.2341759218101 1010.328663160006 1045.810423792618 1054.772823266538 800.35652993083 406.3325237989939 959.9873134073842 298.4623198856406
1681 0.005 8.404999999999999 1 858.3266664131806 764.0995183636998 764.2509953691667 1010.329400921449 1045.810138598938 1054.772483822228 800.3684113056343 406.3517519634725 959.9898436063755 298.4623280844025
1682 0.005 8.41 1 858.3357516308245 764.1162751469477 764.2677729865433 1010.330540910676 1045.810489323017 1054.772879508769 800.3802981934889 406.3709449164982 959.9927929704864 298.4623364986161
1683 0.005 8.415000000000001 1 858.3446897455226 764.132989156357 764.2845079352403 1010.331273888592 1045.810203844813 1054.772539924955 800.3921208267016 406.3901024330213 959.9953088920156 298.4623444895069
1684 0.005 8.42 1 858.3537300165824 764.1496617777589 764.3012012766845 1010.332409175435 1045.810554593798 1054.772935624391 800.4039491352528 406.4092252800394 959.9982445552533 298.4623527321455
1685 0.005 8.425000000000001 1 858.3626230421559 764.1662918454189 764.3178521714372 1010.33313770502 1045.810268925917 1054.772595675259 800.4157133181182 406.4283115964334 960.0007472790172 298.4623605543562
1686 0.005 8.43 1 858.3716185617238 764.1828807438594 764.3344616770531 1010.334268909549 1045.810619735732 1054.772991462556 800.427483070936 406.4473630501667 960.0036694686053 298.4623686592287
1687 0.005 8.435 1 858.3804669048396 764.1994273074505 764.3510289535087 1010.334993078072 1045.810333987411 1054.772651549766 800.4391890046799 406.4663794792278 960.006158964056 298.4623763574349
1688 0.005 8.44 1 858.3894176313072 764.2159329183869 764.3675550586441 1010.336119266877 1045.810684353476 1054.773046933783 800.4509007359802 406.4853610114483 960.0090678755863 298.4623843492938
1689 0.005 8.445 1 858.3982213745787 764.232396411208 764.3840391529631 1010.336838731811 1045.810398412431 1054.772706840612 800.4625486951336 406.5043075378902 960.0115438789492 298.4623919709654
1690 0.005 8.449999999999999 1 858.4071276809719 764.2488191689996 764.4004822926432 1010.337960499168 1045.810748652077 1054.773102083685 800.4742026546752 406.5232193448628 960.0144387949599 298.4623998946037
1691 0.005 8.455 1 858.4158871418865 764.2652000251347 764.416883636982 1010.338675488531 1045.810462519857 1054.772761816129 800.4857929596171 406.5420961653858 960.0169012679257 298.4624074694731
1692 0.005 8.460000000000001 1 858.4247490650594 764.2815403620631 764.4332442438712 1010.339792762294 1045.810812643329 1054.773157046333 800.4973893716279 406.5609383656839 960.0197831765622 298.462415355823
1693 0.005 8.465 1 858.4334642898215 764.2978390125354 764.4495632712095 1010.340503418417 1045.810526674869 1054.772816862596 800.5089222303621 406.5797456941348 960.022232548638 298.4624228899498
1694 0.005 8.470000000000001 1 858.442282244192 764.3140973586815 764.46584177573 1010.341616378923 1045.810876530195 1054.773211811009 800.5204613986654 406.59851852667 960.0251013278952 298.4624307717873
1695 0.005 8.475 1 858.4509536238343 764.33031423249 764.4820789165276 1010.342322447562 1045.810590249458 1054.77287152254 800.5319372025403 406.6172566622294 960.0275373259678 298.4624382927435
1696 0.005 8.48 1 858.4597278496602 764.3464910148879 764.4982757468712 1010.343430701725 1045.810940033501 1054.773266291797 800.5434194331464 406.6359603527176 960.0303927978251 298.4624461199314
1697 0.005 8.484999999999999 1 858.4683555232904 764.362626538526 764.5144314256275 1010.344132311113 1045.81065319215 1054.772925321663 800.5548385386587 406.6546295149859 960.0328154971943 298.4624536043459
1698 0.005 8.49 1 858.4770862094391 764.3787221832699 764.5305470088012 1010.345236085956 1045.811002663325 1054.77331997936 800.5662641684244 406.6732645004378 960.0356580073804 298.4624614054982
1699 0.005 8.495000000000001 1 858.4856702433267 764.3947767798898 764.5466216497156 1010.345933160936 1045.810715671072 1054.772978950535 800.5776266921476 406.6918651100917 960.0380676527419 298.4624688573609
1700 0.005 8.5 1 858.4943574153707 764.4107916903023 764.5626563973699 1010.347032601658 1045.811065500197 1054.773373958316 800.5889954276672 406.7104282059032 960.0408970093429 298.4624765864773
1701 0.005 8.505000000000001 1 858.502898148186 764.426765756711 764.5786504073139 1010.347725304074 1045.810778336487 1054.773032858397 800.6003013889544 406.7289585265956 960.0432936323313 298.462483965028
1702 0.005 8.51 1 858.5115422786092 764.4427003618655 764.5946047390097 1010.348820469012 1045.811127894005 1054.773427536004 800.6116143082547 406.7474555906873 960.0461100755122 298.4624916648137
1703 0.005 8.515000000000001 1 858.5200401247064 764.4585943348726 764.6105185446917 1010.34950859461 1045.810840716027 1054.773086387203 800.622864464621 406.7659188383773 960.0484937284723 298.4624989983041
1704 0.005 8.52 1 858.528641400685 764.4744490553688 764.6263928815853 1010.350599595356 1045.811190032195 1054.773480962418 800.6341217241917 406.7843484150865 960.0512971440406 298.4625066504695
1705 0.005 8.525 1 858.5370965378033 764.4902633532872 764.6422269038062 1010.351283745533 1045.810902994148 1054.773139989056 800.6453163649139 406.8027440481016 960.0536682895053 298.4625139545411
1706 0.005 8.529999999999999 1 858.5456552208697 764.5060386046467 764.6580216652027 1010.352370422906 1045.811252132764 1054.773534378856 800.6565180288954 406.8211059618648 960.0564588921517 298.4625216071856
1707 0.005 8.535 1 858.554067895867 764.521773639376 764.6737763168408 1010.353049929363 1045.810964739464 1054.773193050735 800.6676573758497 406.8394336950367 960.058817092209 298.4625289021909
1708 0.005 8.540000000000001 1 858.5625842188767 764.5374698376817 764.6894919164539 1010.354132198262 1045.81131393543 1054.773587597776 800.6788039481532 406.8577275760007 960.061595197371 298.4625365319938
1709 0.005 8.545 1 858.5709545358166 764.5531260260908 764.7051676144379 1010.35480736398 1045.811026174109 1054.773245924492 800.6898881940355 406.8759878289794 960.0639406217471 298.4625438086441
1710 0.005 8.550000000000001 1 858.579428486493 764.5687435775417 764.7208044637872 1010.355884832845 1045.811374890357 1054.773639939193 800.7009796415682 406.8942145077878 960.0667057062138 298.4625514120295
1711 0.005 8.555 1 858.5877567001943 764.58432132293 764.7364016135548 1010.356555959674 1045.811087206635 1054.773298401262 800.7120089774227 406.9124076830471 960.0690389195817 298.4625587095713
1712 0.005 8.56 1 858.5961888141137 764.5998606398116 764.7519601208134 1010.35762901338 1045.811435580694 1054.77369221151 800.7230459236484 406.9305674228557 960.0717914853042 298.4625663232518
1713 0.005 8.565 1 858.6044749927781 764.615360362255 764.7674791396676 1010.358295564658 1045.811147592642 1054.773350319356 800.7340198851773 406.9486930798657 960.0741117844753 298.4625735867338
1714 0.005 8.57 1 858.6128652824735 764.6308218636054 764.7829597232169 1010.359364614342 1045.811496203052 1054.773744359667 800.7450022028986 406.9667856712553 960.0768518420447 298.4625812230599
1715 0.005 8.575000000000001 1 858.6211098956732 764.646243969358 764.7984010202584 1010.360026993161 1045.811208140351 1054.773402373304 800.7559227295561 406.9848448609746 960.0791596533109 298.4625885233063
1716 0.005 8.58 1 858.6294586440144 764.6616280548766 764.8138040820241 1010.361091801169 1045.81155670879 1054.773796218013 800.7668511807615 407.0028708632772 960.0818875634885 298.46259618048
1717 0.005 8.585000000000001 1 858.6376619383507 764.6769729470923 764.8291680607889 1010.361749947187 1045.811268509001 1054.773454097022 800.7777179784131 407.0208634149771 960.084183140408 298.4626035088395
1718 0.005 8.59 1 858.6459692140596 764.6922800213345 764.8444940075393 1010.362810518734 1045.811616762212 1054.773847824508 800.788592654736 407.0388229343637 960.0868986039706 298.4626111908776
1719 0.005 8.595000000000001 1 858.6541313673687 764.7075481181012 764.8597810783937 1010.363464192277 1045.811328377944 1054.773505653872 800.7994061982379 407.0567498554814 960.0891815696135 298.4626185776057
1720 0.005 8.6 1 858.6623978141331 764.7227786022117 764.8750303233808 1010.364520824945 1045.811676741389 1054.773899316214 800.810227593378 407.0746433791905 960.0918846982408 298.4626263398676
1721 0.005 8.605 1 858.6705188434423 764.7379702953776 764.8902408898883 1010.365170330571 1045.811388304124 1054.773556981497 800.8209874442483 407.092503678579 960.0941556316911 298.4626338053266
1722 0.005 8.609999999999999 1 858.6787439583951 764.7531245492007 764.9054138154262 1010.366222649011 1045.811736363504 1054.773950358723 800.8317548492186 407.1103316261011 960.0968464867883 298.462641665661
1723 0.005 8.615 1 858.686823940572 764.7682402031354 764.9205482506806 1010.366867921865 1045.811447812675 1054.773607906312 800.8424611288101 407.1281263453625 960.0991052118201 298.4626492379039
1724 0.005 8.620000000000001 1 858.6950085274229 764.7833186337569 764.935645246875 1010.367916076721 1045.811795812074 1054.774001217442 800.8531756890009 407.1458882003486 960.1017837374494 298.4626572219935
1725 0.005 8.625 1 858.7030478518727 764.7983586633595 764.9507039547175 1010.36855724009 1045.811507103761 1054.773658564445 800.8638290375098 407.1636170955674 960.1040303667446 298.4626649177874
1726 0.005 8.630000000000001 1 858.7111919917868 764.8133616722849 764.9657254251175 1010.369601315859 1045.811854780022 1054.774051624148 800.8744910911796 407.1813134257147 960.1066969373269 298.4626730004634
1727 0.005 8.635 1 858.7191909807823 764.8283264749205 764.9807088025627 1010.370238290197 1045.811565962091 1054.773708993981 800.8850918792655 407.1989752185551 960.1089310208981 298.4626807835882
1728 0.005 8.640000000000001 1 858.7272947081195 764.8432544470987 764.9956551380233 1010.371277973274 1045.811913649044 1054.774102045835 800.8957013048685 407.2166050733584 960.1115854993305 298.4626889720067
1729 0.005 8.645 1 858.7352534726649 764.8581444114633 765.0105635767901 1010.371911458394 1045.811624937395 1054.773759469971 800.9062498932919 407.2342026065134 960.1138078007756 298.4626968898299
1730 0.005 8.65 1 858.7433171445198 764.8729977413674 765.025435167316 1010.372947342482 1045.811972602011 1054.774152402789 800.9168072421209 407.2517679126762 960.1164501540181 298.4627052058175
1731 0.005 8.654999999999999 1 858.7512359337288 764.8878132578134 765.0402690567252 1010.373576223876 1045.811683582615 1054.773809462765 800.927303652236 407.2693007991305 960.1186605383406 298.4627132437241
1732 0.005 8.66 1 858.7592596844773 764.9025923339526 765.0550662942472 1010.37460801981 1045.812031047256 1054.774202260158 800.9378089903586 407.2868015316433 960.121291594853 298.462721680687
1733 0.005 8.665000000000001 1 858.7671386783161 764.9173337886142 765.0698260224943 1010.375232940516 1045.811741730693 1054.773859119692 800.948253655608 407.3042703959716 960.1234897568895 298.4627298492338
1734 0.005 8.67 1 858.775122725712 764.9320389950384 765.0845492892121 1010.37626052129 1045.812089070512 1054.774251826454 800.9587073393327 407.3217069088668 960.1261083514138 298.4627384092944
1735 0.005 8.675000000000001 1 858.782962080826 764.9467067733189 765.0992352419007 1010.376881335503 1045.811799837219 1054.77390865406 800.9691003592005 407.3391111103929 960.1282950367444 298.4627466913154
1736 0.005 8.68 1 858.7909068033532 764.9613384953331 765.1138849253716 1010.377904587401 1045.812146694567 1054.774300835902 800.979502576591 407.3564832525487 960.1309018961736 298.4627553478638
1737 0.005 8.685 1 858.7987072239779 764.9759329816055 765.1284974874607 1010.378521383395 1045.811857052691 1054.773957333749 800.9898447863279 407.3738231272563 960.1330765151359 298.4627637013015
1738 0.005 8.69 1 858.8066128738434 764.990491603078 765.1430739716455 1010.379540978015 1045.812204097099 1054.774349834842 801.0001960721904 407.391131156913 960.1356715581851 298.4627724171273
1739 0.005 8.695 1 858.814373983192 765.0050131793259 765.1576135225283 1010.380153697473 1045.811914644066 1054.774006583813 801.0104869665182 407.4084070631596 960.1378344810981 298.4627808566666
1740 0.005 8.700000000000001 1 858.8222403329754 765.0194990816761 765.172117188233 1010.381169074349 1045.812261395513 1054.774398766604 801.0207871862228 407.4256512699131 960.1404177322732 298.4627896483386
1741 0.005 8.705 1 858.8299598951012 765.033948155366 765.1865841295597 1010.381781907543 1045.811973590842 1054.774056214638 801.0310262323516 407.4428635020288 960.1425701124624 298.4627981404656
1742 0.005 8.710000000000001 1 858.8377861902976 765.0483617537487 765.2010153861145 1010.382795951896 1045.812321140494 1054.774448653873 801.0412760481008 407.4600440264712 960.1451431729214 298.4628069387231
1743 0.005 8.715 1 858.8454685713205 765.0627386884715 765.2154100938478 1010.383401729592 1045.812031215162 1054.774104783675 801.0514655472384 407.4771927241558 960.1472831013115 298.4628154327631
1744 0.005 8.720000000000001 1 858.8532571765093 765.0770803331961 765.2297693026414 1010.384409722396 1045.812377397194 1054.774496376393 801.0616652971387 407.494309830483 960.149843241486 298.4628241976596
1745 0.005 8.725 1 858.8609013683183 765.0913854944722 765.2440921425604 1010.385010444046 1045.812086937899 1054.774152332769 801.0718045502473 407.5113951808111 960.1519709953592 298.4628326089996
1746 0.005 8.73 1 858.8686516976838 765.1056555502716 765.2583796679306 1010.386014135952 1045.812433286983 1054.77454427513 801.0819541799017 407.5284490436375 960.1545195068493 298.4628412559621
1747 0.005 8.734999999999999 1 858.8762577468641 765.1198893115798 765.2726310135913 1010.386610848472 1045.812143149379 1054.774200422717 801.0920433793484 407.5454712758913 960.1566352764462 298.4628495085225
1748 0.005 8.74 1 858.8839698855685 765.1340881518322 765.2868472258821 1010.387610277199 1045.812489198632 1054.774592093059 801.1021431844028 407.5624621138285 960.1591719732988 298.462858019697
1749 0.005 8.745000000000001 1 858.8915379874476 765.1482508861211 765.3010274477041 1010.38820306276 1045.812198703524 1054.774247994703 801.1121828499103 407.5794219046007 960.1612758923706 298.4628660626004
1750 0.005 8.75 1 858.8992120546093 765.1623788764707 765.315172719412 1010.389198690381 1045.81254470665 1054.774639604639 801.1222328557816 407.5963502085527 960.1638007413906 298.4628743681901
1751 0.005 8.755000000000001 1 858.9067419846314 765.1764709394378 765.3292821784917 1010.389787558704 1045.812254056448 1054.774295349277 801.1322229128442 407.6132471210889 960.1658931623433 298.4628822230413
1752 0.005 8.76 1 858.9143781403297 765.1905284486182 765.3433568737049 1010.390779640756 1045.812599847851 1054.774686817953 801.1422237612445 407.6301128246463 960.1684065448122 298.462890318059
1753 0.005 8.765000000000001 1 858.921870452284 765.2045502152927 765.3573959405259 1010.391364756819 1045.812309144531 1054.774342549466 801.15216465456 407.6469472412551 960.1704876302757 298.4628979832614
1754 0.005 8.77 1 858.929469280021 765.2185376065559 765.3714004265493 1010.39235333472 1045.812655197937 1054.774734262665 801.1621164462632 407.6637505720348 960.1729900687694 298.4629058753023
1755 0.005 8.775 1 858.9369240651411 765.2324894357088 765.385369464081 1010.392934974771 1045.812364201176 1054.774389701716 801.1720083956599 407.6805227121317 960.1750599643121 298.4629133480709
1756 0.005 8.779999999999999 1 858.944485401082 765.2464070740122 765.3993041008789 1010.393919250035 1045.812709820783 1054.774781179088 801.1819114692851 407.6972639878874 960.1775509559166 298.4629211009186
1757 0.005 8.785 1 858.9519027919426 765.2602893311041 765.4132034738251 1010.394496674789 1045.812418852133 1054.77443680221 801.1917546745367 407.7139742213649 960.1796094228552 298.462928386479
1758 0.005 8.790000000000001 1 858.9594271135647 765.2741375914857 765.4270686351122 1010.395477415927 1045.812764521595 1054.774828165001 801.2016096413479 407.7306536468324 960.1820889002942 298.4629359059904
1759 0.005 8.795 1 858.9668075385177 765.2879506543353 765.4408987152967 1010.396051064942 1045.812473261539 1054.774483471361 801.2114048206058 407.7473021075743 960.1841363457695 298.4629429648429
1760 0.005 8.800000000000001 1 858.9742946081977 765.3017298924949 765.4546947625803 1010.397027959339 1045.812818866146 1054.774874824674 801.2212111400235 407.7639199625541 960.1866048905408 298.4629502695212
1761 0.005 8.805 1 858.9816378128278 765.3154741131372 765.4684559087592 1010.397597594768 1045.812527404172 1054.774530024593 801.2309579787674 407.7805072088556 960.1886411843442 298.4629571552337
1762 0.005 8.81 1 858.9890878673665 765.3291846859843 765.4821831992094 1010.398570160074 1045.812872480268 1054.774920989345 801.2407160067746 407.7970640518188 960.1910984515533 298.4629642480446
1763 0.005 8.815 1 858.99639419052 765.3428604131752 765.495875762212 1010.399135910802 1045.812580952066 1054.774576173019 801.2504146065035 407.8135890854516 960.1931232926113 298.46297094274
1764 0.005 8.82 1 859.0038074001296 765.3565026687066 765.5095346464919 1010.400104926955 1045.812926005261 1054.774967161831 801.2601247099951 407.8300839821557 960.195569476726 298.4629778706032
1765 0.005 8.825000000000001 1 859.0110771108629 765.3701102597603 765.5231589825023 1010.400666841266 1045.812634455369 1054.774622118265 801.2697755337329 407.8465484299401 960.1975835601406 298.4629844014046
1766 0.005 8.83 1 859.0184537661822 765.3836845553876 765.5367498166978 1010.401632207976 1045.812979669385 1054.775013065607 801.2794379483499 407.8629826975036 960.2000186897194 298.4629911659465
1767 0.005 8.835000000000001 1 859.0256870718456 765.3972243627659 765.5503062793574 1010.402190717059 1045.81268794673 1054.774667941284 801.2890412163836 407.8793865638923 960.2020216489814 298.4629975809279
1768 0.005 8.84 1 859.0330276324988 765.4107310493074 765.563829413822 1010.403152256216 1045.813032821042 1054.775058743849 801.298656357755 407.8957602591749 960.2044459680716 298.4630042364805
1769 0.005 8.845000000000001 1 859.0402257873611 765.4242034014432 765.577318343584 1010.403708923303 1045.812741087098 1054.774713348824 801.3082091850267 407.9121036699355 960.2064388308612 298.4630105025613
1770 0.005 8.85 1 859.0475310256946 765.4376428097293 765.5907741190874 1010.404667689288 1045.813085709146 1054.775103851252 801.3177753717421 407.9284169536176 960.2088521612395 298.4630170672212
1771 0.005 8.855 1 859.0546927363787 765.4510480793587 765.6041958712365 1010.405218376845 1045.812793274712 1054.774758225616 801.3272835117167 407.9446999981573 960.2108333628616 298.4630232686844
1772 0.005 8.859999999999999 1 859.0619598655131 765.4644205396623 765.61758462002 1010.406171700363 1045.813137534964 1054.775148641533 801.3368025697774 407.960952963151 960.2132349332546 298.4630297781458
1773 0.005 8.865 1 859.0690840234764 765.4777590256932 765.6309395078345 1010.40671860512 1045.812845411346 1054.774803295695 801.3462637086124 407.9771758025604 960.2152045972917 298.4630359399634
1774 0.005 8.870000000000001 1 859.0763158368808 765.4910649022692 765.6442615791487 1010.407668703336 1045.813189782753 1054.775193628665 801.3557369794125 407.9933688030678 960.2175959851021 298.4630424358334
1775 0.005 8.875 1 859.083404636264 765.5043369768587 765.65754996539 1010.408211924338 1045.812897323993 1054.774847861165 801.3651519123691 408.0095317123149 960.2195551993252 298.4630485733307
1776 0.005 8.880000000000001 1 859.0906013776017 765.5175766184632 765.6708057113177 1010.4091587261 1045.813241907152 1054.775238342904 801.3745792018939 408.025663376492 960.221936304465 298.4630550252222
1777 0.005 8.885 1 859.0976548143143 765.5307826299945 765.6840279446873 1010.409698347333 1045.812949423103 1054.774892672056 801.3839481699655 408.0417660695978 960.2238845706152 298.4630611797883
1778 0.005 8.890000000000001 1 859.1048150920026 765.5439563794141 765.6972177092467 1010.410641653424 1045.81329395071 1054.775283102023 801.3933278914891 408.0578393915502 960.2262550065453 298.4630676186335
1779 0.005 8.895 1 859.1118325934929 765.5570966686745 765.7103741322373 1010.411178026618 1045.81300142107 1054.774937312622 801.4026501337629 408.0738829167357 960.2281927949368 298.463073723367
1780 0.005 8.9 1 859.1189583160892 765.5702048698763 765.7234982587964 1010.412117719817 1045.813345568422 1054.77532736998 801.4119851670995 408.0898969633224 960.2305523195646 298.4630801414073
1781 0.005 8.904999999999999 1 859.1259412912608 765.5832797818538 765.7365892154259 1010.412650435804 1045.813052752076 1054.774981268502 801.4212621790796 408.105881277684 960.2324797461188 298.4630861902177
1782 0.005 8.91 1 859.1330324232359 765.5963227758675 765.7496480451642 1010.413586316506 1045.813396622705 1054.77537115067 801.4305519139447 408.1218361856273 960.2348285547147 298.463092533887
1783 0.005 8.915000000000001 1 859.1399806545387 765.6093326500478 765.7626738758654 1010.414115364625 1045.813103689471 1054.775025119392 801.4397834621528 408.1377614101852 960.2367452913961 298.4630985190713
1784 0.005 8.92 1 859.1470381583092 765.622310759084 765.7756677344422 1010.415046462244 1045.813447398883 1054.775414987857 801.4490276022706 408.1536586405816 960.2390842146028 298.4631048507365
1785 0.005 8.925000000000001 1 859.1539523763657 765.6352559136576 765.7886287588581 1010.415570901446 1045.813154125044 1054.775068679899 801.458213595062 408.1695256550117 960.2409902701748 298.4631108311065
1786 0.005 8.93 1 859.1609750658978 765.648169489767 765.8015579969028 1010.416499693322 1045.813498108937 1054.775458651922 801.4674125982482 408.185363259565 960.243318498926 298.4631171509895
1787 0.005 8.935 1 859.1678547212271 765.661050279782 765.8144545690371 1010.41702133587 1045.813204985918 1054.775112292318 801.4765535685707 408.2011713029155 960.2452138472253 298.4631231333407
1788 0.005 8.94 1 859.1748424303762 765.6738996561567 765.8273195223535 1010.417947189836 1045.813548848816 1054.775502164638 801.4857074969925 408.2169501443523 960.247531888241 298.4631294143113
1789 0.005 8.945 1 859.1816873558133 765.6867164129235 765.8401519761757 1010.418465329226 1045.81325534742 1054.775155600294 801.4948035765437 408.2326996370775 960.249416685036 298.4631353619522
1790 0.005 8.950000000000001 1 859.1886404872869 765.6995019222027 765.8529529772346 1010.419387335041 1045.813599082871 1054.775545379162 801.5039127975791 408.2484200569589 960.2517239720235 298.4631416384549
1791 0.005 8.955 1 859.1954509913296 765.712254978474 765.8657216467357 1010.419902043228 1045.813305760083 1054.775198897681 801.5129643190355 408.2641112791308 960.2535991491291 298.4631476013318
1792 0.005 8.960000000000001 1 859.202369950183 765.7249769521496 765.8784590263356 1010.420820439362 1045.813649162484 1054.775588425781 801.5220289356929 408.279773584788 960.2558960144443 298.4631538716067
1793 0.005 8.965 1 859.2091463017597 765.737666639706 765.8911642438891 1010.421332167454 1045.813355725046 1054.775241801891 801.531036244398 408.2954067353723 960.2577609309252 298.4631598277558
1794 0.005 8.970000000000001 1 859.2160312832331 765.750325410001 765.9038383341605 1010.422247517883 1045.813699328034 1054.77563149786 801.5400568712129 408.311011121292 960.2600478847841 298.4631661229438
1795 0.005 8.975 1 859.2227738752626 765.7629520561719 765.9164804234596 1010.422755268646 1045.813405619717 1054.775284665382 801.5490198614818 408.3265867755097 960.2619025483389 298.4631720867657
1796 0.005 8.98 1 859.2296252137146 765.775547957118 765.929091558646 1010.423666665703 1045.813748895135 1054.775674047424 801.5579963699948 408.3421335525452 960.264179507166 298.4631784058656
1797 0.005 8.984999999999999 1 859.2363340169752 765.7881118988689 765.9416708578668 1010.424170810784 1045.813454722691 1054.775326841048 801.5669154045373 408.3576514549667 960.266023875833 298.463184413611
1798 0.005 8.99 1 859.2431516111557 765.8006452420553 765.9542193570805 1010.425078479572 1045.813797811256 1054.775716107565 801.5758476676723 408.3731400740725 960.2682901683237 298.4631907583529
1799 0.005 8.995000000000001 1 859.249826878716 765.81314678505 765.9667361766363 1010.425579256764 1045.81350392837 1054.775369128732 801.5847227245951 408.3886001912745 960.270124787117 298.4631968283099
1800 0.005 9 1 859.2566110112706 765.8256178972356 765.9792223608697 1010.426483640972 1045.813847055584 1054.775758304895 801.5936113917047 408.4040319343639 960.2723812408975 298.4632032441264
1801 0.005 9.005000000000001 1 859.2632530165937 765.8380573710813 765.9916770296877 1010.426981177612 1045.813553298462 1054.775411392673 801.602442864894 408.4194350008206 960.2742055546559 298.4632094024641
1802 0.005 9.01 1 859.2700038699273 765.8504665750395 766.0041012234324 1010.427882429157 1045.81389628534 1054.775800379076 801.6112881656792 408.4348097661626 960.2764523099212 298.4632159033731
1803 0.005 9.015000000000001 1 859.2766126787436 765.8628443012919 766.0164940622436 1010.428376132711 1045.813602007435 1054.775453017588 801.6200762681063 408.4501559993524 960.2782666384315 298.4632221173952
1804 0.005 9.02 1 859.2833304876031 765.8751919174246 766.0288565867321 1010.429273770312 1045.813944797769 1054.775841948713 801.6288783099066 408.4654738932265 960.2805032123149 298.4632287143681
1805 0.005 9.025 1 859.2899061988015 765.8875082152593 766.0411879137322 1010.429764126713 1045.81365039022 1054.775494388323 801.6376231417439 408.4807633586542 960.2823074853681 298.4632350181902
1806 0.005 9.029999999999999 1 859.2965911140296 765.8997945628112 766.0534890866181 1010.430658693815 1045.813993349632 1054.775883407297 801.646382211409 408.496024662238 960.2845344772282 298.4632417260942
1807 0.005 9.035 1 859.3031339961552 765.9120497500102 766.0657592232592 1010.431145612464 1045.813698961443 1054.775535981511 801.655084266217 408.5112575627733 960.2863287111948 298.4632481757418
1808 0.005 9.040000000000001 1 859.3097862777621 765.9242751472044 766.0779993642778 1010.432036862569 1045.814041787027 1054.775924812302 801.6638006535387 408.5264623600894 960.2885457500673 298.4632550186025
1809 0.005 9.045 1 859.3162974311978 765.9364695705209 766.0902086445699 1010.432521093298 1045.813747532491 1054.775577235831 801.6724609497255 408.5416388917646 960.2903312150365 298.463261581213
1810 0.005 9.050000000000001 1 859.3229173559711 765.9486343649022 766.1023880935932 1010.433408858096 1045.814090109707 1054.775965871348 801.6811350857905 408.5567875020096 960.2925386187844 298.4632685464989
1811 0.005 9.055 1 859.3293957066617 765.9607683209608 766.1145368294871 1010.433889218838 1045.813795449212 1054.775618119657 801.6897525505358 408.5719082109636 960.2943136865999 298.4632752387594
1812 0.005 9.06 1 859.3359829941094 765.9728728020126 766.1266558860492 1010.434773251628 1045.814137868243 1054.776006663616 801.6983840975265 408.5870008847124 960.296511009304 298.46328232388
1813 0.005 9.065 1 859.3424287073639 765.9849465953592 766.1387443830207 1010.435250434156 1045.813843350814 1054.775658987747 801.7069590644674 408.6020654648232 960.298276463728 298.4632891627831
1814 0.005 9.07 1 859.3489834291308 765.9969910662716 766.1508033549577 1010.436131317918 1045.814185686047 1054.776047442842 801.7155481329746 408.6171021577975 960.3004638704352 298.4632963822042
1815 0.005 9.075000000000001 1 859.355396872279 766.0090050102928 766.1628319222579 1010.436605041703 1045.813891069145 1054.775699663781 801.724081097607 408.6321099403189 960.3022198017101 298.4633033511453
1816 0.005 9.08 1 859.3619195112992 766.020989788948 766.1748311199198 1010.437482531405 1045.814233236353 1054.776087842397 801.7326283197098 408.6470903954629 960.3043974481421 298.4633106840927
1817 0.005 9.085000000000001 1 859.368300809369 766.0329441799786 766.1868000611456 1010.437953199638 1045.813938246635 1054.775739713014 801.741119993222 408.6620430438252 960.3061434753033 298.4633177661832
1818 0.005 9.09 1 859.3747913452568 766.0448695556205 766.1987397843981 1010.438827506247 1045.814280378485 1054.776128032247 801.7496258772578 408.6769683167202 960.3083116806789 298.4633251919128
1819 0.005 9.095000000000001 1 859.3811408276803 766.0567647054289 766.210649405677 1010.43929478395 1045.813985347392 1054.775779858763 801.7580755147659 408.6918658575715 960.310048370191 298.4633323451072
1820 0.005 9.1 1 859.3875997463045 766.068630986901 766.2225299582166 1010.440165510402 1045.814327299176 1054.776167902005 801.7665395848435 408.7067362121684 960.3122068910086 298.4633398652429
1821 0.005 9.105 1 859.3939175119934 766.0804671942334 766.2343805607474 1010.440629393133 1045.814032055642 1054.775819555225 801.7749474798771 408.7215789250659 960.3139341265073 298.4633470747689
1822 0.005 9.109999999999999 1 859.4003446887081 766.092274690168 766.2462022481079 1010.44149681528 1045.814373836056 1054.776207559945 801.7833700763433 408.7363942464933 960.3160832002571 298.4633546311915
1823 0.005 9.115 1 859.4066306471943 766.1040522670413 766.2579941406963 1010.441957172393 1045.814078451273 1054.775859176392 801.7917366127311 408.7511818319462 960.3178001834673 298.4633618835517
1824 0.005 9.120000000000001 1 859.4130263099941 766.1158012838672 766.2697572712516 1010.442821614428 1045.814420484646 1054.776247304701 801.8001179718249 408.7659419899086 960.3199398576107 298.4633694672679
1825 0.005 9.125 1 859.4192810703476 766.1275205293966 766.2814907565851 1010.443279048661 1045.814125122312 1054.775898793491 801.808443586187 408.7806746912747 960.321647792903 298.4633766836252
1826 0.005 9.130000000000001 1 859.4256453072593 766.1392113422775 766.293195615357 1010.444140200291 1045.814466975943 1054.77628678868 801.8167836795225 408.7953802184055 960.3237777279005 298.4633842295095
1827 0.005 9.135 1 859.4318687711136 766.1508725120813 766.3048709637975 1010.444594408137 1045.81417125507 1054.775937931452 801.8250678709015 408.8100583101947 960.3254762248622 298.4633913668023
1828 0.005 9.140000000000001 1 859.4382019152732 766.162505420535 766.3165178424026 1010.445451970488 1045.81451254813 1054.776325579812 801.833367358571 408.8247118236798 960.3275968501598 298.4633987683114
1829 0.005 9.145 1 859.4443944391452 766.1741088460077 766.328135367359 1010.445903253384 1045.814217119983 1054.775977144951 801.841611284466 408.8393369043499 960.3292853761221 298.4634057466581
1830 0.005 9.15 1 859.4506966515893 766.1856841600217 766.3397245722531 1010.446757858016 1045.814558387023 1054.776364705383 801.8498705029178 408.8539344889812 960.331395893943 298.4634129603326
1831 0.005 9.154999999999999 1 859.456858390098 766.1972301425283 766.3512845748547 1010.447205780336 1045.81426247402 1054.776015908457 801.8580741393648 408.8685045885159 960.333074889865 298.4634197316096
1832 0.005 9.16 1 859.4631298059107 766.2087481633979 766.3628164092647 1010.448057073493 1045.814603495329 1054.776403361869 801.8662931977256 408.8830476189163 960.3351758077042 298.46342674261
1833 0.005 9.165000000000001 1 859.4692609048161 766.2202369995092 766.3743191888382 1010.448501756418 1045.81430763236 1054.776054595022 801.8744568483484 408.8975634844729 960.3368454357732 298.4634333296301
1834 0.005 9.17 1 859.4755017360407 766.2316980236527 766.3857939496032 1010.449350433253 1045.814648990453 1054.776442387477 801.8826360152775 408.9120525715903 960.338937243072 298.4634401340397
1835 0.005 9.175000000000001 1 859.4816023829649 766.2431300116269 766.3972398048808 1010.449792248336 1045.814353022566 1054.776093500543 801.8907598055677 408.926514650507 960.3405979395459 298.4634465461185
1836 0.005 9.18 1 859.4878128137713 766.2545343342917 766.408657788 1010.450637736903 1045.814694232211 1054.776481057325 801.8988991649367 408.940950035754 960.3426805513441 298.4634531775854
1837 0.005 9.185 1 859.4938829636758 766.2659097678046 766.4200470128779 1010.451076371362 1045.814398081416 1054.776132046555 801.9069831859908 408.9553585422272 960.3443317428531 298.4634594001403
1838 0.005 9.19 1 859.5000633853307 766.2772576936184 766.4314085189787 1010.451918735438 1045.814739089042 1054.776519453473 801.9150832706524 408.9697406006883 960.3464054034602 298.4634658559036
1839 0.005 9.195 1 859.5061035726144 766.2885768786402 766.4427414156047 1010.452354238925 1045.814442721013 1054.776170300641 801.9231281123322 408.9840957496436 960.3480476682183 298.4634718921013
1840 0.005 9.200000000000001 1 859.5122536411044 766.2998686917988 766.4540467373032 1010.453193348776 1045.814783352334 1054.776557544756 801.9311885718066 408.9984244674158 960.3501121192704 298.4634781352123
1841 0.005 9.205 1 859.5182636814774 766.311131909217 766.4653235933159 1010.453625320015 1045.814486826418 1054.776208337707 801.9391939121726 409.0127265179764 960.3517452976248 298.463483968228
1842 0.005 9.210000000000001 1 859.5243836152385 766.3223679003072 766.476573017923 1010.454461474744 1045.814827741272 1054.776595803688 801.9472151867492 409.0270022094431 960.3538007459197 298.4634900302448
1843 0.005 9.215 1 859.5303635698297 766.3335754401758 766.4877941220592 1010.454890681463 1045.81453111804 1054.776246446542 801.9551813701718 409.0412512909468 960.3554250043812 298.4634956642918
1844 0.005 9.220000000000001 1 859.536453670177 766.3447558936263 766.4989879372987 1010.455723374156 1045.814871620524 1054.776633482927 801.9631634389099 409.0554741479334 960.3574714627902 298.4635015392495
1845 0.005 9.225 1 859.5424038879355 766.3559080392688 766.510153575023 1010.456149616483 1045.814575133507 1054.776284201604 801.9710905334468 409.0696705053504 960.3590869317946 298.4635070164941
1846 0.005 9.23 1 859.5484641924968 766.3670332442251 766.5212920683348 1010.45697930604 1045.814915542531 1054.776671236352 801.9790337621106 409.0838407148594 960.3611244988899 298.4635127330803
1847 0.005 9.234999999999999 1 859.5543849119733 766.3781302828323 766.5324025261989 1010.457402136617 1045.81461857986 1054.776321530872 801.9869222344254 409.0979844688288 960.3627306966897 298.4635180574036
1848 0.005 9.24 1 859.560415789728 766.3892005227902 766.5434859820217 1010.458229036335 1045.814959194275 1054.776708662312 801.9948268809726 409.1121022170097 960.3647595786066 298.4635236317989
1849 0.005 9.245000000000001 1 859.5663069118234 766.4002427381425 766.5545415458024 1010.458648756886 1045.814662117059 1054.776358897793 802.0026767868437 409.1261936405833 960.3663566885069 298.4635288076742
1850 0.005 9.25 1 859.5723082526368 766.4112582961413 766.5655702451658 1010.459472499845 1045.815002352111 1054.776745746949 802.0105429528555 409.1402591032085 960.3683762691564 298.4635342839798
1851 0.005 9.255000000000001 1 859.5781700593395 766.4222459700459 766.5765711952015 1010.459889315228 1045.814705400974 1054.776396103891 802.0183544881219 409.154298358497 960.369964721013 298.463539383595
1852 0.005 9.26 1 859.5841421549012 766.433207126624 766.587545423297 1010.46071011837 1045.815045462225 1054.776782811106 802.0261824014602 409.1683117606376 960.371975591182 298.4635447732346
1853 0.005 9.265000000000001 1 859.5899747860881 766.4441405401782 766.5984920415081 1010.461123941435 1045.814748500682 1054.776433141119 802.0339558369924 409.1822990867668 960.3735550684603 298.4635498251776
1854 0.005 9.27 1 859.5959177754152 766.4550475772483 766.6094120776223 1010.461941678532 1045.815088539496 1054.77681968977 802.0417456825363 409.1962606073436 960.375557072651 298.4635551796978
1855 0.005 9.275 1 859.601721415916 766.4659270113234 766.6203046448153 1010.462352609198 1045.814791502247 1054.77646994562 802.0494812104694 409.2101961214243 960.3771279964641 298.4635601984587
1856 0.005 9.279999999999999 1 859.6076355707385 766.476780211453 766.6311707731359 1010.463166981465 1045.815131137985 1054.776856176071 802.0572333153225 409.2241059964073 960.3791211800744 298.4635655778765
1857 0.005 9.285 1 859.6134103169318 766.4876059452016 766.6420095688966 1010.463574721723 1045.814833765271 1054.776506243888 802.0649310179103 409.2379899634568 960.3806833163794 298.4635705797326
1858 0.005 9.290000000000001 1 859.6192956001095 766.4984055803936 766.6528220621838 1010.464386241738 1045.815173488781 1054.776892601178 802.0726454206235 409.2518483156662 960.3826677579473 298.4635759045488
1859 0.005 9.295 1 859.625041961198 766.5091779078907 766.6636073734757 1010.464791525281 1045.814876305512 1054.776542794547 802.080305577542 409.265680848431 960.3842212484109 298.4635808936132
1860 0.005 9.300000000000001 1 859.6308989651418 766.5199242776445 766.6743665260389 1010.465600152085 1045.815216020497 1054.776929273773 802.087982517664 409.2794878843849 960.3861971177887 298.4635861998708
1861 0.005 9.305 1 859.6366167112351 766.5306434607206 766.6850986267148 1010.466002222316 1045.814918676554 1054.776579241495 802.0956051790419 409.2932691539206 960.3877417954325 298.463591141744
1862 0.005 9.31 1 859.6424451680041 766.5413368242241 766.6958047032042 1010.466807886892 1045.815258409392 1054.776965667043 802.1032446914661 409.307025071662 960.3897092136135 298.4635964276469
1863 0.005 9.315 1 859.6481343783396 766.5520031385352 766.7064838639417 1010.467206746458 1045.814960520312 1054.77661519023 802.1108300882137 409.3207549974109 960.3912451163711 298.4636013404156
1864 0.005 9.32 1 859.6539343942807 766.5626437666596 766.7171371375543 1010.468009469845 1045.815300034241 1054.777001463756 802.1184324942616 409.3344597525809 960.3932033364995 298.4636065636357
1865 0.005 9.325000000000001 1 859.6595952160759 766.5732574797805 766.7277636300311 1010.468405451238 1045.815002081461 1054.776650934851 802.1259808239114 409.3481390185054 960.394730505664 298.4636114466473
1866 0.005 9.33 1 859.6653669127725 766.5838456455552 766.7383643717028 1010.469205505246 1045.81534161829 1054.777037208067 802.1335463080756 409.361793229636 960.396680645279 298.4636166394978
1867 0.005 9.335000000000001 1 859.6709995748171 766.59440702955 766.748938466078 1010.469598545084 1045.815043909938 1054.77668692259 802.1410577418399 409.375422131955 960.398199606049 298.4636214881965
1868 0.005 9.34 1 859.6767431747311 766.6049429955111 766.7594869421732 1010.470395508334 1045.815383281348 1054.777073086986 802.1485863152053 409.3890263273471 960.4001409598044 298.4636266849073
1869 0.005 9.345000000000001 1 859.6823480158849 766.6154523200424 766.770008907634 1010.470785820655 1045.815085290071 1054.776722555805 802.1560613544257 409.4026049312061 960.4016514816653 298.4636315282174
1870 0.005 9.35 1 859.6880637350856 766.625936365064 766.7805053920714 1010.471580145454 1045.81542461489 1054.777108598024 802.1635535304287 409.4161584901267 960.4035847713628 298.4636366965269
1871 0.005 9.355 1 859.6936406263634 766.6363938974777 766.7909754983051 1010.471967626175 1045.815126605938 1054.77675804684 802.1709919840708 409.4296867261306 960.4050870093282 298.4636415547756
1872 0.005 9.359999999999999 1 859.6993286782429 766.6468262825572 766.8014202552763 1010.472758998315 1045.815465868163 1054.777144114963 802.1784478391013 409.4431900639246 960.4070117475536 298.4636467560489
1873 0.005 9.365 1 859.7048777895221 766.6572322891261 766.8118387690433 1010.473143381834 1045.81516769692 1054.776793316192 802.1858500800126 409.4566682310373 960.4085052027111 298.4636516180508
1874 0.005 9.370000000000001 1 859.7105381608635 766.6676132805421 766.8222320649417 1010.473931700852 1045.815506734364 1054.777179128431 802.1932697082864 409.4701215803867 960.4104218094844 298.4636568501364
1875 0.005 9.375 1 859.7160597116738 766.677968024891 766.8325992494698 1010.474313403504 1045.815208402725 1054.776828308934 802.2006356827033 409.4835497983702 960.4119074100659 298.4636617386257
1876 0.005 9.380000000000001 1 859.7216925642769 766.6882978857165 766.8429413481713 1010.475098936743 1045.815547489388 1054.77721414597 802.2080193062004 409.4969533326848 960.4138155805742 298.4636669557942
1877 0.005 9.385 1 859.7271868659051 766.6986016350173 766.853257470054 1010.475477799601 1045.815249086842 1054.776863187103 802.215349595102 409.5103335931959 960.4152929210826 298.4636718737457
1878 0.005 9.390000000000001 1 859.7327924858349 766.7088806323985 766.8635486381905 1010.476260501422 1045.815588022355 1054.777248889459 802.222697457424 409.5236885903135 960.4171932575449 298.4636770995553
1879 0.005 9.395 1 859.7382594147342 766.719133646086 766.8738139563247 1010.476636546699 1045.815289484127 1054.776897791006 802.2299919489282 409.537018250538 960.4186623875909 298.4636820335879
1880 0.005 9.4 1 859.7438377599086 766.729362037721 766.8840544532144 1010.477416169346 1045.815628252904 1054.777283411985 802.2373041056002 409.5503232155729 960.4205541656021 298.4636873290347
1881 0.005 9.404999999999999 1 859.7492775039403 766.7395645746927 766.8942692305867 1010.477789200713 1045.815329727327 1054.776932345771 802.244563017861 409.563603440591 960.4220149109144 298.4636923371217
1882 0.005 9.41 1 859.7548288801536 766.7497426192849 766.9044593147631 1010.478566140869 1045.815668317374 1054.777317743865 802.2518398737972 409.5768591495562 960.4238986619189 298.4636976998066
1883 0.005 9.415000000000001 1 859.7602417829587 766.7598949393165 766.9146238083127 1010.478936405506 1045.815369785572 1054.77696663802 802.259063374236 409.5900899779962 960.4253514587907 298.4637027874243
1884 0.005 9.42 1 859.7657660684174 766.7700228950772 766.9247637400837 1010.47971081071 1045.815708357622 1054.777351822018 802.2663048318226 409.603296428485 960.4272271907253 298.463708237542
1885 0.005 9.425000000000001 1 859.7711520854537 766.7801252604248 766.9348782127555 1010.480078403981 1045.815409754698 1054.777000703777 802.2734932460907 409.6164778026896 960.4286718513824 298.4637134312539
1886 0.005 9.43 1 859.7766497199273 766.7902033915965 766.9449682524086 1010.480849925811 1045.815748264481 1054.777385937064 802.280699603928 409.6296349878538 960.4305395325667 298.463718990515
1887 0.005 9.435 1 859.7820089823006 766.8002560555192 766.9550329587979 1010.481214624845 1045.815449504121 1054.777034669042 802.287852993406 409.6427676158128 960.4319763666524 298.463724291354
1888 0.005 9.44 1 859.7874797955985 766.8102846124966 766.9650733587384 1010.481983260593 1045.815787893135 1054.777419811404 802.2950245307114 409.6558760699883 960.4338358562027 298.4637300030048
1889 0.005 9.445 1 859.7928124736808 766.8202878295886 766.9750885552396 1010.482345291471 1045.815489092282 1054.777068483467 802.3021430740014 409.6689600624531 960.435264517298 298.463735443292
1890 0.005 9.450000000000001 1 859.7982568543546 766.8302670666446 766.9850795707753 1010.483111222311 1045.815827443302 1054.777453570266 802.3092797225537 409.6820199727372 960.4371159576858 298.4637412570915
1891 0.005 9.455 1 859.8035629936008 766.8402210900907 766.9950455090551 1010.48347074862 1045.815528533502 1054.777102040292 802.3163634951297 409.6950555105179 960.4385363670051 298.4637468129411
1892 0.005 9.460000000000001 1 859.8089809320288 766.8501512596373 767.0049873948586 1010.484234073746 1045.815867047774 1054.777487288339 802.3234656734301 409.7080669899865 960.4403802031243 298.4637527583699
1893 0.005 9.465 1 859.8142607846967 766.8600563414869 767.0149043282199 1010.484590682802 1045.81556807941 1054.777135723941 802.3305150914797 409.7210542151017 960.4417929070643 298.4637584508405
1894 0.005 9.470000000000001 1 859.8196525849806 766.8699376916926 767.0247973315813 1010.485351228867 1045.815906510328 1054.77752081992 802.3375827028784 409.7340176673345 960.4436285309004 298.4637645551003
1895 0.005 9.475 1 859.8249065745615 766.8797941202708 767.0346655425956 1010.485703848323 1045.815607013644 1054.777168992118 802.3445977482935 409.7469569148441 960.4450325914413 298.4637703708802
1896 0.005 9.48 1 859.8302724165538 766.8896269450177 767.0445099524389 1010.486461226639 1045.815945109473 1054.777553853736 802.3516312445859 409.7598722393815 960.4468602089789 298.4637766092501
1897 0.005 9.484999999999999 1 859.8354997750903 766.8994349279515 767.0543296587883 1010.486812525113 1045.815646362524 1054.777202382066 802.3586120684539 409.7727634758249 960.4482572705075 298.4637825592642
1898 0.005 9.49 1 859.8408395612537 766.9092194324114 767.0641256879268 1010.487567694011 1045.815984397123 1054.777587116156 802.3656114748187 409.785630960651 960.4500773610703 298.4637888747565
1899 0.005 9.495000000000001 1 859.8460410370207 766.9189792184052 767.0738971356568 1010.487916147432 1045.815685164421 1054.777235312039 802.3725583059843 409.798474423828 960.4514666008015 298.4637949668079
1900 0.005 9.5 1 859.8513548934698 766.9287156497178 767.083645030474 1010.488668620063 1045.816023184975 1054.777620029669 802.3795238008771 409.8112942201318 960.4532790344253 298.4638014086348
1901 0.005 9.505000000000001 1 859.8565307134908 766.9384274856244 767.0933684666666 1010.489014292864 1045.815723640588 1054.777267882916 802.3864367380272 409.824090011182 960.4546605052589 298.4638075650561
1902 0.005 9.51 1 859.8618189071317 766.9481160894145 767.1030684730202 1010.489764107783 1045.816061655438 1054.777652602606 802.393368589044 409.836862232169 960.4564650924848 298.463814067744
1903 0.005 9.515000000000001 1 859.8669689823967 766.9577802200952 767.1127441438506 1010.490106962731 1045.815762080312 1054.777300397734 802.4002480017956 409.8496105513746 960.4578385392467 298.4638202817241
1904 0.005 9.52 1 859.8722316406454 766.9674212417448 767.1223965058379 1010.490854172619 1045.816099916383 1054.777685025285 802.4071462378758 409.8623354425335 960.4596351031452 298.4638268478929
1905 0.005 9.525 1 859.8773560713194 766.977037912787 767.1320246546474 1010.491194665051 1045.815800397277 1054.777332998522 802.413992058763 409.8750365755907 960.4610011894354 298.4638330822138
1906 0.005 9.529999999999999 1 859.8825931803207 766.9866315961026 767.1416296175046 1010.491939212487 1045.816138374663 1054.777717697635 802.4208569103776 409.8877143472091 960.4627902982935 298.463839650104
1907 0.005 9.535 1 859.8876923352551 766.9962010504582 767.1512104878884 1010.492276900625 1045.815838679296 1054.777365507588 802.4276696086062 409.900368435034 960.4641484786983 298.4638458687534
1908 0.005 9.540000000000001 1 859.8929048973739 767.0057476324854 767.1607682920555 1010.493020002974 1045.816176767936 1054.777750224441 802.4345021835358 409.91299919447 960.4659303459175 298.4638523340839
1909 0.005 9.545 1 859.8979793494264 767.0152701030864 767.170302122028 1010.493355593004 1045.815876878079 1054.77739779978 802.4412823501541 409.9256063993871 960.4672810993771 298.4638584422029
1910 0.005 9.550000000000001 1 859.9031662284867 767.024769824796 767.179813003349 1010.49409482125 1045.816214186886 1054.777782047247 802.4480815066522 409.9381903746685 960.4690540966941 298.4638647891862
1911 0.005 9.555 1 859.9082151145188 767.0342455556384 767.1893000334445 1010.494427366187 1045.815914132377 1054.777429555726 802.4548283825635 409.9507507941775 960.4703966715426 298.4638707125217
1912 0.005 9.56 1 859.9133765706622 767.0436986574053 767.1987642344582 1010.495163760242 1045.816251235714 1054.777813627007 802.4615944081027 409.9632881402213 960.472162123157 298.4638768592692
1913 0.005 9.565 1 859.9184002528391 767.0531278883541 767.208204703241 1010.495493702372 1045.815951293207 1054.777461302673 802.4683084015949 409.9758020620102 960.4734967095945 298.4638825764035
1914 0.005 9.57 1 859.9235366943849 767.062534610536 767.2176224646224 1010.496227707897 1045.8162886172 1054.777845579269 802.4750415939696 409.9882929200523 960.47525433289 298.4638885520409
1915 0.005 9.575000000000001 1 859.9285354164912 767.0719175810682 767.2270166128014 1010.496555165776 1045.81598843981 1054.777493122608 802.481722969248 410.0007604132776 960.4765816519321 298.4638940793166
1916 0.005 9.58 1 859.9336471276217 767.0812781620541 767.2363881731555 1010.49728691541 1045.816325731915 1054.777877291752 802.4884237178444 410.0132049741687 960.4783320331848 298.4638998427315
1917 0.005 9.585000000000001 1 859.9386211986291 767.0906151094712 767.2457362384503 1010.497611795942 1045.816025526637 1054.777524726033 802.4950725671277 410.0256263229618 960.4796517502615 298.4639052042074
1918 0.005 9.59 1 859.9437080773299 767.0999297850871 767.2550618334399 1010.498340706487 1045.816362515244 1054.77790873082 802.5017409412408 410.0380247622249 960.481394488024 298.4639107999314
1919 0.005 9.595000000000001 1 859.9486574687832 767.1092209455171 767.2643640509684 1010.498663158329 1045.816062119958 1054.777556149214 802.5083575416376 410.0504000782041 960.4827068063445 298.4639159710402
1920 0.005 9.6 1 859.9537197808154 767.1184899500594 767.2736439164917 1010.499389475061 1045.816399156949 1054.77794035818 802.5149936074768 410.0627528272393 960.4844420258655 298.4639213901112
1921 0.005 9.605 1 859.9586448646075 767.1277355569314 767.2829005214398 1010.499709652939 1045.816099011962 1054.777587854934 802.5215781020028 410.0750824627006 960.4857473298381 298.4639263796831
1922 0.005 9.609999999999999 1 859.9636828530785 767.1369591254263 767.2921348894951 1010.500433385648 1045.81643573721 1054.777971670414 802.5281820962632 410.0873893438463 960.4874754810925 298.463931591063
1923 0.005 9.615 1 859.9685835422645 767.1461594128957 767.3013461167293 1010.500751016407 1045.816135430381 1054.777619187541 802.5347345330847 410.0996731828703 960.4887733477688 298.4639364035689
1924 0.005 9.620000000000001 1 859.973597237321 767.1553377783662 767.3105352237956 1010.501472310339 1045.816472280864 1054.778003083536 802.5413068156179 410.1119344293609 960.4904940012723 298.4639414303131
1925 0.005 9.625 1 859.978473549482 767.1644929780659 767.3197013045913 1010.50178697588 1045.816171440433 1054.777650086873 802.5478274264145 410.1241728059362 960.4917842444819 298.4639460579644
1926 0.005 9.630000000000001 1 859.9834629601489 767.173626372006 767.3288453813046 1010.502505997094 1045.816508364284 1054.778034143928 802.5543678672426 410.1363885289672 960.4934980567884 298.4639509264998
1927 0.005 9.635 1 859.9883151182016 767.1827367148145 767.3379665458272 1010.502817944392 1045.81620743556 1054.777681048638 802.560856842061 410.1485815286781 960.4947809617704 298.4639553673348
1928 0.005 9.640000000000001 1 859.993280519742 767.1918253667089 767.3470658223506 1010.503534265652 1045.816544140228 1054.778064908669 802.5673657906283 410.1607520023002 960.4964872820004 298.4639600451278
1929 0.005 9.645 1 859.9981086833358 767.2008910822811 767.3561423027775 1010.503843899236 1045.816243376895 1054.777711911745 802.5738232953909 410.1728998466029 960.4977629579009 298.4639643467469
1930 0.005 9.65 1 860.0030501580499 767.2099352213909 767.3651970105103 1010.504557873964 1045.81658000701 1054.778095613887 802.5803006748987 410.1850252528325 960.499461913415 298.463968900852
1931 0.005 9.654999999999999 1 860.0078542777994 767.2189565379953 767.3742290329661 1010.504865054888 1045.816279127391 1054.777742542662 802.5867269292162 410.197128058741 960.5007305571336 298.463973070479
1932 0.005 9.66 1 860.012772010493 767.2279563938084 767.3832393961525 1010.50557663437 1045.816615700235 1054.778126188531 802.5931733803199 410.2092085791906 960.5024224173003 298.4639775383119
1933 0.005 9.665000000000001 1 860.0175525529012 767.2369335421639 767.3922271931426 1010.505881262833 1045.816314398391 1054.777772674093 802.5995684716751 410.2212665391623 960.5036836635367 298.4639816564273
1934 0.005 9.67 1 860.022446411634 767.2458893413095 767.4011934432544 1010.50659007036 1045.816650666327 1054.778156184293 802.6059837086272 410.2333021297689 960.5053681749773 298.4639860904798
1935 0.005 9.675000000000001 1 860.0272033128384 767.2548225464936 767.4101372396956 1010.506892331193 1045.816349536123 1054.777802943638 802.6123478918283 410.2453153298032 960.5066223082812 298.4639901645948
1936 0.005 9.68 1 860.0320737099678 767.2637345143121 767.4190596029387 1010.507598692456 1045.816685682886 1054.77818631029 802.618732212447 410.2573061895032 960.5082996265518 298.4639945869416
1937 0.005 9.685 1 860.0368069153462 767.2726239994082 767.4279596217011 1010.507898596716 1045.816384530577 1054.777833060475 802.6250655314617 410.2692748231419 960.5095464056882 298.463998658409
1938 0.005 9.69 1 860.0416538422768 767.2814923592293 767.436838319641 1010.508602642056 1045.816720867154 1054.778216548508 802.6314191531624 410.2812214179795 960.5112164083258 298.4640030505769
1939 0.005 9.695 1 860.0463636640469 767.2903383393326 767.4456947810075 1010.508900224292 1045.816419683108 1054.777863177587 802.6377214994161 410.2931456845168 960.5124564748139 298.4640071089466
1940 0.005 9.700000000000001 1 860.0511871314966 767.2991633017006 767.4545300282761 1010.509601743641 1045.816755774253 1054.778246472767 802.6440441838381 410.305047989283 960.514119562987 298.4640115060249
1941 0.005 9.705 1 860.0558737666021 767.3079660028677 767.4633431551933 1010.509896982687 1045.816454486319 1054.77789305559 802.6503161867822 410.316928117777 960.5153524809399 298.4640155547715
1942 0.005 9.710000000000001 1 860.0606741478742 767.316747797681 767.4721351806795 1010.510595982236 1045.816790384267 1054.778276166499 802.6566084259155 410.3287864186019 960.5170083676825 298.4640199069568
1943 0.005 9.715 1 860.0653375481129 767.3255074425989 767.4809051938314 1010.510888592664 1045.816488872436 1054.777922643416 802.6628501194084 410.3406225695121 960.5182340806493 298.4640239256374
1944 0.005 9.720000000000001 1 860.0701146620147 767.3342462920937 767.489654216756 1010.511585386206 1045.816824945118 1054.778305981546 802.6691122440884 410.3524369806095 960.5198830049602 298.4640282524315
1945 0.005 9.725 1 860.0747549890964 767.342963100573 767.49838133755 1010.511875486624 1045.816523239677 1054.777952224319 802.6753237098677 410.3642292657587 960.5211015644835 298.4640322332971
1946 0.005 9.73 1 860.0795091991881 767.3516592224443 767.5070875773538 1010.51257005341 1045.81685900359 1054.778335279768 802.6815555957567 410.376000850717 960.522743339551 298.4640365214278
1947 0.005 9.734999999999999 1 860.084126623091 767.3603334130979 767.5157720273802 1010.512857787987 1045.816557502729 1054.777981683273 802.6877369310743 410.3877501046617 960.5239548427706 298.4640404826064
1948 0.005 9.74 1 860.0888580004685 767.3689870284835 767.5244357047213 1010.513550218866 1045.816893466958 1054.778364763166 802.6939389284644 410.399477760579 960.5255901449326 298.4640447480291
1949 0.005 9.745000000000001 1 860.0934527659042 767.3776188208583 767.533077699144 1010.513835708788 1045.816591767437 1054.77801105781 802.7000903901214 410.4111833268494 960.5267949103371 298.4640486863901
1950 0.005 9.75 1 860.0981612846718 767.3862301459866 767.5416990319221 1010.514525459433 1045.816927549598 1054.778394159602 802.7062625227593 410.4228672364622 960.5284231701505 298.4640529506523
1951 0.005 9.755000000000001 1 860.1027333416749 767.3948197560527 767.550298791612 1010.514808722179 1045.816625642498 1054.778040238055 802.7123843080758 410.4345292180678 960.52962097534 298.4640568903865
1952 0.005 9.76 1 860.1074193132894 767.4033890069114 767.5588779952852 1010.515495945958 1045.816961145775 1054.778423088265 802.7185267355652 410.4461696908978 960.5312424500271 298.4640611570189
1953 0.005 9.765000000000001 1 860.1119686201752 767.4119366495382 767.5674357316037 1010.515776716729 1045.816659195446 1054.778069133918 802.7246188004426 410.4577883466057 960.5324333724227 298.4640650908576
1954 0.005 9.77 1 860.1166320922565 767.4204640405192 767.5759730220735 1010.516461640288 1045.816994734895 1054.778451960782 802.7307317573576 410.4693856105737 960.5340477745199 298.4640693964539
1955 0.005 9.775 1 860.1211590575915 767.4289699305883 767.5844889528017 1010.516740110837 1045.816692954329 1054.778098116539 802.7367942728754 410.4809611313941 960.5352321192354 298.4640733643923
1956 0.005 9.779999999999999 1 860.1258000519924 767.437455675343 767.5929845431991 1010.517422957302 1045.817028513755 1054.778480966106 802.7428778000557 410.4925167456801 960.5368399047679 298.4640776573428
1957 0.005 9.785 1 860.1303046300485 767.4459200258713 767.6014588812554 1010.517699303597 1045.816726531485 1054.778126934206 802.7489109319004 410.5040501406997 960.5380176961966 298.4640816288286
1958 0.005 9.790000000000001 1 860.1349235320645 767.4543643371561 767.609912983837 1010.518379722733 1045.817062149614 1054.778509798224 802.7549651311301 410.5155620753949 960.5396191239703 298.4640859470071
1959 0.005 9.795 1 860.1394059290561 767.462787367522 767.6183459448978 1010.518653574289 1045.816759916824 1054.778155536762 802.760969373801 410.527052342759 960.5407899586897 298.4640899641564
1960 0.005 9.800000000000001 1 860.1440026281964 767.471190466416 767.6267587793855 1010.519331433411 1045.817095401069 1054.778538287696 802.7669945195701 410.5385213250989 960.5423844413269 298.4640943196769
1961 0.005 9.805 1 860.1484629819817 767.479572384366 767.6351505751586 1010.519603017918 1045.816793143517 1054.778183996608 802.7729696382127 410.549968852208 960.5435487232136 298.4640983878706
1962 0.005 9.81 1 860.1530375555536 767.4879344745041 767.6435223482733 1010.520278646266 1045.81712838378 1054.778566491645 802.7789658590488 410.5613952624103 960.5451366831312 298.4641028015656
1963 0.005 9.815 1 860.1574758746066 767.496275487983 767.6518731891512 1010.520547795191 1045.816826143918 1054.778212229381 802.7849120373412 410.572800248236 960.5462944177519 298.4641069207694
1964 0.005 9.82 1 860.1620285258856 767.5045967777339 767.6602041104272 1010.52122098089 1045.817161413955 1054.778594678952 802.7908793615659 410.5841842454527 960.5478755956805 298.4641114345633
1965 0.005 9.825000000000001 1 860.1664448552483 767.5128970892757 767.6685141990455 1010.521487986628 1045.816859119596 1054.7782402888 802.796796628656 410.5955477199452 960.549026759325 298.464115671651
1966 0.005 9.83 1 860.1709755087525 767.5211777789457 767.6768044713077 1010.522158986356 1045.817194086795 1054.778622596776 802.8027351073903 410.6068900969657 960.5506013380754 298.4641202840394
1967 0.005 9.835000000000001 1 860.1753700729923 767.5294375973374 767.6850740139699 1010.522423634324 1045.816891807561 1054.778268272684 802.8086237817466 410.618211236187 960.5517457768851 298.4641246121199
1968 0.005 9.84 1 860.1798778848504 767.5376778938787 767.6933238409218 1010.523092512605 1045.817227028552 1054.778650795725 802.8145341076779 410.6295114387664 960.5533133321914 298.4641293612194
1969 0.005 9.845000000000001 1 860.1842499767304 767.5458974230104 767.7015530429339 1010.523355051302 1045.81692467613 1054.7782962995 802.8203947732611 410.6407905090591 960.5544512016816 298.4641338423855
1970 0.005 9.85 1 860.1887369450135 767.5540975372685 767.7097626356433 1010.524021848047 1045.817259743302 1054.778678585661 802.8262766004219 410.6520488413237 960.556012846272 298.4641387039813
1971 0.005 9.855 1 860.1930878387316 767.5622769867016 767.7179517050301 1010.524281951049 1045.81695723036 1054.778323944007 802.8321084934167 410.6632861204142 960.557144103223 298.4641432861738
1972 0.005 9.859999999999999 1 860.1975537241998 767.570437123449 767.7261212693361 1010.524946343051 1045.817292335682 1054.778706268141 802.8379616365909 410.6745027506923 960.5586992861862 298.4641482740021
1973 0.005 9.865 1 860.2018834797954 767.5785766976331 767.7342704125094 1010.52520416014 1045.816989654371 1054.778351481347 802.8437651993203 410.6856984126791 960.5598243249564 298.4641529684014
1974 0.005 9.870000000000001 1 860.2063280313786 767.5866970611667 767.742400151126 1010.525866453564 1045.817324742615 1054.778733765893 802.8495901521723 410.6968735083263 960.5613732618284 298.4641580882827
1975 0.005 9.875 1 860.210636479404 767.594796962896 767.7505095718237 1010.526121985894 1045.817022103746 1054.778379028228 802.8553656641266 410.7080276759625 960.562491667981 298.4641629328685
1976 0.005 9.880000000000001 1 860.2150597302075 767.6028777576146 767.7585996899199 1010.526782071309 1045.817357344182 1054.778761462137 802.8611625793553 410.7191614270496 960.5640342104759 298.4641681979851
1977 0.005 9.885 1 860.2193469959035 767.6109381914766 767.7666695929378 1010.527035207925 1045.817054308452 1054.778406237845 802.8669100883529 410.7302743825912 960.5651462598363 298.4641731708015
1978 0.005 9.890000000000001 1 860.2237490179148 767.6189796165046 767.7747202903059 1010.527692909126 1045.817389218701 1054.778788379489 802.8726792593649 410.7413669012049 960.5666821815604 298.4641785866462
1979 0.005 9.895 1 860.2280150689102 767.6270007810299 767.7827508728367 1010.527944235598 1045.817086449126 1054.778433459198 802.8783990462739 410.752438651493 960.567787836584 298.4641836943692
1980 0.005 9.9 1 860.2323959519379 767.6350030363175 767.7907623515609 1010.528599505006 1045.81742137778 1054.778815644679 802.8841404906249 410.7634900178125 960.5693168314199 298.4641891985676
1981 0.005 9.904999999999999 1 860.2366410208106 767.6429851319172 767.798753814611 1010.52884861297 1045.81711852275 1054.778460619969 802.8898326256091 410.7745208765972 960.5704164590612 298.4641944322865
1982 0.005 9.91 1 860.2410009309989 767.6509484183725 767.8067262752621 1010.529502004253 1045.817453445463 1054.778842778479 802.895546433359 410.7855313692855 960.5719396376986 298.4642000547509
1983 0.005 9.915000000000001 1 860.2452251011027 767.6588916434671 767.8146788173274 1010.529748826914 1045.817150408153 1054.778487632205 802.9012111650821 410.7965212358724 960.5730325972595 298.4642053522128
1984 0.005 9.92 1 860.249564143127 767.6668161607837 767.8226124581136 1010.530399904882 1045.817484985992 1054.778869446101 802.9068975826847 410.8074910461104 960.574549592038 298.4642110628015
1985 0.005 9.925000000000001 1 860.2537674463224 767.6747207170555 767.830526280959 1010.530644575868 1045.817181938075 1054.778514350663 802.9125349832015 410.8184402839257 960.5756361549836 298.4642164332561
1986 0.005 9.93 1 860.2580858556915 767.6826066613107 767.8384212996467 1010.531293272074 1045.81751641787 1054.778896063009 802.9181942162509 410.8293694421657 960.577146482369 298.4642221919435
1987 0.005 9.935 1 860.2622684096094 767.6904727414257 767.8462965970392 1010.531535637058 1045.817213213676 1054.778540780058 802.9238043356812 410.8402780997899 960.5782269368586 298.4642275855393
1988 0.005 9.94 1 860.2665660580435 767.6983203074232 767.8541531884671 1010.532182398774 1045.817547574742 1054.778922488244 802.9294363664496 410.8511666758401 960.5797311498039 298.4642333129408
1989 0.005 9.945 1 860.2707279333392 767.7061481070889 767.8619901575026 1010.532422622861 1045.817244333799 1054.778567171622 802.9350194770892 410.8620349200345 960.5808048378217 298.4642386147385
1990 0.005 9.950000000000001 1 860.2750050383003 767.7139574891617 767.8698085164128 1010.533067114877 1045.81757880519 1054.778948966624 802.9406244474726 410.8728831941057 960.5823023626467 298.4642442410153
1991 0.005 9.955 1 860.2791467415898 767.7217471521813 767.8776073133604 1010.533306211056 1045.817275758921 1054.778593690053 802.9461799722726 410.8837111451296 960.5833713327352 298.4642494053555
1992 0.005 9.960000000000001 1 860.2834035321765 767.7295184879507 767.8853875877552 1010.533948972487 1045.81761014253 1054.778975301586 802.951757535481 410.8945192121582 960.584863410003 298.4642548662198
1993 0.005 9.965 1 860.2875238444177 767.7372702603451 767.8931484398476 1010.534184941878 1045.817306343241 1054.778619637761 802.9572867615599 410.9053075630787 960.5859241525799 298.464259878817
1994 0.005 9.970000000000001 1 860.2917597024119 767.7450038029855 767.9008908694516 1010.534825164386 1045.817640622995 1054.779001390992 802.9628378876786 410.9160758394714 960.5874092550658 298.4642651645636
1995 0.005 9.975 1 860.2958601157088 767.7527178734061 767.9086139684379 1010.535059255431 1045.817337095959 1054.778645925265 802.9683406440822 410.9268239658803 960.5884643510208 298.464269986288
1996 0.005 9.98 1 860.3000758516525 767.7604138094507 767.91631874098 1010.53569718739 1045.817670827685 1054.779027158521 802.9738654053053 410.9375522400603 960.5899427817 298.4642751054948
1997 0.005 9.984999999999999 1 860.3041561375431 767.7680903690047 767.9240042802049 1010.535929287865 1045.817367168692 1054.778671654499 802.979341705411 410.9482603583583 960.590991389148 298.464279752
1998 0.005 9.99 1 860.3083520759965 767.7757488903028 767.9316715904246 1010.536565635478 1045.817701306858 1054.779053296259 802.9848400915314 410.958948825268 960.5924640071961 298.464284672885
1999 0.005 9.995000000000001 1 860.3124124869368 767.783388130311 767.9393197601223 1010.536795718283 1045.817397739673 1054.778697862127 802.9902901230001 410.9696172650857 960.5935066598337 298.4642891269144
2000 0.005 10 1 860.3165879313608 767.7910094262967 767.9469497955554 1010.537429779707 1045.817731665153 1054.77907928356 802.9957627963653 410.9802659986752 960.5949732164852 298.4642938521824
2001 0.005 10.005 1 860.3206279661986 767.7986115321751 767.9545607857334 1010.537657795682 1045.817427900534 1054.778723734526 803.0011867146638 410.9908947183293 960.5960097582966 298.4642981396009
2002 0.005 10.01 1 860.3247843293661 767.8061957892031 767.9621537357457 1010.538289750456 1045.817761896194 1054.779105274146 803.006632146562 411.0015039162173 960.5974705932107 298.4643027222798
2003 0.005 10.015 1 860.3288045220173 767.8137609522568 767.9697277370004 1010.538515672469 1045.817457966421 1054.778749483464 803.012030024054 411.0120933758991 960.5985012046142 298.4643068340035
2004 0.005 10.02 1 860.3329407377189 767.8213083594135 767.9772837892112 1010.539145602026 1045.8177917742 1054.779130890701 803.0174499476468 411.0226632796564 960.599955905426 298.464311199637
2005 0.005 10.025 1 860.3369410572463 767.8288367382538 767.9848209703421 1010.539369221581 1045.817487925553 1054.778775150937 803.0228207272579 411.0332134282397 960.6009806437573 298.4643151075892
2006 0.005 10.03 1 860.3410573000302 767.8363474471236 767.9923402876759 1010.53999690776 1045.817821452759 1054.779156350169 803.0282140333234 411.043744277324 960.6024295682057 298.4643193004949
2007 0.005 10.035 1 860.3450379429055 767.8438392417112 767.999840835762 1010.540218629931 1045.817517404935 1054.778800564026 803.0335591656514 411.0542553397982 960.6034484557224 298.4643230372035
2008 0.005 10.04 1 860.3491347670595 767.8513134623421 768.0073236162336 1010.540844304815 1045.817851147344 1054.779181867266 803.0389268647826 411.0647471366557 960.6048912861141 298.4643270406658
2009 0.005 10.045 1 860.3530960125036 767.858768863481 768.0147877213974 1010.541064086463 1045.817547103216 1054.778826109054 803.0442463672709 411.0752193437166 960.6059041203763 298.464330611304
2010 0.005 10.05 1 860.3571733549836 767.8662067833361 768.0222341539016 1010.541687732095 1045.817880642122 1054.779207181978 803.0495884032471 411.0856722764788 960.6073412122062 298.4643345225019
2011 0.005 10.055 1 860.3611151062048 767.8736259767419 768.0296620037296 1010.541905230655 1045.817576312028 1054.778851148428 803.0548824432163 411.0961056850847 960.6083479670488 298.4643379811253
2012 0.005 10.06 1 860.3651729331541 767.8810277811876 768.0370722722586 1010.542526846221 1045.817909793145 1054.779232308135 803.0601989236907 411.1065199166301 960.6097789356638 298.4643417444672
2013 0.005 10.065 1 860.3690953589337 767.888410951601 768.0444640521453 1010.542742309078 1045.817605467675 1054.778876251475 803.0654675051678 411.1169146286459 960.6107798268821 298.4643451067428
2014 0.005 10.07 1 860.3731338745979 767.895776824822 768.0518383450269 1010.543361938884 1045.817938997259 1054.77925750975 803.070758642941 411.127290399675 960.6122049078784 298.4643488001347
2015 0.005 10.075 1 860.3770369446055 767.9031241553579 768.0591942389099 1010.543575665501 1045.817634864823 1054.778901471064 803.0760018118702 411.1376466368329 960.6132001589569 298.4643521038628
[truncated: 195,317 more chars]
