# Supplementary material for: Thermocouple Sensor Response in Hot Airstream
Source: Sensors (Basel). 2025 Jul 26;25(15):4634. doi: 10.3390/s25154634 (PMC12349096; doi:10.3390/s25154634)
Supplement: Supplementary file 1 [file sensors-25-04634-s001.zip › report-file-t_11R89.out]

"report-file-t"
"Time Step" "delta-time etc.."
("TimeStep" "delta-time" "flow-time" "iters-per-timestep" "t_1" "t_sensor" "t0" "t1" "t2" "t3" "ty_1" "ty_10" "ty1" "ty10")
0 0.005 0 0 292.9999999999999 292.9999999999999 292.9999999999999 292.9999999999999 292.9999999999999 292.9999999999999 292.9999999999999 292.9999999999999 292.9999999999999 292.9999999999999
1 0.005 0.005 20 293.0345047544074 293.0001912916206 293.000157963151 294.2694760696338 297.7979424048844 306.9572868333615 293.199426341899 292.9999558792775 293.44400305477 293.0004719865303
2 0.005 0.01 20 293.3968993445737 293.0038708731128 293.0028749404839 304.6918061616863 329.8470936450514 378.4699228396562 294.7773020147448 293.0006546950281 297.7069791023106 293.0043843402202
3 0.005 0.015 20 295.3384336704362 293.0198666453776 293.0154179588786 347.2690617830339 432.0832894149443 554.3297700337464 301.3929280684644 293.0043500894387 318.0193265381379 293.028493753154
4 0.005 0.02 20 302.0848307097403 293.0742433014292 293.0591683731671 452.2251861745328 621.2009330544013 782.0764488758599 319.100216071821 293.0178754150362 376.0888048415127 293.1278465201007
5 0.005 0.025 20 319.3167434003828 293.211775259333 293.1741971511296 612.4400222343158 814.1127448306351 926.3418012001141 350.6959411131889 293.0542606416961 484.4075305538819 293.4074203403198
6 0.005 0.03 20 352.8384020399434 293.4672281489331 293.3989570163214 756.4676831988503 919.1117705781121 975.6252340650681 387.2414930035773 293.1291999694434 613.5993009978982 293.9692471745951
7 0.005 0.035 20 401.4406058527127 293.8341491455669 293.7393391421115 836.4187969467956 952.9351915355777 985.898370552836 416.5033375460887 293.2520175128164 710.4880276120355 294.7844591632337
8 0.005 0.04 20 453.2277694887997 294.2831909807892 294.1725029960159 870.0134901591695 959.8762522097562 986.97344012582 436.3265662729122 293.4168609424082 760.324327590967 295.650157423974
9 0.005 0.045 20 495.0400354191452 294.7881004499529 294.6699276232764 884.1748436219721 960.5116161541116 986.857647508379 450.5965474774687 293.6009391490703 782.447892720669 296.3208518903593
10 0.005 0.05 20 522.4336140093618 295.3319929140695 295.210579330487 891.4711201465972 960.4013143100791 986.9011040451733 462.3736095437118 293.7724978574894 793.9855063488839 296.6466171484567
11 0.005 0.055 20 538.0979853746188 295.9047393249454 295.7817140903478 896.0219369128585 960.4632343456207 987.0917295142417 472.7540845691214 293.9032099624752 801.7566643404465 296.5931411981269
12 0.005 0.06 20 546.2929859202749 296.4999824038866 296.3757155999413 899.1242667890859 960.6516725488237 987.3012717834737 482.1013971873136 293.9769205738709 807.6324752889093 296.2555966574351
13 0.005 0.065 20 550.4154143177553 297.1134523026718 296.9877613513498 901.2824431677417 960.8511245064196 987.462661318439 490.4093312838703 293.9919653308927 812.0670644522739 295.788906266114
14 0.005 0.07000000000000001 20 552.5547393834493 297.7420082651514 297.614446819958 902.7824902128156 961.0023137369046 987.5639147274707 497.7667170756878 293.9575573673715 815.3091849330125 295.3020310813749
15 0.005 0.075 20 553.8467912164614 298.3832654885146 298.2532850723186 903.8242217257737 961.096001567347 987.6165648377266 504.2073957971093 293.8885244045132 817.6197189768201 294.8555493758732
16 0.005 0.08 20 554.8431693150972 299.0353720930521 298.9024398418683 904.5577027702068 961.1446243714958 987.6368559645264 509.6710105330947 293.8002424626744 819.2209379479099 294.4767400619039
17 0.005 0.08500000000000001 20 555.7479157053226 299.6968254495665 299.5604564860838 905.0767536757166 961.1620875072227 987.6380870520179 514.3662199862952 293.7055128962274 820.3288110878023 294.1710423901024
18 0.005 0.09 20 556.6409346437173 300.3664231376491 300.2262311579403 905.4521708302337 961.1610896633293 987.629287957931 518.3557742028104 293.6135185811265 821.093312938911 293.9336006398221
19 0.005 0.095 20 557.5282295759945 301.0431744726372 300.8988896808827 905.7277656376489 961.1500043079226 987.6163053595823 521.7250247844496 293.5299049304413 821.6232921562728 293.7546042423443
20 0.005 0.1 20 558.3967060138882 301.7262528884446 301.5777147301311 905.9323245635677 961.1344556377416 987.6027108670795 524.5803319473525 293.4574619030851 821.9956345689959 293.625069629105
21 0.005 0.105 20 559.2303627832028 302.4149743324176 302.2621216708469 906.088703784157 961.1183661271622 987.590197214575 526.9592353656792 293.396955422633 822.2635540274055 293.5353095957088
22 0.005 0.11 20 560.0168805348327 303.1087520387755 302.9516018449527 906.2091510752963 961.1034751613948 987.5794093799462 528.9530192637023 293.3478970556512 822.4614189956308 293.4777960296769
23 0.005 0.115 20 560.7507875704417 303.8070807314821 303.6457105305311 906.3024399774537 961.0907162042122 987.5705621213077 530.6238159185092 293.3091511739287 822.6117005798693 293.4463604761244
24 0.005 0.12 20 561.4313824410217 304.5095227654444 304.3440532035374 906.3751810089843 961.0803650082282 987.5637122742654 532.0251144358037 293.2793380636294 822.729992146036 293.4359520308781
25 0.005 0.125 20 562.0597750829254 305.2156955416688 305.0462763176528 906.4322266892331 961.0724201278142 987.5584857564612 533.2029416438513 293.2570365825322 822.825909582739 293.4433003218433
26 0.005 0.13 20 562.639146686107 305.9252614578047 305.7520604268736 906.4769793787493 961.0664448404784 987.5546258374052 534.1956668338049 293.2409384530806 822.9061994350815 293.4646785737955
27 0.005 0.135 20 563.1738212533556 306.6379203634191 306.4611151191684 906.5118827021844 961.062125862206 987.5518707744789 535.0356834762655 293.2298954987899 822.9758208254626 293.497241271791
28 0.005 0.14 20 563.6688622489482 307.3534043211146 307.1731763064931 906.5389431148944 961.0590610596597 987.549867910446 535.7474519646627 293.2229301955066 823.0367471066174 293.5377812061662
29 0.005 0.145 20 564.1299362430125 308.0714706310503 307.8880000382658 906.5594761399634 961.0571522134221 987.5486394543028 536.3602772820102 293.2192242349699 823.091382754766 293.5820435351702
30 0.005 0.15 20 564.5631384060142 308.791902133732 308.605364579738 906.5750518352854 961.0561244471799 987.5479456836828 536.8902409543965 293.2181040312213 823.140837763827 293.6275777972028
31 0.005 0.155 20 564.9712905519284 309.514499809764 309.3250656183295 906.5865051917565 961.0556629495865 987.5476921869417 537.3516376093052 293.219019052601 823.1863512398145 293.6724938891672
32 0.005 0.16 20 565.3613312174909 310.2390841412297 310.0469156557007 906.5945911453724 961.0556554330934 987.5476470990493 537.7584890214383 293.2215266098321 823.2281443166627 293.7153267058238
33 0.005 0.165 20 565.7359806399036 310.9654900655247 310.770742132998 906.5999915846303 961.0560822667438 987.5478721422152 538.1201946396563 293.2252697528595 823.2669774940339 293.7534063907561
34 0.005 0.17 20 566.0988381415177 311.6935662809385 311.4963855144869 906.6033054917034 961.0568058651105 987.5484406130985 538.4456566186959 293.2299669458711 823.3029683354815 293.787006383385
35 0.005 0.175 20 566.4526194701797 312.4231736724536 312.2236983719445 906.6051457287145 961.0578580546223 987.5492930486471 538.7425759231082 293.2353984464272 823.3362846724625 293.8165172215886
36 0.005 0.18 20 566.8000875898301 313.1541842239957 312.9525445442167 906.6058571255859 961.0591632541357 987.5503236419738 539.0166406196216 293.2413911121388 823.3675755000365 293.8421670202122
37 0.005 0.185 20 567.1425104496706 313.8864782949223 313.6827974259808 906.605725660079 961.0607722471734 987.5514903361556 539.2723166682081 293.2478093881986 823.3980231030771 293.8635622455104
38 0.005 0.19 20 567.4816445362262 314.6199444850594 314.41433906715 906.6050101654557 961.06253628531 987.5527456673997 539.5135146795776 293.2545460604925 823.4280252215361 293.8811466626799
39 0.005 0.195 20 567.8191666319851 315.3544786275103 315.1470592599059 906.6039542950658 961.0644373558832 987.5539983672494 539.7436652244631 293.2615143788025 823.4582007774975 293.895613042231
40 0.005 0.2 20 568.1560832426643 316.0899829866162 315.880854790482 906.6027634643405 961.0663764224773 987.555210979387 539.9645753300687 293.2686457954131 823.4890361683714 293.9074485802701
41 0.005 0.205 20 568.4930086194083 316.8263647224503 316.6156278128375 906.6013934056273 961.0682912985129 987.5563062307845 540.1805199981599 293.2758864375258 823.5208288202048 293.9170695218498
42 0.005 0.21 20 568.8305123733471 317.5635368949852 317.351286821154 906.6000752534086 961.0701271869515 987.5573070051045 540.3903137989485 293.2831963010001 823.5536332419547 293.9247815450595
43 0.005 0.215 20 569.168754840553 318.3014171038508 318.0877445955604 906.5987218351596 961.0718238030862 987.5582299054286 540.5980324317402 293.2905473203884 823.5875190535025 293.9308509387143
44 0.005 0.22 20 569.5082701457259 319.0399277210531 318.8249192967596 906.5974751219381 961.0734254867367 987.5590703336167 540.8029854003734 293.2979196456633 823.6225059278156 293.9355257412919
45 0.005 0.225 20 569.849247328674 319.7789955215597 319.5627332554131 906.5963131560461 961.074923822016 987.5598560906999 541.0063822934603 293.3053013231893 823.6585481741843 293.9390874284359
46 0.005 0.23 20 570.1915072995942 320.5185506025206 320.3011128276751 906.5952830244806 961.076349526653 987.5606005961738 541.2082635513877 293.3126855495645 823.6954028778279 293.9417611941117
47 0.005 0.235 20 570.5350638352618 321.2585263642808 321.0399874915727 906.5943143494047 961.0776947736106 987.5613263020682 541.4102535853033 293.3200703141416 823.7328818461389 293.9436942749792
48 0.005 0.24 20 570.8800750784551 321.9988596797526 321.7792904285513 906.5934333785628 961.0790042698824 987.5620493676402 541.6122199785793 293.3274572031043 823.7707598363838 293.9450000025295
49 0.005 0.245 20 571.2265063124801 322.7394900057428 322.5189578533569 906.592656696417 961.0803135761106 987.5627903501852 541.8142959431472 293.3348502397317 823.8089468237019 293.9458044962898
50 0.005 0.25 20 571.5744031066384 323.4803597103969 323.2589288638799 906.5919814863981 961.0816182007821 987.5635364723714 542.0166457844069 293.3422550824887 823.8472970474687 293.9462161585254
51 0.005 0.255 20 571.9237059527745 324.2214137192477 323.999145296342 906.5913967358157 961.0829324434156 987.5642967598237 542.219318542396 293.3496793477524 823.8857003147116 293.9463289271354
52 0.005 0.26 20 572.2742601629175 324.9625991379046 324.7395514733304 906.5908850522214 961.0842512492529 987.5650741749454 542.4223120377985 293.3571320380709 823.9240509857648 293.946211523734
53 0.005 0.265 20 572.6257684436791 325.7038650322389 325.4800939412538 906.5904333797625 961.0855892024342 987.5658614989707 542.6256272004707 293.3646229580789 823.962279441369 293.9459183763028
54 0.005 0.27 20 572.9782793299117 326.4451627893015 326.2207215464033 906.5900622584298 961.0869373101613 987.5666639789599 542.8293476994482 293.3721626520671 824.0003721349553 293.9454985126777
55 0.005 0.275 20 573.3317251300458 327.1864457551886 326.9613852943558 906.5897727442965 961.0883012113642 987.567476847997 543.0334814478256 293.3797621731904 824.038329637632 293.9449895703568
56 0.005 0.28 20 573.6859397310988 327.9276690200458 327.7020380885315 906.5895585758584 961.0896744648613 987.5682986174157 543.2379139775277 293.3874320928422 824.0761640247207 293.9444205977267
57 0.005 0.285 20 574.0408358246077 328.6687895956127 328.4426348540886 906.5894298660951 961.091047505572 987.5691164860878 543.4428027079966 293.3951834776296 824.113893155837 293.943815457701
58 0.005 0.29 20 574.3963782332655 329.4097662018309 329.1831323557262 906.5893944935333 961.0924264215201 987.5699415724015 543.6480751891282 293.4030270005024 824.1515589880528 293.9431931670984
59 0.005 0.295 20 574.7524733520646 330.1505590952889 329.923489022865 906.5894390465921 961.0938025448123 987.5707679210589 543.8536690649684 293.4109731594014 824.1891470345641 293.9425688821125
60 0.005 0.3 20 575.1090397577377 330.8911299703638 330.6636648886825 906.5895682538669 961.0951758371868 987.571591505273 544.0596095058278 293.4190322299621 824.2267076991028 293.9419544346076
61 0.005 0.305 20 575.466103057509 331.6314421245941 331.403621553384 906.5898020803708 961.0965392306989 987.5724128508833 544.265985112043 293.4272138445579 824.2642398135869 293.941359269027
62 0.005 0.31 20 575.8235321996016 332.3714601502775 332.1433220676091 906.5901196978062 961.09789068315 987.5732307237985 544.4726800857853 293.435527197918 824.3017299135125 293.9407901526108
63 0.005 0.315 20 576.1812316110108 333.1111498853856 332.8827308494554 906.5905290410014 961.0992345556558 987.5740390208039 544.6797232371575 293.4439813186535 824.3392257128513 293.9402522921762
64 0.005 0.32 20 576.5392114990536 333.8504785012022 333.6218136467875 906.5910305257831 961.1005716997389 987.5748437577327 544.887123982067 293.4525838771493 824.3767366980711 293.9397490281738
65 0.005 0.325 20 576.8973892142252 334.5894142382552 334.360537445024 906.5916274226179 961.1019038615619 987.5756451326117 545.0949259906985 293.4613420298959 824.4142691423317 293.9392824892573
66 0.005 0.33 20 577.2556989354456 335.3279265536257 335.0988704417828 906.5923231106082 961.1032255116713 987.5764375533884 545.3031112847054 293.4702625878194 824.4518624528092 293.9388542395251
67 0.005 0.335 20 577.6141110754047 336.0659860115438 335.8367819915903 906.5931117859178 961.1045384159921 987.577227140687 545.5116825927419 293.4793517297696 824.4895169638305 293.938464312052
68 0.005 0.34 20 577.9725504734666 336.8035642576754 336.5742425716459 906.5939966582085 961.1058384543462 987.5780058410481 545.7206870559463 293.4886145917868 824.5272440015827 293.9381114923383
69 0.005 0.345 20 578.3310049048046 337.540633896354 337.3112237276021 906.5949752989075 961.107128874616 987.5787850737944 545.9301194479358 293.4980561905231 824.565053536924 293.9377942347826
70 0.005 0.35 20 578.6894764381396 338.2771683021492 338.0476978645258 906.5960400451501 961.1084108825828 987.5795569213014 546.1399398359173 293.5076808683883 824.6029596962048 293.9375106559411
71 0.005 0.355 20 579.0479101507756 339.013141917208 338.7836383787779 906.5971920735957 961.109684116674 987.5803264128998 546.3501332704287 293.517492753861 824.6409572719778 293.9372588149269
72 0.005 0.36 20 579.4062583428295 339.7485301031278 339.5190196378239 906.5984360116813 961.110950725629 987.581093443749 546.5607275538505 293.5274953469575 824.6790554529363 293.9370365432828
73 0.005 0.365 20 579.7644651228727 340.4833088875631 340.2538168577935 906.599760431446 961.1122071709046 987.5818532171467 546.7716523387486 293.537691796713 824.7172450329269 293.9368412590135
74 0.005 0.37 20 580.1225716945667 341.2174551989163 340.9880061004391 906.6011692984574 961.1134573855165 987.5826132875121 546.9829561882842 293.5480849401056 824.7555308999587 293.9366705102842
75 0.005 0.375 20 580.4804797933516 341.9509467581468 341.7215642395252 906.6026622990601 961.1146994416649 987.5833710712649 547.194600100048 293.5586775942112 824.7939079862163 293.9365219530513
76 0.005 0.38 20 580.8382318871177 342.6837618943867 342.4544688722375 906.6042365340863 961.1159370946481 987.584125285743 547.4066219700615 293.5694721587614 824.832393048439 293.9363934445838
77 0.005 0.385 20 581.1957712798725 343.4158797033148 343.1866983207261 906.6058887642156 961.1171701572963 987.5848718442824 547.6190241276676 293.5804707585065 824.8709936847841 293.9362829334132
78 0.005 0.39 20 581.5530798441436 344.1472801008081 343.9182316436768 906.6076191947636 961.1183969250537 987.5856187963321 547.8317602345118 293.5916748675396 824.9096916071062 293.9361884531919
79 0.005 0.395 20 581.9101611389625 344.8779435139232 344.6490486144269 906.6094269995162 961.1196168537498 987.5863595523575 548.0448235789032 293.6030866601081 824.9485110183374 293.9361081999147
80 0.005 0.4 20 582.2669873373527 345.6078509976981 345.3791296523093 906.6113126979644 961.1208324432066 987.5871008776429 548.2582246179737 293.6147081834442 824.987433105916 293.9360405024143
81 0.005 0.405 20 582.6235549962715 346.3369842947298 346.1084557713781 906.6132745781108 961.1220433858548 987.5878402068234 548.4719611021229 293.6265412219301 825.0264522169841 293.9359839162192
82 0.005 0.41 20 582.9798578810872 347.0653257000671 346.8370086301004 906.6153131493837 961.1232482503194 987.588579276907 548.6860424022913 293.6385876667453 825.0655788755302 293.9359372566691
83 0.005 0.415 20 583.335860407767 347.7928580522886 347.5647704751501 906.6174237073434 961.1244507867875 987.5893154002935 548.9004259111246 293.6508498734568 825.1048044543832 293.9358995140433
84 0.005 0.42 20 583.691612266407 348.5195647783563 348.2917241247721 906.6196078397983 961.1256471194725 987.5900447693064 549.1151377355803 293.6633290161427 825.1441226244046 293.9358697898493
85 0.005 0.425 20 584.0470399756958 349.2454297065506 349.0178529263948 906.6218631284736 961.1268406162708 987.5907647312879 549.3301822733566 293.6760265153308 825.1835307295649 293.9358472956702
86 0.005 0.43 20 584.4021416288451 349.9704372543916 349.7431407319746 906.6241899110875 961.1280306878151 987.5914872208957 549.5455308727584 293.6889439488732 825.2230398313667 293.935831335217
87 0.005 0.435 20 584.7569276684026 350.6945723429622 350.4675719155101 906.6265848049768 961.129215926361 987.5922006198535 549.7612025252963 293.7020829836482 825.2626534323548 293.9358213519467
88 0.005 0.44 20 585.1113812930228 351.4178203711687 351.1911313422721 906.6290480404463 961.1303984623245 987.5929149142298 549.9771661221359 293.715444932218 825.3023526860948 293.9358168614861
89 0.005 0.445 20 585.4654922514231 352.1401671629885 351.9138043449167 906.6315769863419 961.1315764844586 987.5936244017779 550.1934324779595 293.7290314966011 825.34214060787 293.9358174077593
90 0.005 0.45 20 585.81930104268 352.8615989508892 352.6355767239686 906.6341764913407 961.1327524203188 987.5943341789491 550.4100570207522 293.7428438626882 825.3820022113804 293.9358225053895
91 0.005 0.455 20 586.1727970634953 353.5821024843019 353.3564347611243 906.6368478573006 961.1339234266928 987.5950409277275 550.6270125115878 293.7568835203795 825.4219302387106 293.9358317680141
92 0.005 0.46 20 586.5259593014919 354.3016649256928 354.076365170294 906.6395872622913 961.1350889580991 987.5957454020587 550.844264369847 293.7711518710947 825.4619253510764 293.9358448058288
93 0.005 0.465 20 586.8787474242376 355.0202738542399 354.795355104043 906.6423966672294 961.1362508074463 987.5964483802729 551.0618092548294 293.7856502482176 825.5019896535521 293.9358612718682
94 0.005 0.47 20 587.2311710850266 355.7379172052244 355.5133921178432 906.6452738139436 961.1374089333376 987.5971472835081 551.2796587905212 293.8003800623895 825.5421374968156 293.9358808434856
95 0.005 0.475 20 587.583211787193 356.4545833309849 356.2304641405485 906.6482157558559 961.1385617358651 987.5978449580915 551.4977753461848 293.8153426440705 825.582361954006 293.9359031862208
96 0.005 0.48 20 587.934876757649 357.1702609269786 356.9465594792945 906.6512250616637 961.139712554587 987.5985386817157 551.7162246029462 293.8305392479675 825.6226614930354 293.935928046157
97 0.005 0.485 20 588.286143550064 357.8849390398173 357.6616668159763 906.6542988347227 961.1408590680248 987.5992321864932 551.9349657831249 293.8459708952058 825.6630337461178 293.935955183414
98 0.005 0.49 20 588.6369913458183 358.5986071009769 358.3757751801106 906.6574354468675 961.1420010284929 987.5999248060051 552.153995417005 293.8616391624046 825.703478220741 293.9359843824978
99 0.005 0.495 20 588.9874452619981 359.3112548796958 359.0888739495972 906.6606332760603 961.1431375478396 987.6006133150788 552.3732940165286 293.8775451965774 825.7439989987959 293.9360154258816
100 0.005 0.5 20 589.3375445328925 360.022872348849 359.8009528272478 906.6638955367164 961.1442738703889 987.6013026346637 552.5928777833723 293.8936901085549 825.7846048678391 293.9360481285312
101 0.005 0.505 20 589.6872951044739 360.7334498073971 360.5120017929195 906.6672167644284 961.1454030293962 987.601989325036 552.8127248749639 293.9100751420783 825.8252858967135 293.9360822812993
102 0.005 0.51 20 590.0366939369779 361.4429779174817 361.2220111247694 906.6706081260924 961.1465320459342 987.6026751708457 553.0328593957789 293.9267015840975 825.8660367018566 293.936117757157
103 0.005 0.515 20 590.3856956222305 362.151447640886 361.9309714650199 906.6740650582324 961.1476592066053 987.6033635861967 553.2532883915198 293.943570271366 825.9068608181823 293.9361544101596
104 0.005 0.52 20 590.7343210562834 362.8588501636768 362.6388737569226 906.6775850033458 961.1487820682248 987.6040480274894 553.473979422875 293.9606822741142 825.9477568557393 293.9361921139176
105 0.005 0.525 20 591.0825531237998 363.5651770205768 363.3457092625508 906.6811712343666 961.1499091621332 987.6047339558824 553.6949171946903 293.9780386386067 825.988717818508 293.9362307812183
106 0.005 0.53 20 591.4303876275876 364.270420032107 364.0514695067474 906.6848157937218 961.1510333492101 987.605415393684 553.9160908088137 293.9956403722545 826.0297587043028 293.9362702856721
107 0.005 0.535 20 591.7778002361221 364.9745712245297 364.7561462727837 906.688523304073 961.1521553830269 987.6060962518796 554.1375108115121 294.0134882769734 826.0708755496529 293.9363105702628
108 0.005 0.54 20 592.1248026759657 365.6776229835444 365.4597316207099 906.6922868606931 961.1532730623749 987.6067777968605 554.3591682755815 294.0315834959127 826.1120547483508 293.9363515736778
109 0.005 0.545 20 592.4713638014416 366.3795679415846 366.1622179043013 906.6961115042739 961.1543865092854 987.6074548356328 554.581070677906 294.0499268293459 826.1532917826969 293.9363932409079
110 0.005 0.55 4 592.8118278744232 367.0804308726015 366.8636165126119 906.7027360063249 961.1558366354486 987.6078712656017 554.8579943418113 294.0685260532657 826.1983623124365 293.9364276074088
111 0.005 0.555 5 593.1442669128523 367.7802016291735 367.5639348614308 906.7129255179267 961.1563050821393 987.60836103488 555.1188649273919 294.0873584255395 826.2457525066905 293.9364564557569
112 0.005 0.5600000000000001 4 593.486332612521 368.4788834134687 368.2631678036264 906.7195718363899 961.1575862744384 987.6088489170037 555.3955622256157 294.1064451000134 826.2911859347291 293.9364909086236
113 0.005 0.5650000000000001 5 593.8216051688829 369.1764587856152 368.9613072339531 906.7284615663813 961.1580951960012 987.6094167137173 555.6526861846756 294.1257696856565 826.3376182826338 293.9365217842603
114 0.005 0.5700000000000001 4 594.165678805405 369.8729324044144 369.6583459782535 906.7344994957612 961.1593919143173 987.609931490246 555.9257203721174 294.1453520397581 826.3825056305969 293.9365552054708
115 0.005 0.5750000000000001 5 594.5023813917062 370.5682856936763 370.3542755532915 906.7427537021125 961.1599099685624 987.6105103859607 556.1784652490466 294.1651748871398 826.428253793822 293.9365847323032
116 0.005 0.58 4 594.8461627819024 371.2625225707421 371.0490890607037 906.7481795103362 961.1611894513169 987.6110170898751 556.447520655629 294.1852583016124 826.4725743919652 293.9366163666264
117 0.005 0.585 5 595.1840944461422 371.9556261945121 371.74277903062 906.7559756613808 961.1617228092077 987.6116063513894 556.6965315022378 294.2055838030632 826.5177424013795 293.9366449733694
118 0.005 0.59 4 595.5280908268583 372.6476011516645 372.4353401905574 906.76126042849 961.1630025177296 987.6121105032911 556.9621599959802 294.2261725800815 826.5617216403889 293.9366753851343
119 0.005 0.595 4 595.8675563392749 373.3384371523264 373.1267684837521 906.7678171171694 961.1639215150494 987.612612593706 557.2198005848153 294.2470130305762 826.6062239430179 293.9366985133312
120 0.005 0.6 4 596.2076160107295 374.0281299316352 373.817058713153 906.7744789684547 961.1648006495576 987.6131289560125 557.4765081444264 294.2681068160497 826.6507718769002 293.9367217710067
121 0.005 0.605 4 596.5476477082836 374.716673507026 374.5062046048808 906.7809264655093 961.1656957712424 987.6136723925672 557.7318337895099 294.2894556501291 826.6950807801785 293.9367451410059
122 0.005 0.61 4 596.8875113937729 375.4040622963128 375.1942004335487 906.7872968491153 961.1666033249727 987.614219747895 557.985706337802 294.3110610734298 826.7392766704412 293.9367682508274
123 0.005 0.615 4 597.2272719224726 376.0902907120844 375.881040531393 906.7936128742574 961.1675145971907 987.6147745204064 558.2382204481283 294.33292347485 826.7833496860519 293.9367922251098
124 0.005 0.62 4 597.5669099699218 376.7753535842649 376.5667195429731 906.7998452388167 961.1684269102019 987.6153317396199 558.4894282411069 294.3550435715582 826.8272908438016 293.936817628206
125 0.005 0.625 4 597.9062861331081 377.4592458797682 377.2512323323147 906.8060222945717 961.1693457422631 987.6158911862699 558.7393889454752 294.377422025113 826.8711200775583 293.9368447855995
126 0.005 0.63 4 598.2454387035204 378.1419626826676 377.9345738709889 906.8121282688136 961.1702728619235 987.6164536015202 558.9882439826663 294.4000589247231 826.9148024458755 293.9368736350501
127 0.005 0.635 4 598.5841307961637 378.8234994206954 378.6167394931056 906.8182459695936 961.1711958291613 987.6170118842443 559.2358702523668 294.4229550005157 826.9584559765245 293.9369046024999
128 0.005 0.64 4 598.9226537999178 379.5038513960084 379.2977245133268 906.8242906777258 961.1721231778512 987.6175766805507 559.4825876269174 294.4461100544642 827.0019677988302 293.9369375399179
129 0.005 0.645 4 599.2608140049274 380.1830142938726 379.9775244849034 906.8303396546496 961.1730509395029 987.6181374117131 559.7281032089063 294.469524779924 827.0454229961199 293.9369720976347
130 0.005 0.65 3 599.6033819825323 380.8610070414506 380.6561534891598 906.8348963130021 961.1745393704479 987.6193234526701 559.9990741164246 294.4932278733889 827.0904369710975 293.9370074300402
131 0.005 0.655 4 599.9343230368411 381.5377874363395 381.3335815929977 906.8435353357555 961.1749733336092 987.6192763719895 560.2261549961069 294.5171473934936 827.1335557980674 293.9370386376011
132 0.005 0.66 3 600.2760741786602 382.2133900481249 382.0098300637397 906.8481609467193 961.1763841146404 987.6204681009768 560.4955860159781 294.5413617650912 827.1785509401661 293.9370783617199
133 0.005 0.665 4 600.6060217236889 382.8877717590838 382.6848673781934 906.8565490344779 961.1768709483564 987.6204623744419 560.7206541155264 294.5657977634176 827.2215238002557 293.9371152272987
134 0.005 0.67 3 600.9469290136485 383.5609679968851 383.3587165522055 906.8611869334031 961.1783131028714 987.6216586929756 560.9883936256293 294.5905308885244 827.2665044288202 293.9371605058559
135 0.005 0.675 4 601.2762216426879 384.2329360134004 384.0313468416773 906.8694422173987 961.1788174961408 987.6216495043673 561.2116345882677 294.6154874400185 827.3093210809207 293.9372026421199
136 0.005 0.68 3 601.6162803515037 384.9037114532431 384.7027819923388 906.8740340452376 961.1802443085376 987.6228316000747 561.4778464677718 294.6407413287558 827.3542023130397 293.9372528752973
137 0.005 0.6850000000000001 4 601.944866092097 385.5732517592315 385.3729904636028 906.8821962254973 961.1807491592872 987.6228126813106 561.699447880522 294.6662192252756 827.3968656061733 293.9372992889357
138 0.005 0.6900000000000001 3 602.284363933214 386.2415931849609 386.0419974799819 906.8867797059056 961.1821546433495 987.623976011238 561.9643661864329 294.6919935730947 827.441643672384 293.9373532766264
139 0.005 0.6950000000000001 4 602.6119138473376 386.9086929032554 386.7097714281512 906.8948709742523 961.182653957245 987.6239510635908 562.1842580219211 294.7179927905732 827.4841558661934 293.9374024541051
140 0.005 0.7000000000000001 3 602.950476923195 387.574587361594 387.3763374999734 906.8994584521757 961.1840497139547 987.6251079755907 562.4479264798447 294.7442876838669 827.5288538774258 293.9374593731301
141 0.005 0.705 4 603.2771711543379 388.2392346974856 388.0416645178755 906.9074951143668 961.1845520978042 987.6250816825958 562.6664554992809 294.7708080852635 827.5712444450182 293.9375104665389
142 0.005 0.71 3 603.614773323003 388.9026712258758 388.705777951365 906.912102817579 961.1859397792163 987.6262390716221 562.9289023543554 294.797623867436 827.6159163978201 293.9375689591346
143 0.005 0.715 4 603.9405590616192 389.5648552647658 389.3686468874816 906.9201093466685 961.1864543505811 987.6262158651284 563.1463770555823 294.8246649738926 827.6581953403346 293.9376204140099
144 0.005 0.72 3 604.2770580360016 390.2258231369851 390.0302969142618 906.9247524053586 961.1878383018222 987.6273738158268 563.4079940750182 294.8520007256759 827.7028087786217 293.9376789277061
145 0.005 0.725 4 604.6019945823435 390.8855337989616 390.6906974777525 906.9327716162348 961.1883600473187 987.6273526782231 563.6241067946067 294.879561999225 827.7450166265191 293.9377291558972
146 0.005 0.73 3 604.9367013983813 391.5440229504017 391.3498740970461 906.9374205371477 961.1897273446632 987.6285022352662 563.8843457151586 294.9074173548015 827.7895166642638 293.9377870578596
147 0.005 0.735 4 605.2612634288434 392.2012512757482 392.0077968513735 906.9455228494114 961.1902585681902 987.6284883250278 564.0997414031523 294.9354978209956 827.8317780463472 293.9378353532205
148 0.005 0.74 3 605.5954442729743 392.8572540862056 392.664491484488 906.9502272672162 961.1916191889109 987.6296302024408 564.359274941898 294.9638708297416 827.8762564151966 293.9378904747439
149 0.005 0.745 4 605.9187107964019 393.5119918039618 393.3199280571947 906.9583059465606 961.1921570990211 987.6296151931447 564.57358218295 294.9924696212059 827.9184522878987 293.9379352670192
150 0.005 0.75 3 606.2516531871184 394.1655001120902 393.9741324795519 906.9630906091568 961.1935051728015 987.6307553758991 564.8322618969046 295.0213593133673 827.962931553929 293.937987233224
151 0.005 0.755 4 606.5739366901363 394.8177398215099 394.6270749806782 906.9711986008541 961.1940632099976 987.6307484334797 565.0458053863105 295.0504756644961 828.0051087287327 293.9380291843371
152 0.005 0.76 3 606.9056634150467 395.468746442908 395.2787816547113 906.976039737364 961.1954111048141 987.6318890346795 565.3036484405405 295.0798807369784 828.0495941800881 293.9380785506103
153 0.005 0.765 4 607.2269937861765 396.1184814269551 395.9292227353415 906.984194284717 961.1959757935332 987.6318875134137 565.5165378309313 295.1095129182228 828.0917707949366 293.9381183984611
154 0.005 0.77 3 607.5576110636557 396.7669799761717 396.5784246854865 906.9891021074494 961.1973234115094 987.6330297822952 565.773703930362 295.1394333907809 828.1362680072189 293.938165836864
155 0.005 0.775 4 607.8779047859446 397.4142040882966 397.2263586531272 906.9972840810278 961.1978928546911 987.6330302410092 565.9860045723492 295.1695796533899 828.1784561646381 293.9382044272574
156 0.005 0.78 3 608.2073957268823 398.0601890295581 397.8730503298182 907.0022620272117 961.1992311089446 987.6341664818598 566.2425554187095 295.2000127479786 828.2229537507569 293.9382509660678
157 0.005 0.785 4 608.5265946226566 398.7048970948333 398.5184712994861 907.010459083956 961.1998045737032 987.6341742198892 566.4542777380647 295.2306713496664 828.2651409340607 293.9382890500262
158 0.005 0.79 3 608.8549320839575 399.3483634931012 399.1626474061181 907.0155215951977 961.2011321646481 987.635306066904 566.7101466326959 295.2616150667193 828.309662784332 293.938335266409
159 0.005 0.795 4 609.1728894113834 399.9905507103299 399.8055503343075 907.0238014264338 961.2017085765571 987.6353119244741 566.9211874940095 295.2927848778922 828.3518576000423 293.9383732305637
160 0.005 0.8 3 609.5002636213214 400.6314940413142 400.4472060517183 907.0288943894975 961.2030444195893 987.6364438280935 567.1766303981423 295.3242374808877 828.3964399853536 293.9384203278882
161 0.005 0.805 4 609.8169335686339 401.2711558692561 401.0875862295855 907.0371604403533 961.2036395504663 987.6364611564683 567.3871788414868 295.3559162644275 828.4386720429197 293.9384595754273
162 0.005 0.8100000000000001 3 610.1433162375015 401.9095722881866 401.7267173512561 907.0424217003315 961.2049795266453 987.637595101126 567.6421393779509 295.3878767164617 828.4833408020626 293.9385079172325
163 0.005 0.8150000000000001 4 610.4588493905894 402.5467057052638 402.3645712747613 907.0506880834819 961.2055781881061 987.6376149755174 567.8523502590313 295.4200620087561 828.5255564072962 293.9385485144439
164 0.005 0.8200000000000001 3 610.7839426352923 403.1825920592156 403.0011745112082 907.0560181197716 961.2069075674979 987.6387411639575 568.1068049956849 295.4525272543282 828.5702462099803 293.9385981091558
165 0.005 0.8250000000000001 4 611.0985100367909 403.8171941997422 403.6364990409951 907.0643163623882 961.2075077747135 987.6387602299134 568.3167312495692 295.4852171325177 828.6124488109407 293.9386401247779
166 0.005 0.8300000000000001 3 611.4225018323216 404.4505479433773 404.2705715375959 907.0697316435297 961.2088249591975 987.6398794975194 568.5707532542979 295.5181848557974 828.6571706560446 293.9386908132449
167 0.005 0.835 4 611.7359395747203 405.0826163416107 404.9033640231287 907.0780780124729 961.2094297811185 987.6398940768638 568.7803941468592 295.5513774366615 828.6994199219116 293.9387338424171
168 0.005 0.84 3 612.0588704782616 405.7134353874881 405.5349034182638 907.08359665664 961.2107352330356 987.6410076197532 569.0340519153568 295.5848452290252 828.7441911835525 293.9387851135187
169 0.005 0.845 4 612.3710784124921 406.3429680703459 406.1651617241068 907.09197462189 961.2113491064637 987.6410254916145 569.2432311270676 295.6185380556803 828.7864484780215 293.9388285935273
170 0.005 0.85 3 612.6925865588934 406.9712502493065 406.7941658626232 907.0976006347377 961.2126448445288 987.6421398378062 569.4963294782532 295.6525045417973 828.8312683481745 293.9388805293244
171 0.005 0.855 4 613.0038959178964 407.5982457924503 407.4218881869563 907.106034975896 961.213274940611 987.6421652027577 569.7054295039284 295.686694516803 828.8735614908103 293.9389247444576
172 0.005 0.86 3 613.3244377422345 408.2239904585729 408.0483558523488 907.1117522602689 961.2145601063868 987.6432735574749 569.95829049509 295.7211554691806 828.9184082085515 293.9389767246603
173 0.005 0.865 4 613.6344991112504 408.848448016358 408.6735412476439 907.1202188371198 961.2151890912379 987.6432948240455 570.1670782672948 295.7558397760234 828.9607058780757 293.9390208283406
174 0.005 0.87 3 613.9538382038124 409.4716543396576 409.2974715680641 907.1260263879681 961.2164640584753 987.6444000818144 570.4195853064043 295.7907930147769 829.0055806564933 293.9390725729242
175 0.005 0.875 4 614.2627699486269 410.0935733926943 409.9201192648337 907.1345255919091 961.2170981792644 987.6444280191126 570.6281865091435 295.8259691427896 829.0479195808865 293.939116757197
176 0.005 0.88 3 614.5809152418276 410.7142410310754 410.5415117170238 907.140482442141 961.2183673511283 987.6455333531569 570.8803873317142 295.8614120879788 829.0928519036071 293.9391681693287
177 0.005 0.885 4 614.888724012134 411.3336215357767 411.1616215083687 907.1490039535689 961.2190107966878 987.6455624895123 571.0888791908453 295.8970772926054 829.1352257749874 293.9392118981042
178 0.005 0.89 3 615.2056505708975 411.9517508209278 411.7804762014662 907.1550156984376 961.2202692770011 987.6466626251906 571.3408028415574 295.9330067540242 829.1801805173498 293.9392632105357
179 0.005 0.895 4 615.5123456430007 412.5685934539745 412.3980485221841 907.1636341739008 961.2209144370781 987.6466902197377 571.5490222352279 295.9691578518412 829.2225587184496 293.9393067532621
180 0.005 0.9 3 615.8280753428973 413.1841850476026 413.0143660034577 907.1697058730932 961.2221711813683 987.6477862549829 571.8005890834853 296.0055700203657 829.2675244921051 293.9393580702115
181 0.005 0.905 4 616.1336933388498 413.7984907791641 413.6294016342116 907.1783736898313 961.2228168085147 987.6478155183559 572.0088887934935 296.0422057761603 829.3098887371756 293.9394011258505
182 0.005 0.91 3 616.448236424841 414.411545956847 414.2431829559181 907.1845483222866 961.2240641551432 987.6489037764668 572.260190775546 296.0791002683207 829.354878008128 293.9394521166307
183 0.005 0.915 4 616.7527741186361 415.0233158873891 414.8556829554667 907.1932538760386 961.2247051864977 987.6489304551646 572.4683535661279 296.1162144386631 829.3972447734538 293.9394951180523
184 0.005 0.92 3 617.0660928064137 415.633835688475 415.4669290389074 907.1995390591682 961.225949137251 987.6500223695039 572.7193921955818 296.1535857963942 829.4422545669839 293.9395459026446
185 0.005 0.925 4 617.3696158663737 416.2430711012788 416.0768944233807 907.2083722842988 961.2265938706506 987.6500521310123 572.9274503848203 296.1911768642789 829.4846652431494 293.9395890605888
186 0.005 0.93 3 617.6818141656569 416.8510571995633 416.6856067045174 907.2147198199626 961.2278317245581 987.6511367324232 573.1780492981634 296.229023010583 829.5297012540085 293.9396398626986
187 0.005 0.9350000000000001 4 617.9845293125444 417.4577602347641 417.2930392869343 907.2237656966722 961.2284758033544 987.6511697958676 573.3862170610487 296.2670862286125 829.5721525956632 293.9396842147898
188 0.005 0.9400000000000001 3 618.2953259753708 418.0632144559931 417.8992195567144 907.2301783074543 961.2296992348223 987.6522469855742 573.6364471771169 296.3054024057467 829.6171318752051 293.9397346321659
189 0.005 0.9450000000000001 4 618.5966895276511 418.6673865713772 418.5041209586698 907.2391302344201 961.2303393721862 987.6522750170662 573.8444971004739 296.343936342014 829.6595169693401 293.9397777724152
190 0.005 0.9500000000000001 3 618.9064842839749 419.2703114407224 419.1077713378959 907.2457217437649 961.2315523142375 987.6533451443227 574.0946189127719 296.382719699645 829.7045502520491 293.939828328384
191 0.005 0.9550000000000001 4 619.2067699761869 419.8719555171929 419.7101440593966 907.2547388004668 961.2321988543122 987.6533789128578 574.3026033332446 296.4217202907469 829.7469708046207 293.9398712566016
192 0.005 0.96 3 619.5153430373139 420.4723537208486 420.3112671132507 907.2614370096109 961.2334021476009 987.6544444673706 574.5526461861465 296.4609667111313 829.7920325653662 293.9399217197323
193 0.005 0.965 4 619.8146088303228 421.0714727212679 420.9111139544841 907.270499623767 961.2340557476559 987.6544804767723 574.7605928129675 296.5004307246006 829.8344799210103 293.9399645631021
194 0.005 0.97 3 620.1220355529579 421.6693472024642 421.509712592871 907.277292075015 961.2352479045556 987.655542469043 575.0101665664621 296.5401373142823 829.8795781909811 293.9400150130357
195 0.005 0.975 4 620.4202263056852 422.2659440845408 422.1070364358914 907.2864187443773 961.2359049164703 987.6555823408286 575.2180881636556 296.5800612058403 829.9220626470282 293.9400577673434
196 0.005 0.98 3 620.7265240901777 422.8612979482785 422.7031136086385 907.2933174400039 961.2370898691782 987.6566419028834 575.4673984999511 296.6202246590477 829.9671968738288 293.9401080697843
197 0.005 0.985 4 621.0236215085268 423.4553761018137 423.2979176846937 907.3024930741326 961.237749232702 987.6566823729056 575.6752629670999 296.66060444846 830.0096897773284 293.9401507556431
198 0.005 0.99 3 621.3287421047503 424.048212754419 423.8914766991529 907.3095063148096 961.2389223519225 987.657732222911 575.9243194972978 296.7012208229611 830.0548346642551 293.9402012780447
199 0.005 0.995 4 621.6248256894871 424.6397757131683 424.4837644591798 907.3187753242311 961.2395843695891 987.6577701101826 576.1322185552357 296.7420529612749 830.0973347671745 293.9402440283534
200 0.005 1 3 621.9288122182471 425.2300991777525 425.0748091542337 907.3258823848115 961.2407487387192 987.6588191357341 576.3810850666691 296.7831182111761 830.142498361664 293.9402944029406
201 0.005 1.005 4 622.223772006095 425.8191511092152 425.6645846770747 907.3351858629529 961.2414070025926 987.6588565909996 576.5889424144656 296.8243999850719 830.1850036648264 293.9403371425922
202 0.005 1.01 3 622.526567803233 426.4069656724212 426.2531192489674 907.3423930121454 961.2425637895943 987.6599003328362 576.8378021020245 296.8659122247759 830.2301662232638 293.9403875222035
203 0.005 1.015 4 622.8204301306679 426.9935107635892 426.8403867540541 907.3516968003771 961.2432205871593 987.6599370504676 577.0454840965918 296.9076377811264 830.2727206971008 293.9404301603813
204 0.005 1.02 3 623.1220155518886 427.5788203568099 427.4264154214385 907.3589714914754 961.2443697131858 987.6609767677589 577.2939688918638 296.9495921784131 830.3179545812229 293.9404805626313
205 0.005 1.025 4 623.414842653862 428.1628629208444 428.0111792411877 907.3683138462284 961.2450287344319 987.661015965146 577.5016433099315 296.9917586355545 830.360542611069 293.9405233287229
206 0.005 1.03 3 623.7151991832051 428.7456723450148 428.5947065216193 907.3756793623288 961.2461722115009 987.6620526979227 577.7498391221185 297.0341515364623 830.4057889425477 293.9405736759408
207 0.005 1.035 4 624.0072629930896 429.3272177937914 429.1769716226414 907.3851329093387 961.2468351647339 987.6620937777109 577.9576546659611 297.0767540069928 830.448402071419 293.940617413749
208 0.005 1.04 3 624.3063167998595 429.9075320232217 429.7580023810568 907.3925066615116 961.2479655397076 987.6631164738114 578.2054608299237 297.1195820165578 830.4936354278713 293.9406675272784
209 0.005 1.045 4 624.5972987605265 430.4865846227782 430.3377732373389 907.4020009612591 961.2486212824903 987.6631608913819 578.413224310096 297.1626173155232 830.536270173235 293.9407110436348
210 0.005 1.05 3 624.8951817044706 431.0644082749779 430.9163120783526 907.4093757397508 961.2497642977712 987.6641767191894 578.6607660841289 297.2058754979569 830.5815428134905 293.9407609909743
211 0.005 1.055 4 625.185113995974 431.640973162418 431.4935936083118 907.4189480091618 961.2504029472004 987.6642184129371 578.8685269725374 297.2493406602205 830.6241550942073 293.9408041637552
212 0.005 1.06 3 625.4818736788677 432.2163117148698 432.069645751649 907.4263986116764 961.2515344842071 987.6652312081346 579.1158132553501 297.2930251555421 830.6693519995212 293.9408537105127
213 0.005 1.065 4 625.7707190172205 432.7903943569986 432.6444433612307 907.4360061965014 961.2521626565942 987.6652679645887 579.3235309443102 297.3369160801636 830.7119682877952 293.9408965435978
214 0.005 1.07 3 626.066304959275 433.3632533533061 433.2180143108164 907.4435187314083 961.2532908423663 987.66627795843 579.5704743281906 297.3810229340988 830.7571772751111 293.9409456472258
215 0.005 1.075 4 626.3540536050914 433.9348593650757 433.7903334687767 907.4531590098013 961.2539117627825 987.6663105314525 579.7782307372038 297.4253357600239 830.7997926396984 293.9409879255218
216 0.005 1.08 3 626.6484799722651 434.5052444664237 434.3614282002005 907.460735704923 961.2550329145071 987.6673178936654 580.0248951763454 297.4698612887904 830.8450147079856 293.9410365826439
217 0.005 1.085 4 626.9351391525819 435.0743795358225 434.931274821366 907.4704168587215 961.255653676006 987.6673527010892 580.2326712246618 297.5145927646967 830.8876215089383 293.941078440474
218 0.005 1.09 3 627.2284627451177 435.6422963945622 435.4998996799661 907.4780562922851 961.2567661668357 987.6683546360341 580.4791377768937 297.559534339811 830.9328417706985 293.9411266666643
219 0.005 1.095 4 627.5140958812613 436.2089661533311 436.0672791579018 907.4877799678663 961.257388505941 987.6683896851741 580.6868798386689 297.6046799281873 830.9754554601475 293.9411681993809
220 0.005 1.1 3 627.8062981975901 436.7744204446575 436.6334396851978 907.4954823980117 961.2584936832677 987.6693884811908 580.932965151901 297.6500329425001 831.0206959523864 293.9412160798788
221 0.005 1.105 4 628.0909479650005 437.3386305664727 437.1983576747789 907.5052391305996 961.2591170041145 987.6694221709233 581.1407369654561 297.6955887288618 831.0633362401163 293.9412572281761
222 0.005 1.11 3 628.3819898219331 437.9016280177226 437.7620596249633 907.5130184775601 961.2602086709261 987.6704128289109 581.3866215133031 297.74134895769 831.1086386411164 293.9413048037389
223 0.005 1.115 4 628.6656084026284 438.4633844191555 438.324521982505 907.5228117538229 961.2608302530682 987.6704480722657 581.5943968026151 297.7873117543857 831.1513483818753 293.9413458078778
224 0.005 1.12 3 628.9555813815873 439.0239310076028 438.8857711978545 907.5306658652804 961.261913930917 987.6714342563204 581.8399975862305 297.8334759322598 831.1967557031973 293.9413929798138
225 0.005 1.125 4 629.238157189038 439.5832397322512 439.4457838295397 907.5405035889081 961.2625379112919 987.6714681525257 582.0477460071679 297.8798421774941 831.2394809886127 293.9414337357719
226 0.005 1.13 3 629.5270084868515 440.141341704869 440.0045864012372 907.5484382498848 961.2636146657413 987.6724498346604 582.293030112164 297.9264065595999 831.2849575171546 293.9414805696875
227 0.005 1.135 4 629.8083015162786 440.6982088605876 440.5621549777001 907.558240919668 961.2642307782727 987.6724811583318 582.5005803529961 297.9731738157184 831.3276519054272 293.9415203212737
228 0.005 1.14 3 630.0962231308923 441.2538725541125 441.1185168883067 907.5663029422508 961.2653033586457 987.6734650066541 582.7457174247292 298.0201330452414 831.3731723655189 293.9415671450607
229 0.005 1.145 4 630.3765273964983 441.8083046843431 441.6736481708645 907.5761338103323 961.2659221404585 987.6734945601009 582.953344323368 298.0672966946227 831.4158368406216 293.9416067906961
230 0.005 1.15 3 630.6632784172776 442.3615366594622 442.2275762010075 907.5842698592412 961.2669844405044 987.6744742013277 583.1981809896816 298.1146492421107 831.4613404100899 293.9416537371036
231 0.005 1.155 4 630.9425559251816 442.9135406253902 442.7802768007542 907.5941399373592 961.2676040004651 987.6745079045273 583.405778690988 298.162204860494 831.5039985297716 293.941693680907
232 0.005 1.16 3 631.2278611258935 443.4643471542008 443.3317771268408 907.6022807948902 961.2686498743365 987.6754761817086 583.6500979674272 298.209948405215 831.5494675680908 293.9417413853898
233 0.005 1.165 4 631.5064218055877 444.0139293839192 443.8820533647827 907.6122451705187 961.269279284477 987.6755109171231 583.8578446655642 298.2578913950202 831.5921926235633 293.9417815569674
234 0.005 1.17 3 631.7907062934624 444.5623175965354 444.4311328128506 907.6204564259921 961.270317684586 987.6764752443669 584.1018922703427 298.3060204354096 831.6376610736887 293.9418294112019
235 0.005 1.175 4 632.068203228375 445.1094850116185 444.9789917225843 907.6304547247364 961.2709477734743 987.6765077448904 584.3095258090229 298.3543492192737 831.6803627438651 293.9418695279509
236 0.005 1.18 3 632.3517017387452 445.655462073655 445.5256572144974 907.6387655402334 961.2719894897303 987.6774725642204 584.5534805088377 298.4028579130916 831.7258936691937 293.9419166942341
237 0.005 1.185 4 632.6279111875234 446.200221513649 446.0711059478176 907.6487462903195 961.2726263226759 987.6775011620801 584.7607559919132 298.4515701812583 831.7685456975643 293.9419566077699
238 0.005 1.19 3 632.9102261964273 446.7437940810119 446.615364664376 907.6571044928822 961.2736655221197 987.6784628439219 585.0043033456625 298.5004571322524 831.8140364673586 293.9420038062288
239 0.005 1.195 4 633.1854066415984 447.2861527294156 447.1584101703307 907.6671276853635 961.2743071638023 987.6784924171017 585.2115342869694 298.5495474716582 831.8566790309383 293.9420437216214
240 0.005 1.2 3 633.4662404683778 447.8273276310188 447.7002689864528 907.6754722823732 961.2753301260697 987.6794468144213 585.4546677872918 298.5988096167093 831.9020948928896 293.9420917806117
241 0.005 1.205 4 633.7406655087536 448.3672927438205 448.240918379342 907.685587435055 961.2759774856818 987.6794767457293 585.6619677492268 298.6482755899714 831.9447407409845 293.9421318752134
242 0.005 1.21 3 634.0204711965985 448.9060775471318 448.7803846232529 907.6939936533932 961.2769918355466 987.6804252496014 585.9046544670201 298.6979081180832 831.9901131627744 293.9421797840502
243 0.005 1.215 4 634.2938950122972 449.4436563462556 449.3186451478568 907.704160766407 961.2776376886585 987.6804568213516 586.1118413189045 298.747745175178 832.0327361194271 293.9422195630937
244 0.005 1.22 3 634.5726317277268 449.9800583793118 449.8557260947389 907.7126176068784 961.2786473695413 987.6814015256756 586.3542366543682 298.7977445945743 832.0780515823824 293.9422671549783
245 0.005 1.225 4 634.845038276814 450.5152581457853 450.3916049665534 907.7228155715937 961.2792904232979 987.6814300139386 586.5613751918601 298.847951729125 832.1206340133157 293.9423064495502
246 0.005 1.23 3 635.1226738205013 451.0492847150599 450.9263078722625 907.7313144060188 961.2802932893094 987.6823708057957 586.8034272850329 298.8983163803357 832.1659027537648 293.9423536306037
247 0.005 1.235 4 635.3940642375568 451.5821129209726 451.4598125399858 907.741527084031 961.2809327628173 987.6823976369305 587.0104708083543 298.9488885834524 832.2084532090705 293.9423925070589
248 0.005 1.24 3 635.6706421495177 452.1137715896581 451.9921450202264 907.7500625617081 961.2819267144353 987.6833334104304 587.2521979451484 298.9996134525475 832.253680870494 293.9424392134629
249 0.005 1.245 4 635.9410120691305 452.6442357656846 452.5232830873448 907.7603118204541 961.2825640685445 987.6833641778579 587.4591350589453 299.0505456509779 832.2961926454838 293.9424776659483
250 0.005 1.25 3 636.2168124163994 453.1735345410564 453.053252949989 907.7689520124816 961.2835594297259 987.6842974021021 587.7006955845401 299.1016249832627 832.3414258014456 293.9425234307409
251 0.005 1.255 4 636.485886824388 453.701642307574 453.5820320533585 907.779168141013 961.2841889842241 987.6843232392785 587.9073450496069 299.1529165751347 832.3838239727505 293.9425612461342
252 0.005 1.26 3 636.7602099797646 454.2285880045179 454.1096464399842 907.7878167611921 961.2851683281424 987.6852496187418 588.1483064725176 299.2043521515771 832.4289678236929 293.9426073639709
253 0.005 1.265 4 637.0285130573669 454.7543469999632 454.6360739857146 907.7981173967883 961.2858033221437 987.6852810371811 588.3550237082778 299.255997011242 832.4713774915151 293.942645308485
254 0.005 1.27 3 637.3018158039438 455.2789476934507 455.1613406738704 907.8068261567486 961.2867841748379 987.6862024689224 588.5956290006766 299.3077817888176 832.5164979157933 293.9426911865211
255 0.005 1.275 3 637.5696230795927 455.8023789270301 455.6854372117904 907.8160581717377 961.2877154548086 987.6867074430752 588.8242593628096 299.35977252437 832.5604521818317 293.9427285230593
256 0.005 1.28 3 637.838992918572 456.3246469847135 456.2083690659396 907.8265056214847 961.2885124713749 987.6871596474438 589.0524073282928 299.4119199726877 832.604910172511 293.9427682833742
257 0.005 1.285 3 638.1074919666283 456.8457529197654 456.7301376968346 907.8366126827266 961.2892885602064 987.6876222067443 589.2801493305344 299.4642377341378 832.6491838352795 293.9428079169671
258 0.005 1.29 3 638.3754886775477 457.3656987262219 457.2507448079203 907.8467012920878 961.2900717927802 987.6880844757527 589.5076086175292 299.5167249625285 832.693409592239 293.9428474319942
259 0.005 1.295 3 638.6430263920555 457.8844863302506 457.770192182022 907.8567533194164 961.2908552942679 987.6885479141504 589.7347638892611 299.5693814978919 832.7375838268612 293.942887255235
260 0.005 1.3 3 638.9101240606468 458.4021175699783 458.2884816888115 907.8667871820975 961.2916376681019 987.689007098874 589.9616048819951 299.6222067166296 832.7817115691522 293.9429277201581
261 0.005 1.305 3 639.1767350758182 458.9185944827977 458.8056153416515 907.8768252318598 961.2924213980646 987.6894671489283 590.188150327637 299.6752019636568 832.8257902980238 293.9429687762423
262 0.005 1.31 3 639.4429340130603 459.4339189444357 459.3215950503125 907.8868360280029 961.2931948636228 987.689923923543 590.4144687712479 299.7283661877115 832.8698063349468 293.9430105912227
263 0.005 1.315 3 639.7086134315883 459.9480929102817 459.8364228153181 907.896820182388 961.2939646015225 987.690377493327 590.6404815781761 299.7816964951288 832.9137518721566 293.9430529133717
264 0.005 1.32 3 639.9738110148014 460.4611183201313 460.3501005288765 907.9067769883969 961.2947321010962 987.6908278874437 590.8662390992874 299.8351935802856 832.9576487902103 293.9430957605182
265 0.005 1.325 3 640.2385132743061 460.9729972123637 460.8626302736923 907.916772532253 961.2954957004006 987.6912759190512 591.0916970246722 299.888856005538 833.0014881658127 293.9431390893064
266 0.005 1.33 3 640.5027438963596 461.4837315136116 461.3740139973592 907.926743982916 961.2962556875278 987.6917235844343 591.3168609821059 299.9426823873131 833.0452708495054 293.943182738759
267 0.005 1.335 3 640.7664597005271 461.9933229804494 461.8842535687806 907.9367213370989 961.2970141211702 987.692170320066 591.5417799172925 299.996671560404 833.0889991761964 293.9432266139675
268 0.005 1.34 3 641.0296707049122 462.5017736855514 462.3933509746928 907.9466928299172 961.2977724108605 987.6926171044481 591.7664482401053 300.0508199344301 833.1326689939785 293.9432706063939
269 0.005 1.345 3 641.2924318922834 463.0090857169864 462.9013083253774 907.9566677398354 961.2985268119988 987.6930607363644 591.9908825140261 300.1051259523406 833.1762896894768 293.9433145560685
270 0.005 1.35 3 641.5546689310083 463.5152610011925 463.4081275656641 907.9666384072262 961.2992805079568 987.6935052738617 592.2150527100085 300.1595879355584 833.2198559285597 293.9433583090825
271 0.005 1.355 3 641.8164081579308 464.0203015638931 463.913810653951 907.9766212490283 961.3000333018859 987.6939472399303 592.4389265676596 300.2142035423126 833.2633767065619 293.9434017452149
272 0.005 1.36 3 642.0776347799692 464.5242094203844 464.4183596646815 907.986611712888 961.3007867038383 987.6943893916541 592.6625196063666 300.2689719596663 833.3068511798942 293.9434448784164
273 0.005 1.365 3 642.3383586606811 465.0269866347767 464.9217766272573 907.9966103838104 961.3015365002243 987.6948298107777 592.8859335662524 300.323886724112 833.3502796238818 293.9434875433789
274 0.005 1.37 3 642.5985662088036 465.528635157638 465.4240635343313 908.0066106989399 961.3022858026129 987.6952693161163 593.1090902044365 300.3789517939701 833.3936647250368 293.9435297038809
275 0.005 1.375 3 642.8582859064871 466.0291569322001 465.9252223560118 908.0166175395016 961.3030348325781 987.6957068705574 593.3319671833153 300.4341670478559 833.4370053037927 293.9435713114726
276 0.005 1.38 3 643.1175576926048 466.5285538069241 466.4252550419745 908.0266357521725 961.3037815950944 987.6961431285455 593.554632614277 300.4895299584982 833.4803041086736 293.9436123518128
277 0.005 1.385 3 643.376370903974 467.0268278447234 466.9241635853387 908.036659999599 961.3045283023993 987.6965816161002 593.7770390017953 300.5450405069675 833.5235620026759 293.9436527650827
278 0.005 1.39 3 643.6346673625148 467.5239809644592 467.421949946588 908.0467013212781 961.3052738801578 987.697019856105 593.9992339526095 300.6006961535728 833.5667787834474 293.9436926861611
279 0.005 1.395 3 643.8924785345837 468.0200152397911 467.9186161185738 908.0567498468808 961.3060176502954 987.6974543517168 594.2211997171689 300.6564967159435 833.6099505270872 293.9437320719928
280 0.005 1.4 3 644.1497539079863 468.5149326634644 468.4141641018138 908.0668016324563 961.3067585520023 987.6978891331806 594.4429457294939 300.712441763087 833.6530828227537 293.9437710741353
281 0.005 1.405 3 644.4065327803216 469.008735273976 468.9085959471957 908.0768698814885 961.3074987162214 987.698322564652 594.6644524424174 300.7685301143007 833.6961754030118 293.9438097063067
282 0.005 1.41 3 644.6627955187167 469.5014250826205 469.4019136874966 908.0869404463004 961.3082379934444 987.6987579701163 594.8857065430302 300.8247610458808 833.7392300821439 293.9438481077171
283 0.005 1.415 3 644.9185542699041 469.9930041881671 469.8941193689645 908.0970179320132 961.3089775201912 987.6991930539084 595.1067778639006 300.8811341870396 833.7822434856071 293.9438863354597
284 0.005 1.42 3 645.1737966773495 470.4834746643658 470.3852150301228 908.1071063763629 961.3097151419933 987.6996271421626 595.3276217462613 300.9376471451203 833.8252210196442 293.9439244691358
285 0.005 1.425 3 645.4285278918277 470.9728384782951 470.8752027002457 908.1172046908949 961.3104508731685 987.7000583239271 595.5482300765166 300.9942990072931 833.8681610166572 293.9439625572953
286 0.005 1.43 3 645.6827711534778 471.4610975996121 471.3640843746099 908.1273115713199 961.3111835079505 987.7004883583093 595.7686601957113 301.0510891037248 833.9110582755023 293.9440006581628
287 0.005 1.435 3 645.936577679956 471.9482541315138 471.8518621198596 908.1374289836338 961.3119156584978 987.7009197358185 595.9888457373885 301.1080160011444 833.9539200514388 293.944038844734
288 0.005 1.44 3 646.1898794737369 472.4343104729751 472.3385386927188 908.1475577099641 961.3126519030002 987.7013499510299 596.2088486159217 301.1650791926025 833.99673529093 293.9440771002492
289 0.005 1.445 3 646.4427277609436 472.9192697755689 472.8241224366288 908.157695605307 961.313381561832 987.7017783428921 596.4285799290774 301.2222781653163 834.0395154766026 293.9441152793414
290 0.005 1.45 3 646.6950609429778 473.4031361456712 473.3086240450007 908.1678431229439 961.3141121388763 987.702206969127 596.6480804674085 301.2796127148753 834.0822483610552 293.9441536409647
291 0.005 1.455 3 646.9468658861307 473.8859141776946 473.792034965444 908.1779973419463 961.3148393746328 987.702635007741 596.8673743497355 301.3370805792199 834.1249468177775 293.944192319402
292 0.005 1.46 3 647.1981718918613 474.3676049196683 474.274354743896 908.1881491902672 961.3155664575842 987.7030641871363 597.0864485652996 301.3946803937827 834.1675949314609 293.9442310535432
293 0.005 1.465 3 647.4489670524542 474.8482091676908 474.7555845719072 908.1983191036356 961.3162925688581 987.7034917871244 597.3053487026981 301.452410810056 834.2102112431338 293.9442698580595
294 0.005 1.47 3 647.6992626183082 475.3277281439087 475.2357262927703 908.2084965373208 961.3170130330204 987.7039153494693 597.5240073057859 301.5102726529987 834.2527801967069 293.9443087024409
295 0.005 1.475 3 647.9490676993753 475.806163330562 475.7147819049857 908.2186867522531 961.3177329465665 987.7043396364005 597.7424477928906 301.5682650864909 834.2953291285666 293.9443475823124
296 0.005 1.48 3 648.1983803576405 476.2835163417466 476.1927533962012 908.2288762404303 961.3184506927624 987.7047633133087 597.9606923932353 301.6263872753578 834.3378316579089 293.9443864769876
297 0.005 1.485 3 648.4472125257421 476.7597887829995 476.6696426707429 908.2390679187901 961.3191650636396 987.705185072578 598.1787864300637 301.6846377567978 834.3802952319629 293.9444253759971
298 0.005 1.49 3 648.6956053241978 477.2349824139728 477.1454516848588 908.249271977568 961.3198834271318 987.7056050632521 598.3967500409452 301.7430160113566 834.4227036292118 293.944464196981
299 0.005 1.495 3 648.9435295699672 477.7090990219886 477.6201823353967 908.2594928203459 961.3205980960271 987.7060262876166 598.6144091281235 301.8015206603149 834.465075276172 293.9445029678007
300 0.005 1.5 3 649.1909548795633 478.1821404883784 478.0938365258569 908.2697283087501 961.3213116364219 987.7064493156626 598.8318026361 301.8601495529535 834.5074123682361 293.9445416770254
301 0.005 1.505 3 649.4378324819145 478.6541086052179 478.5664161003682 908.2799647140619 961.3220212196677 987.706867997851 599.049044076063 301.9189025505618 834.5497053856661 293.9445802961536
302 0.005 1.51 3 649.6841748061441 479.1250052067412 479.0379229213676 908.2902042117378 961.3227322216378 987.707284847466 599.2660277721733 301.9777800651401 834.5919564445188 293.944618811403
303 0.005 1.515 3 649.9299864872627 479.5948321237464 479.5083588284351 908.3004534192368 961.3234415883812 987.7077049742679 599.4827524295483 302.0367814632154 834.6341555591132 293.9446572210003
304 0.005 1.52 3 650.1753456072498 480.0635913534292 479.9777257363941 908.3107165433473 961.3241506384013 987.7081195944744 599.6992880220314 302.0959041328931 834.6763119208899 293.9446955357567
305 0.005 1.525 3 650.4201761589525 480.5312846591914 480.4460254828498 908.3209922860019 961.3248542941948 987.7085336609497 599.9156041239178 302.1551474818438 834.7184282685158 293.9447337323774
306 0.005 1.53 3 650.6644955666856 480.9979140546387 480.9132599895349 908.3312753982044 961.325557233794 987.7089478013173 600.1317113628427 302.214510709415 834.7605196120098 293.9447717996571
307 0.005 1.535 3 650.9083179459451 481.4634814671219 481.3794312101641 908.3415674077544 961.326256926198 987.7093596628322 600.347566252721 302.2739931272794 834.8025548494165 293.9448097545566
308 0.005 1.54 3 651.1516540421272 481.9279887832255 481.8445410321146 908.3518613788269 961.3269599177986 987.7097722793899 600.5632241634794 302.3335936213778 834.8445720755282 293.944847595147
309 0.005 1.545 3 651.3944812022273 482.391437924226 482.3085913749442 908.3621682915058 961.3276594408677 987.7101840023661 600.7786454173072 302.3933111553552 834.8865475537067 293.944885343073
310 0.005 1.55 3 651.6368430013173 482.8538308001722 482.7715841570296 908.3724817060795 961.3283563116026 987.7105959072088 600.9938736441278 302.4531451615176 834.9284801060202 293.9449229711644
311 0.005 1.555 3 651.8787562562381 483.3151692876727 483.2335213007661 908.3828020656246 961.329052449866 987.7110059122355 601.2089029402197 302.5130940582641 834.9703785509336 293.9449604684685
312 0.005 1.56 3 652.1202909912422 483.7754554469169 483.694404781322 908.3931382280072 961.3297454646982 987.7114140786301 601.4237353573168 302.5731564055069 835.0122253410656 293.9449978863687
313 0.005 1.565 3 652.3610910183122 484.2346910100062 484.1542364953357 908.4034598705352 961.3304332327453 987.7118184555787 601.6382174210129 302.6333349164921 835.0540262867119 293.9450349177453
314 0.005 1.57 3 652.6014612294498 484.6928780961324 484.6130184833191 908.4138042033115 961.3311232036192 987.712225155218 601.8525808531443 302.6936253669132 835.0957993053576 293.9450719968702
315 0.005 1.575 3 652.8414647781469 485.1500231024193 485.0707613455007 908.4241978472213 961.3317890616652 987.7126252744416 602.0668184336155 302.7540259696391 835.1375334770059 293.9451088241611
316 0.005 1.58 3 653.0807073055729 485.6061226299258 485.5274545402816 908.4345342931109 961.3324704827552 987.7130259133595 602.2806395930586 302.8145404850722 835.1792096474408 293.9451454099432
317 0.005 1.585 3 653.3196714379729 486.0611786717997 485.9831024790623 908.4449056203989 961.3331556329616 987.7134311954752 602.4943197551958 302.8751625304268 835.2208550768688 293.9451818951626
318 0.005 1.59 3 653.5579004923721 486.5151931466176 486.4377073726723 908.4552625536136 961.3338394535882 987.7138344658458 602.7076181330422 302.935896926406 835.2624581250883 293.945218291152
319 0.005 1.595 3 653.7958501245356 486.96816842656 486.8912714493964 908.4656522715198 961.3345226983276 987.7142386368188 602.9208197874036 302.9967359969444 835.3040284446416 293.9452546183608
320 0.005 1.6 3 654.0330828516545 487.4201064118744 487.3437968410906 908.4760229214139 961.3352042435964 987.7146413179045 603.1336603632885 303.0576850772162 835.3455537683955 293.9452908506644
321 0.005 1.605 3 654.2700202272691 487.8710093448696 487.795285670115 908.4864218884975 961.3358849668971 987.7150405535129 603.346442139108 303.1187391906563 835.3870420145633 293.9453270423698
322 0.005 1.61 3 654.5062584682593 488.3208791218167 488.245740030448 908.4968072462995 961.3365616158491 987.7154395619754 603.5588602454998 303.1799021970599 835.4284424640783 293.9453631621874
323 0.005 1.615 3 654.7422044489665 488.7697180422037 488.6951620104787 908.5072156960236 961.3372391372507 987.7158411594374 603.771219510458 303.2411671345164 835.4698536201539 293.9453992515342
324 0.005 1.62 3 654.9774254855664 489.2175279514642 489.1435536771711 908.5176099962241 961.3379146447388 987.7162402090961 603.9831540807262 303.3025390721073 835.5112135000935 293.9454352950842
325 0.005 1.625 3 655.2123720937512 489.6643111416762 489.5909171240339 908.5280395603928 961.3385899235402 987.7166386162833 604.1949835812965 303.3640114885008 835.5525453621499 293.9454713639395
326 0.005 1.63 3 655.4465868667614 490.1100694262784 490.0372543862736 908.5384470530945 961.3392614755744 987.7170378442229 604.4064556046194 303.42558939346 835.5938279476684 293.9455074070081
327 0.005 1.635 3 655.6805189644435 490.5548050212155 490.4825675053425 908.5488843140107 961.3399339932826 987.7174324931286 604.6178353282698 303.4872660849762 835.6350701329768 293.9455434786785
328 0.005 1.64 3 655.9137322095527 490.9985197822989 490.9268584981758 908.5592997642727 961.3406011167621 987.7178273915132 604.8288488054149 303.5490467551235 835.6762631061855 293.9455795448519
329 0.005 1.645 3 656.14664561693 491.4412159609918 491.3701294392406 908.569752371152 961.3412690353512 987.7182225831829 605.0397507232924 303.6109237713068 835.7174139072748 293.9456156573744
330 0.005 1.65 3 656.378845822529 491.8828954364936 491.8123823671406 908.580201113001 961.3419330731949 987.7186141824234 605.2501770308588 303.6729035215106 835.7585202085223 293.9456517390489
331 0.005 1.655 3 656.610743377808 492.3235604198825 492.2536193250417 908.5906604650213 961.3425962284824 987.7190058987071 605.4605658193647 303.7349787456836 835.7995950670612 293.9456878678775
332 0.005 1.66 3 656.841931165717 492.7632127525233 492.6938423658291 908.6011036992741 961.343256772548 987.7193995589502 605.6705692206697 303.7971516133045 835.8406185938851 293.9457239906197
333 0.005 1.665 3 657.0727011268891 493.2018545907601 493.1330534823699 908.6115623998115 961.3439174370537 987.7197886279819 605.8804283455385 303.8594223625503 835.8816116142355 293.9457602645878
334 0.005 1.67 3 657.3029778798889 493.639487952007 493.5712547098161 908.6220225297309 961.344579652154 987.7201838693018 606.0900001086138 303.9217891887087 835.9225620246353 293.9457965987466
335 0.005 1.675 3 657.532749482651 494.0761148813147 494.0084481000702 908.632482747492 961.3452384625438 987.7205746334141 606.2993334461639 303.9842508256999 835.9634680355083 293.945832955675
336 0.005 1.68 3 657.7620184503071 494.5117374343131 494.4446357135342 908.6429544458664 961.3458969340896 987.7209650735283 606.5084265626557 304.0468082775909 836.0043320325467 293.9458693043144
337 0.005 1.685 3 657.9907820109145 494.9463576383039 494.8798195967768 908.6534264266173 961.346551335292 987.7213508611517 606.717249118755 304.1094579576023 836.0451468063716 293.9459056189886
338 0.005 1.69 3 658.2190418975655 495.3799775554011 495.3140018115903 908.663903634045 961.3472034010372 987.721737355043 606.9258215136888 304.172199283239 836.085916604725 293.9459418534882
339 0.005 1.695 3 658.4468114946158 495.8125992623389 495.7471844281635 908.6743873733111 961.3478527588868 987.7221229715823 607.134150059666 304.2350324466995 836.1266433170275 293.9459780396147
340 0.005 1.7 3 658.6740679574725 496.2442247713194 496.1793694570955 908.6848747432282 961.3485007194738 987.7225064417356 607.3422233140046 304.2979574462015 836.167319954924 293.9460141150379
341 0.005 1.705 3 658.9008055031514 496.6748561506588 496.6105589421518 908.6953591696251 961.3491472692057 987.7228903036756 607.5500484719404 304.3609716098713 836.207945259858 293.9460500900168
342 0.005 1.71 3 659.1271152063737 497.1044954528411 497.0407549565975 908.7058526278903 961.3497927808721 987.7232747244783 607.7575937138291 304.4240762260708 836.2485285765616 293.9460859646333
343 0.005 1.715 3 659.3528756945271 497.5331447388268 497.4699595494334 908.7163482639198 961.3504342926888 987.7236580807088 607.9648862729265 304.4872692137827 836.2890351835678 293.9461217094169
344 0.005 1.72 3 659.5781159519343 497.9608060376926 497.8981747621954 908.7268407050865 961.3510791352609 987.7240423548044 608.1718995652575 304.5505503811165 836.3295342024195 293.9461573158281
345 0.005 1.725 3 659.8028554813951 498.3874813775197 498.3254026307876 908.7373506329441 961.3517213367417 987.7244235378769 608.378667929219 304.613919068165 836.3699914243454 293.9461927660178
346 0.005 1.73 3 660.0270970593067 498.8131728484787 498.7516452295062 908.747857940434 961.3523613676349 987.7248023560602 608.5851806417922 304.6773745101415 836.4104053393301 293.9462280586439
347 0.005 1.735 3 660.2508420988739 499.2378824769066 499.1769045894562 908.7583712711122 961.3530007895841 987.7251797326269 608.7914448751891 304.7409151867069 836.4507732674186 293.94626321808
348 0.005 1.74 3 660.4740678950478 499.6616123065441 499.6011827583052 908.7688877497602 961.3536383321158 987.7255579996554 608.997441646878 304.8045411541579 836.491101259479 293.9462982368246
349 0.005 1.745 3 660.6968170358664 500.0843643993442 500.0244817861226 908.7794091842192 961.3542759771584 987.7259354739241 609.2031415240665 304.8682511232319 836.5313829951569 293.9463331255727
350 0.005 1.75 3 660.9190728544261 500.5061407889073 500.4468037194185 908.7899384702658 961.3549092603142 987.7263102307522 609.4085622521272 304.932044198171 836.571625542585 293.9463678930579
351 0.005 1.755 3 661.1408297636264 500.9269435454769 500.8681506182279 908.8004665346951 961.3555416010726 987.7266848684136 609.6137279697747 304.9959199994132 836.611822368412 293.9464025449104
352 0.005 1.76 3 661.362092211511 501.3467746895403 501.2885245035345 908.8110028789432 961.3561730569097 987.7270594623097 609.8186500901201 305.0598767395611 836.6519694148227 293.9464370958772
353 0.005 1.765 1 661.5666654866891 501.7638078403733 501.7063993510075 908.8952859313387 961.3634162890769 987.7272771471389 610.1005860425521 305.1241173351979 836.7435214987939 293.9464439521077
354 0.005 1.77 2 661.7999643212675 502.1816057259257 502.124666802702 908.8452950681301 961.353929906182 987.7269760360109 610.2910850745916 305.1888392067023 836.7529326005724 293.9464824125469
355 0.005 1.775 2 662.0173932144096 502.5984372492347 502.5420185070362 908.8474868965415 961.3545684284505 987.7273243526158 610.489276679129 305.2530790538377 836.7840298641069 293.946510353688
356 0.005 1.78 3 662.2388957005832 503.0142939270442 502.9583888326641 908.8560248149255 961.3582728519998 987.7284437957582 610.662739505124 305.3172880665541 836.8163468102874 293.9465510567795
357 0.005 1.785 1 662.4409131617929 503.4274002008729 503.3723053242722 908.9400427559467 961.3660132426935 987.7289685956962 610.9404495430579 305.3817047695358 836.9067381694678 293.9465669837438
358 0.005 1.79 5 662.6747124523573 503.8412208591903 503.7865572480288 908.8882195281153 961.3600987346096 987.7287233094659 611.054149078014 305.4468881809361 836.904702430515 293.9466155563096
359 0.005 1.795 3 662.8970874832564 504.2541199227486 504.1999262018828 908.8896117045595 961.3605129629022 987.7297365433374 611.2619599334596 305.5110683809693 836.9376074566504 293.9466872549842
360 0.005 1.8 1 663.0970394096651 504.6642897560581 504.6108856349129 908.9711129405425 961.3677901941551 987.7301841415517 611.5396996048541 305.5756694682256 837.0266677675846 293.9467253490913
361 0.005 1.805 6 663.3287746482071 505.0751663408259 505.0221755291113 908.91844148275 961.3620541344161 987.7300170929533 611.6465679061002 305.6411170118009 837.023326934965 293.9467970296006
362 0.005 1.81 3 663.5487940423989 505.4851319020619 505.4325966180903 908.9192213688884 961.3625372475833 987.7309964854961 611.8550342003733 305.705513572696 837.0559048442817 293.9468828835159
363 0.005 1.815 1 663.7469788145032 505.8923918165362 505.8406342676529 909.0002628319821 961.3697771814088 987.73142996861 612.1314055818937 305.7703114807234 837.1445049797386 293.9469327190824
364 0.005 1.82 6 663.9762167960808 506.3003562349969 506.2490013630028 908.9483859773228 961.3640599476964 987.7312442662325 612.2387779604105 305.8360017586964 837.1413920271475 293.9470156558565
365 0.005 1.825 3 664.1943252641804 506.707420591655 506.6565118321004 908.9493880026105 961.364521461004 987.7322038462964 612.4468034859334 305.9006149259101 837.1738736858144 293.9471122782232
366 0.005 1.83 1 664.3914390881883 507.1118029343368 507.0616627504974 909.0300006606478 961.3716896973569 987.7326039057378 612.7215685029106 305.9656053386052 837.2619520939803 293.9471701259154
367 0.005 1.835 6 664.6185826493685 507.516886306591 507.4671413614383 908.9787157985519 961.3660021978545 987.7324170369063 612.8299367762268 306.0315222925296 837.2590137151374 293.9472588785679
368 0.005 1.84 3 664.8349813627699 507.921079343101 507.8717734649877 908.9798712586008 961.3664452086778 987.7333594026817 613.0375222794949 306.0963453971364 837.2914134222628 293.9473602535584
369 0.005 1.845 1 665.0307859918362 508.3226110079859 508.274066314108 909.0599824415787 961.3735400201334 987.7337381125284 613.3107048488445 306.1615224911676 837.3795144695183 293.9474212016725
370 0.005 1.85 6 665.2561723216866 508.7248421455284 508.6766860528149 909.0092768869595 961.3678997853251 987.7335572125 613.4199532952165 306.227655969437 837.3762017817007 293.947508576809
371 0.005 1.855 3 665.470940353188 509.1261915769804 509.0784684710425 909.010584050127 961.3683392493353 987.7344907090684 613.6270313257995 306.2926803039145 837.4084884011972 293.9476076750043
372 0.005 1.86 1 665.6653279498973 509.5248998989592 509.4779310191417 909.0902136350373 961.3753796862113 987.7348586197751 613.8986371104934 306.3580406884894 837.4959446353737 293.9476649562758
373 0.005 1.865 6 665.889090781696 509.9243044515009 509.8777188276019 909.0400263581565 961.3697776601221 987.7346769218674 614.0086594138214 306.4243867241386 837.4929270406053 293.9477443301845
374 0.005 1.87 3 666.1023187797682 510.3228356117216 510.27667758174 909.0414462627346 961.370210828055 987.7356026486568 614.2151820821258 306.4896049525735 837.5251296506043 293.9478343013643
375 0.005 1.875 1 666.2952441972224 510.7187452688366 510.6733346634179 909.1207778853546 961.3772692780805 987.7359768567736 614.4851503342963 306.5551585038652 837.6122212955546 293.9478821059982
376 0.005 1.88 6 666.5175338352865 511.1153478179705 511.0703155857508 909.0709526238943 961.3716446764229 987.7357824340033 614.5959261380875 306.6216969220981 837.6093328561116 293.9479487918086
377 0.005 1.885 3 666.7292382348194 511.5110847585995 511.466475173562 909.0724833126121 961.3720630192101 987.7367030913011 614.8018513789508 306.6871021396234 837.6414493086464 293.9480257231534
378 0.005 1.89 1 666.920734135073 511.9042182409063 511.8603499079079 909.1510676652955 961.3790435372754 987.7370645597032 615.0702936910513 306.7528183512418 837.7278994492073 293.9480610526481
379 0.005 1.895 6 667.1416098858044 512.2980419037311 512.2545472545098 909.1019406566085 961.3734796484492 987.7368742071437 615.1816138424259 306.8195566628638 837.7253249468899 293.9481144310642
380 0.005 1.9 3 667.3518793606504 512.6910073464667 512.6479306439575 909.1035910355814 961.3738960658043 987.7377868590587 615.3868831854724 306.8851456998557 837.7573649136125 293.9481780750104
381 0.005 1.905 1 667.5423253845262 513.0813890962644 513.0390473956082 909.1812203427334 961.3807992010372 987.7381465078529 615.6537124684427 306.9510115323547 837.8430520386352 293.9482019462385
382 0.005 1.91 6 667.7614974534793 513.4724561160671 513.4304837926413 909.1329936358004 961.3752944461992 987.737956964963 615.7656053606921 307.0179504900208 837.8409284213028 293.9482443386888
383 0.005 1.915 3 667.9702522935827 513.8626721945923 513.8211133077335 909.1347859151128 961.375706103827 987.7388614122954 615.9701724389839 307.0837197723978 837.8729528597394 293.948297679616
384 0.005 1.92 1 668.1594556864083 514.2503224982501 514.2094926494087 909.2119057406559 961.3825563271801 987.7392090759214 616.2353644994399 307.1497303922187 837.9580975811824 293.9483131196696
385 0.005 1.925 6 668.3771294919692 514.6386546352821 514.5981899100674 909.1641529188933 961.3770898711631 987.7390250351707 616.3478213742752 307.2168623942243 837.9562001143131 293.9483486691881
386 0.005 1.93 3 668.5844379891238 515.0261426797065 514.9860870577301 909.1660399894112 961.377494573866 987.7399248391645 616.5516872745798 307.2828077418175 837.9881448725089 293.9483956262108
387 0.005 1.935 1 668.7724281993075 515.4110845220046 515.371751502343 909.2427356364753 961.3843147867392 987.7402697520914 616.8153250778963 307.3489983337315 838.072763442831 293.9484063186335
388 0.005 1.94 6 668.9885582232 515.7967030109161 515.7577312072654 909.1953738887157 961.3788705078821 987.7400837990364 616.9281855029378 307.4162995043381 838.0710757760291 293.9484387618673
389 0.005 1.945 3 669.1944651142036 516.1814840899673 516.142917262322 909.1973330660961 961.3792628871565 987.7409761310981 617.1314022359772 307.4824055947612 838.1029161347518 293.9484826810466
390 0.005 1.95 1 669.3810364562106 516.5637349080441 516.5258853540529 909.2734198067768 961.3859950301523 987.7412980049178 617.3933327451904 307.548745164625 838.1867423234252 293.9484919754004
391 0.005 1.955 6 669.5957668623197 516.9466598911567 516.9091675292799 909.2265876213962 961.3806236118691 987.7411301405899 617.5065980604289 307.6162201593542 838.1854926482059 293.9485235839139
392 0.005 1.96 3 669.8002064072704 517.3287539149119 517.2916625080544 909.2286493023328 961.3810174873541 987.742014574853 617.7089543747327 307.6824893491228 838.2172795061504 293.9485666192466
393 0.005 1.965 1 669.9857267039349 517.7083343978054 517.6719549563149 909.3043204197844 961.3877130187212 987.7423358168883 617.969323081625 307.7489544681108 838.3006382203206 293.9485753398024
394 0.005 1.97 6 670.1987903001398 518.0885854778527 518.0525594551834 909.257788886723 961.3823709955914 987.7421711473944 618.0829071275085 307.8166084256338 838.2995243200113 293.9486074317978
395 0.005 1.975 3 670.4020091177509 518.4680123412836 518.4323832137687 909.2600244955844 961.3827597819559 987.743049490402 618.2845771751021 307.8830292187571 838.3312526986083 293.9486504560567
396 0.005 1.98 1 670.5862098936238 518.8449410709675 518.8100187447525 909.3353083724047 961.389423102527 987.7433745880805 618.5433164181374 307.9496261198294 838.4142682410765 293.9486605902834
397 0.005 1.985 6 670.7980860340829 519.2225382771773 519.1879654761926 909.2891945127191 961.3841083905263 987.7432003450064 618.6572890797597 308.0174413876699 838.4131977356052 293.9486935820561
398 0.005 1.99 3 670.9997235095791 519.599317023306 519.5651373903978 909.291373533403 961.3844774492243 987.7440700749069 618.8580923614193 308.084014610603 838.444760602014 293.9487367891911
399 0.005 1.995 1 671.1827248987836 519.9736145725656 519.9401364356232 909.3661019331454 961.3911011661761 987.7444011810604 619.1152583234114 308.1507371708012 838.5268203193114 293.9487476205251
400 0.005 2 6 671.3931575014126 520.3485769190904 520.3154445236257 909.320496788941 961.3858358295981 987.7442206096291 619.229438618739 308.2187137820362 838.526321069548 293.9487811307397
401 0.005 2.005 3 671.5934343543333 520.7227269365509 520.6899838663107 909.3227774434972 961.3861996914596 987.7450807897869 619.4293615880225 308.2854310707418 838.5578605955868 293.9488243914847
402 0.005 2.01 1 671.7751971440465 521.0944125399633 521.0623653982208 909.3969930172726 961.3927670384434 987.745406020709 619.6850687170297 308.352282659883 838.6393763387514 293.9488358126243
403 0.005 2.015 6 671.9842102597243 521.4667589931514 521.4350540878307 909.3518055634019 961.3875451232362 987.745227652157 619.7994338690404 308.4204098567967 838.6390645632796 293.9488695994581
404 0.005 2.02 3 672.1831872870521 521.8382991911673 521.8069799418399 909.3541652867825 961.3879076198766 987.746081959427 619.9985577752545 308.4872663684797 838.6705049785382 293.9489126931225
405 0.005 2.025 1 672.363901026811 522.2073907327282 522.1767622818766 909.4279494376582 961.3944404555118 987.7464055831464 620.2526669696498 308.554359206246 838.7516942425715 293.9489244726523
406 0.005 2.03 6 672.5713951541323 522.5771400508562 522.5468502672474 909.3831281875107 961.3892439559503 987.7462276083921 620.3672324360109 308.6225352419244 838.7513978535902 293.9489583512168
407 0.005 2.035 3 672.7689564724506 522.9460889802459 522.9161812606311 909.3855388037158 961.3895994164071 987.7470763760831 620.5655000730696 308.6895194054956 838.7827366001271 293.9490011681443
408 0.005 2.04 1 672.9484988550544 523.3126051307067 523.2833832367571 909.4588670176454 961.3961231218492 987.7474282075527 620.8180693347663 308.7567241976213 838.863644034258 293.9490131343931
409 0.005 2.045 6 673.1545833552907 523.6797759729374 523.650889077588 909.4144494492352 961.3909373546516 987.7472290549475 620.9327677395042 308.8250299810767 838.8633115169001 293.9490469935201
410 0.005 2.05 3 673.3507893716519 524.0461521689411 524.0176437027391 909.4169129654251 961.3912780842498 987.7480642839497 621.1302256549146 308.8921415515305 838.8945287628077 293.949089436082
411 0.005 2.055 1 673.5290682331452 524.4101117713326 524.3822840393026 909.4898145185706 961.3977693431011 987.7484135618002 621.3813166886686 308.9594613456408 838.9749539287369 293.9491014652969
412 0.005 2.06 4 673.7315362810226 524.7747270905087 524.7472305707115 909.4452101775269 961.392962787328 987.7481975861631 621.5116585194229 309.027839589786 838.9754868547855 293.9491355430555
413 0.005 2.065 3 673.9257908046465 525.1385543138318 525.11143249462 909.4497692916128 961.3929443752351 987.7489790570805 621.7025555190205 309.0951136496854 839.0070643139246 293.9491730086293
414 0.005 2.07 1 674.1035035780351 525.4999837580316 525.4735373092894 909.5224690638199 961.3992661349102 987.7492432885085 621.9521924800041 309.1625109116666 839.0869935829534 293.9491802614411
415 0.005 2.075 6 674.3079380817651 525.8620597199103 525.8359416156727 909.4784101939422 961.3941232503263 987.7490894619842 622.0666765739662 309.2310478508523 839.086773219898 293.9492132776075
416 0.005 2.08 3 674.5019732023418 526.2233528938431 526.1976059101142 909.4808522485298 961.3944574873982 987.7499233595448 622.2622219389684 309.2983839991738 839.1176892064137 293.9492523697324
417 0.005 2.085 1 674.6780177289638 526.5822616862055 526.5571848192716 909.5529001378 961.4008737426001 987.75026075931 622.5101929390655 309.3658978118751 839.1971231864264 293.94926297743
418 0.005 2.09 4 674.8779652496449 526.9418183278466 526.9170658859696 909.5088589123961 961.3961281221931 987.7500679791357 622.6398147297693 309.4345277951672 839.1978379731167 293.9492941126785
419 0.005 2.095 3 675.0696700528568 527.300598211363 527.2762132949503 909.5134021560538 961.396114439685 987.7508422861623 622.8287832218826 309.5020324590728 839.2291508839955 293.9493281640097
420 0.005 2.1 1 675.2449232828267 527.6570121933451 527.6332919759882 909.5851792866456 961.4023749317355 987.7511150970139 623.0754058009638 309.5696339527852 839.308081978803 293.9493332558048
421 0.005 2.105 4 675.4446032472717 528.0140696354221 527.9906707326643 909.5413325163327 961.397652247031 987.7509477329983 623.2048215285201 309.6383497602446 839.3088459644546 293.9493641462385
422 0.005 2.11 3 675.6354286586989 528.3703563209433 528.3473214006322 909.5458154529539 961.397631454007 987.7517150052437 623.3927831626247 309.7059480683271 839.3399703566828 293.9493948807243
423 0.005 2.115 1 675.8095678069311 528.7242916220174 528.7019162829563 909.6169888867947 961.4038319237824 987.7519806140989 623.6379071295445 309.7736320902115 839.4181803167564 293.9493982295949
424 0.005 2.12 4 676.0080818168675 529.0788675321605 529.0568101623178 909.573504631777 961.3991532248278 987.7518263053652 623.7665572913683 309.8424558641677 839.4191639496715 293.9494268412085
425 0.005 2.125 3 676.1977685711753 529.432678286403 529.4109813316729 909.5779746896702 961.3991418309625 987.7525966223415 623.9534153303148 309.9101536548298 839.4501623504004 293.9494554317552
426 0.005 2.13 1 676.3707851966956 529.7841530783168 529.7631104232005 909.6486778687267 961.4053006255414 987.752858309124 624.1970015830793 309.9779128739445 839.5279567175078 293.949457427625
427 0.005 2.135 4 676.5680781557789 530.1362646120089 530.11553666229 909.6054940767988 961.4006556308083 987.7527107034678 624.3250922712716 310.046853645028 839.528960340952 293.9494850121133
428 0.005 2.14 3 676.7565163825813 530.4876164027711 530.4672454614258 909.6099543974639 961.4006502146947 987.7534794134771 624.5108747933792 310.1146537980059 839.5598130632179 293.9495127890442
429 0.005 2.145 1 676.9284780904549 530.8366476240257 530.8169258566983 909.679889195769 961.4067698123755 987.7537508833457 624.7529126041034 310.1824907707468 839.6371578687324 293.9495140293026
430 0.005 2.15 4 677.124447502286 531.1863114863128 531.1669014391683 909.6373093773371 961.4021617383019 987.7535998086267 624.88045385386 310.2515420788223 839.6382174931257 293.94954139452
431 0.005 2.155 3 677.311667205198 531.535221104109 531.5161647764893 909.6417843945767 961.4021578904839 987.7543646193949 625.0652042221699 310.3194378693274 839.668944875365 293.9495693926726
432 0.005 2.16 1 677.4824871594028 531.8818247611999 531.8634129079229 909.7112612804347 961.4082500010074 987.7546420382265 625.3054888564189 310.3873440037382 839.7458147126018 293.9495713398618
433 0.005 2.165 4 677.6772110074581 532.2290577229835 532.210954472735 909.6690219807044 961.4036694265972 987.7544914118175 625.432661010015 310.4565067249641 839.7469748709235 293.9495998366977
434 0.005 2.17 3 677.863228839195 532.5755417661693 532.5577889641381 909.6735051967974 961.4036643587415 987.7552521545896 625.6163702553451 310.5244973422093 839.777573454309 293.9496293445885
435 0.005 2.175 1 678.0327943766594 532.9197346561286 532.9026214131949 909.7424632708904 961.40967597484 987.7555046880619 625.8550406160896 310.5924786561622 839.8538519209696 293.9496330705771
436 0.005 2.18 4 678.2263313379344 533.2645533690326 533.2477457056315 909.7006072424122 961.4051549188958 987.7553729106678 625.9817943251861 310.6617379312885 839.8551807867178 293.9496636625936
437 0.005 2.185 3 678.4111147195636 533.6086284046917 533.5921680158611 909.7050988537806 961.4051609660185 987.7561333221651 626.1644713931834 310.7298153541992 839.8856613505825 293.9496955348317
438 0.005 2.19 1 678.5795590998198 533.9504270241007 533.9346013948023 909.7736383124943 961.4111439715808 987.7563888418308 626.4017473316297 310.7978560907555 839.9614882137705 293.9497017203948
439 0.005 2.195 4 678.7718667378233 534.2928478980253 534.2773248979582 909.7321128815593 961.4066468092536 987.7562564777156 626.5279481694546 310.8672156010372 839.9629078216376 293.9497348227422
440 0.005 2.2 3 678.9554187799565 534.6345302799401 534.6193514482218 909.7366054958839 961.4066538677225 987.7570115084294 626.7096332296961 310.9353784376489 839.993251419286 293.9497692855566
441 0.005 2.205 1 679.1227822875283 534.9739508745695 534.9594019652502 909.8049289617383 961.4125883825685 987.7572588256705 626.9452945410435 311.0034872422062 840.0687810656974 293.9497779971371
442 0.005 2.21 4 679.3138255376408 535.3139902249112 535.299741169505 909.763528949922 961.4081282977928 987.757133539709 627.0710781235757 311.0729347366364 840.0701484763923 293.9498133154577
443 0.005 2.215 3 679.4961175647925 535.6532962573674 535.6393883178495 909.7680231194526 961.40813502934 987.7578849304905 627.251775213434 311.1411760691636 840.1003443252608 293.9498499548985
444 0.005 2.22 1 679.6623950694621 535.9903544847514 535.9770726923247 909.8358936415731 961.414029687218 987.7581312797951 627.4858426999159 311.2093202634011 840.1753832416059 293.9498606418915
445 0.005 2.225 4 679.8521593464263 536.3280271248232 536.3150425840672 909.7948394711353 961.4096024807914 987.758010349221 627.611258718222 311.2788733059592 840.1768571723674 293.9498973249346
446 0.005 2.23 3 680.0332302476065 536.6649720644442 536.6523255598695 909.7993672886168 961.4096091743542 987.7587554611515 627.790988907289 311.3471880920456 840.206933339049 293.949935197656
447 0.005 2.235 1 680.1983475687344 536.9996838848303 536.9876589104693 909.8668035195344 961.415467101676 987.75900049258 628.0235216641596 311.4153470053834 840.2814963898595 293.9499469638393
448 0.005 2.24 4 680.3869043139769 537.3350067330189 537.323276080259 909.8260811674552 961.4110699247198 987.7588765378862 628.1485452189911 311.4850120828135 840.283072010812 293.9499840841001
449 0.005 2.245 3 680.5668079325561 537.6696071248409 537.6582114061374 909.8306243565584 961.4110778868016 987.7596197505899 628.3273018059978 311.5534046326064 840.3130179231367 293.9500223375118
450 0.005 2.25 1 680.7311998758793 538.0019884103158 537.9912096257311 909.8976921750152 961.4169122729251 987.7598647097615 628.5583143366838 311.6216084835947 840.3872090688772 293.9500343664572
451 0.005 2.255 4 680.9181669775733 538.3349773793045 538.324490113463 909.8572546049022 961.4125337151636 987.7597399983874 628.6829253327759 311.6913561869267 840.3888146330313 293.9500711885466
452 0.005 2.26 3 681.0967757724101 538.6672490337395 538.6570937503025 909.8618074455593 961.4125388179025 987.7604803669107 628.8607192397337 311.759815169841 840.4186242245971 293.9501091257592
453 0.005 2.265 1 681.2600825336722 538.9973164684931 538.9877734060923 909.9285040594594 961.4183575651477 987.7607325096116 629.0903469135245 311.828049857898 840.4923654112586 293.9501208355185
454 0.005 2.27 4 681.4457722839566 539.3279877625349 539.3187335002017 909.8883518650781 961.4139905953485 987.7605993834094 629.214498866525 311.8978800510581 840.4940590234075 293.9501570521068
455 0.005 2.275 3 681.623170536017 539.6579467855627 539.6490215903092 909.8929173561645 961.41399032059 987.7613325966474 629.3913373509847 311.9664037159014 840.5237475884273 293.9501944839175
456 0.005 2.28 1 681.7853831501782 539.9857153110122 539.9773980567875 909.9592015456124 961.4197761649864 987.7615843935913 629.6194566404387 312.0346932226452 840.5970445984441 293.9502056662307
457 0.005 2.285 4 681.9698460776531 540.3140847531391 540.3060534908525 909.919374705187 961.4154353268367 987.7614520930691 629.7432043241786 312.1045847855984 840.598821016339 293.9502411713075
458 0.005 2.29 3 682.1460296087719 540.6417468965936 540.6340417589587 909.9239572327441 961.4154354529071 987.762181558866 629.9191055352474 312.173164137202 840.6283899679514 293.9502780403529
459 0.005 2.295 1 682.3071694339135 540.9672323650699 540.9601307336487 909.9897654364227 961.4211738866868 987.7624292016197 630.145766659566 312.2414885584328 840.7011825200219 293.9502887229002
460 0.005 2.3 2 682.4895661811664 541.2933516183472 541.2865430760767 909.9540589092982 961.4137015753417 987.7621547867197 630.3120589416301 312.3109469449815 840.7124024549923 293.9503203795105
461 0.005 2.305 2 682.6606965344048 541.6187458034744 541.6122777092945 909.9573616659127 961.4141467991731 987.7623675353507 630.4825607466878 312.3798704762605 840.7397885874234 293.9503393714614
462 0.005 2.31 3 682.8350761138473 541.9434001716253 541.9372727160186 909.9652575167058 961.4170468818952 987.7632379461929 630.6357120476916 312.448771115827 840.7678423793218 293.9503663793815
463 0.005 2.315 1 682.9950554226546 542.2658994258023 542.260374185338 910.031845284921 961.4231818506697 987.7635811660883 630.8590592866964 312.5171562326669 840.8405704666285 293.950370372917
464 0.005 2.32 2 683.1770398856054 542.5890279198085 542.5837961235316 909.9975113847812 961.4156005720562 987.7632128721327 631.0230917809751 312.5866679023494 840.8523542157463 293.9503981206782
465 0.005 2.325 2 683.347083728323 542.9114364947154 542.9065438603892 910.000582894734 961.4159860588712 987.7634417257282 631.1920092931681 312.6556637282139 840.8795727102723 293.9504154914675
466 0.005 2.33 3 683.519931555009 543.2331102317215 543.2285564429635 910.0081948903785 961.4188695403299 987.7643070467449 631.3435738902878 312.7246526283983 840.9073399125465 293.9504407501534
467 0.005 2.335 1 683.6785220258259 543.5526460553619 543.548689566969 910.0741532556945 961.4249534208759 987.7646500927465 631.5648822497869 312.7930838826795 840.9794628232253 293.9504438020581
468 0.005 2.34 4 683.8601039305519 543.8727692168611 543.8690945499377 910.0359992539529 961.4205485696804 987.7644465242209 631.6850718314745 312.8631965795267 840.9819544024107 293.950475125606
469 0.005 2.345 3 684.0322399314965 544.1921997564888 544.1888446144724 910.0402971828605 961.4205126457447 987.7651549458394 631.8565897539332 312.9319829642163 841.0109350855628 293.9505096246853
470 0.005 2.35 1 684.1895712379951 544.5095019548934 544.5067361504897 910.1046732737287 961.4261506879632 987.7654065961025 632.0776625561537 313.0004315983579 841.0821294681618 293.9505191684195
471 0.005 2.355 2 684.3678653706056 544.8274233264681 544.8249431272133 910.0698694844367 961.4188250227037 987.7651248896182 632.2406189859958 313.0700695735688 841.0933468493322 293.9505507408775
472 0.005 2.36 2 684.5350638916901 545.1446356681128 545.1424871700535 910.0730623147155 961.4192502963723 987.765331564422 632.4074615672566 313.1391705063997 841.1202233028266 293.950570342502
473 0.005 2.365 3 684.7054401665137 545.461124365818 545.4593075260861 910.0806694779918 961.422094067553 987.7661873848621 632.5572525346184 313.2082507637558 841.1476822117259 293.9505980195875
474 0.005 2.37 1 684.8614514878119 545.7755055475848 545.7742760959078 910.1457507077644 961.4280785785242 987.7665139094651 632.7751156386321 313.276736424766 841.2187121030084 293.9506031084186
475 0.005 2.375 2 685.0391542178641 546.0905019640402 546.0895576963177 910.1123269594799 961.4206663678939 987.7661506256889 632.9358097290631 313.3464089763246 841.2304970442899 293.9506325360096
476 0.005 2.38 2 685.2051452137808 546.4047947047248 546.4041802970482 910.1153312726696 961.4210505755098 987.7663815471984 633.1010961823245 313.4155629129614 841.2571956907299 293.950652064246
477 0.005 2.385 3 685.3740256699663 546.7183693373402 546.7180842862615 910.1228042421945 961.4238783127287 987.7672282551548 633.2494118991559 313.4847056767271 841.2844482983837 293.9506795250154
478 0.005 2.39 1 685.5287538743751 547.0298536826148 547.0301509860767 910.1872861905189 961.4298142320853 987.7675625200444 633.4654310678884 313.5532225080698 841.3548235884958 293.9506845493854
479 0.005 2.395 2 685.7049815708926 547.341947882334 547.3425278102882 910.1542737286295 961.422488172513 987.7671994557303 633.6248600194398 313.6229396782841 841.3666817734654 293.9507152223696
480 0.005 2.4 2 685.869544835454 547.6533443210793 547.6542509624733 910.1572508671819 961.4228629786543 987.7674240034444 633.7887737518629 313.6921363606317 841.393185838735 293.9507359190097
481 0.005 2.405 3 686.0370156727765 547.964028343371 547.965261287289 910.1644977811114 961.4256615417249 987.7682665000069 633.935827129246 313.7613243662664 841.4202785211089 293.9507645225326
482 0.005 2.41 1 686.1901160597432 548.2726390468756 548.2744493516179 910.2283647040639 961.4315717093515 987.7686034052124 634.1499234651843 313.8298616846279 841.4899112764141 293.9507707379074
483 0.005 2.415 2 686.3649284407502 548.5818546086865 548.5839447111431 910.1957559947368 961.4242799613429 987.7682330588206 634.3080428167647 313.8996164579971 841.5020283221036 293.9508027890556
484 0.005 2.42 2 686.5281917048318 548.8903782182912 548.8927918030004 910.1987190515342 961.4246475457414 987.7684566869726 634.4705284290908 313.9688491869979 841.5284087547707 293.950824643224
485 0.005 2.425 3 686.6942678923417 549.1981953246832 549.2009317120325 910.2058859612216 961.4274254135039 987.7692931866872 634.616467414075 314.0380737693907 841.5550999831701 293.9508542561393
486 0.005 2.43 1 686.8460306450429 549.5039563927832 549.5072646740448 910.2692373314904 961.4333068604747 987.7696339949848 634.828529982814 314.1066214896988 841.6241193214946 293.950861370674
487 0.005 2.435 2 687.019340388125 549.8103173379662 549.8139023643274 910.2369765673034 961.4260555334819 987.7692556455002 634.9854350567416 314.1764032204172 841.6362657140303 293.9508942609802
488 0.005 2.44 2 687.1811856737363 550.1159921069285 550.1198972633067 910.2399292639803 961.4264204919484 987.7694795620122 635.1467692711237 314.2456648004175 841.6624399721031 293.9509166352602
489 0.005 2.445 3 687.3457739323496 550.420966177069 550.4251908290812 910.2470022747976 961.42917511141 987.7703121631395 635.2915962981878 314.3149223881534 841.6889026515576 293.9509468351441
490 0.005 2.45 1 687.4962260952323 550.7239014578753 550.7286925514719 910.3098151429685 961.4350119955027 987.7706508616301 635.5018038479074 314.3834704143352 841.7573613726995 293.9509545036044
491 0.005 2.455 2 687.6679468900626 551.0274316216394 551.0324964886981 910.2779168454448 961.427821108032 987.770274730027 635.6575187031555 314.4532864837952 841.7694870562143 293.9509878793714
492 0.005 2.46 2 687.8283579175456 551.3302815867361 551.335663238713 910.2808553464296 961.4281790504907 987.7704982728411 635.8176034975224 314.522572454167 841.7954916082401 293.9510106012181
493 0.005 2.465 3 687.991497701185 551.6324368429987 551.6381346251216 910.2878843076884 961.4309159592891 987.7713243110518 635.9613212747646 314.5918517675052 841.8217687772348 293.9510412221644
494 0.005 2.47 1 688.1405763634606 551.9325702247359 551.9388291105264 910.3500767410396 961.4366928932608 987.7716637488148 636.1696870832453 314.6603967123534 841.8896012567168 293.9510492918742
495 0.005 2.475 2 688.3107873663818 552.2332938684768 552.239823547814 910.3186273175048 961.4295849897893 987.7712932617334 636.3242227468244 314.7302271498959 841.9017789078097 293.9510830297933
496 0.005 2.48 2 688.4698003337728 552.5333433329845 552.5401864434181 910.3216095028275 961.4299468700347 987.7715144598974 636.4830575368077 314.7995286791513 841.9276354122624 293.9511059953816
497 0.005 2.485 3 688.6314984590842 552.8327040971074 552.8398599764248 910.328548565227 961.4326474252647 987.7723329368699 636.6256518970686 314.8688250836973 841.9537102213011 293.9511369035207
498 0.005 2.49 1 688.7792129146613 553.1300592109914 553.137771142102 910.3901494266606 961.4383688666783 987.7726692409907 636.8323555121616 314.937361833193 842.0209243695159 293.9511452674059
499 0.005 2.495 2 688.947952824734 553.428000659611 553.4359803680957 910.359164199513 961.4313384860237 987.7723022471855 636.9856997490923 315.0072072787156 842.0331904162483 293.9511792975596
500 0.005 2.5 2 689.1055505221553 553.7252737948577 553.7335636081382 910.3621243169345 961.4316921399084 987.7725231345649 637.143330053541 315.0765276048266 842.0588912118117 293.9512024430799
501 0.005 2.505 3 689.2657895260569 554.0218641893711 554.0304634326046 910.3689957345573 961.4343661341493 987.7733333495886 637.2847869797856 315.1458270742158 842.0847667299428 293.9512336012435
502 0.005 2.51 1 689.4122461292809 554.3164657264614 554.3256156947473 910.4300726496779 961.4400424362486 987.7736701302383 637.4897066475255 315.2143812206948 842.1515499406979 293.951242183284
503 0.005 2.515 2 689.5794198002694 554.6116490253429 554.6210638444485 910.39943673877 961.4330741351256 987.7733059128253 637.6419493587169 315.2842141432449 842.1636759572522 293.9512763349127
504 0.005 2.52 2 689.7356054751231 554.9061700316292 554.9158916294908 910.4024104224034 961.4334236921144 987.7735235373518 637.7983242162254 315.3535182151853 842.1892169691234 293.9512995063343
505 0.005 2.525 3 689.8943952228474 555.2000143039937 555.2100420067852 910.4092376590946 961.4360784510349 987.7743317472684 637.9386631162175 315.4228202703732 842.2149283603907 293.9513307278057
506 0.005 2.53 1 690.0394920008587 555.4918868100262 555.5024600031688 910.4698135555882 961.4417134992284 987.7746650783172 638.1417326619295 315.4913312995238 842.2811397434774 293.9513393860508
507 0.005 2.535 2 690.2051611834763 555.7843362517215 555.7951713948909 910.4395369434803 961.4347989184288 987.7743029029433 638.2927684786345 315.5611745112678 842.2932706072927 293.9513734598196
508 0.005 2.54 2 690.3599760969712 556.0761292858288 556.0872679059613 910.4425118715834 961.4351424147804 987.7745231253358 638.4479875293524 315.6304856376854 842.3186546513526 293.9513965383373
509 0.005 2.545 3 690.517358419278 556.3672516444426 556.378693056353 910.4492863648504 961.4377793543941 987.7753211008506 638.5873827194441 315.6997890049413 842.3441972738216 293.9514276510409
510 0.005 2.55 1 690.6611714456207 556.6564190066631 556.6684005653053 910.5093896549068 961.4433537924361 987.7756452655807 638.7886060972387 315.7682810779829 842.4098399528009 293.9514362645214
511 0.005 2.555 2 690.8253424610236 556.9461588308445 556.9583994356793 910.479418205053 961.436509663852 987.7752961436191 638.9386728141775 315.8381167533222 842.4219804830225 293.9514704119919
512 0.005 2.56 2 690.9787611511837 557.2352481919909 557.2477890440352 910.4824074193014 961.4368556421998 987.7755120462183 639.0927382493041 315.9074197338741 842.4472137587053 293.9514935595113
513 0.005 2.565 3 691.1347181384788 557.5236728288515 557.5365132204821 910.489141789515 961.439467221814 987.7763058004788 639.2311306650091 315.9767150572227 842.472595771991 293.9515243664148
514 0.005 2.57 1 691.2772357391592 557.8101593168996 557.8235346915861 910.5487412774396 961.4450012370849 987.7766302378316 639.4306011788992 316.0451709858655 842.5376847650947 293.9515331157398
515 0.005 2.575 2 691.4399258094097 558.0972136588973 558.1108451491524 910.5191194575724 961.438208922115 987.776281619831 639.5796447448324 316.1149939878846 842.5498284128671 293.9515671498255
516 0.005 2.58 2 691.5919793382542 558.3836234374114 558.3975518961109 910.5221133476612 961.4385503815116 987.7764966342141 639.7325623021504 316.1842823035445 842.5749106770389 293.9515902668272
517 0.005 2.585 3 691.7466138150987 558.6693744864897 558.6835992081429 910.5288237954571 961.4411428687921 987.7772834893907 639.8699917077852 316.2535604654837 842.600125386388 293.9516208308017
518 0.005 2.59 1 691.8878037072208 558.9532039486285 558.9679585689653 910.58789423114 961.4466200012735 987.7775973204475 640.067749863569 316.3219845065793 842.6646063593648 293.9516295520788
519 0.005 2.595 2 692.048954658411 559.2375966575195 559.2526046167545 910.5586088501243 961.4398873901858 987.7772503875614 640.2156569536107 316.3917900217668 842.6767537189349 293.9516632257096
520 0.005 2.6 2 692.1996661068478 559.5213506642689 559.5366524201795 910.5616248500162 961.4402310722027 987.7774682041889 640.3674549225001 316.4610597547412 842.7016909766207 293.9516861915977
521 0.005 2.605 3 692.3528198640729 559.8044517257806 559.8200465714419 910.5682918790967 961.4427988689793 987.7782505267593 640.5038335690458 316.5303261311746 842.7267715006024 293.9517166822611
522 0.005 2.61 1 692.4928124258697 560.0856485393549 560.1017680846608 910.626837470269 961.4482308304348 987.7785679437799 640.6999181542473 316.5987094391439 842.7907005543892 293.9517252729237
523 0.005 2.615 2 692.6525408546343 560.3674034436816 560.3837735268463 910.597946691519 961.4415683789354 987.7782267287492 640.8467729023761 316.6684910782744 842.8028868930604 293.9517588417443
524 0.005 2.62 2 692.8018816561247 560.6485254304403 560.6651861479889 910.6009725078645 961.4419045476379 987.7784417526941 640.9974086828017 316.7377400648053 842.8276881506033 293.9517814916344
525 0.005 2.625 3 692.9536352984071 560.9290003512016 560.9459509994857 910.6075975452113 961.4444505418589 987.7792151009268 641.1328125936647 316.8069798200521 842.8526096849082 293.9518118027373
526 0.005 2.63 1 693.0923703789728 561.2075876319653 561.2250579174274 910.665652714089 961.4498420391537 987.7795321765253 641.3271504151484 316.875349966847 842.9160004009517 293.9518202734094
527 0.005 2.635 2 693.2506411413925 561.4867284084456 561.5044464567591 910.6370940036657 961.4432299566436 987.7791920653627 641.4730140460819 316.9450858734052 842.9281878458462 293.9518537591483
528 0.005 2.64 2 693.3986357210873 561.7652420864521 561.7832476277849 910.6401319788807 961.4435640689236 987.7794055114862 641.6225706132279 317.0142970658387 842.9528437603785 293.9518763929028
529 0.005 2.645 3 693.5490954931282 562.0431145502575 562.0614068113483 910.6467337612251 961.4460904842081 987.7801751481386 641.7571043331504 317.0834936498398 842.9776030286943 293.9519063880023
530 0.005 2.65 1 693.6865564804017 562.3191150514174 562.3379221180428 910.7043092730349 961.4514426266371 987.7804851966223 641.9496998714244 317.1518121928546 843.0404578108121 293.9519146412009
531 0.005 2.655 2 693.8432186953347 562.5956647069429 562.6147168968772 910.6760120700351 961.4448756574719 987.7801456545478 642.0944900130773 317.2215314778692 843.0525695743698 293.9519481089774
532 0.005 2.66 2 693.989917430065 562.8715930358198 562.8909296515012 910.6790602617388 961.445207293825 987.7803557084698 642.2429345177891 317.2907018697899 843.0770845481371 293.9519699605456
533 0.005 2.665 3 694.1390619074482 563.1468862325365 563.16650638161 910.6856712009391 961.447707936037 987.7811191595266 642.3765794364723 317.3598566546272 843.1017225653236 293.9519998179812
534 0.005 2.67 1 694.2752477405072 563.4203247577464 563.4404547419624 910.7426880987335 961.4530081692687 987.7814269287929 642.5674900474847 317.4281206751979 843.1638400936099 293.9520079143895
535 0.005 2.675 2 694.4304648200975 563.6943070523677 563.7146794239497 910.7148884297192 961.446509126728 987.7810930120182 642.7112272121078 317.4977895359625 843.1761149778935 293.952041064446
536 0.005 2.68 2 694.5758654999087 563.9676739038578 563.9883274900781 910.7179755373226 961.4468352349493 987.781301705586 642.8586191131394 317.5668936053316 843.2005387467881 293.9520626880735
537 0.005 2.685 3 694.7236713679811 564.2404113437805 564.2613452799261 910.7244516357861 961.4493196773919 987.7820615732156 642.991350658519 317.6360243852038 843.2250177367498 293.9520921123514
538 0.005 2.69 1 694.8586820536749 564.5113103048042 564.532749213127 910.7810720301335 961.4546217283061 987.7823820789124 643.180670420553 317.704154793571 843.2866775382129 293.9521000010994
539 0.005 2.695 2 695.012448365275 564.7827483915896 564.8044270180067 910.753500943312 961.4481232457809 987.7820269813959 643.3233648174714 317.7738198507207 843.2988996377891 293.9521326999263
540 0.005 2.7 2 695.156495771578 565.0535767770167 565.0755335973276 910.756585889612 961.4484431562374 987.7822346987754 643.469663500968 317.8429156795145 843.323181029462 293.9521538555927
541 0.005 2.705 3 695.3029548340493 565.3237815481616 565.3460156253248 910.7630307476726 961.4509137195137 987.7829916873154 643.6014866243502 317.9120132333024 843.3475020890006 293.952183042876
542 0.005 2.71 1 695.4366047860891 565.5921636732847 565.6148983239685 910.8191686136372 961.4561723883911 987.7833119106028 643.7891286319432 317.9800809862634 843.4086816522027 293.952190685534
543 0.005 2.715 2 695.5890302331023 565.8610809218815 565.884052489345 910.7919258369694 961.4497357623752 987.7829623987641 643.9308510546516 318.0497028148852 843.4208972848212 293.9522231030093
544 0.005 2.72 2 695.7318332076807 566.1293940122486 566.1526405710465 910.7950241993985 961.4500491324462 987.7831651027788 644.0761301589494 318.1187457704441 843.4450199892221 293.9522440144227
545 0.005 2.725 1 695.8650673491628 566.3958782620739 566.4196253345735 910.8473427897426 961.4566236453143 987.7842186352786 644.2568575806031 318.1869353097427 843.5023794365931 293.9522479419354
546 0.005 2.73 2 696.0172313284921 566.6628945561848 566.6868676553783 910.8205903915652 961.4511435400547 987.7837379721161 644.3899755839439 318.2565752561631 843.5125775429935 293.9522862737048
547 0.005 2.735 2 696.1594469203194 566.9293156335974 566.9535541993561 910.8246409707307 961.4513645246269 987.7839143023405 644.5322994062342 318.325512176572 843.5366812885893 293.9523151586715
548 0.005 2.74 1 696.2916531465999 567.1939244230184 567.2186551703751 910.876659568916 961.4578783277008 987.7849689639419 644.7116093987811 318.3936275571273 843.5936939499724 293.952322253037
549 0.005 2.745 2 696.4426663684009 567.459062016132 567.4840118818912 910.8500468206925 961.4523884115637 987.7844873127343 644.8436490144061 318.4631975784034 843.6039088679023 293.9523619118028
550 0.005 2.75 2 696.58392562058 567.7236107625429 567.748819792062 910.8540232256428 961.4525956937067 987.784647223158 644.9850605967252 318.5320704569173 843.627876117959 293.9523936738807
551 0.005 2.755 1 696.7151849313215 567.9863618630967 568.0120570266071 910.9056708656789 961.4590589781993 987.7856832752284 645.1631881457656 318.6001151651855 843.6845090384119 293.9524033139608
552 0.005 2.76 2 696.8652349316914 568.2496388858447 568.2755485908818 910.8792321938915 961.4535915776482 987.7851947466286 645.2945232189056 318.6696334277912 843.6946855600427 293.9524469358969
553 0.005 2.765 2 697.0055820846571 568.5123326583481 568.5384971107335 910.8831574570287 961.4537849052507 987.7853426663407 645.4351460026526 318.738455340313 843.7184930037776 293.9524821166097
554 0.005 2.77 1 697.1360358005677 568.773242288032 568.7998880112368 910.9344454515034 961.4601974698503 987.7863656810669 645.6121336399842 318.8064438151852 843.7747235768782 293.9524945391452
555 0.005 2.775 2 697.2851106698888 569.0346750414852 569.0615318828669 910.9081806461342 961.45475325553 987.7858748722524 645.7427862323634 318.8759106557135 843.7848832549544 293.9525411925173
556 0.005 2.78 2 697.4245304524758 569.295529624409 569.322637701556 910.9120653100682 961.4549400793984 987.7860192401454 645.8825809686326 318.9446841075054 843.8085408176796 293.9525787401254
557 0.005 2.785 1 697.5540766896693 569.5546132941602 569.5821981991994 910.9629896908694 961.4612937666227 987.7870210647003 646.0583944081694 319.0126128086358 843.8643744498222 293.9525932778964
558 0.005 2.79 2 697.7021162693912 569.8142169023835 569.842010110863 910.9369233006132 961.4558861818589 987.7865385886147 646.1882898972115 319.0820304923802 843.8744911314682 293.9526415853932
559 0.005 2.795 2 697.840594802508 570.0732471305188 570.1012886134777 910.9407861010119 961.4560720389624 987.7866818694808 646.3272404555222 319.1507529292739 843.8980077945753 293.9526800205688
560 0.005 2.8 1 697.9692380896556 570.3305189160839 570.3590332150345 910.9913532393812 961.4623666092832 987.7876664787831 646.5018947915743 319.2186169182505 843.9534456108154 293.9526955833534
561 0.005 2.805 2 698.1163054141911 570.5883077173008 570.6170278872925 910.9654983764885 961.4570025248871 987.7871907091212 646.6310672709564 319.2879835798955 843.9635805382832 293.9527438408348
562 0.005 2.81 2 698.253880863322 570.8455277367447 570.8744934716773 910.9693348286518 961.4571902964977 987.7873367816175 646.7692207289928 319.356653974923 843.9869432993488 293.9527814647476
563 0.005 2.815 1 698.3816972270887 571.101001949354 571.1304365395944 911.019572585359 961.4634421662766 987.7883102784066 646.9427426100337 319.424455824128 844.0422443099202 293.9527966529858
564 0.005 2.82 2 698.5276667981104 571.3569897855923 571.3866279217708 910.993878265754 961.4581177440713 987.7878436362078 647.0711663405741 319.4937784719567 844.0521018412893 293.9528436798649
565 0.005 2.825 2 698.6643569787694 571.6124134568236 571.6422945886724 910.9977418426993 961.4583030836924 987.7879878924515 647.2085166178457 319.5623849006089 844.0753422033924 293.9528788255568
566 0.005 2.83 1 698.7914211385526 571.8661036408242 571.8964498199575 911.0476536052172 961.4644941441787 987.788942305948 647.3809530903694 319.630092599087 844.1302459455643 293.9528917796967
567 0.005 2.835 2 698.9363727597266 572.1203042638441 572.1508518191478 911.0221740954058 961.4592091708978 987.7884767914364 647.5086866648734 319.6993574201225 844.1400768536638 293.9529344898004
568 0.005 2.84 2 699.0720084986102 572.3739447266488 572.4047329819398 911.0259494261891 961.459404458347 987.7886305697941 647.645174830786 319.7679217572299 844.1631800459002 293.9529661749451
569 0.005 2.845 1 699.1980601271765 572.6258637205938 572.6571133749176 911.0754960817295 961.4655718927648 987.7895971002774 647.816415944445 319.8355732700307 844.2177644402842 293.9529771530994
570 0.005 2.85 2 699.3421853821329 572.8782901604105 572.909739147506 911.0502936420723 961.4603313586829 987.7891394112689 647.9434980292615 319.9047744681693 844.227598463745 293.9530173627193
571 0.005 2.855 2 699.4770488772871 573.1301606867278 573.1618480304747 911.0540951602809 961.4605247458486 987.789285022235 648.0792577367079 319.9732741956793 844.2505650281971 293.9530460796074
572 0.005 2.86 1 699.6022295581593 573.380320528964 573.4124659988414 911.1032351340591 961.4666412210972 987.7902396863908 648.2493038000032 320.0408537338095 844.3047384948384 293.9530542152179
573 0.005 2.865 2 699.7452675712568 573.6309852421723 573.6633281071645 911.0782568104761 961.4614422629754 987.7897853296897 648.3756969187588 320.1100076287822 844.3145786856811 293.9530909983696
574 0.005 2.87 2 699.8792863829656 573.881098343159 573.91367731242 911.0821160732885 961.4616305418767 987.7899265445395 648.510659517452 320.178435686104 844.3374707522891 293.9531162123972
575 0.005 2.875 1 700.0036474406148 574.1295129154819 574.1625463343938 911.1309455184912 961.467705598312 987.7908729789289 648.6796390850103 320.2459186489158 844.3912782270161 293.953122182679
576 0.005 2.88 2 700.1457364738493 574.3784288691702 574.4116577870611 911.1061474351883 961.4625338883997 987.7904183771717 648.8053332210452 320.3150184396312 844.4010923388037 293.9531558530599
577 0.005 2.885 2 700.2788347757885 574.6267971984724 574.6602600826146 911.1099780420594 961.4627207676394 987.7905602640585 648.939512893838 320.3833909784332 844.4238490846794 293.953178568609
578 0.005 2.89 1 700.4023616306182 574.8734787532895 574.9073925662788 911.1584956916633 961.4687611214628 987.7915033674367 649.1074060660399 320.4508083125883 844.4773083334649 293.9531826486859
579 0.005 2.895 2 700.5434831367345 575.1206584258688 575.1547658980116 911.1339033964392 961.4636227752834 987.791052029937 649.2324028014858 320.5198416948134 844.4871074669895 293.9532144024134
580 0.005 2.9 2 700.6756811541028 575.3672944711805 575.4016338229691 911.1377184401039 961.4638074474676 987.7911935504986 649.3657651756927 320.5881414460135 844.5097385177934 293.9532358272311
581 0.005 2.905 1 700.7983798416484 575.6122547651541 575.647041558909 911.1859457725004 961.4698356032894 987.7921380977197 649.5325725453035 320.6554822861891 844.5628638336615 293.9532388662081
582 0.005 2.91 2 700.9386231236076 575.8577107046893 575.8926893319436 911.1615679187337 961.4647022453388 987.7916804841932 649.6569116954336 320.724425481311 844.5726474931388 293.9532691898274
583 0.005 2.915 2 701.0698534546707 576.1026266864191 576.1378352147834 911.1653437918728 961.4648878227644 987.791820532144 649.7894843800206 320.7926662926972 844.5951497453368 293.9532903393182
584 0.005 2.92 1 701.1916587810366 576.3458783096088 576.381530919421 911.2132580823162 961.4708850211196 987.7927663586411 649.955168352728 320.8599259371964 844.6479370564678 293.9532927647975
585 0.005 2.925 2 701.3310010188702 576.5896225558081 576.6254652268565 911.1891032917168 961.4657851345103 987.792311272057 650.0788375188811 320.9288140821307 844.6577444843606 293.9533231591342
586 0.005 2.93 2 701.4613520256111 576.83283074156 576.868901297011 911.1928747741174 961.465967206813 987.792449143357 650.2106531024718 320.9969825328769 844.6801420335559 293.9533446864642
587 0.005 2.935 1 701.5822084594823 577.074385465721 577.1108968785416 911.2404598816287 961.4719227621014 987.7933882069594 650.3752524039526 321.0641510505916 844.7325635621431 293.9533472786961
588 0.005 2.94 2 701.7206284234826 577.3164298504186 577.3531296345059 911.2164994482488 961.4668617502098 987.792933523967 650.4983207905955 321.1329623614263 844.7423800844368 293.953377882335
589 0.005 2.945 2 701.8501209383174 577.5579420106239 577.5948677162181 911.2202624272715 961.467045088083 987.7930743427578 650.6293919974905 321.2010574534175 844.7646698226099 293.9533998637435
590 0.005 2.95 1 701.9700981929524 577.7978116065798 577.8351749577215 911.2674560100527 961.4729562501436 987.7940118520607 650.7929325204263 321.2681439693228 844.8166419294433 293.9534029352413
591 0.005 2.955 2 702.1076198539332 578.0381680770297 578.0757179608567 911.2437798819823 961.4679275835971 987.7935553519951 650.9152501438049 321.3368834735571 844.8265422345022 293.9534340090762
592 0.005 2.96 2 702.2362505187715 578.27799611837 578.3157699776143 911.2475749282174 961.4681134124523 987.7937052330193 651.0455238949778 321.4049006725779 844.8487246280629 293.9534566555147
593 0.005 2.965 1 702.3552768875272 578.5161926495311 578.5544008914453 911.2944429936322 961.4739769022551 987.7946289525347 651.2079535794643 321.4719042136339 844.9003304918084 293.9534601924369
594 0.005 2.97 2 702.4918996587137 578.7548730337239 578.7932661743235 911.2710248953949 961.4689942617143 987.7941871352652 651.3296395548431 321.5405647034549 844.910250513592 293.9534917120577
595 0.005 2.975 2 702.6197046489345 578.9930288488592 579.0316440520618 911.2747878819623 961.4691724843613 987.7943206524311 651.4591773028154 321.6085050069931 844.9323264452195 293.9535149170977
596 0.005 2.98 1 702.7379077657729 579.2295641839964 579.2686105463516 911.3213833379393 961.4750023629391 987.7952411717201 651.6205559694707 321.6754110910423 844.9835881238406 293.9535189505156
597 0.005 2.985 2 702.8736728558329 579.4665802834903 579.505809908881 911.2981092873491 961.4700449271609 987.7948009008244 651.7415684369441 321.7439951351818 844.9935140137368 293.9535508545425
598 0.005 2.99 2 703.000648162067 579.7030755309632 579.7425253317884 911.3018581891771 961.4702237729352 987.7949267571918 651.8703547670656 321.8118569964561 845.0154753382621 293.9535745455112
599 0.005 2.995 1 703.1181200038665 579.9379614249351 579.97783919362 911.3482571608461 961.4760651450507 987.7958615151592 652.0306664833333 321.8786768621766 845.0665193176987 293.9535788991323
600 0.005 3 2 703.2529147264734 580.173324843463 580.2133842940348 911.3250822338847 961.4710971632187 987.7954047548149 652.1509024349916 321.9471784013683 845.0763270582692 293.9536110559042
601 0.005 3.005 2 703.3790096580691 580.408171057144 580.4484488425161 911.3288066575244 961.4712704528439 987.7955363109108 652.2788756194195 322.0149585869988 845.0981533654109 293.9536349617179
602 0.005 3.01 1 703.495691002958 580.6414181846367 580.6821209499076 911.3749035242597 961.4770738316759 987.7964667799154 652.4380252398646 322.0816856559973 845.1488786981909 293.9536396555654
603 0.005 3.015 2 703.6295982346144 580.8751402643354 580.9160230456949 911.3519202529399 961.4721403336514 987.7960157598599 652.5577890935257 322.1501055709213 845.1586518918436 293.9536719035499
604 0.005 3.02 2 703.7548434683249 581.1083488403701 581.1494480560144 911.3556390008715 961.4723131147863 987.7961455262471 652.6851409014985 322.2178031711503 845.1803712069976 293.9536959753775
605 0.005 3.025 1 703.8707310892319 581.3399693259852 581.381490262771 911.4014374867249 961.4780801931327 987.7970719872391 652.843290865219 322.2844400606114 845.2307681539635 293.9537007775022
606 0.005 3.03 1 703.9927767653954 581.5709480826584 581.612844255113 911.4267036127454 961.4770764246044 987.7959111840536 652.9958554633724 322.3514798394558 845.2716412566601 293.9537204903265
607 0.005 3.035 1 704.1164765607225 581.8013282562341 581.8435880539705 911.4404972359999 961.4752572738814 987.7955478695987 653.1430418344866 322.4187915870673 845.3054544823076 293.9537301600836
608 0.005 3.04 1 704.2403291024802 582.0311191980948 582.0737304019422 911.4495672772547 961.4744715595515 987.7959010360215 653.2858321489872 322.4862329644313 845.3352783154673 293.9537368228204
609 0.005 3.045 1 704.3635947028465 582.2603269617578 582.3032787966135 911.4574063494824 961.474593484038 987.7963948995491 653.4253169638858 322.5537577456435 845.3631548487764 293.9537413422349
610 0.005 3.05 1 704.4862019300837 582.4889572271097 582.5322401115858 911.4654343368391 961.4751663349047 987.7967757692207 653.562476968443 322.621257568755 845.3903169761271 293.9537460718845
611 0.005 3.055 1 704.6082485023128 582.7170154799753 582.760620959878 911.4739585838158 961.4758123101363 987.7970287122456 653.698115883845 322.6887072965186 845.4173170812036 293.9537547675611
612 0.005 3.06 1 704.7298600788563 582.944506755519 582.988427422497 911.4828642566712 961.4763661162862 987.7972179369616 653.8327510610648 322.7561094562805 845.4443474492086 293.953766693417
613 0.005 3.065 1 704.8511393687073 583.1714357461691 583.2156650839167 911.4919846587901 961.4768112559334 987.7974044640663 653.9666989648606 322.823447805426 845.4714386179801 293.9537820789873
614 0.005 3.07 1 704.9721485192769 583.3978067542429 583.4423390277871 911.5011803110575 961.4771837757171 987.7976100642936 654.1001523001045 322.8907326368448 845.4985555281726 293.9538000789711
615 0.005 3.075 1 705.0929199991635 583.6236235120562 583.6684537328738 911.5103568188944 961.4775234292696 987.7978344462556 654.2332201751379 322.9579614315207 845.5256681537301 293.9538205859729
616 0.005 3.08 1 705.213456511333 583.8488895596385 583.8940133310457 911.519507106372 961.4778563290409 987.7980626552564 654.3659597267299 323.0251386295706 845.5527378346364 293.9538434082484
617 0.005 3.085 1 705.3337451258971 584.0736080078563 584.1190215097702 911.5286137034343 961.4781933971207 987.798284597966 654.4983794224748 323.0922678747907 845.5797532238647 293.9538684666664
618 0.005 3.09 1 705.4537790298276 584.2977820687523 584.3434818261828 911.5376686247216 961.4785223814712 987.7984933028642 654.6305347439885 323.159352497487 845.6066879922488 293.9538955996371
619 0.005 3.095 1 705.5735575139986 584.5214147597072 584.5673976242571 911.5467072417919 961.4788589409486 987.798698688095 654.7624534350632 323.2263898457791 845.6335707064529 293.953924696682
620 0.005 3.1 1 705.6930959471081 584.7445089670251 584.7907720735683 911.5557087353392 961.479200038197 987.7989045607661 654.8941279572471 323.2933938743128 845.660410178236 293.9539555819186
621 0.005 3.105 1 705.812392082616 584.967067639541 585.0136082976381 911.5646819570845 961.4795436488447 987.7991066121364 655.0255648446669 323.3603599594648 845.6872008576892 293.9539881431475
622 0.005 3.11 1 705.9314365971952 585.1890931209232 585.2359089497789 911.5736168401435 961.4798761800389 987.7993015473888 655.1567494408732 323.4272883714763 845.7139267100542 293.9540222481616
623 0.005 3.115 1 706.0502194258672 585.4105880825663 585.457676918013 911.5824372061965 961.4801942765016 987.7994946380225 655.2876522795165 323.4941811210603 845.740574674185 293.9540577634708
624 0.005 3.12 1 706.1687202300756 585.6315547550304 585.6789144681926 911.5912735192533 961.4805147453064 987.7996834253639 655.418310739706 323.5610380990847 845.7671368506327 293.9540945387018
625 0.005 3.125 1 706.2869460906588 585.8519952372691 585.8996239245655 911.6001005290759 961.4808239483598 987.799862601163 655.548707318336 323.6278598451373 845.7936218920365 293.9541324669405
626 0.005 3.13 1 706.4048953086533 586.0719117197571 586.1198075959268 911.6089067735548 961.4811224894939 987.8000376480187 655.678844250675 323.6946451571094 845.820029758259 293.9541713918954
627 0.005 3.135 1 706.5225560655385 586.2913062265063 586.339467630083 911.6176910760872 961.4814166152599 987.8002132074549 655.8087310136222 323.761396648648 845.8463644857761 293.954211165802
628 0.005 3.14 1 706.6399341565836 586.5101808096348 586.5586061781039 911.6264625039898 961.4817184989978 987.800395732649 655.9383482313729 323.8281125515286 845.8726182556899 293.9542516312733
629 0.005 3.145 1 706.7570649038125 586.7285375390964 586.7772253511195 911.6352115641282 961.482018310776 987.8005729514242 656.0677149336575 323.8947787512011 845.8988260596442 293.9542926284942
630 0.005 3.15 1 706.8738664748998 586.946378828059 586.995327674168 911.6440903005222 961.4823084791288 987.8007494038771 656.1968929747715 323.9614158011178 845.9249219879832 293.9543339900852
631 0.005 3.155 1 706.9904513027783 587.1637062024272 587.2129145994777 911.6528565483766 961.482603518928 987.8009259683282 656.3257903547772 324.028019458991 845.9509969067831 293.95437553869
632 0.005 3.16 1 707.1068177369965 587.3805214797167 587.4299880782199 911.6615625289908 961.4829047211615 987.8011069433513 656.4544197267063 324.0945904103239 845.9770516195593 293.9544171070238
633 0.005 3.165 1 707.2230276297861 587.5968263726554 587.6465499000798 911.6702104633329 961.4831961395217 987.8012800024661 656.5827578474953 324.1611265325733 846.0030561659116 293.9544584961752
634 0.005 3.17 1 707.338914350279 587.8126222324843 587.8626014685492 911.6787075300575 961.4834497839294 987.8014465675393 656.7108380705145 324.2276399488972 846.0289190105138 293.9544995590746
635 0.005 3.175 1 707.4545296445156 588.0279110286475 588.0781447830236 911.6872468785132 961.4837311418991 987.8016211353942 656.838626829889 324.2940998421787 846.0547429906422 293.9545401156197
636 0.005 3.18 1 707.5699223071243 588.2426943564146 588.2931815293748 911.6958093660569 961.4840250419936 987.8017981915706 656.9661685569552 324.3605241866848 846.0805323453955 293.9545799967916
637 0.005 3.185 1 707.6850332930157 588.4569736749887 588.5077132308838 911.7043687716641 961.4843182601101 987.8019708811356 657.0934312406781 324.4269119370593 846.1062747485819 293.9546190539272
638 0.005 3.19 1 707.7998932354295 588.670750067084 588.7217409786543 911.7129433201707 961.4846149828101 987.8021451573591 657.2204218959215 324.4932634985238 846.1319660075478 293.9546571508819
639 0.005 3.195 1 707.9144968413763 588.8840257243625 588.9352669173826 911.7214884230175 961.4849045177461 987.8023169348476 657.3471594244695 324.5595597556036 846.1576111544269 293.9546941787735
640 0.005 3.2 1 708.0287757072464 589.0968019282324 589.1482924587064 911.7299974000724 961.4851895532613 987.8024897146911 657.4736177286038 324.6258496106211 846.1831680270444 293.954730035655
641 0.005 3.205 1 708.1428252181191 589.3090805800856 589.3608193885566 911.7384746510897 961.4854682714085 987.8026561038505 657.6000490509307 324.6920945696714 846.2086728829843 293.954764646281
642 0.005 3.21 1 708.2566271487916 589.5208632971207 589.5728493565413 911.74694421882 961.4857510720894 987.8028277453283 657.7261093148811 324.7583028508287 846.2341271988458 293.9547979409328
643 0.005 3.215 1 708.3701262362878 589.7321516333238 589.7843839774579 911.755418998365 961.4860482386721 987.8030073272954 657.8518677974574 324.8244705644937 846.2595411908559 293.954829861735
644 0.005 3.22 1 708.4833551790872 589.9429468827865 589.995424586186 911.7638919505753 961.4863502588414 987.8031871299698 657.9773699128224 324.890720063197 846.2849184250316 293.9548603753436
645 0.005 3.225 1 708.59635634336 590.1532501639922 590.2059723950786 911.7723227284724 961.486637660465 987.8033566906578 658.1025794538749 324.9568512971635 846.310242240334 293.9548894752471
646 0.005 3.23 1 708.7091482692738 590.3630631254522 590.4160289689439 911.7807416377177 961.4869242396012 987.8035294367259 658.2275095838486 325.0229187025434 846.3355131109056 293.9549171534724
647 0.005 3.235 1 708.8216433599996 590.5723873522484 590.6255958660184 911.7891596451581 961.487220931463 987.8037065424304 658.3521837363588 325.0889444729773 846.3607703114784 293.954943420411
648 0.005 3.24 1 708.9339127646867 590.7812239609434 590.8346743272289 911.7975512842222 961.4875152482681 987.8038838076436 658.47657549024 325.1549249858537 846.3859579514461 293.9549682994357
649 0.005 3.245 1 709.0459489844153 590.9895742095659 591.0432656278986 911.8059089032998 961.4877996455879 987.8040527159995 658.6007058127582 325.2208657312984 846.4110690311562 293.9549918397128
650 0.005 3.25 1 709.1577465104207 591.1974394853091 591.2513711436409 911.814264012154 961.4880867757212 987.8042250273205 658.72456023866 325.2867625678048 846.4361252270373 293.9550140800942
651 0.005 3.255 1 709.2692969310206 591.4048206095639 591.458991923705 911.822709847144 961.4883835026875 987.8043995059049 658.8481516485539 325.3526067783255 846.4611919949235 293.9550350795083
652 0.005 3.26 1 709.3806298716098 591.6117195888486 591.6661296941533 911.8310847490116 961.4886762166117 987.8045758591599 658.9715084500414 325.4184162881384 846.4862012221791 293.9550549057928
653 0.005 3.265 1 709.4917116053444 591.8181377356535 591.8727858809523 911.8393054220498 961.4889512180032 987.8047424319327 659.0945365912022 325.4841953570484 846.5111237364524 293.9550736475924
654 0.005 3.27 1 709.6025983854814 592.0240765451583 592.0789618461821 911.8476091975699 961.4892523801203 987.8049209235221 659.2173523696362 325.5499340356322 846.5360272226671 293.9550913671631
655 0.005 3.275 1 709.7131933997266 592.2295368715553 592.284658530377 911.8558919322364 961.489548341056 987.8050958871357 659.33994726458 325.6156336875595 846.5608460446538 293.9551081449401
656 0.005 3.28 1 709.8235399637744 592.4345200583325 592.4898772965703 911.8641644639906 961.4898436446473 987.8052713268437 659.4622749213988 325.6812890386346 846.5856170063793 293.9551240629537
657 0.005 3.285 1 709.9336266112817 592.6390272456925 592.6946193206521 911.872403978564 961.490127399783 987.8054392201052 659.5843257146128 325.7469066056313 846.6103209192648 293.9551392323552
658 0.005 3.29 1 710.0434939150934 592.8430599520024 592.8988860472095 911.8806422176766 961.4904132797421 987.8056053123645 659.7061448099124 325.8124848030296 846.634972414427 293.9551537228091
659 0.005 3.295 1 710.1531020627367 593.0466191937453 593.1026786086668 911.8888752150035 961.4907062798311 987.8057819153081 659.8277004051658 325.8780055463872 846.6595871709354 293.955167613211
660 0.005 3.3 1 710.2624677606748 593.249706341031 593.3059983120148 911.8970944317352 961.4910006673564 987.8059569911569 659.9490006234164 325.9435021988622 846.6841619410982 293.9551809882522
661 0.005 3.305 1 710.3715816017467 593.452322150613 593.5088462901015 911.9052113669242 961.4912742495019 987.8061233249449 660.0699657550631 326.0089591061579 846.7086638267218 293.955193946193
662 0.005 3.31 1 710.4804452092694 593.6544681767749 593.7112236950636 911.9133730718152 961.4915618032851 987.8062942512082 660.1907170005443 326.0743761731356 846.7331196599811 293.9552065473127
663 0.005 3.315 1 710.5890672163522 593.8561456954584 593.9131318008722 911.9215455605924 961.4918562013042 987.806466183563 660.3112313390088 326.1397527329578 846.7575404019351 293.9552188606888
664 0.005 3.32 1 710.6974415843124 594.057355808253 594.1145717596708 911.9296899886177 961.4921399214879 987.8066309899863 660.4314934776457 326.2050901132785 846.781901111388 293.9552309643968
665 0.005 3.325 1 710.8055711322554 594.2580997693874 594.3155448527941 911.9378493433269 961.4924283526594 987.8068004099487 660.5514873628581 326.2703862292407 846.8062283541002 293.9552429114806
666 0.005 3.33 1 710.9134682738087 594.4583787710989 594.5160522688345 911.9459908116952 961.4927187038943 987.8069735842031 660.6712497647162 326.3356293990422 846.8305145641793 293.9552547548776
667 0.005 3.335 1 711.0211307834318 594.658193862976 594.7160950979644 911.9540932372822 961.492999962522 987.8071388779988 660.7907544723116 326.4008317864246 846.8547443247827 293.9552665623684
668 0.005 3.34 1 711.1285911859441 594.8575460770302 594.915674254597 911.9623339932821 961.4932896650876 987.807303281625 660.9100727995645 326.4659961185068 846.8789456716032 293.9552783750687
669 0.005 3.345 1 711.2358860711287 595.0564370823441 595.1147915856086 911.9704626645017 961.4935657746092 987.8074700768192 661.0290778289184 326.5311206501327 846.9031039498157 293.9552902239539
670 0.005 3.35 1 711.3428970350225 595.2548677919416 595.3134479624536 911.9785254342614 961.493837123982 987.8076329745584 661.1478281265661 326.5962052442881 846.9271712151226 293.9553021637962
671 0.005 3.355 1 711.4496363604226 595.4528392126468 595.5116443903811 911.9865685623076 961.4941149775616 987.8078000299081 661.2663329248028 326.661255666113 846.9511789454028 293.9553142207299
672 0.005 3.36 1 711.5561251447245 595.6503525208666 595.7093820469448 911.9946155572479 961.4944047634199 987.8079729279723 661.3846147985281 326.7262608905014 846.9751570947916 293.9553264104528
673 0.005 3.365 1 711.6623588284336 595.847408749192 595.9066619974406 912.0026285593174 961.4946840185767 987.8081361055921 661.5026368045969 326.7912234774324 846.9990800381555 293.9553387720908
674 0.005 3.37 1 711.7683222135231 596.0440090520644 596.1034853923817 912.0106381554258 961.4949661891829 987.8083024322423 661.6203955132207 326.8561368957359 847.0229577518886 293.9553513194846
675 0.005 3.375 1 711.8740545624365 596.2401545488869 596.2998533591045 912.0186443423644 961.4952534159896 987.8084716513567 661.7379112150296 326.921007324145 847.0468059216927 293.9553640436176
676 0.005 3.38 1 711.9795477857576 596.4358462246837 596.4957669102746 912.0266104024179 961.4955288132235 987.8086355406365 661.8551536527269 326.9858371664283 847.0705956325477 293.9553769815997
677 0.005 3.385 1 712.0847343972129 596.6310852532931 596.691227206005 912.0345815794335 961.4958085369399 987.808799475055 661.9721714107036 327.0506253052263 847.0943335646236 293.9553901273518
678 0.005 3.39 1 712.1897355300889 596.8258727285461 596.8862350099133 912.0424629261159 961.4961272692144 987.8089715269833 662.0889723342349 327.1153690405024 847.118132798507 293.9554034612116
679 0.005 3.395 1 712.2945223068369 597.0202096020893 597.0807918277285 912.050385119815 961.4964065794859 987.8091302983428 662.2054369686899 327.1800719832435 847.1418391898981 293.9554170072214
680 0.005 3.4 1 712.3990830352727 597.2140970788544 597.2748986848724 912.0583283272324 961.496676795706 987.80929168506 662.3217254006094 327.2447317083731 847.1654775878816 293.9554307609022
681 0.005 3.405 1 712.5034242108242 597.4075364710108 597.4685568106358 912.0662573257079 961.4969544759617 987.8094603774941 662.4377565776371 327.3093555873135 847.1890613527427 293.9554446909709
682 0.005 3.41 1 712.6075234235798 597.6005286733564 597.6617671689286 912.0741530213223 961.4972262012773 987.8096233829317 662.5535410326009 327.3739289956088 847.2126066730738 293.9554588095422
683 0.005 3.415 1 712.7113734644386 597.7930745950274 597.8545307160093 912.0820400839032 961.4974998755315 987.8097846338184 662.6690757924202 327.4384586284978 847.2360946429679 293.9554731101175
684 0.005 3.42 1 712.8149949161331 597.9851756062926 598.0468487228236 912.0899269055059 961.4977824463573 987.8099524345795 662.7843878470034 327.5029566953307 847.2595385461753 293.9554875568113
685 0.005 3.425 1 712.9183729972126 598.1768326489753 598.2387221668022 912.0977757500086 961.4980529845913 987.810112194143 662.8994517841912 327.5674061838981 847.2829168764099 293.9555021633774
686 0.005 3.43 1 713.0215107603796 598.3680466333604 598.4301520215895 912.105652002837 961.4983295487276 987.8102741792404 663.0143394227242 327.6318085366794 847.3062581857454 293.9555169200693
687 0.005 3.435 1 713.1244501185042 598.5588188089635 598.621139450487 912.1135053280198 961.498607845206 987.8104381522434 663.1289378645318 327.6961721815701 847.3295684824752 293.9555317871248
688 0.005 3.44 1 713.2271682236968 598.7491499547515 598.8116853118088 912.1213206990544 961.4988780105383 987.8105990565085 663.2432564526318 327.7604587050853 847.3528400044952 293.9555467761472
689 0.005 3.445 1 713.3296385443582 598.9390412995818 599.0017907668565 912.1291298813361 961.4991489321289 987.8107589722105 663.3573367194847 327.8247075973966 847.376049555023 293.9555618804611
690 0.005 3.45 1 713.4318729586433 599.1284939440156 599.1914569211546 912.1369297865783 961.499426122136 987.8109259551971 663.4711878125287 327.8889168164576 847.3992167313363 293.9555770579071
691 0.005 3.455 1 713.5338841553486 599.317508874203 599.3806847265636 912.1446374758101 961.4996848499441 987.8110842757853 663.5848230890124 327.9531146898549 847.4223227632109 293.9555923223829
692 0.005 3.46 1 713.6356477881137 599.5060869741691 599.5694751844912 912.1523756478961 961.4999569846345 987.8112469470483 663.6981550425118 328.0172592876515 847.445381062663 293.9556076667618
693 0.005 3.465 1 713.7371799861802 599.6942294282283 599.7578294229496 912.1601292309415 961.5002376215089 987.8114113008758 663.8112696493507 328.0813543410555 847.468406571058 293.9556230498071
694 0.005 3.47 1 713.8384786474236 599.8819372469039 599.9457484593452 912.1678610574882 961.5005078253658 987.8115700018743 663.9241504765508 328.1453936924657 847.4913766206329 293.9556384847403
695 0.005 3.475 1 713.9395463821151 600.0692115141539 600.1332333710591 912.1755935765768 961.5007782337126 987.8117298805865 664.0367942701544 328.2093871974195 847.5143056386531 293.9556539713374
696 0.005 3.48 1 714.0404016072579 600.2560533012316 600.3202852341755 912.1833140488681 961.501049863512 987.8118928695369 664.1492188678453 328.2733335203977 847.5372024755349 293.9556694706733
697 0.005 3.485 1 714.1410171677777 600.4424637961529 600.5069051769294 912.1909922285026 961.5013108625052 987.8120497653082 664.2614192706097 328.3372346978464 847.5600350411628 293.95568499524
698 0.005 3.49 1 714.241408722785 600.6284439294133 600.6930941850716 912.1987080315135 961.5015889604643 987.8122125056684 664.3736042083308 328.4010907224743 847.5828358215817 293.955700540504
699 0.005 3.495 1 714.3415763438899 600.8139947258967 600.8788532881084 912.2063982082617 961.5018593059293 987.8123742977016 664.4854251023096 328.4649021943772 847.6055962938245 293.9557160785666
700 0.005 3.5 1 714.4415003368661 600.9991169552081 601.0641833278736 912.2140455993455 961.5021172700665 987.8125264168316 664.5969624482461 328.5286673144445 847.628282965373 293.95573162302
701 0.005 3.505 1 714.5412024033383 601.1838118812564 601.2490854775174 912.2217057348159 961.5023843936814 987.8126887046969 664.7082598399021 328.5923841910283 847.6509403926436 293.9557471760677
702 0.005 3.51 1 714.6406872725655 601.3680804014128 601.433560688183 912.2293623298075 961.5026581975935 987.8128508150157 664.8192832467603 328.656056163834 847.6735697895822 293.9557627016774
703 0.005 3.515 1 714.7399496863229 601.5519234173416 601.6176098835856 912.2369866197203 961.5029237064351 987.8130069985284 664.9300724313036 328.7196815051303 847.6961457813622 293.9557782199658
704 0.005 3.52 1 714.8389797159994 601.7353420861582 601.8012341835246 912.2446064556931 961.5031855324195 987.8131631893045 665.0405679933648 328.7832674947426 847.7186759066917 293.9557937319997
705 0.005 3.525 1 714.9378354735824 601.9183374301656 601.9844345968546 912.2522178589212 961.5034549012597 987.8133249383313 665.1508767681674 328.8468047682081 847.74118839324 293.9558092078362
706 0.005 3.53 1 715.0364402502579 602.1009103286982 602.1672120338117 912.2597938226111 961.5037150414022 987.8134798363102 665.260961110722 328.9102953255319 847.7636277336395 293.9558246703779
707 0.005 3.535 1 715.1348128966282 602.2830616672354 602.3495674157143 912.2673711654478 961.5039794457597 987.8136385265616 665.3708176234029 328.9737501226854 847.7860249145641 293.9558401269211
708 0.005 3.54 1 715.2329599909177 602.4647925719223 602.5315018135933 912.274943052686 961.5042500613293 987.8138006721074 665.4804451509248 329.0371536793946 847.8083890731898 293.9558555438825
709 0.005 3.545 1 715.3308782490844 602.64610389067 602.7130161170206 912.2824830558034 961.5045093365447 987.8139546672591 665.589836050484 329.1005139930039 847.8306977731781 293.9558709482614
710 0.005 3.55 1 715.4285698285904 602.8269968440602 602.8941114544695 912.2900126615605 961.5047685294263 987.8141096540596 665.6989880063784 329.1638248326013 847.8529654590475 293.9558863478558
711 0.005 3.555 1 715.5260484462176 603.0074723784251 603.0747888229131 912.2975456906772 961.5050374853932 987.8142713151465 665.8079524038328 329.2270851191541 847.8752018399036 293.9559017130031
712 0.005 3.56 1 715.6233041075147 603.1875315163094 603.2550492302116 912.305052208946 961.5052971246946 987.8144260577462 665.9166700176439 329.2902842259115 847.8973849753795 293.9559170607503
713 0.005 3.565 1 715.7202623116535 603.3671744530371 603.4348931993992 912.312560116983 961.5055615592333 987.8145831627558 666.0251404099259 329.3534392122244 847.9195002738057 293.9559324033917
714 0.005 3.57 1 715.8170348277839 603.5464028480662 603.6143220004826 912.3200618426514 961.5058268958447 987.8147404691167 666.1333932907627 329.4165500535777 847.941611892804 293.9559477128362
715 0.005 3.575 1 715.9136258844222 603.7252179605605 603.7933368803017 912.327560811162 961.5060909931268 987.8148932365677 666.241425843567 329.4796137872843 847.9637181503463 293.9559630112785
716 0.005 3.58 1 716.0099806405444 603.9036205297168 603.9719386547778 912.3350303554276 961.506347207364 987.8150473263362 666.3492568680134 329.5426307710479 847.985752210313 293.9559782989794
717 0.005 3.585 1 716.1061231049421 604.0816112006524 604.1501280948379 912.3424868683538 961.5066100604058 987.8152073907403 666.4568400133463 329.605602993252 848.0077380771233 293.9559935532263
718 0.005 3.59 1 716.2021538691554 604.2591913172852 604.3279063643888 912.3498340716402 961.5068462161568 987.8153558979997 666.5641753526679 329.6685244292029 848.0294983328604 293.9560087997646
719 0.005 3.595 1 716.2979155322685 604.4363617163867 604.5052743702212 912.3572388308729 961.507107706563 987.8155109145124 666.671261619199 329.7313980700841 848.051303486263 293.9560240410261
720 0.005 3.6 1 716.393451956842 604.6131232928341 604.6822330417278 912.3646606353732 961.5073770893795 987.815670351647 666.7781138882441 329.7942168295357 848.0731204194998 293.9560392473267
721 0.005 3.605 1 716.4888110402344 604.7894772751617 604.8587835448728 912.3720587721126 961.5076333363323 987.8158197275271 666.8847091248447 329.8569952068692 848.0949564221019 293.9560544409156
722 0.005 3.61 1 716.5839709429368 604.9654246176243 605.0349268001094 912.3794380031204 961.5078778694674 987.8159688657475 666.991121510282 329.9197247919987 848.1166958053907 293.9560696352869
723 0.005 3.615 1 716.6788246716158 605.1409660925848 605.2106637369111 912.3868111956674 961.5081354428161 987.8161258641654 667.097302890915 329.9823975029743 848.1384075111913 293.9560847921888
724 0.005 3.62 1 716.7734540807907 605.3161026226749 605.385995253187 912.3941548026066 961.5083861787824 987.8162761083431 667.2032771642941 330.0450734865246 848.1600650239865 293.9560999378893
725 0.005 3.625 1 716.8678647872123 605.490835201087 605.5609223120545 912.40149947195 961.5086410201407 987.8164283698881 667.3089615156357 330.1076821908337 848.1816849334973 293.9561150759545
726 0.005 3.63 1 716.9620684692956 605.665164789104 605.7354458811116 912.4088435122129 961.508903733719 987.8165856211359 667.4144831931749 330.1702346698311 848.2032785565682 293.956130183084
727 0.005 3.635 1 717.0560607939561 605.8390923010845 605.9095668706688 912.4161603492392 961.5091562495685 987.8167369075728 667.5198018554412 330.2327304108857 848.2248229505843 293.956145279762
728 0.005 3.64 1 717.1506805151853 606.0128533792125 606.0834598237482 912.423792418233 961.5094366500247 987.8168737829556 667.6289495973998 330.295173726302 848.2464957955895 293.9561603692448
729 0.005 3.645 1 717.244994405532 606.1862653690648 606.2570167391445 912.4311730639259 961.5096546480438 987.8170113322652 667.7369479306712 330.3575647512716 848.2680348416208 293.9561754243092
730 0.005 3.65 1 717.3390204309359 606.3593195890672 606.4302220192269 912.4384541123716 961.509881395917 987.8171639525558 667.8441800571456 330.4199014678953 848.2894921424165 293.9561904714825
731 0.005 3.655 1 717.4327573581398 606.5320115473052 606.6030702118443 912.4457363574304 961.5101312219298 987.8173196170316 667.9508008276733 330.482189902203 848.3109134245761 293.9562055074392
732 0.005 3.66 1 717.5261966033111 606.704338624903 606.7755575589917 912.45300105658 961.5103879318672 987.8174760558541 668.0569593405082 330.5444299409768 848.3322907907769 293.956220551487
733 0.005 3.665 1 717.6194016066505 606.8762986301195 606.947681056192 912.4602648539015 961.5106524094748 987.8176337059283 668.162719916645 330.6066203781579 848.3536419676234 293.9562355844911
734 0.005 3.67 1 717.712373146073 607.0478897193581 607.11943825559 912.4675061433356 961.5109073090268 987.8177838275237 668.2681224959049 330.6687634198552 848.374947148365 293.956250624646
735 0.005 3.675 1 717.8051189119973 607.2191104294899 607.2908272268905 912.4747523776607 961.5111633981757 987.8179341200212 668.3731998410074 330.7308490914609 848.396219331849 293.9562656890171
736 0.005 3.68 1 717.8976502910655 607.389959502176 607.4618463667864 912.4819989470925 961.5114225246849 987.8180895162433 668.4779731550382 330.7928836957793 848.4174642108661 293.9562807482458
737 0.005 3.685 1 717.9899720538939 607.560435937709 607.6324943723346 912.4892357702645 961.5116806123758 987.8182441011327 668.5824576556139 330.8548707346807 848.4386760868109 293.956295823141
738 0.005 3.69 1 718.0820792069499 607.7305388343167 607.8027701090881 912.4964415170534 961.5119255931991 987.8183904192781 668.6866594794135 330.9168845121129 848.459832104777 293.9563109129305
739 0.005 3.695 1 718.1739721443253 607.9002676313509 607.9726727795837 912.5036446281584 961.5121728908663 987.8185405012888 668.7905960259422 330.9788010342282 848.4809431536585 293.9563260224181
740 0.005 3.7 1 718.2656572321564 608.0696218529587 608.1422017345728 912.5108412317228 961.5124264303884 987.8186925738008 668.8942661231856 331.0406598454624 848.5020235357973 293.9563411220111
741 0.005 3.705 1 718.3570995191066 608.2386003430547 608.3113559067849 912.5179988938837 961.5126665114749 987.8188366992086 668.9975781073485 331.1024554928575 848.5230391340206 293.9563562241426
742 0.005 3.71 1 718.4483460834551 608.407203341852 608.4801351764709 912.5251645916449 961.5129133962798 987.8189859769941 669.1006833312571 331.1642009165901 848.5440291887487 293.9563713297842
743 0.005 3.715 1 718.5394309771192 608.575430898856 608.6485394471221 912.5323428922502 961.5131724744455 987.8191415120759 669.2035782800581 331.225895983267 848.5650120041392 293.9563864125786
744 0.005 3.72 1 718.630310385137 608.7432827400273 608.816568407763 912.5394996637266 961.5134257410556 987.819292610826 669.3062432191424 331.2875378366753 848.5859550538354 293.9564014835834
745 0.005 3.725 1 718.7211263422186 608.9107594903138 608.9842223184774 912.5466259517959 961.5136687414957 987.8194377120986 669.4086880027947 331.3491431052745 848.6068341528978 293.9564165403959
746 0.005 3.73 1 718.811655815085 609.0778606198151 609.1515009049989 912.5537448766826 961.5139111728259 987.8195847846977 669.51087441942 331.410727616217 848.6276717872591 293.9564315849861
747 0.005 3.735 1 718.9019437604821 609.2445861554047 609.3184041383099 912.5608593465151 961.5141603314236 987.8197332214239 669.6127969391667 331.4722472474637 848.6484839436523 293.9564465901458
748 0.005 3.74 1 718.9920069762777 609.41093623283 609.4849320787046 912.5679470447319 961.5144015567098 987.8198758119992 669.7144902817741 331.5337060605818 848.6692468334579 293.9564615710398
749 0.005 3.745 1 719.0818591019137 609.5769111922754 609.6510849744501 912.5750428381663 961.5146496316852 987.820024764373 669.8159489043038 331.5951115857021 848.6899781519026 293.9564765308872
750 0.005 3.75 1 719.1715054886245 609.7425112685252 609.816863031807 912.5821289668894 961.5148996733432 987.8201746023751 669.9171742834883 331.6564591322646 848.7106753782723 293.9564914410036
751 0.005 3.755 1 719.2609375402507 609.9077367982235 609.9822665288192 912.5891970008395 961.5151467776498 987.8203227957833 670.0181638418454 331.7177536106362 848.7313290807517 293.9565063133248
752 0.005 3.76 1 719.3501671879364 610.0725880860846 610.1472957414062 912.5962367581267 961.5153858382558 987.8204666842126 670.1189208532827 331.7789945658553 848.7519314155417 293.9565211566559
753 0.005 3.765 1 719.4391897182379 610.2370654636983 610.311950984055 912.6032696485947 961.5156251714276 987.8206118311729 670.2194430333794 331.8401821401291 848.7724929021689 293.9565359704841
754 0.005 3.77 1 719.5280145078081 610.4011694312475 610.4762326981977 912.6103004495897 961.5158712979525 987.820758880572 670.319753984193 331.9013192295107 848.7930235148297 293.9565507304833
755 0.005 3.775 1 719.6166358313822 610.5649003893803 610.6401412713612 912.6173067762433 961.5161101373477 987.820902367442 670.4198319562233 331.9624080431327 848.8135053878706 293.9565654526124
756 0.005 3.78 1 719.705052652224 610.7282586894866 610.8036770044833 912.6243023364098 961.5163496851526 987.8210478142889 670.5198207159661 332.0234423891089 848.8339469665179 293.9565801457848
757 0.005 3.785 1 719.7932756097102 610.8912449903416 610.9668405531517 912.6313031357213 961.5165992792104 987.821198278244 670.6195349653486 332.08442053645 848.8543668070566 293.956594781145
758 0.005 3.79 1 719.8813075972959 611.0538598581441 611.1296324578983 912.6382922697875 961.5168469794969 987.8213458824737 670.7189974652013 332.1453471538201 848.8747518386596 293.9566093768596
759 0.005 3.795 1 719.9691379803771 611.2161038109855 611.2920532226343 912.6452518236963 961.5170824436167 987.821485941035 670.8182173035038 332.2062222656541 848.8950832338429 293.9566239354178
760 0.005 3.8 1 720.0567677372586 611.3779772654309 611.4541032944517 912.6522052900776 961.5173173610405 987.8216280590268 670.9172047114464 332.267043576742 848.9153732653666 293.9566384630018
761 0.005 3.805 1 720.1441946386014 611.5394811240676 611.6157834483831 912.6591569595201 961.5175600159159 987.8217736496134 671.015975751366 332.3278137929475 848.9356310354477 293.956652936746
762 0.005 3.81 1 720.2314050527168 611.7006160238002 611.7770943836242 912.6660569494566 961.5177906190941 987.8219158173923 671.1145167131884 332.3885317872115 848.9558267115979 293.956667373833
763 0.005 3.815 1 720.3184177708214 611.8613823326413 611.9380364714987 912.6729711846774 961.5180285386862 987.8220586120188 671.2128374876318 332.4491974298602 848.9759932790937 293.9566817769291
764 0.005 3.82 1 720.405237444199 612.0217807361923 612.098610358938 912.679890143049 961.5182747187438 987.8222073086145 671.3109470015434 332.5098231965795 848.9961356445747 293.9566961283221
765 0.005 3.825 1 720.4918838950131 612.1818118403149 612.2588166313152 912.6867789388747 961.5185097941842 987.8223487025052 671.4088531295318 332.5703937936728 849.016220788449 293.9567104414044
766 0.005 3.83 1 720.5783136682805 612.3414762809325 612.4186559595056 912.6937335545455 961.5187457755158 987.8224850202826 671.5065318508424 332.6309039346258 849.0362771565357 293.9567247230107
767 0.005 3.835 1 720.6645393321191 612.5007747348998 612.5781289861476 912.7006457441225 961.5189789475962 987.8226228355039 671.604003908127 332.6913622700353 849.0562971538455 293.9567389788241
768 0.005 3.84 1 720.7505725878873 612.6597079121865 612.7372364065351 912.7075357975276 961.5192183693279 987.8227691522209 671.7012688911373 332.7517760474128 849.0762869496384 293.9567531832089
769 0.005 3.845 1 720.836411405134 612.8182764708636 612.895978869451 912.7143940419485 961.5194521045231 987.8229099905193 671.7983217957403 332.8121315631441 849.0962290598333 293.9567673535025
770 0.005 3.85 1 720.9220565735307 612.9764811357966 613.0543570890343 912.7212396405749 961.519684950792 987.8230502618483 671.8951639649265 332.8724320086728 849.1161316697937 293.9567814949173
771 0.005 3.855 1 721.0074957937122 613.1343225890938 613.2123717488256 912.7280703076663 961.5199205412639 987.8231939670604 671.9917927286234 332.9326801428203 849.1359933051432 293.956795584512
772 0.005 3.86 1 721.0927666407097 613.2918015693991 613.3700235481516 912.7348850762827 961.5201572437405 987.8233395554468 672.0882501044559 332.9928906563649 849.1558190187046 293.9568096395849
773 0.005 3.865 1 721.1778658908513 613.4489187189681 613.5273131505843 912.741675379149 961.5203868111777 987.8234741825112 672.1843755237203 333.0530425328506 849.1755892105766 293.9568236621818
774 0.005 3.87 1 721.2627495043234 613.6056747231809 613.6842412498105 912.7484462428666 961.520610959232 987.8236100241534 672.2803377974133 333.1131388959089 849.1953071854645 293.9568376634783
775 0.005 3.875 1 721.3474347248848 613.7620703658408 613.8408086219088 912.7552255449004 961.5208465384578 987.8237532898015 672.3761122931899 333.1731801031975 849.2149995262636 293.9568516199961
776 0.005 3.88 1 721.4319272553009 613.9181063871454 613.9970160028104 912.7619998204459 961.5210852654495 987.8238959522936 672.4716927513504 333.2331718260239 849.2346644486059 293.9568655489851
777 0.005 3.885 1 721.5162231985474 614.0737834750128 614.1528640653288 912.7687344473675 961.5213082003391 987.824029916502 672.5670857926336 333.2931073868889 849.2542719596238 293.9568794505552
778 0.005 3.89 1 721.6003330403586 614.2291021078022 614.3083533971895 912.775480841064 961.5215397997144 987.8241680563292 672.6622707528127 333.3529881978074 849.2738521189714 293.956893328243
779 0.005 3.895 1 721.6842523085993 614.3840633191959 614.4634849007476 912.7822222748323 961.5217747416507 987.8243098800522 672.757238891654 333.4128146702777 849.2934014850299 293.956907163306
780 0.005 3.9 1 721.7679804908015 614.5386678169689 614.6182593101399 912.7889534925505 961.5220100579605 987.8244508242926 672.8520084745261 333.4725854254189 849.3129183259546 293.9569209753495
781 0.005 3.905 1 721.8515140953469 614.6929163104512 614.7726773310867 912.795655941105 961.5222360294207 987.824587608961 672.9465760280228 333.5323034187487 849.3323831783293 293.9569347677203
782 0.005 3.91 1 721.9348577761441 614.8468095189097 614.9267397032684 912.8023645991423 961.5224669245324 987.824725727564 673.0409513242798 333.5919682598973 849.3518133806 293.9569485417484
783 0.005 3.915 1 722.0180114118057 615.0003482591428 615.0804472141938 912.8090640807638 961.5227003593453 987.8248668227365 673.1351253627328 333.6515796403272 849.3712111012196 293.9569622804081
784 0.005 3.92 1 722.1009778575763 615.1535333099002 615.2338006324389 912.8157498630785 961.5229346826854 987.8250082834414 673.2290995331527 333.7111377167408 849.3905745479448 293.9569759940876
785 0.005 3.925 1 722.1837519712951 615.3063653628542 615.3868006600359 912.8224057513992 961.5231594452994 987.8251428900836 673.3228698161048 333.7706510486857 849.4098854396542 293.9569896888071
786 0.005 3.93 1 722.2663327665238 615.4588451987144 615.5394480759226 912.8290583445912 961.5233844628499 987.8252783348731 673.4164404435243 333.8301112360124 849.4291568272052 293.9570033720843
787 0.005 3.935 1 722.3487257876801 615.6109736035759 615.6917436620961 912.8357079944304 961.5236160023761 987.8254173084282 673.5098141372724 333.8895217438403 849.4483977027036 293.9570170175124
788 0.005 3.94 1 722.430926139295 615.7627515107378 615.8436882956426 912.8423438771059 961.5238466975121 987.8255550214787 673.602985387847 333.9488778933353 849.4676017852663 293.9570306430987
789 0.005 3.945 1 722.5129372162382 615.914179505886 615.995282626339 912.8489533392723 961.5240690021793 987.8256895238444 673.6959593851085 334.0081763561104 849.4867574269863 293.9570442498339
790 0.005 3.95 1 722.5947439575359 616.0652579439793 616.1465270855711 912.8556107618904 961.5243082928492 987.8258293185914 673.7887409279459 334.0674139332322 849.5058971811177 293.9570578421428
791 0.005 3.955 1 722.6763785022786 616.21598822945 616.2974229227303 912.8622338809947 961.524538431529 987.8259674548875 673.8813350319616 334.1265976219159 849.5250016657161 293.9570713995104
792 0.005 3.96 1 722.7578388243392 616.3663709091612 616.4479707712098 912.8688341725594 961.5247660663969 987.8261039728466 673.9737238431618 334.1857256349169 849.5440692408772 293.9570849356397
793 0.005 3.965 1 722.8391145811261 616.5164067527093 616.5981713799674 912.8753988759739 961.5249846961217 987.8262356775336 674.0659161337107 334.2448001063042 849.5630807728385 293.9570984548506
794 0.005 3.97 1 722.9202056824503 616.6660965856343 616.7480255610139 912.8819589651479 961.5252055411767 987.8263699658193 674.157919591044 334.3038206600604 849.5820513276288 293.9571119573153
795 0.005 3.975 1 723.0011189906025 616.8154409875041 616.8975338787719 912.8885316817939 961.5254393125704 987.8265096150978 674.24973387609 334.3627867587577 849.601007938357 293.9571254272774
796 0.005 3.98 1 723.0818521345386 616.9644408900006 617.0466972865564 912.8950857579831 961.525667836912 987.8266445256764 674.3413568764006 334.4217301883336 849.6199236914887 293.9571388716539
797 0.005 3.985 1 723.162395943673 617.1130970099933 617.1955165207474 912.9016051723022 961.5258844452272 987.8267743873921 674.4327763244434 334.4806043354519 849.6387829823645 293.9571522997734
798 0.005 3.99 1 723.2427491328408 617.2614101419178 617.3439923691717 912.9081187696063 961.5261033898324 987.8269084748475 674.5239939280575 334.5394172522796 849.657601066664 293.9571657194325
799 0.005 3.995 1 723.3229260766146 617.409381134484 617.4921256655846 912.914644564969 961.5263347961412 987.8270478899152 674.6150306534306 334.5981823731985 849.6763990470424 293.9571791010523
800 0.005 4 1 723.4029208244245 617.5570107049244 617.6399171419066 912.9211507868582 961.5265620910999 987.8271832742375 674.7058732865212 334.6568867874092 849.6951604677879 293.9571924610145
801 0.005 4.005 1 723.4827246325225 617.7042992787287 617.7873673206469 912.9276229820257 961.5267770752633 987.8273131023074 674.7965106831499 334.7155363113166 849.7138678617054 293.9572058003435
802 0.005 4.01 1 723.5623479985841 617.8512480846778 617.9344772490542 912.9340937463722 961.5269955599005 987.8274459708504 674.8869648031855 334.7741151310825 849.7325389870635 293.9572191275464
803 0.005 4.015 1 723.6417896492611 617.9978577706351 618.0812476467014 912.940560881196 961.5272204721399 987.8275808563504 674.9772291937293 334.8326410858321 849.7511797431837 293.9572324168506
804 0.005 4.02 1 723.7210514156319 618.1441290563793 618.2276792518774 912.9470139123963 961.5274440367702 987.8277164866578 675.0673018295133 334.8911193626955 849.7697876578217 293.9572456864137
805 0.005 4.025 1 723.8001301813412 618.2900627147724 618.3737728217739 912.9534390915418 961.5276585992873 987.8278451643548 675.157181856827 334.9495422607638 849.7883458145293 293.9572589352433
806 0.005 4.03 1 723.8790245297538 618.435659518103 618.5195291303725 912.9598610003048 961.5278751962448 987.8279753228084 675.2468742386709 335.0078951891429 849.8068659455488 293.9572721686243
807 0.005 4.035 1 723.9577414463482 618.580920593544 618.664949197532 912.9662784633992 961.528095130526 987.8281085552233 675.3363858404063 335.0662016354152 849.8253557920422 293.9572853613419
808 0.005 4.04 1 724.0362817890831 618.7258464348398 618.8100336421106 912.9726850360336 961.5283169558521 987.8282414950764 675.4257063189808 335.1244562700063 849.843814403009 293.9572985298127
809 0.005 4.045 1 724.1146385268685 618.8704377463323 618.954783169445 912.9790622654784 961.528529059695 987.828369376551 675.5148325344195 335.1826570635291 849.8622231777265 293.9573116778816
810 0.005 4.05 1 724.1928230743692 619.0146949629931 619.0991983207398 912.9854492254698 961.5287540687641 987.8285059072513 675.6037620216841 335.240803728463 849.8806138904971 293.957324802883
811 0.005 4.055 1 724.2708018872727 619.1586193211031 619.2432801404473 912.9918280761984 961.5289760588802 987.8286378216155 675.6925064832375 335.2988960340519 849.8989853210345 293.957337890923
812 0.005 4.06 1 724.3486093960588 619.3022113443571 619.3870292799053 912.9981927588395 961.5291961115166 987.8287707203879 675.7810642015893 335.3569309263228 849.9173079772951 293.9573509525097
813 0.005 4.065 1 724.426241777632 619.4454716626282 619.5304463716958 913.0045254079226 961.5294065469311 987.8288973740792 675.8694310152601 335.414906404353 849.9355746485199 293.9573639918988
814 0.005 4.07 1 724.5036965546424 619.5884009665054 619.6735321197973 913.0108547212981 961.5296201310609 987.8290265638387 675.9576055714216 335.472820227376 849.9538013852664 293.9573770125617
815 0.005 4.075 1 724.5809727620745 619.7310001405157 619.8162873177329 913.0171237754719 961.5298259878965 987.8291553094114 676.0456443923908 335.5306739573963 849.9719782323687 293.95738999495
816 0.005 4.08 1 724.6580790121956 619.873270237765 619.9587129552826 913.0234200547645 961.530047138767 987.8292889549627 676.1334695146868 335.5884848969056 849.990135372166 293.9574029518774
817 0.005 4.085 1 724.7350114554231 620.0152118020634 620.1008096648313 913.0297043187227 961.5302607883797 987.8294145122862 676.2210353393884 335.6462470274669 850.0082525258833 293.9574158844385
818 0.005 4.09 1 724.8117752714027 620.156825707998 620.242578288051 913.0359860537685 961.5304715252192 987.8295398876717 676.3084518179188 335.703955939571 850.0263364757686 293.9574288010042
819 0.005 4.095 1 724.8883612709866 620.2981126514533 620.384019551847 913.0422678113083 961.5306897068277 987.82966985605 676.3956965742711 335.7616118460474 850.044392461676 293.9574416772877
820 0.005 4.1 1 724.9647389842135 620.4390731588358 620.5251340674134 913.048549635104 961.530910805467 987.8298013903894 676.4827680507385 335.8192119508294 850.062414621944 293.9574545223127
821 0.005 4.105 1 725.0409584593134 620.5797081235874 620.6659226544912 913.0548022843109 961.5311192695148 987.8299240773176 676.5696586037192 335.8767566494174 850.080396065931 293.9574673470086
822 0.005 4.11 1 725.1170120699596 620.7200185213243 620.8063861947544 913.0610381033032 961.5313262284253 987.8300483388088 676.6563872139591 335.9342425917654 850.0983398460029 293.9574801524282
823 0.005 4.115 1 725.192907775859 620.8600049404056 620.9465253779194 913.0672733240565 961.5315415751527 987.8301766556267 676.7429233268849 335.9917041330897 850.1162556259922 293.957492914814
824 0.005 4.12 1 725.2686337418978 620.9996680410873 621.086340909595 913.0735081268375 961.5317618863016 987.8303084733025 676.829274517155 336.0490981095581 850.1341500175635 293.9575056506404
825 0.005 4.125 1 725.344181776018 621.1390085843065 621.225833500495 913.0797118476113 961.5319691368474 987.8304306537694 676.9154382108095 336.1064292661615 850.1519917151882 293.9575183653862
826 0.005 4.13 1 725.4195496892909 621.2780276007391 621.3650040841007 913.0859031484758 961.5321738347893 987.8305520703736 677.0014157652332 336.1637010346743 850.1697908130283 293.9575310617683
827 0.005 4.135 1 725.4947462590873 621.4167256565803 621.5038533276266 913.0920978429911 961.5323882329069 987.830681016939 677.0872044959995 336.2209407213551 850.1875630811372 293.9575437166972
828 0.005 4.14 1 725.569784955207 621.5551037424727 621.6423821565556 913.0982900583057 961.5326053026788 987.8308089820071 677.1728312752458 336.2781117347745 850.2053115227674 293.9575563481313
829 0.005 4.145 1 725.6446504140314 621.6931624595184 621.7805911990941 913.1044493783238 961.5328106669928 987.8309311251342 677.2583029698743 336.335220805045 850.2230075320472 293.957568958621
830 0.005 4.15 1 725.7193392422608 621.830902504852 621.9184811882717 913.1106023967552 961.5330169187041 987.8310537428688 677.3435812538967 336.3922701179883 850.2406649330715 293.9575815533673
831 0.005 4.155 1 725.7938569965992 621.9683246059334 622.0560528580021 913.1167517253421 961.533228801839 987.8311827161124 677.4286744369922 336.4492540990339 850.2582937279714 293.9575941135811
832 0.005 4.16 1 725.868208423251 622.1054294782118 622.1933069345934 913.12289526403 961.5334440046967 987.8313100857529 677.5135840973657 336.5061763135417 850.2758942832836 293.9576066526382
833 0.005 4.165 1 725.9423876850719 622.2422178094721 622.3302441009647 913.129010047512 961.5336474287508 987.8314291306119 677.5983096600281 336.5630453720703 850.2934471222829 293.957619171173
834 0.005 4.17 1 726.0163946558499 622.3786903626166 622.4668651120941 913.135120413672 961.5338527292421 987.8315523710997 677.6828521155207 336.6198602507794 850.3109630056033 293.9576316734218
835 0.005 4.175 1 726.090232494925 622.514847893964 622.6031707210559 913.1412263206165 961.5340626710831 987.8316787437368 677.7672184316662 336.6766102794728 850.3284507319809 293.9576441415935
836 0.005 4.18 1 726.1639085744193 622.6506911816789 622.739161677416 913.1473184219052 961.5342732181055 987.8318040873874 677.8514278561263 336.7333034947634 850.3458943387633 293.9576565866965
837 0.005 4.185 1 726.2374121098954 622.7862208610367 622.8748386619488 913.1533886271943 961.534475301429 987.8319233125403 677.9354540640265 336.7899546868351 850.3633002826316 293.9576690165774
838 0.005 4.19 1 726.3107400672404 622.9214377479639 623.0102024635346 913.1594543210788 961.5346788696655 987.8320439472378 678.0193055973584 336.8465517827723 850.3806737130034 293.9576814303451
839 0.005 4.195 1 726.3838918661986 623.0563423483286 623.1452536617062 913.1655123079978 961.5348859368096 987.8321686704348 678.1029658365021 336.9030925771816 850.3980167549946 293.9576938106054
840 0.005 4.2 1 726.4568842720854 623.1909355372874 623.2799930676634 913.1715633829851 961.5350950335006 987.8322926978476 678.1864499922671 336.9595767634022 850.4153340716288 293.9577061705729
841 0.005 4.205 1 726.5297136367021 623.3252180217875 623.414421393188 913.1775888533158 961.5352939767295 987.8324110092562 678.2697568533936 337.0160088150862 850.4326072933145 293.9577185109724
842 0.005 4.21 1 726.602375179298 623.4591905004949 623.5485393472607 913.1836104378391 961.5354949793698 987.832531421349 678.3528840446739 337.0723832117098 850.4498439999126 293.9577308343963
843 0.005 4.215 1 726.6748734990369 623.5928537138369 623.682347666783 913.1896284495963 961.5357015495787 987.832655420361 678.4358239594113 337.1287003707357 850.4670536407109 293.9577431244154
844 0.005 4.22 1 726.7472095134549 623.7262084059248 623.8158470884586 913.1956375307376 961.5359094787882 987.8327792509143 678.5185808159495 337.1849613447222 850.4842336869224 293.9577553924056
845 0.005 4.225 1 726.8193767676125 623.8592552241849 623.9490382778605 913.2016207777332 961.5361086956009 987.8328973257335 678.6011655288594 337.2411630234826 850.5013672872972 293.9577676425515
846 0.005 4.23 1 726.8913665912346 623.9919949096986 624.0819219715949 913.2076049589162 961.5363097605839 987.8330156668173 678.6835765242945 337.2973209440444 850.5184706245939 293.9577798767194
847 0.005 4.235 1 726.96319781676 624.124428228258 624.2144989200884 913.2135834960683 961.5365153958378 987.833139553052 678.7658230907707 337.3534230238133 850.5355437787127 293.9577920756009
848 0.005 4.24 1 727.0348713727177 624.2565558695272 624.3467698255856 913.2195492071103 961.5367193186906 987.8332617228481 678.8478980088748 337.409441781874 850.5525863647708 293.9578042542805
849 0.005 4.245 1 727.1063835504345 624.3883785266769 624.4787353765943 913.2254905070758 961.5369160529427 987.833378307436 678.9298030496199 337.4654118398343 850.5695827047049 293.9578164165166
850 0.005 4.25 1 727.1777309391216 624.5198969493664 624.6103963146531 913.2314295563845 961.5371150897478 987.8334959048957 679.0115310979211 337.5213286890235 850.5865445061858 293.9578285598517
851 0.005 4.255 1 727.2489164088977 624.6511118464507 624.7417533633547 913.2373618219782 961.5373178766798 987.8336189955605 679.0931095113484 337.5771911240847 850.6034775270781 293.9578406701655
852 0.005 4.26 1 727.3199433848388 624.7820239336295 624.8728072321213 913.2432847996411 961.5375226275944 987.8337409939885 679.1745121584851 337.6329970920522 850.6203821804785 293.9578527586896
853 0.005 4.265 1 727.3908077552296 624.9126338768663 625.0035585972596 913.2491822659446 961.5377179392299 987.8338559371061 679.2557373874128 337.6887477952849 850.6372414391293 293.9578648304611
854 0.005 4.27 1 727.461513508594 625.0429424245956 625.134008181264 913.2550715818974 961.5379137306065 987.8339736111546 679.3368062383793 337.7444426383614 850.6540650037128 293.9578768868496
855 0.005 4.275 1 727.5320493304637 625.1729502778732 625.2641567086121 913.2609671984518 961.5381172794885 987.8340949032171 679.4176948920848 337.8000840252739 850.6708649588833 293.9578889102058
856 0.005 4.28 1 727.6024321347917 625.302658149065 625.394004894249 913.2668512873173 961.5383215190425 987.8342166038382 679.4984106960176 337.8556678520396 850.6876371753901 293.9579009109964
857 0.005 4.285 1 727.6726542865877 625.4320665258185 625.5235532323086 913.2727059664285 961.5385138936165 987.8343304920548 679.578959871915 337.9111962863366 850.7043527025241 293.9579128905268
858 0.005 4.29 1 727.7427232438343 625.5611765593605 625.6528028310544 913.2785432942707 961.5387054549274 987.8344456340085 679.6593346985921 337.9666669791389 850.7209993946349 293.9579248527077
859 0.005 4.295 1 727.8126282209859 625.6899886825831 625.7817541747586 913.2843845883817 961.5389049542492 987.8345658026852 679.7395373387097 338.0220803511631 850.7376404251429 293.9579367846552
860 0.005 4.3 1 727.8823750133774 625.8185036113774 625.9104079703106 913.2902195866095 961.5391066714037 987.8346856875606 679.8195697285253 338.0774369040735 850.7542633632926 293.9579486923987
861 0.005 4.305 1 727.9519603898585 625.9467220055507 626.0387648809132 913.2960321203027 961.5392990601507 987.83480047434 679.8994298281672 338.132737249607 850.7708476056818 293.9579605788976
862 0.005 4.31 1 728.0213745277609 626.0746449206922 626.1668259296627 913.3018457348887 961.5394922670215 987.8349154750495 679.9791132871022 338.1879821366368 850.7873980254975 293.9579724495757
863 0.005 4.315 1 728.0906337341331 626.2022727534592 626.2945915476545 913.3076521303155 961.5396900801125 987.8350349935768 680.0586207967615 338.24316969158 850.8039241089529 293.9579842877027
864 0.005 4.32 1 728.1596400690694 626.3296061655707 626.4220624094326 913.3134515951289 961.539889984077 987.8351533946767 680.1379683648411 338.2983000043447 850.8204099607984 293.9579961002065
865 0.005 4.325 1 728.2285327781573 626.4566458126236 626.5492391624912 913.3192228305535 961.5400794386812 987.8352655765367 680.2171498681452 338.3533734530567 850.8368601796718 293.9580078931095
866 0.005 4.33 1 728.2972903863322 626.5833924327738 626.6761225218553 913.3249865301771 961.5402694101106 987.8353795851474 680.2961632457846 338.4083890858025 850.8532772936385 293.958019671169
867 0.005 4.335 1 728.3659053314932 626.7098466453534 626.8027131347552 913.3307483504135 961.5404662367808 987.8354960933847 680.375028984738 338.4633479806104 850.8696685244528 293.9580314135085
868 0.005 4.34 1 728.4343760584916 626.8360091509561 626.9290116977417 913.3365029295198 961.5406642691265 987.8356151560527 680.4537237126099 338.5182507018799 850.8860328380226 293.958043132248
869 0.005 4.345 1 728.5026930154218 626.9618806123148 627.0550188710181 913.3422326680229 961.5408532519469 987.8357264122239 680.5322465051727 338.5730958713226 850.9023535603034 293.9580548286295
870 0.005 4.350000000000001 1 728.57085389821 627.0874618467684 627.1807354334724 913.3479664507917 961.5410416371219 987.8358391897031 680.6106002407796 338.6278847288195 850.9186406780921 293.958066505667
871 0.005 4.355 1 728.6388671058155 627.2127534333717 627.3061620259373 913.3536877572919 961.5412372351667 987.8359576519737 680.6887898132014 338.6826165007069 850.9349038143888 293.9580781499048
872 0.005 4.36 1 728.7067261002112 627.3377559548815 627.4312992458067 913.3593966797421 961.5414339152213 987.8360741659587 680.7668110346615 338.7372897457199 850.9511481965434 293.958089765757
873 0.005 4.365 1 728.774427611157 627.4624700719078 627.5561477358497 913.3650832267092 961.5416221434882 987.8361857979349 680.8446634549484 338.791906988334 850.9673589588783 293.9581013599555
874 0.005 4.37 1 728.8419743028971 627.5868965687064 627.6807082395034 913.3707618965598 961.5418090857454 987.836296106744 680.9223727620542 338.8464675929903 850.9835352018629 293.9581129368456
875 0.005 4.375 1 728.9093674790006 627.7110361210119 627.8049814456914 913.3764398325178 961.5420021979053 987.8364110813451 680.9999030605305 338.9009710291841 850.9996851491286 293.9581244799784
876 0.005 4.38 1 728.9766138754919 627.8348890380983 627.9289677578663 913.3821103713595 961.5421980273779 987.8365284607763 681.0772631587201 338.9554162730631 851.0158097474401 293.9581359968141
877 0.005 4.385 1 729.0437124002394 627.9584564757542 628.052668195444 913.387781043269 961.5423893698689 987.8366398882251 681.1544588567775 339.0098052271925 851.0318996035893 293.9581474966876
878 0.005 4.39 1 729.1106511693645 628.0817390114997 628.1760833665679 913.3934126809787 961.5425735576257 987.8367508063478 681.2315728686473 339.0641372049297 851.0479395186459 293.9581589779006
879 0.005 4.395 1 729.1774342400182 628.204737290616 628.2992139310554 913.3990442249011 961.5427637754967 987.8368654811514 681.3085054208428 339.1184124422178 851.0639540172107 293.958170424555
880 0.005 4.4 1 729.2440658054876 628.3274519794678 628.4220605610678 913.4046701877581 961.542956914247 987.8369815276378 681.3852555982166 339.1726306225081 851.0799429196347 293.9581818470451
881 0.005 4.405 1 729.3105436686783 628.4498837210284 628.5446239008639 913.4102734504606 961.5431420471289 987.8370898559699 681.4618287061048 339.2267928835936 851.095889884382 293.9581932471021
882 0.005 4.41 1 729.3768619690924 628.5720330978397 628.6669045410828 913.4158698494404 961.5433263715911 987.8371986138636 681.5382642522561 339.2808862638918 851.1118016053476 293.9582046329685
883 0.005 4.415 1 729.4430292139232 628.6939008380856 628.7889032131397 913.421463380603 961.5435166718203 987.8373142702982 681.6145040154422 339.3349124059315 851.1276883266846 293.9582159810351
884 0.005 4.42 1 729.5090497124305 628.8154876414723 628.9106206023372 913.4270490573296 961.5437072719988 987.8374271635773 681.6905782136068 339.3888818796659 851.1435482283227 293.9582273086201
885 0.005 4.425 1 729.5749174084011 628.9367940517042 629.0320572877542 913.432607809793 961.5438885191272 987.8375345733751 681.7664801203773 339.4428081605584 851.159364592277 293.9582386159415
886 0.005 4.43 1 729.6406112334115 629.0578208066455 629.15321394337 913.4381491064119 961.5440646608768 987.8376404671005 681.8422767153415 339.4966935539496 851.1751151181245 293.9582499085832
887 0.005 4.435 1 729.7061660002249 629.1785686002659 629.2740912978376 913.4436977620525 961.5442525298313 987.8377537734182 681.917891065673 339.5505246755162 851.1908586088173 293.9582611655122
888 0.005 4.44 1 729.7715806045751 629.2990381082741 629.3946900262898 913.4492410973492 961.5444428661107 987.8378654045815 681.9933364039304 339.6042941761759 851.2065847367273 293.9582723987494
889 0.005 4.445 1 729.8368484780746 629.4192299194635 629.5150107388706 913.4547607540472 961.5446225374611 987.837972056307 682.0686113635875 339.6580107915084 851.2222715786155 293.9582836133471
890 0.005 4.45 1 729.9019688588933 629.5391447158187 629.6350540990734 913.4602837269498 961.5448069212409 987.8380826064641 682.1437302075495 339.711673771725 851.2379279390017 293.9582948076925
891 0.005 4.455 1 729.9669432839096 629.6587832553698 629.7548208482242 913.4658002059417 961.5449946050769 987.8381941543408 682.2186891597942 339.7652709739043 851.2535590909424 293.958305970356
892 0.005 4.46 1 730.0317722209005 629.7781461398218 629.8743116076399 913.4713044195573 961.5451809236808 987.8383056217821 682.2934835684047 339.8188066158585 851.2691625793833 293.9583171099806
893 0.005 4.465 1 730.0964526291623 629.8972339723183 629.9935269906135 913.4767851087399 961.5453602865064 987.8384121569452 682.3681163125854 339.8722837888083 851.2847242512146 293.9583282325155
894 0.005 4.47 1 730.1609850097362 630.0160475167947 630.1124677234372 913.4822642453266 961.5455417091154 987.8385191487084 682.4425940750291 339.9257013404379 851.3002540939571 293.9583393379853
895 0.005 4.475000000000001 1 730.2253707669726 630.134587370532 630.2311344356669 913.4877385510036 961.5457269371736 987.8386302244045 682.5169141912277 339.9790620799411 851.3157576186643 293.9583504081282
896 0.005 4.48 1 730.2896072807214 630.2528541347634 630.3495276382824 913.4931786237091 961.545921798728 987.838745316421 682.5910248161039 340.0323628600099 851.3312351412427 293.9583614574475
897 0.005 4.485 1 730.3536997874648 630.3708484257479 630.4676480846596 913.4986126354645 961.5461024510843 987.8388499494681 682.6650014566435 340.0856078791246 851.3466708476659 293.9583724888668
898 0.005 4.49 1 730.4176446263028 630.4885708616165 630.5854963816885 913.5040473473551 961.5462816579955 987.838955910566 682.7388378604801 340.1387957706864 851.3620733192914 293.9583835089763
899 0.005 4.495 1 730.4814393379386 630.6060218791625 630.7030730280089 913.5094879988826 961.5464704978801 987.8390683655493 682.8125173170731 340.1919275685233 851.3774486798401 293.9583944961752
900 0.005 4.5 1 730.5451052481194 630.7232023443067 630.8203787891016 913.5149159931118 961.5466546030706 987.839177636311 682.8860552664441 340.2450023210637 851.3927971542709 293.9584054604703
901 0.005 4.505 1 730.6086243962363 630.8401128589486 630.9374142773975 913.5203178847897 961.5468298003511 987.8392808639786 682.9594327509775 340.2980161816773 851.4081047377458 293.9584164053098
902 0.005 4.51 1 730.6719935321285 630.9567540307728 631.0541801150408 913.525714345819 961.5470075780986 987.839388681021 683.032664729405 340.3509733137941 851.4233801455699 293.9584273382812
903 0.005 4.515 1 730.7352178770345 631.0731265910357 631.1706770060732 913.5311084327934 961.5471906536068 987.8394984074299 683.1057398053716 340.4038828992526 851.4386314530691 293.9584382413362
904 0.005 4.52 1 730.7983005336514 631.1892312158579 631.2869056183584 913.5364928323661 961.5473729307973 987.8396066991155 683.1786598127585 340.4567323988375 851.4538563116874 293.9584491264866
905 0.005 4.525 1 730.8612371418133 631.3050684013091 631.4028664899387 913.5418527363507 961.5475476053557 987.8397101872911 683.2514195806211 340.5095254314876 851.4690396329818 293.9584599972904
906 0.005 4.53 1 730.9240270462268 631.4206388480201 631.5185602963004 913.5472085335966 961.5477232437117 987.8398152142531 683.3240241532816 340.5622565230451 851.4841909653939 293.958470852271
907 0.005 4.535 1 730.9866748604892 631.5359433873145 631.6339878128867 913.5525614217021 961.5479044869419 987.8399225502374 683.3964784061767 340.6149040982968 851.4993175581903 293.9584816750454
908 0.005 4.54 1 731.049182866083 631.6509824540499 631.7491495582027 913.5579024106586 961.5480848261834 987.8400310612844 683.4687797878141 340.667504510672 851.5144168992811 293.9584924786354
909 0.005 4.545 1 731.111548640856 631.7657566657936 631.8640461368562 913.563222444609 961.5482582641743 987.8401345419687 683.5409243508368 340.7200534204034 851.5294765420728 293.958503265441
910 0.005 4.55 1 731.1737699562688 631.8802666711288 631.9786781940171 913.5685402099542 961.5484333641435 987.8402380576351 683.6129163373899 340.7725483944426 851.5445045333886 293.9585140382906
911 0.005 4.555 1 731.2358476606964 631.9945129461213 632.0930462564302 913.5738529429876 961.5486125223633 987.8403464017633 683.6847522369793 340.8249952034412 851.559506330426 293.9585247820964
912 0.005 4.56 1 731.297785899326 632.108496235283 632.2071510137874 913.5791583076228 961.5487929378445 987.8404532131159 683.7564373637276 340.8773829573911 851.5744828282034 293.9585355053061
913 0.005 4.565 1 731.3595823542082 632.2222171331008 632.3209930648468 913.5844404742445 961.5489651688109 987.840554521812 683.8279694639912 340.9297127170414 851.5894192213574 293.9585462123607
914 0.005 4.57 1 731.4212364002577 632.3356762902796 632.4345730546924 913.5897187558979 961.5491381259505 987.8406581152153 683.8993507928994 340.9819827003147 851.6043242397623 293.9585569025536
915 0.005 4.575 1 731.482751382572 632.4488743526344 632.5478916272805 913.5949932198694 961.5493160479666 987.8407650076639 683.9705828189976 341.0341948968328 851.6192045717038 293.958567563619
916 0.005 4.58 1 731.5441297201646 632.5618119061298 632.6609493844384 913.6002586318057 961.5494938908873 987.8408697739092 684.0416647436203 341.0863545005203 851.6340584809342 293.9585782053472
917 0.005 4.585 1 731.6053501056148 632.6744895187524 632.7737468978323 913.6054986257515 961.549663523833 987.8409712679969 684.1125865883603 341.1384488379413 851.6488676842332 293.9585888327127
918 0.005 4.59 1 731.6664410337896 632.7869078710346 632.8862848343584 913.6107387550396 961.5498359267593 987.8410747339171 684.1833688492198 341.1904879309647 851.6636476708634 293.9585994423028
919 0.005 4.595 1 731.7274259885401 632.8990677516176 632.9985639375755 913.6159844122301 961.5500150803749 987.8411794372641 684.254013045555 341.242481859702 851.6784172027269 293.9586100160716
920 0.005 4.600000000000001 1 731.7882560569692 633.010969625122 633.1105847199117 913.6212055467595 961.550188410142 987.8412837184212 684.324498700382 341.294413081636 851.693144711688 293.9586205691951
921 0.005 4.605 1 731.8489443364915 633.1226140727775 633.2223477728858 913.6264057691169 961.550356343951 987.8413855675872 684.3948314496419 341.3462798961926 851.7078328958337 293.9586311063267
922 0.005 4.61 1 731.9094888591266 633.2340015976846 633.3338536356083 913.631604096223 961.5505265008856 987.8414872631915 684.4650116777968 341.398088458 851.7224911188164 293.9586416243086
923 0.005 4.615 1 731.9698942281303 633.3451329020464 633.4451029713321 913.6367983924777 961.5507010297457 987.8415905213041 684.5350441457583 341.4498530324107 851.7371258321858 293.9586521086695
924 0.005 4.62 1 732.0301635928597 633.4560085862953 633.5560963832052 913.6419849645283 961.5508770930243 987.8416975480428 684.6049294354435 341.5015556343801 851.751735877335 293.9586625728095
925 0.005 4.625 1 732.0903021479762 633.5666293346213 633.6668345285242 913.6471551375197 961.5510461828002 987.8417966886833 684.6746705830888 341.5531991111483 851.7663129666482 293.9586730221988
926 0.005 4.63 1 732.1502662796871 633.676995865182 633.7773181315551 913.6523202711229 961.5512154688445 987.8418968232634 684.7442695505674 341.6047810021213 851.7808591790639 293.958683454235
927 0.005 4.635 1 732.2101092396284 633.7871086283565 633.8875476769866 913.6574783813694 961.5513883308736 987.8420002511729 684.8137177316655 341.6563050422983 851.7953797572551 293.9586938512184
928 0.005 4.64 1 732.2698211068713 633.8969681762422 633.9975237237829 913.6626267098967 961.5515616213855 987.8421048850184 684.8830187711138 341.7077713632876 851.8098735353826 293.9587042281435
929 0.005 4.645 1 732.3294006639602 634.0065751703676 634.1072468992729 913.6677516616817 961.5517277782811 987.8422032345271 684.9521687794013 341.7591801905116 851.8243265606268 293.9587145910059
930 0.005 4.65 1 732.3888470355665 634.1159299554043 634.2167176191014 913.6728722217139 961.5518947234514 987.8423023809028 685.0211562354848 341.8105308179155 851.8387553045995 293.9587249387112
931 0.005 4.655 1 732.44817043706 634.2250332712091 634.325936564667 913.6779930878035 961.5520682944218 987.8424063970194 685.0900952165555 341.8618409681717 851.8531625829193 293.9587352534247
932 0.005 4.66 1 732.5073621627409 634.3338857489373 634.434904363462 913.6831029925468 961.552241344137 987.8425101972215 685.1588580981115 341.9130871879623 851.8675380204597 293.9587455470428
933 0.005 4.665 1 732.5664167017461 634.4424879586483 634.5436215937285 913.6881902363667 961.5524060164735 987.8426067877581 685.2274514175749 341.964272485954 851.8818717664094 293.9587558268918
934 0.005 4.67 1 732.6253322998737 634.5508405083178 634.6520888644512 913.6932727696995 961.5525713624411 987.8427068281405 685.2958864334531 342.0153992788044 851.8961743386981 293.9587660922011
935 0.005 4.675 1 732.6841000083203 634.6589439193822 634.7603067324978 913.6983590072072 961.5527443228257 987.8428080847282 685.3641506603625 342.0664666684989 851.9104582776696 293.9587763308043
936 0.005 4.68 1 732.7427399418721 634.7667988685848 634.8682758336751 913.7034326711746 961.5529150689534 987.8429106831318 685.43227657943 342.1174759614615 851.9247162335095 293.9587865482945
937 0.005 4.685 1 732.8012477775957 634.8744059106444 634.9759967296455 913.7084825022348 961.5530772678238 987.8430070640638 685.5002569665406 342.1684273761013 851.9389348297691 293.9587967523414
938 0.005 4.69 1 732.8596221946207 634.9817656427822 635.0834700197628 913.7135272844396 961.5532419808056 987.8431065350765 685.568093563114 342.21931812703 851.9531227639202 293.9588069418663
939 0.005 4.695 1 732.9178651864333 635.0888786702724 635.190696306704 913.7185683553574 961.55341077537 987.8432078651171 685.6357871484628 342.2701511646087 851.9672866256586 293.9588171011174
940 0.005 4.7 1 732.9759759725206 635.1957453369365 635.2976759876636 913.7235945767438 961.5535815066257 987.8433088180532 685.7033322119761 342.3209345060728 851.9812831166842 293.9588272405215
941 0.005 4.705 1 733.033954561123 635.3023663791598 635.4044097474966 913.7286094898042 961.5537457175071 987.843405722501 685.7707363683792 342.3716581762393 851.9953166863008 293.9588373626115
942 0.005 4.71 1 733.0917996601382 635.4087424330708 635.5108982132875 913.7336193791756 961.5539090837333 987.8435034072517 685.8379978612601 342.4223227287657 852.0093581855803 293.9588474738832
943 0.005 4.715 1 733.1495141006394 635.5148742179011 635.6171420682465 913.7386096692567 961.5540707925597 987.843600843288 685.9051342915407 342.4729288595195 852.0233846132418 293.9588575551959
944 0.005 4.72 1 733.2071001638553 635.6207622167765 635.7231418418376 913.7435977414063 961.5542377449302 987.8437010122919 685.9721194606815 342.52346803872 852.0373990412288 293.9588676155387
945 0.005 4.725000000000001 1 733.2645576380879 635.7264069705155 635.8288980866431 913.7485782575316 961.5544044105033 987.8438016025189 686.038958490367 342.5739517089193 852.0513918703055 293.958877657753
946 0.005 4.73 1 733.3218822787369 635.8318089476455 635.9344113042864 913.7535413510439 961.5545652031119 987.8438964804584 686.1056515629982 342.6243793641607 852.0653482260765 293.9588876876001
947 0.005 4.735 1 733.3790758790201 635.9369689610048 636.0396822225356 913.7584948290008 961.5547227934467 987.8439893351377 686.1722017829964 342.6747482658193 852.0792699198478 293.958897703408
948 0.005 4.74 1 733.436140000244 636.041887459045 636.1447113470426 913.7634464139468 961.5548867765824 987.8440879231599 686.2386097044242 342.7250617407365 852.0931694720098 293.95890769033
949 0.005 4.745 1 733.4930675117164 636.146565257221 636.2494994659968 913.7683899188326 961.5550508068993 987.8441874237758 686.3048838467899 342.7753194099193 852.1070441286237 293.9589176560689
950 0.005 4.75 1 733.5498707209616 636.2510026999146 636.3540469481433 913.7733254738599 961.5552151516343 987.8442856768952 686.3710163746214 342.8255204531335 852.1208932276452 293.9589276008023
951 0.005 4.755 1 733.6065447373953 636.3552002989439 636.4583543159324 913.7782401777737 961.5553728344886 987.8443776748876 686.4370046840406 342.8756611474531 852.1347043752565 293.9589375316851
952 0.005 4.76 1 733.6630874766629 636.4591586221458 636.56242213538 913.7831515309333 961.5555311348023 987.8444728392199 686.5028510409123 342.9257461787072 852.1484855844662 293.9589474466131
953 0.005 4.765 1 733.719513834719 636.5628786491988 636.6662512710789 913.7880629265089 961.5556936893578 987.8445710282951 686.5685716555373 342.9757765252506 852.1622486492165 293.9589573293169
954 0.005 4.77 1 733.7758083521384 636.6663605905592 636.7698420689279 913.7929576810415 961.5558541608978 987.8446681310506 686.634144112391 343.0257477890383 852.1759817518588 293.9589671962761
955 0.005 4.775 1 733.8319766983842 636.7696050110452 636.8731950794481 913.7978446136167 961.5560162838931 987.8447646691881 686.6995761392584 343.075663114166 852.1896882209799 293.9589770431416
956 0.005 4.78 1 733.8880152960828 636.872612449039 636.9763108408804 913.8027123921959 961.5561722957244 987.8448571753337 686.7648663362494 343.1255214681485 852.2033570155126 293.9589868731381
957 0.005 4.785 1 733.9439369665497 636.9753834321208 637.0791899090265 913.8076066091267 961.5563348107576 987.8449510055285 686.830056183505 343.1753221354852 852.2170093089524 293.9589966889348
958 0.005 4.79 1 733.9997297285034 637.0779186137373 637.1818328847974 913.8124797572549 961.5564948078005 987.8450467680777 686.8950891109115 343.225059558485 852.2306333320892 293.9590064756292
959 0.005 4.795 1 734.0553946407302 637.1802185228075 637.2842403086041 913.8173364147345 961.5566544916794 987.845143644435 686.9599799569768 343.2747357540074 852.2442294135152 293.9590162388459
960 0.005 4.8 1 734.1109327900022 637.282283703204 637.386412730836 913.8221796518667 961.5568144659086 987.8452409645292 687.0247286854317 343.324360644734 852.2577970558691 293.9590259826197
961 0.005 4.805 1 734.1663384332768 637.384114647578 637.488350657711 913.8270033590979 961.5569684943264 987.8453324114325 687.0893392950125 343.3739302571527 852.2713256148782 293.9590357096574
962 0.005 4.81 1 734.2216169326006 637.4857119183787 637.5900546470103 913.8318240420692 961.5571238919299 987.8454242847753 687.1538093342022 343.423443836629 852.2848233523443 293.9590454227114
963 0.005 4.815 1 734.2767666387073 637.5870761601419 637.6915253135929 913.8366395786657 961.5572830201767 987.8455201442819 687.2181413112817 343.472898749905 852.2983016556016 293.9590551082659
964 0.005 4.82 1 734.3317939988581 637.6882078333131 637.7927631518904 913.8414468170049 961.5574436212069 987.8456146602575 687.2823338955968 343.52230317178 852.3117568454021 293.9590647708955
965 0.005 4.825 1 734.3866993733849 637.7891074413653 637.8937686737945 913.8462440275626 961.5576027864346 987.8457107999683 687.3463875182082 343.5716491752773 852.3251851348629 293.9590744127489
966 0.005 4.83 1 734.4414787467753 637.8897755094216 637.9945424010751 913.8510200923993 961.557754584135 987.845801694205 687.4103012320389 343.6209376029445 852.3385746267425 293.959084039164
967 0.005 4.835 1 734.4961299514451 637.9902127226478 638.0950849674581 913.8557934232936 961.5579080180112 987.8458933617977 687.4740797810757 343.6701683119742 852.3519340417481 293.9590936517443
968 0.005 4.84 1 734.5506576099906 638.090419576995 638.1953969049652 913.8605632412161 961.5580652297704 987.8459866127557 687.5377247666008 343.7193408170832 852.3652705443006 293.959103233953
969 0.005 4.845 1 734.6050641039893 638.1903966143732 638.295478756199 913.865325500395 961.5582239412131 987.8460824020592 687.6012337944677 343.7684553222021 852.3785837610292 293.959112794191
970 0.005 4.850000000000001 1 734.6593496209617 638.2901443755281 638.3953310606694 913.8700775657815 961.5583807100833 987.8461767644624 687.6646079749673 343.8175120551338 852.3918710297301 293.959122333255
971 0.005 4.855 1 734.7135157024849 638.3896634224545 638.4949544038673 913.8748098311155 961.5585301217963 987.8462651127473 687.7278400185801 343.866511140508 852.4051341096372 293.9591318594585
972 0.005 4.86 1 734.7675552591389 638.4889541881405 638.5943492110545 913.8795345429354 961.5586811813896 987.8463552429922 687.7909358868897 343.915454918304 852.4183566595929 293.9591413721088
973 0.005 4.865 1 734.8214717453241 638.5880172628741 638.6935160599946 913.8842573801678 961.558836816492 987.8464488662206 687.8539002789752 343.9643403042608 852.4315526573095 293.9591508529099
974 0.005 4.87 1 734.8752672182462 638.6868531894656 638.7924554924226 913.8889732208522 961.5589929412533 987.846542106318 687.916732590794 344.0131654759994 852.4447249702141 293.9591603148313
975 0.005 4.875 1 734.9289418008381 638.7854625013377 638.8911680447037 913.8936802464992 961.5591499530461 987.8466358775875 687.9794317704801 344.0619404150426 852.4578723633285 293.9591697588188
976 0.005 4.88 1 734.9824888870606 638.8838458926202 638.9896543495652 913.8983642902527 961.5592974075842 987.8467237085553 688.0419980309381 344.1106548581046 852.4709799377509 293.9591791879625
977 0.005 4.885 1 735.035912282605 638.9820037755202 639.0879148857408 913.9030467658735 961.5594468540882 987.8468133667793 688.104431246525 344.1593109062879 852.4840611239756 293.9591886041071
978 0.005 4.89 1 735.0892109326182 639.0799365513482 639.1859501094696 913.9077353759736 961.5596009546181 987.8469040110101 688.1667337664874 344.2079090393747 852.4972027048083 293.9591979901603
979 0.005 4.895 1 735.1423966689179 639.1776448582928 639.2837605987055 913.912414059945 961.5597562619595 987.8469974189854 688.2289062281199 344.2564493301353 852.5102857948913 293.9592073547819
980 0.005 4.9 1 735.1954724016019 639.2751292975306 639.3813469370509 913.917081531849 961.559911271602 987.8470907602482 688.2909492039777 344.3049317061527 852.5233200675888 293.9592167022469
981 0.005 4.905 1 735.2484285708358 639.372390136328 639.4787094730633 913.9217257095887 961.5600578439788 987.8471774689285 688.3528331822779 344.3533555422943 852.5363020668511 293.9592260336082
982 0.005 4.91 1 735.3012558965859 639.469428012473 639.5758487910875 913.9263637067933 961.5602053170853 987.8472657309142 688.4145922304762 344.4017217693146 852.5492485632427 293.9592353523477
983 0.005 4.915 1 735.3539622138757 639.5662435316162 639.6727654732165 913.9309981503787 961.5603569535014 987.847357151902 688.4762252065334 344.4500313922603 852.5621718435484 293.9592446435606
984 0.005 4.92 1 735.4065498494542 639.6628371862919 639.7694600278908 913.9356250205902 961.5605111611119 987.8474503268411 688.5377308797454 344.4982841186854 852.5750733274741 293.9592539154834
985 0.005 4.925 1 735.4590145794333 639.7592095483453 639.8659330148361 913.94023879688 961.5606624998188 987.8475422086455 688.5991053578907 344.5464814853117 852.5879470108572 293.9592631729871
986 0.005 4.93 1 735.5113600267795 639.8553610753187 639.9621849144917 913.9448350354951 961.5608086746652 987.8476285685834 688.6603477220808 344.5946217791171 852.6007869856503 293.9592724166929
987 0.005 4.935 1 735.5635877154327 639.9512923870707 640.0582163151204 913.9494328450792 961.560957198564 987.8477163834327 688.721462846952 344.6427043340611 852.6136026931051 293.9592816477136
988 0.005 4.94 1 735.6156981385756 640.0470039748662 640.1540277409664 913.9540208938741 961.5611059590269 987.8478054692189 688.782432112379 344.6907297285514 852.6263951243822 293.9592908491257
989 0.005 4.945 1 735.6676915903021 640.1424963514143 640.249619694642 913.9586018825352 961.5612566726016 987.8478963055262 688.843278870015 344.7386997392775 852.6391644463423 293.9593000341285
990 0.005 4.95 1 735.7195695771252 640.2377700272294 640.3449926918979 913.963174062699 961.5614070122155 987.8479867338339 688.9039996730006 344.7866133779056 852.6519090490746 293.9593092033626
991 0.005 4.955 1 735.7713279336782 640.3328254815517 640.4401472146822 913.9677269145114 961.5615504480648 987.8480714678745 688.9645907106608 344.8344733610843 852.6646177422396 293.9593183596637
992 0.005 4.96 1 735.8229707557739 640.4276625539326 640.5350831753677 913.9722852314804 961.5616959412998 987.8481568690747 689.0250558158015 344.882273476837 852.6773871387767 293.9593275026041
993 0.005 4.965 1 735.8744940579882 640.5222824066816 640.6298016379023 913.9768290615696 961.5618416237231 987.8482452588485 689.0853918164703 344.9300154392911 852.6900971361403 293.9593366179481
994 0.005 4.97 1 735.9259013011701 640.6166855773295 640.7243031536384 913.9813610549013 961.561989281869 987.8483340376413 689.1455997236344 344.9776995316089 852.7027606055697 293.9593457128184
995 0.005 4.975000000000001 1 735.9771932761705 640.7108725880271 640.8185882471986 913.9858852164134 961.5621385101219 987.8484244495395 689.2056798822903 345.0253296977856 852.7153853973837 293.9593547917602
996 0.005 4.98 1 736.0283664503354 640.8048439303474 640.912657417561 913.9903896586301 961.5622805787683 987.8485093914639 689.2656287138423 345.07290134385 852.7279664488257 293.9593638594412
997 0.005 4.985 1 736.0794169299974 640.8986001208881 641.0065111850492 913.9948941978178 961.5624245139785 987.848596389589 689.3254470148006 345.1204147515188 852.7405162165564 293.9593729152596
998 0.005 4.99 1 736.1303531702101 640.9921416890936 641.1001500764772 913.999396428394 961.562571967079 987.8486835683656 689.3851419834131 345.1678784424292 852.7530433638208 293.9593819464361
999 0.005 4.995 1 736.1811727304068 641.0854690179018 641.1935745092624 914.0038881637041 961.5627186696348 987.8487721196528 689.4447072353995 345.2152811186192 852.7655447115077 293.959390965822
1000 0.005 5 1 736.2318820648563 641.1785827093892 641.2867850511758 914.0083737191015 961.5628664254203 987.848861114721 689.5041443914147 345.2626254277421 852.7780238136727 293.9593999672775
1001 0.005 5.005 1 736.2824780559719 641.2714831343723 641.3797820794243 914.0128347848238 961.5630056423238 987.8489436220507 689.5634413037744 345.3099119318803 852.7904604998893 293.959408952895
1002 0.005 5.01 1 736.332960676248 641.364170963228 641.4725662456937 914.0172975698364 961.5631476533019 987.8490269500647 689.6226231603592 345.3571409495729 852.8028760714724 293.9594179253815
1003 0.005 5.015 1 736.3833287347906 641.4566466678659 641.5651380411069 914.0217558235374 961.5632925027004 987.8491138615358 689.6816735132022 345.4043174096043 852.8152723777515 293.9594268699447
1004 0.005 5.02 1 736.4335834194756 641.5489108458447 641.6574980291929 914.0262069822965 961.5634390116862 987.8492033340342 689.7406037204258 345.4514356599346 852.8276468959326 293.9594357933757
1005 0.005 5.025 1 736.4837243803865 641.6409639445371 641.7496466981261 914.030651721757 961.563585444161 987.8492908503501 689.7993634125354 345.4984958454803 852.8399987576053 293.9594446960834
1006 0.005 5.03 1 736.5337533085579 641.732806460384 641.8415845291271 914.0350770796275 961.5637246241556 987.8493729798942 689.858026054403 345.5454986741803 852.8523168809842 293.9594535845765
1007 0.005 5.035 1 736.583665108986 641.8244388695281 641.9333120128081 914.0394973015299 961.5638640015161 987.8494561266148 689.9165729464216 345.5924433672438 852.8646070725395 293.9594624614912
1008 0.005 5.04 1 736.6334651818049 641.9158616447294 642.0248296298073 914.0439137696993 961.5640084408814 987.8495433257498 689.9750019612469 345.6393252623799 852.8768756924889 293.9594713137687
1009 0.005 5.045 1 736.6831529032647 642.0070752163085 642.1161378318948 914.0483224060118 961.564152628306 987.849630254992 690.0333068532672 345.6861521955424 852.8891232254407 293.9594801462362
1010 0.005 5.05 1 736.7327322330297 642.0980801887898 642.2072371451156 914.0527223094748 961.5642974243798 987.8497161133395 690.091492496513 345.7329236544778 852.9013523945697 293.9594889609021
1011 0.005 5.055 1 736.7821978777454 642.1888769756999 642.2981280518904 914.0571102874952 961.5644392996301 987.8498004981035 690.149553544887 345.7796388749136 852.9135511997223 293.9594977548432
1012 0.005 5.06 1 736.8315485758808 642.2794661270804 642.3888110715095 914.0614822839843 961.564576145644 987.8498815504463 690.2074907485922 345.8262921591995 852.9257184830116 293.9595065325782
1013 0.005 5.065 1 736.8807843205946 642.369848160677 642.4792867213964 914.0658506667925 961.5647144581266 987.8499647680949 690.265305242909 345.8728909218336 852.9378568209403 293.9595153012912
1014 0.005 5.07 1 736.9299085656794 642.4600235450906 642.5695554844305 914.0702158705112 961.5648560263372 987.850049705616 690.3229971206993 345.9194341517479 852.9499731198316 293.9595240419678
1015 0.005 5.075 1 736.9789225972165 642.5499926351523 642.6596177592463 914.0745723197437 961.5649973428989 987.8501348907972 690.380563410743 345.9659224458753 852.9620668875523 293.9595327632996
1016 0.005 5.08 1 737.0278291151732 642.639756079968 642.7494741270164 914.0789206234783 961.5651401844788 987.8502198525368 690.4380093302534 346.0123518413646 852.9741373366044 293.9595414697613
1017 0.005 5.085 1 737.0766261736508 642.7293143278118 642.8391250557743 914.0832595105284 961.56528131834 987.8503050491194 690.4953330324339 346.0587255174889 852.9861815265588 293.9595501605981
1018 0.005 5.09 1 737.1253111720985 642.8186678248378 642.9285709985204 914.0875796121102 961.5654160553077 987.8503849492009 690.5525320898836 346.1050433143688 852.9981907099079 293.9595588370667
1019 0.005 5.095 1 737.1738826424951 642.9078170716967 643.0178124563336 914.0918968160331 961.5655518845787 987.8504667175976 690.6096089633952 346.1513049122935 853.0101732799619 293.9595675014656
1020 0.005 5.100000000000001 1 737.2223390425966 642.9967625275688 643.1068498971194 914.0962124296746 961.5656924250122 987.8505530637373 690.6665607081773 346.1975047764021 853.0221368075707 293.9595761419106
1021 0.005 5.105 1 737.2706872165912 643.0855047402238 643.1956838448546 914.1005198252274 961.5658336886555 987.8506381060669 690.7233934315643 346.2436508121243 853.0340787885143 293.9595847614862
1022 0.005 5.11 1 737.3189147584487 643.1740441482042 643.284314779134 914.1048157657411 961.5659736923187 987.8507210339586 690.780082247772 346.2897367885998 853.0459960282755 293.9595933639615
1023 0.005 5.115 1 737.3670418959715 643.2623812223272 643.372743148917 914.1091040493383 961.5661130079923 987.8508032459805 690.836660702908 346.3357686951115 853.0578900794826 293.959601952398
1024 0.005 5.12 1 737.415062914095 643.3505164638161 643.4609694365055 914.1133751487533 961.5662462100029 987.8508820421889 690.893122969695 346.3817460831038 853.0697501282666 293.9596105278536
1025 0.005 5.125 1 737.4629554031726 643.4384503777811 643.54899416091 914.1176424882599 961.566379759557 987.8509633778149 690.9494733781263 346.4276754514682 853.0815842984322 293.9596190867578
1026 0.005 5.13 1 737.5107480106474 643.5261834215152 643.6368177776196 914.1219070679044 961.5665180547046 987.8510468500878 691.0057038830084 346.4735384821998 853.0933986099584 293.9596276181948
1027 0.005 5.135 1 737.5584412659033 643.6137160472255 643.7244407501443 914.1261649081223 961.5666578355964 987.8511301172881 691.0618145945576 346.5193546740592 853.1051926965567 293.9596361331058
1028 0.005 5.14 1 737.606032343115 643.7010487425252 643.8118635578725 914.1304135692475 961.566796124065 987.8512126354689 691.1178063808663 346.5651092887182 853.1169631930983 293.9596446318818
1029 0.005 5.145 1 737.6535192984599 643.7881819497095 643.8990866494887 914.1346520853676 961.5669329239585 987.8512933004563 691.1736781240502 346.6108123509876 853.1287082000899 293.9596531144067
1030 0.005 5.15 1 737.7008981258017 643.8751161273725 643.9861104852522 914.1388725231467 961.5670633057064 987.8513700908198 691.2294286399851 346.6564573215251 853.1404186073169 293.9596615872581
1031 0.005 5.155 1 737.7481681891009 643.9618518438799 644.0729356018015 914.1430914226326 961.5671966095084 987.8514506196175 691.285062838225 346.7020476559915 853.1521036828776 293.9596700453989
1032 0.005 5.16 1 737.7953314662593 644.0483894963945 644.1595624300197 914.1473055760079 961.5673331145251 987.8515345762138 691.3405767163232 346.7475661926603 853.1637684486338 293.9596784773815
1033 0.005 5.165 1 737.8423885525683 644.1347295065968 644.2459914117883 914.1515062270427 961.567469579566 987.8516172513444 691.3959554130192 346.7930337299068 853.1754124685727 293.9596868889421
1034 0.005 5.17 1 737.8893889129905 644.2208724245555 644.3322230294484 914.1556934927454 961.5676047199306 987.8516994317181 691.451218571778 346.8384465899056 853.1870265536559 293.9596952842514
1035 0.005 5.175 1 737.9362583646878 644.3068186132029 644.4182577125737 914.1598771179611 961.5677399599232 987.8517797819069 691.5063584117167 346.8838045566254 853.1986157112922 293.9597036614906
1036 0.005 5.18 1 737.9830076139278 644.3925685478871 644.504095926781 914.1640484872968 961.567870304696 987.851857650473 691.5613849283102 346.9291060694867 853.2101746903098 293.9597120251636
1037 0.005 5.185 1 738.0296419583299 644.4781227153795 644.5897381536799 914.1682182839971 961.568001615507 987.8519354251811 691.6162984770816 346.974352189257 853.2217107697982 293.9597203760811
1038 0.005 5.19 1 738.0761683260646 644.5634815980309 644.6751848697471 914.1723855968763 961.5681371944914 987.85201628584 691.6710986493148 347.0195426729081 853.2332293642272 293.9597287031546
1039 0.005 5.195 1 738.1225908865259 644.6486456569256 644.7604365404275 914.1765455320228 961.5682723583828 987.8520971965883 691.7257847484274 347.0646858335579 853.2447288015363 293.9597370109316
1040 0.005 5.2 1 738.1689103501983 644.7336152646822 644.8454935665849 914.1806961687073 961.5684064907053 987.8521778174265 691.7803538416691 347.1097754115277 853.256206678096 293.9597453020365
1041 0.005 5.205 1 738.2151316972144 644.8183911349583 644.930356567918 914.1848387262844 961.568541340256 987.8522588158098 691.8347579199504 347.1548043645077 853.267661021216 293.959753576224
1042 0.005 5.21 1 738.2612476234468 644.9029735533459 645.0150259071766 914.1889704441758 961.5686731812183 987.8523383286565 691.8891048820003 347.1997734633338 853.2790890400103 293.9597618373176
1043 0.005 5.215 1 738.3072530560881 644.9873633366519 645.0995023520929 914.1930938827576 961.5688000443515 987.8524136292724 691.9433421434953 347.2446875825452 853.2904979252745 293.9597700819049
1044 0.005 5.22 1 738.3531532146352 645.0715606100033 645.1837860981934 914.1972163567673 961.5689310414327 987.8524914991526 691.9974285382655 347.289544702758 853.3018766559392 293.9597783121587
1045 0.005 5.225000000000001 1 738.398950665838 645.1555658607653 645.2678775930374 914.2013296868986 961.5690637578297 987.8525718994824 692.0514019955074 347.3343444882432 853.313232197597 293.9597865189455
1046 0.005 5.23 1 738.4446468540539 645.2393794919398 645.3517772576399 914.2054315648054 961.5691956078904 987.8526504665413 692.1052675563088 347.3790782227226 853.324565185201 293.9597947100538
1047 0.005 5.235 1 738.4902421826025 645.3230019488906 645.4354855362396 914.2095242534622 961.5693280483954 987.8527303676259 692.1590225640061 347.423758584003 853.3358752193254 293.9598028831805
1048 0.005 5.24 1 738.5357356573933 645.4064336820998 645.5190028742417 914.2136077606325 961.5694593814655 987.8528085959263 692.2126654475554 347.4683853764164 853.3471607074231 293.9598110378215
1049 0.005 5.245 1 738.5811259346202 645.4896750258819 645.602329636811 914.2176806193695 961.5695891761819 987.8528865653649 692.2662059977862 347.5129642918159 853.3584193066343 293.9598191783822
1050 0.005 5.25 1 738.6264089180858 645.5727264583885 645.6854662781886 914.2217344310777 961.5697123657923 987.8529605256949 692.3196246360567 347.5574859924019 853.3696451072575 293.9598273097636
1051 0.005 5.255 1 738.6715853444725 645.6555884802113 645.7684132854004 914.2257884079501 961.5698396292941 987.8530374711542 692.3729245857595 347.6019515730927 853.3808480435117 293.959835427561
1052 0.005 5.26 1 738.7166600724133 645.7382615397654 645.8511711142692 914.2298414600264 961.5699707025841 987.8531159860951 692.4261117481594 347.6463573456099 853.3920335032153 293.9598435182871
1053 0.005 5.265 1 738.7616341303922 645.8207460234063 645.9337401689884 914.2338847877878 961.5701005773622 987.8531946793945 692.4791826977829 347.690709864976 853.4031974901765 293.9598515926279
1054 0.005 5.27 1 738.8065095961052 645.9030424380234 646.0161209307696 914.2379209301033 961.5702310147284 987.8532733481044 692.5321421785184 347.7350118028592 853.414341534021 293.9598596543802
1055 0.005 5.275 1 738.8512859542201 645.985151219439 646.0983138400624 914.2419525381958 961.5703604123049 987.8533503075245 692.5850215813895 347.7792556489306 853.4254632958821 293.9598677000344
1056 0.005 5.28 1 738.8959603525523 646.0670727766554 646.1803193189617 914.2459728242017 961.5704880368596 987.8534260656094 692.637771693631 347.8234430644141 853.4365603905661 293.9598757330394
1057 0.005 5.285 1 738.9405347871914 646.1488075702096 646.2621378252105 914.2499837161674 961.5706161271527 987.853503838962 692.6903984716271 347.8675739308277 853.4476331152783 293.9598837513903
1058 0.005 5.29 1 738.9850106790456 646.2303561762307 646.3437698797325 914.2539782197363 961.5707382997196 987.8535765298311 692.7429108693835 347.9116446389762 853.4586735184325 293.9598917543011
1059 0.005 5.295 1 739.0293811750025 646.3117189139231 646.4252158605427 914.2579700924581 961.5708624491957 987.8536515015528 692.7953088718652 347.9556590057645 853.4696896080642 293.9598997413441
1060 0.005 5.3 1 739.0736508228828 646.3928962318321 646.5064762135023 914.261959420694 961.5709911885718 987.8537268108644 692.8475943425942 347.9996196427863 853.4806881199783 293.9599077030461
1061 0.005 5.305 1 739.1178223364585 646.473888566557 646.5875513769598 914.2659424863032 961.5711200532493 987.8538044331386 692.8997681850349 348.0435219373488 853.4916681668965 293.9599156484348
1062 0.005 5.31 1 739.1618964906963 646.5546963530895 646.668441784775 914.2699169736983 961.5712488226343 987.8538831318518 692.9518301855312 348.0873706620354 853.5026272270094 293.9599235780959
1063 0.005 5.315 1 739.2058785661465 646.6353201384455 646.7491479422514 914.273877291258 961.5713739455044 987.8539590492728 693.003780350408 348.1311690605195 853.513562077805 293.9599314925165
1064 0.005 5.32 1 739.2497697861805 646.7157603650446 646.8296703166708 914.2778447878765 961.5715048253799 987.8540351396914 693.0556223009881 348.1749141321152 853.5244915491783 293.9599393957604
1065 0.005 5.325 1 739.2935569097762 646.7960173710658 646.9100092682407 914.2817966812354 961.5716300260079 987.8541084364282 693.1073514569781 348.2186027588645 853.5353862565516 293.9599472839132
1066 0.005 5.33 1 739.3372407910147 646.8760915921584 646.9901652322263 914.2857380346018 961.571754938224 987.8541839770356 693.1589693524277 348.2622322086559 853.5462520479532 293.95995515894
1067 0.005 5.335 1 739.380827653318 646.9559832152448 647.0701384457434 914.2896890992969 961.571884330923 987.854261920398 693.2104875663941 348.3058068412001 853.5571056501971 293.9599630176104
1068 0.005 5.34 1 739.4243185957632 647.0356928793643 647.1499294796541 914.2936195372287 961.5720081635186 987.8543352472693 693.2618936021812 348.3493263038348 853.5679282254196 293.9599708603218
1069 0.005 5.345 1 739.4677525917289 647.1152207123898 647.2295384686208 914.2975534304619 961.5721295889214 987.8544061278782 693.3131914952717 348.3927905191662 853.5786991454321 293.9599786889652
1070 0.005 5.350000000000001 1 739.5110659218934 647.1945674055976 647.3089660977777 914.301470407536 961.5722493686196 987.8544783113217 693.3643754119097 348.4361995211291 853.5894638448215 293.9599865037241
1071 0.005 5.355 1 739.5542697282139 647.2737333931163 647.3882128196375 914.3053747979216 961.5723699233697 987.8545528020427 693.4154452686838 348.4795533262427 853.600211732693 293.9599943036322
1072 0.005 5.36 1 739.5973680660701 647.3527190868236 647.4672790565473 914.3092671236036 961.5724915159927 987.8546260922018 693.4664014824037 348.5228513800414 853.6109389748502 293.9600020895821
1073 0.005 5.365 1 739.6404236272737 647.4315248600919 647.5461651649463 914.3131530337143 961.5726148851401 987.8547007934968 693.5172531071534 348.5660941730354 853.6216483157327 293.9600098653585
1074 0.005 5.37 1 739.6833507423311 647.5101511813949 647.6248716221884 914.3170306021548 961.5727375185359 987.8547725306785 693.5679917252311 348.6092819707014 853.6323325649792 293.9600176284817
1075 0.005 5.375 1 739.7261657944779 647.5885984626166 647.7033988469009 914.3208990384203 961.5728607563059 987.8548465962388 693.6186182913482 348.6524139937535 853.6429913334135 293.9600253775087
1076 0.005 5.38 1 739.7688783261 647.6668670382785 647.7817472045411 914.3247635584916 961.5729842602923 987.8549206668121 693.6691351532103 348.6954911715606 853.6536296348607 293.9600331120416
1077 0.005 5.385 1 739.8114899401241 647.7449574248751 647.8599171648935 914.3286197420636 961.5731060733375 987.8549934124954 693.719544756544 348.738513559106 853.6642443237572 293.9600408324108
1078 0.005 5.39 1 739.8540018404483 647.8228700317237 647.9379091470462 914.332467476014 961.5732276198474 987.8550676515042 693.7698462913964 348.781481075135 853.6748357399455 293.9600485350747
1079 0.005 5.395 1 739.8964158209694 647.9006052841426 648.0157235708973 914.336307239501 961.57334882518 987.8551403788109 693.8200399018933 348.824393796587 853.6854046641103 293.9600562205318
1080 0.005 5.4 1 739.938731951996 647.9781635248622 648.093360807123 914.3401393462524 961.5734694810828 987.8552126342601 693.8701247898803 348.8672617241921 853.6959508934152 293.9600638913951
1081 0.005 5.405 1 739.980952227578 648.0555452393074 648.1708213109417 914.34396399209 961.5735907918471 987.8552851657029 693.9201029025174 348.9100702243924 853.7064750492955 293.9600715453617
1082 0.005 5.41 1 740.0230835266028 648.1327510405158 648.2481056378355 914.3477832881136 961.5737112363184 987.8553576369842 693.9699808378385 348.9528105818709 853.7169799356493 293.9600791823892
1083 0.005 5.415 1 740.0651179724006 648.2097812011198 648.3252141268165 914.3515940293535 961.5738317666724 987.8554303636947 694.0197521461425 348.9954989068083 853.7274610757515 293.9600867978526
1084 0.005 5.42 1 740.1070597987029 648.2866360496142 648.402147143442 914.3553934896383 961.5739494814285 987.8555006448439 694.0694169518946 349.0381340763121 853.737920000772 293.9600943958677
1085 0.005 5.425 1 740.1489042158662 648.3633160442804 648.4789051094378 914.3591850951177 961.5740682616056 987.8555717281629 694.1189482856227 349.0807157135263 853.7483560653122 293.9601019760945
1086 0.005 5.43 1 740.1906528803345 648.4398215845218 648.5554884267892 914.3629708742332 961.5741880204248 987.8556448384651 694.1683814249376 349.1232525692697 853.7587696318061 293.9601095380513
1087 0.005 5.435 1 740.2323066088111 648.5161530853092 648.6318975079899 914.3667500126193 961.5743078335082 987.8557159105588 694.21771307353 349.1657547770259 853.7691614585709 293.9601170829122
1088 0.005 5.44 1 740.2738657000232 648.5923109456212 648.7081327529593 914.3705220009274 961.5744268031247 987.8557869341687 694.2669401063629 349.208200100043 853.7795314792982 293.9601246110786
1089 0.005 5.445 1 740.3153227694891 648.668295629064 648.7841946050701 914.3742804216229 961.5745435002344 987.8558570471425 694.3160649670556 349.2505803434814 853.7898703435869 293.9601321219944
1090 0.005 5.45 1 740.3566888217315 648.7441075078317 648.8600834568722 914.3780352141333 961.574662119629 987.8559287175749 694.3650861114318 349.2928990280067 853.8001924390448 293.9601396164077
1091 0.005 5.455 1 740.3979634934653 648.8197469877737 648.935799717461 914.3817841550488 961.5747805150498 987.855999977621 694.4140030061311 349.335161396072 853.8104954109739 293.9601470935807
1092 0.005 5.46 1 740.4391465233251 648.8952144620305 649.0113437810211 914.3855269282984 961.5748990868962 987.8560718970433 694.4628151622643 349.3773671872569 853.8207782901364 293.9601545534166
1093 0.005 5.465 1 740.4802379640105 648.9705103589163 649.0867160693224 914.3892619756637 961.5750167317974 987.8561413814836 694.5115236746511 349.4195166649586 853.8310398025773 293.9601619968061
1094 0.005 5.47 1 740.5212372917591 649.0456350669292 649.1619169760319 914.3929899889353 961.5751344799752 987.856213085733 694.5601287658362 349.4616118220863 853.8412792997391 293.9601694231299
1095 0.005 5.475000000000001 1 740.562144197211 649.1205889580508 649.2369468859207 914.3967102883267 961.5752510203462 987.856282045482 694.6086275749053 349.5036512161596 853.8514978589848 293.9601768327538
1096 0.005 5.48 1 740.6029599807404 649.1953725092646 649.3118062473546 914.4004236870509 961.5753680667993 987.8563514605328 694.657024197545 349.5456439879152 853.8616950488149 293.9601842264092
1097 0.005 5.485 1 740.6436843253834 649.2699861030563 649.3864954536763 914.4041293944998 961.575484157609 987.8564225600496 694.7053174737036 349.5875783825482 853.8718703198723 293.9601916056145
1098 0.005 5.49 1 740.6843023591487 649.3444302058633 649.4610149607029 914.4078361489795 961.5756018413445 987.8564917084636 694.7535128828119 349.6294558573879 853.8820160748397 293.9601989696197
1099 0.005 5.495 1 740.7248345570179 649.4187051384982 649.535365109117 914.4115316080089 961.5757175404797 987.8565606161418 694.8016033168424 349.6712677061014 853.8921458961211 293.9602063168664
1100 0.005 5.5 1 740.7652743175474 649.4928112918899 649.6095462946938 914.4152165562004 961.5758328922944 987.8566293191351 694.849584571786 349.7130283998816 853.9022565935162 293.9602136463604
1101 0.005 5.505 1 740.8056270201654 649.5667490549432 649.6835589063854 914.4188932850443 961.5759479231203 987.8566982019231 694.8974645532078 349.7547365351711 853.9123467222532 293.9602209602266
1102 0.005 5.51 1 740.8458911799974 649.6405187721788 649.7574033006725 914.4225620893002 961.5760627422476 987.8567667269793 694.9452412243812 349.7963906729334 853.9224155982748 293.9602282614817
1103 0.005 5.515 1 740.8860661909757 649.7141208724651 649.8310798935374 914.4262230537319 961.5761777072736 987.8568363302006 694.9929147051047 349.8379915199969 853.9324627117081 293.9602355487199
1104 0.005 5.52 1 740.9261519104107 649.7875557569661 649.9045890815416 914.4298773310338 961.5762925700967 987.8569063720291 695.0404861824977 349.8795385320394 853.942488368795 293.9602428208943
1105 0.005 5.525 1 740.966147043412 649.8608238590932 649.9779312834255 914.433523717224 961.5764069479402 987.8569748983856 695.0879557000823 349.9210318937211 853.9524926519182 293.9602500792641
1106 0.005 5.53 1 741.0060527427539 649.9339255379092 650.0511068780469 914.4371630910107 961.5765216271112 987.857043254716 695.1353235387047 349.9624797754034 853.9624760254217 293.960257324269
1107 0.005 5.535 1 741.0458692112963 650.0068612080416 650.1241162529934 914.4407932413038 961.5766352172448 987.8571110926013 695.1825814503812 350.0038704796622 853.9724385482768 293.960264553462
1108 0.005 5.54 1 741.0855970675772 650.0796312013208 650.1969597875582 914.4444179246717 961.5767484919896 987.8571783659704 695.2297407176334 350.0452054066128 853.9823801483309 293.9602717684497
1109 0.005 5.545 1 741.1252368240989 650.1522359099323 650.2696378604279 914.4480362577689 961.5768625469165 987.8572475219079 695.2767974170517 350.0864814724333 853.9923002149615 293.9602789668595
1110 0.005 5.55 1 741.1647868185009 650.2246757379636 650.3421508695421 914.4516472574205 961.576975766456 987.8573163247197 695.3237563283246 350.1277047139575 854.0021989704928 293.9602861518879
1111 0.005 5.555 1 741.2042469246081 650.2969510393227 650.4144991817634 914.4552509648917 961.5770878259825 987.8573835040609 695.3706150827907 350.1688746580056 854.0120766081113 293.9602933279385
1112 0.005 5.56 1 741.2436180128361 650.3690622269734 650.4866831921388 914.4588474161288 961.5772007068845 987.8574507031356 695.4173740288603 350.2099903419144 854.0219332132834 293.9603004896156
1113 0.005 5.565 1 741.2829008390424 650.4410097043316 650.5587033049126 914.4624368277064 961.5773130936855 987.857518221273 695.4640336882076 350.2510522411269 854.0317691281375 293.9603076379595
1114 0.005 5.57 1 741.3220951561914 650.5127938490607 650.6305598975216 914.4660191394287 961.5774254699832 987.8575854289678 695.5105933830159 350.2920622127756 854.0415842876281 293.9603147704722
1115 0.005 5.575 1 741.36120102879 650.5844150436317 650.7022533575883 914.4695946567391 961.5775372123204 987.8576534550494 695.5570542594489 350.3330173743744 854.0513784368829 293.9603218910214
1116 0.005 5.58 1 741.400217817551 650.6558736033518 650.7737840208731 914.4731612063185 961.5776484656999 987.8577191584563 695.6034137179596 350.3739183840376 854.0611505255479 293.9603289979761
1117 0.005 5.585 1 741.4391470235324 650.7271699584265 650.8451522969037 914.4767211721961 961.5777593939337 987.8577847792103 695.649674328464 350.4147652488025 854.0709024453597 293.9603360932733
1118 0.005 5.59 1 741.477988760775 650.79830451679 650.9163585887634 914.4802775590676 961.5778713316071 987.8578535431512 695.6958373901725 350.4555581298351 854.0806348357588 293.9603431742626
1119 0.005 5.595 1 741.516743103537 650.8692776625664 650.9874032793036 914.4838269499378 961.5779825404587 987.8579205373279 695.7418997068809 350.496297304975 854.0903474186564 293.9603502392305
1120 0.005 5.600000000000001 1 741.5554129904488 650.9400898482043 651.058286797007 914.4873637846775 961.5780911004709 987.8579853772624 695.7878654116029 350.5369824625011 854.1000377490058 293.9603572912175
1121 0.005 5.605 1 741.5939953089187 651.0107413797431 651.1290094854039 914.4908941791359 961.5782006636691 987.8580507542749 695.8337319117716 350.5776140376041 854.1097072560108 293.9603643290409
1122 0.005 5.61 1 741.6324900693259 651.0812326147453 651.1995717043712 914.4944179971552 961.5783107531051 987.858118210519 695.8794992620243 350.6181920197795 854.1193566643215 293.9603713541218
1123 0.005 5.615 1 741.6708981378529 651.1515639884695 651.2699738677105 914.4979355336714 961.5784212746292 987.8581851649981 695.9251692267111 350.6587165840718 854.1289860508996 293.9603783676786
1124 0.005 5.62 1 741.7092194678979 651.2217358214587 651.3402163211075 914.5014468052011 961.5785315613358 987.8582499797162 695.9707402578049 350.6991875886858 854.1385954101846 293.9603853680751
1125 0.005 5.625 1 741.7474552725719 651.2917485439086 651.4102994755 914.5049537873681 961.5786420993844 987.8583155518348 696.0162254899038 350.7396051413808 854.148185718534 293.9603923536486
1126 0.005 5.63 1 741.7856050135117 651.3616024949118 651.4802236832548 914.5084522231143 961.5787508481012 987.8583802863077 696.0616080307202 350.7799692476914 854.1577553821846 293.9603993233777
1127 0.005 5.635 1 741.8236685247616 651.4312980351276 651.5499893059905 914.5119426389994 961.5788592059828 987.8584449232869 696.1068900525833 350.8202792038204 854.1673044095868 293.9604062800685
1128 0.005 5.64 1 741.8616460621461 651.5008354789476 651.6195966737761 914.5154204885488 961.5789667644009 987.8585103379295 696.1520743841327 350.8605356717098 854.1768322484131 293.9604132240943
1129 0.005 5.645 1 741.8995378143736 651.5702152551271 651.6890461909502 914.5188943953227 961.579074529456 987.8585761619779 696.1971601788449 350.900739103956 854.1863397943611 293.9604201549911
1130 0.005 5.65 1 741.9373379890885 651.639437932603 651.7583383430244 914.5223551350207 961.5791815093651 987.8586408292858 696.2421514152404 350.9408893600711 854.1957127106843 293.960427071112
1131 0.005 5.655 1 741.9750474522173 651.7085036495021 651.8274733910065 914.5258120527427 961.5792886862079 987.8587050637593 696.2870414275068 350.980987389401 854.2051334594015 293.9604339730984
1132 0.005 5.66 1 742.0126742996423 651.777412776662 651.8964517012615 914.5292670344423 961.5793970585688 987.8587708254678 696.3318347631865 351.0210319012203 854.2145657719988 293.9604408597389
1133 0.005 5.665 1 742.0502125151758 651.8461655905631 651.9652735768914 914.5327125604906 961.5795008793522 987.8588340788863 696.3765281713667 351.0610226173878 854.2239897935344 293.9604477330504
1134 0.005 5.67 1 742.0877214836438 651.9147625045829 652.0339393721439 914.5361527706614 961.5796072856833 987.8588974865733 696.4211280874816 351.1009596754639 854.2333950884121 293.9604545918044
1135 0.005 5.675 1 742.1251282375164 651.9832039367698 652.1024495133969 914.5395882496217 961.5797146288379 987.8589614221692 696.4656286549872 351.1408431144351 854.2427849345537 293.9604614357261
1136 0.005 5.68 1 742.1624410113383 652.0514902572897 652.1708043682796 914.5430168526066 961.5798216100884 987.8590261379804 696.5100356826877 351.1806740311517 854.2521562994547 293.96046826722
1137 0.005 5.685 1 742.199665248439 652.1196218605756 652.2390043199543 914.5464350241098 961.579927549359 987.8590893681496 696.5543671242795 351.2204521199189 854.2615071726838 293.9604750840469
1138 0.005 5.69 1 742.2368029117108 652.187599097198 652.3070497293373 914.5498481862901 961.5800340698758 987.859152959605 696.5985893641689 351.2601634018279 854.2708379757551 293.960481884649
1139 0.005 5.695 1 742.2738552659066 652.2554223019614 652.3749409415419 914.553254849995 961.5801397291207 987.8592162463756 696.6427133654278 351.2998045323072 854.2801486910217 293.9604886680891
1140 0.005 5.7 1 742.3108238115926 652.3230918687019 652.4426783401475 914.5566547884324 961.580245382424 987.8592795617616 696.6867419158001 351.3394028079665 854.2894395635752 293.9604954355877
1141 0.005 5.705 1 742.3476798613777 652.3906081510607 652.5102623598258 914.5599681675201 961.5803446738651 987.8593442400208 696.7306809368355 351.3789556896501 854.2987044886505 293.960502180308
1142 0.005 5.71 1 742.3844625372129 652.4579714548619 652.57769322902 914.5633219025119 961.5804532210327 987.8594083463938 696.7745228279354 351.4184864378055 854.3079451418913 293.9605089041672
1143 0.005 5.715 1 742.4211679773646 652.5251821652362 652.6449713184901 914.5666898679779 961.5805631660968 987.8594729420033 696.8182695742203 351.4579561652216 854.3171707588693 293.9605156076587
1144 0.005 5.72 1 742.4577958150197 652.5922406318936 652.7120969850121 914.5700599284297 961.5806692898872 987.8595365285571 696.8619216979172 351.4973692765484 854.3263805476727 293.9605222932037
1145 0.005 5.725000000000001 1 742.4943446610271 652.6591473286669 652.779070669033 914.5734256554293 961.5807746585692 987.8595993264133 696.9054804399827 351.5367272994338 854.3355734950437 293.9605289610473
1146 0.005 5.73 1 742.5308121415133 652.7259023103765 652.8458925343002 914.5767873125224 961.5808812113023 987.8596621043524 696.9489420911056 351.5760309085122 854.3447466404647 293.9605356125031
1147 0.005 5.735 1 742.5672001343771 652.7925061214628 652.9125630447955 914.5801422377418 961.5809860724885 987.8597253018894 696.9923134427561 351.6152819418783 854.3539018296843 293.9605422491305
1148 0.005 5.74 1 742.6034976767327 652.8589590289369 652.9790825082996 914.583496965156 961.5810925562973 987.8597876435011 697.0355775067688 351.6544796813645 854.3630442258514 293.9605488707253
1149 0.005 5.745 1 742.6397174143608 652.9252614566263 653.0454513156955 914.586840217714 961.5811959922382 987.8598503087866 697.0787561361117 351.6936283677661 854.3721645661237 293.9605554792604
1150 0.005 5.75 1 742.6758596336858 652.9914139175786 653.1116699286537 914.5901834671075 961.5812997287484 987.8599131188708 697.1218482716484 351.732722528113 854.3812645484708 293.960562074865
1151 0.005 5.755 1 742.7119212066596 653.0574167097267 653.1777386872035 914.5935134375226 961.5814029043864 987.8599754547579 697.1648503309829 351.7717632809421 854.3903439001635 293.9605686592474
1152 0.005 5.76 1 742.7479028146889 653.123270133163 653.2436579107627 914.5968335458365 961.5815051658797 987.8600353827737 697.2077596838848 351.8107509756877 854.399403200284 293.9605752289829
1153 0.005 5.765 1 742.7838053238195 653.1889744931203 653.3094279221172 914.6001471308271 961.5816088284928 987.8600977708286 697.2505767103261 351.8496862180709 854.4084440004159 293.9605817881261
1154 0.005 5.77 1 742.8196268365924 653.2545301655867 653.3750490784753 914.60345326255 961.5817118852161 987.860160484611 697.2933012119992 351.888568810066 854.4174649963752 293.9605883350094
1155 0.005 5.775 1 742.8553677694711 653.3199374984628 653.4405217305382 914.6067522242099 961.5818134819773 987.8602212329968 697.3359333419369 351.9273989119465 854.4264661574379 293.9605948705641
1156 0.005 5.78 1 742.8910278947145 653.3851968950506 653.5058462619611 914.6100436577784 961.581915152186 987.860282210189 697.378475049544 351.9661763985515 854.4354479069699 293.9606013949488
1157 0.005 5.785 1 742.9266081950543 653.4503086910572 653.5710230210567 914.6133289287766 961.5820173518114 987.8603447238041 697.4209253723577 352.0049021269202 854.4444106264343 293.9606079088871
1158 0.005 5.79 1 742.9621084072961 653.5152732061506 653.6360523379474 914.6166080897805 961.5821185470252 987.8604068252398 697.4632841228115 352.0435762754706 854.453354257685 293.9606144123644
1159 0.005 5.795 1 742.9975283684491 653.5800907093417 653.7009345046558 914.6198802864025 961.5822198444804 987.8604672676079 697.5055499212754 352.0821965320638 854.4622790062666 293.9606209013127
1160 0.005 5.8 1 743.0328697622012 653.6447615997299 653.7656698927454 914.6231459955551 961.5823203966128 987.8605261538129 697.5477253052896 352.1207647654331 854.4711848859077 293.9606273795803
1161 0.005 5.805 1 743.0681341555935 653.7092863031479 653.8302589167158 914.6264171369472 961.5824217561682 987.8605860647989 697.5898222287685 352.1592843067207 854.4800726009864 293.9606338444892
1162 0.005 5.81 1 743.1033192187376 653.7736650935045 653.8947018710187 914.6296731882152 961.5825218961136 987.8606477013288 697.6318248611307 352.1977502525044 854.488941260262 293.9606402968321
1163 0.005 5.815 1 743.1384248158365 653.8378983082088 653.9589990899301 914.6329199767861 961.5826231587006 987.8607085936028 697.6737343396896 352.2361636574846 854.4977905756491 293.9606467383065
1164 0.005 5.82 1 743.1734511712488 653.9019862848106 654.0231509131044 914.6361592302376 961.5827226737895 987.8607688942742 697.7155521011921 352.2745248262696 854.5066209301972 293.9606531682047
1165 0.005 5.825 1 743.2083993491447 653.9659293635307 654.0871576780926 914.6393917703488 961.5828228056062 987.8608291717189 697.7572788681539 352.3128339332728 854.5154327273915 293.960659584379
1166 0.005 5.83 1 743.2432692149988 654.0297278813848 654.1510197232882 914.6426184023182 961.5829228360486 987.8608886283614 697.7989148413033 352.3510911370914 854.5242259931343 293.9606659877537
1167 0.005 5.835 1 743.2780618881818 654.0933821665961 654.2147373772573 914.6458345595797 961.5830215300622 987.8609473843779 697.8404539588704 352.3892964965075 854.5329998158714 293.9606723765905
1168 0.005 5.84 1 743.3127756056565 654.1568925624427 654.2783109826752 914.649046679352 961.5831213275736 987.8610091514812 697.8819044793702 352.4274544518282 854.5417550756633 293.9606787517621
1169 0.005 5.845 1 743.3474109545451 654.2202594043447 654.3417408767102 914.6522534189544 961.5832202758102 987.8610680017443 697.9232671166245 352.4655590240347 854.5504920057989 293.9606851149885
1170 0.005 5.850000000000001 1 743.3819684424387 654.2834830282777 654.4050273956273 914.6554543350516 961.5833195006242 987.8611270886985 697.964541873901 352.5036109645637 854.559210733429 293.960691466569
1171 0.005 5.855 1 743.4164482061708 654.3465637594531 654.4681708655392 914.6586489980971 961.5834179026727 987.8611859009527 698.0057282894116 352.5416086807163 854.5679113749443 293.9606978048588
1172 0.005 5.86 1 743.4508505738986 654.4095019673073 654.5311716491934 914.6618372819312 961.5835163907753 987.8612443987259 698.0468273647512 352.579547743229 854.5765932352318 293.9607041289881
1173 0.005 5.865 1 743.4851731120004 654.4722980222331 654.5940301454801 914.6650145841697 961.5836139953168 987.8613032095436 698.087838020783 352.6174379482148 854.5852527025394 293.9607104396241
1174 0.005 5.87 1 743.5194192815777 654.53495218769 654.6567465903631 914.6681909699357 961.5837122347601 987.8613632517848 698.1287600097025 352.6552782573595 854.5938966820364 293.9607167369938
1175 0.005 5.875 1 743.5535892879543 654.5974647807843 654.7193213110872 914.6713613084561 961.5838097960822 987.8614212363224 698.1695945803624 352.6930679375333 854.6025234977151 293.9607230199541
1176 0.005 5.88 1 743.5876830355573 654.6598360954553 654.7817546114117 914.6745244657678 961.5839070452998 987.8614791134487 698.2103405358826 352.7308069484055 854.6111323590936 293.9607292890791
1177 0.005 5.885 1 743.6217022004886 654.7220663848083 654.8440467723515 914.6777143092959 961.5840133676762 987.8615395533602 698.2509823242715 352.7684951214144 854.6197296854045 293.9607355468361
1178 0.005 5.89 1 743.6556459169996 654.7841561184372 654.9061981984241 914.6808192311354 961.584108508362 987.8615970381209 698.2915520408484 352.8061318305128 854.6283040627478 293.9607417923754
1179 0.005 5.895 1 743.6895244295556 654.8461055292698 654.9682091479469 914.6839265550495 961.5842013288717 987.8616539157771 698.3320345828735 352.8437177021132 854.6368549226238 293.9607480242623
1180 0.005 5.9 1 743.723321773844 654.9079150029802 655.0300799995944 914.6870441107351 961.5842972606584 987.8617125511781 698.3724309550951 352.8812528438959 854.6453865777978 293.9607542424053
1181 0.005 5.905 1 743.757040791459 654.9695849118613 655.091811116012 914.6901643298927 961.5843943090209 987.861771381098 698.412741894794 352.9187373558487 854.6539006493731 293.9607604471979
1182 0.005 5.91 1 743.7906831987118 655.0311155393118 655.153402797433 914.693284513962 961.5844912237854 987.8618297704296 698.4529655404278 352.9561704867016 854.6623984481748 293.960766639287
1183 0.005 5.915 1 743.824249456915 655.0925072214592 655.2148553805547 914.6964008243816 961.5845879580344 987.8618881088029 698.4931033099828 352.9935525006175 854.6708787072051 293.9607728196101
1184 0.005 5.92 1 743.8577398602755 655.1537602835272 655.2761691885421 914.6995115228884 961.5846840849467 987.8619447806624 698.5331547241369 353.0308833824654 854.6793415651159 293.9607789851885
1185 0.005 5.925 1 743.891155056349 655.2148750622601 655.3373445551716 914.7026170910759 961.5847796132009 987.8620012965475 698.5731203919788 353.0681634572126 854.6877869732493 293.9607851381768
1186 0.005 5.93 1 743.9244948633265 655.2758518735268 655.3983818018194 914.7057161513885 961.5848746436126 987.8620592937018 698.6129997553134 353.1053923172771 854.6962142626251 293.9607912807566
1187 0.005 5.935 1 743.9577604769328 655.3366911097961 655.4592812989939 914.7088089046742 961.5849694927925 987.8621164591921 698.6527949640684 353.1425708576172 854.70462377125 293.9607974105003
1188 0.005 5.94 1 743.9909516335235 655.3973930734071 655.520043362966 914.7118955692802 961.58506456804 987.8621736485316 698.6925049008412 353.1796999850299 854.7130154382653 293.9608035265393
1189 0.005 5.945 1 744.0240679338964 655.4579580327133 655.5806682819594 914.7149757058532 961.5851591825325 987.8622295178741 698.7321284198661 353.2167770227811 854.7213890784791 293.960809632822
1190 0.005 5.95 1 744.057115734994 655.5183863308647 655.6411563972566 914.7180490889556 961.5852534024204 987.8622859205921 698.7716513656662 353.2538028678818 854.7297451949456 293.9608157248601
1191 0.005 5.955 1 744.0900864086018 655.5786783026513 655.7015080253994 914.7211165991019 961.5853482863291 987.8623438556549 698.8110968421601 353.2907764453731 854.7380831047562 293.9608218043733
1192 0.005 5.96 1 744.1229823940282 655.6388342445103 655.7617234775211 914.7241782036212 961.58544287367 987.8624024793879 698.850460696955 353.3276995896816 854.7464035737278 293.9608278715158
1193 0.005 5.965 1 744.1558040617524 655.6988544708221 655.8218030689393 914.7272336729524 961.585536954496 987.8624592709517 698.8897416222738 353.3645728917126 854.7547066361368 293.9608339261732
1194 0.005 5.97 1 744.1885517126593 655.758739264006 655.8817470888121 914.7302817791416 961.5856298810631 987.8625142161912 698.9289368977911 353.4013950539288 854.7629918491774 293.9608399665732
1195 0.005 5.975000000000001 1 744.2212257308288 655.8184889505493 655.9415558605634 914.7333243161153 961.5857238204735 987.8625707916436 698.9680486850175 353.4381633354587 854.7712595898936 293.9608459997681
1196 0.005 5.98 1 744.2538256961028 655.8781038618333 656.0012297065668 914.7363602572481 961.5858165687633 987.8626256231611 699.0070760302507 353.4748820996085 854.7795098052803 293.9608520202937
1197 0.005 5.985 1 744.2863439272099 655.9375843213912 656.0607689351963 914.7393639435151 961.5859079001708 987.8626826472257 699.0460179430013 353.5115509291714 854.7877243013577 293.9608580277767
1198 0.005 5.99 1 744.3187925041132 655.9969305953429 656.1201738231545 914.7423832742461 961.5860019952795 987.8627375882547 699.0848780106932 353.5481699406876 854.7959321425916 293.9608640215081
1199 0.005 5.995 1 744.3511707046546 656.0561430188301 656.1794447165613 914.7454004693869 961.5860948367674 987.862793925185 699.1236551258147 353.5847345236319 854.8041269881959 293.9608700035249
1200 0.005 6 1 744.3834781118658 656.1152219033607 656.2385819306554 914.7484115446391 961.5861872503189 987.8628504042292 699.1623491788037 353.6212485242304 854.8123064727392 293.9608759742684
1201 0.005 6.005 1 744.4157141101061 656.1741675699055 656.2975857842855 914.7514164464435 961.5862792073048 987.862905809998 699.2009604126686 353.6577139615886 854.8204692474972 293.9608819309658
1202 0.005 6.01 1 744.4478803933913 656.2329803545074 656.3564566080306 914.7544156237436 961.5863713068013 987.8629601015281 699.2394892926611 353.6941290734001 854.8286148584035 293.9608878753602
1203 0.005 6.015000000000001 1 744.4799770506592 656.2916607086696 656.4151948163803 914.7574072065534 961.5864615716317 987.8630149129657 699.2779414684223 353.7304945823698 854.8367390881353 293.9608938087866
1204 0.005 6.02 1 744.5120009852164 656.3502088126515 656.4738006373148 914.760393212763 961.5865522818614 987.8630695620852 699.3163086214573 353.766810553703 854.8448481393687 293.9608997273676
1205 0.005 6.025 1 744.5439527213191 656.408624915768 656.5322743379431 914.7633747660734 961.5866439447944 987.8631232033549 699.3546021989224 353.8030765170077 854.8529409195551 293.9609056338048
1206 0.005 6.03 1 744.5758328963341 656.4669093651266 656.5906162446104 914.7663501010827 961.5867347289857 987.8631795752693 699.3928084449932 353.839292570005 854.8610174407214 293.9609115289162
1207 0.005 6.035 1 744.6076417354868 656.5250624680396 656.6488266637845 914.7693195665486 961.5868263593908 987.8632340380275 699.4309297555234 353.8754586569251 854.8690771792229 293.9609174138844
1208 0.005 6.04 1 744.6393793266237 656.5830845298387 656.706905901787 914.7722831899605 961.5869172088395 987.8632881948034 699.4689674746758 353.9115747654636 854.8771199090899 293.9609232853041
1209 0.005 6.045 1 744.6710461277729 656.6409758562957 656.7648542649533 914.7752406497149 961.5870069038098 987.8633423314186 699.506922085469 353.9476409266583 854.8851454093723 293.9609291437225
1210 0.005 6.05 1 744.7026422382889 656.6987367398774 656.8226720450376 914.7781919662498 961.587097591282 987.8633968358558 699.5447944339915 353.9836574373675 854.8931525695733 293.9609349916038
1211 0.005 6.055 1 744.7341678918307 656.7563675172211 656.880359572202 914.7811379567286 961.5871878166494 987.8634522756773 699.5825858186931 354.0196239669932 854.9011436303971 293.9609408282453
1212 0.005 6.06 1 744.7656229569321 656.8138684738881 656.9379171402713 914.784077625683 961.5872782619542 987.8635054359019 699.6202949483218 354.055540588076 854.9091179728385 293.9609466540905
1213 0.005 6.065 1 744.7970139232051 656.8712399446782 656.9953450633685 914.7870034737358 961.5873659671211 987.863558690525 699.6579339453897 354.0914096041464 854.917069524269 293.9609524679756
1214 0.005 6.07 1 744.8283318059432 656.9284821999622 657.0526436324117 914.7899282983728 961.5874550820972 987.8636138744561 699.6954852194375 354.1272283999554 854.9250066425579 293.9609582717621
1215 0.005 6.075 1 744.8595781253741 656.9855955534955 657.109813159806 914.7928491840564 961.5875451307199 987.8636652325591 699.7329533724577 354.1629975361869 854.9329287818452 293.9609640623367
1216 0.005 6.08 1 744.8907538761757 657.0425802971891 657.1668539384583 914.7957649984896 961.5876336532943 987.8637193170255 699.7703396016835 354.1987164500229 854.9408349299633 293.9609698402766
1217 0.005 6.085 1 744.921859740318 657.0994367642996 657.2237662947865 914.7986752754375 961.5877220071094 987.8637725711475 699.8076453854023 354.2343852936389 854.9487246109509 293.9609756043122
1218 0.005 6.09 1 744.9528987115772 657.1561651953396 657.2805504911577 914.8015895213479 961.5878153158091 987.8638274237246 699.8448719756144 354.2700039400607 854.9566035174892 293.9609813584146
1219 0.005 6.095 1 744.9838662602567 657.2127659023091 657.3372068284966 914.8044918759216 961.5879051739124 987.8638806540978 699.8820178927182 354.3055729073445 854.9644576627711 293.9609871021509
1220 0.005 6.100000000000001 1 745.0147642830336 657.2692391925351 657.3937356110704 914.8073868878131 961.5879936741235 987.8639333166931 699.9190840405416 354.3410922686345 854.9722945678684 293.9609928359072
1221 0.005 6.105 1 745.0455929936697 657.3255853370329 657.4501371200332 914.8102737436235 961.5880814960182 987.8639864809069 699.9560692549719 354.3765619372695 854.9801146068795 293.9609985565813
1222 0.005 6.11 1 745.0763525989828 657.3818046474566 657.5064116554095 914.8131546084999 961.5881689964652 987.8640395837211 699.9929744207396 354.4119815712772 854.987919151102 293.9610042666006
1223 0.005 6.115 1 745.1070491820801 657.4378974247664 657.5625595186775 914.8160319819251 961.5882563862992 987.8640931038033 700.0297990200244 354.4473717303003 854.9957362102708 293.961009965361
1224 0.005 6.12 1 745.1376758008893 657.4938639668644 657.6185810165539 914.8188998774518 961.5883432727281 987.8641452576696 700.0665448626133 354.4827040127659 855.0035224584909 293.9610156503145
1225 0.005 6.125 1 745.1682315753654 657.549704525645 657.6744764065662 914.8217603166523 961.5884301319442 987.8641985305235 700.1032099863444 354.5179825724966 855.0112849463674 293.9610213241546
1226 0.005 6.13 1 745.1987183680404 657.6054194126905 657.7302459892711 914.8246156363482 961.5885177206552 987.8642506258698 700.1397960201861 354.553211979033 855.0190279335542 293.9610269899323
1227 0.005 6.135 1 745.2291365951386 657.6610089246399 657.7858900619121 914.8274661787527 961.5886055511032 987.8643027387124 700.1763035318351 354.5883897085021 855.026753345477 293.9610326431843
1228 0.005 6.140000000000001 1 745.2594864174207 657.71647335325 657.8414089138313 914.8303113574257 961.5886924395863 987.8643553913909 700.2127326584283 354.6235166947269 855.0344613694714 293.9610382846665
1229 0.005 6.145 1 745.2897681973262 657.7718129910321 657.8968028383368 914.8331507488737 961.5887787072882 987.8644080040456 700.2490837158846 354.658593594555 855.0421525065212 293.9610439168023
1230 0.005 6.15 1 745.3199823808808 657.8270281270737 657.952072126109 914.8359843785107 961.5888644145849 987.8644580268495 700.2853565646932 354.6936211580962 855.0498270675255 293.9610495380122
1231 0.005 6.155 1 745.3501288611315 657.88211905776 658.0072170698745 914.838812261987 961.588950758897 987.8645087166803 700.3215515760269 354.7286010549844 855.0574854236206 293.9610551461158
1232 0.005 6.16 1 745.3802082395164 657.9370861165365 658.0622379933892 914.8416346038762 961.5890371940557 987.8645617059931 700.3576695580531 354.7635403628173 855.0651273921619 293.9610607435318
1233 0.005 6.165 1 745.4102253432467 657.9919295448009 658.1171351509521 914.8444480940356 961.5891222266652 987.8646134607543 700.393694237598 354.7984256117963 855.0727525086719 293.9610663288549
1234 0.005 6.17 1 745.4401730261779 658.0466496373218 658.1719088398314 914.847257188528 961.5892080972557 987.864667557229 700.4296486785233 354.8332598326529 855.0803613361985 293.9610719054209
1235 0.005 6.175 1 745.470052419623 658.1012466450194 658.2265593220442 914.8500623737445 961.5892939846495 987.8647199526822 700.465529138598 354.8680444539555 855.0879544096334 293.9610774699499
1236 0.005 6.18 1 745.4998643298031 658.1557208808288 658.2810869041197 914.8528616646972 961.589378687936 987.8647711821986 700.5013339868977 354.9027792841357 855.0955313268098 293.9610830217765
1237 0.005 6.185 1 745.5296092178321 658.2100726371135 658.3354918681529 914.8556546411285 961.5894638893903 987.864822142413 700.5370630209904 354.9374695008044 855.1030921508618 293.961088561074
1238 0.005 6.19 1 745.5592878372167 658.264302179726 658.3897744896066 914.8584398754864 961.5895479674456 987.8648703040675 700.5727148675467 354.9721087080302 855.1106356509468 293.9610940891247
1239 0.005 6.195 1 745.5888998901414 658.3184098071547 658.4439350622039 914.861220768552 961.5896330062333 987.8649209037804 700.6082895089555 355.0066978341497 855.1181635987364 293.9610996044003
1240 0.005 6.2 1 745.6184459433454 658.3723958039037 658.4979738729595 914.8639969833227 961.5897161772378 987.8649699078029 700.6437881874022 355.0412374844501 855.1256760744677 293.9611051096487
1241 0.005 6.205 1 745.6479262677548 658.4262604542997 658.5518912054354 914.8667677247583 961.5898002483251 987.8650210779101 700.679210614259 355.0757280281041 855.1331725879591 293.9611106034958
1242 0.005 6.21 1 745.6773403216524 658.4800040405883 658.6056873437026 914.8695329170096 961.5898845566763 987.8650719730509 700.7145573379507 355.1101696611601 855.14065285559 293.9611160895581
1243 0.005 6.215 1 745.7066889814873 658.5336268446721 658.6593625681194 914.8722920858238 961.5899677266842 987.8651240527424 700.7498281499398 355.1445602698888 855.1481174502255 293.9611215632575
1244 0.005 6.22 1 745.7359722051398 658.5871291484417 658.7129171618302 914.8750457991457 961.5900518364007 987.8651742422383 700.7850231980751 355.1789031427053 855.1555662794174 293.9611270263866
1245 0.005 6.225000000000001 1 745.7651922046493 658.6405112278047 658.7663514043169 914.8777940664158 961.5901353956951 987.8652241564258 700.8201438655886 355.2132060343252 855.1629994433747 293.9611324769123
1246 0.005 6.23 1 745.7943515301147 658.6937733622225 658.8196655670795 914.8805378183433 961.5902191117269 987.8652742790104 700.8551905560095 355.2474576628141 855.1704114034577 293.9611379158824
1247 0.005 6.235 1 745.8234441517121 658.7469158743896 658.8728599660233 914.8832756516173 961.5903024854873 987.8653240205285 700.8901614722175 355.2816594855179 855.1778105454509 293.9611433416912
1248 0.005 6.24 1 745.8524705161801 658.7999390147187 658.9259348654159 914.8860073114984 961.5903858168771 987.8653737227725 700.9250561559063 355.3158116925656 855.1851947127866 293.9611487573077
1249 0.005 6.245 1 745.8814311286202 658.8528430574581 658.9788905407764 914.8887333821614 961.5904684120256 987.8654241318277 700.9598752190391 355.3499150668061 855.1925640616691 293.9611541639938
1250 0.005 6.25 1 745.9103376265751 658.9056283081195 659.0317272849251 914.8914535471433 961.5905509200112 987.8654737785225 700.9946208190727 355.3839689698954 855.1999186253746 293.9611595579817
1251 0.005 6.255 1 745.939175563247 658.9582950163468 659.0844453629312 914.8941680854639 961.5906331385742 987.8655240634233 701.0292905035614 355.4179759458266 855.2072568865764 293.9611649405645
1252 0.005 6.26 1 745.9679460556939 659.0108434289439 659.137045029078 914.8968768908849 961.5907159802796 987.8655734462534 701.0638843566958 355.4519347476656 855.2145792530637 293.9611703095986
1253 0.005 6.265000000000001 1 745.9966504583866 659.0632738529255 659.1895265758172 914.899580271841 961.5907980002926 987.8656235675664 701.0984038129383 355.4858444584692 855.2218859755034 293.9611756690715
1254 0.005 6.27 1 746.0252895820587 659.115586527819 659.2418902570993 914.9022780683724 961.5908801139814 987.8656729389305 701.1328483881898 355.5197117090295 855.22917734667 293.9611810172397
1255 0.005 6.275 1 746.0538640791198 659.1677817465625 659.2941363552143 914.9049708589321 961.5909621521673 987.8657216420038 701.1672189242687 355.5535289438559 855.2364532753049 293.9611863560946
1256 0.005 6.28 1 746.0823739777003 659.2198597488153 659.3462651211871 914.9076578621946 961.5910435324777 987.8657700753213 701.2015150057921 355.5872970983077 855.2437136058205 293.9611916826562
1257 0.005 6.285 1 746.1108202539372 659.2718208349288 659.3982768426489 914.9103393431834 961.5911250051832 987.8658200853598 701.2357375021356 355.6210165230199 855.2509585699432 293.961196997133
1258 0.005 6.29 1 746.139203279095 659.3236652813539 659.4501717989569 914.9130155452332 961.5912059551824 987.8658687414921 701.2698865744981 355.6546936441031 855.2581879382751 293.9612023010967
1259 0.005 6.295 1 746.1675259774797 659.3753935558294 659.5019504049953 914.9156850747245 961.5912863751506 987.8659155112393 701.3039610314617 355.6883293669779 855.2653998593928 293.9612075954562
1260 0.005 6.3 1 746.1957845534773 659.4270057605705 659.5536128214403 914.9183497057517 961.591367061201 987.8659652004091 701.3379624777764 355.7219126935622 855.2725974244083 293.9612128800866
1261 0.005 6.305 1 746.223979763669 659.4785021596548 659.6051593160298 914.9210094197746 961.5914476496346 987.866014339692 701.3718914450254 355.7554455865245 855.279780064124 293.9612181534275
1262 0.005 6.31 1 746.252111720101 659.5298830200184 659.6565901508911 914.9236632047965 961.5915285080797 987.8660636377937 701.4057476590954 355.7889291321995 855.2869477600988 293.9612234170997
1263 0.005 6.315 1 746.2801808553702 659.5811486095453 659.7079055931412 914.9263120737905 961.5916089496428 987.8661116825598 701.439531427564 355.8223640268052 855.2941004771301 293.9612286685204
1264 0.005 6.32 1 746.3081869486626 659.6322991491755 659.7591058786874 914.9289552801619 961.5916888847097 987.8661594179634 701.473241743166 355.8557512273222 855.3012378584168 293.9612339105279
1265 0.005 6.325 1 746.3361307461699 659.6833349425063 659.8101912959526 914.9315930268043 961.5917679820827 987.8662067917825 701.5068799858135 355.8890902259981 855.3083601959599 293.9612391420651
1266 0.005 6.33 1 746.3640122864599 659.7342562553665 659.8611621092222 914.9342256428001 961.5918482498766 987.8662541822215 701.5404461196972 355.9223814278426 855.3154670444452 293.9612443628337
1267 0.005 6.335 1 746.3918317602142 659.7850633530154 659.9120185855784 914.9368522984806 961.5919276344116 987.8663008749431 701.5739400788364 355.955625818486 855.3225587882148 293.9612495726004
1268 0.005 6.34 1 746.4195976014485 659.8357564640438 659.9627609721264 914.9394453229211 961.5920041524636 987.8663497749724 701.6073566657705 355.9888169303293 855.3296440620687 293.9612547723154
1269 0.005 6.345 1 746.4472995474927 659.8863358842279 660.0133895372118 914.9420462710508 961.5920830250095 987.866398157538 701.6407014648158 356.0219629707905 855.3367073867389 293.9612599607156
1270 0.005 6.350000000000001 1 746.4749334718102 659.9368019170041 660.0639045786393 914.9446491367844 961.5921626926778 987.8664463321905 701.6739738252321 356.0550621952854 855.3437519066464 293.9612651371192
1271 0.005 6.355 1 746.5025059959455 659.987154796371 660.1143063440124 914.9472520923747 961.5922416071296 987.866494371183 701.7071772104772 356.0881131824891 855.3507815745643 293.9612703069519
1272 0.005 6.36 1 746.5300169696492 660.0373947052658 660.1645950430035 914.9498520732398 961.592320907245 987.8665413083287 701.7403092630782 356.1211182604085 855.3577969453416 293.9612754655685
1273 0.005 6.365 1 746.5574669070679 660.087521967426 660.214770971937 914.9524480562053 961.5923995632612 987.8665875296492 701.7733711429369 356.1540767725768 855.3647980169346 293.9612806122139
1274 0.005 6.37 1 746.5848557000394 660.1375368412023 660.264834391636 914.9550385894117 961.5924779326049 987.8666340837595 701.8063623582248 356.1869920696395 855.3717844905179 293.9612857470406
1275 0.005 6.375 1 746.6121866821381 660.1874396217482 660.3147855909426 914.9576245789673 961.5925557003775 987.8666806767089 701.8392844895556 356.2198588904021 855.3787571385848 293.9612908727099
1276 0.005 6.38 1 746.6394562162916 660.2372305473972 660.3646248139047 914.9602046198333 961.5926339345325 987.866728199287 701.8721356619837 356.2526776843686 855.3857147433059 293.9612959902109
1277 0.005 6.385 1 746.6666641678491 660.2869099047745 660.4143523414778 914.9627784738221 961.5927110351406 987.8667748967989 701.9049162753934 356.2854506826814 855.3926569805943 293.9613010961821
1278 0.005 6.390000000000001 1 746.6938110249758 660.3364779269517 660.463968414294 914.9653471498714 961.5927888218077 987.8668223365609 701.937626934345 356.3181785147964 855.3995843003776 293.9613061918932
1279 0.005 6.395 1 746.720897092076 660.3859348881392 660.5134733060193 914.9679104040104 961.5928669262732 987.8668698488808 701.9702678190456 356.3508620074595 855.4064970242587 293.9613112755746
1280 0.005 6.4 1 746.7479221730001 660.435280921427 660.5628671862486 914.9704686993703 961.5929447307772 987.8669167496773 702.0028364184785 356.3834965431927 855.4133946700865 293.9613163496615
1281 0.005 6.405 1 746.7748871057514 660.4845163721881 660.6121503632775 914.9730212076869 961.5930218945822 987.8669617075459 702.0353346130635 356.4160832780985 855.4202779758865 293.9613214123474
1282 0.005 6.41 1 746.8017918261608 660.5336415023872 660.6613230983766 914.9755688041744 961.5930987583272 987.8670072622104 702.0677628181986 356.4486223495353 855.427146809549 293.9613264656641
1283 0.005 6.415 1 746.82863695738 660.5826565696809 660.7103856486942 914.9781109232026 961.5931753649921 987.8670547514429 702.1001211274559 356.4811144016788 855.4340009204979 293.9613315099787
1284 0.005 6.42 1 746.855422368702 660.6315618163065 660.7593382661977 914.9806482193771 961.5932519358976 987.8671017849933 702.1324095645728 356.5135452290513 855.4408403743901 293.9613365450646
1285 0.005 6.425 1 746.8821484155097 660.6803575076593 660.8081812060898 914.9831802110803 961.5933282133503 987.8671481478275 702.1646281714712 356.5459356804115 855.4476650797956 293.9613415684224
1286 0.005 6.43 1 746.9088149063564 660.7290439000849 660.8569147318352 914.9857073559803 961.593404974279 987.8671943017579 702.1967776268583 356.5782820338678 855.454475082173 293.9613465834598
1287 0.005 6.435 1 746.9354212930976 660.7776212471459 660.9055390921326 914.9882269852127 961.5934810562579 987.8672393524464 702.2288569204063 356.6105832544617 855.4612699960845 293.9613515878656
1288 0.005 6.44 1 746.9619686786091 660.8260898033263 660.9540545470722 914.9907426915285 961.5935583010167 987.8672849367991 702.2608672501152 356.6428392607481 855.4680505561571 293.9613565825539
1289 0.005 6.445 1 746.988457210022 660.8744498253835 661.0024613462479 914.9932536234417 961.5936340039382 987.8673282520889 702.2928092148242 356.6750478332327 855.4748167033596 293.9613615662776
1290 0.005 6.45 1 747.0148883627919 660.9227015690115 661.0507597507911 914.9957598895152 961.5937097585419 987.8673741700779 702.3246825830016 356.7072110642732 855.4815689325238 293.9613665381623
1291 0.005 6.455 1 747.0412601724893 660.9708452348028 661.0989499750286 914.9982607487983 961.5937857154411 987.8674199289208 702.3564863803061 356.7393291382456 855.4883065558577 293.9613714999811
1292 0.005 6.46 1 747.0675754064968 661.0188812812635 661.1470324089674 915.0007578136425 961.5938620115687 987.867466661137 702.3882259004963 356.7714013908241 855.4950308593601 293.9613764529209
1293 0.005 6.465 1 747.0938314204381 661.0668098283069 661.1950072346474 915.0032491232174 961.5939373039691 987.8675118299858 702.4198964455032 356.8034281279434 855.5017401627496 293.9613813972249
1294 0.005 6.47 1 747.1200289136126 661.1146311181212 661.2428746912319 915.005734936066 961.5940127997441 987.8675568394036 702.4514983791428 356.8354091445113 855.5084347443224 293.961386331466
1295 0.005 6.475000000000001 1 747.1461677542849 661.1623454033797 661.2906350300647 915.0082156820276 961.5940881023138 987.8676022318272 702.4830322627977 356.8673449723444 855.515115105645 293.961391255173
1296 0.005 6.48 1 747.1722493981404 661.2099527646217 661.3382883615619 915.0106920391621 961.5941634231983 987.8676464747709 702.5144895692418 356.899236558388 855.5217832283089 293.961396167917
1297 0.005 6.485 1 747.1982718996404 661.2574535961571 661.3858350435358 915.0131631980764 961.5942385118427 987.8676914495712 702.5458828071301 356.9310798932623 855.5284365048537 293.9614010719022
1298 0.005 6.49 1 747.2242356265073 661.3048481491161 661.4332753323314 915.0156286465561 961.5943131336048 987.867735972932 702.577210174679 356.9628776062042 855.5350751770418 293.96140596552
1299 0.005 6.495 1 747.2501412847098 661.3521366946276 661.4806094861799 915.0180863065453 961.5943890859353 987.8677809564329 702.6084711995503 356.9946298724267 855.5416964828219 293.9614108507195
1300 0.005 6.5 1 747.2759886790388 661.3993194607514 661.5278377493999 915.0205410059245 961.5944641389585 987.8678258239987 702.6396655833215 357.0263361959244 855.5483045481827 293.9614157237175
1301 0.005 6.505 1 747.3017695515628 661.4463970369233 661.5749606993187 915.0229408604505 961.5945296502152 987.8678702891858 702.6707835759204 357.0579967407464 855.5549029269745 293.9614205874773
1302 0.005 6.51 1 747.3274952004108 661.4933693354017 661.6219782605995 915.0253667751704 961.5946055087763 987.8679171117218 702.7018382924404 357.0896114531362 855.5614818714081 293.9614254410045
1303 0.005 6.515000000000001 1 747.3531658607953 661.5402365927839 661.6688906662688 915.0278002197981 961.5946816915711 987.8679608069097 702.732828768696 357.12117852316 855.5680474887915 293.9614302841671
1304 0.005 6.52 1 747.3787809068311 661.5869990397554 661.715698155122 915.0302340074873 961.5947556928235 987.8680029033235 702.7637534044079 357.1527007798188 855.5746002607103 293.9614351188455
1305 0.005 6.525 1 747.4043404149153 661.6336569176422 661.7624009673555 915.0326646564636 961.594829641876 987.8680461173662 702.7946124060713 357.1841774184057 855.5811395380542 293.9614399446418
1306 0.005 6.53 1 747.4298443498494 661.6802104827308 661.8089993557124 915.0350903979097 961.5949019649407 987.8680899987528 702.8254062444455 357.2156091683656 855.5876653046305 293.9614447588549
1307 0.005 6.535 1 747.4552924092026 661.7266599711015 661.8554935560388 915.037511431163 961.5949755094825 987.8681345364199 702.8561344062083 357.2469958560051 855.5941772881926 293.9614495629417
1308 0.005 6.54 1 747.4806844390545 661.7730055928431 661.90188379274 915.0399269327006 961.5950490385525 987.8681788581549 702.8867959890943 357.2783371754194 855.6006754358751 293.9614543576085
1309 0.005 6.545 1 747.5060188560067 661.8192474932456 661.9481702407805 915.0423562448617 961.5951272415278 987.8682232186829 702.9173856412426 357.3096332889004 855.6071718620883 293.9614591417225
1310 0.005 6.55 1 747.5312986010669 661.8653860103306 661.9943531901222 915.0447707599168 961.595201216892 987.8682671917067 702.9479121306622 357.3408840303406 855.6136501811081 293.961463916
1311 0.005 6.555 1 747.556523134366 661.9114214075512 662.0404329006135 915.0471747383853 961.5952730541035 987.8683102566011 702.9783753405743 357.3720895921368 855.6201109371004 293.9614686802494
1312 0.005 6.56 1 747.5816916047828 661.9573539061281 662.0864096001137 915.0495714278719 961.5953443023625 987.8683527149905 703.0087730377468 357.40324998526 855.6265554677269 293.9614734337189
1313 0.005 6.565 1 747.6068040922821 662.0031837429931 662.1322835287401 915.051961816813 961.5954155445378 987.8683965979717 703.0391057409723 357.4343652474356 855.6329848331787 293.9614781790685
1314 0.005 6.57 1 747.6318605899427 662.0489111482863 662.1780549153646 915.0543467721415 961.5954876050249 987.8684400759795 703.0693730117181 357.4654356954086 855.6393995975711 293.9614829142559
1315 0.005 6.575 1 747.6568615408239 662.0945363646906 662.2237240047486 915.0567269918672 961.5955596957067 987.868482511367 703.0995754140553 357.496460969317 855.6458003845759 293.961487641026
1316 0.005 6.58 1 747.6818074711758 662.1400596453608 662.2692910448917 915.0591034347194 961.5956319759773 987.868525369644 703.1297143668386 357.5274371066393 855.6521880047728 293.961492357984
1317 0.005 6.585 1 747.7066967987762 662.1854812125329 662.3147562635972 915.061474702992 961.5957035379453 987.8685673966887 703.1597850915422 357.5583696392071 855.6585620256022 293.961497066061
1318 0.005 6.59 1 747.7315321938314 662.2308013430086 662.3601199248228 915.0638349391506 961.5957720716735 987.8686088602071 703.1897915411678 357.5892579388649 855.6649201788842 293.961501765693
1319 0.005 6.595 1 747.7563114343586 662.2760202286223 662.4053822385756 915.0661933869147 961.5958433264951 987.8686518374835 703.2197337591335 357.6201010096998 855.6712653988158 293.9615064570688
1320 0.005 6.600000000000001 1 747.7810353829933 662.3211381185056 662.4505434460718 915.0685488271245 961.5959153930141 987.8686954694283 703.2496121380391 357.6509000491387 855.6775977724147 293.9615111402254
1321 0.005 6.605 1 747.8057043789216 662.3661552441041 662.495603784738 915.070899835237 961.5959865632608 987.8687375685504 703.2794267576948 357.6816555869469 855.683917020413 293.9615158142742
1322 0.005 6.61 1 747.830375077645 662.4110718347071 662.5405634793954 915.0732456217536 961.5960565816802 987.868779441021 703.3091781473412 357.7123663357506 855.6902214907859 293.9615204789424
1323 0.005 6.615 1 747.8549673111155 662.4558881246953 662.5854227688138 915.0755870679105 961.5961271032762 987.8688220957664 703.3388650395672 357.7430324177496 855.6965132386995 293.9615251339261
1324 0.005 6.62 1 747.879488769913 662.5006043467253 662.6301818843561 915.0779237756536 961.5961976619924 987.8688652167316 703.3684881422942 357.773653875627 855.7027919614806 293.961529780056
1325 0.005 6.625 1 747.9039470952258 662.545220678036 662.674841020171 915.0802553877771 961.5962682486106 987.8689076123835 703.3980459871924 357.8042306570208 855.709057291608 293.9615344171917
1326 0.005 6.63 1 747.9283473383327 662.5897374402844 662.7194004643685 915.0825825709428 961.5963385176753 987.8689492176678 703.4275414047313 357.8347695305208 855.7153096790013 293.9615390476281
1327 0.005 6.635 1 747.9526915613626 662.6341548305729 662.76386043158 915.0849051520433 961.5964090942683 987.8689905488841 703.4569737433825 357.8652612346092 855.7215487826876 293.9615436681648
1328 0.005 6.640000000000001 1 747.9769806994725 662.6784730778309 662.8082211510009 915.087222674262 961.5964780320738 987.8690324034485 703.486342696997 357.8957069866283 855.727774409484 293.9615482779615
1329 0.005 6.645 1 748.0012070934041 662.722692348911 662.8524828066176 915.0895467556512 961.5965513988458 987.8690747950985 703.5156479250467 357.9261074708907 855.7339946192509 293.9615528770699
1330 0.005 6.65 1 748.0253836269334 662.7668129068684 662.8966456507878 915.0918598777175 961.5966211516037 987.8691167184519 703.5448906628613 357.9564642787379 855.7401992229117 293.9615574672354
1331 0.005 6.655 1 748.0495083708115 662.8108350044461 662.9407099248181 915.0941652390569 961.5966905135235 987.8691590642413 703.5740708374115 357.9867761199135 855.7463883479352 293.9615620491631
1332 0.005 6.66 1 748.0735818041442 662.8547589322289 662.9846759010967 915.0964637862609 961.5967591016075 987.8691997762608 703.6031903877328 358.0170427787335 855.7525623265722 293.9615666231812
1333 0.005 6.665 1 748.0976025788442 662.8985848747162 663.0285437872844 915.0987586333238 961.5968284384223 987.8692415105431 703.6322483452017 358.0472652232779 855.7587229351379 293.96157118835
1334 0.005 6.67 1 748.121571342228 662.9423129789086 663.0723137594192 915.1010472493999 961.5968969911028 987.8692835350813 703.6612421947492 358.0774434590529 855.7648674745047 293.9615757433069
1335 0.005 6.675 1 748.1454866024438 662.985943526604 663.115986067074 915.1033312295514 961.5969650723295 987.8693242906149 703.6901729519171 358.1075755054795 855.7709993972703 293.9615802900054
1336 0.005 6.68 1 748.1693489759394 663.0294767248261 663.1595609252652 915.1056114557769 961.5970346092923 987.869365955382 703.7190411432475 358.1376645870536 855.777119189776 293.9615848278969
1337 0.005 6.685 1 748.1931584402665 663.0729128680949 663.2030386095347 915.1078864303792 961.5971039689748 987.8694078325666 703.7478475609017 358.1677092290032 855.7832261776463 293.9615893561688
1338 0.005 6.69 1 748.2169142274051 663.1162521312473 663.2464193120048 915.1101552038132 961.5971715481852 987.8694482172931 703.7765972087702 358.1977103570009 855.7893195649087 293.9615938751699
1339 0.005 6.695 1 748.2406171376317 663.1594947453109 663.2897032619427 915.1124198254785 961.5972390849329 987.8694871077654 703.8052779099463 358.2276589387447 855.7954003490078 293.9615983848706
1340 0.005 6.7 1 748.2642677598462 663.2026409304729 663.3328906845381 915.1146798418442 961.597306707443 987.8695267704293 703.8338971394985 358.2575676862082 855.8014683744486 293.9616028857594
1341 0.005 6.705 1 748.2878659702507 663.2456909103166 663.3759817968557 915.1169356483166 961.5973750497405 987.8695659953381 703.8624548172691 358.287434423929 855.8075235498399 293.9616073777941
1342 0.005 6.71 1 748.3114125198249 663.2886449449333 663.4189768531302 915.11918713349 961.5974429965461 987.8696074174665 703.8909518853321 358.3172585947861 855.8135660933884 293.9616118618529
1343 0.005 6.715 1 748.334906805298 663.3315032251032 663.4618760545475 915.1214341340623 961.5975105892101 987.8696465549287 703.9193874770367 358.347040061525 855.8195954996764 293.961616338111
1344 0.005 6.72 1 748.3583489909869 663.3742659717041 663.5046796218346 915.1236759800101 961.5975768102281 987.8696874139807 703.9477616160949 358.3767783308286 855.8256121239619 293.9616208045544
1345 0.005 6.725000000000001 1 748.3817402089085 663.4169334010927 663.5473877743799 915.1259146737661 961.5976454851299 987.8697297769346 703.976075156909 358.4064730460009 855.8316162278596 293.9616252620443
1346 0.005 6.73 1 748.405079393105 663.4595057326142 663.5900007319581 915.1281480871944 961.597712767383 987.8697704847231 704.0043274996611 358.4361236763427 855.8376075398232 293.9616297089493
1347 0.005 6.735 1 748.4283665443794 663.50198318917 663.6325187134242 915.1303765078258 961.5977796748695 987.8698114746616 704.0325189466924 358.4657311171817 855.843585562029 293.9616341482023
1348 0.005 6.74 1 748.4516020917974 663.5443659889685 663.6749419389181 915.1325998413441 961.5978467714718 987.869853319304 704.0606495638222 358.4952953684327 855.8495501351392 293.9616385798849
1349 0.005 6.745 1 748.4747886077195 663.5866542848941 663.7172705824324 915.1348182313311 961.5979140268548 987.869892811227 704.0887174327432 358.5248163840097 855.8555030072541 293.9616430022994
1350 0.005 6.75 1 748.4979225724483 663.6288483482115 663.7595048901078 915.1370321975049 961.5979798334613 987.8699316191014 704.1167250072785 358.5542941577731 855.8614422226581 293.9616474151509
1351 0.005 6.755 1 748.5210044180025 663.6709483681243 663.8016450657924 915.1392414811418 961.598045854471 987.8699720058225 704.1446720725932 358.583728703316 855.867368225558 293.9616518177877
1352 0.005 6.76 1 748.5440346260207 663.7129545868611 663.8436913368946 915.1414462153442 961.5981122156113 987.8700098404796 704.1725593194452 358.6131200398192 855.8732814981893 293.9616562123185
1353 0.005 6.765000000000001 1 748.5670136848227 663.7548672256103 663.8856439254915 915.1436467207438 961.5981778411234 987.8700481943837 704.2003870020889 358.6424705435493 855.8791820871653 293.961660599393
1354 0.005 6.77 1 748.5899417316456 663.7966865009397 663.9275030532791 915.1458425722907 961.5982430052092 987.870087094614 704.2281552252741 358.6717768263367 855.8850701415035 293.9616649783188
1355 0.005 6.775 1 748.612817810505 663.8384126110961 663.9692689180043 915.1480314579601 961.5983084631407 987.8701266517002 704.2558579234387 358.7010453707039 855.8909447410376 293.9616693462742
1356 0.005 6.78 1 748.6356434373413 663.8800457946055 664.0109417558648 915.150217464786 961.598374503163 987.8701670126268 704.2835031799008 358.730268665845 855.8968074652073 293.9616737043537
1357 0.005 6.785 1 748.6584187785099 663.9215862647529 664.0525217809493 915.1523999023647 961.5984407041889 987.8702068566889 704.3110904027739 358.7594488520061 855.9026576062012 293.9616780533674
1358 0.005 6.79 1 748.6811439479111 663.9630342401174 664.0940092096755 915.1545778363803 961.5985057568289 987.870246193625 704.3386192214449 358.7885848252845 855.9084955523159 293.9616823936253
1359 0.005 6.795 1 748.7038191925399 664.0043899303744 664.1354042560963 915.1567514879904 961.5985713686689 987.8702851507758 704.3660896503309 358.8176770943733 855.9143210779887 293.9616867234783
1360 0.005 6.8 1 748.7264445069786 664.0456535841283 664.1767071564079 915.1589206289181 961.5986362744865 987.8703240826073 704.3935020803851 358.8467172165902 855.9201342222893 293.9616910453625
1361 0.005 6.805 1 748.7490199495794 664.0868253719958 664.2179181014972 915.161084956551 961.5987013570995 987.8703625095483 704.4208554296786 358.8757172513203 855.9259349456056 293.9616953571335
1362 0.005 6.81 1 748.7715466747618 664.1279055167612 664.2590373032414 915.1632456237058 961.5987654822707 987.8704025284046 704.4481493107073 358.9046761202572 855.9317637910663 293.9616996605312
1363 0.005 6.815 1 748.7940230414029 664.1688942324395 664.3000649804569 915.1654009332499 961.5988302004841 987.8704410219399 704.4753849678123 358.9335931903534 855.9375611115762 293.961703955475
1364 0.005 6.82 1 748.8164494775446 664.209791676439 664.3410013097138 915.1675523912523 961.5988957639566 987.8704799705614 704.5025614731584 358.9624697646969 855.9433346849009 293.9617082410236
1365 0.005 6.825 1 748.8388263294183 664.2505980957162 664.3818465168475 915.1696995637485 961.5989604585525 987.8705197682124 704.5296801002901 358.9913035447467 855.9490905295868 293.9617125177737
1366 0.005 6.83 1 748.8611547407852 664.2913137557531 664.4226008565496 915.1718425493922 961.5990254531856 987.8705578497339 704.5567419506061 359.0200947657744 855.9548317595331 293.9617167859485
1367 0.005 6.835 1 748.8834332107053 664.3319388375467 664.4632645160009 915.173980459328 961.5990890723432 987.870595553878 704.583745353787 359.0488380882679 855.9605591406599 293.9617210448412
1368 0.005 6.84 1 748.9056620726045 664.3724735374847 664.5038377028191 915.17611335681 961.5991533769378 987.8706340049227 704.6106902417808 359.0775408760688 855.9662735555269 293.9617252932868
1369 0.005 6.845 1 748.9278417500774 664.412918088323 664.5443206404174 915.178242230689 961.5992174406598 987.8706715873925 704.637577515608 359.1062004105156 855.9719755971233 293.9617295339759
1370 0.005 6.850000000000001 1 748.9499713831843 664.4532726023295 664.584713468808 915.1803663447298 961.599280566967 987.8707088749918 704.6644053473182 359.1348187507845 855.9776651899867 293.9617337667185
1371 0.005 6.855 1 748.9720519731686 664.4935373451377 664.625016433017 915.1824863457668 961.5993437011372 987.870748340034 704.6911756379978 359.1633954683284 855.9833428229899 293.961737988951
1372 0.005 6.86 1 748.9940841508694 664.5337125272281 664.6652297397803 915.1846020397135 961.5994074076972 987.8707865253334 704.7178889345571 359.1919303252932 855.9890085437668 293.9617422020063
1373 0.005 6.865 1 749.0160675514207 664.5737983548105 664.7053535990439 915.1867132514016 961.5994708343106 987.8708249449219 704.7445446015601 359.2204222799538 855.9946620067165 293.961746407047
1374 0.005 6.87 1 749.0380023422064 664.6137950351059 664.745388215418 915.1888201316964 961.5995341654151 987.8708630816786 704.7711429808745 359.2488727491495 856.0003034522121 293.9617506043189
1375 0.005 6.875 1 749.0598889796206 664.6537028315023 664.7853338375284 915.1909226381539 961.5995973389594 987.8709012073565 704.79768510653 359.2772814556147 856.0059326513732 293.9617547924213
1376 0.005 6.88 1 749.0817268824541 664.6935218922644 664.8251906354786 915.1930208379646 961.5996602759902 987.8709381296786 704.8241695687424 359.3056542746551 856.0115500802198 293.9617589700895
1377 0.005 6.885 1 749.1035183975707 664.733252386992 664.8649587891847 915.1951153483134 961.5997230826592 987.8709760223467 704.8505965183139 359.3339829739476 856.0171569734141 293.96176313998
1378 0.005 6.890000000000001 1 749.1252612652012 664.7728945525615 664.9046385223096 915.1972050618041 961.5997856456074 987.8710118362253 704.8769666423881 359.3622686723782 856.0227510037482 293.9617673002159
1379 0.005 6.895 1 749.1469553438704 664.8124485888318 664.9442300338983 915.1992900475169 961.5998474618552 987.871048050716 704.9032799253737 359.3905125945985 856.0283325109008 293.9617714514966
1380 0.005 6.9 1 749.1686014197268 664.8519147029931 664.9837335313138 915.2013708367427 961.5999090541895 987.8710860953679 704.9295366410988 359.4187139099554 856.0339020272179 293.9617755944638
1381 0.005 6.905 1 749.1901996012857 664.8912930960012 665.0231492140508 915.2034471698494 961.5999714698439 987.8711239578748 704.955736791532 359.446876284271 856.0394596028794 293.9617797286135
1382 0.005 6.91 1 749.2117498321439 664.9305839718276 665.0624772890039 915.2055189648426 961.6000334804288 987.8711612710041 704.9818808103252 359.4749947192796 856.0450053329811 293.9617838545382
1383 0.005 6.915 1 749.2332526425956 664.9697875319303 665.1017179566778 915.2075866184013 961.6000952713629 987.8711991879994 705.0079685893242 359.5030703449199 856.0505392191493 293.9617879734595
1384 0.005 6.92 1 749.2547077552204 665.0089039814994 665.1408714224704 915.2096502417745 961.6001569600419 987.8712357498478 705.0340003330034 359.5311041378549 856.0560613074568 293.9617920830194
1385 0.005 6.925 1 749.2761158008374 665.0479335193994 665.1799378846476 915.2117096507014 961.6002190437833 987.8712746803393 705.0599760827075 359.5590941599361 856.0615718015606 293.9617961855093
1386 0.005 6.93 1 749.2974829284625 665.0868763934357 665.2189175855561 915.2137696397873 961.6002826345846 987.8713113687683 705.0859007704844 359.5870448642405 856.0670752835188 293.9618002803878
1387 0.005 6.935 1 749.3188003074562 665.1257327563256 665.2578106871129 915.215818965203 961.6003428681071 987.8713466093891 705.1117660176766 359.6149533351806 856.0725632033888 293.9618043683516
1388 0.005 6.94 1 749.3400691913085 665.164502795006 665.2966173801078 915.2178644106656 961.6004031256459 987.8713832061486 705.1375746557455 359.6428196390192 856.0780383695892 293.9618084510595
1389 0.005 6.945 1 749.3612901907993 665.2031868111681 665.3353379305112 915.2199071388594 961.6004643293695 987.8714204059808 705.1633292458422 359.6706446770654 856.0835019015985 293.9618125242889
1390 0.005 6.95 1 749.3824644564355 665.2417849439491 665.373972497198 915.2219461554158 961.600526030841 987.8714564833618 705.189028612375 359.698431708414 856.0889567875829 293.9618165878592
1391 0.005 6.955 1 749.4035913967073 665.2802973607986 665.4125212657823 915.2239800898021 961.6005867104283 987.8714933494971 705.2146721824853 359.7261759207312 856.0943986474603 293.9618206413452
1392 0.005 6.96 1 749.4246508938814 665.3187242641936 665.4509844488615 915.2260124533058 961.6006475019717 987.8715299940914 705.2402597000533 359.7538781613757 856.0998292538854 293.9618246875134
1393 0.005 6.965 1 749.4456712587386 665.357065842609 665.4893622221249 915.2280383166703 961.6007082766417 987.8715661066923 705.265792156594 359.7815386867362 856.1052485383104 293.9618287263208
1394 0.005 6.97 1 749.4666502659875 665.3953223104427 665.527654797443 915.2300593434651 961.6007684589316 987.8716022048141 705.2912700088471 359.8091577769808 856.1106552222691 293.9618327585542
1395 0.005 6.975000000000001 1 749.4875862377646 665.4334938579036 665.5658623624139 915.2320760377885 961.600828480733 987.8716384290059 705.3166934460478 359.8367356984736 856.1160495789436 293.9618367813156
1396 0.005 6.98 1 749.5084775159689 665.4715807111368 665.6039851389588 915.2340849414072 961.6008872983535 987.871674502986 705.3420585893354 359.8642724034043 856.121430198457 293.9618407964923
1397 0.005 6.985 1 749.529323860296 665.5095830381396 665.6420233023726 915.2360910487228 961.6009464517304 987.8717107420094 705.3673705219169 359.8917679771025 856.1267995513443 293.9618448049501
1398 0.005 6.99 1 749.5501247114879 665.5475010337951 665.6799770473921 915.2380946442386 961.6010068928683 987.8717474146755 705.392628984718 359.9192225364549 856.1321578532398 293.9618488066315
1399 0.005 6.995 1 749.5708803005257 665.585334890776 665.7178465673601 915.2400944891683 961.6010665662808 987.8717817685167 705.4178338239002 359.9466360936818 856.1375052781978 293.9618528007529
1400 0.005 7 1 749.5915903303052 665.6230848026156 665.7556320557067 915.2420905082379 961.6011263948799 987.8718165546518 705.4429847659669 359.9740087263103 856.1428412502729 293.9618567844475
1401 0.005 7.005 1 749.6122548902486 665.6607509518046 665.7933336986331 915.2440825018969 961.601185710352 987.8718530557986 705.4680817601538 360.0013384775771 856.1481659289893 293.9618607597395
1402 0.005 7.01 1 749.6328745056637 665.6983334550333 665.8309516338384 915.2460694549848 961.6012449820295 987.8718884376897 705.4931236256047 360.0286318515714 856.153478609273 293.9618647247739
1403 0.005 7.015000000000001 1 749.653448153191 665.7358325669101 665.8684860892573 915.2480529618796 961.6013045619416 987.8719232164119 705.5181120911367 360.0558824454422 856.1587804301683 293.9618686827835
1404 0.005 7.02 1 749.6739760071288 665.7732484725585 665.9059372527717 915.2500325469356 961.6013632018139 987.871959260444 705.5430466378417 360.0830922108138 856.1640712712237 293.9618726317311
1405 0.005 7.025 1 749.6944592015917 665.8105813868872 665.9433053348712 915.2520109760563 961.60142343525 987.8719946896329 705.5679306209803 360.1102610218342 856.1693514867246 293.9618765741884
1406 0.005 7.03 1 749.7148974281015 665.8478314956741 665.9805905214884 915.2539839224193 961.6014823425228 987.8720310330098 705.5927603138845 360.1373921462296 856.1746203762386 293.961880508671
1407 0.005 7.035 1 749.7352903999165 665.88499898762 666.0177930060258 915.2559515090223 961.6015406005627 987.87206556781 705.6175361954951 360.164475213665 856.1798777738773 293.9618844356115
1408 0.005 7.04 1 749.7556380482803 665.9220840195254 666.0549129560934 915.2579149428217 961.6015995283266 987.8721004681537 705.6422577039604 360.191519400953 856.1851235662436 293.9618883545553
1409 0.005 7.045 1 749.7759388455901 665.9590868288778 666.0919505909733 915.2598719393525 961.6016573302312 987.872134440998 705.6669263434276 360.2185247874376 856.19035448482 293.9618922655183
1410 0.005 7.05 1 749.7961958971725 665.9960075829007 666.1289060850177 915.2618262085165 961.6017156923544 987.8721701121686 705.6915417371329 360.2454900170544 856.1955765396582 293.9618961680144
1411 0.005 7.055 1 749.816408899722 666.0328464728968 666.1657796291283 915.2637770144142 961.6017735500983 987.8722055917513 705.7161043865091 360.2724151022093 856.2007882181855 293.9619000636991
1412 0.005 7.06 1 749.8365762310565 666.0696036539554 666.2025713903673 915.2657231509072 961.6018321887179 987.8722399116486 705.7406131443996 360.2992997393619 856.2059884973555 293.9619039560276
1413 0.005 7.065 1 749.8566995885085 666.1062793403917 666.2392815708245 915.2676657115186 961.6018902223202 987.8722738316445 705.7650697399808 360.326144296536 856.2111782231524 293.9619078379972
1414 0.005 7.07 1 749.876778806478 666.1428737220272 666.2759103604395 915.2696042542835 961.6019468793875 987.8723086322191 705.7894738826561 360.3529487584933 856.2163568077315 293.9619117109588
1415 0.005 7.075 1 749.8968141703537 666.1793869864681 666.3124579476826 915.2715388844543 961.6020046006629 987.8723443812933 705.8138258458404 360.3797131096982 856.2215245506756 293.9619155750325
1416 0.005 7.08 1 749.9168056503265 666.2158193311816 666.3489245288057 915.2734694908487 961.6020628414584 987.8723786733379 705.8381258318999 360.4064373217362 856.2266812705426 293.9619194281991
1417 0.005 7.085 1 749.9367531993126 666.2521709344633 666.3853102826904 915.2753960365267 961.6021197492283 987.8724128724875 705.8623735873816 360.4331214580764 856.2318267742014 293.9619232757488
1418 0.005 7.09 1 749.9566567698507 666.2884419818635 666.4216153993065 915.2773184924496 961.6021769191776 987.8724463108042 705.8865691256482 360.4597655701907 856.2369614259644 293.9619271165294
1419 0.005 7.095 1 749.9765168614592 666.3246326663182 666.4578400655498 915.2792373769188 961.6022345082366 987.8724809749567 705.9107130869688 360.4863697769391 856.2420867991851 293.9619309495501
1420 0.005 7.100000000000001 1 749.9963331672191 666.36074316495 666.49398446296 915.2811522124078 961.6022909991812 987.8725154297363 705.9348050290369 360.512933928661 856.2472015367682 293.9619347764512
1421 0.005 7.105 1 750.0161059685308 666.3967736630483 666.530048779093 915.2830629207344 961.6023484530126 987.8725500419288 705.9588451637353 360.5394582432496 856.2523053308013 293.9619385949861
1422 0.005 7.11 1 750.0358345717344 666.4327243397062 666.5660331908657 915.2849692558959 961.6024053987658 987.8725840877419 705.9828330304216 360.5659427968214 856.2573977480031 293.961942406911
1423 0.005 7.115 1 750.0555203440368 666.4685953941762 666.6019378951406 915.286872429812 961.6024627341234 987.8726180737148 706.0067702070943 360.5923875515213 856.2624796225379 293.9619462110647
1424 0.005 7.12 1 750.0751628417989 666.5043870027887 666.6377630715995 915.2887715508681 961.6025195353895 987.8726512955044 706.0306559144389 360.6187912541885 856.2675506652379 293.9619500080684
1425 0.005 7.125 1 750.0947614543486 666.5400993230076 666.6735088838461 915.2906655199845 961.6025751571726 987.87268520215 706.0544889881406 360.6451559019038 856.2726102043248 293.9619537968306
1426 0.005 7.13 1 750.114317079168 666.5757325540056 666.7091755241743 915.2925561142769 961.6026313612023 987.8727188167419 706.0782712617338 360.6714812477277 856.2776590575638 293.961957579466
1427 0.005 7.135 1 750.1338299595953 666.6112868820045 666.7447631793482 915.2944428323702 961.6026871270494 987.8727524156875 706.1020028667617 360.6977668849174 856.2826971580597 293.961961354517
1428 0.005 7.140000000000001 1 750.1533008494858 666.646762522728 666.7802720561496 915.2963257236876 961.6027429326296 987.8727848883758 706.1256897065722 360.7240130945771 856.2877252464325 293.961965120824
1429 0.005 7.145 1 750.1727287643538 666.6821596290683 666.8157023170506 915.2982047258449 961.6027987924048 987.8728184517428 706.149322656163 360.7502198952013 856.2927422556701 293.9619688801176
1430 0.005 7.15 1 750.1921162049222 666.7174784280546 666.851054177852 915.3000716244431 961.6028525948865 987.8728526946851 706.1729054777381 360.7763891866451 856.2977404596422 293.9619726319573
1431 0.005 7.155 1 750.2114594778413 666.7527190526755 666.8863277894833 915.3019394503007 961.6029079351073 987.8728872133071 706.1964359326637 360.8025182986373 856.30273141261 293.9619763770754
1432 0.005 7.16 1 750.2307597700058 666.7878816823185 666.9215233264659 915.3038054881866 961.6029640315043 987.872920871973 706.2199152687423 360.8286076748355 856.307713891225 293.9619801160591
1433 0.005 7.165 1 750.2500174273041 666.8229664958476 666.956640970405 915.3056686177586 961.6030194468367 987.8729539300199 706.2433437236294 360.8546575348526 856.312687016267 293.9619838471768
1434 0.005 7.17 1 750.2692324788728 666.8579736721667 666.9916808975671 915.3075280870337 961.6030746817451 987.8729843509856 706.2667216677866 360.8806679369238 856.317650258444 293.9619875707155
1435 0.005 7.175 1 750.2884053027802 666.8929033890013 667.0266432858283 915.3093839598273 961.6031299021871 987.8730173177834 706.290049300748 360.9066391950433 856.3226030404178 293.9619912869151
1436 0.005 7.18 1 750.3075358069468 666.9277558226714 667.061528313225 915.3112359741087 961.6031854708622 987.873050738739 706.3133268337115 360.9325711587407 856.3275452873405 293.9619949948105
1437 0.005 7.185 1 750.3266238890674 666.9625311488072 667.0963361536946 915.3130836389317 961.6032400115901 987.8730836467277 706.3365455642014 360.9584640772327 856.3324771759692 293.9619986936538
1438 0.005 7.19 1 750.3456700588093 666.9972295480434 667.1310669896096 915.3149277347904 961.6032949851484 987.8731174987968 706.3597175496025 360.984317895412 856.3373984004977 293.9620023858903
1439 0.005 7.195 1 750.3646744927512 667.031851196047 667.165720993384 915.3167681096512 961.6033498454342 987.8731509256049 706.3828417825763 361.0101326072529 856.3423090545838 293.962006069851
1440 0.005 7.2 1 750.3836355736075 667.0663962771265 667.2002983487935 915.3186042838671 961.6034041741859 987.8731846756541 706.4059177987427 361.035908138591 856.3472088963377 293.9620097469344
1441 0.005 7.205 1 750.4025555429782 667.1008649608276 667.2347992298554 915.3204367488406 961.6034589328037 987.873217491828 706.4289450799928 361.0616440830736 856.3520984451349 293.9620134165146
1442 0.005 7.21 1 750.4214342426673 667.1352574212492 667.269223809816 915.3222656109401 961.6035135523192 987.8732491142799 706.4519236884922 361.0873411068528 856.3569777318424 293.9620170767727
1443 0.005 7.215 1 750.4402717778096 667.1695738331001 667.3035722635324 915.324090642638 961.6035671854278 987.8732828738972 706.4748533040818 361.112999510958 856.3618466111002 293.9620207294624
1444 0.005 7.22 1 750.4590682608937 667.2038143714929 667.3378447651168 915.3259118871716 961.6036211793815 987.8733163877432 706.4977340760286 361.1386192821162 856.3667051135363 293.9620243768001
1445 0.005 7.225000000000001 1 750.4778232001123 667.2379792090022 667.3720414889262 915.3277293551918 961.6036756535063 987.8733486302336 706.520565754485 361.1642004164278 856.3715530277187 293.9620280171694
1446 0.005 7.23 1 750.4965372105916 667.2720685346868 667.4061626185925 915.329542900855 961.6037298460946 987.8733818985983 706.5433488749758 361.1897445501847 856.3763905712732 293.9620316519249
1447 0.005 7.235 1 750.5152069662928 667.3060824915401 667.4402083085736 915.3313527027407 961.6037837506631 987.8734150829974 706.5660782552691 361.2152485640402 856.3812176779903 293.9620352797731
1448 0.005 7.24 1 750.5338370018621 667.3400212678189 667.4741787429938 915.3331591739582 961.6038385744275 987.8734460367581 706.5887612615979 361.2407139973539 856.3860349235548 293.9620388985133
1449 0.005 7.245 1 750.5524267196387 667.3738850366378 667.5080740904599 915.3349617360514 961.6038921340457 987.873477572836 706.6113965675571 361.2661408920052 856.3908418726064 293.9620425101994
1450 0.005 7.25 1 750.5709760300588 667.4076739696902 667.5418945262479 915.3367606360346 961.6039457366848 987.8735094682563 706.63398389847 361.2915292592249 856.3956386972709 293.9620461170995
1451 0.005 7.255 1 750.589485116745 667.4413882382084 667.5756402182311 915.3385555261013 961.6039983267722 987.8735406543954 706.6565231186735 361.316879126462 856.4004251467346 293.9620497163909
1452 0.005 7.26 1 750.6079535204439 667.4750280191707 667.6093113457073 915.3403462161643 961.6040508832725 987.8735716699517 706.6790143721058 361.3421907394035 856.4052009193811 293.962053308016
1453 0.005 7.265000000000001 1 750.6263818645672 667.5085934799591 667.642908077613 915.3421333319131 961.6041032728746 987.8736031532844 706.7014576314186 361.3674641932626 856.4099665674233 293.9620568931353
1454 0.005 7.27 1 750.6447695999221 667.542084790017 667.6764305815768 915.3439170393805 961.6041566384997 987.873636250261 706.7238526029294 361.3926992150438 856.4147222028479 293.9620604701145
1455 0.005 7.275 1 750.6631167101496 667.5755021009039 667.7098790167198 915.3456981268092 961.6042102162363 987.8736680516604 706.7461999667341 361.41789583145 856.4194677094418 293.9620640390091
1456 0.005 7.28 1 750.681423528817 667.6088455964833 667.7432535579995 915.3474749998664 961.6042631210479 987.8736986504572 706.768499289431 361.4430542074031 856.4242031391046 293.9620676017864
1457 0.005 7.285 1 750.6996902790927 667.6421154455658 667.7765543807913 915.3492475795018 961.6043155022592 987.8737303293963 706.7907506185317 361.4681743599186 856.4289286268883 293.9620711578611
1458 0.005 7.29 1 750.7179170134389 667.6753118167859 667.8097816497252 915.3510163267642 961.6043675308318 987.8737623845125 706.8129540456781 361.4932563915245 856.4336440335743 293.9620747057377
1459 0.005 7.295 1 750.7361035130295 667.7084348787325 667.8429355330973 915.3527814234169 961.6044202992005 987.8737952687243 706.8351099244214 361.5183003496801 856.4383493582328 293.962078247295
1460 0.005 7.3 1 750.7542500606031 667.7414848004622 667.876016201498 915.354542794322 961.6044724685736 987.8738269194546 706.8572181021138 361.5433062922627 856.4430442661834 293.9620817813445
1461 0.005 7.305 1 750.7723568885872 667.774461746776 667.9090238204999 915.3563004208792 961.6045240374787 987.8738577902038 706.8792788332083 361.5682742648089 856.4477292507989 293.9620853090233
1462 0.005 7.31 1 750.7904238399748 667.8073659007439 667.9419585669104 915.358054983757 961.6045769212587 987.8738886334621 706.9012918798595 361.5932044637258 856.4524045336562 293.9620888298717
1463 0.005 7.315 1 750.808445226616 667.8401973640886 667.974820551613 915.3597900743993 961.6046175617421 987.8739149990901 706.9232537048844 361.618096990845 856.4570637745807 293.9620923438569
1464 0.005 7.32 1 750.8264344032427 667.8729564203455 668.0076100473367 915.3615437749404 961.6046770133858 987.8739509597756 706.9451743746886 361.6429515007756 856.46172139482 293.9620958515567
1465 0.005 7.325 1 750.8443841339187 667.9056431807464 668.0403271727929 915.3632913740676 961.6047312521418 987.8739824133189 706.9670478248062 361.6677681545893 856.4663682142633 293.962099353021
1466 0.005 7.33 1 750.8622941877869 667.938257806718 668.0729720916059 915.3650331719026 961.604784576183 987.8740130079825 706.9888740113572 361.6925470426229 856.4710043571338 293.9621028464362
1467 0.005 7.335 1 750.8801646079536 667.9708004578022 668.1055449659212 915.366770440937 961.6048361617794 987.8740437331967 707.0106531030544 361.7172881250377 856.4756302883377 293.9621063333554
1468 0.005 7.34 1 750.8979955733074 668.0032713207105 668.1380459705043 915.3685032459024 961.6048869485701 987.8740737420898 707.0323859226002 361.7419915895874 856.4802458613664 293.9621098134938
1469 0.005 7.345 1 750.9157872242287 668.0356705427911 668.1704752643356 915.3702317999969 961.6049377399803 987.8741047379715 707.0540717611391 361.7666573962141 856.484851340653 293.9621132860588
1470 0.005 7.350000000000001 1 750.9335337529935 668.0679982198369 668.2028329482608 915.3719409332211 961.6049760733169 987.8741293523422 707.0757064706028 361.7912858422218 856.4894410727775 293.9621167527862
1471 0.005 7.355 1 750.9512432633247 668.1002546361907 668.2351192779576 915.3736539443104 961.6050230258587 987.8741592948278 707.0972970005222 361.8158730155815 856.4940239165995 293.9621202127565
1472 0.005 7.36 1 750.9689147316055 668.1324399100353 668.2673343932046 915.375367352336 961.6050735303598 987.8741894211347 707.1188419799963 361.8404242577369 856.4985982799811 293.9621236657538
1473 0.005 7.365 1 750.9865484704226 668.164554185092 668.2994784456168 915.3770790489333 961.6051240899114 987.8742198085536 707.1403407985362 361.8649372598395 856.5031636763007 293.9621271100972
1474 0.005 7.37 1 751.0041440170558 668.1965976471149 668.3315516096775 915.3787887988019 961.6051753731463 987.8742505845318 707.1617942494713 361.8894166646845 856.507719885719 293.9621305455963
1475 0.005 7.375 1 751.0217017275303 668.2285704584159 668.363554048964 915.3804954783969 961.6052258324663 987.8742800377362 707.1832021844423 361.9138585193979 856.5122664319812 293.9621339751282
1476 0.005 7.38 1 751.0392203811265 668.2604727702472 668.3954859166494 915.3822001377662 961.6052769686981 987.874311005916 707.2045642428508 361.938263071856 856.5168041394295 293.9621373973598
1477 0.005 7.385 1 751.0566991029457 668.2923047575609 668.4273473885029 915.3839006470424 961.6053285738877 987.8743427156198 707.2258804346239 361.9626302378193 856.5213341330838 293.9621408117306
1478 0.005 7.390000000000001 1 751.0741406534088 668.3240665557005 668.4591386088493 915.3855961457961 961.6053782052833 987.8743728975334 707.2471507700083 361.9869595509543 856.5258526652714 293.9621442224112
1479 0.005 7.395 1 751.0915439928104 668.3557583474009 668.4908597461913 915.3872881072447 961.6054276817239 987.8744041958997 707.2683758771628 362.0112521329937 856.5303600327675 293.9621476280651
1480 0.005 7.4 1 751.1089093533732 668.3873802695431 668.5225109491208 915.388976765296 961.6054772703005 987.8744338993191 707.2895552059971 362.0355052026329 856.5348570457271 293.9621510269021
1481 0.005 7.405 1 751.1262366437376 668.4189325024802 668.5540923860091 915.3906620331188 961.6055272166449 987.8744635023301 707.3106893021687 362.0597211427394 856.5393446700332 293.9621544190206
1482 0.005 7.41 1 751.1435268140027 668.4504151909318 668.5856042150419 915.3923462307603 961.6055782902309 987.8744938195812 707.3317781097181 362.0839003503117 856.543825285709 293.9621578035571
1483 0.005 7.415 1 751.1607798105516 668.4818285007973 668.6170465932288 915.3940256972201 961.6056284012428 987.8745241800718 707.3528220763833 362.1080433799885 856.5482968213551 293.9621611827295
1484 0.005 7.42 1 751.1779953669716 668.5131726029111 668.6484196894914 915.3957003313628 961.6056778554944 987.8745524197572 707.3738206655496 362.13215012196 856.5527576921655 293.9621645584512
1485 0.005 7.425 1 751.1951727006642 668.5444476427826 668.6797236520005 915.3973709905666 961.6057265547308 987.8745812767895 707.3947740080197 362.1562202957351 856.5572075944023 293.9621679270611
1486 0.005 7.43 1 751.2123115663138 668.5756537770487 668.7109586403817 915.3990381561918 961.6057750466093 987.8746115033075 707.4156823130278 362.1802539240389 856.5616473633748 293.962171288639
1487 0.005 7.435 1 751.2294130781919 668.6067911701966 668.7421248192711 915.4007045430209 961.6058253984772 987.8746421484877 707.436546220059 362.2042508663808 856.5660800436893 293.9621746423662
1488 0.005 7.44 1 751.2464778800953 668.6378599902557 668.773222348875 915.4023632882308 961.6058751642129 987.8746724754062 707.4573655739401 362.2282111642802 856.5705029881949 293.9621779895839
1489 0.005 7.445 1 751.2635053091324 668.6688603746931 668.8042513758547 915.4040185307219 961.6059234062257 987.8747013672491 707.4781400312163 362.2521349739032 856.5749156700546 293.9621813323245
1490 0.005 7.45 1 751.2804944882751 668.6997924783559 668.8352120563992 915.4056711888626 961.6059718692233 987.874730559262 707.498869668893 362.2760222117433 856.5793180770298 293.9621846693875
1491 0.005 7.455 1 751.2974459989993 668.7306564599108 668.8661045456874 915.4073210884308 961.606020049703 987.8747595159188 707.5195548747098 362.29987298471 856.5837107658984 293.9621879995437
1492 0.005 7.46 1 751.3143599992655 668.7614524742128 668.8969289997239 915.4089676599161 961.6060680010833 987.8747888521692 707.5401956209241 362.3236872803374 856.5880943581627 293.962191322188
1493 0.005 7.465 1 751.3312377116449 668.7921806849854 668.9276855815799 915.41061372491 961.6061177269097 987.874818617793 707.5607926841818 362.3474651523973 856.5924715423314 293.962194636974
1494 0.005 7.47 1 751.3480795969569 668.8228412563146 668.9583744511025 915.4122550362468 961.606167122391 987.8748477245169 707.5813458469084 362.3712065983152 856.5968397305444 293.962197944135
1495 0.005 7.475000000000001 1 751.3648846119784 668.8534343275472 668.9889957510044 915.4138910103901 961.6062147675134 987.8748768956257 707.6018544869914 362.3949117317314 856.6011973116948 293.9622012459522
1496 0.005 7.48 1 751.3816521590084 668.8839600516374 669.0195496387454 915.4155232240785 961.6062625998079 987.8749063572611 707.6223187554098 362.4185843778591 856.6055443191782 293.9622045404058
1497 0.005 7.485 1 751.3983825060812 668.9144185820107 669.0500362651221 915.4171527645279 961.6063108634517 987.874934508236 707.6427391825733 362.4422192777769 856.6098814510369 293.9622078263271
1498 0.005 7.49 1 751.4150755407537 668.9448100654212 669.0804557796333 915.4187790691539 961.6063581230031 987.8749623139721 707.6631155910677 362.4658165660396 856.6142091896704 293.9622111064772
1499 0.005 7.495 1 751.4317327737083 668.9751346667604 669.1108083433631 915.4204046465777 961.606407525288 987.8749914237693 707.6834489194457 362.4893773183991 856.6185306590726 293.9622143784165
1500 0.005 7.5 1 751.4483547716696 669.0053925364019 669.1410941091901 915.4220254754205 961.6064562573428 987.87502088145 707.7037388653259 362.5129015538979 856.622843525563 293.9622176411489
1501 0.005 7.505 1 751.4649403731665 669.0355838257193 669.1713132252029 915.4236417044225 961.606503930233 987.8750500505287 707.7239851249087 362.536400248868 856.6271457257383 293.962220898453
1502 0.005 7.51 1 751.481489282012 669.0657086423028 669.2014658092814 915.4252538267099 961.6065513034561 987.8750778451363 707.7441850881902 362.5598589391347 856.6314380497489 293.9622241490104
1503 0.005 7.515000000000001 1 751.4980012486254 669.0957671791072 669.23155204502 915.4268629885801 961.6065976358891 987.8751053917365 707.764342260173 362.5832809641681 856.6357204543749 293.9622273932435
1504 0.005 7.52 1 751.5144836934296 669.125759648848 669.2615721268186 915.4284694496151 961.6066452210384 987.8751345276291 707.7844659253398 362.6066628677121 856.6399942239613 293.9622306343612
1505 0.005 7.525 1 751.5309293314136 669.1556861539739 669.2915261799811 915.4300749021937 961.6066937714224 987.8751643386922 707.804542753771 362.630003993372 856.6442612702837 293.9622338657433
1506 0.005 7.53 1 751.54733855611 669.1855468438309 669.3214143523485 915.4316757797004 961.6067417364515 987.8751930293483 707.8245748738761 362.653312760351 856.6485192514237 293.9622370877453
1507 0.005 7.535 1 751.5637107548124 669.2153418649486 669.3512367895382 915.4332717894631 961.6067890317769 987.8752208292112 707.8445629216345 362.6765840880595 856.6527666698166 293.9622403041323
1508 0.005 7.54 1 751.5800456247429 669.2450713665067 669.3809936438339 915.4348639618461 961.6068348348408 987.8752485085423 707.8645074934622 362.6998205303839 856.6570035430047 293.9622435143017
1509 0.005 7.545 1 751.5963432899789 669.2747354990544 669.410685061839 915.4364528974399 961.6068811264217 987.875276723195 707.8844091177201 362.7230216993062 856.6612307553634 293.9622467189815
1510 0.005 7.55 1 751.6126051719577 669.3043344138759 669.4403111970317 915.4380409100357 961.6069288633079 987.8753047913107 707.9042682496674 362.7461873304626 856.665451169492 293.9622499163079
1511 0.005 7.555 1 751.628831873527 669.3338682559942 669.4698721947481 915.4396249831149 961.6069769449367 987.8753322049562 707.9240847656708 362.7693174613626 856.6696631763382 293.9622531051131
1512 0.005 7.56 1 751.6450226283987 669.3633371673336 669.4993681984165 915.4412041543626 961.6070230146302 987.8753610028111 707.9438585964475 362.7924121390579 856.6738650073188 293.9622562904356
1513 0.005 7.565 1 751.6611775051991 669.3927412970451 669.5287993572184 915.442779855881 961.6070689882025 987.8753893170249 707.9635897282554 362.8154711070794 856.6780567481677 293.9622594683088
1514 0.005 7.57 1 751.6772962773771 669.4220807809836 669.558165808028 915.4443522030277 961.6071145638914 987.8754163815669 707.983278141726 362.8384948769869 856.6822392053341 293.9622626419833
1515 0.005 7.575 1 751.6933800419669 669.45135578192 669.5874677114435 915.4459241563699 961.607161588487 987.8754446820848 708.0029249143133 362.8614831865664 856.6864147698295 293.9622658096627
1516 0.005 7.58 1 751.7094296191251 669.4805664358412 669.6167052010541 915.4474882376766 961.6072082865188 987.8754735293872 708.022529652886 362.8844361121841 856.6905841591536 293.9622689720404
1517 0.005 7.585 1 751.7254437730203 669.5097128970945 669.6458784333107 915.4490463157779 961.6072541803686 987.8755000361525 708.0420920483158 362.9073537810822 856.6947423750654 293.9622721328566
1518 0.005 7.59 1 751.7414226263621 669.5387953083448 669.6749875515699 915.4506030123224 961.6072992884974 987.8755265100424 708.0616122684788 362.9302362318907 856.6988901070418 293.9622752858837
1519 0.005 7.595 1 751.7573662657633 669.5678137962666 669.7040326887858 915.4521591271892 961.6073456653585 987.875553347122 708.0810910888721 362.9530833047676 856.7030285427692 293.9622784321472
1520 0.005 7.600000000000001 1 751.7732752606111 669.5967685280659 669.7330140052565 915.4537145438044 961.6073922936073 987.8755819341624 708.1005282880707 362.9758951670162 856.7071600869842 293.9622815708848
1521 0.005 7.605 1 751.7891502245101 669.6256596458809 669.7619316436202 915.4552653958244 961.6074382992754 987.8756104478653 708.119923788435 362.998671025999 856.7112834347106 293.9622847021184
1522 0.005 7.61 1 751.8049903050321 669.6544872919093 669.7907857467932 915.4568116452859 961.6074832932201 987.8756373608121 708.1392773536206 363.0214117974801 856.7153967154925 293.9622878293418
1523 0.005 7.615 1 751.820795233435 669.6832516108751 669.8195764579416 915.4583545824095 961.6075281888151 987.875664140153 708.1585893662424 363.0441175403681 856.7195001230446 293.9622909527722
1524 0.005 7.62 1 751.8365648958801 669.7119527471946 669.8483039233654 915.4598943693441 961.6075731369981 987.8756919085743 708.1778597213439 363.0667886466624 856.723594113016 293.9622940695265
1525 0.005 7.625 1 751.852301329571 669.7405908530144 669.8769682949484 915.4614335760366 961.6076201232842 987.8757205731027 708.1970895667775 363.0894243054682 856.7276818802294 293.962297179562
1526 0.005 7.63 1 751.8680036053922 669.7691659768431 669.9055696493409 915.4629688595921 961.6076662362203 987.8757473960337 708.2162761973158 363.1120259019669 856.7317618648733 293.9623002806638
1527 0.005 7.635 1 751.883671344375 669.7976783315648 669.9341081642298 915.4644996277832 961.6077111575958 987.875774472117 708.2354218333536 363.1345926817791 856.7358317298456 293.96230337901
1528 0.005 7.640000000000001 1 751.899304289499 669.8261280529903 669.9625839871618 915.466026441729 961.6077552484568 987.875801487787 708.2545264092843 363.1571247629126 856.7398915971233 293.9623064726082
1529 0.005 7.645 1 751.9149024804256 669.8545152933874 669.990997260783 915.4675504141089 961.6077999656077 987.8758290847186 708.273590111632 363.1796221152047 856.7439422042266 293.9623095603106
1530 0.005 7.65 1 751.9304674953846 669.8828402023635 670.0193481383754 915.4690734916931 961.6078465056809 987.8758558990208 708.2926134628572 363.2020848214093 856.7479862821937 293.9623126407018
1531 0.005 7.655 1 751.9459989087266 669.9111029205194 670.047636761274 915.4705922933824 961.6078912050907 987.8758822842759 708.3115962445896 363.2245128309787 856.7520222876695 293.962315714599
1532 0.005 7.66 1 751.9614963532567 669.9393035877007 670.0758632695139 915.4721065638771 961.6079353576101 987.8759086584031 708.3305382448572 363.2469062629701 856.7560484358736 293.9623187838544
1533 0.005 7.665 1 751.9769593865651 669.9674423456057 670.1040278049543 915.473617304353 961.6079790001302 987.8759356412536 708.349439652755 363.2692652321093 856.7600649724685 293.9623218471307
1534 0.005 7.67 1 751.9923880098676 669.9955193335194 670.1321305090644 915.4751246174491 961.6080222766202 987.875961246932 708.3682990051642 363.2915896769113 856.7640722907379 293.9623249036151
1535 0.005 7.675 1 752.0077831814652 670.0235347005099 670.160171525538 915.4766315098599 961.6080675132862 987.87598829408 708.3871189273578 363.313879575875 856.7680735414563 293.9623279514877
1536 0.005 7.68 1 752.0231454649879 670.051488584795 670.1881510015081 915.478134631701 961.6081129785875 987.8760171129588 708.4058989918718 363.3361351411405 856.7720667981534 293.9623309930057
1537 0.005 7.685 1 752.0384742614302 670.079381122697 670.2160690647955 915.4796333961493 961.6081570060844 987.8760433950297 708.4246388539799 363.3583548442389 856.7760504463585 293.9623340301014
1538 0.005 7.69 1 752.0537690500798 670.1072124550186 670.2439258626345 915.4811287138899 961.6082002949202 987.8760687560773 708.4433386558613 363.3805407120532 856.7800245006297 293.9623370627962
1539 0.005 7.695 1 752.0690299534853 670.1349827213061 670.2717215326884 915.4826210460365 961.6082440080201 987.8760952741607 708.4619983789033 363.4026925545511 856.7839895805196 293.9623400891553
1540 0.005 7.7 1 752.0842567691526 670.1626920671147 670.2994562227663 915.4841137742301 961.608289185651 987.876122979754 708.4806175663066 363.4248102300384 856.7879488951935 293.9623431086251
1541 0.005 7.705 1 752.0994510975249 670.1903406425197 670.3271300757567 915.4856017673379 961.6083331550325 987.8761491104793 708.4991976768589 363.4468940951278 856.7919001932164 293.9623461193252
1542 0.005 7.71 1 752.1146125986181 670.2179285609938 670.3547432169103 915.4870846382557 961.6083757716638 987.8761740299889 708.5177379412688 363.4689437760293 856.7958416887725 293.9623491256691
1543 0.005 7.715 1 752.1297404046087 670.2454559664604 670.3822957805471 915.4885626704946 961.608417566983 987.8761988153473 708.5362383308012 363.4909593783854 856.7997726450459 293.9623521271762
1544 0.005 7.72 1 752.1448349210481 670.2729230015688 670.4097879140263 915.4900386576662 961.608460999049 987.8762248286599 708.5546992435555 363.5129409179738 856.8036952410006 293.9623551243049
1545 0.005 7.725000000000001 1 752.1598970319773 670.300329808495 670.4372197549279 915.4915141233125 961.6085051192579 987.8762521785542 708.5731212972743 363.5348883574351 856.807611565006 293.9623581141084
1546 0.005 7.73 1 752.1749269394625 670.3276765219011 670.4645914434582 915.4929857170209 961.608549356312 987.8762781143539 708.5915042518044 363.5568017893551 856.8115204555668 293.9623610963488
1547 0.005 7.735 1 752.1899242979091 670.3549632794092 670.4919031142534 915.4944531102582 961.6085920915525 987.8763026185138 708.6098477587751 363.5786835921541 856.8154199735691 293.9623640745178
1548 0.005 7.74 1 752.2048907531383 670.3821903055463 670.5191549663169 915.4959187132396 961.6086343682754 987.8763284963028 708.6281543775485 363.6005295425978 856.819311402485 293.9623670462871
1549 0.005 7.745 1 752.2198234815498 670.4093576737923 670.5463471017828 915.497380448594 961.6086767829273 987.8763549388799 708.6464212508749 363.6223418624725 856.8231932105911 293.9623700133646
1550 0.005 7.75 1 752.2347232744544 670.4364654983323 670.5734796398516 915.4988409958902 961.6087211566037 987.8763824709954 708.6646486864807 363.6441236210243 856.8270686019418 293.9623729734245
1551 0.005 7.755 1 752.2495910158023 670.4635139229134 670.6005527224651 915.5002976262396 961.6087651175018 987.8764088413948 708.6828369297037 363.6658702174153 856.8309359937921 293.9623759251554
1552 0.005 7.76 1 752.2644261405308 670.4905030731721 670.6275664724991 915.5017499827621 961.6088076270519 987.8764331722803 708.700985900211 363.6875822949817 856.8347943576968 293.9623788728945
1553 0.005 7.765000000000001 1 752.2792285158501 670.5174330870811 670.654521030351 915.5031989887717 961.608849871041 987.8764593532925 708.7190958897229 363.7092602378397 856.8386435954544 293.9623818151376
1554 0.005 7.77 1 752.2939977500114 670.5443040990027 670.6814165270329 915.5046449906444 961.6088914388728 987.8764845175235 708.7371670606751 363.7309042439219 856.8424839776543 293.9623847519456
1555 0.005 7.775 1 752.3087352606294 670.5711162491532 670.7082531021953 915.5060900994384 961.6089346198505 987.8765091379319 708.7552000581902 363.7525120932431 856.8463181826728 293.9623876839579
1556 0.005 7.78 1 752.3234411856151 670.597869669008 670.7350308887414 915.5075316183209 961.6089773815845 987.8765346462021 708.7731946113606 363.7740857348962 856.8501448098264 293.9623906074041
1557 0.005 7.785 1 752.3381155235129 670.6245645122605 670.7617500341189 915.5089691803267 961.6090197327933 987.8765606270922 708.7911514363707 363.7956266816014 856.8539624046385 293.9623935284113
1558 0.005 7.79 1 752.3527571503525 670.6512008917151 670.7884106587977 915.5104032083409 961.6090619008718 987.8765873589053 708.8090693254676 363.8171347096737 856.8577706539586 293.9623964434056
1559 0.005 7.795 1 752.3673664887001 670.6777789458043 670.8150129007814 915.5118345440256 961.609103285208 987.8766126276016 708.8269489923465 363.8386097550957 856.8615702559814 293.9623993525199
1560 0.005 7.8 1 752.3819441239511 670.704298807404 670.841556890573 915.5132647630866 961.609146177569 987.8766379002834 708.8447905725875 363.860051646152 856.8653636428289 293.9624022548375
1561 0.005 7.805000000000001 1 752.3964898235254 670.730760590321 670.8680427488192 915.514690298589 961.6091884065136 987.8766616873587 708.8625930480032 363.8814603124496 856.8691486143579 293.9624051492539
1562 0.005 7.81 1 752.4110043224812 670.757164435328 670.8944706100259 915.5161120513789 961.6092296139335 987.8766856785372 708.8803577711448 363.9028358546366 856.8729248868001 293.9624080399369
1563 0.005 7.815 1 752.425486746166 670.7835104739814 670.9208406097636 915.5175306960374 961.6092704789825 987.8767114578231 708.8980844041392 363.9241783071557 856.8766922922327 293.9624109248887
1564 0.005 7.82 1 752.4399378258076 670.8097988360531 670.9471528781036 915.5189489195358 961.6093129137203 987.8767375302972 708.9157736152193 363.9454877024895 856.8804534185222 293.9624138042846
1565 0.005 7.825 1 752.4543577613217 670.8360296558866 670.9734075446349 915.5203631977513 961.6093550168488 987.876763660708 708.9334251289827 363.9667639535405 856.8842069758249 293.9624166773442
1566 0.005 7.83 1 752.4687464528234 670.8622030753035 670.9996047512889 915.5217731991427 961.6093960815265 987.8767887541916 708.9510390562232 363.9880070620724 856.8879510347809 293.9624195449449
1567 0.005 7.835 1 752.4831029484805 670.8883192053024 671.0257446116244 915.5231801552752 961.609437290138 987.8768138923924 708.96861501475 364.0092176428759 856.891686398089 293.9624224086494
1568 0.005 7.84 1 752.4974277622878 670.9143781686586 671.0518272560386 915.5245860503385 961.6094792123044 987.8768392022271 708.9861531041475 364.0303950653587 856.8954149276992 293.9624252661697
1569 0.005 7.845 1 752.5117221529204 670.9403801075993 671.077852817967 915.5259884233051 961.6095205374186 987.8768634166834 709.003654046845 364.0515395014398 856.8991361195527 293.9624281181848
1570 0.005 7.850000000000001 1 752.5259853929535 670.9663251496537 671.1038214270015 915.527387036556 961.6095614782163 987.8768881413334 709.0211175384489 364.0726510507458 856.9028486042298 293.9624309666749
1571 0.005 7.855 1 752.5402171583893 670.9922134235445 671.1297332092682 915.5287823177448 961.6096017816799 987.876911651127 709.0385436022767 364.0937316347381 856.9065522976547 293.9624338111631
1572 0.005 7.86 1 752.5544179692347 671.0180450641307 671.1555883019043 915.5301767716985 961.6096428357386 987.8769361567462 709.0559329789539 364.1147786501636 856.9102495949427 293.962436649059
1573 0.005 7.865 1 752.568588603623 671.0438201980633 671.1813868308686 915.5315674218588 961.609684361925 987.8769608620032 709.0732852403919 364.1357925375273 856.9139393587417 293.9624394796229
1574 0.005 7.87 1 752.5827282807325 671.0695389488803 671.2071289207614 915.5329543153913 961.6097246447245 987.8769854565188 709.090600215668 364.1567720567484 856.9176203201173 293.9624423046303
1575 0.005 7.875 1 752.5968365504631 671.0952014452236 671.2328147020371 915.5343380327901 961.6097647215803 987.8770097770828 709.1078782536588 364.1777193055956 856.9212925145824 293.9624451229159
1576 0.005 7.88 1 752.6109117528162 671.1208077994137 671.2584442925345 915.5357266235011 961.6098073932283 987.8770348714451 709.125119557666 364.1986340608609 856.924963242947 293.9624479347478
1577 0.005 7.885 1 752.6249586896748 671.146358162276 671.2840178327675 915.537108179303 961.6098487084271 987.8770599155729 709.142324378575 364.2195163532082 856.9286244273417 293.9624507395573
1578 0.005 7.890000000000001 1 752.6389751095039 671.171852644653 671.309535439884 915.5384831408385 961.6098880582971 987.8770827661705 709.1594911237067 364.2403663257516 856.9322746504873 293.9624535402822
1579 0.005 7.895 1 752.6529604780089 671.1972913812713 671.3349972437466 915.5398549196826 961.6099271715657 987.8771061747875 709.1766215151848 364.2611838264356 856.9359157241165 293.9624563352775
1580 0.005 7.9 1 752.6669158211882 671.2226745034855 671.3604033771264 915.5412263082379 961.6099677270013 987.8771307695363 709.1937159514621 364.2819690045015 856.9395505216255 293.9624591248853
1581 0.005 7.905 1 752.68084390218 671.248002178643 671.385753996661 915.5425952278604 961.6100085845899 987.8771560549359 709.2107757667811 364.3027181907574 856.9431794763301 293.962461908609
1582 0.005 7.91 1 752.6947409466636 671.2732744953159 671.4110492016439 915.5439593609657 961.6100482630711 987.8771798906259 709.2277985963043 364.3234362923612 856.9467989596102 293.9624646891192
1583 0.005 7.915 1 752.7086044318007 671.298491587036 671.4362891241611 915.5453201714386 961.6100878009991 987.8772038717912 709.2447960977295 364.3441228392349 856.9504090879256 293.9624674636998
1584 0.005 7.92 1 752.7224384226131 671.3236535750366 671.4614738896536 915.5466798716573 961.610127873145 987.877228212051 709.2617517171906 364.3647775059746 856.9540129252305 293.9624702339034
1585 0.005 7.925 1 752.7362431389713 671.3487605814423 671.4866036186146 915.5480361266887 961.6101688139802 987.8772532190302 709.2786685659332 364.3854002329854 856.95760968353 293.9624729966188
1586 0.005 7.930000000000001 1 752.7500178833327 671.3738127271209 671.5116784356745 915.5493884094095 961.6102078137642 987.8772757046677 709.295547728554 364.4059910512607 856.961197755377 293.9624757556491
1587 0.005 7.935 1 752.7637621651868 671.3988101363202 671.5366984602265 915.5507378292901 961.6102470726075 987.8772989896898 709.3123898372925 364.4265499188131 856.9647770648291 293.9624785101477
1588 0.005 7.94 1 752.7774783244708 671.4237529239564 671.5616638135133 915.5520864488082 961.6102874162974 987.8773228374173 709.3292026822211 364.4470763949045 856.9683506510598 293.9624812591356
1589 0.005 7.945 1 752.7911645933222 671.4486412234202 671.5865746241919 915.5534311585566 961.6103269470225 987.8773461673444 709.3459755785223 364.4675713815479 856.9719166485305 293.9624840002892
1590 0.005 7.95 1 752.8048209171177 671.4734751499791 671.6114310106005 915.5547721588749 961.6103656701707 987.877369347874 709.362710735988 364.4880274352412 856.975474189656 293.9624867378644
1591 0.005 7.955 1 752.81844325886 671.4982548135465 671.636233079613 915.5561071534585 961.610403097586 987.8773914685054 709.379407806167 364.5084542905342 856.9790194708452 293.9624894703057
1592 0.005 7.96 1 752.8320369140087 671.5229803581345 671.6609809757015 915.5574434044765 961.6104428518454 987.8774154376986 709.3960697268654 364.5288506223666 856.9825608489283 293.9624921957789
1593 0.005 7.965 1 752.8456023172791 671.5476519060488 671.6856748204127 915.5587769549978 961.6104832137127 987.8774402399978 709.4126960973575 364.5492159303266 856.9860960777426 293.9624949142116
1594 0.005 7.97 1 752.8591384943049 671.5722695774402 671.7103147333925 915.5601067785273 961.6105218603509 987.8774640464571 709.429287068962 364.5695499819377 856.989623204415 293.9624976309152
1595 0.005 7.975000000000001 1 752.8726436251393 671.5968335283646 671.7349008659145 915.5614328341258 961.6105595342028 987.8774871456193 709.4458464934421 364.5898526695403 856.9931415916088 293.962500340864
1596 0.005 7.98 1 752.8861195930318 671.6213438563573 671.7594333185341 915.562757740965 961.6105985420041 987.8775117922727 709.4623677397678 364.6101268231971 856.9966541111276 293.9625030423958
1597 0.005 7.985 1 752.8995674669927 671.6458006837358 671.7839122203781 915.5640800460467 961.6106385558674 987.8775361324376 709.4788535453868 364.6303684015825 857.0001596915655 293.9625057379507
1598 0.005 7.99 1 752.9129864482302 671.6702041295069 671.8083376880546 915.5653990408551 961.6106766350534 987.8775585728462 709.4953038718885 364.6505777565005 857.0036571889755 293.96250843017
1599 0.005 7.995 1 752.9263761336846 671.6945543137068 671.8327098437452 915.5667152923259 961.6107147647837 987.8775810982282 709.511719126534 364.6707552244056 857.0071463322319 293.9625111172907
1600 0.005 8 1 752.9397369610111 671.7188513613759 671.8570288077325 915.5680305912369 961.6107538083766 987.8776044764348 709.5280994415558 364.6909008411907 857.0106295959488 293.9625137981562
1601 0.005 8.005000000000001 1 752.9530694188001 671.7430953919979 671.8812947020004 915.5693424721927 961.6107929831051 987.877627063317 709.544445044288 364.711013053603 857.0141056560951 293.9625164717889
1602 0.005 8.01 1 752.9663728395143 671.767286521924 671.9055076459015 915.5706501402447 961.6108308155273 987.8776485177716 709.5607555277845 364.7310944672391 857.0175733336923 293.962519141874
1603 0.005 8.015000000000001 1 752.9796470387337 671.7914248696502 671.9296677536296 915.571954964327 961.610868033995 987.8776716968714 709.5770310173873 364.7511447930665 857.0210327741303 293.9625218070523
1604 0.005 8.02 1 752.9928921159785 671.8155105538939 671.9537751488614 915.5732590907259 961.6109067809938 987.8776953827823 709.5932719268314 364.7711636114983 857.0244862559425 293.9625244672985
1605 0.005 8.025 1 753.0061091384291 671.8395436978717 671.977829950554 915.5745595844589 961.6109455062066 987.8777186436589 709.6094783522948 364.7911513661901 857.0279330272717 293.9625271212389
1606 0.005 8.029999999999999 1 753.0192974032682 671.8635244165663 672.0018322758541 915.5758563336832 961.6109834670327 987.8777413273618 709.6256500944147 364.8111079338045 857.0313712468308 293.9625297719949
1607 0.005 8.035 1 753.0324565290931 671.8874528277479 672.0257822430674 915.5771501567895 961.6110206766313 987.877763802512 709.641787195332 364.8310344176909 857.0348016375799 293.9625324172781
1608 0.005 8.040000000000001 1 753.0455875743972 671.9113290878701 672.0496800046421 915.5784441215768 961.6110589634775 987.8777862298934 709.6578914509047 364.8509292334906 857.038225044587 293.9625350582464
1609 0.005 8.045 1 753.0586907433616 671.93515328391 672.0735256521725 915.5797337839738 961.6110966179619 987.8778089508413 709.6739607576447 364.8707928080195 857.0416422609862 293.9625376934271
1610 0.005 8.050000000000001 1 753.0717651616062 671.9589255284831 672.0973192964196 915.581019661259 961.6111341227049 987.8778325548775 709.6899954389296 364.8906250923991 857.0450512929972 293.9625403216511
1611 0.005 8.055 1 753.0848110500283 671.9826459441108 672.1210610608829 915.5823030329699 961.6111715409412 987.877855721369 709.7059957624004 364.9104261430263 857.0484523107757 293.9625429453666
1612 0.005 8.06 1 753.0978284920099 672.0063146481968 672.1447510636931 915.5835852356067 961.6112089916764 987.8778781785181 709.7219621248503 364.9301960698518 857.0518475845158 293.9625455635798
1613 0.005 8.065 1 753.1108180030133 672.0299317551789 672.1683894161074 915.58486411351 961.6112467508643 987.8779009171523 709.7378944209031 364.9499349548617 857.055236014915 293.962548175175
1614 0.005 8.07 1 753.1237791957701 672.0534973787752 672.1919762360642 915.5861393727248 961.6112836746901 987.8779232797352 709.7537925665396 364.9696505811579 857.0586163095717 293.9625507835067
1615 0.005 8.074999999999999 1 753.1366769810121 672.0770116585591 672.2155116595208 915.5874140080768 961.6113210304807 987.877946066992 709.7696600887277 364.9893319468181 857.0619914935819 293.9625533862372
1616 0.005 8.08 1 753.1495488131981 672.1004746868108 672.2389957847407 915.5886881014759 961.6113586615729 987.8779699002697 709.7854929119584 365.0089805943054 857.0653617394693 293.9625559874161
1617 0.005 8.085000000000001 1 753.1624088654506 672.1238865801338 672.2624287233182 915.5899568739476 961.6113958480129 987.8779916908823 709.8012912782702 365.0285974246706 857.0687230373252 293.962558581738
1618 0.005 8.09 1 753.1752484899034 672.1472474565902 672.2858105949869 915.5912206347185 961.6114315408998 987.8780126304589 709.8170540203864 365.048182858082 857.0720746667772 293.962561173178
1619 0.005 8.095000000000001 1 753.1880645653461 672.1705574239322 672.3091415093456 915.5924821433811 961.61146831415 987.8780342399641 709.832783136012 365.067737217916 857.0754181048102 293.9625637606586
1620 0.005 8.1 1 753.2008551705061 672.1938166049664 672.33242158471 915.5937427670107 961.6115057303899 987.8780567109665 709.848479220445 365.0872605797099 857.0787559162188 293.9625663425555
1621 0.005 8.105 1 753.213619726627 672.2170251130809 672.3556509364111 915.5950003698351 961.6115427645315 987.8780781557338 709.8641417247783 365.1067531607376 857.082087001994 293.9625689181865
1622 0.005 8.109999999999999 1 753.2263571010757 672.2401830597247 672.3788296784112 915.5962544643629 961.6115788699066 987.8781004389506 709.879770931218 365.1262150207477 857.0854098678444 293.9625714902781
1623 0.005 8.115 1 753.239066777658 672.2632905601254 672.4019579229088 915.5975057599351 961.6116152119897 987.8781223957704 709.895366707551 365.1456463320318 857.0887252221715 293.962574057563
1624 0.005 8.120000000000001 1 753.2517491418824 672.2863477326448 672.4250357860767 915.5987567330673 961.6116529135907 987.8781447859467 709.9109293836979 365.1650470074112 857.0920348251584 293.9625766198508
1625 0.005 8.125 1 753.2644049795366 672.3093546937619 672.4480633876517 915.6000060945584 961.6116916263841 987.8781677580785 709.9264607099988 365.1844171571812 857.0953388600349 293.9625791762271
1626 0.005 8.130000000000001 1 753.2770331438714 672.3323115482742 672.4710408297731 915.6012510448863 961.6117282697762 987.8781901961393 709.9419583469324 365.2037569568311 857.0986344492372 293.9625817297532
1627 0.005 8.135 1 753.2896335880644 672.3552184109647 672.4939682271014 915.6024926655484 961.6117636980561 987.8782121425704 709.9574222886897 365.2230663495519 857.1019222171533 293.9625842765291
1628 0.005 8.140000000000001 1 753.3022066404504 672.378075396912 672.516845693754 915.603732971 961.6118003406166 987.8782335275296 709.9728534688535 365.2423453194174 857.1052041171816 293.9625868169175
1629 0.005 8.145 1 753.3147522381645 672.4008826208936 672.5396733459687 915.6049698815725 961.6118360290284 987.8782539426214 709.9882514278672 365.261593568597 857.1084788559627 293.9625893518027
1630 0.005 8.15 1 753.3272705681568 672.4236401855951 672.5624512877127 915.6062029878121 961.611870752432 987.8782744313752 710.0036163984661 365.2808108674759 857.1117460246725 293.9625918833271
1631 0.005 8.154999999999999 1 753.3397615966715 672.446348205882 672.5851796275811 915.6074334406644 961.611905914453 987.8782960488262 710.0189484169081 365.2999982783719 857.115005277836 293.9625944098329
1632 0.005 8.16 1 753.3522260174701 672.4690068045524 672.6078584854577 915.6086635236504 961.61194287282 987.8783192095834 710.0342486856093 365.3191556975839 857.1182593846203 293.9625969318739
1633 0.005 8.165000000000001 1 753.3646637479604 672.4916160871563 672.6304879732212 915.609890268011 961.611979941624 987.8783417236631 710.0495162141237 365.3382831148714 857.1215065997594 293.9625994473037
1634 0.005 8.17 1 753.377074372947 672.5141761628535 672.6530681954385 915.6111134555445 961.6120151724732 987.8783626559891 710.0647507976779 365.3573805517636 857.1247462263821 293.9626019595434
1635 0.005 8.175000000000001 1 753.3894577240189 672.536687141319 672.6755992607922 915.6123337404166 961.6120502486646 987.878383764477 710.0799527841157 365.3764468817016 857.1279780007013 293.9626044672416
1636 0.005 8.18 1 753.4018143559285 672.5591491360536 672.6980812819439 915.6135534779488 961.6120866443829 987.8784054869891 710.095122484017 365.3954832145265 857.1312044214853 293.962606970313
1637 0.005 8.185 1 753.4141444450437 672.5815622575815 672.7205143723451 915.6147695567149 961.6121227245148 987.8784265927824 710.11025983421 365.4144901347512 857.1344241084371 293.9626094674905
1638 0.005 8.19 1 753.4264477495148 672.6039266142161 672.7428986431454 915.6159825775859 961.6121577855344 987.8784476250294 710.1253648641595 365.4334674285424 857.1376361197176 293.9626119598904
1639 0.005 8.195 1 753.4387240088191 672.6262423143856 672.7652342027335 915.6171925427278 961.6121920820565 987.878468664328 710.1404375479837 365.4524150420659 857.1408406040728 293.9626144484009
1640 0.005 8.199999999999999 1 753.450973666926 672.6485094694161 672.7875211589089 915.618402148629 961.6122285973482 987.8784910964732 710.1554783123951 365.4713329229599 857.1440395605049 293.9626169313599
1641 0.005 8.205 1 753.4631972002696 672.6707281898495 672.8097596168066 915.6196085522946 961.6122647742974 987.8785124538617 710.1704872188984 365.4902210582899 857.1472320852465 293.9626194081222
1642 0.005 8.210000000000001 1 753.4753942113389 672.6928985829342 672.8319496824441 915.6208114216125 961.612299744801 987.8785328867885 710.1854638823743 365.5090794503847 857.1504169852093 293.9626218809736
1643 0.005 8.215 1 753.4875642962786 672.7150207563307 672.8540914618113 915.6220113428468 961.6123339704171 987.8785533190407 710.2004085995558 365.5279081846084 857.1535942877583 293.9626243489894
1644 0.005 8.220000000000001 1 753.4997082506674 672.737094825522 672.8761850734408 915.6232106356225 961.612369734061 987.8785759342085 710.2153217975261 365.546707189077 857.1567661009087 293.9626268123867
1645 0.005 8.225 1 753.5118262551309 672.759120897451 672.8982306237781 915.6244066021735 961.6124044093293 987.8785981501575 710.2302033373973 365.5654763857764 857.159931437633 293.9626292683539
1646 0.005 8.23 1 753.5239182732348 672.7810990655047 672.9202282168096 915.6255993105315 961.6124393305663 987.8786189557118 710.2450411799175 365.5842160492473 857.1630898872736 293.9626317212035
1647 0.005 8.234999999999999 1 753.5359834739639 672.8030294461487 672.9421779615466 915.6267892651016 961.6124732798353 987.8786392380821 710.259851349262 365.6029263639173 857.1662407267132 293.9626341682443
1648 0.005 8.24 1 753.548022720287 672.8249121523698 672.9640799691257 915.6279786760728 961.6125088163925 987.87865963328 710.2746330133319 365.6216070718146 857.1693858615348 293.9626366120529
1649 0.005 8.245000000000001 1 753.5600363148651 672.8467472957554 672.9859343392137 915.6291649357529 961.6125440889488 987.8786801837875 710.2893850379393 365.6402583769218 857.1725244783767 293.9626390492465
1650 0.005 8.25 1 753.5720238972766 672.868534984484 673.007741199102 915.630347738437 961.6125782114217 987.8786993469034 710.3041069165258 365.658879991129 857.1756555951665 293.9626414840944
1651 0.005 8.255000000000001 1 753.5839826142147 672.8902753335143 673.0295006670115 915.6315296537016 961.6126124699209 987.8787203548034 710.3187983846785 365.6774722963711 857.1787786812156 293.9626439136056
1652 0.005 8.26 1 753.5959164550767 672.9119684396138 673.0512128407396 915.6327097855856 961.6126473429576 987.8787428584532 710.3334599646207 365.6960359088284 857.1818968964963 293.9626463367524
1653 0.005 8.265000000000001 1 753.6078254437726 672.9336144097069 673.0728778408165 915.6338863449124 961.6126819527318 987.8787638355681 710.3480906215741 365.7145700020103 857.1850089539527 293.9626487538437
1654 0.005 8.27 1 753.6197089065337 672.955213334332 673.094495774958 915.6350586188918 961.6127156463515 987.878784105148 710.3626896502523 365.7330747576876 857.1881135384573 293.9626511685917
1655 0.005 8.275 1 753.6315678425013 672.976765330483 673.1160667445697 915.6362286728472 961.6127490257139 987.8788045947939 710.3772581832346 365.7515502722333 857.1912108036551 293.9626535806981
1656 0.005 8.279999999999999 1 753.6434006248829 672.998270508867 673.1375908814739 915.6373978777125 961.6127840018165 987.8788257963192 710.3917954481014 365.7699965083896 857.1943027699474 293.9626559870314
1657 0.005 8.285 1 753.655208042959 673.0197289726971 673.1590682713061 915.6385644361832 961.612818460178 987.878846361575 710.4063017124854 365.7884135448314 857.1973883765578 293.9626583861138
1658 0.005 8.290000000000001 1 753.6669895641282 673.0411408264596 673.1804990217709 915.6397274514086 961.6128518742837 987.8788662333874 710.4207769434888 365.8068015270327 857.2004665115628 293.9626607800648
1659 0.005 8.295 1 753.6787450438251 673.0625061750985 673.2018832377474 915.640888135069 961.6128855029998 987.8788858781534 710.4352211013962 365.8251604671165 857.20353750631 293.9626631702066
1660 0.005 8.300000000000001 1 753.690475135562 673.0838251260604 673.2232210413506 915.6420476933928 961.6129191081731 987.8789068210601 710.4496348118749 365.8434888634043 857.2066032541788 293.9626655576421
1661 0.005 8.305 1 753.7021824211602 673.1050978127474 673.2445125468645 915.6432046155277 961.6129540570173 987.8789278788822 710.4640185871903 365.8617943698163 857.2096622175276 293.962667937537
1662 0.005 8.31 1 753.7138633917441 673.1263243162334 673.2657578494404 915.6443580668138 961.6129870248266 987.8789474490701 710.4783712431724 365.8800692376991 857.2127144668176 293.9626703153481
1663 0.005 8.315 1 753.7255181774772 673.1475047374956 673.2869570400472 915.6455089974044 961.6130203739023 987.8789677658929 710.4926932855623 365.8983142575556 857.2157597123821 293.9626726883745
1664 0.005 8.32 1 753.7371476863912 673.1686391851765 673.3081102299014 915.6466592940313 961.6130553525619 987.8789891770251 710.506985094863 365.9165298348311 857.2187995919005 293.9626750561811
1665 0.005 8.324999999999999 1 753.748751935477 673.1897277607248 673.3292175242342 915.647806279801 961.6130893516912 987.8790099046469 710.5212464946934 365.9347162510186 857.2218332487621 293.9626774183066
1666 0.005 8.33 1 753.7603309645863 673.2107705653763 673.3502790198437 915.6489503534397 961.613123385507 987.8790311277455 710.5354774252891 365.9528736921242 857.2248598069986 293.9626797774068
1667 0.005 8.335000000000001 1 753.7718849775937 673.2317677064063 673.3712948260326 915.6500932665842 961.6131570953568 987.8790517897379 710.5496783140602 365.9710021966373 857.2278805428359 293.9626821301504
1668 0.005 8.34 1 753.7834140558869 673.2527192835923 673.3922650403364 915.6512329075008 961.6131904656856 987.8790707309445 710.5638489243916 365.9891026521458 857.2308946662271 293.9626844781786
1669 0.005 8.345000000000001 1 753.7949173387102 673.2736253725357 673.4131897447608 915.6523689368568 961.6132227105874 987.8790890504484 710.5779883489105 366.0071742302126 857.2339010585181 293.9626868230101
1670 0.005 8.35 1 753.8063955628642 673.2944860953036 673.4340690538617 915.6535029454842 961.6132550275557 987.8791077284268 710.5920978093948 366.0252170524356 857.236900692607 293.9626891627609
1671 0.005 8.355 1 753.8178489056143 673.3153015594967 673.454903072464 915.6546359353586 961.6132881120952 987.8791277705556 710.6061774135202 366.0432311389583 857.2398952324077 293.9626914983362
1672 0.005 8.359999999999999 1 753.829278183041 673.3360718662714 673.4756919073412 915.6557664060684 961.6133207987391 987.8791477861025 710.6202274008793 366.0612165929778 857.2428839602206 293.9626938291637
1673 0.005 8.365 1 753.8406826080956 673.3567971155968 673.4964356530238 915.6568935123383 961.6133532290186 987.8791664547081 710.6342474507875 366.079173550491 857.2458655349985 293.962696160929
1674 0.005 8.370000000000001 1 753.8520642020434 673.3774789227017 673.5171356974996 915.658020284767 961.613386049449 987.8791861091995 710.6482433414981 366.097101959932 857.2488422653395 293.9626984860055
1675 0.005 8.375 1 753.8634213862499 673.3981159255901 673.5377909662898 915.6591435890408 961.6134188157279 987.8792059357495 710.6622087665369 366.1150018874883 857.2518121030472 293.9627008049927
1676 0.005 8.380000000000001 1 753.8747534647373 673.4187082065775 673.5584015205807 915.6602637400533 961.613451243933 987.8792262987837 710.6761463284547 366.1328734749469 857.2547748197776 293.9627031206796
1677 0.005 8.385 1 753.8860607955903 673.4392558670743 673.5789674471548 915.6613830473128 961.6134844139497 987.8792467329961 710.6900529653212 366.1507167299378 857.2577317788378 293.9627054311132
1678 0.005 8.390000000000001 1 753.8973437635445 673.4597590047965 673.5994888355752 915.6624991880365 961.6135176512504 987.8792677416031 710.7039289421734 366.1685321581327 857.2606826386844 293.9627077358668
1679 0.005 8.395 1 753.908602197085 673.4802177165045 673.619965778939 915.6636123343429 961.6135506459931 987.8792863921759 710.7177747620267 366.1863192309847 857.2636262644463 293.9627100379806
1680 0.005 8.4 1 753.9198365800281 673.5006321056013 673.6403983786588 915.6647245318762 961.6135837771383 987.8793056735817 710.7315906535595 366.2040779710887 857.2665644857287 293.9627123344306
1681 0.005 8.404999999999999 1 753.9310468299772 673.5210022669095 673.6607867242351 915.6658339068508 961.6136159320346 987.8793255877175 710.7453769307966 366.2218084330502 857.2694966118546 293.9627146264028
1682 0.005 8.41 1 753.9422324067868 673.5413282956239 673.6811309127904 915.6669403676916 961.6136474704348 987.8793457785639 710.7591335971841 366.2395097612881 857.2724215783264 293.9627169150011
1683 0.005 8.415000000000001 1 753.9533937289267 673.5616102876144 673.7014310348779 915.6680454426388 961.613679086134 987.8793652476757 710.7728608372971 366.2571830923344 857.2753410141109 293.9627191979666
1684 0.005 8.42 1 753.9645310645838 673.5818483359989 673.7216871874436 915.6691475264805 961.6137112397472 987.8793844408586 710.78655887651 366.2748285865773 857.2782542245407 293.9627214744229
1685 0.005 8.425000000000001 1 753.9756450983998 673.6020425441393 673.7418994678931 915.6702465180007 961.613743243872 987.8794034434503 710.8002279829075 366.2924462673435 857.2811603939729 293.9627237470771
1686 0.005 8.43 1 753.9867346348416 673.6221930119411 673.7620679772652 915.6713448019847 961.6137754415022 987.8794238504274 710.8138679559395 366.3100360184038 857.28406124422 293.9627260160871
1687 0.005 8.435 1 753.9978001675576 673.6422998334232 673.7821928051258 915.6724403876497 961.6138075119158 987.8794423890345 710.8274787320186 366.3275979100541 857.2869559821054 293.9627282809045
1688 0.005 8.44 1 754.0088416251045 673.6623630953349 673.8022740457531 915.6735326507259 961.6138387298805 987.8794602295508 710.8410602710128 366.3451319063594 857.2898439463248 293.9627305426475
1689 0.005 8.445 1 754.0198590323147 673.6823829118488 673.8223118037735 915.6746237938465 961.613870783826 987.8794785576767 710.8546132251513 366.3626387543666 857.2927264905045 293.9627327992279
1690 0.005 8.449999999999999 1 754.0308528044345 673.7023593674314 673.8423061682565 915.6757127206165 961.6139028813998 987.8794980634893 710.8681374162792 366.3801175651891 857.2956029120809 293.9627350510353
1691 0.005 8.455 1 754.0418225933585 673.7222925569749 673.862257233926 915.6767981363785 961.61393416774 987.8795160683828 710.8816325554478 366.3975732427513 857.298472454667 293.9627372982519
1692 0.005 8.460000000000001 1 754.0527687888828 673.7421825977482 673.8821651109241 915.6778827311376 961.6139661412424 987.8795351510148 710.895099558077 366.4149997025302 857.3013368181224 293.9627395408225
1693 0.005 8.465 1 754.0636915522905 673.7620295744041 673.9020298870059 915.6789643302411 961.6139978098164 987.8795532442691 710.9085377409835 366.4323969318642 857.3041949186111 293.9627417770664
1694 0.005 8.470000000000001 1 754.0745907494165 673.7818335816465 673.9218516598889 915.6800428224801 961.6140283520754 987.8795715300437 710.9219470537311 366.4497659379549 857.3070461837489 293.9627440096353
1695 0.005 8.475 1 754.0854663242819 673.8015947197098 673.9416305224232 915.6811205526591 961.6140604055372 987.8795911590931 710.9353282180124 366.4671069442966 857.3098923982366 293.9627462373228
1696 0.005 8.48 1 754.0963185839778 673.8213130826821 673.9613665746811 915.6821952813327 961.6140918056946 987.8796106080023 710.948680720677 366.4844201741774 857.312732505934 293.9627484593166
1697 0.005 8.484999999999999 1 754.1071473368794 673.8409887647798 673.9810599096365 915.6832671346895 961.6141221256376 987.879629938823 710.962004749405 366.5017057488765 857.3155656085545 293.9627506789056
1698 0.005 8.49 1 754.1179527467922 673.8606218660004 674.0007106221933 915.6843382836281 961.6141536179016 987.8796491928439 710.9753007273731 366.5189637684528 857.3183938098455 293.9627528926096
1699 0.005 8.495000000000001 1 754.1287351779978 673.8802124801716 674.0203188064135 915.6854064994181 961.6141847076761 987.8796684510302 710.9885683782151 366.5361943052538 857.3212160849654 293.9627551011161
1700 0.005 8.5 1 754.1394940654974 673.8997607010357 674.0398845609272 915.6864719124807 961.6142158772263 987.879688057976 711.0018077792948 366.5533974103985 857.3240312915268 293.9627573060371
1701 0.005 8.505000000000001 1 754.1502297683446 673.9192666277282 674.0594079788846 915.6875362448343 961.6142477824036 987.8797079726289 711.0150191044011 366.5705730970979 857.3268414357483 293.9627595068124
1702 0.005 8.51 1 754.1609424232713 673.9387303522415 674.0788891548016 915.6885979619664 961.6142792866099 987.8797271478595 711.028202540443 366.5877214899097 857.329645725648 293.9627617025704
1703 0.005 8.515000000000001 1 754.1716319310789 673.9581519640027 674.0983281812686 915.6896566497566 961.6143094476307 987.8797458480715 711.0413575895524 366.6048426215747 857.3324432106601 293.9627638960042
1704 0.005 8.52 1 754.1822982703357 673.9775315631423 674.1177251537111 915.6907142454014 961.614340785565 987.8797650320633 711.0544850552362 366.621936495934 857.3352356245241 293.9627660834623
1705 0.005 8.525 1 754.192942044847 673.9968692404292 674.1370801637258 915.691768930557 961.6143717648632 987.8797839693333 711.0675845278042 366.6390031588193 857.3380219818102 293.9627682670545
1706 0.005 8.529999999999999 1 754.2035625732856 674.0161650904143 674.15639330725 915.6928209807483 961.6144026504536 987.8798024759071 711.080656135185 366.6560426894185 857.3408016466464 293.9627704485349
1707 0.005 8.535 1 754.214160135136 674.035419208284 674.1756646798723 915.6938718971057 961.6144331952787 987.8798189478725 711.0936999466594 366.6730550057233 857.3435762237993 293.9627726262475
1708 0.005 8.540000000000001 1 754.2247350952398 674.054631687654 674.1948943733947 915.6949197934388 961.6144633401675 987.8798362742126 711.1067161767971 366.6900402791935 857.3463448685638 293.9627747986242
1709 0.005 8.545 1 754.2352871171361 674.0738026193861 674.2140824795564 915.6959648185475 961.6144927038515 987.8798536837527 711.1197045703742 366.7069985498924 857.349106889318 293.9627769682194
1710 0.005 8.550000000000001 1 754.2458161048854 674.0929321203492 674.2332291107527 915.6970094819864 961.6145240700916 987.8798725067555 711.1326685547037 366.7239298032155 857.3518634040225 293.9627791332587
1711 0.005 8.555 1 754.25632278099 674.1120202652136 674.2523343459039 915.6980507513694 961.6145542727811 987.8798906456964 711.1456035855031 366.7408330398633 857.3546141421585 293.9627812960015
1712 0.005 8.56 1 754.2668066521959 674.131067145988 674.2713982770149 915.6990894225543 961.6145836999485 987.8799087325004 711.158510451821 366.7577097990435 857.3573585371217 293.9627834544377
1713 0.005 8.565 1 754.2772680713734 674.1500728611106 674.2904210021513 915.7001271417613 961.6146142166714 987.8799270315162 711.1713898523296 366.7745599335814 857.3600980787608 293.96278560792
1714 0.005 8.57 1 754.2877071027115 674.1690375009633 674.3094026099802 915.7011625473532 961.6146448989714 987.8799456210886 711.1842416682057 366.7913833643752 857.3628319283091 293.9627877553213
1715 0.005 8.575000000000001 1 754.2981235470183 674.187961143863 674.3283431863949 915.7021948049047 961.6146749052799 987.8799633629445 711.1970658013543 366.8081798206926 857.3655590431413 293.9627898998428
1716 0.005 8.58 1 754.3085175160596 674.2068438918897 674.3472428279779 915.703225885563 961.6147049293876 987.8799819525708 711.2098627910829 366.8249494126437 857.3682812371958 293.9627920400602
1717 0.005 8.585000000000001 1 754.3188894281145 674.2256858254162 674.3661016174156 915.7042543915517 961.6147349261277 987.8800002212002 711.2226324581299 366.8416923732642 857.3709974995404 293.9627941746673
1718 0.005 8.59 1 754.3292385760384 674.244487060916 674.3849196631716 915.7052800182948 961.6147634717325 987.8800186831492 711.235375134632 366.8584088141504 857.3737070914814 293.9627963068407
1719 0.005 8.595000000000001 1 754.3395653032968 674.2632476755549 674.4036970507166 915.7063043594079 961.6147938944519 987.8800383635214 711.2480928431008 366.8750987324202 857.3764115772186 293.962798434642
1720 0.005 8.6 1 754.3498699064942 674.2819677613356 674.4224338675868 915.7073263269682 961.6148239823973 987.8800572965018 711.2607828226385 366.8917620772378 857.3791105445742 293.9628005578265
1721 0.005 8.605 1 754.360152245153 674.3006474031515 674.4411302055161 915.708345440608 961.6148534896096 987.8800732477482 711.2734453502882 366.9083988087285 857.3818030513816 293.9628026783544
1722 0.005 8.609999999999999 1 754.3704125537179 674.3192867006477 674.459786156911 915.7093641038454 961.6148837011466 987.8800905443338 711.28608096721 366.9250076846072 857.3844908590345 293.962804794404
1723 0.005 8.615 1 754.3806510851715 674.3378857408147 674.4784018134028 915.7103798578599 961.6149134041998 987.8801078975746 711.2986896368716 366.9415906498249 857.3871728686544 293.9628069056303
1724 0.005 8.620000000000001 1 754.3908674000476 674.3564446195778 674.4969772674323 915.7113929735552 961.6149421455217 987.880125341993 711.3112712281934 366.9581475890202 857.389848636111 293.962809012324
1725 0.005 8.625 1 754.4010615258435 674.3749634253345 674.5155126083043 915.7124053302012 961.6149719198991 987.8801433787432 711.3238264213069 366.9746782508524 857.392519260018 293.9628111146615
1726 0.005 8.630000000000001 1 754.4112340084807 674.3934422419557 674.5340079239988 915.7134146149959 961.6150013954273 987.8801619466727 711.3363547331735 366.9911825366866 857.3951843765485 293.962813212182
1727 0.005 8.635 1 754.4213843206071 674.4118811580786 674.5524633012652 915.714421622692 961.6150305567437 987.8801797659793 711.3488563410683 367.0076605533733 857.3978430789305 293.962815306974
1728 0.005 8.640000000000001 1 754.4315128089883 674.4302802675651 674.570878830717 915.7154273662291 961.6150599783726 987.8801973130941 711.3613315360749 367.0241123228076 857.4004968291201 293.962817397955
1729 0.005 8.645 1 754.441619792315 674.4486396541161 674.5892546023485 915.7164303866243 961.6150895973864 987.880215121226 711.3737802042281 367.0405395058141 857.403145132427 293.962819483616
1730 0.005 8.65 1 754.4517048860021 674.4669594066224 674.6075907007745 915.7174306648266 961.615118308524 987.8802320906857 711.3862022199293 367.0569398853501 857.4057868048661 293.9628215678879
1731 0.005 8.654999999999999 1 754.4617683636609 674.4852396195948 674.6258872203189 915.7184301499104 961.6151480853599 987.8802493747977 711.3985983165063 367.0733139063527 857.4084238317782 293.96282364896
1732 0.005 8.66 1 754.4718103471005 674.503480379578 674.6441442501207 915.7194271133395 961.6151774452334 987.880266409504 711.4109679838775 367.0896616343038 857.4110555539123 293.9628257245361
1733 0.005 8.665000000000001 1 754.4818247510524 674.5216817770142 674.662361876578 915.7204210346636 961.6152059031485 987.8802834311558 711.423311312787 367.1059830929605 857.4136804341672 293.9628277965382
1734 0.005 8.67 1 754.4918201039524 674.539843901528 674.680540190458 915.7214142318946 961.6152342901796 987.8803005874045 711.4356293918178 367.1222784438274 857.4163004081388 293.9628298642505
1735 0.005 8.675000000000001 1 754.501795460257 674.5579668391225 674.6986792799996 915.7224045706646 961.6152632890887 987.8803187413258 711.4479210027431 367.1385476866868 857.418914867579 293.9628319268138
1736 0.005 8.68 1 754.5117500056989 674.5760506756243 674.7167792300977 915.7233926109178 961.6152920734268 987.8803365263541 711.4601863681208 367.1547920816502 857.4215233730345 293.962833986615
1737 0.005 8.685 1 754.5216836601949 674.5940955015163 674.7348401305276 915.7243796636509 961.6153206974441 987.8803544116136 711.472425623348 367.1710113429069 857.4241271749588 293.9628360415125
1738 0.005 8.69 1 754.5315966032974 674.6121014030263 674.7528620704894 915.7253639516356 961.6153491471501 987.8803718177003 711.4846391686837 367.1872036942379 857.4267253151489 293.9628380912761
1739 0.005 8.695 1 754.5414880074602 674.6300684648139 674.7708451329763 915.7263457169172 961.6153772372038 987.880388829351 711.4968263803279 367.2033697647677 857.4293173093886 293.9628401382058
1740 0.005 8.700000000000001 1 754.5513583325946 674.6479967771779 674.7887894072231 915.727326542899 961.61540638521 987.8804063317609 711.5089880136389 367.2195070964294 857.4319044645663 293.9628421806933
1741 0.005 8.705 1 754.5612076063338 674.6658864260056 674.8066949809312 915.7283047159408 961.6154353316069 987.8804243831718 711.5211239565208 367.2356198209171 857.4344862860294 293.962844218755
1742 0.005 8.710000000000001 1 754.5710420996246 674.6837375492398 674.8245619680772 915.7292735664652 961.6154606638528 987.8804398086596 711.5332342120644 367.2517060185432 857.4370615874699 293.9628462545312
1743 0.005 8.715 1 754.5808523916041 674.7015501769233 674.842390427781 915.7302449381179 961.6154893535288 987.8804568819003 711.5453185199517 367.2677672351702 857.4396312898813 293.9628482883666
1744 0.005 8.720000000000001 1 754.5906403273978 674.7193243959889 674.8601804460006 915.7312155744372 961.6155182851293 987.8804735220981 711.5573770842544 367.2838032244769 857.4421956558226 293.9628503166503
1745 0.005 8.725 1 754.6004064546573 674.737060305566 674.8779321164581 915.7321847242476 961.6155464773933 987.8804908505271 711.5694103418795 367.2998145537512 857.444754238769 293.9628523412764
1746 0.005 8.73 1 754.6101510921495 674.7547579782748 674.8956455199318 915.7331533901694 961.6155751196846 987.8805085194324 711.5814182175154 367.315800204081 857.4473084596978 293.9628543606667
1747 0.005 8.734999999999999 1 754.61987467299 674.7724175028602 674.9133207396156 915.7341194260357 961.6156031292862 987.8805253100876 711.5934006198975 367.3317602248566 857.4498573282665 293.9628563745789
1748 0.005 8.74 1 754.6295770830266 674.7900389633272 674.9309578596192 915.7350828785368 961.6156305481833 987.8805409696748 711.605357604595 367.3476947455695 857.4524003362868 293.9628583856111
1749 0.005 8.745000000000001 1 754.6392594200489 674.8076224858793 674.9485569950142 915.7360464087902 961.6156589399291 987.8805582276791 711.6172911204726 367.3636047093896 857.454939238234 293.9628603910803
1750 0.005 8.75 1 754.6489209699696 674.8251681268131 674.9661182133002 915.7370066645391 961.6156871296399 987.8805757124176 711.6291987686653 367.3794892000267 857.4574724848324 293.9628623921838
1751 0.005 8.755000000000001 1 754.6585613778296 674.8426759742038 674.9836416041959 915.7379641853878 961.6157149193756 987.8805930333289 711.6410810413988 367.3953481672288 857.4599994497732 293.9628643906676
1752 0.005 8.76 1 754.6681808191046 674.8601461103826 675.0011272455484 915.7389205676222 961.6157429966216 987.8806104854916 711.652937967863 367.4111816890427 857.4625216396507 293.9628663847061
1753 0.005 8.765000000000001 1 754.6777797491033 674.8775786168218 675.0185752211394 915.7398743611565 961.6157706485462 987.8806268838142 711.6647697447262 367.4269868119047 857.4650387529358 293.9628683741395
1754 0.005 8.77 1 754.6873578743649 674.8949735768731 675.0359856147232 915.7408254727741 961.6157981544716 987.8806429211759 711.6765762064092 367.442767925926 857.4675496587081 293.9628703612258
1755 0.005 8.775 1 754.6969152417088 674.9123310775898 675.053358514566 915.7417759088023 961.6158264344682 987.8806599849518 711.6883578352869 367.4585243567607 857.4700559533035 293.9628723437652
1756 0.005 8.779999999999999 1 754.706452498034 674.9296512101739 675.070694005349 915.7427239992036 961.6158540677504 987.8806771709197 711.700114730854 367.4742559387439 857.4725570020171 293.9628743203667
1757 0.005 8.785 1 754.7159689217297 674.9469340496978 675.0879921696892 915.7436692264027 961.6158809404943 987.880693637273 711.7118464595992 367.4899626398625 857.4750520836507 293.9628762951829
1758 0.005 8.790000000000001 1 754.725464981418 674.9641796828409 675.1052530907888 915.7446136913962 961.6159087776438 987.8807101767037 711.7235534581367 367.5056442759233 857.4775424926175 293.9628782649766
1759 0.005 8.795 1 754.7349408063525 674.9813881904813 675.1224768497277 915.7455558836258 961.6159365991807 987.8807265709007 711.7352358578268 367.5213009200784 857.480027750429 293.9628802322817
1760 0.005 8.800000000000001 1 754.7443961190402 674.9985596538869 675.1396635304487 915.7464951142307 961.6159635473056 987.8807432111734 711.746893356539 367.5369325198157 857.4825068005547 293.9628821967724
1761 0.005 8.805 1 754.7538311493752 675.015694158672 675.156813215105 915.747433784104 961.615990909969 987.8807598677404 711.7585262786913 367.5525390247402 857.4849817489333 293.9628841573904
1762 0.005 8.81 1 754.7632460648081 675.0327917852449 675.1739259875158 915.7483698410166 961.6160184916399 987.8807766869321 711.7701346157302 367.5681206127776 857.487451233208 293.9628861138854
1763 0.005 8.815 1 754.7726407047975 675.0498526134858 675.1910019253412 915.7493030759753 961.6160447574567 987.8807917808487 711.7817182193434 367.5836774655518 857.4899147921776 293.9628880680838
1764 0.005 8.82 1 754.7820163428 675.0668767313314 675.2080411170587 915.750235786992 961.6160721300989 987.8808085316334 711.7932814234969 367.5992093143425 857.4923737064718 293.9628900183844
1765 0.005 8.825000000000001 1 754.7913714710605 675.0838642174039 675.2250436432109 915.7511660562009 961.6160994399149 987.880824722928 711.8048182507881 367.614716290964 857.494827637182 293.96289196456
1766 0.005 8.83 1 754.800706058888 675.1008151505647 675.2420095815015 915.7520937870114 961.6161259345323 987.8808405964032 711.8163296574356 367.6301984551686 857.4972756230007 293.9628939074838
1767 0.005 8.835000000000001 1 754.8100206212828 675.1177296157942 675.2589390166728 915.7530205928058 961.6161535599913 987.8808573224184 711.8278163285 367.6456557643489 857.4997192565382 293.9628958461544
1768 0.005 8.84 1 754.8193151565291 675.1346076919918 675.2758320293078 915.7539452631476 961.6161802504089 987.8808731389094 711.8392784454579 367.6610882845887 857.5021575372298 293.9628977802976
1769 0.005 8.845000000000001 1 754.8285894742451 675.151449458947 675.2926886975471 915.7548667384316 961.6162062364701 987.8808885810771 711.8507160181559 367.6764956108694 857.5045899370717 293.9628997113294
1770 0.005 8.85 1 754.8378440456613 675.1682550021426 675.309509106757 915.755787726514 961.616232854559 987.8809052771886 711.8621295683322 367.6918784776637 857.5070180629325 293.9629016384902
1771 0.005 8.855 1 754.8470788271966 675.185024400665 675.3262933378325 915.7567060177606 961.6162593410619 987.8809218422233 711.8735187034889 367.7072366712695 857.5094408415146 293.9629035620421
1772 0.005 8.859999999999999 1 754.8562935931967 675.2017577325248 675.3430414669584 915.7576217200954 961.6162849642711 987.8809376585222 711.8848836798867 367.7225706964211 857.5118578504479 293.9629054827687
1773 0.005 8.865 1 754.8654886621581 675.2184550819014 675.3597535793886 915.7585370928846 961.6163122284976 987.880953934971 711.8962246261347 367.7378800054428 857.5142705795454 293.9629074012486
1774 0.005 8.870000000000001 1 754.8746643349416 675.2351165284331 675.376429754387 915.7594499337725 961.6163397278788 987.8809700011473 711.9075416546134 367.7531647590988 857.5166781416425 293.9629093147944
1775 0.005 8.875 1 754.8838201103164 675.2517421501984 675.3930700704195 915.7603606116544 961.61636559905 987.8809852640378 711.9188347251434 367.7684250148377 857.5190798901303 293.9629112252108
1776 0.005 8.880000000000001 1 754.8929562774892 675.2683320305629 675.409674610567 915.7612703762894 961.6163922757852 987.881002578428 711.9301039759524 367.7836607936491 857.5214773611084 293.9629131308445
1777 0.005 8.885 1 754.902072889224 675.2848862477711 675.4262434530872 915.7621773480898 961.6164185997242 987.8810193588844 711.9413494022076 367.7988721124364 857.5238700863974 293.9629150322643
1778 0.005 8.890000000000001 1 754.9111700967369 675.3014048823304 675.4427766783813 915.763082245624 961.6164450202325 987.8810350385138 711.9525709231594 367.8140595335374 857.5262571458391 293.9629169321245
1779 0.005 8.895 1 754.9202480097496 675.3178880154967 675.4592743669083 915.7639860336196 961.6164716210111 987.8810504285424 711.9637689663086 367.8292231910091 857.5286393331495 293.9629188284455
1780 0.005 8.9 1 754.9293066709201 675.334335724372 675.4757365984131 915.7648874746366 961.6164976725845 987.8810653781341 711.9749433379757 367.8443585656677 857.5310163747153 293.9629207196544
1781 0.005 8.904999999999999 1 754.938345691182 675.350748086489 675.4921634489261 915.7657865203298 961.6165235912707 987.8810811950204 711.9860939166505 367.8594706137851 857.5333877776278 293.9629226101802
1782 0.005 8.91 1 754.9473654651327 675.3671251840148 675.5085549989001 915.7666846296751 961.6165498455731 987.8810956174357 711.9972211445908 367.8745589247663 857.5357546181467 293.9629244948099
1783 0.005 8.915000000000001 1 754.9563656577036 675.38346709072 675.524911324423 915.7675789907761 961.6165750746658 987.8811099937578 712.0083243826766 367.8896233995184 857.5381159975249 293.9629263739616
1784 0.005 8.92 1 754.9653464688852 675.3997738871343 675.5412325070595 915.7684718074768 961.6166003916369 987.8811242436647 712.0194040519866 367.9046639989796 857.5404720042121 293.962928251212
1785 0.005 8.925000000000001 1 754.9743078200904 675.4160456482405 675.557518620729 915.7693639151893 961.6166257524062 987.8811396869097 712.030462306926 367.9196806307896 857.5428238165013 293.9629301242331
1786 0.005 8.93 1 754.9832501522135 675.4322824552154 675.5737697472354 915.7702540817878 961.616651387034 987.8811561216424 712.0414966718729 367.9346732500898 857.5451707875221 293.9629319923943
1787 0.005 8.935 1 754.9921733907801 675.4484843874351 675.5899859646496 915.771142075757 961.6166772223529 987.8811723886005 712.0525072291168 367.9496419721436 857.5475122546511 293.9629338573213
1788 0.005 8.94 1 755.001077605799 675.4646515255107 675.6061673527788 915.7720292726145 961.6167035459815 987.8811888818677 712.0634947246599 367.9645867384555 857.5498497546793 293.9629357171688
1789 0.005 8.945 1 755.0099628947881 675.4807839446414 675.622313989966 915.7729142266151 961.6167296398465 987.8812049339095 712.0744587206838 367.9795075038303 857.5521822120483 293.9629375725174
1790 0.005 8.950000000000001 1 755.0188294716742 675.4968817204644 675.6384259510224 915.7737964454815 961.6167550476005 987.8812198092774 712.0853985179507 367.9944043732671 857.5545090906264 293.9629394251733
1791 0.005 8.955 1 755.0276770231853 675.5129449331585 675.6545033125706 915.7746775767456 961.6167806660274 987.8812347725492 712.0963156313376 368.0092773796516 857.5568315580412 293.9629412749179
1792 0.005 8.960000000000001 1 755.0365058912237 675.528973658271 675.670546155462 915.7755567595478 961.6168061477346 987.8812509178717 712.1072096552289 368.0241265337688 857.5591492469981 293.9629431190064
1793 0.005 8.965 1 755.0453157410774 675.5449679774198 675.6865545568752 915.7764337877435 961.6168318305736 987.8812667993245 712.1180809487497 368.0389518656855 857.5614614491237 293.9629449615944
1794 0.005 8.970000000000001 1 755.0541103423981 675.560927978277 675.7025286050061 915.7773089120041 961.6168573070404 987.8812825178687 712.1289293084741 368.0537533421798 857.5637696016382 293.9629468008126
1795 0.005 8.975 1 755.0628883912776 675.576853687475 675.7184683501641 915.7781844970029 961.6168832880896 987.8812978419699 712.1397539685264 368.0685310173212 857.566079230264 293.9629486357987
1796 0.005 8.98 1 755.071653657142 675.5927452308067 675.7343738819965 915.7790543206988 961.6169072512675 987.8813130466539 712.1505562644052 368.0832850967545 857.5683755645733 293.9629504671512
1797 0.005 8.984999999999999 1 755.0803951077237 675.6086026695325 675.7502452763397 915.7799240062466 961.6169323933506 987.8813291084357 712.1613355463518 368.0980153590533 857.5706673193722 293.9629522952763
1798 0.005 8.99 1 755.0891150041425 675.6244260768647 675.7660826051608 915.7807918577372 961.6169584670552 987.8813446309417 712.1720920325769 368.1127220152144 857.5729544977867 293.9629541198784
1799 0.005 8.995000000000001 1 755.0978142689129 675.6402155278956 675.781885942685 915.7816577401484 961.6169833283467 987.8813589685111 712.1828257429984 368.1274050404734 857.5752369266513 293.9629559421367
1800 0.005 9 1 755.1064939403444 675.6559710999647 675.7976553717799 915.7825230029107 961.6170086819409 987.8813742367134 712.193537086166 368.1420644063488 857.5775153715077 293.9629577607147
1801 0.005 9.005000000000001 1 755.1151545245682 675.6716928670518 675.8133909637497 915.783385433309 961.617033327217 987.8813894339833 712.2042258729297 368.1567001528895 857.5797893462806 293.9629595747664
1802 0.005 9.01 1 755.1237960763742 675.6873809031612 675.8290927918565 915.7842457735358 961.6170576408173 987.8814039949536 712.2148920686096 368.1713124287303 857.5820577798152 293.9629613864906
1803 0.005 9.015000000000001 1 755.1324191850255 675.7030352867516 675.8447609356833 915.7851052344059 961.6170826303653 987.8814195632202 712.2255359761763 368.1858971460123 857.5843223026405 293.9629631949857
1804 0.005 9.02 1 755.1410238686196 675.7186560936012 675.8603954696041 915.7859628190224 961.6171082718625 987.8814355644122 712.2361574813438 368.2004601188071 857.5865819991063 293.9629650030995
1805 0.005 9.025 1 755.1496099283788 675.7342433954449 675.8759964666599 915.7868178918593 961.6171327678203 987.8814500365293 712.2467564423329 368.2150004792794 857.5888363454286 293.9629668074828
1806 0.005 9.029999999999999 1 755.1581775388822 675.7497972693693 675.8915640056201 915.787672272334 961.617157848551 987.8814642937355 712.2573332371433 368.2295178897118 857.5910863603792 293.9629686079045
1807 0.005 9.035 1 755.1667270320614 675.765317788925 675.907098155373 915.7885245118131 961.6171833270575 987.8814784388235 712.2678876399737 368.2440122759252 857.5933319044187 293.9629704027508
1808 0.005 9.040000000000001 1 755.1752579039035 675.7808050221831 675.9225989899248 915.7893743999919 961.6172076938302 987.8814935634197 712.2784196284554 368.258483451838 857.5955719077493 293.9629721946745
1809 0.005 9.045 1 755.1837707067396 675.7962590537842 675.9380665883511 915.7902233436321 961.6172331257427 987.8815091750126 712.2889297334375 368.2729314801226 857.5978078488113 293.962973983002
1810 0.005 9.050000000000001 1 755.1922653422544 675.811679953627 675.9535010243874 915.7910699945901 961.6172580656353 987.8815244258057 712.299417477464 368.2873569343067 857.6000390930857 293.9629757672045
1811 0.005 9.055 1 755.2007417686031 675.8270677939004 675.9689023700988 915.7919144252714 961.6172823013816 987.8815396017046 712.3098830516223 368.3017590071854 857.6022649460573 293.9629775491504
1812 0.005 9.06 1 755.2092001124622 675.8424226505173 675.9842706996893 915.7927581018301 961.6173063049943 987.8815541846047 712.3203267429035 368.3161378414719 857.6044867854456 293.9629793264986
1813 0.005 9.065 1 755.2176403746639 675.8577445957956 675.9996060862518 915.7935994296032 961.6173304873766 987.8815678745958 712.3307482981371 368.330493455678 857.6067039801502 293.9629810985355
1814 0.005 9.07 1 755.2260627446432 675.8730337022836 676.0149086027837 915.7944380326217 961.6173540124419 987.8815810236323 712.341147468787 368.3448259415449 857.6089158195555 293.9629828686251
1815 0.005 9.075000000000001 1 755.2344670618882 675.8882900438109 676.0301783228161 915.7952763551068 961.6173778074286 987.8815952533408 712.3515248999887 368.3591357482759 857.6111236592931 293.9629846350752
1816 0.005 9.08 1 755.2428535339105 675.903513692669 676.0454153196467 915.7961124605462 961.6174022206988 987.8816095909965 712.3618806446087 368.3734223683645 857.6133267045815 293.962986397438
1817 0.005 9.085000000000001 1 755.2512219520992 675.9187047197952 676.0606196633739 915.7969464570405 961.6174268025027 987.8816250406636 712.3722143354148 368.3876863653296 857.6155246537903 293.962988157307
1818 0.005 9.09 1 755.259572375703 675.9338632011635 676.0757914321907 915.7977801107207 961.6174519481613 987.8816410461353 712.3825265303227 368.4019270740795 857.61771860954 293.9629899134807
1819 0.005 9.095000000000001 1 755.2679058676757 675.9489892089082 676.0909306940487 915.798611334532 961.6174767497132 987.881656605288 712.3928170660438 368.4161447084507 857.6199080767883 293.962991666059
1820 0.005 9.1 1 755.2762214669176 675.9640828157621 676.1060375230692 915.7994409841382 961.6175009193628 987.8816707959725 712.4030859834004 368.4303393517662 857.622093273743 293.9629934162637
1821 0.005 9.105 1 755.2845212769566 675.979144066134 676.1211119481444 915.8002936469601 961.6175264451917 987.8816840651594 712.4133344784342 368.444511049879 857.6242818450412 293.9629951627719
1822 0.005 9.109999999999999 1 755.2928029714138 675.9941730581244 676.1361540871646 915.801127600207 961.6175491479598 987.8816967463212 712.4235607862038 368.458659888238 857.6264637701022 293.9629969073283
1823 0.005 9.115 1 755.3010664254889 676.0091698689373 676.1511640176924 915.8019547185543 961.6175727030837 987.881711025504 712.4337651874093 368.472785879492 857.6286396836767 293.9629986484114
1824 0.005 9.120000000000001 1 755.309311736934 676.0241345670826 676.1661418088728 915.8027774516154 961.6175964426634 987.8817262058016 712.4439480088702 368.486889076944 857.6308090123383 293.9630003844205
1825 0.005 9.125 1 755.3175392753488 676.0390672276828 676.1810875304882 915.8035979109533 961.6176198585731 987.8817408498791 712.4541093437797 368.5009662670556 857.6329726635651 293.9630021181407
1826 0.005 9.130000000000001 1 755.3257490142389 676.0539679175366 676.1960012540095 915.8044160672133 961.617643830194 987.8817544978237 712.464249098544 368.5150220089061 857.6351305924605 293.9630038484873
1827 0.005 9.135 1 755.3339406741586 676.0688367069151 676.210883048306 915.8052320222121 961.6176672217094 987.8817689700167 712.474367359027 368.5290557912087 857.6372828222429 293.9630055767337
1828 0.005 9.140000000000001 1 755.3421143935623 676.0836736470175 676.2257329688223 915.806047539328 961.6176904324562 987.8817833802178 712.4844639563039 368.5430672609228 857.6394307113678 293.9630073015701
1829 0.005 9.145 1 755.3502709255765 676.0984788253835 676.2405510975274 915.8068607331495 961.6177138533992 987.8817975792469 712.4945393638966 368.5570564047968 857.6415740626186 293.9630090229874
1830 0.005 9.15 1 755.3584099325003 676.1132523258216 676.255337513716 915.8076729836525 961.6177376530902 987.8818123376482 712.50459390008 368.5710234673267 857.6437129509069 293.9630107411141
1831 0.005 9.154999999999999 1 755.3665317216912 676.1279942107776 676.2700922834099 915.8084826875436 961.6177607032977 987.8818261564944 712.5146271537308 368.5849677985745 857.6458471479025 293.9630124560357
1832 0.005 9.16 1 755.3746360050256 676.1427045483263 676.2848154769861 915.8092906263139 961.6177840991199 987.8818404799698 712.5246389898234 368.5988897187278 857.6479762428022 293.9630141695076
1833 0.005 9.165000000000001 1 755.3827228695285 676.1573834106348 676.299507164377 915.8100978831533 961.6178077426139 987.8818555118762 712.5346301176128 368.6127892338386 857.6501016145578 293.9630158795536
1834 0.005 9.17 1 755.3907925326607 676.1720308693168 676.3141674176096 915.8109031582876 961.6178316118392 987.8818703268784 712.5446001814913 368.6266663099511 857.6522225769941 293.9630175868115
1835 0.005 9.175000000000001 1 755.3988454002664 676.1866469936731 676.3287963067437 915.8117071831584 961.6178553113137 987.8818843409944 712.5545493813929 368.640520977178 857.654339566476 293.9630192912866
1836 0.005 9.18 1 755.4068811080364 676.2012318524816 676.3433939015329 915.8125089068154 961.6178778914895 987.8818978910966 712.5644775291192 368.6543533446726 857.6564517606962 293.9630209913934
1837 0.005 9.185 1 755.4148993576559 676.2157855483393 676.3579602914062 915.8133082228303 961.617900453487 987.8819108210109 712.5743851745665 368.668163444515 857.6585584818471 293.9630226884595
1838 0.005 9.19 1 755.4229003729916 676.2303081221198 676.3724955320821 915.814107174032 961.6179244020743 987.8819253830477 712.5842719521762 368.6819512257388 857.6606615166285 293.9630243809082
1839 0.005 9.195 1 755.4308845293097 676.2447996439968 676.3869996915111 915.8149039659553 961.6179471212911 987.8819395892139 712.5941378663637 368.695716722838 857.6627599753632 293.9630260683761
1840 0.005 9.200000000000001 1 755.438851871263 676.259260183788 676.4014728392751 915.8156993767574 961.6179696032793 987.881952851899 712.6039830507531 368.7094599317905 857.6648541006196 293.9630277526611
1841 0.005 9.205 1 755.4468023479436 676.273689808555 676.4159150435455 915.8164928272079 961.6179926490018 987.8819678891066 712.6138074334444 368.7231809549326 857.6669436311083 293.963029433147
1842 0.005 9.210000000000001 1 755.4547355761563 676.2880885861447 676.4303263723921 915.8172840805265 961.6180154319147 987.8819823153154 712.6236110290808 368.7368798405377 857.6690281078787 293.963031113299
1843 0.005 9.215 1 755.462651811261 676.302456593575 676.4447068988586 915.8180747370604 961.6180388547506 987.8819976510863 712.6333941503505 368.7505579106696 857.6711088745526 293.9630327890986
1844 0.005 9.220000000000001 1 755.4705514388613 676.3167938928773 676.459056690087 915.8188634275629 961.6180625181771 987.8820118026921 712.6431567338157 368.7642135355106 857.6731853701882 293.9630344615781
1845 0.005 9.225 1 755.4784342102977 676.3311005605444 676.4733758174332 915.8196514905864 961.6180867832499 987.8820256061771 712.6528988558127 368.7778468209758 857.6752594638239 293.9630361305925
1846 0.005 9.23 1 755.486300142318 676.3453766540464 676.4876643424025 915.8204373878016 961.618109701713 987.8820388536325 712.6626203643796 368.7914579529646 857.6773291115672 293.9630377947214
1847 0.005 9.234999999999999 1 755.4941485242247 676.3596222021523 676.5019223065943 915.821220383949 961.6181313426478 987.8820508880924 712.672318557645 368.8050469531967 857.6793932397903 293.9630394560291
1848 0.005 9.24 1 755.5019803414257 676.3738373020275 676.5161497933925 915.8220025383666 961.6181540757749 987.8820649299321 712.681997729144 368.8186139713541 857.6814529623363 293.9630411135482
1849 0.005 9.245000000000001 1 755.5097957073048 676.3880220228623 676.5303468725419 915.8227828846549 961.6181763918144 987.8820785784112 712.6916569533824 368.8321589881716 857.6835080368753 293.9630427668309
1850 0.005 9.25 1 755.5175947554635 676.4021764349147 676.5445136118099 915.8235619130644 961.6181989564302 987.8820921646327 712.7012963094576 368.8456820575144 857.6855588894615 293.9630444171273
1851 0.005 9.255000000000001 1 755.5253772546324 676.416300604209 676.5586500791588 915.824338701517 961.6182215050508 987.8821059218808 712.7109154494869 368.8591832393418 857.6876051125317 293.9630460642066
1852 0.005 9.26 1 755.5331429779476 676.4303945969001 676.5727563424781 915.8251133187895 961.6182432112761 987.8821189317226 712.7205143559974 368.8726625914555 857.689646105049 293.9630477091634
1853 0.005 9.265000000000001 1 755.5408920654299 676.4444584829141 676.5868324692616 915.8258876673597 961.6182655691414 987.8821323659791 712.7300932322762 368.8861201409072 857.691683343351 293.9630493523601
1854 0.005 9.27 1 755.5486247333217 676.4584923279356 676.6008785268268 915.8266600382235 961.6182880544175 987.8821462333593 712.7396519122416 368.8995559046359 857.6937165036529 293.9630509912141
1855 0.005 9.275 1 755.5563414822027 676.4724962196418 676.614894595083 915.8274312237799 961.6183102521509 987.8821605135306 712.7491911556771 368.9129698321777 857.6957457330349 293.9630526264595
1856 0.005 9.279999999999999 1 755.5640417940999 676.4864702083416 676.6288807324669 915.8282000573603 961.6183325914578 987.8821741284437 712.7587101467914 368.926362146808 857.69777055821 293.9630542577996
1857 0.005 9.285 1 755.571725388584 676.5004143584966 676.6428370048209 915.8289669993262 961.6183546367369 987.8821872269434 712.7682088631094 368.9397328176005 857.6997904455829 293.9630558865611
1858 0.005 9.290000000000001 1 755.5793926536777 676.5143287390565 676.6567634783128 915.8297333499796 961.618377039902 987.8821998761134 712.7776877215117 368.9530818325989 857.7018064649927 293.9630575125631
1859 0.005 9.295 1 755.5870434329289 676.5282134149274 676.670660219501 915.8304977526013 961.6183995428715 987.8822123906779 712.7871465893616 368.9664092926175 857.7038182499597 293.9630591349289
1860 0.005 9.300000000000001 1 755.5946779637393 676.5420684381484 676.6845272860623 915.8312613580389 961.618422283024 987.8822249834898 712.7965854231206 368.9797149219364 857.7058265441494 293.9630607545476
1861 0.005 9.305 1 755.6022965202782 676.5558938840129 676.6983647429682 915.8320223872297 961.6184441692026 987.8822380039496 712.8060044247983 368.9929991022787 857.7078300440564 293.963062370456
1862 0.005 9.31 1 755.6098992924498 676.5696898459108 676.7121726826501 915.8327813877738 961.618465108243 987.8822512099553 712.8154042244589 369.0062612552211 857.7098292003642 293.9630639831455
1863 0.005 9.315 1 755.6174870826549 676.5834563812649 676.7259511647447 915.8335403562544 961.6184875624713 987.8822660755201 712.8247843352385 369.0195022417621 857.7118258824826 293.9630655932301
1864 0.005 9.32 1 755.625058228134 676.5971935437927 676.7397002473207 915.8342968841965 961.6185097723067 987.8822801650535 712.8341445889951 369.0327219418498 857.7138172818917 293.9630671998752
1865 0.005 9.325000000000001 1 755.6326129273106 676.6109013993125 676.7534199961106 915.8350520794602 961.6185315545853 987.882293878316 712.8434850998648 369.0459203196393 857.7158044350773 293.963068803869
1866 0.005 9.33 1 755.6401530542182 676.6245800291457 676.767110489146 915.8358049638092 961.6185531684256 987.8823070416153 712.8528060116945 369.059097378365 857.7177851708637 293.9630704045362
1867 0.005 9.335000000000001 1 755.647676167225 676.6382294799027 676.7807717755355 915.8365557134453 961.6185744166413 987.8823192154488 712.8621071588512 369.072253160882 857.719761803834 293.9630720041026
1868 0.005 9.34 1 755.6551825809123 676.6518498170623 676.79440392138 915.837305755584 961.6185958268615 987.8823317844857 712.8713886813115 369.0853876779127 857.7217354872804 293.9630736011516
1869 0.005 9.345000000000001 1 755.6626731077426 676.6654411043086 676.8080069923114 915.838054014229 961.6186175819768 987.8823442963796 712.8806508755224 369.0985009319459 857.7237053870341 293.963075194572
1870 0.005 9.35 1 755.670147427054 676.6790034064803 676.8215810497812 915.8388014708964 961.6186398518978 987.8823573001273 712.8898936269936 369.1115929000137 857.7256715540759 293.9630767854664
1871 0.005 9.355 1 755.6776058501342 676.6925367856919 676.8351261566987 915.8395465635563 961.6186611112473 987.8823697090355 712.8991169186811 369.1246636952424 857.7276334206192 293.9630783726514
1872 0.005 9.359999999999999 1 755.6850479226661 676.7060413049076 676.8486423779246 915.8402897046166 961.6186821203815 987.8823823813465 712.9083205749398 369.137713336558 857.7295905125877 293.963079957741
1873 0.005 9.365 1 755.6924741883703 676.7195170310512 676.8621297779805 915.8410321992068 961.6187038386872 987.8823961617123 712.9175051190142 369.1507418237089 857.7315438530738 293.9630815399204
1874 0.005 9.370000000000001 1 755.6998859636798 676.7329640306685 676.8755884254014 915.8417733900643 961.618725455231 987.8824099064128 712.926670734292 369.1637491607679 857.7334937659296 293.9630831177126
1875 0.005 9.375 1 755.7072815893159 676.7463823602604 676.8890183768665 915.8425131691461 961.6187471017098 987.8824241966769 712.9358170231853 369.176735339851 857.7354397222898 293.9630846931042
1876 0.005 9.380000000000001 1 755.714661436553 676.7597720855525 676.9024196964051 915.8432508044907 961.6187686284585 987.8824374616511 712.9449438139488 369.1897005587725 857.7373812587031 293.9630862644881
1877 0.005 9.385 1 755.7220249832304 676.7731332713353 676.915792448701 915.8439863768313 961.618789856719 987.8824496129902 712.954051425584 369.2026441298731 857.7393178955839 293.9630878340124
1878 0.005 9.390000000000001 1 755.7293727809796 676.78646598047 676.9291366984512 915.8447213771277 961.6188114146404 987.8824623090295 712.9631399691921 369.2155669302011 857.7412508937516 293.963089400781
1879 0.005 9.395 1 755.7367049990162 676.7997702752867 676.942452506452 915.8454541536493 961.6188327041681 987.8824757950811 712.9722093950101 369.2284689499946 857.7431798740523 293.9630909641138
1880 0.005 9.4 1 755.7440216673942 676.8130462195937 676.9557399371539 915.8461860086541 961.6188541639324 987.8824896660522 712.9812598288711 369.2413501196467 857.7451051592869 293.963092525119
1881 0.005 9.404999999999999 1 755.7513230403019 676.8262938734453 676.9689990513001 915.8469166750937 961.6188753293911 987.8825026309744 712.9902915689089 369.25421046512 857.7470266953463 293.9630940825903
1882 0.005 9.41 1 755.7586088182834 676.8395133011057 676.982229912567 915.8476455935325 961.6188962944462 987.8825145653869 712.9993043604363 369.267049950548 857.7489441339799 293.9630956380807
1883 0.005 9.415000000000001 1 755.7658790355709 676.8527045636654 676.995432583762 915.8483722226281 961.6189170899015 987.8825257625158 713.0082980174125 369.2798687070058 857.7508567591721 293.9630971897576
1884 0.005 9.42 1 755.7731334539277 676.8658677222019 677.0086071235528 915.8490968668877 961.6189372913473 987.8825370419397 713.0172724797447 369.292666707331 857.7527647968868 293.9630987394331
1885 0.005 9.425000000000001 1 755.7803723898129 676.8790028412399 677.021753597715 915.8498209882116 961.6189583011814 987.8825493447724 713.0262282511731 369.3054442327871 857.7546694913098 293.9631002852759
1886 0.005 9.43 1 755.7875960443105 676.8921099824748 677.0348720691181 915.8505433157096 961.6189792784851 987.8825618309494 713.035165253825 369.3182009515822 857.7565701893222 293.9631018272983
1887 0.005 9.435 1 755.7948045398171 676.9051892088189 677.0479625961243 915.8512649046177 961.6190009208432 987.882575569743 713.0440835642759 369.3309368711636 857.7584675043166 293.9631033666914
1888 0.005 9.44 1 755.801997752787 676.9182405414764 677.0610252173673 915.8519844417464 961.6190221058201 987.882589082285 713.0529824038496 369.3436521256182 857.760360676156 293.9631049022786
1889 0.005 9.445 1 755.8091756197274 676.9312640675319 677.0740600052785 915.8527030025947 961.6190430934782 987.8826016809597 713.0618625507559 369.3563466263828 857.7622499633479 293.9631064357109
1890 0.005 9.450000000000001 1 755.8163383991667 676.9442598526319 677.0870670270681 915.8534189983413 961.6190634830676 987.882613517991 713.0707241048177 369.3690206033568 857.764134890107 293.9631079658182
1891 0.005 9.455 1 755.8234857135844 676.9572279587076 677.1000463421832 915.8541334558619 961.6190838287723 987.8826252373748 713.0795670799315 369.3816739819739 857.7660152541669 293.9631094941965
1892 0.005 9.460000000000001 1 755.8306176221067 676.9701684498764 677.1129980137293 915.854846791398 961.6191040405456 987.8826377253725 713.0883916364508 369.3943068854802 857.7678920142322 293.9631110203783
1893 0.005 9.465 1 755.8377346458838 676.9830813864094 677.1259221036368 915.8555587430595 961.6191248968482 987.882651233969 713.0971977407347 369.4069192871321 857.7697648532832 293.96311254311
1894 0.005 9.470000000000001 1 755.8448366776898 676.9959668312799 677.1388186762084 915.8562694458326 961.6191460052726 987.8826652429063 713.105985494376 369.4195112046858 857.7716341871006 293.9631140631053
1895 0.005 9.475 1 755.8519237801668 677.0088248444989 677.1516877908921 915.8569785322959 961.6191669238574 987.88267818142 713.114754829462 369.4320826862054 857.7734995816894 293.963115578449
1896 0.005 9.48 1 755.8589959318198 677.0216554874315 677.164529509161 915.8576865279268 961.6191875049035 987.882691097371 713.1235057856492 369.4446337773241 857.7753612222397 293.9631170914068
1897 0.005 9.484999999999999 1 755.8660530802425 677.0344588200002 677.1773438922279 915.8583924829509 961.6192078978819 987.882703073734 713.1322383741609 369.4571644966599 857.7772185647299 293.9631186013365
1898 0.005 9.49 1 755.8730950728645 677.0472349032136 677.1901309985333 915.8590970244418 961.6192282924568 987.8827148313875 713.1409526993948 369.4696748931414 857.7790720887432 293.9631201090261
1899 0.005 9.495000000000001 1 755.8801223207985 677.0599838165595 677.2028909030034 915.8598000287783 961.6192486422595 987.8827272156173 713.1496490375204 369.4821648277482 857.7809213681957 293.9631216132056
1900 0.005 9.5 1 755.8871344992531 677.0727056012362 677.2156236555907 915.860501776813 961.6192692751944 987.8827395657262 713.1583269160235 369.4946357177423 857.7827671413347 293.9631231150557
1901 0.005 9.505000000000001 1 755.8941317319517 677.0854003192261 677.2283293141213 915.861201586305 961.6192885095742 987.8827511511075 713.1669867073581 369.5070860226 857.7846085769704 293.9631246131451
1902 0.005 9.51 1 755.9011140614348 677.0980680316577 677.2410079445192 915.8619003199051 961.6193084904594 987.8827622196186 713.1756282493791 369.5195158849585 857.7864467440221 293.963126109502
1903 0.005 9.515000000000001 1 755.9080817368083 677.1107087976013 677.2536596022721 915.8625971725016 961.619328390794 987.8827741838567 713.1842516487541 369.531926779763 857.7882807098172 293.9631276022079
1904 0.005 9.52 1 755.9150345246841 677.1233226768913 677.2662843473599 915.8632932563748 961.6193488102892 987.882786713339 713.1928570633785 369.5443168757075 857.790111011642 293.9631290927809
1905 0.005 9.525 1 755.9219725956056 677.1359097280266 677.2788822394498 915.8639875003843 961.619368916347 987.8827995255765 713.201444338806 369.5566865237399 857.7919372859445 293.9631305803419
1906 0.005 9.529999999999999 1 755.9288960303576 677.1484700126963 677.2914533401114 915.8646805886184 961.6193888600455 987.8828133661596 713.2100137209129 369.5690358654695 857.7937599800077 293.9631320657061
1907 0.005 9.535 1 755.9358048266788 677.1610035881256 677.3039977055678 915.8653721525704 961.6194086209981 987.8828258742665 713.2185651383065 369.5813649655055 857.7955787290241 293.9631335486771
1908 0.005 9.540000000000001 1 755.9426990001414 677.1735105142895 677.3165153968384 915.8660624781521 961.6194287229067 987.8828379571585 713.2270986053611 369.5936739186959 857.7973938462601 293.9631350289368
1909 0.005 9.545 1 755.9495784394164 677.1859908491289 677.3290064718824 915.8667505394734 961.6194483639046 987.8828496646142 713.2356141268641 369.6059628399431 857.7992048810286 293.9631365054159
1910 0.005 9.550000000000001 1 755.9564433140381 677.198444652891 677.3414709910263 915.8674380845175 961.6194683087188 987.8828615922766 713.2441119429986 369.6182317728117 857.8010122395785 293.9631379790767
1911 0.005 9.555 1 755.9632937047797 677.2108719827777 677.3539090110054 915.8681236795904 961.6194882042568 987.8828738164519 713.2525918156806 369.6304807263751 857.8028154783967 293.9631394492379
1912 0.005 9.56 1 755.9701293423307 677.2232728987165 677.3663205930753 915.8688082586935 961.6195081361701 987.8828858503583 713.2610540178124 369.6427097601105 857.8046168898903 293.9631409171115
1913 0.005 9.565 1 755.9769504293106 677.2356474578545 677.3787057926917 915.8694908825886 961.6195278685336 987.8828978375077 713.2694983984937 369.6549183124355 857.8064132648545 293.9631423812867
1914 0.005 9.57 1 755.9837568761415 677.247995718986 677.3910646694585 915.8701727588685 961.6195480783302 987.8829095852578 713.2779253433033 369.6671072170631 857.8082057814476 293.9631438439379
1915 0.005 9.575000000000001 1 755.9905491164697 677.2603177398871 677.4033972817183 915.8708527889521 961.6195677859372 987.8829218415029 713.2863344755176 369.6792764406936 857.8099942014993 293.9631453025831
1916 0.005 9.58 1 755.9973268582747 677.2726135783105 677.4157036867613 915.8715316707353 961.6195875484394 987.8829337678694 713.2947259470799 369.6914258939582 857.8117790775409 293.9631467589246
1917 0.005 9.585000000000001 1 756.0040904868852 677.2848832927085 677.4279839436052 915.8722086859057 961.6196066997589 987.8829448343962 713.3030998722804 369.7035557028167 857.8135600549809 293.9631482106835
1918 0.005 9.59 1 756.0108397547399 677.2971269340494 677.4402381051525 915.8728843761685 961.6196256300844 987.8829561421497 713.3114560202083 369.7156658151686 857.8153371455325 293.9631496607706
1919 0.005 9.595000000000001 1 756.0175744928407 677.3093445641416 677.4524662285585 915.8735582695127 961.6196447950721 987.8829680148842 713.3197945259586 369.7277562123251 857.8171103981908 293.9631511080041
1920 0.005 9.6 1 756.0242951815684 677.3215362415716 677.4646683766916 915.8742313949942 961.6196647011139 987.8829799757279 713.3281157878449 369.7398269453504 857.8188802805548 293.9631525544197
1921 0.005 9.605 1 756.0310016894219 677.3337020230356 677.476844605908 915.8749024119936 961.6196833950623 987.882990307117 713.3364195075017 369.7518780756227 857.8206460959898 293.9631539970281
1922 0.005 9.609999999999999 1 756.0376940001795 677.3458419669868 677.4889949699154 915.8755730338585 961.6197026930797 987.8830022790743 713.3447060587595 369.7639096401018 857.8224085586572 293.9631554366784
1923 0.005 9.615 1 756.0443723143917 677.3579561312457 677.5011195298015 915.8762417974704 961.619722739028 987.883013560662 713.3529753713074 369.7759217392508 857.8241673601011 293.9631568719661
1924 0.005 9.620000000000001 1 756.0510363417318 677.3700445743774 677.5132183458662 915.876909567964 961.6197424742134 987.883025438114 713.3612274181663 369.7879138947482 857.8259226281699 293.9631583049132
1925 0.005 9.625 1 756.0576863743823 677.3821073508376 677.5252914696333 915.8775755356872 961.6197619140944 987.8830368453031 713.3694621246885 369.7998866740559 857.8276739153752 293.9631597348537
1926 0.005 9.630000000000001 1 756.0643222414657 677.3941445186296 677.5373389619642 915.8782405499678 961.6197811777902 987.8830485185962 713.3776796133851 369.8118400747758 857.8294217842885 293.9631611632096
1927 0.005 9.635 1 756.0709440180215 677.4061561319501 677.5493608752871 915.8789037036858 961.6197999234854 987.883059790219 713.3858798606894 369.8237740361536 857.8311658429196 293.9631625897898
1928 0.005 9.640000000000001 1 756.0775519532052 677.4181422494576 677.5613572685401 915.8795658510273 961.6198192509115 987.8830713072743 713.3940630611879 369.835688614196 857.8329064699153 293.9631640136022
1929 0.005 9.645 1 756.0841458334464 677.4301029253627 677.5733281965624 915.8802262546898 961.6198388096269 987.8830832909549 713.4022290278934 369.8475838629146 857.8346430615617 293.9631654337719
1930 0.005 9.65 1 756.0907256790456 677.4420382030131 677.5852737063667 915.8808857555272 961.6198586196167 987.8830955022877 713.4103776800033 369.8594598419927 857.8363762768378 293.9631668514769
1931 0.005 9.654999999999999 1 756.0972915900387 677.4539481480283 677.5971938614931 915.881543283689 961.6198773949857 987.8831068373769 713.418509278284 369.8713167156117 857.8381057964394 293.9631682655533
1932 0.005 9.66 1 756.1038436869354 677.4658328182279 677.6090887159355 915.8822000343438 961.6198960921697 987.8831177189286 713.4266238537757 369.8831541707758 857.839831616408 293.9631696774731
1933 0.005 9.665000000000001 1 756.1103819423579 677.4776922680488 677.6209583264263 915.8828546957614 961.6199144284072 987.883129525302 713.4347215317313 369.8949723288557 857.8415538696207 293.9631710856137
1934 0.005 9.67 1 756.1169057660127 677.4895265374247 677.6328027384941 915.8835081230795 961.6199330973866 987.8831416417446 713.4428016581456 369.9067711824305 857.8432726469707 293.9631724918706
1935 0.005 9.675000000000001 1 756.1234147695865 677.5013357080927 677.6446220217429 915.8841609377088 961.6199515891612 987.883153354405 713.4508655573744 369.918550824037 857.8449875880203 293.9631738949471
1936 0.005 9.68 1 756.1299106386676 677.513119826997 677.6564162329731 915.8848126082221 961.6199706621684 987.8831648084588 713.4589126283595 369.9303112901545 857.8466993236269 293.9631752958449
1937 0.005 9.685 1 756.1363931676257 677.5248789484098 677.668185418947 915.8854619514295 961.6199897060058 987.8831753984363 713.4669429148336 369.9420525873311 857.8484071267658 293.9631766926795
1938 0.005 9.69 1 756.1428622471458 677.5366131283859 677.6799296430052 915.8861104377565 961.6200087655122 987.8831862761682 713.4749564476933 369.9537746813572 857.8501116683368 293.9631780882104
1939 0.005 9.695 1 756.1493177908516 677.5483224209147 677.691648953646 915.886756925918 961.620026874625 987.8831973670526 713.4829530874742 369.9654777307684 857.8518121899394 293.9631794811119
1940 0.005 9.700000000000001 1 756.1557596750793 677.5600068817303 677.7033434107301 915.8874027252983 961.6200458986082 987.8832080686735 713.4909331645315 369.977161664267 857.8535095359182 293.9631808716158
1941 0.005 9.705 1 756.1621879713047 677.5716665655406 677.7150130686128 915.888046985629 961.6200655077328 987.8832195515091 713.498896304885 369.988826584857 857.8552030889299 293.9631822581478
1942 0.005 9.710000000000001 1 756.1686027559124 677.5833015268361 677.7266579783917 915.8886900766013 961.6200838787912 987.8832320456698 713.5068429825516 370.000472459367 857.8568932741549 293.9631836424759
1943 0.005 9.715 1 756.1750039037355 677.5949118196277 677.7382781978462 915.8893313987946 961.6201024304704 987.88324443916 713.5147730549032 370.0120993991505 857.8585796769411 293.9631850243285
1944 0.005 9.720000000000001 1 756.1813917011893 677.6064974999583 677.7498737806882 915.8899719371101 961.6201210469378 987.8832555501924 713.5226864617105 370.0237073483822 857.8602628435655 293.9631864048224
1945 0.005 9.725 1 756.1877658239315 677.6180586204785 677.7614447812199 915.8906104667009 961.6201395855223 987.8832672947981 713.5305832954136 370.0352962957298 857.8619421624838 293.9631877829759
1946 0.005 9.73 1 756.1941265503174 677.6295952366396 677.7729912542964 915.8912483966349 961.6201584726188 987.8832787593076 713.5384636960925 370.046866415404 857.8636183098309 293.9631891592437
1947 0.005 9.734999999999999 1 756.2004738498537 677.6411074067272 677.7845132565055 915.8918845668405 961.6201772000563 987.8832894895583 713.5463277192706 370.0584175310231 857.8652906319788 293.9631905343147
1948 0.005 9.74 1 756.2068078480866 677.6525951756921 677.7960108380801 915.8925198196131 961.6201950880838 987.883300411316 713.5541752038145 370.0699494891879 857.8669600206074 293.9631919065877
1949 0.005 9.745000000000001 1 756.2131283637424 677.6640586092519 677.8074840575413 915.8931530875391 961.6202126685596 987.8833111652459 713.5620065158829 370.0814629092689 857.8686254479475 293.9631932750736
1950 0.005 9.75 1 756.2194355764777 677.675497756132 677.8189329679849 915.893785338087 961.6202309693048 987.8833221797837 713.5698213097393 370.0929575956836 857.8702877990449 293.9631946412106
1951 0.005 9.755000000000001 1 756.2257294353305 677.6869126654198 677.8303576189007 915.8944160363111 961.6202489578341 987.8833326036872 713.5776196444376 370.1044337582971 857.8719461265207 293.9631960035988
1952 0.005 9.76 1 756.2320099584147 677.698303397228 677.841758068687 915.8950459480942 961.6202672107588 987.8833433805576 713.5854019633565 370.1158911533582 857.8736013455881 293.9631973638866
1953 0.005 9.765000000000001 1 756.2382772095252 677.7096700005748 677.8531343673224 915.8956738744347 961.620285237777 987.8833543382842 713.5931679024944 370.1273299060527 857.8752527471711 293.9631987207945
1954 0.005 9.77 1 756.2445313605481 677.721012528922 677.8644865692874 915.8963008099531 961.6203037293941 987.8833658144088 713.6009175553141 370.1387499940313 857.8769009682449 293.9632000758909
1955 0.005 9.775 1 756.2507721709501 677.732331034626 677.8758147266342 915.8969265132827 961.6203217679808 987.8833765178155 713.6086511208836 370.1501515089278 857.8785456137098 293.9632014280516
1956 0.005 9.779999999999999 1 756.2569998109641 677.7436255724236 677.8871188927454 915.8975510088796 961.6203397413352 987.88338795162 713.6163683600884 370.1615344352452 857.8801868473615 293.9632027786383
1957 0.005 9.785 1 756.2632144222129 677.7548961933791 677.8983991198867 915.8981741039103 961.620357882891 987.8833991946181 713.6240695589782 370.1728987867635 857.8818247239398 293.9632041267425
1958 0.005 9.790000000000001 1 756.2694158028642 677.766142951486 677.9096554631105 915.898795966488 961.6203756281014 987.8834115056162 713.6317548164973 370.1842446074159 857.8834593130709 293.963205471482
1959 0.005 9.795 1 756.2756041848476 677.7773658887104 677.9208879659843 915.8994166242007 961.6203931166403 987.8834226957555 713.6394237227539 370.1955718828888 857.88509028009 293.9632068133557
1960 0.005 9.800000000000001 1 756.2817793442662 677.7885650655527 677.932096686441 915.900035821736 961.6204104888673 987.8834329849362 713.6470767282407 370.2068807017511 857.886718030505 293.9632081537986
1961 0.005 9.805 1 756.2879415156846 677.7997405335797 677.9432816742598 915.9006534341551 961.6204281390477 987.8834434533285 713.6547137960348 370.2181710883942 857.8883420815469 293.9632094911267
1962 0.005 9.81 1 756.2940907506577 677.8108923464677 677.9544429848462 915.9012701208301 961.6204458109733 987.8834535232942 713.6623348812703 370.2294430504422 857.889962868111 293.9632108263398
1963 0.005 9.815 1 756.3002269129788 677.8220205546626 677.9655806694076 915.9018854619251 961.6204634787126 987.8834618756142 713.6699399482322 370.2406966470057 857.8915802479651 293.9632121587186
1964 0.005 9.82 1 756.3063504898623 677.833125196655 677.9766947719662 915.9024999201855 961.620481819329 987.8834724765378 713.6775290158245 370.251931887454 857.8931947672224 293.9632134886619
1965 0.005 9.825000000000001 1 756.3124610255599 677.8442063340476 677.9877853461727 915.9031124249605 961.6204994798695 987.8834832008514 713.6851022228664 370.26314878556 857.894805545128 293.9632148155891
1966 0.005 9.83 1 756.3185586507394 677.8552640221338 677.9988524489228 915.9037243990496 961.6205177268977 987.8834944866508 713.69265978061 370.2743478736346 857.8964130407938 293.963216140271
1967 0.005 9.835000000000001 1 756.3246433138224 677.8662983102028 678.0098961276392 915.9043346823063 961.6205351371002 987.8835058010593 713.7002014535665 370.2855284455475 857.8980168953419 293.963217461846
1968 0.005 9.84 1 756.3307151691712 677.8773092518247 678.0209164395607 915.9049437195753 961.6205528854362 987.8835169268965 713.707727461877 370.2966906142413 857.8996175870974 293.9632187814756
1969 0.005 9.845000000000001 1 756.3367739979836 677.8882968973254 678.0319134333402 915.9055514657122 961.6205705025792 987.8835277981483 713.715237723648 370.3078345617343 857.9012148891802 293.9632200976552
1970 0.005 9.85 1 756.3428201909791 677.8992612991458 678.0428871610961 915.9061580433463 961.6205877083763 987.8835380264645 713.7227323255782 370.3189602957248 857.9028089058636 293.9632214120964
1971 0.005 9.855 1 756.3488536478875 677.9102025072004 678.053837673168 915.9067630377825 961.6206051415181 987.8835487541869 713.7302113358935 370.3300678273674 857.9043994963151 293.9632227237825
1972 0.005 9.859999999999999 1 756.3548741916765 677.9211205747803 678.0647650226159 915.9073671481254 961.620622667141 987.8835582746055 713.7376746422181 370.3411572153576 857.9059869616574 293.9632240337465
1973 0.005 9.865 1 756.360882173195 677.9320155503448 678.075669258934 915.9079697837151 961.6206400353589 987.8835691355245 713.7451224575832 370.3522285007905 857.9075707589145 293.96322534109
1974 0.005 9.870000000000001 1 756.3668773915223 677.9428874857794 678.0865504334566 915.9085713322268 961.6206573937293 987.8835803261757 713.7525546982495 370.3632801017289 857.9091515099623 293.9632266466006
1975 0.005 9.875 1 756.372860098479 677.9537364386518 678.0974086027012 915.9091712249146 961.6206745506926 987.8835903342693 713.7599715733475 370.3743157728629 857.9107287615756 293.9632279485178
1976 0.005 9.880000000000001 1 756.3788301393344 677.9645624560313 678.1082438125184 915.9097705136238 961.6206920991403 987.8836013815577 713.7673731017061 370.385333081221 857.9123030939097 293.9632292484157
1977 0.005 9.885 1 756.3847875790591 677.9753655863917 678.1190561158543 915.9103679995219 961.6207093336351 987.8836124207227 713.7747590740544 370.3963323334748 857.9138737970309 293.9632305449852
1978 0.005 9.890000000000001 1 756.3907324514008 677.9861458808407 678.1298455614013 915.9109650244856 961.6207264808854 987.8836228057056 713.782129602503 370.4073135603008 857.9154414253095 293.9632318394531
1979 0.005 9.895 1 756.3966647350738 677.9969033888356 678.1406122001803 915.911559892101 961.620743727237 987.8836334723781 713.7894847833271 370.4182768452164 857.9170055628014 293.9632331295592
1980 0.005 9.9 1 756.4025846122433 678.0076381613408 678.1513560820752 915.9121540724459 961.6207610710151 987.8836440169588 713.7968247913284 370.429222227834 857.9185666802819 293.9632344176969
1981 0.005 9.904999999999999 1 756.4084918788362 678.0183502476107 678.1620772570301 915.9127467116462 961.6207782083495 987.8836540934589 713.8041492985361 370.4401497035313 857.9201243589607 293.9632357026018
1982 0.005 9.91 1 756.4143867378889 678.029039698122 678.1727757736118 915.9133385543785 961.6207956110861 987.8836642154453 713.8114585677962 370.45105932763 857.9216788607685 293.9632369870657
1983 0.005 9.915000000000001 1 756.4202691845517 678.0397065616346 678.1834516833208 915.9139284937571 961.6208126890838 987.8836740912833 713.8187525448521 370.461951164303 857.9232299211404 293.9632382686457
1984 0.005 9.92 1 756.4261392461525 678.0503508890498 678.1941050367325 915.9145176533216 961.6208290616833 987.883683527062 713.8260313827728 370.4728252088719 857.9247782173052 293.9632395482619
1985 0.005 9.925000000000001 1 756.4319785496122 678.0609727374004 678.2047358862532 915.915105274632 961.6208460753843 987.8836939014581 713.8332948944367 370.4836810691855 857.9263224690528 293.963240825254
1986 0.005 9.93 1 756.4378156089459 678.0715721491584 678.21534427848 915.9156920960892 961.6208635152934 987.8837041316748 713.8405433673908 370.4945193082042 857.927864100069 293.9632421008467
1987 0.005 9.935 1 756.443644860213 678.0821491729453 678.2259302633134 915.9162775868442 961.6208804860906 987.8837143110355 713.8477767324192 370.5053399131252 857.92940231417 293.9632433732566
1988 0.005 9.94 1 756.4494637567095 678.0927038586378 678.2364938871286 915.9168621205037 961.6208976924801 987.883725121161 713.8549950674961 370.5161429057854 857.9309377737947 293.963244643343
1989 0.005 9.945 1 756.4552713692967 678.1032362544476 678.2470352036697 915.9174448552336 961.620914407337 987.8837353194641 713.8621983127008 370.5269284702968 857.932469529342 293.9632459105644
1990 0.005 9.950000000000001 1 756.4610670735062 678.113746436907 678.2575542774465 915.9180265797796 961.6209309585388 987.8837460049693 713.8693872518887 370.537696395657 857.9339981809618 293.9632471782289
1991 0.005 9.955 1 756.4668510048131 678.1242344333274 678.2680511441654 915.9186068666481 961.6209470912919 987.8837556888795 713.8765609421566 370.5484467156905 857.9355233721489 293.9632484414575
1992 0.005 9.960000000000001 1 756.4726228714757 678.1347002931124 678.278525855757 915.9191862340376 961.6209635673303 987.8837651442329 713.883719715225 370.5591793923569 857.9370458161239 293.9632497030337
1993 0.005 9.965 1 756.4783825348094 678.1451440609666 678.2889784561278 915.9197638504623 961.6209801300201 987.8837748867245 713.8908633423297 370.5698945106026 857.9385649284301 293.9632509619539
1994 0.005 9.970000000000001 1 756.4841302851669 678.1555657867825 678.2994089944942 915.9203410022847 961.6209968763404 987.883785261911 713.897992152382 370.5805921197134 857.9400811396682 293.9632522187988
1995 0.005 9.975 1 756.4898658943067 678.1659655180326 678.3098175175217 915.9209165499116 961.6210136227504 987.8837952773733 713.9051060968908 370.5912681657886 857.9415938237705 293.9632534729359
1996 0.005 9.98 1 756.4955895384987 678.1763433078405 678.3202040787421 915.921491323681 961.6210304851099 987.8838057528425 713.912205338909 370.6019288972645 857.9431038036502 293.9632547248127
1997 0.005 9.984999999999999 1 756.501300948956 678.1866991998545 678.3305687231722 915.9220643283406 961.6210466513152 987.8838154319665 713.919289716594 370.6125730127565 857.9446101347753 293.9632559739638
1998 0.005 9.99 1 756.5070005020108 678.197033243164 678.3409114980848 915.922636581141 961.6210633186025 987.8838252420198 713.9263593691647 370.6232002340453 857.9461136997279 293.9632572196388
1999 0.005 9.995000000000001 1 756.5126880512959 678.2073454841558 678.3512324502451 915.9232076032242 961.6210800157335 987.8838353213536 713.9334142575242 370.6338103484719 857.9476139173705 293.9632584621831
2000 0.005 10 1 756.5183635631311 678.2176359723093 678.3615316322354 915.9237775671354 961.62109652756 987.8838455681782 713.9404544781145 370.6444033069497 857.9491111745272 293.9632597027889
2001 0.005 10.005 1 756.5240272485727 678.2279047552128 678.3718090867219 915.9243460985122 961.621112943502 987.8838562288756 713.9474800798162 370.6549790265725 857.9506052971581 293.9632609389398
2002 0.005 10.01 1 756.5296789152343 678.2381518808156 678.3820648634937 915.9249138471455 961.6211298767671 987.8838665839843 713.9544909096368 370.6655374929284 857.9520963421359 293.9632621746503
2003 0.005 10.015 1 756.5353187051699 678.2483773948272 678.3922990109758 915.9254800975136 961.6211463698658 987.8838761089584 713.9614872530256 370.6760787445875 857.9535842637906 293.9632634086785
2004 0.005 10.02 1 756.540946601624 678.2585813456748 678.4025115742934 915.9260453932446 961.6211630751233 987.8838858299358 713.9684691048278 370.686602756069 857.9550690000628 293.9632646409439
2005 0.005 10.025 1 756.5465628270135 678.2687637798729 678.4127026008921 915.9266092085021 961.6211794535426 987.8838953900029 713.9754362085162 370.6971097342473 857.9565505232575 293.9632658706512
2006 0.005 10.03 1 756.5521670672234 678.2789247461136 678.4228721397783 915.9271721996309 961.6211957883449 987.8839052287681 713.9823889844356 370.7075995241877 857.9580291238937 293.9632670983998
2007 0.005 10.035 1 756.5577527487126 678.2890642246401 678.4330201895777 915.9277411387936 961.6212138671035 987.8839160557038 713.9893269642126 370.7180720865164 857.9595096471381 293.9632683229237
2008 0.005 10.04 1 756.5633301643884 678.2991823311704 678.4431468442998 915.9283047066525 961.6212303040553 987.8839261610107 713.996250955102 370.7285274971181 857.9609857350401 293.9632695455634
2009 0.005 10.045 1 756.56889740297 678.3092791098084 678.4532521479726 915.9288647846868 961.6212455662202 987.8839362348244 714.0031605917818 370.7389655578821 857.9624568396401 293.9632707648955
2010 0.005 10.05 1 756.5744542778871 678.319354637908 678.4633361685787 915.9294230499825 961.6212619627573 987.8839472547282 714.0100559904621 370.749386624895 857.9639222919255 293.9632719821401
2011 0.005 10.055 1 756.5799993973557 678.3294089304388 678.4733989355062 915.9299798314462 961.6212786250079 987.8839586799863 714.0169366964512 370.7597906841876 857.9653852374321 293.9632731967127
2012 0.005 10.06 1 756.5855331023664 678.3394420342405 678.4834404939012 915.9305361398832 961.6212951377867 987.8839685676352 714.0238032275627 370.7701777151973 857.9668455966632 293.9632744103311
2013 0.005 10.065 1 756.5910553472612 678.349453994682 678.493460890793 915.9310908386858 961.6213113485891 987.8839780447408 714.0306552412469 370.7805477617933 857.9683028149431 293.9632756229338
2014 0.005 10.07 1 756.5965661047089 678.3594448504758 678.503460166135 915.9316445939589 961.6213274422059 987.8839872594289 714.0374928468406 370.7909007932445 857.9697570947964 293.963276833526
2015 0.005 10.075 1 756.6020652833653 678.3694146603671 678.5134383746328 915.9321966729852 961.6213430005429 987.883996185408 714.0443164659238 370.8012369923853 857.9712080558141 293.9632780397804
[truncated: 195,369 more chars]
