# Supplementary material for: Thermocouple Sensor Response in Hot Airstream
Source: Sensors (Basel). 2025 Jul 26;25(15):4634. doi: 10.3390/s25154634 (PMC12349096; doi:10.3390/s25154634)
Supplement: Supplementary file 1 [file sensors-25-04634-s001.zip › report-file-tc_11bR0.out]

"report-file-tc"
"Time Step" "delta-time etc.."
("TimeStep" "delta-time" "flow-time" "iters-per-timestep" "t_1" "t_sensor" "t0" "t1" "t2" "t3" "ty_1" "ty_10" "ty1" "ty10")
0 0.005 0 0 292.9999999999999 292.9999999999999 292.9999999999999 292.9999999999999 292.9999999999999 292.9999999999999 292.9999999999999 292.9999999999999 292.9999999999999 292.9999999999999
1 0.005 0.005 20 328.5272604299145 293.1793005424001 293.1187278115819 543.2958967224881 643.17718987272 733.1470199331661 427.0710512058757 303.9157955651347 479.6396022765781 324.8728554222086
2 0.005 0.01 20 458.047354321844 294.0265114639623 293.7381678395943 999.1483276549956 1050.086614610652 1069.430893315685 734.0071614116544 324.1463777291728 918.2732173750057 406.6640569455885
3 0.005 0.015 20 550.9183720414069 295.503897364277 294.9961239782137 1091.65204323866 1094.631917863507 1095.994656108128 947.0154376240398 331.2987457496188 1067.557568228041 381.8043855158338
4 0.005 0.02 20 608.1661855888742 297.3854927061764 296.7714991982835 1095.187964140691 1096.003474667271 1096.940193170833 1025.807541680662 326.4156210900293 1082.17534921341 345.5370970718128
5 0.005 0.025 20 651.7876201169676 299.4953341758461 298.8764896935169 1095.080749278085 1095.891297003664 1096.954364355677 1052.179411074323 318.948575566682 1079.485449870475 324.5613976594649
6 0.005 0.03 20 685.1677005787398 301.7658953418859 301.1759570521228 1094.942089963976 1095.792367302973 1096.943264096314 1061.660376762408 312.6771691449072 1077.809598030301 312.9482669580523
7 0.005 0.035 20 702.2499402529302 304.17600513908 303.5998304990416 1094.843585659937 1095.722002535354 1096.939698114533 1065.421788661563 307.9605977470937 1076.792577701075 306.236706094008
8 0.005 0.04 20 691.255188410499 306.695691874772 306.1141356518454 1094.774793428079 1095.674184168052 1096.937011508724 1067.215101639785 304.3176807938542 1076.09226462389 302.1648752934718
9 0.005 0.045 20 685.1784882986187 309.2933346568768 308.6972987015568 1094.734948604446 1095.651301240607 1096.935539971742 1068.155468208158 301.5077020034626 1075.646557167119 299.601158062411
10 0.005 0.05 20 686.3820734712207 311.9446202710465 311.3312712150775 1094.718934090004 1095.643470821717 1096.934445431017 1068.486102128138 299.4972910339092 1075.506470241112 297.9332396038467
11 0.005 0.055 20 688.1705317864211 314.6333386022514 314.0012744345282 1094.71799803591 1095.645034479486 1096.933545039383 1068.404221833015 298.139424395489 1075.609660424466 296.799692829041
12 0.005 0.06 20 689.3071499229134 317.3491936415224 316.697040110684 1094.722792219252 1095.649790896834 1096.933261087494 1068.149860228286 297.1942114540299 1075.803663964051 295.9861728687623
13 0.005 0.065 20 690.1202120451242 320.08559039057 319.4122825674718 1094.727651799417 1095.65373823444 1096.932329661738 1067.886237154426 296.4844939666845 1075.984228413479 295.3745258278186
14 0.005 0.07000000000000001 20 690.9897616151139 322.8381985178536 322.1433032570988 1094.733563237889 1095.657887744022 1096.932626338541 1067.680354890858 295.931590120717 1076.121953017715 294.9024250230157
15 0.005 0.075 20 692.067664648923 325.6040906654784 324.887809735343 1094.736860438718 1095.659738138033 1096.931714719798 1067.539439077061 295.4977708522952 1076.214452834785 294.5329928479606
16 0.005 0.08 20 693.3617132011109 328.3812240722453 327.6442238336905 1094.741055888703 1095.662321023326 1096.932340917775 1067.453975464808 295.1563457214745 1076.273595072535 294.24156781991
17 0.005 0.08500000000000001 19 694.8063546681494 331.1680864518842 330.4113320634611 1094.752517095323 1095.67355650425 1096.945044197964 1067.416740624064 294.8871104627115 1076.312041897048 294.0105583146
18 0.005 0.09 16 696.3419514544511 333.9634773458376 333.1880889935042 1094.758619685501 1095.677790051168 1096.948140708108 1067.406762594909 294.6757274673271 1076.332002191352 293.827148129945
19 0.005 0.095 15 697.9035557008073 336.766168828488 335.9734083671497 1094.750813969647 1095.667889528235 1096.934499001146 1067.397612836311 294.5111071786197 1076.337891257801 293.6796892865685
20 0.005 0.1 14 699.4848842484841 339.5750756677497 338.7662135848876 1094.749204492371 1095.66612415833 1096.932450129934 1067.396583338612 294.3841996282138 1076.343800309059 293.5598498798628
21 0.005 0.105 13 701.0846724406998 342.3891946078684 341.5654588816104 1094.760130473903 1095.677358490797 1096.946030476375 1067.409041141341 294.2873234428781 1076.356285951259 293.461986972417
22 0.005 0.11 12 702.6758690690953 345.2075153243932 344.3700968970911 1094.763908269071 1095.68014236751 1096.948329738105 1067.420075292658 294.213957020949 1076.366010508803 293.3810406290202
23 0.005 0.115 11 704.2547765193628 348.029065358273 347.1791020999053 1094.754913994353 1095.669431635539 1096.934424167489 1067.420949247954 294.1586529882778 1076.36887537853 293.3139671505635
24 0.005 0.12 10 705.827629120429 350.8529775261803 349.9915278317001 1094.754321717227 1095.668413327546 1096.932930172847 1067.426348987394 294.1170967320659 1076.377176287409 293.258438508227
25 0.005 0.125 10 707.4380547497407 353.6783946721618 352.8064514814221 1094.755005697824 1095.668728392194 1096.932923370529 1067.432632977061 294.0858352960593 1076.386875263039 293.2124526339301
26 0.005 0.13 9 709.018392278342 356.5045624766755 355.6230479358411 1094.765111998593 1095.679868972662 1096.946467876474 1067.445130758156 294.0623413323407 1076.403032813504 293.1742642861226
27 0.005 0.135 9 710.6295247028673 359.3306965454786 358.4404799308114 1094.760077350377 1095.671996666316 1096.934946049278 1067.450033760689 294.0446483909035 1076.412307911546 293.1425608422855
28 0.005 0.14 9 712.2547046767023 362.1561250011142 361.2580117173028 1094.767525818391 1095.681041480429 1096.94652091285 1067.459278301823 294.0313156669195 1076.427992764945 293.1162772994464
29 0.005 0.145 8 713.8356042137829 364.9802011582584 364.0749416416057 1094.772146694542 1095.684470748559 1096.948950874374 1067.468113765272 294.0213381789575 1076.443075581292 293.0945103062851
30 0.005 0.15 8 715.4482071675554 367.8023050274835 366.8906109418586 1094.77351131783 1095.685096003637 1096.948982231967 1067.475886312001 294.013888607069 1076.457176513492 293.0765189702796
31 0.005 0.155 8 717.06306185529 370.6218369239962 369.7043788648835 1094.773577109892 1095.684877030001 1096.948140450093 1067.479697133552 294.0083764178998 1076.46961929337 293.0616792154528
32 0.005 0.16 7 718.6359621728959 373.4382698557604 372.515663376288 1094.766472372967 1095.675794523727 1096.93631312053 1067.48018711237 294.0044185625903 1076.479248838949 293.0494681967821
33 0.005 0.165 7 720.2397626818238 376.2511248346497 375.3239521609723 1094.77230221141 1095.68305433206 1096.945469482944 1067.48883455443 294.0016535873848 1076.495600460067 293.0394670269641
34 0.005 0.17 7 721.8478901283473 379.0598764254422 378.1286949536572 1094.766799008423 1095.675613919892 1096.935194827956 1067.489566561661 293.9998371932263 1076.505891216272 293.0313154813753
35 0.005 0.175 6 723.4197574496981 381.8641324234285 380.9294385429202 1094.765464197689 1095.673635715286 1096.932214156012 1067.495714570499 293.9988168816132 1076.5192936183 293.024706400273
36 0.005 0.18 6 725.0084203112938 384.6634673094121 383.7257517933301 1094.766311585191 1095.673952011019 1096.931993737603 1067.501993909322 293.9984386332924 1076.533094246502 293.019378399078
37 0.005 0.185 6 726.6080643519551 387.4574762499494 386.5172013662788 1094.767675363781 1095.674826926564 1096.932417695504 1067.508314439066 293.9985906607089 1076.547270281992 293.0151099512609
38 0.005 0.19 6 728.2067215608835 390.2457546340723 389.3033574686565 1094.768672480873 1095.675232222725 1096.932202008857 1067.515115177855 293.9991929474325 1076.562329770131 293.0117127018531
39 0.005 0.195 5 729.7798606273772 393.0280721917784 392.0839079490796 1094.779709782376 1095.687004218201 1096.945617347076 1067.529352499585 294.0002316938226 1076.581473931985 293.009026238168
40 0.005 0.2 5 731.3450748773142 395.8040128716891 394.8584904226864 1094.772364167926 1095.678685812413 1096.935949213037 1067.531311594121 294.00163342444 1076.591079005438 293.006917251972
41 0.005 0.205 5 732.9351910699227 398.5733066368861 397.6267878665248 1094.7809172329 1095.687391747429 1096.945064393989 1067.544113944524 294.0033713444749 1076.609131493055 293.0052744669426
42 0.005 0.21 5 734.5206262498315 401.3355808437256 400.3884249344562 1094.774796868338 1095.680013154654 1096.936256425136 1067.54660999361 294.0054176697005 1076.619734729772 293.0040051669227
43 0.005 0.215 5 736.114340716083 404.0905935693216 403.1431141392636 1094.783004131545 1095.688564551324 1096.945238909715 1067.558602894821 294.0077644820066 1076.637979635638 293.0030313520119
44 0.005 0.22 4 737.6597077940411 406.8381731344498 405.8906140817492 1094.781807981748 1095.688526120426 1096.945232386357 1067.56235916014 294.0104429401322 1076.650842227109 293.0022955635691
45 0.005 0.225 4 739.1957176229159 409.5780361722593 408.6307135095971 1094.782931931811 1095.689095382142 1096.944968196168 1067.571234874509 294.0134125677679 1076.664613603073 293.0017389173486
46 0.005 0.23 4 740.7578760625584 412.3099580810471 411.3631548060579 1094.783721681873 1095.689445802544 1096.944868483234 1067.580094095609 294.0166740117943 1076.677818338931 293.0013218918925
47 0.005 0.235 4 742.3196848411992 415.0336906385388 414.08767352146 1094.784626445831 1095.689932153347 1096.944815983989 1067.588942029864 294.0202297318641 1076.691652478158 293.0010102053436
48 0.005 0.24 4 743.8884705052069 417.7490086273487 416.8040238441803 1094.786468222167 1095.691126290988 1096.94546815928 1067.598174603677 294.0240795116269 1076.706364278638 293.000777854867
49 0.005 0.245 4 745.4557204452168 420.4557188638664 419.5119912820165 1094.787418489165 1095.691734484114 1096.945521775023 1067.607028231696 294.0282293988586 1076.720216786355 293.0006049580139
50 0.005 0.25 4 747.0230580115747 423.15363774358 422.2113773480758 1094.788461706477 1095.692368262355 1096.945537819672 1067.615875395687 294.0326917326241 1076.734116577393 293.00047669746
51 0.005 0.255 4 748.5882466447612 425.8425970010315 424.902000258671 1094.789497143546 1095.692994681255 1096.94554442477 1067.624819245934 294.0374745071579 1076.748079988318 293.0003816231306
52 0.005 0.26 3 750.0563246531548 428.5225945883055 427.5837730057244 1094.783007899442 1095.68170313794 1096.930151671741 1067.618359875118 294.042667791854 1076.751950300721 293.0003051043946
53 0.005 0.265 4 751.6451379286927 431.1932724679292 430.256517947576 1094.785223022927 1095.685880786493 1096.935808096095 1067.63997315639 294.0480820810728 1076.772286746859 293.0002562756421
54 0.005 0.27 3 753.1352970345728 433.8547906433838 432.9201580506697 1094.798139895926 1095.697667116591 1096.951113749012 1067.647711948808 294.0539539228737 1076.787594225524 293.0002136123042
55 0.005 0.275 3 754.6265615379175 436.5068707705164 435.5745456636888 1094.785818422314 1095.683370286571 1096.929556636936 1067.650578137769 294.0601591805583 1076.791769843747 293.000184141787
56 0.005 0.28 3 756.1268624406451 439.1494794890556 438.2196141435456 1094.800161637693 1095.699586785151 1096.952359888295 1067.669929922663 294.0667212465804 1076.813845036389 293.0001634251316
57 0.005 0.285 3 757.6330108949376 441.7824463736992 440.8551859369615 1094.788234569249 1095.68491408926 1096.929700288076 1067.673956377437 294.0736692883036 1076.818040612063 293.0001487068907
58 0.005 0.29 3 759.1471555738876 444.4057330485043 443.4811882699344 1094.801708499946 1095.700561615431 1096.952285112904 1067.692241928708 294.0810063306087 1076.838872277688 293.0001378444744
59 0.005 0.295 3 760.6461337227332 447.019158342228 446.0974520418295 1094.790173162021 1095.686166938087 1096.929751452814 1067.696841487896 294.0887421964556 1076.844323737296 293.0001298317591
60 0.005 0.3 3 762.1503997267191 449.6227124592627 448.7039348875543 1094.803476004746 1095.701687438186 1096.95221517526 1067.71490845923 294.0968908818622 1076.86550675479 293.0001237568829
61 0.005 0.305 2 763.4670157816317 452.2166226634902 451.3007366555511 1094.803709359427 1095.701067743439 1096.948291829595 1067.633964091777 294.1056995036409 1076.861505067436 293.0001204063854
62 0.005 0.31 2 764.8701820811912 454.8006238362202 453.8878957783694 1094.80050183769 1095.697713391459 1096.944128556344 1067.640069672621 294.1148234746589 1076.871669344246 293.0001177018104
63 0.005 0.315 2 766.2834045778475 457.3746304521328 456.4652155087561 1094.800589347605 1095.6985139912 1096.94534086667 1067.652999542929 294.1243485058289 1076.88349993977 293.0001152254624
64 0.005 0.32 2 767.7014321696779 459.9385760314967 459.0325579147074 1094.802214862673 1095.699694647571 1096.945678559086 1067.667933705178 294.134323684517 1076.89610555835 293.0001130196507
65 0.005 0.325 2 769.1310191483043 462.49240808089 461.5898413212234 1094.80401731529 1095.700913949753 1096.946305122608 1067.68365775861 294.1447387072644 1076.908731328002 293.0001111546726
66 0.005 0.33 2 770.5648044497384 465.0360637325638 464.1369941197057 1094.804463430636 1095.701069210472 1096.94592340666 1067.698552299998 294.1556308210584 1076.920250196981 293.0001096602784
67 0.005 0.335 2 771.9989213527913 467.5694974730096 466.6739729303628 1094.805116738221 1095.701506708721 1096.945935613355 1067.71351385846 294.1670123025657 1076.932011940656 293.0001084917407
68 0.005 0.34 2 773.42842722302 470.0926549506805 469.2007358495029 1094.805956877796 1095.702081109706 1096.945974427018 1067.728283409928 294.1788920787949 1076.944173739396 293.0001076069925
69 0.005 0.345 2 774.8540935221837 472.6054691772666 471.7173691290239 1094.806804108265 1095.702642569257 1096.945997156949 1067.742797910593 294.1912746281665 1076.956416434861 293.000106969968
70 0.005 0.35 2 776.268372164777 475.1078943284361 474.2241144311341 1094.807642335338 1095.703194920109 1096.946008651386 1067.757447048049 294.2041618669239 1076.968704627254 293.000106538705
71 0.005 0.355 2 777.6839855307812 477.5998900174412 476.7205660229009 1094.808441375382 1095.703833694155 1096.946267435672 1067.77112985516 294.2175791479563 1076.980800268905 293.0001062619033
72 0.005 0.36 2 779.0966081126305 480.0813972240954 479.2065613756596 1094.809795977685 1095.704637352613 1096.94628189251 1067.787521964221 294.2315368260743 1076.993677514433 293.0001061321342
73 0.005 0.365 2 780.5090273260905 482.5523348814833 481.6820172062544 1094.811173999187 1095.705698802019 1096.947050333751 1067.802024854753 294.2460327896138 1077.006245008959 293.0001061176276
74 0.005 0.37 2 781.9088016731721 485.0126383898921 484.1468725418923 1094.810801522825 1095.705297338462 1096.945966480493 1067.816155791048 294.2610652182046 1077.017597513952 293.0001061958137
75 0.005 0.375 2 783.3089237245355 487.4622721141547 486.601093074941 1094.812952140841 1095.706882031104 1096.947219225445 1067.831665361205 294.2766718637362 1077.030789756765 293.0001063415709
76 0.005 0.38 2 784.7036651224187 489.901197536214 489.0446438589772 1094.813508855809 1095.707168563419 1096.946779484916 1067.846703699028 294.2928507893411 1077.042810510141 293.0001065236733
77 0.005 0.385 2 786.0930252974734 492.3293807118134 491.47749213204 1094.813915156095 1095.707479215849 1096.946686346633 1067.861416000416 294.3096199095357 1077.054679781613 293.0001067100102
78 0.005 0.39 2 787.4763298810914 494.7467892859612 493.8996066883077 1094.814653557441 1095.708019590901 1096.946735421108 1067.87619283542 294.3269839755609 1077.066641895704 293.0001068663241
79 0.005 0.395 2 788.8538080593224 497.1533981793244 496.3109600421081 1094.815466834144 1095.708574852922 1096.946771354081 1067.891281334632 294.3449444687179 1077.07867578154 293.00010695847
80 0.005 0.4 2 790.2257565625935 499.5491900692908 498.7115316081989 1094.816325792277 1095.70912759934 1096.946797816971 1067.905998847342 294.363512906164 1077.090749886298 293.0001069709005
81 0.005 0.405 2 791.59180264452 501.9341521130854 501.1013072745237 1094.81713992734 1095.709656749595 1096.946815288701 1067.921667017012 294.3826875351421 1077.102770392559 293.0001069066458
82 0.005 0.41 2 792.9536356484759 504.3082555177737 503.480259565705 1094.817982835483 1095.710175875914 1096.946850977037 1067.937122786733 294.4024901066828 1077.114870719561 293.0001067790927
83 0.005 0.415 2 794.3078118252322 506.67149219662 505.8483740295686 1094.818788025332 1095.71069405395 1096.946866535265 1067.952809571733 294.422923791316 1077.126960433681 293.0001066189976
84 0.005 0.42 2 795.6584859803661 509.0238539600535 508.2056392655281 1094.819558948835 1095.711191539722 1096.946873085926 1067.968365938955 294.4440002160071 1077.13894165357 293.0001064605406
85 0.005 0.425 2 797.0004597396921 511.3653342808596 510.5520467743489 1094.820341863044 1095.711703773826 1096.946877919634 1067.983634529823 294.4657200908957 1077.150894870726 293.000106335813
86 0.005 0.43 2 798.3346772078585 513.6959309639113 512.887590206047 1094.821114056924 1095.712212130584 1096.946875862921 1067.998945556728 294.4880877891796 1077.162775969649 293.0001062688807
87 0.005 0.435 2 799.6609518753534 516.0156434766814 515.2122674593008 1094.821883619227 1095.712722985979 1096.946878129622 1068.014212541077 294.5111179084377 1077.174594005044 293.0001062728473
88 0.005 0.44 2 800.9790399744132 518.3244733380448 517.5260785858759 1094.822659190025 1095.713239729442 1096.94688417366 1068.029664576007 294.5348271997593 1077.186386542124 293.0001063541282
89 0.005 0.445 2 802.2892159120805 520.6224198583762 519.8290238393907 1094.823455770526 1095.71375922077 1096.946893384415 1068.045236905054 294.5592117489753 1077.198142245939 293.0001065039916
90 0.005 0.45 2 803.5931315379426 522.9094940634394 522.1211090829116 1094.824209836782 1095.714276755687 1096.946905454705 1068.060845456163 294.5842849548193 1077.209790971337 293.0001067038732
91 0.005 0.455 2 804.8882103364334 525.185702065544 524.4023372257742 1094.824973814118 1095.714788535204 1096.946916912293 1068.076671243194 294.6100429145403 1077.221389100482 293.0001069266752
92 0.005 0.46 2 806.1745976309422 527.4510524491135 526.6727168644962 1094.825750287092 1095.715296956943 1096.946928943884 1068.092544567726 294.6364996971129 1077.232992816944 293.0001071466636
93 0.005 0.465 2 807.4528295441784 529.7055569074423 528.9322578497605 1094.82652288366 1095.715805735862 1096.946940645314 1068.108601176566 294.6636664247072 1077.244567281513 293.0001073403211
94 0.005 0.47 2 808.7235457317014 531.9492291797667 531.1809726956193 1094.827279454154 1095.716302450233 1096.946949152549 1068.124751471681 294.6915452648087 1077.256096180899 293.000107489246
95 0.005 0.475 2 809.9858492113092 534.182082592003 533.4188729278856 1094.828073533237 1095.716794369416 1096.946958382488 1068.140959977854 294.7201334210811 1077.267574498256 293.0001075856877
96 0.005 0.48 2 811.2395772379066 536.4041324505462 535.6459737590458 1094.828767159007 1095.717283179507 1096.946965639777 1068.157148474745 294.749451500306 1077.279245881594 293.0001076311025
97 0.005 0.485 2 812.4851069913456 538.615399186775 537.8622911183851 1094.829508860401 1095.717767066365 1096.946972746177 1068.173525689501 294.77950211857 1077.29057957362 293.0001076346214
98 0.005 0.49 2 813.7229379179946 540.815899662355 540.0678423216323 1094.830245691521 1095.718230252374 1096.946975701977 1068.190130855923 294.8102855754404 1077.301858247434 293.0001076103134
99 0.005 0.495 2 814.9527932476988 543.0056552595745 542.2626471064574 1094.831036141449 1095.718698324715 1096.946989228378 1068.20680742144 294.8418081026894 1077.313093164008 293.0001075741602
100 0.005 0.5 2 816.1745341356815 545.1846911415078 544.4467283530086 1094.83177540075 1095.719179422108 1096.946997445724 1068.223738454935 294.8740821556509 1077.324281970038 293.0001075414879
101 0.005 0.505 2 817.3880942564426 547.3530280981578 546.6201067469583 1094.832536451454 1095.719632780704 1096.946985166904 1068.24035855396 294.9071044992593 1077.335438818375 293.0001075223496
102 0.005 0.51 2 818.5945747395185 549.5106915030943 548.7828059102757 1094.833226104362 1095.720098843129 1096.946995518185 1068.257143222553 294.9408811425575 1077.34651050132 293.0001075240324
103 0.005 0.515 2 819.7935902788906 551.6577056594306 550.9348491989966 1094.83396064401 1095.720585378065 1096.947012594778 1068.274125743391 294.9754147329117 1077.357536085433 293.0001075452831
104 0.005 0.52 2 820.9840708010775 553.7940978206647 553.076263058001 1094.834677910307 1095.721061450365 1096.947023309598 1068.291257073987 295.0107264179752 1077.368508012674 293.0001075816152
105 0.005 0.525 2 822.1669671178147 555.9198962764763 555.207076325648 1094.835375646864 1095.721534366206 1096.947035545594 1068.308431738316 295.046811343031 1077.379418598485 293.0001076258083
106 0.005 0.53 2 823.3432683662506 558.0351284296702 557.3273139771732 1094.836076086315 1095.72199318918 1096.947046695609 1068.325349330906 295.0836550784171 1077.390236583107 293.0001076705992
107 0.005 0.535 2 824.5119054109646 560.1398234200287 559.4370050067147 1094.836773532891 1095.722457076233 1096.947058981892 1068.342585420542 295.1212872287833 1077.401020342769 293.00010771166
108 0.005 0.54 2 825.6742577814517 562.2340106019795 561.5361784589925 1094.837453369784 1095.722916521849 1096.947071944746 1068.360035408035 295.1597042455282 1077.411731555877 293.0001077465633
109 0.005 0.545 2 826.8281795767523 564.3177238086798 563.6248657671965 1094.83813602851 1095.723374320442 1096.947085114561 1068.37724755323 295.1989022833787 1077.422393341711 293.0001077724683
110 0.005 0.55 2 827.9732206322959 566.390993013727 565.7030972268723 1094.838810794661 1095.723824454142 1096.947094345212 1068.394448482511 295.2388909390804 1077.433014156497 293.0001077889996
111 0.005 0.555 2 829.1123216284651 568.4538522418929 567.7709054789934 1094.839422558184 1095.724242192386 1096.947097506684 1068.411837551986 295.2796732243856 1077.443488406358 293.0001077943382
112 0.005 0.5600000000000001 2 830.2445955711655 570.5063354729512 569.8283238500537 1094.84008560975 1095.724663209492 1096.947105390891 1068.429252259913 295.3212591021053 1077.453945027539 293.0001077922557
113 0.005 0.5650000000000001 2 831.3696131350472 572.5484771360152 571.8753867352985 1094.84075549301 1095.725106744116 1096.947120663729 1068.447271794517 295.3636455982283 1077.464361537828 293.0001077870313
114 0.005 0.5700000000000001 2 832.4876388392003 574.5803111299562 573.9121277080368 1094.841416405541 1095.725545313705 1096.947134101318 1068.465107369433 295.4068381417352 1077.474730445046 293.0001077806477
115 0.005 0.5750000000000001 2 833.598901609551 576.6018720656238 575.9385808406375 1094.842077937291 1095.725980649667 1096.947147262304 1068.482786202043 295.4508307396026 1077.485040190555 293.0001077743246
116 0.005 0.58 2 834.7034808116341 578.6131960902075 577.9547819214508 1094.842721840814 1095.726411341183 1096.947154904128 1068.500738534225 295.49563781208 1077.495251595248 293.0001077692249
117 0.005 0.585 2 835.8032777642754 580.6143212326272 579.9607668312525 1094.843381040549 1095.726849716242 1096.947168252173 1068.518583749571 295.5412600186708 1077.505454331684 293.0001077652962
118 0.005 0.59 2 836.8958730700663 582.6052831934554 581.956572360274 1094.84411778695 1095.727316505947 1096.947192197709 1068.536768910488 295.5877025289325 1077.515641420653 293.0001077634636
119 0.005 0.595 2 837.9797480903291 584.5861168971876 583.9422327967071 1094.844768418531 1095.727740035148 1096.947203326675 1068.554856713795 295.6349590079378 1077.525699371047 293.0001077607597
120 0.005 0.6 2 839.0568816363127 586.556863675916 585.9177867597299 1094.845421417346 1095.72816539875 1096.947216306119 1068.573127960818 295.6830350348885 1077.535711647056 293.0001077567707
121 0.005 0.605 2 840.1264942707409 588.5175609745404 587.8832727934347 1094.84605258659 1095.728582810273 1096.947225680886 1068.59154305193 295.7319363462325 1077.545662107182 293.0001077515029
122 0.005 0.61 2 841.1898346324635 590.4682464737424 589.8387284891322 1094.846687726767 1095.728997111474 1096.947236898235 1068.609571401112 295.7816616187972 1077.555538885361 293.0001077456403
123 0.005 0.615 2 842.2471588367607 592.4089600174462 591.7841946160268 1094.847295243363 1095.729410765192 1096.947248919563 1068.627781729445 295.8322111491615 1077.5653329704 293.0001077397648
124 0.005 0.62 2 843.2974078356692 594.339739549297 593.7197070331044 1094.847909973668 1095.729820928138 1096.947258789665 1068.6461106833 295.8835908699903 1077.575097934011 293.0001077332061
125 0.005 0.625 2 844.3409279537733 596.2606228596178 595.6453039012604 1094.848534169666 1095.730231478336 1096.947273333875 1068.664764546103 295.9357954037299 1077.584798523118 293.0001077258839
126 0.005 0.63 2 845.3773777891781 598.1716556957107 597.5610296295312 1094.849358997711 1095.730687673579 1096.947196115468 1068.684351920184 295.9888315623343 1077.594817767115 293.0001077253521
127 0.005 0.635 2 846.4094506158075 600.0728699306187 599.4669181721902 1094.849262271163 1095.730683585186 1096.947009411938 1068.701484105881 296.0426983786555 1077.60362675162 293.0001077237682
128 0.005 0.64 2 847.4329476171929 601.9643099764519 601.3630107867049 1094.850256860678 1095.731426530345 1096.947346771492 1068.72004025828 296.0974044302713 1077.613301129433 293.0001077101508
129 0.005 0.645 2 848.4487415166693 603.8460206025987 603.2493533797524 1094.851279883699 1095.73195898119 1096.947282540332 1068.740042750358 296.1529329616679 1077.623341913605 293.0001076898745
130 0.005 0.65 2 849.4613002396175 605.7180345290947 605.1259795924603 1094.851180635549 1095.731942606971 1096.947086055944 1068.757671746869 296.2093015916417 1077.632082203483 293.0001076643065
131 0.005 0.655 2 850.4652557077789 607.5804007338309 606.9929352247881 1094.852377269804 1095.732690676712 1096.947298978281 1068.777630534243 296.2665081466931 1077.642033779641 293.0001076409634
132 0.005 0.66 2 851.4644264788286 609.4331550494627 608.8502584615408 1094.8524433524 1095.732756069264 1096.947124175002 1068.795686267076 296.3245649729164 1077.650741760931 293.0001076168717
133 0.005 0.665 2 852.4554471274266 611.2763446138848 610.6979946246859 1094.853637809223 1095.733512991038 1096.947338620267 1068.816143977152 296.3834568289217 1077.660621710595 293.0001075968248
134 0.005 0.67 2 853.4425966263892 613.1100041399893 612.5361797703977 1094.853673340854 1095.733557186897 1096.94715395627 1068.834029200387 296.443185490624 1077.669233312668 293.0001075807901
135 0.005 0.675 2 854.4209342347839 614.9341827680365 614.3648614066815 1094.854850242403 1095.734300055444 1096.947362967325 1068.854145424199 296.5037467319376 1077.678989848847 293.0001075751219
136 0.005 0.68 2 855.3952218605064 616.7489154727342 616.184076154131 1094.854874721567 1095.734331563224 1096.947173417862 1068.872025082246 296.5651482938449 1077.687464329135 293.0001075775859
137 0.005 0.6850000000000001 2 856.3613997124022 618.5542519200243 617.9938714555225 1094.856033517802 1095.735066343166 1096.947381950433 1068.892345295044 296.6273783007346 1077.697101122626 293.0001075901975
138 0.005 0.6900000000000001 2 857.3229739616776 620.3502268662777 619.794284424282 1094.856034356074 1095.735088717578 1096.947189784306 1068.910511152849 296.6904484552129 1077.705466584714 293.0001076078756
139 0.005 0.6950000000000001 2 858.2769166141773 622.1368892003386 621.5853618521003 1094.857172828162 1095.735822044174 1096.947401719825 1068.930938405643 296.754358000494 1077.71497864886 293.0001076290259
140 0.005 0.7000000000000001 2 859.2268405536637 623.9142751424755 623.3671407664539 1094.857179697867 1095.735845743325 1096.947214647364 1068.949314528379 296.8191106133143 1077.723246715857 293.0001076456087
141 0.005 0.705 2 860.1688992760874 625.6824368979453 625.1396701723762 1094.858320832193 1095.736569180314 1096.947423701771 1068.969748216814 296.8846881801908 1077.732658761267 293.0001076547616
142 0.005 0.71 2 861.1071172714683 627.4414070189162 626.9029869129356 1094.858332682355 1095.736587582253 1096.947236184634 1068.988214246365 296.9511065737999 1077.740817698081 293.0001076500981
143 0.005 0.715 2 862.0371208332912 629.1912352835028 628.6571378660559 1094.859467640593 1095.737306554754 1096.947446162027 1069.008546656193 297.018358069259 1077.750135599314 293.0001076321124
144 0.005 0.72 2 862.9614437961471 630.931949727739 630.4021559904654 1094.858414806582 1095.736563686117 1096.946478288136 1069.02596546047 297.0864573008215 1077.757426624843 293.0001075973416
145 0.005 0.725 2 863.8817823261621 632.6636132458099 632.1380972907039 1094.861064018201 1095.738439057959 1096.94795312003 1069.047798464313 297.1553793549074 1077.767812555879 293.0001075440905
146 0.005 0.73 2 864.7931801500993 634.3862458181143 633.8649911991364 1094.859788586457 1095.737281862788 1096.946270087965 1069.066229824419 297.2251303475167 1077.775056830927 293.0001074910446
147 0.005 0.735 2 865.7030502082284 636.0999101357746 635.5828914453906 1094.86168742002 1095.73879531345 1096.947712308327 1069.086612939848 297.2957135538825 1077.784562321268 293.0001074407178
148 0.005 0.74 2 866.6043900006185 637.8046326205182 637.2918299947431 1094.860694337973 1095.738025250147 1096.946520182301 1069.104187589333 297.3671385188244 1077.791624895294 293.0001073962056
149 0.005 0.745 2 867.5012661744903 639.5004735280655 638.9918606866567 1094.863253282468 1095.739853422202 1096.948000494883 1069.125951201515 297.4393818910758 1077.801728795211 293.0001073563231
150 0.005 0.75 2 868.3909940799722 641.1874601490456 640.6830167922335 1094.86197469532 1095.738697694977 1096.946328142709 1069.144633071241 297.5124537437391 1077.808774738664 293.000107336915
151 0.005 0.755 2 869.2784381249635 642.8656460422552 642.3653473831802 1094.863886817328 1095.740210960903 1096.947771507532 1069.165252006291 297.5863537497546 1077.81810184537 293.0001073309436
152 0.005 0.76 2 870.1574119872635 644.535058944764 644.0388839797209 1094.862896107044 1095.739434455656 1096.946577853122 1069.183161537889 297.6610867415539 1077.824990688786 293.0001073337634
153 0.005 0.765 2 871.0317779285807 646.195756229783 645.7036807215612 1094.865418987836 1095.741228459472 1096.948028468915 1069.204682797637 297.7366434003327 1077.834849247613 293.0001073365875
154 0.005 0.77 2 871.899485353768 647.8477664425695 647.359770340052 1094.864126054721 1095.740065283255 1096.94636675753 1069.223490985576 297.8130211194655 1077.84173175709 293.0001073440604
155 0.005 0.775 2 872.7631052417109 649.4911371015797 649.0071967048692 1094.864761623261 1095.740630728903 1096.946839377482 1069.242811658194 297.8902397865024 1077.849839603371 293.0001073491734
156 0.005 0.78 2 873.6230450570253 651.1259173523731 650.646008670726 1094.866759799867 1095.742051270884 1096.947863911608 1069.264138776643 297.9682633985257 1077.859063944042 293.0001073434597
157 0.005 0.785 2 874.4747259123244 652.7521349497658 652.2762379598735 1094.865543412033 1095.74110357856 1096.946603761548 1069.282287788031 298.047104693379 1077.865679008208 293.000107327782
158 0.005 0.79 2 875.3222699926961 654.3698456968417 653.8979361007154 1094.867993715887 1095.742869941745 1096.948062536917 1069.303928675761 298.1267578600135 1077.87526590035 293.0001073063933
159 0.005 0.795 2 876.1634520613936 655.9790783263933 655.5111363430419 1094.866658696888 1095.741688103618 1096.946392242383 1069.322793477752 298.2072344597086 1077.881869936175 293.0001072947868
160 0.005 0.8 2 877.0020042734534 657.5798775307931 657.1158812300259 1094.867293969678 1095.742250714668 1096.946878745845 1069.342427867086 298.2885354730362 1077.889778914091 293.0001072864029
161 0.005 0.805 2 877.836108263387 659.1722905035124 658.7122167312968 1094.869290043923 1095.743675883318 1096.947914901554 1069.363809654306 298.370637803012 1077.898811747687 293.0001072754588
162 0.005 0.8100000000000001 2 878.6613733914177 660.7563426239556 660.3001732439403 1094.868022811894 1095.74270133763 1096.946632082461 1069.381983094932 298.4535638550151 1077.905130856983 293.0001072649644
163 0.005 0.8150000000000001 2 879.4815000407017 662.3320827054771 661.8797959066065 1094.869230462571 1095.743548259337 1096.947159354348 1069.402716596356 298.5372943337534 1077.913543675103 293.0001072543101
164 0.005 0.8200000000000001 2 880.2999666626979 663.8995548818831 663.4511289019698 1094.870901783247 1095.744682694398 1096.947942889849 1069.424238144802 298.6218246179766 1077.922334370955 293.0001072472207
165 0.005 0.8250000000000001 2 881.1102944263747 665.4587880491964 665.0142042830739 1094.869569407429 1095.743574753353 1096.946458276023 1069.443316353922 298.7071588627182 1077.928682991145 293.0001072543147
166 0.005 0.8300000000000001 2 881.9163099848639 667.0098242836793 666.5690622123149 1094.870296490729 1095.744198413094 1096.946981526519 1069.463002192764 298.7933048022101 1077.936339210956 293.0001072626002
167 0.005 0.835 2 882.7173171267422 668.5527032137139 668.1157422681144 1094.871061266475 1095.744679128681 1096.947052028115 1069.483322188662 298.8802505791191 1077.944155940269 293.0001072562217
168 0.005 0.84 2 883.5124160562245 670.0874633951922 669.6542841652093 1094.871614176285 1095.74500973232 1096.947050298232 1069.50351033448 298.9680019909262 1077.951780793385 293.0001072380635
169 0.005 0.845 2 884.3038120629878 671.6141413695379 671.1847222238052 1094.872066982618 1095.745300819192 1096.947026627232 1069.523729307139 299.0565371668705 1077.959320968079 293.0001072137554
170 0.005 0.85 2 885.0904422783631 673.132774353167 672.7070653264415 1094.872557110169 1095.74562015008 1096.947042407705 1069.544123102834 299.1458762771173 1077.966815081698 293.0001071913961
171 0.005 0.855 2 885.8722716194249 674.6433958252409 674.2213193804802 1094.873021556226 1095.745935057085 1096.947050208922 1069.564241981841 299.2360087626902 1077.974267427064 293.0001071746247
172 0.005 0.86 2 886.6492870852009 676.1460441573491 675.7275788799649 1094.873453702741 1095.746231934514 1096.947045522242 1069.58427699823 299.3269325319688 1077.981688965777 293.000107160537
173 0.005 0.865 2 887.4212169725978 677.6407660907495 677.2258953491622 1094.873936131571 1095.746550291974 1096.947064801249 1069.604218881196 299.4186436664743 1077.98904026214 293.0001071517474
174 0.005 0.87 2 888.1884532949601 679.1276077427566 678.7163141780156 1094.874390687261 1095.746866780245 1096.947075856155 1069.624420776247 299.5111344730332 1077.996370691769 293.0001071489791
175 0.005 0.875 2 888.9510222650254 680.606613557895 680.1988787800053 1094.874934054525 1095.747182193276 1096.947090496632 1069.644505458761 299.6044027748873 1078.003543298381 293.0001071491782
176 0.005 0.88 2 889.7089994440234 682.0778273645494 681.673631493547 1094.8753986828 1095.747492721063 1096.947102173368 1069.664666653973 299.6984425719021 1078.010780278494 293.0001071497892
177 0.005 0.885 2 890.4624612953088 683.5412907736799 683.1406147190532 1094.875873568571 1095.747800242083 1096.947112397078 1069.684845504475 299.7932594179481 1078.017976786146 293.0001071488584
178 0.005 0.89 2 891.210684544216 684.9970474172733 684.5998703523576 1094.876342008668 1095.748102249255 1096.947120002312 1069.704917670335 299.8888539103058 1078.025144006395 293.0001071439931
179 0.005 0.895 2 891.9542716280281 686.4451394706124 686.0514403953241 1094.876810714737 1095.748406819023 1096.947127642544 1069.725084939632 299.9852109096988 1078.032263777056 293.0001071336429
180 0.005 0.9 2 892.6933975198014 687.885608810347 687.4953676670424 1094.877284882856 1095.74870641548 1096.947133907985 1069.74511220149 300.082320663576 1078.039360282229 293.0001071170898
181 0.005 0.905 2 893.4279691759459 689.3184967077831 688.9316927506972 1094.877728066283 1095.748999618956 1096.947138303114 1069.765387997148 300.1801897357468 1078.046330292621 293.0001070960574
182 0.005 0.91 2 894.1581392150326 690.7438430640884 690.3604565139437 1094.878169475254 1095.749296253952 1096.947145655579 1069.785582977105 300.2787948079771 1078.053345141635 293.0001070734236
183 0.005 0.915 2 894.8837725754249 692.1616890936532 691.7816998028785 1094.878613799176 1095.749591543308 1096.94715353011 1069.805734055991 300.3781233490078 1078.060316659958 293.0001070522219
184 0.005 0.92 2 895.6050293728166 693.5720745032852 693.1954628714651 1094.879052222336 1095.749882832123 1096.947160024652 1069.825924366609 300.4781806543197 1078.06725788756 293.0001070356093
185 0.005 0.925 2 896.3220756958884 694.9750406311941 694.6017865510096 1094.879512421156 1095.750175730881 1096.947169704893 1069.846048752216 300.5789677098007 1078.074231175327 293.0001070260435
186 0.005 0.93 2 897.0348192883193 696.3706283311836 696.0007112389371 1094.879938361974 1095.750465569088 1096.94717651708 1069.866216469202 300.6804718751247 1078.081047917307 293.0001070243316
187 0.005 0.9350000000000001 2 897.7435133594169 697.758877449649 697.3922766784453 1094.88040525251 1095.750811582393 1096.947222807598 1069.886364961093 300.7826851898402 1078.087849968804 293.0001070305241
188 0.005 0.9400000000000001 2 898.4480005409059 699.1398266753836 698.7765230297601 1094.880843537841 1095.751099580546 1096.94723131571 1069.90646983899 300.8856097667688 1078.094643601326 293.0001070423418
189 0.005 0.9450000000000001 2 899.148216271523 700.5135161765834 700.153489946282 1094.881268164575 1095.751381039128 1096.947237729957 1069.926552218832 300.9892464488184 1078.101454883728 293.0001070564202
190 0.005 0.9500000000000001 2 899.8442784366306 701.879985194751 701.5232169251234 1094.881694079043 1095.751666179932 1096.947245514035 1069.946773125826 301.0935787946474 1078.108222934846 293.0001070685061
191 0.005 0.9550000000000001 2 900.5361183522828 703.2392727280683 702.8857428203996 1094.882120561642 1095.751944225076 1096.947251711692 1069.966805830089 301.1986118223246 1078.114958297184 293.0001070755858
192 0.005 0.96 2 901.2236699159724 704.5914179195906 704.241106756289 1094.882538982506 1095.752221545 1096.947258345883 1069.986792881057 301.3043303716724 1078.12164824177 293.0001070760273
193 0.005 0.965 2 901.9072042927304 705.9364593824657 705.5893476330109 1094.882955281188 1095.752499637621 1096.947267069918 1070.006796784074 301.4107489152249 1078.128318676221 293.0001070696552
194 0.005 0.97 2 902.5867490907216 707.2744354494457 706.9305039863709 1094.883373207149 1095.75277417021 1096.947274059639 1070.026827518081 301.5178305824233 1078.134957920139 293.0001070571865
195 0.005 0.975 2 903.262276930167 708.6053855750272 708.2646149082483 1094.883795713145 1095.753047498179 1096.947283382642 1070.046957023511 301.625602553595 1078.141557476491 293.0001070404422
196 0.005 0.98 2 903.9336262047682 709.9293353048664 709.5917091594819 1094.884298164646 1095.753317166545 1096.947289522315 1070.066987741921 301.7340696203663 1078.148132545005 293.0001070219705
197 0.005 0.985 2 904.6009310216762 711.2463381757631 710.9118356151097 1094.884689219904 1095.753587545544 1096.947298340925 1070.086977303584 301.8432155702949 1078.154647076027 293.0001070041402
198 0.005 0.99 2 905.2640691955299 712.5564294631355 712.2250318523155 1094.885094350597 1095.753853906085 1096.947304783409 1070.106859631809 301.9530321032502 1078.161073373521 293.0001069882821
199 0.005 0.995 2 905.9236970105568 713.8596461830145 713.5313347298687 1094.885491523531 1095.754117386684 1096.947310952471 1070.126769993544 302.0635097673204 1078.167453354351 293.0001069768062
200 0.005 1 2 906.5799049773776 715.1560249532837 714.8307809516675 1094.885893831775 1095.754383803681 1096.947319212981 1070.146672917999 302.174653087 1078.173809559652 293.0001069706233
201 0.005 1.005 2 907.2318802270397 716.4456018668631 716.1234072178959 1094.88628844987 1095.754646875577 1096.947327117033 1070.166688444008 302.286453141413 1078.180131262071 293.0001069685816
202 0.005 1.01 2 907.87988144337 717.72841408134 717.4092497925072 1094.886649501294 1095.754895807032 1096.947327968557 1070.186540232786 302.3989128321198 1078.186393726981 293.0001069697796
203 0.005 1.015 2 908.5239789795035 719.0044976891949 718.6883458971666 1094.887043506893 1095.75515087199 1096.94733251686 1070.206386576869 302.5120081960878 1078.192638058615 293.0001069724555
204 0.005 1.02 2 909.1634912476345 720.2738873243329 719.9607312631676 1094.887440066052 1095.755409189615 1096.947340706076 1070.226172496608 302.6257492001259 1078.198903963789 293.0001069759127
205 0.005 1.025 2 909.7994160156396 721.5366206499493 721.2264429686404 1094.887854160249 1095.755669695995 1096.947351933236 1070.24607473646 302.7401224746396 1078.20510185579 293.0001069789101
206 0.005 1.03 2 910.432430264518 722.7927338543894 722.4855165851131 1094.888256629317 1095.755925720193 1096.947361230131 1070.265207157578 302.8551337460333 1078.211260959712 293.0001069802398
207 0.005 1.035 2 911.0615946934132 724.0422624889868 723.7379874953061 1094.888643551242 1095.756174867293 1096.947366328109 1070.285022015189 302.9707839783788 1078.217366863492 293.0001069806587
208 0.005 1.04 2 911.6869551160869 725.2852422891232 724.9838916320161 1094.889011679021 1095.756421962648 1096.947374160108 1070.30476539972 303.0870599681056 1078.223450519381 293.0001069804347
209 0.005 1.045 2 912.3086553837295 726.5217087477821 726.2232646028632 1094.889385824737 1095.756673106918 1096.947380110628 1070.324456474042 303.2039569120942 1078.229512284833 293.0001069785786
210 0.005 1.05 2 912.926724720449 727.7516988793194 727.4561430776342 1094.889779322688 1095.756924449416 1096.947389587713 1070.344045837329 303.321474629742 1078.235576461085 293.0001069767867
211 0.005 1.055 2 913.5411805360869 728.9752450628708 728.6825616623582 1094.890139124729 1095.757168135514 1096.947394909497 1070.363934294234 303.4395904608248 1078.241582151796 293.000106974256
212 0.005 1.06 2 914.1521113394823 730.1923832163687 729.9025552158245 1094.890517894501 1095.757411943866 1096.947402448183 1070.383536621991 303.5583133312323 1078.247565654852 293.0001069714868
213 0.005 1.065 2 914.7595730673314 731.403147992574 731.1161581755389 1094.890884033197 1095.757652456748 1096.947407700233 1070.403070047188 303.6776430807333 1078.253556525533 293.0001069684686
214 0.005 1.07 2 915.3634544291795 732.6075741251783 732.3234053303694 1094.891226829714 1095.757876901509 1096.947403084621 1070.422660231966 303.7975720086389 1078.259437678251 293.0001069656204
215 0.005 1.075 2 915.9638499749399 733.8056962374104 733.5243311826442 1094.891602635965 1095.758123546202 1096.947415583946 1070.442235960025 303.9180948242721 1078.265339035768 293.0001069634833
216 0.005 1.08 2 916.5607353877683 734.9975487910455 734.718969959223 1094.891941171596 1095.75836242355 1096.947423624926 1070.461790577918 304.0391942770819 1078.271192292402 293.0001069622872
217 0.005 1.085 2 917.1541326958994 736.1831641790185 735.9073557647288 1094.892291347983 1095.758595437896 1096.947428323256 1070.481319302628 304.1608943810075 1078.277010679851 293.0001069609967
218 0.005 1.09 2 917.7440543245722 737.3625754455395 737.089523327377 1094.892642789525 1095.758823189206 1096.947427992148 1070.500857647325 304.2831724843963 1078.28282639532 293.0001069584513
219 0.005 1.095 2 918.3307801534515 738.5358934222595 738.2656071061003 1094.89296583911 1095.759060170268 1096.947432946218 1070.522516329162 304.4060187577743 1078.288597558962 293.0001069563741
220 0.005 1.1 2 918.914130748362 739.7030394605093 739.4355052452518 1094.893313835586 1095.759291425817 1096.94744063682 1070.54170467439 304.5294302024774 1078.294322646637 293.0001069540972
221 0.005 1.105 2 919.4941065190364 740.8640573435295 740.5992500004531 1094.893667039627 1095.75952045827 1096.947447052301 1070.561035374069 304.6534101018295 1078.300021968962 293.0001069529378
222 0.005 1.11 2 920.0705851787667 742.0189842638014 741.7568827228797 1094.894016650875 1095.759750129388 1096.947455121497 1070.580271228168 304.7779516787457 1078.305700563159 293.0001069522186
223 0.005 1.115 2 920.6437798139387 743.1678567323066 742.9084414927338 1094.894364546959 1095.759978883905 1096.947461847193 1070.599504940417 304.9030518565302 1078.311356243918 293.0001069507542
224 0.005 1.12 2 921.2134842632989 744.3107108682398 744.0539636845093 1094.894732199363 1095.76021157642 1096.947470401378 1070.618690309247 305.0286994526111 1078.317006541745 293.000106948499
225 0.005 1.125 2 921.7799989586674 745.4475815517263 745.1934842247497 1094.895085971086 1095.760431462685 1096.947474604468 1070.637953838172 305.1548991703583 1078.322609581839 293.0001069457877
226 0.005 1.13 2 922.343330108225 746.5785034644268 746.3270383163159 1094.895428460166 1095.760657201413 1096.947482873773 1070.656965936085 305.2816360857032 1078.328183632311 293.0001069435654
227 0.005 1.135 2 922.9032987993143 747.7035097578893 747.4546595694929 1094.895763798375 1095.760875821287 1096.94748680662 1070.676107604807 305.4089082893902 1078.33371379156 293.0001069411636
228 0.005 1.14 2 923.4602355426867 748.8226344131735 748.5763824105476 1094.896104993911 1095.761098734169 1096.947494362839 1070.69512980109 305.5367115588041 1078.339238609229 293.0001069394898
229 0.005 1.145 2 924.0140429165027 749.9359099383689 749.6922394964894 1094.896437756534 1095.761316570366 1096.947499526024 1070.714308203267 305.6650408453241 1078.344678275487 293.0001069383288
230 0.005 1.15 2 924.5646943129019 751.0433697500151 750.8022645584198 1094.896770455848 1095.761534634598 1096.947506196284 1070.733362326613 305.7938926624068 1078.350137988061 293.0001069376336
231 0.005 1.155 2 925.1122027964375 752.1450469222078 751.9064906871321 1094.897097465122 1095.761749712517 1096.947511070869 1070.752430422059 305.9232636055164 1078.355573949302 293.0001069375199
232 0.005 1.16 2 925.6567057392654 753.2409729368414 753.0049500011042 1094.897435749873 1095.761965427299 1096.947517801414 1070.771338879687 306.0531515868034 1078.360980440107 293.0001069383782
233 0.005 1.165 2 926.1980353832759 754.3311793237287 754.0976740403548 1094.897767456458 1095.762176748086 1096.947522129361 1070.790264772652 306.183551377743 1078.366360964486 293.0001069396599
234 0.005 1.17 2 926.7364001694457 755.4156979172616 755.1846945449205 1094.898092314933 1095.76239073967 1096.947528341333 1070.809147741371 306.3144405785603 1078.371700541247 293.0001069409072
235 0.005 1.175 2 927.2716129397863 756.4945592527239 756.2660430453238 1094.898415760578 1095.762603586324 1096.947536189302 1070.827989125188 306.4458227810725 1078.377013290702 293.0001069420381
236 0.005 1.18 2 927.8037619288949 757.56779572457 757.3417513008284 1094.898732856654 1095.762811550377 1096.947540832704 1070.846776264352 306.5777156325241 1078.382302571428 293.0001069425634
237 0.005 1.185 2 928.3329124233114 758.635437871245 758.411849545196 1094.899052990518 1095.76301966651 1096.947545109779 1070.865580084344 306.7101001354351 1078.387565535778 293.0001069422244
238 0.005 1.19 2 928.8591146368045 759.6975158633678 759.4763685229018 1094.899370431261 1095.763226170152 1096.947551181124 1070.884340326994 306.8429704485233 1078.392800343739 293.0001069409928
239 0.005 1.195 2 929.3823121256524 760.7540600187655 760.5353388775779 1094.899685665553 1095.763431039151 1096.947556648 1070.903087320984 306.9763248378316 1078.398001878802 293.0001069391981
240 0.005 1.2 2 929.9026233329735 761.8051006265339 761.5887909769227 1094.900001667945 1095.763634649329 1096.947561649138 1070.921799868847 307.1101502530827 1078.403182799372 293.0001069371309
241 0.005 1.205 2 930.4200527566122 762.8506678200154 762.6367550070861 1094.900321550283 1095.763840449088 1096.947567231347 1070.940411445462 307.244452315868 1078.408352740051 293.0001069353074
242 0.005 1.21 2 930.9345997846315 763.890791568758 763.6792611950671 1094.900632804365 1095.764043911207 1096.9475737462 1070.959070419194 307.3792084730529 1078.4134886406 293.0001069339376
243 0.005 1.215 2 931.4462570378776 764.9255015840698 764.716339218131 1094.900932852039 1095.764239240854 1096.947579759722 1070.977631074828 307.5144294455627 1078.418609631153 293.000106933093
244 0.005 1.22 2 931.9553311563577 765.9548268538947 765.7480183344001 1094.901235923045 1095.764441136336 1096.947585380066 1070.996175946208 307.6501076395527 1078.423708517169 293.0001069333144
245 0.005 1.225 2 932.4610626259846 766.9787971022689 766.7743284104757 1094.901539558738 1095.764639918267 1096.947590921468 1071.014561950465 307.7862374631502 1078.428780684548 293.0001069347079
246 0.005 1.23 2 932.964195305256 767.9974414655049 767.7952984073978 1094.901844454004 1095.764836130478 1096.947595661887 1071.03314273452 307.9228179752262 1078.433811657051 293.000106936792
247 0.005 1.235 2 933.46452451722 769.0107891753772 768.8109575136741 1094.902142967442 1095.765030729127 1096.947600665279 1071.051628118879 308.0598375791232 1078.438820321787 293.0001069393546
248 0.005 1.24 2 933.9619913043854 770.0188686673916 769.8213347975091 1094.902446089373 1095.76522722109 1096.947606371034 1071.070069281258 308.1973122311215 1078.443811905452 293.0001069423628
249 0.005 1.245 2 934.456704631357 771.0217086932679 770.8264586954429 1094.902744575288 1095.76542003881 1096.947611312816 1071.088443871547 308.3352174652263 1078.448762802173 293.0001069450903
250 0.005 1.25 2 934.9487502888752 772.0193378931419 771.826357768145 1094.903041295356 1095.765612516041 1096.947616014035 1071.106775146176 308.4735463169358 1078.453681426341 293.0001069482051
251 0.005 1.255 2 935.4379681513402 773.0117843862618 772.8210602691584 1094.903330665678 1095.765803016133 1096.947621680068 1071.12513607864 308.6122997860812 1078.458584889949 293.0001069507278
252 0.005 1.26 2 935.9244109875834 773.9990764835825 773.8105944385616 1094.903638152841 1095.765994947545 1096.94762736974 1071.143399188425 308.7514790274652 1078.463469251335 293.0001069523191
253 0.005 1.265 2 936.4081651234402 774.9812420448866 774.7949887528117 1094.903931059821 1095.766183023535 1096.947631345053 1071.161554649566 308.891072567649 1078.468319059349 293.0001069533573
254 0.005 1.27 2 936.8892651237963 775.9583086685942 775.7742707026172 1094.904224271818 1095.766372578735 1096.947638417393 1071.17973883283 309.0310739801832 1078.473149872755 293.0001069539184
255 0.005 1.275 2 937.3677024231025 776.9303043951984 776.7484682446963 1094.904508467871 1095.76655960671 1096.9476436814 1071.197896708276 309.1714796796658 1078.477962188576 293.0001069543602
256 0.005 1.28 2 937.8435832616435 777.8972570897007 777.7176085652062 1094.90478774892 1095.766745320858 1096.947649039505 1071.216062713143 309.3122886629133 1078.482624633303 293.0001069542716
257 0.005 1.285 2 938.3167510201515 778.8591934113977 778.6817199820269 1094.90507251078 1095.766930348947 1096.947653964417 1071.234074513821 309.4534988932092 1078.487417909181 293.0001069539915
258 0.005 1.29 2 938.7872876987182 779.8161409671131 779.6408297559718 1094.905355216478 1095.767112555144 1096.947659175852 1071.25212904158 309.5951059447175 1078.492171445738 293.0001069539137
259 0.005 1.295 2 939.2549875844655 780.7681267330532 780.5949647028248 1094.90563757426 1095.767295030367 1096.947662782568 1071.270139813818 309.737101158402 1078.496903915565 293.0001069542325
260 0.005 1.3 2 939.7200254341998 781.7151768910353 781.5441515294937 1094.905739720779 1095.767328970106 1096.947607336453 1071.288028108354 309.8794845880966 1078.501505059706 293.0001069537383
261 0.005 1.305 2 940.1827287226305 782.6573189741691 782.488417415381 1094.906011765461 1095.767511510889 1096.947611946094 1071.305970209307 310.0222524980645 1078.506177445929 293.0001069538514
262 0.005 1.31 2 940.6430934536295 783.5945794391627 783.427788815432 1094.906288723928 1095.76769121736 1096.947617687567 1071.323870996931 310.1653896478831 1078.510836624607 293.0001069546465
263 0.005 1.315 2 941.1013806068296 784.5269848118265 784.3622924415396 1094.906566292516 1095.76787058274 1096.947622521508 1071.341713772313 310.3089003202923 1078.515484725571 293.000106955954
264 0.005 1.32 2 941.5567027943198 785.4545613279646 785.291954695477 1094.906840531208 1095.768046741202 1096.947626884661 1071.359370189981 310.4527813055986 1078.520093834237 293.0001069573329
265 0.005 1.325 2 942.0095311937357 786.3773346037777 786.2168014447011 1094.907112198418 1095.768224021612 1096.947632655222 1071.377113076925 310.5970266068022 1078.524685037739 293.0001069586514
266 0.005 1.33 2 942.459856729012 787.2953309590454 787.1368591679055 1094.907581878874 1095.768607491008 1096.947680885853 1071.39492548224 310.741629625791 1078.529359775923 293.0001069626529
267 0.005 1.335 2 942.9078367351888 788.2085764287452 788.0521535833232 1094.907869775459 1095.768782331397 1096.947684948637 1071.412645667654 310.8865767313868 1078.533915618167 293.000106966404
268 0.005 1.34 2 943.3533757465598 789.1170964230938 788.9627105531945 1094.908139715263 1095.768953641753 1096.9476900196 1071.430300817608 311.0318801327966 1078.538437483267 293.0001069693735
269 0.005 1.345 2 943.7967621560499 790.0209163311621 789.8685552484473 1094.908400643721 1095.76912312236 1096.947692605116 1071.447989245783 311.1775314280552 1078.542938429601 293.0001069715146
270 0.005 1.35 2 944.2374894711184 790.9200612098581 790.7697127442154 1094.908664553972 1095.769294462548 1096.947698495168 1071.465556685247 311.3235246288664 1078.547414156925 293.0001069728358
271 0.005 1.355 2 944.6758349536515 791.8145564458854 791.6662087481076 1094.908924374052 1095.769462806903 1096.947702085688 1071.483082549121 311.4698561296412 1078.551871365239 293.0001069735284
272 0.005 1.36 2 945.1117999905961 792.7044269500456 792.5580680957939 1094.909185473036 1095.769631005464 1096.947705565913 1071.500552974079 311.6165225604856 1078.55630650779 293.0001069739358
273 0.005 1.365 2 945.5452936195362 793.5896978164096 793.4453160404189 1094.909441577032 1095.769798048564 1096.947709565377 1071.517972043905 311.7635183752091 1078.560723611999 293.0001069742209
274 0.005 1.37 2 945.9764747608647 794.4703935223425 794.3279771033247 1094.909701709483 1095.769965872101 1096.947715570902 1071.53537719951 311.9108410859789 1078.565116968535 293.0001069740417
275 0.005 1.375 2 946.4054181024151 795.3465440614456 795.2060801476606 1094.909966707522 1095.770132552433 1096.947719374132 1071.552726055062 312.0584878250622 1078.569492911189 293.0001069740638
276 0.005 1.38 2 946.832070962127 796.2181676403195 796.0796467976803 1094.910222125611 1095.770297783313 1096.947724508125 1071.57001547867 312.2064475168016 1078.573843978308 293.000106974553
277 0.005 1.385 2 947.2564049255697 797.0852863538233 796.9486973181571 1094.910476765595 1095.770462173937 1096.947729946272 1071.587278565649 312.3547235856416 1078.578168872793 293.0001069756303
278 0.005 1.39 2 947.6784779609513 797.947926146855 797.8132576115047 1094.910728052329 1095.770624050965 1096.947733563954 1071.604513472903 312.5033092022883 1078.582477510518 293.0001069775016
279 0.005 1.395 2 948.0982926027986 798.8061119880139 798.673352462306 1094.910976363828 1095.770787245639 1096.947739482507 1071.621736411497 312.6521971979317 1078.586761865465 293.000106980065
280 0.005 1.4 2 948.5158278149489 799.6598680139975 799.5290062659971 1094.911228129507 1095.770946298922 1096.947742641713 1071.6389018963 312.8013885994301 1078.591022825777 293.000106983116
281 0.005 1.405 2 948.9311277688574 800.5092184585117 800.3802430292714 1094.911474014295 1095.771105947547 1096.947746796872 1071.655852583928 312.9508678899975 1078.595268280559 293.000106986431
282 0.005 1.41 2 949.3441236946951 801.3541867864967 801.2270864994387 1094.911718911771 1095.771264832082 1096.947751506133 1071.672860865715 313.1006435622815 1078.599480303473 293.0001069897164
283 0.005 1.415 2 949.7548936601943 802.1947970295448 802.0695605649345 1094.911969441022 1095.771428130765 1096.947758390627 1071.689860508834 313.2507085514838 1078.603683036882 293.0001069928292
284 0.005 1.42 2 950.1635770363318 803.0310721952205 802.9076886774374 1094.912212353678 1095.771586218534 1096.947760701633 1071.706858626826 313.401061419052 1078.60785424222 293.0001069956215
285 0.005 1.425 2 950.570100757751 803.8630354110281 803.7414939616879 1094.912458930668 1095.771746782548 1096.947766225368 1071.72379507862 313.5517019517494 1078.61201181107 293.000106997804
286 0.005 1.43 2 950.9745966881468 804.6907101626015 804.5710000815567 1094.91270204333 1095.771902753161 1096.947769493899 1071.740668136072 313.7026241162881 1078.616144597599 293.0001069992323
287 0.005 1.435 2 951.3767185711531 805.5141192399295 805.3962297323086 1094.912945625765 1095.772061292752 1096.947774632667 1071.757508599313 313.8538084211826 1078.620282365112 293.0001070001529
288 0.005 1.44 2 951.776724126093 806.3332853478886 806.2172056697693 1094.913186356776 1095.772217171709 1096.947779244019 1071.774271231386 314.0052653460787 1078.624413436484 293.000107000783
289 0.005 1.445 2 952.1745467990371 807.1482316644036 807.0339511331682 1094.913424354539 1095.77237158384 1096.947782344724 1071.79099350906 314.1569848556111 1078.628514976064 293.0001070012702
290 0.005 1.45 2 952.5704025776205 807.958980949667 807.8464888685465 1094.913663983601 1095.772526822543 1096.947787875237 1071.807639715725 314.3089710144722 1078.632585118331 293.0001070018708
291 0.005 1.455 2 952.9640689586664 808.7655553741025 808.6548413827798 1094.913900994182 1095.772680968859 1096.947792800022 1071.824296395532 314.4612119505337 1078.636631558828 293.0001070026897
292 0.005 1.46 2 953.3556416342637 809.5679775558046 809.4590312252914 1094.914139833816 1095.772833829139 1096.947797105895 1071.840916968981 314.6137033790529 1078.640658555927 293.0001070035978
293 0.005 1.465 2 953.7451376181236 810.3662703140731 810.2590812906491 1094.914374781917 1095.772985100036 1096.947800956316 1071.857516356025 314.7664423636626 1078.644670936892 293.00010700469
294 0.005 1.47 2 954.1325612505708 811.1604553733687 811.0550132974812 1094.914515121038 1095.773136564745 1096.947804324184 1071.874136700076 314.9194321993277 1078.648623674374 293.0001070059164
295 0.005 1.475 2 954.5179381056207 811.9505505190984 811.846853093357 1094.914779755316 1095.773285467448 1096.947807396367 1071.890832489641 315.0726679588743 1078.652633257629 293.0001070072172
296 0.005 1.48 2 954.9010480755963 812.7365813732689 812.634610480418 1094.915013272198 1095.773435743417 1096.947810798324 1071.907364608808 315.2261363513287 1078.656599758389 293.0001070083343
297 0.005 1.485 2 955.2822055965127 813.5185712985915 813.4183172138727 1094.915240449039 1095.773583190135 1096.947814493738 1071.923902284206 315.3798413146872 1078.660556328329 293.0001070093982
298 0.005 1.49 2 955.6614207572602 814.2965419716986 814.1979947363844 1094.915475464489 1095.773732167911 1096.947817868907 1071.940370893035 315.5337727588845 1078.664486571328 293.0001070118714
299 0.005 1.495 2 956.0386703965744 815.0705139569862 814.9736634525309 1094.915701456651 1095.773882596589 1096.947821033507 1071.956778600384 315.6879335833801 1078.668389641154 293.0001070141327
300 0.005 1.5 2 956.4138845722076 815.8405085206738 815.7453446805745 1094.915925911187 1095.774027373518 1096.947825146824 1071.973144032835 315.8423256590821 1078.672263496863 293.0001070158172
301 0.005 1.505 2 956.787196110849 816.6065470641474 816.5130598956355 1094.916149393985 1095.774172072558 1096.94782913923 1071.989448072116 315.996936913111 1078.676120060027 293.0001070174879
302 0.005 1.51 2 957.1585058750844 817.3686500650966 817.2768297706224 1094.916371099728 1095.774316195973 1096.947833122324 1072.005712296932 316.1517606033421 1078.67995082502 293.000107019372
303 0.005 1.515 2 957.5278130094558 818.1268396383546 818.0366763729822 1094.916592835991 1095.774459605951 1096.947837128485 1072.021956424127 316.3067917663951 1078.683768436002 293.0001070214345
304 0.005 1.52 2 957.8951981924303 818.881136610284 818.7926205774423 1094.916812879466 1095.774603372996 1096.947841976491 1072.03817219203 316.4620329565125 1078.687584898105 293.0001070235775
305 0.005 1.525 2 958.2606441827385 819.6315616982973 819.5446833492219 1094.917032547744 1095.774746370347 1096.947847239655 1072.054305912598 316.6174931629323 1078.691382709447 293.000107025718
306 0.005 1.53 2 958.6241528030893 820.3781358736391 820.2928856768291 1094.917250750844 1095.774885698848 1096.947849112976 1072.070430095414 316.7731556790813 1078.695161983584 293.0001070276575
307 0.005 1.535 2 958.9858723351549 821.1208797944357 821.0372481788326 1094.91746623667 1095.775024764835 1096.947852340113 1072.086472442222 316.9290213437263 1078.698939346863 293.0001070296018
308 0.005 1.54 2 959.3455576390345 821.8598138421651 821.777791457013 1094.917679761917 1095.775163677298 1096.947855971976 1072.10249516189 317.0850855273428 1078.702682430435 293.0001070313733
309 0.005 1.545 2 959.703343905966 822.5949582226202 822.5145357919 1094.917892070936 1095.775301669752 1096.947859504212 1072.118467337766 317.2413431928963 1078.706410868181 293.000107033219
310 0.005 1.55 2 960.0592347443022 823.3263331894783 823.2475014547291 1094.918108680386 1095.775440126315 1096.947863994313 1072.134314103216 317.3977814360725 1078.710126537438 293.0001070350154
311 0.005 1.555 2 960.4131415432637 824.0539588098125 823.9767085515001 1094.918320207968 1095.775576374646 1096.947866849346 1072.150215829844 317.5544072153176 1078.713825829199 293.0001070366656
312 0.005 1.56 2 960.7652798237351 824.7778547408742 824.7021769088601 1094.918530152537 1095.775715108026 1096.947872254408 1072.166027523059 317.7112178149488 1078.717500209614 293.0001070380551
313 0.005 1.565 2 961.1154734310187 825.4980410716631 825.4239265456087 1094.918736011456 1095.775848617548 1096.94787584982 1072.181894948368 317.8682030187156 1078.721157993445 293.0001070392253
314 0.005 1.57 2 961.4648280359006 826.2145421502971 826.1419809932236 1094.920164049297 1095.776900453843 1096.948824873297 1072.198915664398 318.0253163764255 1078.725858926584 293.0001070359646
315 0.005 1.575 2 961.8104711140739 826.9273673484993 826.8563526735243 1094.918548086878 1095.775747298671 1096.947544406487 1072.212669668097 318.1826578425785 1078.727933750364 293.0001070402477
316 0.005 1.58 2 962.1561760311403 827.6365485736391 827.5670690034981 1094.920718222766 1095.777324861768 1096.949026033901 1072.23017768211 318.3401355634338 1078.73311694638 293.0001070358876
317 0.005 1.585 2 962.4981868947893 828.3420926963621 828.2741417131416 1094.919057497576 1095.776061109382 1096.947561431164 1072.244023979313 318.4978268794928 1078.735176761312 293.0001070371936
318 0.005 1.59 2 962.8403664241725 829.0440318074543 828.977598183155 1094.921136354617 1095.77756995364 1096.949003552297 1072.261449762375 318.6556285756284 1078.740294393545 293.0001070307355
319 0.005 1.595 2 963.1797236047209 829.7423764784074 829.6774529070306 1094.92048682262 1095.77708236985 1096.948355290711 1072.276262721773 318.8135840142205 1078.743185680155 293.0001070291219
320 0.005 1.6 2 963.5172907054769 830.4371488693113 830.3737262926045 1094.920815982597 1095.77737378797 1096.948599593621 1072.291582693548 318.9717340804838 1078.746714078385 293.0001070300999
321 0.005 1.605 2 963.8530931800833 831.1283676643934 831.0664373999059 1094.921147426896 1095.777582748724 1096.948633681695 1072.307135107556 319.1300366783071 1078.75032510977 293.0001070325635
322 0.005 1.61 2 964.1871549472777 831.8160513732798 831.7556048491273 1094.921318937666 1095.777709765958 1096.948631327152 1072.322553232839 319.2884860237646 1078.753858868224 293.000107036497
323 0.005 1.615 2 964.5195302772377 832.5002193023795 832.4412478927233 1094.921488869316 1095.777818413015 1096.948614507268 1072.337912982921 319.4470824680434 1078.757355315488 293.0001070430841
324 0.005 1.62 2 964.8501704488717 833.1808899998638 833.1233850407187 1094.921661871215 1095.777928861762 1096.948603882871 1072.353220551765 319.6058165230526 1078.760816324806 293.0001070528309
325 0.005 1.625 2 965.1790693024438 833.8580822470476 833.802035341019 1094.921843466842 1095.778048211057 1096.948602992247 1072.368453853645 319.7646943067828 1078.764255598928 293.0001070655388
326 0.005 1.63 2 965.5062578602617 834.5318148346705 834.4772175862454 1094.922029002011 1095.778169900888 1096.948603263455 1072.383617215511 319.9237062144747 1078.767676332951 293.0001070803032
327 0.005 1.635 2 965.8317352774195 835.2021058468982 835.1489498821178 1094.922216178487 1095.778295162124 1096.948607174482 1072.398752205602 320.082847736881 1078.7710742127 293.0001070940387
328 0.005 1.64 2 966.1554707183683 835.8689738318666 835.8172508579831 1094.922411765065 1095.778425277312 1096.948615759076 1072.413853358835 320.2421167007706 1078.774460732506 293.0001071044297
329 0.005 1.645 2 966.4775042602778 836.5324367057403 836.4821383631484 1094.922600735092 1095.778553474532 1096.948622925708 1072.428899828877 320.4015003760808 1078.777819877356 293.0001071084268
330 0.005 1.65 2 966.7978832202263 837.1925128826643 837.1436309819122 1094.922792705667 1095.778678152298 1096.94862836542 1072.443900837625 320.5610185618071 1078.781179093574 293.0001071056255
331 0.005 1.655 2 967.1165773269072 837.8492208897433 837.8017472109166 1094.922985887581 1095.778803932015 1096.948634379645 1072.458861674388 320.7206709486962 1078.784524310529 293.0001070955425
332 0.005 1.66 2 967.4335626381162 838.502577078761 838.4565046130981 1094.923177675175 1095.778928158207 1096.94863982139 1072.473763879758 320.8804456067252 1078.787863339615 293.0001070792536
333 0.005 1.665 2 967.7489686410914 839.15260012588 839.1079207026861 1094.923372819514 1095.779051194312 1096.948644823203 1072.488666249355 321.0403270352132 1078.791196217493 293.0001070588843
334 0.005 1.67 2 968.0625831816196 839.7993076497208 839.7560131720891 1094.92356020184 1095.779173284203 1096.948649404321 1072.503470091387 321.200325666557 1078.794506214408 293.0001070376923
335 0.005 1.675 2 968.3747004792269 840.4427178150934 840.4007999346653 1094.923742022398 1095.779291231603 1096.948651878452 1072.518228472105 321.3604273640203 1078.797786825511 293.0001070192382
336 0.005 1.68 2 968.6851838017163 841.0828480657474 841.0422986798905 1094.923923678402 1095.77941043187 1096.94865479455 1072.532961237562 321.5206509932243 1078.801053564478 293.0001070068067
337 0.005 1.685 2 968.994045913768 841.7197160938 841.6805272936929 1094.924098762884 1095.779527423932 1096.9486572279 1072.547615879595 321.6809691384969 1078.804284173425 293.0001070025938
338 0.005 1.69 2 969.3013204401913 842.3533390482957 842.3155029360884 1094.924282545929 1095.779648329505 1096.948662171415 1072.562232617867 321.8413836447427 1078.807514532843 293.000107007541
339 0.005 1.695 2 969.6070106928131 842.9837339733349 842.9472428826515 1094.924465057866 1095.779768370169 1096.948666315727 1072.57679332513 322.0018930872533 1078.810737702828 293.0001070208959
340 0.005 1.7 2 969.9111233411039 843.6109180425805 843.5757642931526 1094.924663875453 1095.779887528502 1096.948670995534 1072.591293269693 322.1625040046308 1078.813937822052 293.0001070403088
341 0.005 1.705 2 970.2136441633598 844.2349085774036 844.2010843780063 1094.92484930827 1095.780002988266 1096.948674491292 1072.605766781017 322.3232096335144 1078.81714844997 293.0001070625298
342 0.005 1.71 2 970.5145795810497 844.8557228832686 844.8232205040523 1094.925034905058 1095.780120954538 1096.948678665961 1072.620211121161 322.4840007871606 1078.82031958267 293.0001070840273
343 0.005 1.715 2 970.8139258519707 845.4733776475398 845.4421894478672 1094.925215746698 1095.780236357536 1096.948683180401 1072.634602501306 322.6448722461121 1078.823469555012 293.0001071017549
344 0.005 1.72 2 971.1117624210146 846.0878896083235 846.0580080298902 1094.925392260886 1095.78035082623 1096.94868548113 1072.648956952709 322.8058373898697 1078.826609899302 293.0001071134881
345 0.005 1.725 2 971.4080520106206 846.699275336651 846.6706928908425 1094.925566055338 1095.780463693009 1096.948689089676 1072.663230264817 322.9668750216125 1078.829736932259 293.0001071184505
346 0.005 1.73 2 971.7028334250911 847.3075516160036 847.2802607414391 1094.925739016862 1095.780577083679 1096.948692404065 1072.677473915363 323.1279963808516 1078.832846172062 293.0001071171142
347 0.005 1.735 2 971.9960714266717 847.912734948705 847.8867282897054 1094.925913496578 1095.780690135635 1096.948695835485 1072.691670915304 323.2891786045926 1078.835949578299 293.0001071110566
348 0.005 1.74 2 972.287786194542 848.5148416528053 848.4901118262029 1094.926084187044 1095.780801797238 1096.948699356822 1072.705838753725 323.4504417222202 1078.839032875694 293.0001071021999
349 0.005 1.745 2 972.577983190817 849.1138880172226 849.0904277197825 1094.926257617806 1095.780913888057 1096.948703898882 1072.71993890773 323.6117836077523 1078.842098756558 293.000107092831
350 0.005 1.75 2 972.866680994047 849.7098904307605 849.687692380918 1094.926428158713 1095.781025384296 1096.948707325881 1072.733974403089 323.7731868309232 1078.845155612593 293.0001070848407
351 0.005 1.755 2 973.1538686904718 850.3028648608833 850.2819218879822 1094.926597699286 1095.781135873509 1096.948710875521 1072.747965587854 323.9346622366738 1078.848191933717 293.0001070793965
352 0.005 1.76 2 973.4395436933219 850.8928274183808 850.8731323409359 1094.926766651258 1095.781245675102 1096.94871384684 1072.761815987348 324.0961979471213 1078.851216486266 293.0001070771273
353 0.005 1.765 2 973.7237527999151 851.4797942390719 851.461339937946 1094.926933821892 1095.781354553561 1096.948717619545 1072.775782955799 324.2577944791061 1078.854225300916 293.0001070777985
354 0.005 1.77 2 974.0064897873312 852.063781171488 852.0465605518875 1094.927101015374 1095.781464061691 1096.948720373879 1072.789637007205 324.4194508630148 1078.857219440291 293.0001070807618
355 0.005 1.775 2 974.2878967120877 852.6448039851327 852.6288100395216 1094.92726747503 1095.781572433803 1096.948724600024 1072.803467035604 324.5811611583952 1078.860199403972 293.0001070850687
356 0.005 1.78 2 974.5676998567328 853.2228787085759 853.208104237463 1094.927429771067 1095.7816786307 1096.948727335002 1072.817241815294 324.7429292071655 1078.863162604882 293.0001070898086
357 0.005 1.785 2 974.8459824073223 853.7980205678118 853.7844586932756 1094.927597423012 1095.781787659422 1096.948732112349 1072.830958724348 324.9047301430556 1078.866115169093 293.0001070942183
358 0.005 1.79 2 975.1229260304277 854.370245292513 854.357889104821 1094.927760346776 1095.781894316538 1096.948736527174 1072.844647180862 325.0665728224221 1078.869055878633 293.0001070977123
359 0.005 1.795 2 975.3984594875719 854.9395681633137 854.9284107935721 1094.927920726799 1095.781997889763 1096.94873782595 1072.85831567244 325.2284589422311 1078.871971581937 293.0001071001379
360 0.005 1.8 2 975.6725791720104 855.5060047871134 855.4960394039027 1094.928083712566 1095.782104817394 1096.948742079943 1072.871931926563 325.3903931542289 1078.874881280957 293.0001071015967
361 0.005 1.805 2 975.9453156574639 856.0695703352059 856.0607901779806 1094.928243866591 1095.782210239121 1096.948746936248 1072.885467161872 325.5523736129115 1078.877773096037 293.0001071026576
362 0.005 1.81 2 976.2167109755718 856.6302813032677 856.6226793821171 1094.928526535515 1095.78235719487 1096.948772511697 1072.899012813349 325.7143859547579 1078.880741508741 293.0001071016308
363 0.005 1.815 2 976.4866219945981 857.1881516416742 857.1817213299146 1094.928685424428 1095.782462241126 1096.948777202256 1072.912482868219 325.8764291118505 1078.883614196218 293.0001071005807
364 0.005 1.82 2 976.755120449545 857.743196572142 857.7379312180317 1094.928841625762 1095.782564531605 1096.94878037985 1072.925926031751 326.0385134472907 1078.886460161738 293.0001070998147
365 0.005 1.825 2 977.0222685212683 858.2954306932619 858.2913237116293 1094.928999288132 1095.782667907338 1096.94878391636 1072.939275839352 326.2006351103761 1078.889302214766 293.0001070995934
366 0.005 1.83 2 977.2880775231887 858.844868635707 858.8419133082451 1094.929183501219 1095.782788531559 1096.948798950889 1072.952521701524 326.362784720298 1078.892147171368 293.0001071002622
367 0.005 1.835 2 977.552467514957 859.3915252107654 859.389715197739 1094.929341538729 1095.782888198992 1096.948801726064 1072.965714517464 326.5249580911345 1078.894952124838 293.0001071013984
368 0.005 1.84 2 977.8155288780215 859.9354154084059 859.9347441372806 1094.929500636086 1095.782990837653 1096.948806481862 1072.978893569161 326.6871603105852 1078.897744979648 293.0001071033441
369 0.005 1.845 2 978.0772580373095 860.4765538519825 860.4770148516151 1094.929653758757 1095.783090159563 1096.948809913481 1072.992056333671 326.8493824518085 1078.900525374814 293.0001071054368
370 0.005 1.85 2 978.3376448472612 861.0149552086207 861.0165420310109 1094.929809492455 1095.783191627909 1096.948813762948 1073.005184127499 327.0116146782408 1078.903290242459 293.0001071072932
371 0.005 1.855 2 978.5966971827472 861.5506337753303 861.5533400357108 1094.929960633598 1095.783290321677 1096.948816228025 1073.018282742628 327.1738642578579 1078.906043775812 293.000107108551
372 0.005 1.86 2 978.8544054228422 862.0836039143128 862.0874233059081 1094.930112495158 1095.783388863382 1096.948820380089 1073.031309780999 327.3361282075772 1078.90878103748 293.0001071093652
373 0.005 1.865 2 979.1107966658137 862.6138798822186 862.6188060747098 1094.930263926792 1095.783487536248 1096.948823229418 1073.044278527573 327.4984114607283 1078.911508393401 293.0001071099485
374 0.005 1.87 2 979.3658680219988 863.1414759498477 863.1475027152901 1094.930413289296 1095.783584190018 1096.948825615386 1073.0572051696 327.6607011295171 1078.914223355582 293.000107110725
375 0.005 1.875 2 979.6196062199043 863.6664059831243 863.6735273036934 1094.930563082872 1095.783680930907 1096.948828893597 1073.070087910092 327.8230023737216 1078.91692282377 293.0001071117332
376 0.005 1.88 2 979.8720288972305 864.1886842752726 864.1968939379566 1094.930711146118 1095.783778612655 1096.948832510178 1073.082935205716 327.9853107780114 1078.919610909448 293.0001071125439
377 0.005 1.885 2 980.1231549513229 864.7083246963764 864.7176165542908 1094.930857227808 1095.783874471718 1096.948835227423 1073.095692626721 328.1476353250282 1078.922284665947 293.0001071132152
378 0.005 1.89 2 980.3730015431191 865.2253413934735 865.2357091330081 1094.931008058296 1095.783970940122 1096.948839317258 1073.108433349345 328.309951422812 1078.92494732472 293.0001071138166
379 0.005 1.895 2 980.6215770849822 865.7397482709805 865.7511857306065 1094.93115592823 1095.78406495172 1096.948842378342 1073.121156761318 328.472255264269 1078.927592402118 293.0001071145778
380 0.005 1.9 2 980.8688362288466 866.2515587950058 866.2640599608266 1094.931302071288 1095.784160020726 1096.948844592936 1073.133827314364 328.6345565281469 1078.930218684978 293.000107115591
381 0.005 1.905 2 981.114801038981 866.7607868683216 866.774345896855 1094.931445687618 1095.784253019992 1096.948847803227 1073.146394064585 328.7968577168518 1078.932833824752 293.0001071166337
382 0.005 1.91 2 981.3595591998567 867.2674460076689 867.2820568693764 1094.931589430536 1095.784346856864 1096.948850585752 1073.158959403934 328.9591697399985 1078.935433513399 293.0001071176766
383 0.005 1.915 2 981.6031142370898 867.7715502077447 867.7872067043337 1094.931731180459 1095.784437296647 1096.94885178447 1073.171492960486 329.1214477946132 1078.938015770216 293.0001071188395
384 0.005 1.92 2 981.8454036732937 868.2731126297994 868.2898088932021 1094.93187471994 1095.784531396227 1096.948855712472 1073.183957704024 329.2837197554641 1078.940594752107 293.0001071200793
385 0.005 1.925 2 982.0864347969683 868.7721467505211 868.7898769525224 1094.932018069677 1095.78462387461 1096.94885946696 1073.196387243276 329.445990175864 1078.943161275266 293.000107121451
386 0.005 1.93 2 982.3262285708315 869.2686657485447 869.2874240793493 1094.932161277308 1095.784716523907 1096.948862997702 1073.208764042932 329.608243202871 1078.945714116599 293.0001071228716
387 0.005 1.935 2 982.5647962433766 869.7626828214767 869.7824634905926 1094.932300723199 1095.784806983028 1096.948865008427 1073.221116797058 329.7704687763832 1078.948254386287 293.000107124151
388 0.005 1.94 2 982.802151818123 870.2542111443333 870.2750084969815 1094.93244035253 1095.784896710928 1096.948867951148 1073.233424521912 329.9326740409993 1078.950780801843 293.0001071253603
389 0.005 1.945 2 983.0383338666586 870.7432676700876 870.765071654786 1094.932581457218 1095.784987822758 1096.948870936448 1073.245646035673 330.0948638670733 1078.953292556389 293.0001071266634
390 0.005 1.95 2 983.2732242950995 871.2298223356257 871.2526135814671 1094.932735066564 1095.785073706392 1096.948873572997 1073.256696666751 330.2570306008851 1078.955792643101 293.000107127353
391 0.005 1.955 2 983.5069801157862 871.713946978297 871.7377202876704 1094.932876012992 1095.785163682688 1096.948876517483 1073.26890534489 330.4191661051498 1078.958293211576 293.0001071281088
392 0.005 1.96 2 983.7395184201251 872.1956488464147 872.220403280664 1094.933006684581 1095.78525291388 1096.948880691191 1073.281016939706 330.5812737949987 1078.960772523269 293.0001071284406
393 0.005 1.965 2 983.9709208754534 872.6749380677145 872.7006685459628 1094.933146523418 1095.785343378434 1096.948885287715 1073.293093467111 330.743346836544 1078.963245010617 293.0001071288365
394 0.005 1.97 2 984.2011234045791 873.1518249494644 873.1785222641585 1094.933281230958 1095.785429268116 1096.948886746598 1073.305130446056 330.9053917127554 1078.965700250125 293.0001071295197
395 0.005 1.975 2 984.4301976554854 873.626320043456 873.6539809648374 1094.933413885866 1095.785515034722 1096.948888133989 1073.317109907455 331.067408812011 1078.968146409793 293.0001071306213
396 0.005 1.98 2 984.6580601188783 874.0984343708676 874.1270575327086 1094.933547477157 1095.785600685572 1096.948890961348 1073.32905221698 331.2293872187849 1078.970577506071 293.0001071322949
397 0.005 1.985 2 984.8847534698045 874.5681800349203 874.5977630068913 1094.933682689567 1095.785689590319 1096.948894953473 1073.340951747575 331.3913268984591 1078.973001276215 293.0001071341691
398 0.005 1.99 2 985.1103067325507 875.0355689455971 875.066108320425 1094.933813797749 1095.78577429947 1096.948897136454 1073.352801518764 331.5532263698929 1078.975422544152 293.0001071359105
399 0.005 1.995 2 985.3347132108612 875.5006130999082 875.5321048863531 1094.933944261602 1095.785858654764 1096.948898628506 1073.364597371974 331.7150840656053 1078.97784113316 293.0001071374376
400 0.005 2 2 985.5579783983211 875.9633244577445 875.9957642758825 1094.934075673938 1095.785943120823 1096.948901048581 1073.376355818293 331.876899344527 1078.980243435944 293.0001071386097
401 0.005 2.005 2 985.7801017633547 876.4237149518427 876.4570981312294 1094.934210396274 1095.786030584547 1096.9489062365 1073.388068098808 332.0386673371904 1078.982640042108 293.0001071397336
402 0.005 2.01 2 986.0010986421776 876.8817964568083 876.9161181820641 1094.934340840466 1095.786115589156 1096.948909307438 1073.399732426281 332.2003921785956 1078.985023861751 293.0001071407377
403 0.005 2.015 2 986.2209780078736 877.3375809175151 877.372836305409 1094.934470435865 1095.786198751509 1096.948912163003 1073.411341573771 332.3620629905868 1078.98739307435 293.0001071415881
404 0.005 2.02 2 986.439745527211 877.7910802026367 877.8272642803909 1094.9345967698 1095.786280766246 1096.948913717579 1073.422921969514 332.5236734315394 1078.98974902207 293.0001071422547
405 0.005 2.025 2 986.6574086198347 878.2423061206712 878.2794139084564 1094.934724957751 1095.786364241493 1096.948916454446 1073.434463217039 332.6852553529951 1078.992100046873 293.0001071428269
406 0.005 2.03 2 986.8739406976855 878.6912703880243 878.7292969712398 1094.934823839541 1095.78643064458 1096.948911089269 1073.445924829162 332.8467835989238 1078.994396116483 293.0001071429353
407 0.005 2.035 2 987.0894627908239 879.1379848954061 879.176925187757 1094.934950078876 1095.786514238111 1096.948912745684 1073.457400051854 333.0082515593307 1078.996724184883 293.0001071427547
408 0.005 2.04 2 987.3038202455622 879.5824611941765 879.622310191058 1094.935076058518 1095.786596162874 1096.94891695123 1073.468800103852 333.169664210081 1078.999031385627 293.0001071423411
409 0.005 2.045 2 987.517109185428 880.0247109419682 880.0654637241726 1094.935200792436 1095.786676841335 1096.948918998198 1073.480153786413 333.3310212294353 1079.00132676174 293.0001071422581
410 0.005 2.05 2 987.7293210783765 880.4647456645766 880.5063972991157 1094.935323769005 1095.786755818231 1096.948920931228 1073.491462426083 333.4923272897454 1079.003608224805 293.0001071426831
411 0.005 2.055 2 987.9404645116404 880.9025770230586 880.945122587353 1094.935449473736 1095.786837828918 1096.948924080654 1073.502738524158 333.6535663430911 1079.005880782368 293.0001071436174
412 0.005 2.06 2 988.1505372465115 881.3382164689715 881.3816510564792 1094.935571627073 1095.786916183455 1096.948926015359 1073.513958736651 333.814736928875 1079.008145123549 293.0001071447982
413 0.005 2.065 2 988.3595402449162 881.7716757140236 881.815994111763 1094.9356919426 1095.786996180718 1096.948929659826 1073.525132020312 333.9758433006957 1079.010397235269 293.0001071462365
414 0.005 2.07 2 988.5674817459935 882.2029651284739 882.2481638425604 1094.935815088206 1095.787074786625 1096.948931293373 1073.536263750138 334.1368874618407 1079.012639139589 293.0001071478097
415 0.005 2.075 2 988.7744223098096 882.6321318395122 882.6782213017578 1094.935922785455 1095.787155514521 1096.948934242189 1073.548440641415 334.2978596095073 1079.014868511394 293.0001071498142
416 0.005 2.08 2 988.9802912429278 883.0591342321684 883.1061091232301 1094.936042291446 1095.787233916022 1096.948937163103 1073.559432294823 334.4587527943369 1079.017081997674 293.0001071515826
417 0.005 2.085 2 989.1851249936718 883.4839921387909 883.5318391722362 1094.936160826091 1095.787311598212 1096.948940002596 1073.570410177469 334.6195825743812 1079.019287938288 293.0001071534222
418 0.005 2.09 2 989.3888245429299 883.9066806211989 883.9553803992145 1094.9362924083 1095.787384560857 1096.948941708516 1073.580306043239 334.7803412792035 1079.021489381622 293.0001071547273
419 0.005 2.095 2 989.5914978058975 884.3272641866955 884.3768107779292 1094.936413890174 1095.787462761332 1096.948945238046 1073.591286216468 334.9410239852135 1079.023677104328 293.0001071557147
420 0.005 2.1 2 989.793159148589 884.7457507583794 884.7961425737354 1094.93653304243 1095.787538964853 1096.948946770953 1073.602184661891 335.1016356724845 1079.025860790949 293.000107155783
421 0.005 2.105 2 989.993801886108 885.1621505951725 885.2133844152692 1094.936652858714 1095.787616388994 1096.948949951972 1073.61302664447 335.2621672158527 1079.028036396113 293.0001071552256
422 0.005 2.11 2 990.1935994104765 885.5764735222854 885.6285457168366 1094.936769530697 1095.78769040122 1096.948951570346 1073.623827857656 335.4226195291254 1079.030190039126 293.0001071545517
423 0.005 2.115 1 990.3716929523569 885.9856485234402 886.038859391184 1094.93245872441 1095.780989080112 1096.942409712156 1073.726819381897 335.5808368467005 1079.035344064314 293.0001072095703
424 0.005 2.12 2 990.5740219860576 886.3957454959736 886.4497009483918 1094.921784247777 1095.774007959205 1096.931442093473 1073.627500826835 335.7424835943893 1079.023817091095 293.0001072616595
425 0.005 2.125 1 990.7576511169556 886.8008056903982 886.8558445984123 1094.93095600476 1095.779994349394 1096.939801382805 1073.737892484968 335.9006789859945 1079.039160693682 293.0001073995061
426 0.005 2.13 2 990.9675577231899 887.2068463236245 887.2625633671929 1094.939092378693 1095.790317110911 1096.953634923797 1073.659161306974 336.0624704260162 1079.037250647746 293.0001073356041
427 0.005 2.135 1 991.1454649359094 887.6078592314047 887.6646289011633 1094.935791143549 1095.784014811721 1096.945733090102 1073.764820774166 336.2205256632698 1079.043660411122 293.0001074934378
428 0.005 2.14 2 991.3474159747567 888.0097966938735 888.0672218879578 1094.924431385217 1095.775561327413 1096.931979094045 1073.672097553342 336.3822678067225 1079.033432061251 293.0001074222423
429 0.005 2.145 1 991.5286446375695 888.4068113220745 888.4652585349272 1094.932924716294 1095.780965828814 1096.940019162644 1073.780803487659 336.5401728793702 1079.048535049509 293.0001076979265
430 0.005 2.15 1 991.7071775898299 888.8016147191364 888.8610214140872 1094.926512816092 1095.78013569582 1096.942441714677 1073.802011882264 336.69840027927 1079.044648248477 293.0001077448661
431 0.005 2.155 1 991.8892441445902 889.1943894795817 889.2547273794504 1094.932333104335 1095.785580708297 1096.946718965527 1073.805846425502 336.8568995460195 1079.048213700176 293.0001078114193
432 0.005 2.16 1 992.0714876687974 889.5851651133362 889.6464082227002 1094.927177771312 1095.779426753377 1096.939920637729 1073.809092815251 337.01542642855 1079.045112547156 293.0001077870412
433 0.005 2.165 1 992.2565685173762 889.9739859557729 890.0361057362204 1094.934072750886 1095.78614834177 1096.946084075232 1073.818202490232 337.173938232519 1079.051082605771 293.0001078598451
434 0.005 2.17 1 992.440278266069 890.360851482353 890.4238282139248 1094.929444962898 1095.780515106118 1096.940360677349 1073.826842405836 337.3324035429579 1079.049877017637 293.0001078601951
435 0.005 2.175 1 992.6240006622335 890.7457862812848 890.8095998251483 1094.93404486212 1095.78529642206 1096.944708035582 1073.837548279597 337.4908915727793 1079.054751916799 293.0001079458775
436 0.005 2.18 1 992.8053329006308 891.1287880898197 891.1934251853822 1094.928310070423 1095.779509418927 1096.939259939169 1073.845969956704 337.6493715741036 1079.052706557153 293.0001079626498
437 0.005 2.185 1 992.9880666044251 891.5098907904593 891.5753346355267 1094.934749295484 1095.786163797467 1096.945918848855 1073.857478604481 337.8078260712465 1079.059116535437 293.000108072428
438 0.005 2.19 1 993.1686178882272 891.8890903900353 891.9553314530705 1094.930292189623 1095.781050475508 1096.940810959972 1073.8670862034 337.9662270281281 1079.058226350056 293.0001081028751
439 0.005 2.195 1 993.3497376708457 892.2664131209051 892.3334392172674 1094.935628962676 1095.786465547836 1096.94568984307 1073.878503462405 338.1245740044568 1079.063957581707 293.0001081914836
440 0.005 2.2 1 993.5288571948038 892.6418560827964 892.7096600863321 1094.931193459296 1095.781705559768 1096.941135528279 1073.887981135413 338.2828466063838 1079.063243788352 293.0001081860303
441 0.005 2.205 1 993.7078528672805 893.0154390732777 893.0840113492037 1094.934822892936 1095.785530069259 1096.944460751331 1073.89831576325 338.4409985140929 1079.06751535236 293.0001082044852
442 0.005 2.21 1 993.8847165219947 893.3871609512071 893.456496195357 1094.929343159445 1095.780280870938 1096.939678418616 1073.906133755479 338.5990252439656 1079.065439221435 293.0001081249113
443 0.005 2.215 1 994.0632656869528 893.757051556747 893.8271396289178 1094.935318690369 1095.786388370263 1096.94570014391 1073.916838791461 338.7569264699744 1079.07125896284 293.0001081114409
444 0.005 2.22 1 994.2389058707375 894.1250996573426 894.1959370481655 1094.929486013551 1095.780309333326 1096.939608820649 1073.924789074653 338.9146496949812 1079.068796821412 293.0001080087763
445 0.005 2.225 1 994.4152252924825 894.4913329708944 894.5629113008063 1094.934127465578 1095.785356113645 1096.944377128476 1073.934683318255 339.0722512189317 1079.073291380084 293.0001079750637
446 0.005 2.23 1 994.5886449009083 894.8557429723039 894.9280593246885 1094.928689369755 1095.780005475371 1096.939400640223 1073.941879090284 339.2297047281623 1079.070920220812 293.000107869116
447 0.005 2.235 1 994.7636275602686 895.2183645717206 895.291410043841 1094.934396394856 1095.785745014826 1096.944898100678 1073.952235824838 339.3870423064528 1079.076298839676 293.0001078496514
448 0.005 2.24 1 994.9356674575527 895.5791842325001 895.6529567169555 1094.929422929934 1095.780588071785 1096.939879627796 1073.960038288599 339.5442410994115 1079.074401626014 293.000107763687
449 0.005 2.245 1 995.1091345502934 895.9382351498299 896.0127265250404 1094.935204788256 1095.78628186808 1096.945181805512 1073.970583471421 339.7013044938163 1079.080010646394 293.0001077637448
450 0.005 2.25 1 995.2796102961759 896.2955030540908 896.3707116259063 1094.93011869356 1095.781004869175 1096.940038265669 1073.978567339795 339.8582281460828 1079.078157196451 293.0001076939013
451 0.005 2.255 1 995.4514552999742 896.6510215172947 896.7269394327806 1094.935721566815 1095.786553615766 1096.945240584547 1073.989464527289 340.0150187288056 1079.083673626912 293.0001077048109
452 0.005 2.26 1 995.6202175476783 897.0047765218604 897.0814025124216 1094.930506720502 1095.781201986654 1096.940064212737 1073.997412662449 340.1716480667828 1079.081744208719 293.0001076422854
453 0.005 2.265 1 995.7904379035449 897.3568018516639 897.4341282152503 1094.93607701317 1095.786722100544 1096.945254774551 1074.008519854978 340.3281649211338 1079.087268131708 293.0001076587221
454 0.005 2.27 1 995.9574377020481 897.7070810254039 897.785106748379 1094.930721416163 1095.781317768389 1096.940050273125 1074.016296182088 340.4845700129185 1079.085208129306 293.0001075951431
455 0.005 2.275 1 996.1259569817934 898.0556476479316 898.1343653534925 1094.936218352191 1095.786815644932 1096.945233140416 1074.026886038582 340.640823107528 1079.09066778545 293.0001076062966
456 0.005 2.28 1 996.2915683994106 898.4024887699227 898.4818973038721 1094.930938175409 1095.781422707442 1096.94003095299 1074.034698068578 340.7970186551692 1079.088684361842 293.0001075345599
457 0.005 2.285 1 996.4584156458496 898.7476341018692 898.8277265172861 1094.936350786135 1095.786892723587 1096.945201964813 1074.045054482668 340.9530554703899 1079.094005907846 293.0001075314211
458 0.005 2.29 1 996.6224129358477 899.0910719349868 899.1718471609865 1094.931059252251 1095.781492367036 1096.939995052462 1074.052694484423 341.1089523862368 1079.09196778646 293.0001074428164
459 0.005 2.295 1 996.7877177793896 899.4328323567163 899.5142834059535 1094.936470469299 1095.786960922353 1096.945168740772 1074.063061862898 341.2646961660629 1079.097232599157 293.0001074216559
460 0.005 2.3 1 996.9500425761179 899.7729019004448 899.855027975492 1094.931142782601 1095.781554166902 1096.939962252656 1074.070398925246 341.4203098033994 1079.095079033496 293.0001073161847
461 0.005 2.305 1 997.1138259802874 900.1113128687906 900.1941068985377 1094.93658233477 1095.787037119964 1096.945144764045 1074.080555972568 341.5757968286815 1079.100319930506 293.0001072822362
462 0.005 2.31 1 997.2746208055515 900.448050382107 900.5315117166269 1094.931255744518 1095.781633935138 1096.939941722249 1074.087808476041 341.7311423073098 1079.09811071587 293.0001071704706
463 0.005 2.315 1 997.4368825809335 900.7831468233144 900.867268472373 1094.936712664351 1095.787134953549 1096.945140143204 1074.097893677674 341.8863517104705 1079.10332858059 293.0001071385643
464 0.005 2.32 1 997.5961760439642 901.1165871239865 901.2013685039701 1094.931391110945 1095.78173808929 1096.939939974607 1074.105070129974 342.0414098069216 1079.101106101951 293.0001070386579
465 0.005 2.325 1 997.7569380767451 901.4484041673012 901.5338382484521 1094.936915099797 1095.787261296066 1096.945148695334 1074.115247975785 342.1964252412847 1079.106333069506 293.0001070289524
466 0.005 2.33 1 997.9147039048851 901.7785820711683 901.8646684498357 1094.931569607993 1095.781866188728 1096.939952988823 1074.122206379509 342.3512634397156 1079.104088149749 293.0001069610591
467 0.005 2.335 1 998.0739606869606 902.1071537800373 902.1938854690119 1094.937107920343 1095.787401227364 1096.945170496711 1074.132183101035 342.5059165881683 1079.109315911645 293.0001069918827
468 0.005 2.34 1 998.2302975087056 902.4341032743773 902.5214799777776 1094.931782211405 1095.782002424158 1096.939970898264 1074.1392897066 342.6604202500366 1079.107098655785 293.0001069699041
469 0.005 2.345 1 998.3881295336606 902.7594618146049 902.847476492034 1094.937326704491 1095.787556400717 1096.945198445377 1074.14921906311 342.8147661726002 1079.112324821062 293.0001070534489
470 0.005 2.35 1 998.5430680385483 903.083215896164 903.1718680991363 1094.932002707151 1095.782146478001 1096.939993091373 1074.156360868319 342.9689705391469 1079.110133004144 293.0001070841251
471 0.005 2.355 1 998.6993125229678 903.405396445704 903.4946795342819 1094.93754611883 1095.787697988484 1096.945218938807 1074.166243913781 343.1230508898537 1079.115363001599 293.0001072179941
472 0.005 2.36 1 998.8527302314819 903.725988169567 903.8159018413621 1094.932220113792 1095.782284539834 1096.940011000812 1074.173199884259 343.2769761946333 1079.113178294372 293.0001072938243
473 0.005 2.365 1 999.0074786326487 904.0450233187235 904.135560813203 1094.937761502438 1095.787832348587 1096.945235262404 1074.183047564215 343.4307373735569 1079.11841399289 293.0001074647149
474 0.005 2.37 1 999.1593842198645 904.3624866018916 904.4536475796131 1094.93241969007 1095.782403871771 1096.940016350265 1074.190012989842 343.5843439901627 1079.116223010053 293.0001075669879
475 0.005 2.375 1 999.3126737047385 904.6784092170193 904.7701870891897 1094.937953884658 1095.787949374511 1096.945242005327 1074.199819148503 343.7378136944901 1079.121457536846 293.0001077521384
476 0.005 2.38 1 999.4631577150799 904.9927759999806 905.0851705004453 1094.932605782308 1095.782518338407 1096.940022269656 1074.206723681328 343.8911501551889 1079.119258613704 293.0001078556019
477 0.005 2.385 1 999.6150093613768 905.3056185448248 905.3986230178879 1094.938132178986 1095.788059091818 1096.945244822258 1074.216423182165 344.0443335187727 1079.124483023305 293.0001080283492
478 0.005 2.39 1 999.7640180687949 905.6169204089663 905.7105347182776 1094.932775218504 1095.782620254117 1096.940019698236 1074.22336625139 344.197359679383 1079.122264545711 293.0001081063469
479 0.005 2.395 1 999.9144239447489 905.9267131445205 906.0209308575478 1094.938293983241 1095.788158060572 1096.945241261797 1074.233024821354 344.3502261066399 1079.127473023118 293.0001082416945
480 0.005 2.4 1 1000.062012767618 906.2349819918009 906.3298028010728 1094.932934277596 1095.78272339571 1096.940021869714 1074.239769129421 344.5029406028292 1079.125236596016 293.0001082723462
481 0.005 2.405 1 1000.210980346868 906.5417570427866 906.6371746676361 1094.938454492442 1095.78826196771 1096.945243080537 1074.249324971833 344.6555320757658 1079.13042437788 293.0001083528797
482 0.005 2.41 1 1000.357147370955 906.8470229125377 906.943037310082 1094.933097121847 1095.782828450579 1096.940022414905 1074.255999484335 344.807962897963 1079.128170828917 293.000108324425
483 0.005 2.415 1 1000.504706091064 907.1508113579589 907.2474159805334 1094.938610481227 1095.78836315827 1096.94524053236 1074.265478581643 344.9602381758792 1079.133332034975 293.0001083444205
484 0.005 2.42 1 1000.649457490884 907.4531057088412 907.5503005327947 1094.933253685645 1095.782931610705 1096.940023015829 1074.272086753757 345.1123624423641 1079.131057749917 293.0001082569867
485 0.005 2.425 1 1000.79555071775 907.7539371670273 907.851715930241 1094.938766191123 1095.78847203684 1096.945245757438 1074.281416076285 345.2643034100038 1079.136199567542 293.0001082226328
486 0.005 2.43 1 1000.938859028714 908.0532900220375 908.1516526561421 1094.933410154712 1095.78303946381 1096.940025274276 1074.287941809224 345.4160894223817 1079.133905468082 293.0001080879142
487 0.005 2.435 1 1001.083511407988 908.3511950342097 908.4501351774619 1094.938910112081 1095.7885803027 1096.945251154749 1074.297183368332 345.5677339417247 1079.139005389411 293.0001080176479
488 0.005 2.44 1 1001.225605530598 908.6476388198513 908.7471561467016 1094.933617379291 1095.783165412126 1096.940036956425 1074.303835668396 345.7192076584169 1079.136775436581 293.0001078588863
489 0.005 2.445 1 1001.368818443985 908.9426483096448 909.0427369063912 1094.939081631279 1095.788697776676 1096.945259145484 1074.312953941612 345.8705367143702 1079.141829642844 293.0001077766105
490 0.005 2.45 1 1001.509517451207 909.2362115392866 909.3368710710287 1094.933789114622 1095.783280155595 1096.940042727255 1074.319505782431 346.0217034787898 1079.139598494756 293.0001076184657
491 0.005 2.455 1 1001.651348359192 909.5283555884657 909.629580047789 1094.939252303857 1095.788810466872 1096.945265500661 1074.32857562446 346.1727133882307 1079.144636652629 293.0001075485561
492 0.005 2.46 1 1001.790674167343 909.8190682621281 909.9208573422121 1094.933965348137 1095.783397069478 1096.94005258745 1074.33507803281 346.3235538527155 1079.142399742571 293.0001074128915
493 0.005 2.465 1 1001.931136298715 910.1083753798447 910.210723446433 1094.93943239175 1095.788928565369 1096.945274298331 1074.34405942541 346.4742299205531 1079.147437546854 293.0001073745501
494 0.005 2.47 1 1002.069099019872 910.3962656455444 910.4991723750983 1094.934141189594 1095.783510358505 1096.940058569978 1074.350501359862 346.6247510690147 1079.145194149452 293.0001072772098
495 0.005 2.475 1 1002.208206510134 910.6827650293567 910.7862248133334 1094.939577976504 1095.789041695265 1096.945283441253 1074.359533594897 346.775116057741 1079.150232191175 293.0001072817477
496 0.005 2.48 1 1002.344810577738 910.9678621498524 911.0718746011788 1094.934288173745 1095.783617142566 1096.940061939768 1074.365882429093 346.9253217774612 1079.147977932513 293.0001072285013
497 0.005 2.485 1 1002.48256940532 911.2515827033207 911.3561421386138 1094.939750946504 1095.789148838673 1096.945286503215 1074.374734650263 347.0753536963828 1079.15300686779 293.0001072757713
498 0.005 2.49 1 1002.617839098879 911.5339149388702 911.6390211244906 1094.934453417784 1095.783721688343 1096.94006550065 1074.381038422322 347.2252180822051 1079.150743401617 293.0001072619149
499 0.005 2.495 1 1002.754249995407 911.8148846629383 911.9205319959683 1094.939914547983 1095.789252849215 1096.945291332565 1074.389868544672 347.3749250150647 1079.155763491689 293.0001073433318
500 0.005 2.5 1 1002.88819212373 912.0944801440686 912.2006684994897 1094.934612555331 1095.783824764831 1096.940068829757 1074.396081865737 347.5244541189229 1079.153489660838 293.0001073569231
501 0.005 2.505 1 1003.023288042037 912.3727270840953 912.4794508137542 1094.940064634697 1095.789353502544 1096.94529238088 1074.404828802458 347.6737944384062 1079.158493928637 293.0001074579983
502 0.005 2.51 1 1003.155877559955 912.6496126045414 912.7568717354162 1094.934736940559 1095.783744720632 1096.940000239117 1074.410912989138 347.8229799511873 1079.156162696157 293.0001074829834
503 0.005 2.515 1 1003.289709746046 912.9251645972303 913.0329529527811 1094.940182354847 1095.789490309346 1096.945318628991 1074.419871082172 347.9720086149426 1079.161229175031 293.0001075877899
504 0.005 2.52 1 1003.420935929661 913.1993696823081 913.3076875458803 1094.934895284179 1095.783882569378 1096.940009442449 1074.425898400003 348.120873359115 1079.158862885278 293.0001076088137
505 0.005 2.525 1 1003.553432785497 913.4722545774306 913.5810962057399 1094.9403402823 1095.789586001289 1096.945320319835 1074.434684466137 348.2696016321559 1079.163897846413 293.0001077028697
506 0.005 2.53 1 1003.683395638204 913.7438053693045 913.8531709428863 1094.93505383427 1095.783985412642 1096.940013656413 1074.440499627336 348.4181409299717 1079.161537956151 293.0001077085545
507 0.005 2.535 1 1003.814627582595 914.0140502836359 914.1239338079124 1094.940495910594 1095.789688234095 1096.945325666112 1074.449248220738 348.5665165074561 1079.166560049822 293.0001077834987
508 0.005 2.54 1 1003.943328632852 914.2829743110459 914.3933761093188 1094.935212543914 1095.784089976326 1096.940020435792 1074.454992735512 348.7147251868363 1079.164187736843 293.0001077675824
509 0.005 2.545 1 1004.073293192927 914.5506049480059 914.6615192402944 1094.940656585118 1095.789793792616 1096.945331832647 1074.463707873191 348.8627786193953 1079.169195804539 293.0001078200345
510 0.005 2.55 1 1004.200732140019 914.8169277627853 914.9283549181313 1094.93537160505 1095.784193373057 1096.940024714337 1074.469444293781 349.0106616339667 1079.166812918004 293.0001077823468
511 0.005 2.555 1 1004.329410900046 915.081970153627 915.1939044901986 1094.940812189324 1095.789896197256 1096.945337234826 1074.478024350097 349.1583466220398 1079.171807418337 293.0001078147645
512 0.005 2.56 1 1004.455602881646 915.3457183546467 915.4581600980695 1094.935526446701 1095.784295246934 1096.940030541312 1074.483673247393 349.3058005799164 1079.169410739658 293.0001077598318
513 0.005 2.565 1 1004.583065672717 915.608201224824 915.7211444016577 1094.941011766294 1095.790007689456 1096.945346271035 1074.492203686667 349.4531278701331 1079.174415548587 293.0001077792195
514 0.005 2.57 1 1004.707995689357 915.869401807852 915.982847016121 1094.935682320039 1095.784389701474 1096.940030472877 1074.497780404417 349.6005040096817 1079.171971261803 293.0001077139253
515 0.005 2.575 1 1004.834727077532 916.1293489891416 916.2432911166135 1094.941208705139 1095.790124433411 1096.945358469797 1074.506445218866 349.7475956630485 1079.177061749247 293.0001077284888
516 0.005 2.58 1 1004.958327878715 916.3880243030602 916.5024639830472 1094.935786735814 1095.784473586281 1096.940027955845 1074.511813937356 349.8944561872719 1079.174455416299 293.0001076594914
517 0.005 2.585 1 1005.083741712713 916.6454629004619 916.7603934943495 1094.941365726507 1095.790226350125 1096.945365159568 1074.520452316149 350.0411328736956 1079.179609124737 293.0001076761886
518 0.005 2.59 1 1005.206068384879 916.9016418562353 917.0170644498257 1094.935939338695 1095.7845732884 1096.940031609232 1074.525319846192 350.1876216869301 1079.176995603134 293.0001076114375
519 0.005 2.595 1 1005.330088689966 917.1565962659926 917.2725043781555 1094.941516850026 1095.790325565378 1096.945369686398 1074.533910631802 350.3339449297307 1079.182135456506 293.0001076345091
520 0.005 2.6 1 1005.451215309814 917.4103040825772 917.5266987168865 1094.936095560531 1095.784675179871 1096.9400400089 1074.539208648417 350.4800947358067 1079.179513834042 293.0001075777113
521 0.005 2.605 1 1005.574095223594 917.6627995939473 917.7796744837491 1094.941657976758 1095.790419719875 1096.945372085634 1074.547882551256 350.6260765766429 1079.184619338995 293.0001076095065
522 0.005 2.61 1 1005.694102104575 917.9140612788187 918.0314173758842 1094.936245855304 1095.784771323197 1096.940041582012 1074.5532693024 350.7718497281534 1079.181975019911 293.000107561723
523 0.005 2.615 1 1005.815741800918 918.1641230849862 918.2819541417848 1094.941821235454 1095.790520796191 1096.945379013083 1074.561709037843 350.9174634319312 1079.187049125383 293.0001076023347
524 0.005 2.62 1 1005.934534245449 918.4129634018448 918.5312704727515 1094.936397158771 1095.784869093308 1096.940047784049 1074.566820112984 351.062935870607 1079.18437822594 293.0001075626534
525 0.005 2.625 1 1006.054966112905 918.6606159002583 918.7793928676549 1094.941961992618 1095.790613065117 1096.945381223809 1074.575206780451 351.2082114930782 1079.189431420725 293.0001076099682
526 0.005 2.63 1 1006.17260884219 918.9070590170218 919.0263069851042 1094.93653803716 1095.784961157073 1096.94004981594 1074.580295336126 351.3533117911911 1079.186752429813 293.0001075751443
527 0.005 2.635 1 1006.291860255901 919.1523268333849 919.2720396192127 1094.942106490042 1095.790707530897 1096.94538530094 1074.588656557335 351.4982267830849 1079.191790878746 293.0001076258338
528 0.005 2.64 1 1006.408369715653 919.3963976014996 919.5165762985033 1094.936684399837 1095.785058157359 1096.940058256648 1074.593723522412 351.6429478755958 1079.1891079496 293.0001075926772
529 0.005 2.645 1 1006.526445720688 919.6393051780888 919.7599435994858 1094.942249528753 1095.790804486515 1096.945391868395 1074.602027123867 351.787474110845 1079.194133699108 293.0001076437272
530 0.005 2.65 1 1006.641826124503 919.8810275599571 920.0021268657678 1094.9368222536 1095.785148404556 1096.9400583731 1074.607011775736 351.9318233972776 1079.191432821797 293.0001076093783
531 0.005 2.655 1 1006.758788380512 920.1215981557034 920.2431523043797 1094.942391397362 1095.790895476727 1096.945395020246 1074.615290166037 352.0759867815268 1079.196451882446 293.0001076582303
532 0.005 2.66 1 1006.8730606373 920.3609949988967 920.4830052930751 1094.936970763632 1095.785245621272 1096.940066998353 1074.620240000024 352.2199665884946 1079.193753293176 293.0001076211877
533 0.005 2.665 1 1006.988861462324 920.5992520140777 920.7217126771416 1094.942561243483 1095.79099235737 1096.945401917314 1074.628425759045 352.3637685087706 1079.198790971258 293.0001076666488
534 0.005 2.67 1 1007.101989647148 920.836347323427 920.9592594515585 1094.937140532051 1095.78533878532 1096.940071350733 1074.633306577736 352.5073675090105 1079.19608396697 293.0001076259649
535 0.005 2.675 1 1007.216714904755 921.0723143599884 921.195671960632 1094.942699362209 1095.791085681526 1096.945407487278 1074.641437748779 352.6507781068736 1079.201074917885 293.0001076680035
536 0.005 2.68 1 1007.328755029585 921.3071311087704 921.4309354540559 1094.937274346542 1095.785430209823 1096.940075088282 1074.646239976241 352.7940065062671 1079.198347333213 293.0001076241733
537 0.005 2.685 1 1007.442400024258 921.5408321787895 921.6650770016714 1094.942837383194 1095.791176203867 1096.94541226057 1074.654342143544 352.9370426421193 1079.203329198597 293.0001076636108
538 0.005 2.69 1 1007.553373680608 921.7733946904521 921.8980812322253 1094.937416854453 1095.785522822621 1096.940081502564 1074.659109657479 353.0799074870271 1079.200597372109 293.0001076178722
539 0.005 2.695 1 1007.665783656783 922.0048525039349 922.1299745110185 1094.94297347573 1095.7912650514 1096.94541522061 1074.667134483865 353.2226027498467 1079.205562640392 293.0001076555409
540 0.005 2.7 1 1007.775566162594 922.2351830752641 922.3607418897736 1094.937552515034 1095.785611693404 1096.940084899619 1074.671849749006 353.3650982091245 1079.202823370672 293.0001076089208
541 0.005 2.705 1 1007.886992614672 922.464419911327 922.5904096554103 1094.94310511155 1095.791353296815 1096.945420397174 1074.679892122729 353.5074218737351 1079.207775284343 293.0001076466217
542 0.005 2.71 1 1007.995802658861 922.692540423604 922.8189625352036 1094.937686047701 1095.785699970224 1096.940090123012 1074.684571579279 353.6495651633973 1079.20503020329 293.0001076004011
543 0.005 2.715 1 1008.106191313189 922.9195781793684 923.0464268210861 1094.943238922623 1095.791439615241 1096.945422177228 1074.692467252106 353.7915764496715 1079.209974613017 293.0001076389279
544 0.005 2.72 1 1008.213966154835 923.1455101196877 923.272786805534 1094.937847392691 1095.785791808844 1096.940094843644 1074.697206444248 353.9333907380294 1079.207230344411 293.0001075939515
545 0.005 2.725 1 1008.323294251525 923.3703707154184 923.4980694965919 1094.943399527464 1095.79153149627 1096.945429056437 1074.705094508999 354.0749960460089 1079.21215571581 293.0001076344121
546 0.005 2.73 1 1008.430052897411 923.5941370400844 923.7222593292195 1094.937971218111 1095.785878266934 1096.940101019864 1074.709659297028 354.2163980994713 1079.209394497162 293.0001075909557
547 0.005 2.735 1 1008.538322187043 923.8168425018758 923.9453824692179 1094.943527014674 1095.791616847101 1096.945431922124 1074.717460342941 354.3576162163526 1079.21431078133 293.0001076327005
548 0.005 2.74 1 1008.644079023115 924.0384645305462 924.1674235937894 1094.938105239676 1095.785965155888 1096.940104765819 1074.721981978504 354.4986298292786 1079.211547365714 293.0001075902676
549 0.005 2.745 1 1008.751296975611 924.259036892006 924.3884091370062 1094.943660605857 1095.791705437289 1096.945439039019 1074.729714709372 354.6394686421913 1079.216448694302 293.000107632921
550 0.005 2.75 1 1008.856048164462 924.4785369466841 924.6083237302156 1094.938232930273 1095.78604926221 1096.940107214124 1074.734157552077 354.7801125804984 1079.213679966026 293.0001075910609
551 0.005 2.755 1 1008.962130569977 924.6969970963883 924.8271929140144 1094.943790968167 1095.791789011945 1096.945441129327 1074.741807935784 354.9205767790619 1079.218571392908 293.0001076339735
552 0.005 2.76 1 1009.065848988981 924.9143955833623 925.0450017351884 1094.938362394341 1095.786132859509 1096.940111497652 1074.746208673439 355.0608568493042 1079.2157926951 293.0001075921688
553 0.005 2.765 1 1009.170991787625 925.130764626919 925.2617755183594 1094.943914713567 1095.791872200158 1096.94544593191 1074.75382499585 355.200943637437 1079.220664246741 293.0001076349925
554 0.005 2.77 1 1009.273778281753 925.3460816762035 925.4774986582444 1094.938487739245 1095.786215247532 1096.940114761643 1074.758160786755 355.3408442929817 1079.21788122399 293.0001075926941
555 0.005 2.775 1 1009.377918310234 925.5603803144026 925.6921976173642 1094.944039222735 1095.791953055345 1096.945448352762 1074.765730169939 355.4805648279843 1079.2227360297 293.0001076351256
556 0.005 2.78 1 1009.479731125113 925.7736392463282 925.905858125446 1094.938604031373 1095.786294856521 1096.940118133757 1074.770055892119 355.6200935126679 1079.219947070185 293.0001075925626
557 0.005 2.785 1 1009.582865736617 925.985889859077 926.1185046962271 1094.944155162645 1095.792032102405 1096.94545201831 1074.7775779495 355.759433972604 1079.224792954661 293.0001076348249
558 0.005 2.79 1 1009.68368287042 926.1971111818682 926.3301233110084 1094.938732777588 1095.786378623721 1096.940123529964 1074.781825271604 355.8985638733242 1079.221999876932 293.0001075917662
559 0.005 2.795 1 1009.785807992092 926.4073346160563 926.5407384041162 1094.944280242893 1095.792112988571 1096.945454262354 1074.789297288449 356.0374861061814 1079.226833942156 293.0001076335251
560 0.005 2.8 1 1009.885670962381 926.6165380989604 926.750334995957 1094.938852459787 1095.78645739797 1096.940126461991 1074.793445406458 356.1762272232994 1079.224028224341 293.0001075900371
561 0.005 2.805 1 1009.986813624013 926.8247537155676 926.9589381632367 1094.944404577874 1095.792195940256 1096.94546097621 1074.800864465293 356.3147861394499 1079.228858350109 293.0001076315683
562 0.005 2.81 1 1010.085731538674 927.0319594493187 927.1665329021554 1094.938978247312 1095.786540002364 1096.9401312493 1074.80502904805 356.4531584688673 1079.2260483754 293.0001075880064
563 0.005 2.815 1 1010.185885446948 927.2381878718061 927.373144700207 1094.944521901801 1095.7922732784 1096.945462795498 1074.812348515518 356.5913422169901 1079.230854291514 293.0001076296709
564 0.005 2.82 1 1010.283859982275 927.4434161879171 927.5787579528858 1094.939096485508 1095.786618122743 1096.940134441685 1074.816500723779 356.7293477101213 1079.228043422464 293.0001075859191
565 0.005 2.825 1 1010.383057946985 927.6476763661855 927.7833976378752 1094.944640936351 1095.792352442184 1096.945466838662 1074.823819600513 356.8671774346472 1079.232847972073 293.0001076274631
566 0.005 2.83 1 1010.480144134413 927.850946952102 927.9870490455214 1094.939213276064 1095.786696959348 1096.940139141345 1074.82789623782 357.0047934615214 1079.230043678727 293.0001075837116
567 0.005 2.835 1 1010.578378895376 928.0532595224731 928.1897369470196 1094.944752424178 1095.792427905772 1096.945469871868 1074.835121503935 357.1422329691202 1079.23483151555 293.0001076253969
568 0.005 2.84 1 1010.674511556561 928.2545922323766 928.3914464295042 1094.939329383487 1095.786773293335 1096.940141920771 1074.839160597911 357.2794661131944 1079.232030286894 293.0001075818381
569 0.005 2.845 1 1010.771709811013 928.454976282258 928.592201914384 1094.944874301207 1095.792506799492 1096.945474303477 1074.846396975364 357.4164869558696 1079.236818383332 293.0001076233097
570 0.005 2.85 1 1010.866990415338 928.6543898866297 928.7919882863728 1094.939430017852 1095.786843225643 1096.940141473099 1074.850334741237 357.5533236004988 1079.233984011257 293.00010757947
571 0.005 2.855 1 1010.963323506369 928.852865560729 928.9908311174368 1094.944988375485 1095.792586452729 1096.945480632589 1074.857521869673 357.6899746285379 1079.23876296962 293.0001076215209
572 0.005 2.86 1 1011.05768457983 929.050380561783 929.1887148786552 1094.93955098879 1095.786920980745 1096.940145790571 1074.861411004103 357.8264428617257 1079.235944604311 293.0001075780134
573 0.005 2.865 1 1011.153049876016 929.2469665943551 929.3856643673672 1094.945103939006 1095.792663061565 1096.945484728437 1074.868486966198 357.9627102130343 1079.240706977703 293.000107620313
574 0.005 2.87 1 1011.246496873923 929.4426011718843 929.5816640213675 1094.939668321671 1095.786997545681 1096.940149847497 1074.872337274224 358.0987833360946 1079.237884958144 293.0001075768569
575 0.005 2.875 1 1011.340970224284 929.637316212973 929.7767386924472 1094.945219873219 1095.792738696465 1096.945489245189 1074.879363006235 358.2346589842621 1079.242639676132 293.0001076191686
576 0.005 2.88 1 1011.433529277388 929.8310895672487 929.9708732164305 1094.939777640044 1095.78706886487 1096.940151109635 1074.883151803211 358.370376959116 1079.239804903709 293.0001075759196
577 0.005 2.885 1 1011.527096462717 930.023952261362 930.1640918069389 1094.945331524022 1095.79281097157 1096.945490713805 1074.890130956239 358.5058953821304 1079.244552384057 293.0001076184587
578 0.005 2.89 1 1011.618786168174 930.2158824591924 930.3563794569002 1094.93989235616 1095.787144939821 1096.940157413371 1074.893882022026 358.6412077803607 1079.241711952841 293.0001075751762
579 0.005 2.895 1 1011.711451798345 930.4069115426943 930.5477606389567 1094.945444234175 1095.792884893138 1096.94549417934 1074.900815684636 358.7763211891272 1079.246445711978 293.0001076176382
580 0.005 2.9 1 1011.802276967867 930.5970172798268 930.7382200713656 1094.94000378532 1095.787216991644 1096.940159116853 1074.904522188979 358.9112330256938 1079.24359697724 293.0001075743027
581 0.005 2.905 1 1011.894046072929 930.7862309957719 930.927782155907 1094.945554467578 1095.792957165435 1096.945497934201 1074.911481146051 359.0459474963482 1079.248316132601 293.000107616736
582 0.005 2.91 1 1011.984020137082 930.9745305696121 931.1164316825079 1094.940114503612 1095.787290441981 1096.940164378002 1074.915145968439 359.1804595704129 1079.245459508225 293.000107573159
583 0.005 2.915 1 1012.074909989684 931.1619462556614 931.3041922175834 1094.945670749079 1095.793030486977 1096.945500909173 1074.921985483262 359.3147679791757 1079.250168846454 293.0001076152743
584 0.005 2.92 1 1012.164029502729 931.3484566404002 931.4910489937849 1094.940233793626 1095.787366032605 1096.940168839055 1074.925613643094 359.448903339505 1079.247315998225 293.0001075715122
585 0.005 2.925 1 1012.254175203262 931.5340926342263 931.6770261801153 1094.945782166634 1095.793103272753 1096.945505801947 1074.932386990281 359.5828564081633 1079.252017612303 293.0001076136439
586 0.005 2.93 1 1012.342455063897 931.7188318800009 931.8621082760592 1094.940343051058 1095.787437533551 1096.940172968514 1074.935956803938 359.7166060375134 1079.249149515766 293.0001075700553
587 0.005 2.935 1 1012.431675854747 931.9027060471726 932.0463199947426 1094.945891162232 1095.793174206066 1096.945509062884 1074.942711444047 359.8501411736078 1079.253847407754 293.0001076121922
588 0.005 2.94 1 1012.519053228092 932.0856926342981 932.2296457363969 1094.940447250095 1095.787505525245 1096.940173991954 1074.946248893746 359.9834811156613 1079.250961567524 293.0001075685317
589 0.005 2.945 1 1012.607496749449 932.2678225613589 932.4121097282799 1094.945994485459 1095.793241463263 1096.945510956144 1074.95295924036 360.1166256502009 1079.255651967641 293.0001076103266
590 0.005 2.95 1 1012.694021280006 932.4490733110193 932.5936962309385 1094.940553572785 1095.787575685462 1096.940178616617 1074.956451763932 360.249537551411 1079.25275704252 293.0001075666943
591 0.005 2.955 1 1012.781565101358 932.6294752369862 932.7744289141257 1094.946094579968 1095.793309678666 1096.945513982378 1074.963117248577 360.3822667077757 1079.257434786192 293.0001076081196
592 0.005 2.96 1 1012.867145016387 932.8090065007183 932.9542925928849 1094.940655397495 1095.787643634607 1096.940182033853 1074.966569716353 360.514797985018 1079.254532715773 293.0001075644695
593 0.005 2.965 1 1012.953944373083 932.9876988747551 933.1333120103956 1094.946203487837 1095.793380203087 1096.945518612544 1074.973196383738 360.6471405444288 1079.259214764226 293.000107606117
594 0.005 2.97 1 1013.03869634912 933.1655290831364 933.3114710445026 1094.940761711988 1095.787714364606 1096.940187135817 1074.976603504706 360.7792925688736 1079.256293174207 293.0001075625177
595 0.005 2.975 1 1013.124751583293 933.3425285181919 933.4887940673767 1094.946311884881 1095.793449960705 1096.945522156041 1074.983181419965 360.9112544452311 1079.260986136084 293.0001076041094
596 0.005 2.98 1 1013.208632899269 933.5186740706679 933.6652650868367 1094.940863697258 1095.787779081775 1096.940187684725 1074.986396532124 361.0430200540688 1079.258041334246 293.0001075603109
597 0.005 2.985 1 1013.293926449634 933.6939978227319 933.8409089300793 1094.946412874271 1095.793516113353 1096.945526338713 1074.992985502194 361.1745703108231 1079.262726659482 293.0001076024691
598 0.005 2.99 1 1013.37698020636 933.8684761661666 934.0157092336215 1094.940964632951 1095.787846666476 1096.940191594715 1074.996333378355 361.3059318115457 1079.259764187951 293.0001075590778
599 0.005 2.995 1 1013.461521721361 934.0421407492263 934.1896905359371 1094.946513636105 1095.793582137349 1096.945528504437 1075.002836069752 361.4370969947204 1079.264448317969 293.0001076009597
600 0.005 3 1 1013.543742497862 934.2149680470377 934.362836482876 1094.941065224624 1095.78791151313 1096.940194605975 1075.006121252081 361.5680751062749 1079.261471120227 293.0001075575062
601 0.005 3.005 1 1013.627544802579 934.3869902644274 934.5351719972197 1094.946616092276 1095.793647859734 1096.945531948654 1075.012598716848 361.6988497403422 1079.266161835087 293.0001075994413
602 0.005 3.01 1 1013.708924719422 934.5581824409437 934.7066796841503 1094.941166669091 1095.787978328835 1096.940198699813 1075.01581378635 361.829429491179 1079.263164758521 293.0001075561903
603 0.005 3.015 1 1013.791972622756 934.7285776388447 934.8773850098073 1094.946716951696 1095.793712025051 1096.945533628012 1075.022247649719 361.9598145762552 1079.267857169065 293.0001075985102
604 0.005 3.02 1 1013.872542889343 934.8981516734565 935.04727117527 1094.941262914631 1095.788040545553 1096.940200039359 1075.025455386023 362.0900014464111 1079.264844391938 293.0001075556694
605 0.005 3.025 1 1013.954843020004 935.0669366778853 935.2163630069435 1094.946818175511 1095.793779936054 1096.945540175636 1075.031850086316 362.2199908885996 1079.269532922362 293.0001075980881
606 0.005 3.03 1 1014.034617121187 935.2349084073799 935.3846436289316 1094.941367459809 1095.78810953036 1096.940206302533 1075.035038777066 362.3497430537579 1079.266521795995 293.0001075554223
607 0.005 3.035 1 1014.116178720211 935.4020994838131 935.5521382055774 1094.946916459992 1095.793842216673 1096.945541536461 1075.04138951226 362.4793554306235 1079.271224257415 293.0001075977679
608 0.005 3.04 1 1014.195156436756 935.568485039859 935.7188294190781 1094.941460906595 1095.788169421976 1096.94020634994 1075.044504726505 362.6087633958336 1079.268196759437 293.0001075551914
609 0.005 3.045 1 1014.275988684833 935.7340975911277 935.8847423114585 1094.947015537816 1095.79390689005 1096.945546257614 1075.050838451967 362.7379287812171 1079.272894815034 293.000107597631
610 0.005 3.05 1 1014.354197541471 935.8989126608334 936.0498598435813 1094.941558208313 1095.788232294284 1096.940209492391 1075.053928160821 362.8669106792284 1079.269856275931 293.000107555083
611 0.005 3.055 1 1014.434277311053 936.062963002396 936.2142072413704 1094.94710747901 1095.79396681557 1096.945547890041 1075.060195098972 362.9956989589101 1079.274542157542 293.0001075973024
612 0.005 3.06 1 1014.511712294834 936.226223556887 936.377767048209 1094.941653801343 1095.788295809982 1096.940213680941 1075.063233278368 363.1242987974658 1079.271493151237 293.0001075545102
613 0.005 3.065 1 1014.591057793819 936.3887269283497 936.5405643503848 1094.947204028548 1095.79402982269 1096.94555046753 1075.069464045607 363.2526914668987 1079.276178429812 293.0001075965925
614 0.005 3.07 1 1014.667734264802 936.5504480162334 936.7025816262474 1094.941746706728 1095.788357016663 1096.940217201432 1075.072458733637 363.3808847333459 1079.27311699999 293.000107553638
615 0.005 3.075 1 1014.746346998536 936.7114193575655 936.8638438882389 1094.947297120824 1095.794091033729 1096.945553682143 1075.078636085121 363.5088843357933 1079.277798428575 293.0001075954849
616 0.005 3.08 1 1014.822282450962 936.8716161426432 937.0243338125314 1094.941841850207 1095.788419319248 1096.94022097124 1075.081589825424 363.6366866906414 1079.27472616039 293.0001075524516
617 0.005 3.085 1 1014.90015296451 937.0310702729919 937.1840758687005 1094.947391316135 1095.794151730593 1096.94555731724 1075.08774663346 363.7642671004313 1079.279401196286 293.0001075942807
618 0.005 3.09 1 1014.975349202266 937.1897574522126 937.3430531602577 1094.941934415807 1095.788479165793 1096.94022309472 1075.090669192107 363.8916636654688 1079.276323684833 293.0001075511283
619 0.005 3.095 1 1015.052518322903 937.3477099720407 937.5012905422863 1094.94748259777 1095.794210991591 1096.945558205726 1075.096784475879 364.0188646764196 1079.280988857302 293.0001075928604
620 0.005 3.1 1 1015.126995778214 937.5049033435165 937.6587708908703 1094.942024245134 1095.788537487819 1096.940225295752 1075.099680005639 364.145877314475 1079.277899633656 293.0001075497146
621 0.005 3.105 1 1015.203451094739 937.6613695953581 937.8155188881384 1094.947573383305 1095.794271015859 1096.945562817813 1075.105751987875 364.2726844566751 1079.282563137226 293.000107591368
622 0.005 3.11 1 1015.277212741503 937.8170835330976 937.9715169103271 1094.942115440869 1095.788598027044 1096.940229397006 1075.108591156016 364.3992954751294 1079.279469882703 293.0001075482713
623 0.005 3.115 1 1015.352953515325 937.9720776119993 938.1267898406696 1094.947664760695 1095.79433162901 1096.945566230657 1075.114622794633 364.5256967047117 1079.284121166921 293.000107589885
624 0.005 3.12 1 1015.426011738045 938.1263270106666 938.2813203473986 1094.942205405218 1095.788655060309 1096.94023055606 1075.117428584519 364.6519082602052 1079.281021355961 293.0001075466893
625 0.005 3.125 1 1015.501026835098 938.2798633953678 938.4351327100954 1094.947758445049 1095.794392390169 1096.945571126319 1075.123427094633 364.7779302365233 1079.285693144318 293.0001075884109
626 0.005 3.13 1 1015.57338959437 938.4326619814051 938.5882096134807 1094.94229819263 1095.788715321201 1096.940234349279 1075.126230684896 364.9037547644621 1079.282583178294 293.0001075453621
627 0.005 3.135 1 1015.647721338476 938.5847545991513 938.7405754757608 1094.947842939465 1095.794447256292 1096.945571689282 1075.132188557151 365.0293766704077 1079.287221848945 293.0001075871321
628 0.005 3.14 1 1015.719375386849 938.7361170247819 938.892213353287 1094.942391846565 1095.788791681802 1096.940251742118 1075.134874465315 365.1547987915469 1079.284125398329 293.0001075458962
629 0.005 3.145 1 1015.793037634278 938.8867809886793 939.0431475506612 1094.947902593101 1095.794482922753 1096.945559638665 1075.140864708257 365.2800125488739 1079.288713243154 293.000107585434
630 0.005 3.15 1 1015.864006947279 939.0367217248985 939.1933608384641 1094.942480985977 1095.788849819973 1096.940255141752 1075.143420276891 365.4050286219052 1079.285639346986 293.0001075444927
631 0.005 3.155 1 1015.936982881093 939.1859710410464 939.3428775167473 1094.947989839289 1095.794536844178 1096.945560831288 1075.14937840109 365.5298565322043 1079.290218335326 293.0001075841471
632 0.005 3.16 1 1016.007272857202 939.3345038863802 939.4916801469694 1094.942563341739 1095.788906210554 1096.940259105965 1075.151992696588 365.6544841519685 1079.287141052073 293.0001075436302
633 0.005 3.165 1 1016.07956392351 939.4823522934001 939.6397931376858 1094.948072308647 1095.794593496438 1096.945563164943 1075.15799231805 365.778909079758 1079.291719907581 293.0001075834616
634 0.005 3.17 1 1016.149167776156 939.6294912909167 939.7871991107277 1094.942651676805 1095.788963957624 1096.940263012044 1075.160528179057 365.9031330399217 1079.288640381523 293.0001075429316
635 0.005 3.175 1 1016.220782027624 939.7759527537153 939.9339223720025 1094.948160331724 1095.794650500761 1096.945566238807 1075.16644987572 366.0271681081878 1079.293225427899 293.0001075828305
636 0.005 3.18 1 1016.289714580633 939.9217115402603 940.0799453987064 1094.942734174895 1095.78901694493 1096.940263966633 1075.168924993524 366.1510084790254 1079.290138530566 293.0001075426011
637 0.005 3.185 1 1016.360668570694 940.0667995774546 940.225292512145 1094.948243859664 1095.794704729735 1096.945569406182 1075.174809938404 366.2746416267624 1079.294711787587 293.0001075827325
638 0.005 3.19 1 1016.428950259549 940.2111917110816 940.3699461667419 1094.942820560104 1095.789073505839 1096.940268315584 1075.177259924522 366.3980782869658 1079.291621536536 293.0001075424016
639 0.005 3.195 1 1016.499254643081 940.3549194134199 940.5139303236621 1094.948327639395 1095.794757478996 1096.945569762242 1075.183108999062 366.521306184838 1079.296185021712 293.000107582348
640 0.005 3.2 1 1016.566884674084 940.4979579593977 940.6572277486407 1094.942908568466 1095.789130273907 1096.940272528304 1075.185520194819 366.644335654144 1079.293087823085 293.0001075420628
641 0.005 3.205 1 1016.636324067524 940.6403390123189 940.7998625020983 1094.948406719199 1095.794812396121 1096.945573604747 1075.191319842216 366.7671624501572 1079.297633804344 293.0001075822506
642 0.005 3.21 1 1016.703212691035 940.7820377325405 940.9418173334034 1094.942986317319 1095.789181185083 1096.940273350587 1075.193695221044 366.8897939015792 1079.294541165586 293.000107542122
643 0.005 3.215 1 1016.772173073681 940.923085679543 941.0831162644139 1094.94849018866 1095.794866664675 1096.945576786733 1075.199556198652 367.0122263677582 1079.299076460399 293.0001075820064
644 0.005 3.22 1 1016.838492289411 941.0634578112017 941.2237418443094 1094.943070682349 1095.789235950767 1096.940277206191 1075.20188908491 367.1344472594871 1079.295982448909 293.0001075416979
645 0.005 3.225 1 1016.906862526297 941.2031854876279 941.3637179007842 1094.948571979773 1095.794920723838 1096.945579868098 1075.207618621828 367.2564726082753 1079.300510226837 293.0001075815269
646 0.005 3.23 1 1016.972571542767 941.3422439430851 941.5030271741646 1094.94315089177 1095.789288166983 1096.94027905863 1075.209922578415 367.3783002478337 1079.297407452067 293.0001075410996
647 0.005 3.235 1 1017.040314496997 941.4806647065113 941.6416936943214 1094.948652921413 1095.79497285932 1096.945582109205 1075.215642885958 367.4999342957706 1079.301932412978 293.0001075808048
648 0.005 3.24 1 1017.105399675164 941.6184226380594 941.7796998601899 1094.943228510863 1095.789338722723 1096.940280015777 1075.217907690099 367.6213758469364 1079.298820013061 293.0001075402481
649 0.005 3.245 1 1017.172520244862 941.7555492132176 941.9170696399286 1094.948730717448 1095.795025303453 1096.945585769257 1075.223583716849 367.7426343350176 1079.303335845263 293.0001075799772
650 0.005 3.25 1 1017.236985298016 941.8920192294107 942.0537853788476 1094.943307813151 1095.78939059697 1096.940283541965 1075.225816207288 367.8636863996932 1079.30021801575 293.0001075394452
651 0.005 3.255 1 1017.303488211225 942.027864306739 942.1898711369066 1094.948810443577 1095.795075920018 1096.945587317578 1075.231462169818 367.9845261257134 1079.304726700421 293.0001075790611
652 0.005 3.26 1 1017.367326947972 942.1630595996827 942.3253095556737 1094.943390084063 1095.789442026906 1096.940285245871 1075.233676875067 368.1051671690095 1079.301603302279 293.0001075383251
653 0.005 3.265 1 1017.433215070579 942.2976362554137 942.4601243415316 1094.948892156271 1095.795128690958 1096.945591263267 1075.239295042897 368.2256095117331 1079.306108549468 293.0001075778752
654 0.005 3.27 1 1017.496462966771 942.4315693080268 942.5942979819455 1094.943469866377 1095.789495157903 1096.940289602704 1075.241464354479 368.3458479639217 1079.302981222439 293.0001075372352
655 0.005 3.275 1 1017.561748339936 942.5648899773237 942.7278542411758 1094.948968171632 1095.795176820847 1096.945591738592 1075.247037591857 368.4658913390368 1079.30747377405 293.0001075770238
656 0.005 3.28 1 1017.624388192294 942.697572839594 942.8607752644797 1094.943538573434 1095.78954382157 1096.940291248839 1075.249104811972 368.5857366935641 1079.304332137009 293.0001075364493
657 0.005 3.285 1 1017.689066568541 942.8296494762822 942.9930850550791 1094.949038844747 1095.795228028557 1096.945595459112 1075.254641193198 368.7053748279893 1079.308818926222 293.0001075762052
658 0.005 3.29 1 1017.751107928589 942.9610943682543 943.1247656916432 1094.943619435386 1095.789596039554 1096.94029540724 1075.256692617622 368.8248230445316 1079.305684209482 293.000107535529
659 0.005 3.295 1 1017.815198664806 943.0919390536844 943.2558411466606 1094.949116686653 1095.795277361281 1096.945597159346 1075.262230276433 368.9440407569494 1079.310162084606 293.0001075753135
660 0.005 3.3 1 1017.876653934213 943.2221580683633 943.3862935142427 1094.94368948124 1095.789640269229 1096.940294299535 1075.264282278734 369.0630703093643 1079.30701145781 293.0001075348461
661 0.005 3.305 1 1017.940156013367 943.3517829645449 943.5161467754909 1094.949187822303 1095.795324678764 1096.94559926637 1075.269779292188 369.1819079972811 1079.311485974825 293.0001075748505
662 0.005 3.31 1 1018.00102573782 943.4807882811988 943.6453830294347 1094.943766495396 1095.789692029389 1096.940298387311 1075.271797315144 369.3005364073229 1079.308337073441 293.0001075342124
663 0.005 3.315 1 1018.063952121352 943.6092054018446 943.7740261488624 1094.949265662072 1095.795374949718 1096.945602194791 1075.277257927264 369.4189949027577 1079.312808042322 293.0001075741387
664 0.005 3.32 1 1018.124238635264 943.7370084003975 943.9020578539757 1094.94384102948 1095.789740011547 1096.940301278929 1075.279223638817 369.5372549440359 1079.309648307111 293.0001075337059
665 0.005 3.325 1 1018.186583072413 943.864228976397 944.0295021765121 1094.949340669859 1095.795423664401 1096.945605238184 1075.284666850562 369.6553149789187 1079.314111421977 293.0001075737222
666 0.005 3.33 1 1018.246301240117 943.9908415130295 944.1563410874667 1094.943916415997 1095.789788537465 1096.940303207363 1075.286619121146 369.7731754215777 1079.310947107791 293.0001075332624
667 0.005 3.335 1 1018.308077753975 944.1168778008764 944.2825987196159 1094.949414858468 1095.795471982854 1096.945607561931 1075.292025635813 369.8908439339045 1079.315403470893 293.0001075730623
668 0.005 3.34 1 1018.367230758875 944.2423120054306 944.4082568968216 1094.943991261093 1095.789836138809 1096.940305563678 1075.293944809502 370.0083134966835 1079.312234690831 293.0001075326223
669 0.005 3.345 1 1018.428439374404 944.3671755438907 944.5333394642736 1094.949485284942 1095.795516653489 1096.945608301218 1075.29931722721 370.1255775682904 1079.316685227764 293.0001075726489
670 0.005 3.35 1 1018.487030329259 944.4914424258048 944.6578281003427 1094.944065259897 1095.789882460697 1096.940308014249 1075.301249505789 370.2426488451125 1079.313511684853 293.000107532263
671 0.005 3.355 1 1018.547685885529 944.6151443611137 944.7817468340554 1094.949562924159 1095.795566168922 1096.945612178027 1075.30660817292 370.3595235235549 1079.31795861191 293.0001075722826
672 0.005 3.36 1 1018.605721275869 944.7382557104033 944.9050776107975 1094.944135523601 1095.789928035054 1096.940309439007 1075.308476199716 370.4761953316303 1079.314776167235 293.0001075320595
673 0.005 3.365 1 1018.665820299839 944.8608079286859 945.0278442965351 1094.94963300515 1095.795611816487 1096.945614061748 1075.313781760367 370.5926704834146 1079.319213974231 293.0001075719504
674 0.005 3.37 1 1018.723269962358 944.9827761676434 945.1500294139884 1094.944224106422 1095.789979521453 1096.940314282782 1075.315648937626 370.7089601272801 1079.316051200466 293.0001075316676
675 0.005 3.375 1 1018.782722447858 945.1041901082573 945.2716555130204 1094.949690057009 1095.795655013113 1096.945615911611 1075.320864803121 370.8250426991574 1079.32044249763 293.0001075714641
676 0.005 3.38 1 1018.83970111083 945.2250251811081 945.3927053115596 1094.944294640143 1095.790024447676 1096.940314754436 1075.322718568158 370.9409189274947 1079.317289288223 293.0001075311902
677 0.005 3.385 1 1018.898646580654 945.3453114773251 945.513201613368 1094.949758620241 1095.795701080073 1096.945618647922 1075.327903093298 371.056595289922 1079.321680248732 293.0001075709856
678 0.005 3.39 1 1018.955093372303 945.465024406111 945.6331271406193 1094.944360819436 1095.790068682576 1096.940317184071 1075.329726747201 371.1720774582526 1079.31852163525 293.0001075306841
679 0.005 3.395 1 1019.013511600607 945.584194135017 945.752504806048 1094.949827123181 1095.795745801492 1096.945619155666 1075.334876064979 371.287360610999 1079.322904665779 293.0001075705839
680 0.005 3.4 1 1019.069414390313 945.7027963623882 945.8713175231478 1094.944427333424 1095.790111556495 1096.940316598478 1075.336662388044 371.4024508003555 1079.319736323869 293.0001075302956
681 0.005 3.405 1 1019.127293409437 945.8208607328005 945.9895876550346 1094.949898710229 1095.795795211107 1096.945624390601 1075.341803726459 371.5172839517805 1079.324113359669 293.0001075703495
682 0.005 3.41 1 1019.182692449009 945.9383622719498 946.1072976529732 1094.944499284404 1095.790160598907 1096.940320373235 1075.343548444986 371.6319433682618 1079.320944108033 293.000107529894
683 0.005 3.415 1 1019.240045549394 946.0553309372756 946.2244700816625 1094.949965185101 1095.795837950393 1096.945623901848 1075.348666853645 371.74644468766 1079.325312932049 293.0001075698924
684 0.005 3.42 1 1019.294907330651 946.1717423259838 946.3410877952147 1094.944566520286 1095.790204877205 1096.940321938331 1075.350431132556 371.8607605480461 1079.32213687237 293.0001075295937
685 0.005 3.425 1 1019.351737962099 946.2876265653928 946.4571736244958 1094.950034566713 1095.79588506857 1096.945627031128 1075.355506308502 371.9748882729988 1079.326503518907 293.0001075695772
686 0.005 3.43 1 1019.40608131205 946.4029588994287 946.5727101592776 1094.944638825635 1095.790254771284 1096.94032672622 1075.357210429818 372.0888171109717 1079.323323684449 293.0001075291376
687 0.005 3.435 1 1019.462393703329 946.5177693365844 946.6877200840288 1094.950103217739 1095.795930539291 1096.945628869809 1075.362250206842 372.2025391881126 1079.327680243213 293.0001075690387
688 0.005 3.44 1 1019.51622099339 946.6320330899425 946.8021859557074 1094.944705104601 1095.790297679788 1096.940327077507 1075.363928397277 372.3160641765057 1079.324495490169 293.0001075286801
689 0.005 3.445 1 1019.572030532893 946.7457808655611 946.9161309572982 1094.950168761434 1095.795973485878 1096.945629036237 1075.368943341114 372.4293886504182 1079.328851132477 293.0001075685358
690 0.005 3.45 1 1019.625337954499 946.8589872600228 947.0295372879624 1094.944769583592 1095.790341015006 1096.940329014611 1075.370601719047 372.5425185809042 1079.325657406377 293.00010752816
691 0.005 3.455 1 1019.680630152332 946.9716821201471 947.1424274407403 1094.95023335412 1095.796017894761 1096.945632100424 1075.375581785043 372.6554432495473 1079.330004314754 293.000107568106
692 0.005 3.46 1 1019.733442092099 947.0838407885675 947.2547840390491 1094.944836936129 1095.790386488012 1096.94033179824 1075.377200165836 372.7681708905133 1079.326811667147 293.0001075276364
693 0.005 3.465 1 1019.788234218414 947.1954931082838 947.3666296191249 1094.950302064494 1095.79606326727 1096.945634291706 1075.382153551416 372.8807108610791 1079.331156348689 293.0001075674067
694 0.005 3.47 1 1019.840549603497 947.3066142624157 947.4779466799773 1094.944903308934 1095.790429914745 1096.940333423884 1075.383753789774 372.9930580540033 1079.327952648785 293.0001075271133
695 0.005 3.475 1 1019.894845136131 947.4172340859744 947.5887577618116 1094.950367313987 1095.796106097205 1096.94563636015 1075.388686935527 373.105183598241 1079.332287365194 293.00010756711
696 0.005 3.48 1 1019.946661492393 947.5273275531166 947.6990452181107 1094.94496677401 1095.790472082331 1096.940334818946 1075.390250631807 373.2171338455971 1079.329079375678 293.0001075267949
697 0.005 3.485 1 1020.000466973135 947.636924676826 947.8088316760983 1094.950432905176 1095.796150981073 1096.945639201906 1075.395148613755 373.3288883533699 1079.333418525489 293.0001075666899
698 0.005 3.49 1 1020.051797794973 947.7460005819123 947.9180995985179 1094.945031764654 1095.790516246493 1096.940337115384 1075.396685262224 373.4404518288973 1079.330204330194 293.0001075262072
699 0.005 3.495 1 1020.105114615528 947.8545850832036 948.0268714763811 1094.950493607504 1095.796191994644 1096.945640570373 1075.40155198575 373.5518244295238 1079.334527857388 293.0001075661727
700 0.005 3.5 1 1020.155960812581 947.9626533127372 948.1351297677613 1094.945096243305 1095.790559676563 1096.940339857785 1075.403059630703 373.6629981207763 1079.331314443947 293.0001075257741
701 0.005 3.505 1 1020.208784620706 948.0702352884093 948.2428972132529 1094.950559419381 1095.796234909532 1096.94564252093 1075.407901143585 373.773982051902 1079.335639293727 293.0001075657491
702 0.005 3.51 1 1020.259151418469 948.1773060845147 948.3501561335964 1094.945158672346 1095.790599844845 1096.940340072646 1075.409383550182 373.8847758660832 1079.332418945623 293.0001075255065
703 0.005 3.515 1 1020.311510509695 948.283895232111 948.4569287911133 1094.950621387899 1095.796276822705 1096.94564364772 1075.414195044787 373.99538481949 1079.336737517867 293.000107565475
704 0.005 3.52 1 1020.361404231303 948.3899778579794 948.5631976340799 1094.945222280588 1095.790642819047 1096.940343282827 1075.415654938376 374.1057990553888 1079.333508644677 293.0001075252356
705 0.005 3.525 1 1020.41328773401 948.4955836899145 948.6689850600897 1094.950683450532 1095.796318111655 1096.945645843302 1075.420441039218 374.2160341301702 1079.33782221288 293.0001075653365
706 0.005 3.53 1 1020.46270849853 948.6006878213013 948.7742734956798 1094.945284485118 1095.790684567959 1096.940345517128 1075.42187124786 374.3260729094996 1079.334588709059 293.0001075251262
707 0.005 3.535 1 1020.514120391089 948.7053196169362 948.8790850686573 1094.950743246171 1095.796357851962 1096.9456472294 1075.426626714946 374.4359124923498 1079.338894676048 293.0001075651637
708 0.005 3.54 1 1020.56307469028 948.8094542723417 948.9834022405305 1094.94534688387 1095.790726704681 1096.940348156669 1075.428031415828 374.5455538679315 1079.335658564577 293.0001075248618
709 0.005 3.545 1 1020.614024647628 948.9131217837015 949.0872476030037 1094.950807574495 1095.796401589277 1096.945650377157 1075.432762861991 374.6550205276304 1079.339963967193 293.0001075647711
710 0.005 3.55 1 1020.662516105335 949.0162969629401 949.1906033765171 1094.945407962708 1095.790766936244 1096.940349154815 1075.434142780912 374.7642862043097 1079.336720668369 293.00010752443
711 0.005 3.555 1 1020.713007399779 949.1190094124327 949.2934918494442 1094.950867501907 1095.796440217483 1096.945651171132 1075.438850988608 374.8733538937931 1079.341018281429 293.0001075642805
712 0.005 3.56 1 1020.761044915383 949.2212340582787 949.3958952732679 1094.945468251081 1095.790806871009 1096.940351235251 1075.44021843288 374.9822238933572 1079.337768981764 293.0001075238962
713 0.005 3.565 1 1020.811083195976 949.3230005025357 949.4978359501549 1094.950927663745 1095.796481497411 1096.945654568188 1075.444893843026 375.0908981630134 1079.34205883189 293.0001075638552
714 0.005 3.57 1 1020.858667872717 949.4242837951534 949.5992962296974 1094.945526808403 1095.790846001172 1096.940352655931 1075.446217908783 375.1993796095159 1079.338804397765 293.0001075235621
715 0.005 3.575 1 1020.908274029587 949.5251132669862 949.7002981515653 1094.950985716649 1095.79652097867 1096.945655579939 1075.450858037642 375.3076524421427 1079.343089413174 293.0001075634515
716 0.005 3.58 1 1020.955421845425 949.6254640448943 949.8008241329295 1094.94558547509 1095.790885629262 1096.940354139129 1075.452154935159 375.4157363637256 1079.339833885662 293.000107523235
717 0.005 3.585 1 1021.004563601542 949.7253655668291 949.9008963523193 1094.951046692607 1095.796560608824 1096.945657132476 1075.456783892336 375.5236248080103 1079.3441153651 293.0001075631826
718 0.005 3.59 1 1021.051265762823 949.8247932030189 950.000497401615 1094.945645458807 1095.790925512417 1096.940356917762 1075.458038039502 375.6313240018481 1079.340855196726 293.0001075228587
719 0.005 3.595 1 1021.099970865727 949.9237758428086 950.099649003081 1094.95110591375 1095.796601035149 1096.945660797393 1075.462630563518 375.7388331548806 1079.345131806024 293.000107562847
720 0.005 3.6 1 1021.146222937166 950.0222888484694 950.1983337128696 1094.945703818557 1095.790964955922 1096.940358239872 1075.46387073761 375.8461589230192 1079.341867071669 293.0001075226352
721 0.005 3.605 1 1021.194483970955 950.1203618050661 950.2965738076042 1094.951162272231 1095.796637702715 1096.945660958575 1075.468447002253 375.9532876458656 1079.346138675457 293.0001075626216
722 0.005 3.61 1 1021.240307350116 950.2179694521445 950.3943513691028 1094.945760700256 1095.79100361664 1096.940361157452 1075.469679184235 376.0602433535187 1079.342866339027 293.0001075225099
723 0.005 3.615 1 1021.288138085479 950.3151413987948 950.4916887037913 1094.951219828174 1095.796676568642 1096.945662588683 1075.474234118954 376.1670043322744 1079.347133039012 293.0001075623811
724 0.005 3.62 1 1021.333523944387 950.4118523565228 950.5885678795179 1094.945818792406 1095.79104136283 1096.940361707369 1075.475433365641 376.273570027651 1079.343855288388 293.0001075220865
725 0.005 3.625 1 1021.380923486247 950.5081320266153 950.685011232609 1094.95127655401 1095.796715108954 1096.945665039272 1075.479960029781 376.3799426068731 1079.348119224647 293.0001075620527
726 0.005 3.63 1 1021.425884429837 950.6039552502314 950.7810009219705 1094.945873192997 1095.791078495487 1096.940363503417 1075.48113386128 376.48612932422 1079.344842057113 293.0001075217055
727 0.005 3.635 1 1021.472860713454 950.6993514153834 950.8765590611107 1094.951333096112 1095.796752714947 1096.945666371912 1075.48563192931 376.5921177034829 1079.349103037021 293.0001075617242
728 0.005 3.64 1 1021.517399708696 950.7942954642832 950.9716678673325 1094.945929731377 1095.791116168617 1096.940365441094 1075.48678326917 376.6979149101638 1079.34581596289 293.0001075216228
729 0.005 3.645 1 1021.563960463413 950.8888171021265 951.0663496642707 1094.951388951594 1095.796789766795 1096.945668100361 1075.491258403654 376.8035134060509 1079.350077934609 293.0001075616444
730 0.005 3.65 1 1021.608090128318 950.9828907260859 951.1605863160224 1094.945986914296 1095.791154385015 1096.940367801493 1075.492378809114 376.9089156936575 1079.346786846287 293.0001075214981
731 0.005 3.655 1 1021.654234873534 951.0765457306533 951.2543999166714 1094.951442557286 1095.796825969798 1096.945669083293 1075.496826371229 377.0141356729936 1079.351037226072 293.0001075615006
732 0.005 3.66 1 1021.697946216126 951.1697569929447 951.3477725932521 1094.94604075717 1095.79118991128 1096.94036814635 1075.497926316319 377.11916773937 1079.34774012521 293.0001075213127
733 0.005 3.665 1 1021.743671567419 951.2625538329532 951.4407264098545 1094.951501388252 1095.796864891955 1096.945673062743 1075.502370899323 377.2239969288568 1079.35199076399 293.0001075612963
734 0.005 3.67 1 1021.786963533925 951.3549109771092 951.5332433850518 1094.946088051006 1095.791223933498 1096.940369114192 1075.503448552045 377.3286459298088 1079.348680882812 293.0001075209564
735 0.005 3.675 1 1021.832312259465 951.4468579719583 951.6253457449164 1094.951570933976 1095.796905573386 1096.945676512467 1075.507886316387 377.4331234463615 1079.352953004045 293.000107560793
736 0.005 3.68 1 1021.875145071186 951.5383687014851 951.717014811698 1094.946139760465 1095.791263209912 1096.940372025823 1075.508881807368 377.5374378423251 1079.349615930596 293.000107520604
737 0.005 3.685 1 1021.92010394523 951.62947370644 951.8082736044732 1094.951623776453 1095.796938558153 1096.945674874621 1075.513315393542 377.6415485742227 1079.353891335221 293.0001075606243
738 0.005 3.69 1 1021.96253564821 951.7201467603451 951.8991033586576 1094.946188836949 1095.791295567847 1096.940372854966 1075.514292097283 377.7454661571921 1079.350542932427 293.0001075206103
739 0.005 3.695 1 1022.007093686293 951.8104182726809 951.9895270093348 1094.951675386914 1095.796973924357 1096.94567699681 1075.518699194423 377.8491912473069 1079.35481843314 293.0001075606393
740 0.005 3.7 1 1022.049129235911 951.900261724224 952.0795255783977 1094.946242445852 1095.791332354306 1096.940375478013 1075.519652706631 377.952723214226 1079.351468880102 293.0001075205317
741 0.005 3.705 1 1022.093287629105 951.9897072955589 952.1691217938545 1094.951730143582 1095.797011495545 1096.945679941403 1075.524036183836 378.0560662601205 1079.355736842301 293.0001075603685
742 0.005 3.71 1 1022.134924390655 952.0787287161103 952.2582968400282 1094.946296330261 1095.791368618308 1096.940377196535 1075.524965754222 378.1592198278792 1079.35238238692 293.0001075202202
743 0.005 3.715 1 1022.178690366136 952.1673564779746 952.3470736815318 1094.951781604276 1095.797045409573 1096.945680425599 1075.529328583466 378.2621803001037 1079.35664792601 293.0001075602229
744 0.005 3.72 1 1022.219938599308 952.2555640733843 952.4354333396195 1094.946347318908 1095.791403096915 1096.940378935106 1075.530235073228 378.3649667756129 1079.353293092817 293.0001075200417
745 0.005 3.725 1 1022.263318447857 952.34338181012 952.5233986401713 1094.951832899438 1095.797080374996 1096.945682252845 1075.534571969749 378.4675802781256 1079.357553285945 293.0001075598534
746 0.005 3.73 1 1022.304177155932 952.4307830407754 952.6109504793254 1094.946398522237 1095.791436407361 1096.940379587047 1075.535455230228 378.5699987370405 1079.354190835805 293.0001075196009
747 0.005 3.735 1 1022.347167873025 952.517798504096 952.6981119861902 1094.951883684549 1095.797114302981 1096.945684154524 1075.539774089934 378.6722286198492 1079.358442601231 293.0001075596341
748 0.005 3.74 1 1022.387646750158 952.6044019185707 952.7848643513202 1094.946447746861 1095.791469565251 1096.940380917851 1075.540638494019 378.7742675930297 1079.355072356037 293.0001075196055
749 0.005 3.745 1 1022.430258535729 952.6906235691195 952.871230398538 1094.951935461138 1095.797149496523 1096.945685767433 1075.54492899656 378.8761183831377 1079.359330108317 293.0001075594194
750 0.005 3.75 1 1022.470357624217 952.776436632362 952.9571909068934 1094.946500301437 1095.791504731732 1096.940382979868 1075.545773325313 378.9777904083377 1079.355956513131 293.0001075193423
751 0.005 3.755 1 1022.512592844232 952.8618715516811 953.0427687727513 1094.951985242602 1095.79718158762 1096.945686760969 1075.550043895377 379.0792521887877 1079.360207827949 293.0001075592415
752 0.005 3.76 1 1022.552314729562 952.9469016661516 953.1279448583969 1094.946546640421 1095.791536791727 1096.940383596973 1075.550861982706 379.1805324918487 1079.356828129578 293.0001075191254
753 0.005 3.765 1 1022.59417563426 953.031557546874 953.2127421896868 1094.952032984331 1095.797214710255 1096.945688426535 1075.555106297473 379.2816305687122 1079.361074285636 293.0001075589938
754 0.005 3.77 1 1022.633523044991 953.1158122519661 953.2971414326547 1094.946599851149 1095.79157296288 1096.940386694781 1075.555906593962 379.3825379053532 1079.357697439706 293.000107518962
755 0.005 3.775 1 1022.675010395657 953.199696457315 953.3811656502338 1094.952082280181 1095.797247473028 1096.94568932477 1075.560131132705 379.4832637725482 1079.36193733332 293.0001075589445
756 0.005 3.78 1 1022.713991755967 953.2831832874654 953.4647955504565 1094.946648665161 1095.791605037969 1096.940388446356 1075.56090973686 379.5837878939099 1079.358553769041 293.0001075189736
757 0.005 3.785 1 1022.75510665021 953.3663033020762 953.5480541273582 1094.952131267301 1095.797280540635 1096.945690753235 1075.565114526484 379.6841704122631 1079.362791412418 293.0001075589617
758 0.005 3.79 1 1022.793712190958 953.4490294568993 953.6309219561165 1094.94669728948 1095.791637781718 1096.940389858879 1075.56587129933 379.7843338669205 1079.359402069062 293.0001075188079
759 0.005 3.795 1 1022.834466115529 953.5313924413558 953.7134221054291 1094.952180210957 1095.797312096764 1096.945691175076 1075.570055108996 379.8843199292501 1079.363636817601 293.0001075588619
760 0.005 3.8 1 1022.872684345152 953.6133658962855 953.7955356021666 1094.94674501319 1095.791669612197 1096.940390699399 1075.570794762758 379.9841228274582 1079.360246461969 293.0001075188586
761 0.005 3.805 1 1022.913069868121 953.6949795615885 953.8772849291555 1094.952232456491 1095.797347894848 1096.94569608646 1075.574957504745 380.0837337164652 1079.364478241064 293.00010755882
762 0.005 3.81 1 1022.950957439612 953.7762066395483 953.9586508087772 1094.94679383273 1095.791702553379 1096.940392330051 1075.575666652815 380.1831603761423 1079.361082925838 293.0001075187965
763 0.005 3.815 1 1022.99099593728 953.8570777764565 954.0396562544495 1094.952280114323 1095.797379399491 1096.945696082248 1075.579818786113 380.2824038448197 1079.365310994871 293.0001075587841
764 0.005 3.82 1 1023.028533401181 953.9375659747277 954.1202818698705 1094.94684195937 1095.791734201295 1096.940393848037 1075.580508321517 380.3815012576434 1079.361913752382 293.0001075187174
765 0.005 3.825 1 1023.068311936617 954.0177018695449 954.2005506640387 1094.952325867616 1095.797410562682 1096.945697838178 1075.584631893945 380.4804047907283 1079.366135695527 293.0001075587434
766 0.005 3.83 1 1023.105546342835 954.097458455591 954.2804432590356 1094.946886729705 1095.791764351686 1096.940394641978 1075.585298768204 380.5791285644078 1079.36272928122 293.0001075186522
767 0.005 3.835 1 1023.144895105758 954.176865900945 954.3599823095838 1094.952372906242 1095.797443048604 1096.945700091454 1075.589401949877 380.6776623652027 1079.366947396764 293.0001075584739
768 0.005 3.84 1 1023.181747281097 954.2558976764478 954.4391487420434 1094.946933205364 1095.791795799195 1096.940396422183 1075.590048304029 380.7760067699799 1079.363543842661 293.000107518126
769 0.005 3.845 1 1023.22073203571 954.3345837387288 954.5179650732241 1094.952423060356 1095.797475791741 1096.945702430362 1075.594126003603 380.8741694292974 1079.367761285009 293.0001075579693
770 0.005 3.85 1 1023.257230335549 954.4128972982331 954.5964120192973 1094.94698206868 1095.791828167394 1096.940397897396 1075.594749670406 380.9721480293359 1079.364353687389 293.0001075178542
771 0.005 3.855 1 1023.295868678014 954.4908688116304 954.6745124613252 1094.952467145625 1095.79750381886 1096.945701457945 1075.598843115956 381.0699614912364 1079.368562859581 293.0001075578376
772 0.005 3.86 1 1023.332023078776 954.5684712798103 954.7522469806399 1094.947025348913 1095.791857462956 1096.94039940965 1075.599445855684 381.1675853792701 1079.365147509348 293.0001075177138
773 0.005 3.865 1 1023.370320233267 954.6457351300064 954.829638428821 1094.952512064349 1095.797535195127 1096.945704357151 1075.603485915011 381.2650230426996 1079.369357916233 293.0001075576579
774 0.005 3.87 1 1023.406137395412 954.7226334309961 954.9066674297964 1094.94707207494 1095.791888623547 1096.940400653187 1075.604070668113 381.3622763767815 1079.365941854399 293.0001075174166
775 0.005 3.875 1 1023.444098054222 954.7991963345426 954.9833566349464 1094.952557575498 1095.797565471398 1096.945705812549 1075.60809487069 381.4593454827961 1079.370143559112 293.0001075572933
776 0.005 3.88 1 1023.479580748066 954.8753966265864 955.0596864329883 1094.947117897186 1095.791919786046 1096.940402881362 1075.60865796865 381.5562327989021 1079.36672519745 293.0001075171283
777 0.005 3.885 1 1023.517209490193 954.9512647516076 955.1356796610196 1094.952603124096 1095.797595663432 1096.945706525008 1075.612660438118 381.6529423753176 1079.370927884789 293.0001075570378
778 0.005 3.89 1 1023.552357661591 955.0267740877487 955.2113171663958 1094.947162406271 1095.791950369997 1096.940405281106 1075.613209575179 381.7494701235581 1079.367500679 293.0001075167876
779 0.005 3.895 1 1023.589503320874 955.1019528210447 955.2866199476582 1094.952596768233 1095.797614010534 1096.945703829774 1075.617039622048 381.845816025748 1079.371628798895 293.0001075563325
780 0.005 3.9 1 1023.624599326386 955.1767798243571 955.3615733846917 1094.947265831957 1095.791990160211 1096.940408360717 1075.617860506282 381.9419779905744 1079.368351075305 293.0001075163714
781 0.005 3.905 1 1023.661318494664 955.2512773776118 955.4361938072167 1094.952633300731 1095.797642445188 1096.945706282824 1075.621561289181 382.0379616004452 1079.372386811006 293.0001075557751
782 0.005 3.91 1 1023.696071126933 955.3254265821415 955.5104681886775 1094.947309732397 1095.792020942202 1096.940410860602 1075.622335691169 382.1337624377518 1079.369114793304 293.0001075162522
783 0.005 3.915 1 1023.732463579757 955.3992496390587 955.5844128496311 1094.95267756563 1095.797671767049 1096.945707213214 1075.62601511903 382.2293846254694 1079.373151314909 293.0001075558631
784 0.005 3.92 1 1023.766892163989 955.4727275597868 955.6580146890678 1094.947351602211 1095.792049490533 1096.940411344074 1075.626767570832 382.3248220201317 1079.369873285447 293.0001075164363
785 0.005 3.925 1 1023.802966740339 955.5458825769384 955.7312900509587 1094.952719976095 1095.797701135046 1096.945709582121 1075.630425512941 382.4200830361318 1079.373902193537 293.0001075560739
786 0.005 3.93 1 1023.837073214605 955.6186956962193 955.8042258540422 1094.947395509833 1095.792078555951 1096.940412578462 1075.63114831603 382.5151650421233 1079.370621457501 293.0001075165047
787 0.005 3.935 1 1023.872830576239 955.6911890443171 955.8768383278076 1094.952763203773 1095.797729122813 1096.945709527184 1075.634792833381 382.6100698982174 1079.374651245029 293.0001075559927
788 0.005 3.94 1 1023.906628731674 955.7633437001297 955.9491144201556 1094.947437840973 1095.792106998755 1096.940414310907 1075.635510584522 382.7047981999551 1079.371368183057 293.0001075162572
789 0.005 3.945 1 1023.942072076025 955.8351817441122 956.0210703502299 1094.952804461576 1095.797757386561 1096.94571109365 1075.639133300123 382.7993568497566 1079.375387938555 293.0001075558691
790 0.005 3.95 1 1023.975555647118 955.9066844294827 956.0926931803273 1094.947477584767 1095.792133395981 1096.940413747546 1075.639831162647 382.8937332211996 1079.372099715801 293.0001075162157
791 0.005 3.955 1 1024.010689098642 955.9778738042965 956.1639991545355 1094.952847513876 1095.797786828142 1096.945713905977 1075.643434279598 382.9879218722584 1079.376110115446 293.0001075557446
792 0.005 3.96 1 1024.043863206037 956.0487307491952 956.2349750484402 1094.947521925316 1095.792163329386 1096.940416226882 1075.644113027611 383.0819000352587 1079.372796405836 293.0001075161607
793 0.005 3.965 1 1024.078688267263 956.1192774793928 956.3056371742273 1094.952888346373 1095.797813116438 1096.945713212836 1075.64769949565 383.17571136053 1079.376804595763 293.0001075556138
794 0.005 3.97 1 1024.111554696525 956.1894948754284 956.3759723200876 1094.947562017074 1095.792189896813 1096.940416976694 1075.648358048333 383.2693547638218 1079.373495831902 293.0001075161283
795 0.005 3.975 1 1024.146179902695 956.2594051728988 956.445996819999 1094.952930031169 1095.797841073378 1096.94571522433 1075.651924064484 383.3628262748706 1079.377497187576 293.0001075556231
796 0.005 3.98 1 1024.17877433375 956.3289891590132 956.5156973732932 1094.947603839813 1095.792218357094 1096.94041932075 1075.652566027086 383.4561315468873 1079.374179344021 293.0001075159404
797 0.005 3.985 1 1024.21301102983 956.3982689335455 956.5850901900596 1094.952968839251 1095.797867536327 1096.945715617578 1075.656112428591 383.5492574275125 1079.378186809977 293.0001075555166
798 0.005 3.99 1 1024.245274787562 956.4672255013107 956.6541621434302 1094.947643606697 1095.792245317325 1096.940419738604 1075.656737085583 383.6421945607611 1079.374865631416 293.0001075159933
799 0.005 3.995 1 1024.279197078399 956.5358807788324 956.7229293220666 1094.953011595656 1095.797895911847 1096.945718095441 1075.660268815609 383.7349630712631 1079.378870888323 293.0001075555458
800 0.005 4 1 1024.31115733935 956.6042157196639 956.7913785331729 1094.9476872617 1095.792273728265 1096.940421830223 1075.660880919934 383.8275576577552 1079.375548528124 293.0001075158948
801 0.005 4.005 1 1024.344778062907 956.672252358406 956.8595259414744 1094.953050960567 1095.797922753394 1096.945719009482 1075.664392236716 383.9199821941257 1079.379546491439 293.0001075552506
802 0.005 4.01 1 1024.376442301919 956.7399715801062 956.9273583131627 1094.947727379061 1095.792301138083 1096.940423528138 1075.664979570973 384.0122329844544 1079.376221464685 293.0001075157053
803 0.005 4.015 1 1024.409768824834 956.8073953631992 956.9948917605557 1094.953089616643 1095.797947976647 1096.945719575669 1075.668473682657 384.1043104652036 1079.380217551189 293.0001075551622
804 0.005 4.02 1 1024.441139077205 956.8745046744664 957.0621131091103 1094.947766946457 1095.792328256518 1096.940425846101 1075.669044055227 384.1962139299569 1079.376888278316 293.0001075156136
805 0.005 4.025 1 1024.474172250064 956.9413215100959 957.1290384785369 1094.953128692471 1095.797974088879 1096.945719789995 1075.6725212351 384.2879529232402 1079.380879657993 293.0001075548802
806 0.005 4.03 1 1024.505253370698 957.0078267259012 957.1956546218834 1094.947803658478 1095.792351795981 1096.940424465499 1075.673070180322 384.3795178556917 1079.377537697777 293.0001075151716
807 0.005 4.035 1 1024.537998928558 957.0740423198206 957.2619776546863 1094.9531673674 1095.798000891818 1096.945722188275 1075.676528322704 384.4709069208428 1079.381538768282 293.0001075544223
808 0.005 4.04 1 1024.568794028582 957.1399492427344 957.3279943864999 1094.94784522956 1095.792381443815 1096.940428383049 1075.677064025563 384.5621221197101 1079.378197917901 293.0001075146195
809 0.005 4.045 1 1024.601252269043 957.2055694081129 957.3937208761121 1094.953204891789 1095.798024997563 1096.945721672286 1075.68050420936 384.6531600262575 1079.382195071397 293.0001075540109
810 0.005 4.05 1 1024.631756618266 957.2708837817177 957.4591439420313 1094.947883224009 1095.792406974015 1096.940429940399 1075.681022433191 384.744029303878 1079.378847377681 293.0001075142612
811 0.005 4.055 1 1024.663925651269 957.3359142252092 957.5242796060209 1094.953246617024 1095.798053119085 1096.945723780372 1075.684448026894 384.8347209045536 1079.38284470138 293.0001075536897
812 0.005 4.06 1 1024.694141117295 957.4006417462834 957.5891146735006 1094.947921370704 1095.792432221792 1096.940431186957 1075.684951279916 384.9252414638459 1079.379491686557 293.0001075141132
813 0.005 4.065 1 1024.726028354951 957.4650880975303 957.653665133887 1094.953282695228 1095.798077675393 1096.945724608854 1075.688352121767 385.0155887154707 1079.383484797355 293.0001075536383
814 0.005 4.07 1 1024.755976808511 957.5292342737199 957.7179177931971 1094.947960050101 1095.792459477968 1096.940432701747 1075.688839121287 385.1057629652703 1079.380133845556 293.0001075139938
815 0.005 4.075 1 1024.787583358453 957.5931019501115 957.7818885416463 1094.953321814099 1095.798103967205 1096.945726097717 1075.692227220984 385.195766045243 1079.384123341549 293.0001075535479
816 0.005 4.08 1 1024.817248961171 957.6566721190023 957.8455641769584 1094.947998884795 1095.792484275644 1096.940434352346 1075.692702751546 385.2855948240117 1079.380766446727 293.0001075140275
817 0.005 4.085 1 1024.84857518612 957.7199665957507 957.9089606882849 1094.953353884302 1095.798125005754 1096.945724972427 1075.696076939266 385.3752473969491 1079.384749549244 293.0001075536152
818 0.005 4.09 1 1024.877964846503 957.7829663415621 957.9720648503942 1094.948034018631 1095.79250879145 1096.940434603784 1075.69652887703 385.4647297750254 1079.38139174444 293.000107514179
819 0.005 4.095 1 1024.909020646671 957.8456931722437 958.0348926487264 1094.953395121086 1095.79815409865 1096.945729236221 1075.699889830482 385.554032108106 1079.385375101814 293.000107553761
820 0.005 4.1 1 1024.93812873631 957.9081277497014 958.0974306168018 1094.948070660587 1095.792531853389 1096.940434674167 1075.700323082737 385.6431709121312 1079.382015206462 293.0001075141178
821 0.005 4.105 1 1024.968913226086 957.9702921949998 958.1596949831405 1094.953432826095 1095.798178461744 1096.945729722856 1075.703659733335 385.7321379769498 1079.385995788661 293.0001075536641
822 0.005 4.11 1 1024.997761159502 958.0321670343322 958.2216721945213 1094.948108036275 1095.792557337232 1096.940436331216 1075.704074174879 385.8209463732045 1079.382630569125 293.0001075143028
823 0.005 4.115 1 1025.028280044567 958.093774489569 958.283378533526 1094.953468105256 1095.798202146376 1096.945730651208 1075.707431108561 385.9095797725357 1079.386610113756 293.0001075538803
824 0.005 4.12 1 1025.05686166343 958.1550951054853 958.3448004818266 1094.948143148149 1095.792581077211 1096.940437425955 1075.707814473146 385.9980363741413 1079.383240125724 293.0001075143406
825 0.005 4.125 1 1025.087113439666 958.21615082087 958.4059540857681 1094.953502832532 1095.798226446365 1096.945732052151 1075.711117696303 386.0863236143044 1079.387215275275 293.0001075537729
826 0.005 4.13 1 1025.115430632884 958.2769223307527 958.4668259096281 1094.948178408394 1095.792605143999 1096.940438380178 1075.71150304174 386.1744339738951 1079.383844069426 293.0001075141716
827 0.005 4.135 1 1025.145420582921 958.337431519661 958.5274319859798 1094.953541274592 1095.798252310533 1096.945734476102 1075.714797989386 386.2623785958669 1079.387821260201 293.0001075535603
828 0.005 4.14 1 1025.173474746779 958.3976591362422 958.5877589019916 1094.948213984 1095.792628365294 1096.94043860715 1075.715171579001 386.3501556800633 1079.384445296953 293.000107514056
829 0.005 4.145 1 1025.203204290267 958.4576268858668 958.6478225706894 1094.953575553431 1095.798275488325 1096.945734846172 1075.718446961734 386.4377674589869 1079.388417174879 293.0001075533921
830 0.005 4.15 1 1025.231005884575 958.517315767813 958.7076097531904 1094.948253486283 1095.792654652994 1096.940441374442 1075.718807492379 386.5252082393728 1079.385049049078 293.0001075138774
831 0.005 4.155 1 1025.26047279886 958.5767474631353 958.7671363390806 1094.953607909324 1095.79829673268 1096.945734834876 1075.722063537277 386.6124873158187 1079.389010400693 293.0001075532304
832 0.005 4.16 1 1025.288014920018 958.6359026679364 958.8263888766199 1094.948285961479 1095.79267690906 1096.940442114158 1075.722403901411 386.6995930254629 1079.385633190004 293.0001075137708
833 0.005 4.165 1 1025.317227827665 958.694803191085 958.8853833340014 1094.953642331404 1095.798319499553 1096.945735206333 1075.725645876302 386.7865172946489 1079.389593070018 293.0001075530274
834 0.005 4.17 1 1025.344517019255 958.7534296489913 958.9441061908694 1094.948323295228 1095.792702622051 1096.940445753806 1075.725974101972 386.8732856795314 1079.386216676049 293.0001075135182
835 0.005 4.175 1 1025.373478197444 958.8118039426727 959.0025734755119 1094.953680005733 1095.798345320525 1096.945737784027 1075.72920234059 386.9599046560591 1079.390177509548 293.0001075528386
836 0.005 4.18 1 1025.400515243946 958.8699066941452 959.0607716754596 1094.948355434871 1095.792723002529 1096.940443572008 1075.729511775972 387.0463480067536 1079.386796719788 293.0001075132649
837 0.005 4.185 1 1025.429224991848 958.927759772387 959.1187167921851 1094.953712278002 1095.798366911316 1096.945738342034 1075.732724094751 387.1326341922737 1079.390751113815 293.0001075525646
838 0.005 4.19 1 1025.456013204707 958.9853437874854 959.1763953071655 1094.94838964001 1095.792747248582 1096.940446066871 1075.733019661602 387.2187499203457 1079.38737060195 293.0001075129445
839 0.005 4.195 1 1025.484476323993 959.0426805661579 959.23382318621 1094.953747565261 1095.798390774144 1096.945740108768 1075.736218511328 387.3046973255674 1079.391324928614 293.0001075523421
840 0.005 4.2 1 1025.511018826556 959.0997507945335 959.2909869588941 1094.948421786666 1095.792767809448 1096.940445530539 1075.736497722734 387.3904856672463 1079.387939473764 293.0001075127579
841 0.005 4.205 1 1025.539237146378 959.1565762376709 959.34790255505 1094.953779759034 1095.798411588599 1096.945740020578 1075.73967952284 387.4761046882493 1079.391893456019 293.0001075521812
842 0.005 4.21 1 1025.565531814692 959.2131375570358 959.4045564581602 1094.948456132277 1095.792791599717 1096.940448047484 1075.739946891653 387.5615590769163 1079.388498323591 293.0001075127233
843 0.005 4.215 1 1025.593512089876 959.2694564756806 959.4609645944281 1094.953817637478 1095.798437660875 1096.945743275213 1075.743117523333 387.6468456434449 1079.392452701834 293.000107552142
844 0.005 4.22 1 1025.619568493881 959.3255135762932 959.5171133953937 1094.948490753525 1095.792813395736 1096.940447927651 1075.743367938824 387.7319558136499 1079.389062045895 293.0001075127028
845 0.005 4.225 1 1025.647305096634 959.3813306872377 959.5730188171435 1094.953849136697 1095.798457863749 1096.945743136847 1075.746522474565 387.8169058214353 1079.393012581226 293.0001075522018
846 0.005 4.23 1 1025.671590844431 959.4372240760315 959.6289715689448 1094.944779424016 1095.789752989498 1096.935120475495 1075.732046050172 387.9036142360767 1079.386596833332 293.0001075728579
847 0.005 4.235 1 1025.702814867091 959.4929129931452 959.6847171548561 1094.956309335295 1095.801926959722 1096.951353000635 1075.740733353445 387.9891318657201 1079.394638323226 293.0001075290806
848 0.005 4.24 1 1025.726982324808 959.5483333467389 959.7402084613935 1094.947996498623 1095.791694939194 1096.938024671784 1075.739912138571 388.0741310633782 1079.389629678579 293.0001075666974
849 0.005 4.245 1 1025.755986422371 959.603528314223 959.7954743197226 1094.954608585201 1095.800252549734 1096.94843329046 1075.744214423089 388.1588435114784 1079.393898643173 293.0001075252071
850 0.005 4.25 1 1025.780051333903 959.6584594541133 959.8504855095091 1094.947699424451 1095.791370192042 1096.93726513681 1075.74311383842 388.2433376536029 1079.390531318967 293.0001075638723
851 0.005 4.255 1 1025.808834573671 959.7131675653563 959.9052709727414 1094.955012100146 1095.800865926401 1096.94969354124 1075.747509268359 388.3276645073088 1079.394746158255 293.0001075191034
852 0.005 4.26 1 1025.832920536989 959.7676141256466 959.9598016157016 1094.948583920941 1095.792064705711 1096.938110343991 1075.747282341449 388.4118388439127 1079.39143641783 293.0001075615334
853 0.005 4.265 1 1025.861168861082 959.8218365923847 960.0141048590264 1094.954884252993 1095.800563517757 1096.94901612852 1075.751058369899 388.4958607607953 1079.395056516918 293.0001075192854
854 0.005 4.27 1 1025.884790084452 959.8757980218294 960.0681526522159 1094.948094831963 1095.79167207233 1096.937547698787 1075.750375398805 388.5797320674492 1079.391634353906 293.0001075604551
855 0.005 4.275 1 1025.912822341664 959.9295372176249 960.1219737719566 1094.954457381539 1095.800153193421 1096.948617202538 1075.754180128614 388.6634480817569 1079.39537314974 293.0001075146606
856 0.005 4.28 1 1025.936065233517 959.9830167520861 960.1755404426232 1094.947716472341 1095.791546871865 1096.937531923999 1075.753215567127 388.7470110906954 1079.392012139079 293.0001075579452
857 0.005 4.285 1 1025.964207055253 960.0362788548382 960.2288842306223 1094.95512197051 1095.800865942832 1096.949561062251 1075.757588820983 388.83041454644 1079.396336607818 293.000107510767
858 0.005 4.29 1 1025.987249742893 960.0892821493053 960.2819746258921 1094.948151220283 1095.791869996631 1096.937849657942 1075.75672051046 388.9136656528237 1079.392755096813 293.0001075541934
859 0.005 4.295 1 1026.015074223993 960.1420696347482 960.3348437414113 1094.955321750476 1095.800961918465 1096.949482003234 1075.760947920837 388.9967557906159 1079.396921623561 293.0001075079975
860 0.005 4.3 1 1026.037819583776 960.1945994012252 960.3874604483786 1094.94804199837 1095.791713858442 1096.937587195526 1075.759914597835 389.0796885553953 1079.393201659485 293.0001075502703
861 0.005 4.305 1 1026.065387031139 960.2469152040088 960.4398574914106 1094.955178074396 1095.800815184215 1096.949311685048 1075.764116378379 389.1624626480238 1079.397335433692 293.0001075035496
862 0.005 4.31 1 1026.087876695874 960.2989752685704 960.4920040168223 1094.947893230698 1095.79164191977 1096.937537761172 1075.762959423494 389.2450802812793 1079.393638037414 293.0001075468062
863 0.005 4.315 1 1026.115358556262 960.3508244681731 960.5439336766732 1094.955426108909 1095.801073981913 1096.949648159131 1075.767381041335 389.3275369688871 1079.397976883342 293.0001075004374
864 0.005 4.32 1 1026.13763649146 960.4024195103697 960.595614540109 1094.948043455812 1095.791755452022 1096.937644859588 1075.76621887155 389.4098362383324 1079.394191980731 293.0001075446331
865 0.005 4.325 1 1026.164905638061 960.4538058982014 960.6470807089388 1094.955575138465 1095.801168407195 1096.949680234863 1075.770650121638 389.491976136511 1079.398520162296 293.0001074992789
866 0.005 4.33 1 1026.18693477898 960.5049397088432 960.6982997161027 1094.948039095651 1095.791723597015 1096.937563653664 1075.769403490735 389.5739610673917 1079.394669959162 293.0001075438931
867 0.005 4.335 1 1026.213981408666 960.5558670307702 960.7493061066987 1094.955583712868 1095.801156035518 1096.949646587614 1075.77383813255 389.6557890006111 1079.399003535874 293.0001074989052
868 0.005 4.34 1 1026.235761706939 960.6065436010268 960.8000671831422 1094.947999028413 1095.791699802239 1096.937534353113 1075.772509275402 389.7374573725021 1079.395137110986 293.0001075443794
869 0.005 4.345 1 1026.26263972848 960.6570162318998 960.8506180562332 1094.955706100088 1095.801269178159 1096.94977540116 1075.777029582581 389.8189666843587 1079.399557666348 293.0001074996886
870 0.005 4.350000000000001 1 1026.284191739106 960.7072399033101 960.9009254953128 1094.948055569636 1095.791739655468 1096.93756169504 1075.775665899676 389.9003183693117 1079.395647856614 293.0001075456702
871 0.005 4.355 1 1026.31085825332 960.7572618324982 960.951024897019 1094.955795570379 1095.80133191502 1096.949807954753 1075.780192608598 389.981509659346 1079.400082791455 293.0001075012993
872 0.005 4.36 1 1026.332170373958 960.8070366002776 961.0008826980428 1094.948062127105 1095.7917316252 1096.937524640033 1075.778766682966 390.0625430329549 1079.396134019054 293.0001075474366
873 0.005 4.365 1 1026.358620094787 960.8566118241117 961.0505346192563 1094.955826637753 1095.801348496874 1096.949806243356 1075.783293696046 390.1434222295135 1079.400577504892 293.0001075031451
874 0.005 4.37 1 1026.379699915428 960.9059417759203 961.0999468717634 1094.948058606483 1095.791729578765 1096.937507759444 1075.781815165843 390.2241407518241 1079.396614063142 293.0001075494861
875 0.005 4.375 1 1026.405956345104 960.9550744853624 961.1491554783171 1094.955896343999 1095.801407094472 1096.949858499213 1075.786372719031 390.3046972174675 1079.401093710201 293.000107505374
876 0.005 4.38 1 1026.426812285316 961.0039638144862 961.1981263446422 1094.948088048269 1095.791749049292 1096.937510544259 1075.784859204676 390.385098311139 1079.397104468726 293.0001075520724
877 0.005 4.385 1 1026.452868303859 961.0526581380695 961.2468957620565 1094.955953427888 1095.801446846973 1096.949877567718 1075.789420284838 390.4653365844409 1079.401595295965 293.0001075082779
878 0.005 4.39 1 1026.473495172852 961.1011109188283 961.2954293354297 1094.948103812873 1095.79175597576 1096.937495998165 1075.787869491735 390.5454201027167 1079.397575446086 293.0001075553338
879 0.005 4.395 1 1026.499352083834 961.1493709148143 961.3437636352598 1094.955994777215 1095.801474810568 1096.949887770779 1075.792434455538 390.6253435866334 1079.402081458895 293.0001075118206
880 0.005 4.4 1 1026.519766114556 961.1973912666414 961.3918640094432 1094.948119537299 1095.791764282734 1096.937485775422 1075.790852621992 390.7051120215945 1079.39804984085 293.0001075591815
881 0.005 4.405 1 1026.545426944546 961.2452209454019 961.4397671922397 1094.956042198889 1095.801510444357 1096.949909330487 1075.795426641747 390.7847215714584 1079.402566647533 293.0001075157949
882 0.005 4.41 1 1026.565632259667 961.2928129433408 961.4874384376689 1094.948146759437 1095.791781768624 1096.937486321504 1075.793824503186 390.8641773458227 1079.398522284223 293.0001075632029
883 0.005 4.415 1 1026.591094781588 961.3402163689686 961.5349145781016 1094.956087745082 1095.801542127394 1096.94992263988 1075.798397941136 390.9434739249849 1079.403047715635 293.0001075196911
884 0.005 4.42 1 1026.611092943787 961.3873840564416 961.5821607433807 1094.948170848018 1095.791793946413 1096.937479777706 1075.796773304023 391.0226178346676 1079.398993455079 293.0001075668475
885 0.005 4.425 1 1026.636355747705 961.4343652029062 961.6292138242226 1094.956123920068 1095.80156556406 1096.949929275751 1075.801343282194 391.1016026191554 1079.403521548713 293.0001075228957
886 0.005 4.43 1 1026.656148793195 961.4811125662708 961.6760388954942 1094.948193945804 1095.791807328993 1096.937475115676 1075.799699729125 391.1804347065417 1079.399460276828 293.0001075694358
887 0.005 4.435 1 1026.681217404667 961.5276754696106 961.7226729538672 1094.956164559496 1095.80159348215 1096.949941920171 1075.804271340433 391.259108987333 1079.40400000478 293.0001075247126
888 0.005 4.44 1 1026.700806961584 961.574006479116 961.7690809126719 1094.948218051301 1095.791821169661 1096.93747250979 1075.802604801888 391.3376303702404 1079.399930091181 293.0001075705476
889 0.005 4.445 1 1026.725670411811 961.62015499283 961.8152998178724 1094.956198214945 1095.80161560376 1096.949948109323 1075.807169999386 391.4159940390203 1079.404468242447 293.0001075249286
890 0.005 4.45 1 1026.745062860468 961.66607365353 961.8612946612878 1094.948243780101 1095.791836187619 1096.937470277972 1075.805488191876 391.494204230244 1079.400396670267 293.0001075699222
891 0.005 4.455 1 1026.769731384799 961.7118117559278 961.9071023962531 1094.956230659106 1095.801637222596 1096.949953730872 1075.810046401526 391.5722597366113 1079.404939493806 293.0001075235641
892 0.005 4.46 1 1026.788922772831 961.7573218925235 961.9526879696369 1094.948265938865 1095.791849354065 1096.937467678754 1075.808343335072 391.6501638129606 1079.400857836718 293.0001075679037
893 0.005 4.465 1 1026.813398277502 961.8026534699296 961.9980884273912 1094.956262769787 1095.801658621679 1096.94995908334 1075.81289357468 391.7279011028623 1079.405406243583 293.0001075210293
894 0.005 4.47 1 1026.832391668129 961.8477590046036 962.0432686623892 1094.948289371981 1095.791863417309 1096.937465711987 1075.81117529548 391.8054941289169 1079.401311550676 293.0001075650434
895 0.005 4.475000000000001 1 1026.856674278939 961.8926879247124 962.0882657224223 1094.956291417828 1095.801677066665 1096.949961890558 1075.815718013589 391.8829339130406 1079.405860608782 293.0001075179496
896 0.005 4.48 1 1026.875479617589 961.9373926559873 962.1330443825948 1094.948315478383 1095.791879092032 1096.937465170418 1075.813983716653 391.9602218095314 1079.401771937788 293.0001075619761
897 0.005 4.485 1 1026.89957020287 961.9819227234743 962.1776418559549 1094.95632260079 1095.801696066293 1096.949965275049 1075.818519181031 392.0373530117193 1079.406309485918 293.0001075150504
898 0.005 4.49 1 1026.918179646894 962.0262304497851 962.2220227901186 1094.948337584855 1095.791893300712 1096.937462910924 1075.816763223965 392.1143342563926 1079.402216929162 293.000107559257
899 0.005 4.495 1 1026.94208199097 962.0703654231885 962.2662244345494 1094.956352346593 1095.801715569866 1096.949969019755 1075.821291220141 392.1911532435176 1079.406760040981 293.0001075126288
900 0.005 4.5 1 1026.960496956294 962.1142799203232 962.3102114207537 1094.948361741821 1095.791908598253 1096.937462043451 1075.819517574563 392.267826572223 1079.40266111299 293.0001075572697
901 0.005 4.505 1 1026.984209329123 962.1580235921731 962.3540210476983 1094.956382935798 1095.801735898093 1096.949972623718 1075.824036392999 392.3443462352084 1079.407207818875 293.000107510968
902 0.005 4.51 1 1027.002434537551 962.201548625413 962.3976178521581 1094.948387879733 1095.791924289822 1096.937461462861 1075.822252781901 392.4207169539399 1079.403100458077 293.0001075559579
903 0.005 4.515 1 1027.025962174676 962.2449046929246 962.4410391584703 1094.956410210088 1095.801753065102 1096.949973387251 1075.826761285098 392.4969348414753 1079.407647727481 293.0001075100042
904 0.005 4.52 1 1027.044002136968 962.2880439589775 962.4842494964109 1094.948412248388 1095.791939753743 1096.937461149782 1075.824963056395 392.5730036234227 1079.403538349717 293.000107555268
905 0.005 4.525 1 1027.067345580934 962.3310160984199 962.5272861644327 1094.95643863995 1095.801771967527 1096.949976592884 1075.82947070319 392.6489179264199 1079.408084298028 293.0001075094885
906 0.005 4.53 1 1027.085203368541 962.3737732469534 962.5701136748893 1094.948439915723 1095.791957228057 1096.937461678929 1075.82766575106 392.7246789092736 1079.403977340758 293.0001075548467
907 0.005 4.535 1 1027.108364882993 962.4163650954002 962.6127693571398 1094.956465566722 1095.801788192349 1096.94997687357 1075.832154030298 392.8002910886911 1079.408516754624 293.0001075090402
908 0.005 4.54 1 1027.126040935602 962.4587437703459 962.6552177000136 1094.948466547288 1095.791973314905 1096.937461664555 1075.830337624105 392.8757549422737 1079.404402627951 293.0001075543476
909 0.005 4.545 1 1027.149021769095 962.5009589223096 962.6974959926547 1094.956492036804 1095.801804991333 1096.949978073136 1075.834813351209 392.9510642519583 1079.408945160874 293.0001075084453
910 0.005 4.55 1 1027.166516777967 962.5429626811136 962.7395687278367 1094.948490759977 1095.791988158221 1096.93746154849 1075.832982021843 393.0262262405542 1079.404827181448 293.000107553641
911 0.005 4.555 1 1027.189319078969 962.5848047200727 962.7814732198497 1094.956518415486 1095.801821674045 1096.949978990188 1075.837448731123 393.1012356392506 1079.409371471367 293.0001075075505
912 0.005 4.56 1 1027.206637726819 962.6264371513354 962.8231739400371 1094.948515611848 1095.792003220822 1096.937460829756 1075.835602276381 393.1760987793469 1079.405251648205 293.0001075525503
913 0.005 4.565 1 1027.229262185648 962.66790958847 962.8647081570174 1094.956545346422 1095.801838375887 1096.949980742566 1075.84005828501 393.2508096296164 1079.40979159052 293.0001075063495
914 0.005 4.57 1 1027.246404419511 962.7091741868254 962.9060403713788 1094.948541795638 1095.792019535357 1096.937461588981 1075.838206822477 393.3253747763027 1079.405674009075 293.0001075512758
915 0.005 4.575 1 1027.268858669315 962.7502804789477 962.9472077802731 1094.956576163604 1095.801858459066 1096.949983951436 1075.842658440965 393.3997889434718 1079.410214422627 293.0001075051358
916 0.005 4.58 1 1027.28581352548 962.7911808398193 962.9881750960692 1094.948559765051 1095.792029537379 1096.937458611138 1075.840777994533 393.4740560591432 1079.406084807434 293.0001075499403
917 0.005 4.585 1 1027.308097730846 962.8319245013149 963.0289792100853 1094.956599707091 1095.801872717119 1096.949983986733 1075.845222965717 393.5481743634031 1079.410628161384 293.0001075038891
918 0.005 4.59 1 1027.324882404601 962.8724639902526 963.0695849876668 1094.948585707339 1095.792045689175 1096.937459620285 1075.843338536526 393.6221472045659 1079.406492195124 293.0001075488153
919 0.005 4.595 1 1027.34699303346 962.9128484805178 963.1100292703183 1094.956624627217 1095.801888721242 1096.949985135053 1075.84777459775 393.695970815464 1079.411030602265 293.0001075029994
920 0.005 4.600000000000001 1 1027.363607074404 962.9530304873689 963.1502769136982 1094.948609820999 1095.792060211069 1096.937458969777 1075.845875497 393.7696482430565 1079.406898393343 293.0001075481928
921 0.005 4.605 1 1027.385548751517 962.9930591961964 963.1903647621227 1094.956649709466 1095.801903737708 1096.949985457838 1075.85030136309 393.8431776849274 1079.41144005483 293.0001075026356
922 0.005 4.61 1 1027.401990805892 963.0328870974337 963.2302576547416 1094.948633569604 1095.792075629457 1096.937460274011 1075.848390377262 393.9165538612259 1079.407298909315 293.0001075481831
923 0.005 4.615 1 1027.423763708886 963.0725633762607 963.2699924241488 1094.956675033274 1095.801920207619 1096.949986832002 1075.852803697041 393.9897856654164 1079.411839148209 293.0001075028723
924 0.005 4.62 1 1027.440037989448 963.1120405126505 963.3095339099182 1094.948657394879 1095.792089832082 1096.937459207708 1075.850882127624 394.0628736530484 1079.407699545174 293.0001075486475
925 0.005 4.625 1 1027.461642443135 963.1513677076011 963.3489189638202 1094.956698240839 1095.801933932137 1096.94998631138 1075.855285669075 394.1358108090085 1079.412238198639 293.0001075035757
926 0.005 4.63 1 1027.477749357921 963.1904974108116 963.3881123796326 1094.948680315219 1095.792103935335 1096.937459262389 1075.853354317161 394.2086050912987 1079.408092829016 293.0001075494637
927 0.005 4.635 1 1027.499187947609 963.2294788270367 963.4271510201082 1094.956723636652 1095.801950274728 1096.949988360796 1075.857747833913 394.2812545901012 1079.412629907172 293.0001075045575
928 0.005 4.64 1 1027.515130151115 963.2682644084681 963.4659996917495 1094.948705308806 1095.792119237468 1096.937459889456 1075.855805908476 394.3537609985057 1079.40848875794 293.0001075505386
929 0.005 4.645 1 1027.536403490274 963.3069033378094 963.5046952151112 1094.956746051492 1095.801964216988 1096.949987716889 1075.860189030416 394.4261210401428 1079.413023764214 293.000107505598
930 0.005 4.65 1 1027.552181075824 963.3453479955185 963.5432023497693 1094.948727669571 1095.792133019474 1096.937459971355 1075.858238264708 394.4983385296969 1079.408874824418 293.0001075514992
931 0.005 4.655 1 1027.573291748066 963.3836476299978 963.5815579745579 1094.956769015989 1095.801978652586 1096.949988043021 1075.862610370645 394.5704134413065 1079.413406857405 293.0001075064682
932 0.005 4.66 1 1027.588908921942 963.4217546080783 963.6197268089105 1094.948752416803 1095.792148744425 1096.937461530723 1075.860649691079 394.6423423837198 1079.409260448933 293.0001075522274
933 0.005 4.665 1 1027.609856682814 963.4597181583632 963.6577457361017 1094.956792051202 1095.801992765416 1096.949988216343 1075.865008211373 394.7141254973148 1079.413790863216 293.0001075069773
934 0.005 4.67 1 1027.62531400749 963.4974906513667 963.695579485299 1094.94877552451 1095.79216324168 1096.937461403776 1075.863037770519 394.7857653484245 1079.409641169291 293.000107552554
935 0.005 4.675 1 1027.646103649873 963.5351213008647 963.7332649037299 1094.956816061334 1095.802007677401 1096.949988760761 1075.867390747069 394.8572607034843 1079.414171778417 293.0001075071813
936 0.005 4.68 1 1027.661401303278 963.5725624686862 963.7707667197471 1094.948798082223 1095.792176568049 1096.937461557563 1075.865409204506 394.9286138637569 1079.410020118402 293.000107552573
937 0.005 4.685 1 1027.682030190959 963.609863361439 963.8081217861995 1094.956837078328 1095.802020830636 1096.949988725762 1075.869747952927 394.9998230323909 1079.41454806872 293.0001075069425
938 0.005 4.69 1 1027.697171468054 963.6469763186356 963.8452948035609 1094.948821304827 1095.792191409965 1096.937462022934 1075.867756136044 395.0708902915229 1079.410397657553 293.0001075522113
939 0.005 4.695 1 1027.71764345777 963.6839505231003 963.8823225960468 1094.956860090497 1095.802035173243 1096.949989496494 1075.872082174331 395.141814191627 1079.414923576346 293.0001075065396
940 0.005 4.7 1 1027.732628429618 963.7207383530698 963.9191698941861 1094.948844085525 1095.792205434548 1096.937462302491 1075.870086579908 395.2125960491823 1079.41077195121 293.0001075516971
941 0.005 4.705 1 1027.752944729751 963.7573889760224 963.9558735193253 1094.956881567624 1095.802047845965 1096.949988924959 1075.874402159747 395.2832352038304 1079.415296829223 293.0001075059641
942 0.005 4.71 1 1027.767774900203 963.7938547427472 963.992398172839 1094.948865745862 1095.792218879862 1096.937462652029 1075.872396581418 395.3537333676705 1079.411141504475 293.0001075511281
943 0.005 4.715 1 1027.787938491318 963.8301848414553 964.0287806950269 1094.956906081893 1095.802063121329 1096.949990127929 1075.876706382702 395.424090899281 1079.41566459922 293.0001075054267
944 0.005 4.72 1 1027.802614467592 963.8663315900288 964.0649857571912 1094.948886931398 1095.792231979108 1096.937462889438 1075.874687788335 395.4943092494006 1079.411508385298 293.0001075506618
945 0.005 4.725000000000001 1 1027.822624465407 963.9023441444151 964.1010501696695 1094.956927762286 1095.802076691276 1096.949990378145 1075.878987842629 395.5643843369951 1079.416026352157 293.0001075049997
946 0.005 4.73 1 1027.837147899239 963.9381748714824 964.1369386438746 1094.948908527971 1095.79224516375 1096.937462597069 1075.876962320436 395.634308204767 1079.411867103945 293.0001075503375
947 0.005 4.735 1 1027.857008035879 963.9738728813145 964.1726879425685 1094.956949416616 1095.80209043223 1096.949990745039 1075.881253547401 395.7040939611628 1079.4163882071 293.000107504789
948 0.005 4.74 1 1027.871381059875 964.0093905430032 964.2082627882144 1094.948929692275 1095.79225846667 1096.937462707373 1075.879215237085 395.7737438348557 1079.412228547615 293.0001075501717
949 0.005 4.745 1 1027.891090322163 964.0447769698502 964.2436999447945 1094.956970507047 1095.80210355984 1096.949990713899 1075.883495903616 395.8432533311685 1079.416743023568 293.0001075046937
950 0.005 4.75 1 1027.905314806025 964.0799845271634 964.2789641295802 1094.948951743856 1095.792271606323 1096.937463346517 1075.881453570366 395.9126307936215 1079.412581537533 293.0001075501918
951 0.005 4.755 1 1027.924876005225 964.115062293346 964.3140920743162 1094.956991826929 1095.802116917133 1096.94999166034 1075.885722711812 395.9818638703251 1079.417099701668 293.0001075047495
952 0.005 4.76 1 1027.938953261173 964.1499626695339 964.3490485281552 1094.948973076344 1095.792285407497 1096.937463657656 1075.883668619795 396.0509578526316 1079.412935325782 293.0001075502556
953 0.005 4.765 1 1027.958367117406 964.1847346889873 964.3838701845666 1094.957011755555 1095.802128712443 1096.949990290856 1075.887927392171 396.1199161456105 1079.417449228698 293.000107504861
954 0.005 4.77 1 1027.972298349758 964.2193307413394 964.4185217668232 1094.948994481029 1095.792299178872 1096.937464994309 1075.885866449316 396.188732571619 1079.413285758501 293.0001075503589
955 0.005 4.775 1 1027.991567443671 964.2537998436957 964.4530399567064 1094.957034200579 1095.802142835907 1096.949991600746 1075.890115388276 396.2574132972001 1079.417800447106 293.0001075049703
956 0.005 4.78 1 1028.005353913747 964.2880944227393 964.4873895191047 1094.949015987507 1095.792311832832 1096.937464563131 1075.888045381497 396.3259538325879 1079.41363557142 293.0001075504886
957 0.005 4.785 1 1028.024478123051 964.3222634979618 964.5216071486078 1094.957052941231 1095.802154316402 1096.949990474221 1075.892287053152 396.3943543482629 1079.418145894809 293.0001075050595
958 0.005 4.79 1 1028.038119641582 964.3562594368825 964.5556575419222 1094.949036241632 1095.792324663716 1096.937465325741 1075.890207173211 396.4626182798844 1079.413975224952 293.0001075505605
959 0.005 4.795 1 1028.057101284525 964.3901312815559 964.5895774103193 1094.957074702548 1095.80216791352 1096.94999181459 1075.894439461769 396.5307450117871 1079.418486055655 293.000107505111
960 0.005 4.8 1 1028.070602091746 964.4238314189865 964.6233314822147 1094.949056306445 1095.792337168624 1096.937465381638 1075.892350207999 396.5987343097646 1079.414318708286 293.0001075505755
961 0.005 4.805 1 1028.089442939178 964.4574088476716 964.6569564164652 1094.957094992475 1095.802180250114 1096.949991622055 1075.896572194551 396.6665859352856 1079.418826073241 293.0001075051369
962 0.005 4.81 1 1028.102800946209 964.490815911117 964.690416892024 1094.94907635409 1095.792349338212 1096.937464975198 1075.89447358548 396.7343021182981 1079.41465456529 293.0001075505544
963 0.005 4.815 1 1028.121502451698 964.5241016320335 964.7237495929051 1094.957115444253 1095.802192491595 1096.949991946337 1075.898689403977 396.8018811602621 1079.419162763682 293.0001075050222
964 0.005 4.82 1 1028.134721993547 964.5572183546578 964.7569192112171 1094.949097053643 1095.792362713115 1096.937466011899 1075.896583166559 396.8693249841859 1079.414992326928 293.0001075504016
965 0.005 4.825 1 1028.153284022601 964.5902151117625 964.7899624344381 1094.957135984488 1095.802205627383 1096.949992648878 1075.900789947228 396.9366327378504 1079.419495286646 293.0001075049273
966 0.005 4.83 1 1028.166364898014 964.6230442065802 964.8228439099086 1094.949116806762 1095.792374949025 1096.937466158988 1075.898671438796 397.003806430088 1079.415325069945 293.0001075503711
967 0.005 4.835 1 1028.184788519167 964.6557546890289 964.8556003483715 1094.957155208313 1095.802217649907 1096.949992735274 1075.902867055263 397.0708450127751 1079.419826095623 293.000107504855
968 0.005 4.84 1 1028.197732159743 964.6882988227228 964.8881963546155 1094.949136064512 1095.792386759972 1096.937465571437 1075.900711086129 397.1377484119655 1079.41565189305 293.0001075502644
969 0.005 4.845 1 1028.216021098329 964.7207257301553 964.9206687119365 1094.957176308884 1095.802229590474 1096.949992860891 1075.904931772428 397.2045161261925 1079.4201559289 293.0001075047115
970 0.005 4.850000000000001 1 1028.228828732505 964.752987620656 964.9529819701933 1094.949155836791 1095.792399480944 1096.937466763593 1075.902775682005 397.2711497053197 1079.415979497711 293.0001075501263
971 0.005 4.855 1 1028.246982662531 964.7851336042067 964.9851729095784 1094.957196369741 1095.802242108911 1096.949993034521 1075.906980537197 397.3376468621347 1079.420480696298 293.0001075046541
972 0.005 4.86 1 1028.259654770699 964.8171158893369 965.0172060750922 1094.949174089953 1095.792410321853 1096.937466060144 1075.904812890976 397.4040099848978 1079.41630183051 293.0001075500721
973 0.005 4.865 1 1028.277676143803 964.8489835922998 965.0491182417663 1094.95721625761 1095.802255118659 1096.949994207294 1075.90900752593 397.4702417830754 1079.420803544281 293.0001075045618
974 0.005 4.87 1 1028.290217162153 964.8806888966055 965.0808739301829 1094.949196241665 1095.792423989521 1096.937467380099 1075.90683711138 397.5363385493161 1079.416627225569 293.0001075500456
975 0.005 4.875 1 1028.308104832602 964.9122808870613 965.1125099011165 1094.957234315167 1095.802265710384 1096.949993493191 1075.911023893803 397.6023020725768 1079.421122065297 293.0001075045658
976 0.005 4.88 1 1028.320513175271 964.9437117711961 965.1439906888364 1094.949213975677 1095.792435309697 1096.93746687098 1075.908840197721 397.6681328837061 1079.416945404847 293.000107549991
977 0.005 4.885 1 1028.338268848401 964.9750306327152 965.1753530457183 1094.957253620921 1095.802277908938 1096.949994150023 1075.913016477677 397.7338301087171 1079.421439615042 293.000107504521
978 0.005 4.89 1 1028.350546313509 965.0061896581772 965.20656149716 1094.949233938949 1095.79244759372 1096.937468318155 1075.910826933213 397.7993968291092 1079.417259836025 293.000107549982
979 0.005 4.895 1 1028.368171328429 965.0372379170855 965.237652769969 1094.957273035332 1095.802289706 1096.949994040231 1075.914996716025 397.8648261185735 1079.421753557275 293.0001075045215
980 0.005 4.9 1 1028.38032411559 965.0681274992786 965.2685913086815 1094.949256201781 1095.792462108249 1096.937469799126 1075.912805038849 397.9301270824437 1079.417573714464 293.0001075500259
981 0.005 4.905 1 1028.397809520217 965.0989077946031 965.2994141432044 1094.957286373307 1095.802297744336 1096.949992061823 1075.916957393481 397.9952938497818 1079.422057813382 293.0001075044377
982 0.005 4.91 1 1028.409838794036 965.1295305674497 965.3300854017324 1094.949275609283 1095.792474688798 1096.937470999727 1075.914758579891 398.0603316183873 1079.417885549275 293.0001075500151
983 0.005 4.915 1 1028.427199253583 965.1600453379158 965.3606422465309 1094.957306420448 1095.802309592204 1096.949992537347 1075.918901403666 398.1252349947357 1079.422370540449 293.0001075044089
984 0.005 4.92 1 1028.439098412767 965.1904037963419 965.3910487244181 1094.949291485009 1095.79248436972 1096.937469725422 1075.916692794313 398.1900101071936 1079.418190051521 293.0001075499646
985 0.005 4.925 1 1028.456333626885 965.2206554721639 965.4213420097259 1094.957325482447 1095.80232163589 1096.949993280592 1075.920828447534 398.2546510912357 1079.422675085163 293.0001075044095
986 0.005 4.93 1 1028.468109055288 965.2507520794487 965.4514861756535 1094.949311943496 1095.792497096434 1096.93747114442 1075.918616909823 398.3191635358061 1079.418496710576 293.0001075499388
987 0.005 4.935 1 1028.485217952134 965.2807431213594 965.4815183737921 1094.957343358876 1095.802332638475 1096.949993374618 1075.922742768134 398.3835441645548 1079.422979601637 293.0001075043619
988 0.005 4.94 1 1028.496868529664 965.3105803101774 965.5114026653479 1094.949328328487 1095.792506779116 1096.937470060325 1075.920521354197 398.4477974596114 1079.418797545766 293.0001075499306
989 0.005 4.945 1 1028.513852673935 965.3403131398644 965.5411761984578 1094.957361247996 1095.802343739146 1096.94999348057 1075.924642464877 398.5119194192277 1079.423280892064 293.0001075043804
990 0.005 4.95 1 1028.52537966832 965.3698933159757 965.5708030301359 1094.949347431608 1095.792519428875 1096.9374718388 1075.922412699862 398.5759136396899 1079.419097669427 293.000107549869
991 0.005 4.955 1 1028.542241143442 965.3993703411825 965.6003203140961 1094.957379353398 1095.802355515542 1096.949994108571 1075.92652064894 398.6397752029145 1079.423579192188 293.0001075043377
992 0.005 4.96 1 1028.553645776083 965.4286959027417 965.6296920849695 1094.949365135631 1095.792529735911 1096.937470725709 1075.924283300157 398.7035121645254 1079.4193937496 293.0001075498445
993 0.005 4.965 1 1028.570387973447 965.4579194952299 965.6589554901836 1094.957398493116 1095.802367062914 1096.94999469569 1075.92838876106 398.7671171792024 1079.423874192241 293.000107504292
994 0.005 4.97 1 1028.581670740542 965.4869928061574 965.6880745674169 1094.94938371109 1095.792541469192 1096.937471963876 1075.926146254939 398.8305955671791 1079.419686992049 293.0001075498574
995 0.005 4.975000000000001 1 1028.598290176588 965.5159653125905 965.7170864449927 1094.957415334728 1095.802377126823 1096.949994275023 1075.930241945563 398.8939428575862 1079.424164896573 293.0001075043041
996 0.005 4.98 1 1028.609452937623 965.5447887128407 965.7459551787969 1094.949399928037 1095.792551445107 1096.937471330156 1075.927988565523 398.9571640361174 1079.419976428762 293.0001075498588
997 0.005 4.985 1 1028.625952935069 965.5735124617283 965.7747178662856 1094.957431998795 1095.802387712828 1096.949994128587 1075.932074019659 399.0202555504836 1079.424455053018 293.000107504274
998 0.005 4.99 1 1028.636997967079 965.6020882575217 965.8033385550829 1094.94941913237 1095.792563678501 1096.937472807618 1075.929816592502 399.0832227278818 1079.420267840708 293.0001075497563
999 0.005 4.995 1 1028.653379210093 965.6305655009386 965.8318543126376 1094.95744936646 1095.802399053936 1096.949995291783 1075.933895653114 399.1460610730088 1079.424744027041 293.0001075042247
1000 0.005 5 1 1028.664306367131 965.6588960016043 965.8602292722668 1094.94943585222 1095.79257409005 1096.937472272894 1075.931628327503 399.2087740242762 1079.420559552532 293.0001075497604
1001 0.005 5.005 1 1028.680570538233 965.6871290964149 965.8885004491906 1094.957466799778 1095.802409659394 1096.949995137036 1075.935697158073 399.2713616727174 1079.425033381474 293.0001075042497
1002 0.005 5.01 1 1028.691381122865 965.7152165849799 965.91663197243 1094.949454085905 1095.792585036895 1096.937472731723 1075.933427836938 399.3338232497386 1079.420844116613 293.0001075497547
1003 0.005 5.015 1 1028.70752816349 965.7432078005493 965.9446608449667 1094.957482629853 1095.802419217798 1096.949994866382 1075.937486993298 399.396155067089 1079.425315041869 293.0001075042042
1004 0.005 5.02 1 1028.718222668163 965.7710545275653 965.9725511912454 1094.949470245562 1095.79259553004 1096.937473042675 1075.935207714029 399.4583635407742 1079.421126520024 293.0001075496506
1005 0.005 5.025 1 1028.734254466331 965.7988061025709 966.0003400095341 1094.957499588357 1095.802430008104 1096.949995173226 1075.939261292824 399.5204422395687 1079.42559451635 293.0001075041708
1006 0.005 5.03 1 1028.744834911127 965.8264143060861 966.0279914198225 1094.949487653681 1095.792606700356 1096.937473677766 1075.936975517863 399.5823994304203 1079.421404520375 293.0001075496385
1007 0.005 5.035 1 1028.76075396171 965.8539284668442 966.0555424086617 1094.957517623703 1095.80244096009 1096.9499957263 1075.941021622728 399.6442288860737 1079.425874927423 293.0001075040991
1008 0.005 5.04 1 1028.77121772804 965.8813003565007 966.0829571002928 1094.949502462037 1095.792615201968 1096.937472981544 1075.938728728432 399.7059350995996 1079.421678843605 293.0001075496066
1009 0.005 5.045 1 1028.787023706213 965.9085792974682 966.1102724686622 1094.957534393595 1095.802451596679 1096.9499960863 1075.942764441457 399.7675147703722 1079.426149411499 293.0001075040524
1010 0.005 5.05 1 1028.79737517184 965.9357170623371 966.1374526175641 1094.949519860588 1095.792626472006 1096.937474000402 1075.940465944441 399.8289727132764 1079.421956186438 293.0001075495545
1011 0.005 5.055 1 1028.813070047939 965.9627629725529 966.1645345506323 1094.957552819762 1095.802462980609 1096.949996878129 1075.944499266206 399.8903042982523 1079.426425539106 293.0001075040097
1012 0.005 5.06 1 1028.823304805401 965.9896688591846 966.1914824310202 1094.949529804837 1095.792631041041 1096.93746994645 1075.942184338824 399.9515143679666 1079.42222244342 293.0001075494339
1013 0.005 5.065 1 1028.838900278595 966.0164837807453 966.2183329754852 1094.957573053226 1095.802476333054 1096.949999533602 1075.946220152544 400.012598986001 1079.426701345152 293.0001075040027
1014 0.005 5.07 1 1028.849020867866 966.0431598432414 966.2450506345614 1094.949548066915 1095.792643092801 1096.937471652904 1075.943894551455 400.0735623634073 1079.422495465083 293.0001075493799
1015 0.005 5.075 1 1028.864504615226 966.0697460034436 966.2716720249383 1094.95758907432 1095.802486060759 1096.94999901054 1075.947922742495 400.1344010505165 1079.426969835769 293.0001075039689
1016 0.005 5.08 1 1028.874514246321 966.0961943658111 966.2981615952452 1094.949563630945 1095.792652430748 1096.937471098231 1075.945591133097 400.195119880306 1079.422764657487 293.0001075493706
1017 0.005 5.085 1 1028.889890496491 966.1225538761836 966.3245559413988 1094.957604366676 1095.802495841773 1096.949999680216 1075.949611675389 400.2557132923492 1079.427235587742 293.000107503934
1018 0.005 5.09 1 1028.899791886666 966.1487766371032 966.3508195196343 1094.949579834584 1095.792663007839 1096.937472146884 1075.947270931604 400.3161857162998 1079.423027467419 293.0001075493046
1019 0.005 5.095 1 1028.915059928139 966.1749115900492 966.376988924784 1094.957620429974 1095.802505449262 1096.949999148647 1075.951284424294 400.3765345000926 1079.427499071863 293.0001075038804
1020 0.005 5.100000000000001 1 1028.924862200489 966.2009107401437 966.4030285008283 1094.949602396194 1095.792677563983 1096.937474752232 1075.948948943903 400.4367641080066 1079.423299315908 293.000107549383
1021 0.005 5.105 1 1028.940010699411 966.226823274317 966.4289750938518 1094.957631297531 1095.802511395446 1096.949997131116 1075.95294428051 400.4968694209314 1079.427757776799 293.0001075038163
1022 0.005 5.11 1 1028.94971189011 966.2526010008753 966.4547928583228 1094.949617448273 1095.792686922005 1096.93747522961 1075.950601931622 400.5568525155754 1079.42356128192 293.0001075493302
1023 0.005 5.115 1 1028.964805870707 966.2782934977615 966.4805189688861 1094.957660692131 1095.802528081776 1096.950000743949 1075.954634520896 400.6167140166226 1079.428037293652 293.0001075041861
1024 0.005 5.12 1 1028.974359805984 966.3038518488103 966.5061170235425 1094.949634667144 1095.792698069351 1096.937476598066 1075.952242140827 400.6764575029252 1079.423819163546 293.0001075496389
1025 0.005 5.125 1 1028.989341297364 966.3293259695511 966.5316243998142 1094.957675448126 1095.802536811009 1096.950000104485 1075.956266582305 400.7360791650029 1079.428295497797 293.0001075045046
1026 0.005 5.13 1 1028.998788408853 966.3546669445783 966.5570047123542 1094.949648590731 1095.792706930218 1096.93747584393 1075.953867750975 400.7955873155472 1079.424078256021 293.0001075497628
1027 0.005 5.135 1 1029.01366538043 966.3799246952043 966.5822953518178 1094.957692571562 1095.802548002941 1096.950001644642 1075.957884488648 400.8549709041317 1079.428553404466 293.0001075045597
1028 0.005 5.14 1 1029.022957176217 966.4050499513208 966.6074596535074 1094.949651698445 1095.792710019033 1096.937472982912 1075.955440252127 400.9142305163001 1079.424309802996 293.0001075493465
1029 0.005 5.145 1 1029.037773095051 966.430093268455 966.6325354551327 1094.9577056677 1095.80255523677 1096.950000280739 1075.959489274422 400.9733708999237 1079.428804646318 293.0001075041919
1030 0.005 5.15 1 1029.046970962945 966.4550050973595 966.6574859476017 1094.949666814512 1095.792719587809 1096.937473420443 1075.957039049166 401.0323948616637 1079.424563235781 293.0001075490495
1031 0.005 5.155 1 1029.061686014962 966.4798360114153 966.6823489799128 1094.957721631601 1095.802565388304 1096.95000101021 1075.961084895735 401.0912983114213 1079.429055879401 293.0001075040451
1032 0.005 5.16 1 1029.070783212757 966.5045364154141 966.7070876873161 1094.949681913552 1095.792728745183 1096.937472929905 1075.958626583956 401.1500849443289 1079.424813676629 293.0001075489664
1033 0.005 5.165 1 1029.085397104549 966.5291568563729 966.7317398838049 1094.957735845432 1095.802573871794 1096.950000742101 1075.96266453225 401.2087512391891 1079.429306091734 293.0001075040394
1034 0.005 5.17 1 1029.094394115242 966.5536477586705 966.756268727429 1094.949696691556 1095.792738130337 1096.937473650271 1075.960202443667 401.2673006705733 1079.425064183876 293.0001075489607
1035 0.005 5.175 1 1029.108908134243 966.5780596561165 966.780712021414 1094.95775113764 1095.802583848429 1096.950001402322 1075.964232970268 401.3257303023634 1079.429555214741 293.0001075039829
1036 0.005 5.18 1 1029.117804566136 966.6023429745389 966.8050329296012 1094.949712109198 1095.7927478492 1096.937474116104 1075.961763494014 401.3840441439464 1079.425309160052 293.0001075489082
1037 0.005 5.185 1 1029.132218935807 966.6265482570185 966.8292692536871 1094.957765740005 1095.802592764066 1096.950001064138 1075.965784075406 401.4422386685222 1079.42979862527 293.0001075039464
1038 0.005 5.19 1 1029.141016720886 966.6506259245822 966.8533841561223 1094.949725991216 1095.792756039336 1096.937473321374 1075.963307569489 401.500318738652 1079.425553552251 293.0001075488514
1039 0.005 5.195 1 1029.155332799326 966.6746265043352 966.8774154290477 1094.957780099915 1095.802601926905 1096.95000172912 1075.967322319025 401.5582792874888 1079.430043245449 293.0001075038745
1040 0.005 5.2 1 1029.164032052631 966.698500395852 966.9013262148781 1094.94974011173 1095.792765462762 1096.937474160192 1075.964839236424 401.6161278767444 1079.425798581738 293.0001075487899
1041 0.005 5.205 1 1029.178250034985 966.7222981355615 966.9251543030122 1094.957795131177 1095.802611188999 1096.950001993094 1075.968848330501 401.6738576325575 1079.430284542932 293.0001075038373
1042 0.005 5.21 1 1029.186854166876 966.745970128189 966.9488628394743 1094.949755815789 1095.792774938521 1096.937474483704 1075.966360849963 401.731472564988 1079.42603882021 293.0001075487341
1043 0.005 5.215 1 1029.200975880278 966.7695668792363 966.9724895957418 1094.957809601183 1095.802620247397 1096.950001904715 1075.970365506301 401.7889674540948 1079.430522330401 293.0001075037556
1044 0.005 5.22 1 1029.209480500267 966.7930388124104 966.9959977332437 1094.949768175621 1095.792782494345 1096.937473928694 1075.967869742303 401.8463492483988 1079.426272555495 293.0001075487403
1045 0.005 5.225000000000001 1 1029.223509302582 966.816436452581 967.0194250468675 1094.957823726634 1095.802628862651 1096.950002220539 1075.971867244734 401.9036135333621 1079.430757775134 293.000107503685
1046 0.005 5.23 1 1029.231918495952 966.8397102144783 967.0427346653264 1094.94978412962 1095.792791739039 1096.937474242928 1075.96937371159 401.9607662997137 1079.426508773357 293.0001075486769
1047 0.005 5.235 1 1029.245852914296 966.8629104928982 967.0659642760174 1094.957838273198 1095.80263834085 1096.950002729718 1075.973354077749 402.0178008314025 1079.430997334672 293.0001075036687
1048 0.005 5.24 1 1029.254167382373 966.8859878631333 967.0890771775505 1094.949797540713 1095.792800543348 1096.937474720528 1075.970858313131 402.0747261639777 1079.426741544054 293.0001075486141
1049 0.005 5.245 1 1029.268007654739 966.9089926330595 967.1121109507433 1094.95785291577 1095.8026475303 1096.950003274091 1075.97483114833 402.1315336051592 1079.431229778284 293.0001075035958
1050 0.005 5.25 1 1029.276228037405 966.9318753710336 967.1350288963002 1094.949810224009 1095.792808167507 1096.937473786014 1075.972327488968 402.1882253107971 1079.42697332256 293.0001075485878
1051 0.005 5.255 1 1029.289976104616 966.9546864794423 967.1578686811777 1094.957866975564 1095.802656467061 1096.950003647107 1075.976296697226 402.2448011071803 1079.431463509898 293.0001075035627
1052 0.005 5.26 1 1029.298104589785 966.9773764470366 967.1805935296597 1094.949825789009 1095.792817872452 1096.937475196756 1075.973788166068 402.301264566223 1079.427205397321 293.0001075485318
1053 0.005 5.265 1 1029.311758707939 966.9999956088531 967.2032410414122 1094.957880099368 1095.802664849304 1096.950003575805 1075.97774972859 402.3576117461727 1079.431689962689 293.0001075035417
1054 0.005 5.27 1 1029.319794093502 967.0224944838203 967.2257744786589 1094.949840067458 1095.792826909022 1096.937475443396 1075.975236005559 402.4138474199248 1079.427432678493 293.0001075485029
1055 0.005 5.275 1 1029.333358411601 967.0449234853088 967.2482315016272 1094.957893137028 1095.802672580527 1096.950003253393 1075.979190002987 402.4699675868417 1079.431916953301 293.0001075034983
1056 0.005 5.28 1 1029.3413036254 967.0672330698682 967.2705753253153 1094.949854223927 1095.79283568948 1096.937475335692 1075.976673542875 402.5259763287593 1079.427662827013 293.0001075484897
1057 0.005 5.285 1 1029.354776935187 967.0894736396557 967.2928435984041 1094.957905356115 1095.802680138679 1096.950003244672 1075.980618705176 402.5818704745615 1079.432140616556 293.0001075035011
1058 0.005 5.29 1 1029.36263046966 967.1115956544297 967.3149995381376 1094.949866634123 1095.792843407446 1096.937475678043 1075.978096563748 402.6376465975595 1079.42788565993 293.0001075484689
1059 0.005 5.295 1 1029.376016271875 967.1336495308032 967.3370807979649 1094.957920432559 1095.802689946597 1096.950004073522 1075.982040147605 402.6933117691543 1079.432365240435 293.0001075034984
1060 0.005 5.3 1 1029.383779780289 967.1555856978445 967.3590505762771 1094.94987988858 1095.792852108886 1096.937475946378 1075.979508508503 402.7488683816168 1079.428105843367 293.000107548449
1061 0.005 5.305 1 1029.397076045748 967.1774545726259 967.3809465243207 1094.957933143153 1095.80269701817 1096.950003358462 1075.983444003088 402.8043122888512 1079.432587764348 293.0001075034573
1062 0.005 5.31 1 1029.404750107826 967.1992065893157 967.4027318376714 1094.949893270467 1095.792860008208 1096.937475734407 1075.980912078058 402.8596468720045 1079.428327142578 293.000107548461
1063 0.005 5.315 1 1029.417956263795 967.2208921565159 967.4244441755291 1094.957946910412 1095.802706453128 1096.950004470878 1075.984841806998 402.9148753822839 1079.43280513266 293.0001075034896
1064 0.005 5.32 1 1029.42554154598 967.2424616986091 967.4460467044753 1094.949906055533 1095.792868001092 1096.937475888179 1075.982300593563 402.9699905643413 1079.428546185595 293.0001075484266
1065 0.005 5.325 1 1029.43866007795 967.2639656118122 967.4675770784171 1094.957960141809 1095.80271448993 1096.950004351146 1075.986226249369 403.0249871575659 1079.433027179003 293.0001075034244
1066 0.005 5.33 1 1029.446158664683 967.2853544106343 967.4889985850883 1094.949919527381 1095.792876557713 1096.93747635008 1075.9836811476 403.0798756704364 1079.428765943667 293.0001075484345
1067 0.005 5.335 1 1029.459189905534 967.3066784133241 967.5103487628071 1094.957972885136 1095.802722748353 1096.950005040177 1075.98759801325 403.1346535209767 1079.433241417416 293.0001075034708
1068 0.005 5.34 1 1029.466603391556 967.3278880415936 967.5315907891323 1094.949932944933 1095.792884579753 1096.937476189776 1075.985048342651 403.1893247102456 1079.428981147003 293.0001075484432
1069 0.005 5.345 1 1029.479549421123 967.3490336969152 967.5527623134576 1094.957986451748 1095.802730958869 1096.950004907208 1075.988963045518 403.2438812050051 1079.433456318293 293.0001075034727
1070 0.005 5.350000000000001 1 1029.486876841719 967.3700657888204 967.573826500934 1094.949945129896 1095.792892045885 1096.937476485632 1075.986407854847 403.298329801643 1079.429193448231 293.000107548446
1071 0.005 5.355 1 1029.49973855992 967.3910347250794 967.59482100727 1094.957999662639 1095.802739355853 1096.950005327328 1075.990316249218 403.3526670433282 1079.433669848444 293.0001075034686
1072 0.005 5.36 1 1029.506981042749 967.4118909066864 967.6157089876806 1094.949958212761 1095.792900056298 1096.937476441599 1075.98775545236 403.4068958191029 1079.429403537197 293.0001075484557
1073 0.005 5.365 1 1029.519759850062 967.4326847287103 967.6365280870472 1094.958011787468 1095.802746800578 1096.950005316613 1075.991658038463 403.4610153602445 1079.433881038965 293.0001075034536
1074 0.005 5.37 1 1029.526918706694 967.4533665885265 967.6572414580733 1094.949971082767 1095.792908922228 1096.937476901911 1075.989088006928 403.5150275863418 1079.429614981166 293.0001075484508
1075 0.005 5.375 1 1029.539613185866 967.4739868961177 967.6778867469153 1094.95802474261 1095.80275499159 1096.950005571931 1075.992985913548 403.5689322716524 1079.434090475225 293.0001075034741
1076 0.005 5.38 1 1029.546688938045 967.4944960435703 967.6984271055559 1094.949982696727 1095.792915423723 1096.937476506241 1075.990406947943 403.6227275558804 1079.429827060512 293.0001075484315
1077 0.005 5.385 1 1029.559301040077 967.5149444022391 967.7189001620726 1094.958037357828 1095.802762699888 1096.950005967513 1075.994303942633 403.6764121016835 1079.434300841384 293.0001075034521
1078 0.005 5.39 1 1029.566295301379 967.5352824112739 967.7392690982671 1094.94999651115 1095.792924217094 1096.937477251117 1075.991719627196 403.7299942822647 1079.430034390039 293.0001075484095
1079 0.005 5.395 1 1029.578825399225 967.5555604067952 967.7595715075906 1094.958049906933 1095.802770584499 1096.950006239086 1075.995611044672 403.7834638938266 1079.434506118135 293.0001075034237
1080 0.005 5.4 1 1029.585737644078 967.5757288147748 967.7797705608554 1094.950007387432 1095.792930711348 1096.937476319457 1075.993021777958 403.8368263748625 1079.430240843083 293.0001075484078
1081 0.005 5.405 1 1029.598185590424 967.5958379850837 967.7999038655055 1094.958061781374 1095.802777815489 1096.950006206417 1075.996907531625 403.8900790870914 1079.434709164991 293.0001075033877
1082 0.005 5.41 1 1029.605016966856 967.6158383375342 967.8199345803412 1094.950019448675 1095.792938664749 1096.937476992674 1075.994313827728 403.9432261298615 1079.430441022486 293.0001075483317
1083 0.005 5.415 1 1029.617386227907 967.6357802249451 967.8399003205623 1094.958074948776 1095.802786267911 1096.950006762277 1075.998196200114 403.9962642048499 1079.434913412267 293.0001075033273
1084 0.005 5.42 1 1029.624137764531 967.6556140552315 967.859764235393 1094.950031729435 1095.792946445669 1096.937477291353 1075.995599836831 404.0491875747935 1079.430642981114 293.0001075483339
1085 0.005 5.425 1 1029.636425917844 967.6753901715448 967.8795639335927 1094.958086736513 1095.802793192532 1096.950006586918 1075.999473884207 404.1020086019016 1079.435113982275 293.000107503309
1086 0.005 5.43 1 1029.643097512102 967.6950589873613 967.8992625589037 1094.950042696599 1095.792952991113 1096.937476845918 1075.996872496841 404.1547279264607 1079.430841792424 293.0001075482843
1087 0.005 5.435 1 1029.655307762753 967.7146708483551 967.9188977224727 1094.958099559272 1095.802801770065 1096.950007854322 1076.000746449067 404.2073396625943 1079.435309807872 293.0001075032829
1088 0.005 5.44 1 1029.661901227885 967.7341761526549 967.9384325653535 1094.950055071003 1095.792960968837 1096.937477127661 1075.998136520752 404.2598472901317 1079.431037987813 293.0001075482514
1089 0.005 5.445 1 1029.674034196233 967.7536252463017 967.9579046925397 1094.958111261159 1095.802808556057 1096.950007140494 1076.002006052564 404.3122475193717 1079.435510318395 293.0001075032793
1090 0.005 5.45 1 1029.680549692204 967.7729685275202 967.9772772443959 1094.950066715326 1095.79296785674 1096.937477024923 1075.999393644711 404.3645437418808 1079.431239075193 293.000107548262
1091 0.005 5.455 1 1029.692605014948 967.7922563257548 967.9965878073847 1094.958124019933 1095.802817315369 1096.950008739275 1076.00325775321 404.4167340894967 1079.435707803373 293.000107503249
1092 0.005 5.46 1 1029.699042410933 967.8114390487397 968.0157995347473 1094.950078166082 1095.79297499741 1096.937476773668 1076.000637772294 404.4688200205065 1079.431435327667 293.0001075482738
1093 0.005 5.465 1 1029.711020350448 967.8305670569417 968.0349500466311 1094.958135005613 1095.802823825864 1096.950008233135 1076.004496701352 404.5207974971099 1079.435902989503 293.0001075032836
1094 0.005 5.47 1 1029.717382402256 967.8495907099883 968.0540024423715 1094.950090392981 1095.792982970908 1096.937477615739 1076.001874165603 404.5726767501436 1079.431628149841 293.0001075482294
1095 0.005 5.475000000000001 1 1029.729284836929 967.8685603341127 968.0729943105596 1094.958147203566 1095.802831892054 1096.950009109712 1076.005727426913 404.6244476758666 1079.436096189434 293.0001075032642
1096 0.005 5.48 1 1029.735568800816 967.8874263193894 968.0918887807163 1094.950100667294 1095.792988992972 1096.937476599167 1076.003097141537 404.6761148253047 1079.431817204694 293.0001075482502
1097 0.005 5.485 1 1029.747397702519 967.9062390038381 968.1107234449316 1094.958159063318 1095.802838863556 1096.950009173423 1076.006952589306 404.7276758269538 1079.436288820645 293.0001075032526
1098 0.005 5.49 1 1029.753607517261 967.9249487530533 968.1294614211381 1094.950112843809 1095.792996497444 1096.937477211791 1076.004313188179 404.7791343644658 1079.432008997607 293.000107548278
1099 0.005 5.495 1 1029.765360057203 967.9436059104702 968.1481403010871 1094.958170372986 1095.802846217696 1096.950008931184 1076.008163385465 404.8304877014215 1079.436475586775 293.0001075032811
1100 0.005 5.5 1 1029.77149545661 967.962160842132 968.1667232036631 1094.950123932443 1095.793003504263 1096.93747748511 1076.005518940435 404.8817391031444 1079.432195569075 293.0001075482755
1101 0.005 5.505 1 1029.783175592152 967.9806638876686 968.1852477144097 1094.958181943139 1095.802853269074 1096.950009303621 1076.009366406813 404.9328852564743 1079.436666098668 293.0001075032509
1102 0.005 5.51 1 1029.789236407458 967.9990654062007 968.203676950614 1094.950134575806 1095.793009835835 1096.93747719847 1076.006716814819 404.9839289583105 1079.432382017746 293.0001075482655
1103 0.005 5.515 1 1029.800842848047 968.0174157267813 968.2220484847594 1094.958192900103 1095.802860576886 1096.950009878609 1076.010557556804 405.0348700735074 1079.436849953012 293.0001075032459
1104 0.005 5.52 1 1029.806831271968 968.0356652142339 968.2403254413044 1094.950146156675 1095.793017422026 1096.937477325453 1076.007901820256 405.085709572454 1079.432568718056 293.00010754826
1105 0.005 5.525 1 1029.818364376615 968.0538641992924 968.2585453919594 1094.958204308189 1095.802867433529 1096.950009833832 1076.011736896406 405.1364444987798 1079.437034728755 293.0001075032254
1106 0.005 5.53 1 1029.82428123611 968.0719630416187 968.2766714542253 1094.950158040987 1095.79302496569 1096.937478514776 1076.009079054323 405.1870788492193 1079.432755579209 293.0001075482052
1107 0.005 5.535 1 1029.835742100303 968.0900120572874 968.2947411884628 1094.958214782808 1095.802873868026 1096.950009701001 1076.012908802516 405.2376094452021 1079.437217858524 293.0001075032014
1108 0.005 5.54 1 1029.84158662596 968.1079616037931 968.312717709481 1094.950168684215 1095.793031245979 1096.937477904854 1076.010247054346 405.2880398792393 1079.432936179372 293.0001075481664
1109 0.005 5.545 1 1029.852976093969 968.1258619928687 968.3306385769678 1094.958225092364 1095.802880362995 1096.950009481053 1076.014070977852 405.3383640077584 1079.437400065772 293.0001075032092
1110 0.005 5.55 1 1029.858750521334 968.1436635924695 968.3484669021514 1094.950180543503 1095.793038772278 1096.937478750149 1076.011406174391 405.3885907108954 1079.433117943178 293.0001075481967
1111 0.005 5.555 1 1029.870068506449 968.1614167069986 968.3662402549166 1094.958235755884 1095.802887449569 1096.950009875098 1076.015225500123 405.4387136916567 1079.437580224245 293.0001075031832
1112 0.005 5.56 1 1029.875773402664 968.1790716982971 968.3839217331305 1094.950191707023 1095.793045921913 1096.937479122555 1076.01255580684 405.4887381126113 1079.433301337998 293.0001075481748
1113 0.005 5.565 1 1029.88702050394 968.1966788646391 968.4015488952709 1094.958245678946 1095.802892814185 1096.950008995528 1076.016369783708 405.5386529835942 1079.437759333942 293.0001075031614
1114 0.005 5.57 1 1029.892656359488 968.2141885745849 968.4190848552214 1094.950203331949 1095.793053177158 1096.937479709251 1076.013696991262 405.5884742997807 1079.433478124691 293.0001075481771
1115 0.005 5.575 1 1029.903833862025 968.2316511135251 968.4365671572095 1094.958256569406 1095.80290003449 1096.950009456052 1076.017505712454 405.6381955061765 1079.437935720822 293.0001075032036
1116 0.005 5.58 1 1029.909400403041 968.2490168557656 968.4539589102993 1094.95021335344 1095.793059381619 1096.93747954302 1076.014827048762 405.6878194344922 1079.433656996575 293.0001075481918
1117 0.005 5.585 1 1029.920509027256 968.2663360736037 968.4712976588607 1094.958266414341 1095.802905758881 1096.950009218182 1076.018628828287 405.7373420774174 1079.438114585932 293.0001075032135
1118 0.005 5.59 1 1029.92600556901 968.2835591310647 968.4885464969574 1094.95022361189 1095.79306632398 1096.937480277165 1076.015945669707 405.7867663874679 1079.433830321665 293.0001075482107
1119 0.005 5.595 1 1029.937047425053 968.3007363191133 968.5057429790656 1094.958278702326 1095.802913498018 1096.950009709753 1076.019747540779 405.8360903398321 1079.438288247551 293.0001075032422
1120 0.005 5.600000000000001 1 1029.942475889289 968.3178179744303 968.5228501876411 1094.950232949938 1095.793071610158 1096.93747909629 1076.017057848176 405.8853159881472 1079.434003396656 293.000107548234
1121 0.005 5.605 1 1029.953450249459 968.3348544084707 968.5399056886509 1094.95828972191 1095.802920940995 1096.950010879651 1076.020855278463 405.9344406895735 1079.438460878034 293.0001075032492
1122 0.005 5.61 1 1029.958811526104 968.35179594408 968.5568725479519 1094.950243791552 1095.793078052064 1096.937479278185 1076.018163027222 405.9834679536287 1079.43417569145 293.0001075482501
1123 0.005 5.615 1 1029.969718718519 968.3686928839643 968.573788323865 1094.958299253969 1095.802927044935 1096.950010745015 1076.021954995928 406.0323904015265 1079.438634722489 293.0001075032354
1124 0.005 5.62 1 1029.975013165252 968.3854955553561 968.5906160953451 1094.950253875235 1095.793084692122 1096.937479516626 1076.019255517305 406.0812185298107 1079.434351117786 293.0001075482538
1125 0.005 5.625 1 1029.985852871052 968.4022543244944 968.6073934701724 1094.958309247183 1095.802932878491 1096.950010515452 1076.023043296002 406.1299480670764 1079.438802094589 293.0001075033218
1126 0.005 5.63 1 1029.991082583303 968.4189193252388 968.6240833619315 1094.950264506464 1095.793091093428 1096.937479703511 1076.02034435786 406.1785812646519 1079.434519164835 293.0001075482171
1127 0.005 5.635 1 1030.001856640959 968.4355410995552 968.6407235106028 1094.958319348116 1095.802939584242 1096.950010931961 1076.02412799077 406.2271149878669 1079.438974020938 293.0001075033402
1128 0.005 5.64 1 1030.007019866199 968.4520697200787 968.6572768036208 1094.95027461565 1095.793097415119 1096.937479628919 1076.021422018226 406.2755533962596 1079.434686699935 293.0001075482222
1129 0.005 5.645 1 1030.017728568013 968.468555732599 968.6737809718866 1094.958328435698 1095.802945013488 1096.950010409755 1076.025200023069 406.3238922759457 1079.439140107681 293.0001075033142
1130 0.005 5.65 1 1030.022826970878 968.4849491957082 968.6901988784821 1094.950284488769 1095.793103828634 1096.937480289688 1076.022487724373 406.3721355843816 1079.434854505671 293.0001075482247
1131 0.005 5.655 1 1030.033472453681 968.5013007105581 968.7065683286424 1094.958339892422 1095.802952754776 1096.950011554494 1076.026267065834 406.4202788766429 1079.439309158826 293.0001075033301
1132 0.005 5.66 1 1030.038504461765 968.5175602073651 968.7228520537006 1094.950294819982 1095.793110078906 1096.937480107158 1076.023550127942 406.4683272492782 1079.435019702979 293.0001075482357
1133 0.005 5.665 1 1030.049086040815 968.5337783799037 968.7390879449638 1094.958348955415 1095.802958389598 1096.950011221161 1076.027319520083 406.5162779021148 1079.439473608019 293.0001075033072
1134 0.005 5.67 1 1030.054057086791 968.5499051472881 968.7552387234487 1094.950304407882 1095.793115990259 1096.937480171772 1076.024603536845 406.5641337815817 1079.43518644549 293.0001075482302
1135 0.005 5.675 1 1030.064573880106 968.5659911897081 968.7713422811408 1094.958358926642 1095.802964603152 1096.950011883409 1076.028366561123 406.6118918892557 1079.439639065835 293.0001075032954
1136 0.005 5.68 1 1030.06948085794 968.5819864209876 968.7873613112804 1094.950314479813 1095.793122165511 1096.937479733631 1076.02564928492 406.6595558000479 1079.435346985221 293.0001075482303
1137 0.005 5.685 1 1030.079934209248 968.5979415074736 968.8033336971299 1094.958367665874 1095.802969803776 1096.950011122877 1076.029408921628 406.7071223175205 1079.439798137857 293.0001075033068
1138 0.005 5.69 1 1030.084780071461 968.6138063687897 968.819222150305 1094.950325242844 1095.793129331567 1096.9374812425 1076.026682681178 406.7545947400297 1079.435512512699 293.000107548243
1139 0.005 5.695 1 1030.095170073535 968.6296316740395 968.8350645479347 1094.958377323909 1095.802975847303 1096.950011069977 1076.030439755704 406.8019700914573 1079.439959307127 293.000107503323
1140 0.005 5.7 1 1030.099952987012 968.6453673272123 968.8508235812948 1094.950333485318 1095.793134437544 1096.937480637175 1076.027709126254 406.8492516136826 1079.435671728674 293.0001075482342
1141 0.005 5.705 1 1030.110282023069 968.6610640080763 968.8665371480176 1094.9583868564 1095.802981937258 1096.950011363453 1076.031460727894 406.8964364145031 1079.440119700669 293.0001075033421
1142 0.005 5.71 1 1030.115003868672 968.6766716324497 968.8821679468803 1094.950343660913 1095.793141047746 1096.937481026244 1076.028729703192 406.9435281554703 1079.435831043315 293.0001075482236
1143 0.005 5.715 1 1030.125271854916 968.6922408504524 968.8977538452868 1094.958396902452 1095.802988079809 1096.950011724983 1076.032476780485 406.9905215446224 1079.440279422791 293.0001075032895
1144 0.005 5.72 1 1030.129931955656 968.707721575514 968.9132575422088 1094.950352783547 1095.793146324093 1096.937480679872 1076.029740137795 407.0374228935099 1079.435987432927 293.000107548225
1145 0.005 5.725000000000001 1 1030.140139225404 968.7231644592168 968.9287169023773 1094.95840517185 1095.802993436412 1096.950011254696 1076.03348166774 407.0842293696796 1079.440437343831 293.0001075032869
1146 0.005 5.73 1 1030.144739469732 968.7385194207977 968.9440946309288 1094.950362978867 1095.793153057225 1096.937481613861 1076.030742512691 407.1309449178582 1079.43614525518 293.0001075482472
1147 0.005 5.735 1 1030.154886222442 968.7538371072696 968.9594285948283 1094.958415068283 1095.802999794696 1096.950011896447 1076.034480807395 407.1775641316266 1079.440594690096 293.0001075033475
1148 0.005 5.74 1 1030.159426567868 968.7690674348344 968.9746814910993 1094.950372225595 1095.793158769323 1096.937481433132 1076.031737890046 407.2240905555569 1079.436300785649 293.0001075482693
1149 0.005 5.745 1 1030.169513078745 968.784261044406 968.9898911768504 1094.958424030659 1095.803004653497 1096.950011171694 1076.035472485844 407.2705219280875 1079.44074557995 293.0001075033873
1150 0.005 5.75 1 1030.173995401985 968.7993678546275 969.0050203559704 1094.950382149417 1095.793165506303 1096.937482223077 1076.03272811861 407.3168608152665 1079.436455329972 293.0001075482857
1151 0.005 5.755 1 1030.184023435424 968.8144384934451 969.0201068718802 1094.958432704544 1095.803010563895 1096.95001153402 1076.036455884336 407.3631053761007 1079.440902776206 293.0001075034015
1152 0.005 5.76 1 1030.188446147412 968.8294228787832 969.0351134325846 1094.950391023926 1095.793170774614 1096.937482112971 1076.033706964264 407.4092589544044 1079.43660992127 293.0001075483126
1153 0.005 5.765 1 1030.198414361139 968.8443716449442 969.0500778829236 1094.958441269049 1095.803015731448 1096.950011132659 1076.037430176925 407.4553183989414 1079.441054879286 293.0001075034256
1154 0.005 5.77 1 1030.202779833271 968.8592347131519 969.0649629319591 1094.950401108374 1095.793177046628 1096.937482566626 1076.034678823362 407.5012903792581 1079.436759590132 293.0001075483042
1155 0.005 5.775 1 1030.212690946596 968.8740626994985 969.0798064133627 1094.958451226244 1095.803022062003 1096.950011922742 1076.038399939269 407.5471660676168 1079.441206284102 293.0001075033939
1156 0.005 5.78 1 1030.216997384254 968.8888055131572 969.094571013319 1094.950409001803 1095.793181915435 1096.93748199529 1076.03564196187 407.5929478845752 1079.436911063099 293.0001075483099
1157 0.005 5.785 1 1030.22685133164 968.9035137934316 969.1092945921348 1094.958459978391 1095.803027290026 1096.950011337086 1076.039361060572 407.6386368804148 1079.441356154618 293.0001075034236
1158 0.005 5.79 1 1030.231101493451 968.9181374404302 969.1239398380792 1094.950418318408 1095.793188167019 1096.937482928934 1076.036601041759 407.6842354125275 1079.437060340417 293.0001075483301
1159 0.005 5.795 1 1030.240897567081 968.932727078581 969.138544585571 1094.958469233733 1095.803033349587 1096.950011772586 1076.040314569661 407.7297400262409 1079.441503566671 293.0001075034615
1160 0.005 5.8 1 1030.245090420214 968.9472326146353 969.153071532323 1094.950426270791 1095.793192796553 1096.937482560405 1076.037548588264 407.7751555413707 1079.43720784719 293.0001075483539
1161 0.005 5.805 1 1030.254830866726 968.9617046751555 969.1675585182527 1094.958479097913 1095.803039508233 1096.950012190993 1076.041259678087 407.8204787293735 1079.441652911284 293.0001075034304
1162 0.005 5.81 1 1030.258967898719 968.9760931550441 969.1819682181953 1094.950436265475 1095.793199107259 1096.937482842315 1076.038490726448 407.8657123589448 1079.437356374455 293.0001075483403
1163 0.005 5.815 1 1030.268651480139 968.9904486793075 969.1963384811691 1094.958487247706 1095.803044606001 1096.950012404779 1076.04219796786 407.9108537404703 1079.441798868179 293.0001075034372
1164 0.005 5.82 1 1030.272732556203 969.0047211423026 969.2106319851591 1094.950444363372 1095.793204121927 1096.93748279046 1076.039425659391 407.9559059833694 1079.437501835182 293.0001075483439
1165 0.005 5.825 1 1030.282359903415 969.0189611651759 969.2248865599046 1094.95849501493 1095.803049794213 1096.950012139022 1076.043126482772 408.0008663456637 1079.44194113352 293.0001075034156
1166 0.005 5.83 1 1030.286386538883 969.0331186488129 969.2390648986932 1094.950453489229 1095.79320972955 1096.937482714019 1076.040351372987 408.0457377602943 1079.437645471933 293.0001075483203
1167 0.005 5.835 1 1030.295960427025 969.0472442086643 969.2532048349237 1094.958505008838 1095.803056357601 1096.950012821509 1076.044049102078 408.0905181167005 1079.442089172145 293.0001075034235
1168 0.005 5.84 1 1030.299932002009 969.061287730156 969.2672690328264 1094.950461892932 1095.793214706158 1096.937482980705 1076.04127076118 408.1352100134124 1079.437791499917 293.0001075483474
1169 0.005 5.845 1 1030.309450069948 969.0752998345301 969.2812953321853 1094.958512894555 1095.803060756972 1096.950012453365 1076.044965382642 408.1798097721766 1079.442231195362 293.000107503433
1170 0.005 5.850000000000001 1 1030.313367848892 969.0892304054436 969.2952463972495 1094.950470321452 1095.793220313323 1096.937482722947 1076.042182986154 408.2243219432233 1079.437933318554 293.0001075483723
1171 0.005 5.855 1 1030.322831996019 969.1031300629168 969.3091600706817 1094.958521651842 1095.803066500583 1096.950013087145 1076.045874562793 408.2687434142426 1079.442373339549 293.0001075034571
1172 0.005 5.86 1 1030.326695205972 969.1169486949658 969.3229990230833 1094.950478936969 1095.793226054344 1096.93748357749 1076.043087669295 408.3130832823804 1079.438075019891 293.0001075483825
1173 0.005 5.865 1 1030.336106887943 969.1307369150062 969.3368010826895 1094.958530538543 1095.803071764781 1096.950013093117 1076.046775118418 408.3573291690548 1079.442515311971 293.0001075034704
1174 0.005 5.87 1 1030.339916556306 969.1444445956812 969.3505289096237 1094.950487234175 1095.793231154331 1096.937483158806 1076.043987895317 408.4014864615057 1079.438212362728 293.0001075483805
1175 0.005 5.875 1 1030.349275208137 969.1581223573437 969.3642203368521 1094.958539002977 1095.803077295654 1096.950013236171 1076.047670656767 408.4455528335093 1079.442653895426 293.0001075034949
1176 0.005 5.88 1 1030.353032113619 969.1717200734726 969.377838022316 1094.950495495055 1095.79323605182 1096.937482967659 1076.044881095029 408.4895322091187 1079.438351892339 293.0001075484328
1177 0.005 5.885 1 1030.362337606821 969.1852883602655 969.3914198041563 1094.958546432033 1095.803081625227 1096.95001314912 1076.048561024695 408.5334214892689 1079.442792198603 293.0001075035359
1178 0.005 5.89 1 1030.366042402041 969.198777076318 969.4049283183884 1094.950503515767 1095.793241597119 1096.937483425783 1076.0457630933 408.5772240360634 1079.438492104869 293.0001075484225
1179 0.005 5.895 1 1030.37529567791 969.2122368509531 969.4184014152107 1094.958555834557 1095.803088042675 1096.950014025119 1076.049440700898 408.6209372448274 1079.442931062185 293.0001075035235
1180 0.005 5.9 1 1030.378948161715 969.2256175452641 969.4318017388192 1094.950511857973 1095.793246381664 1096.937483102905 1076.046640258299 408.6645652236576 1079.438628765662 293.0001075484842
1181 0.005 5.905 1 1030.388149748566 969.2389697807506 969.445167128584 1094.958563326335 1095.803092505355 1096.950013413205 1076.050313754944 408.7081045315774 1079.443067796036 293.0001075035678
1182 0.005 5.91 1 1030.391754092526 969.2522433988155 969.4584602095157 1094.950519672021 1095.793251466475 1096.937483563658 1076.047511299211 408.7515575754227 1079.438763933238 293.0001075484943
1183 0.005 5.915 1 1030.4009027641 969.2654890430817 969.4717188401687 1094.958572355554 1095.80309831201 1096.950014134841 1076.051183302265 408.7949181247448 1079.443202564224 293.000107503589
1184 0.005 5.92 1 1030.404456076558 969.2786565403505 969.4849056332524 1094.950528022434 1095.79325669836 1096.937483680894 1076.048375496695 408.8381955112365 1079.438901504575 293.0001075485042
1185 0.005 5.925 1 1030.413552552234 969.2917965285693 969.4980584431567 1094.958579441939 1095.803102852088 1096.950013840202 1076.052041830344 408.8813853690255 1079.443336819607 293.0001075036352
1186 0.005 5.93 1 1030.417055844457 969.3048588509208 969.5111398942571 1094.950536698606 1095.79326189887 1096.937483907308 1076.049234141277 408.9244894858211 1079.439035651051 293.0001075485303
1187 0.005 5.935 1 1030.426101519626 969.3178941249066 969.5241878221989 1094.958587128058 1095.803107825219 1096.950014193393 1076.052895204361 408.9675062858883 1079.443468715831 293.000107503652
1188 0.005 5.94 1 1030.429554772743 969.3308521941492 969.5371648575721 1094.950544858982 1095.793267435944 1096.937484449689 1076.050082295121 409.0104386999016 1079.439167071168 293.0001075485368
1189 0.005 5.945 1 1030.43855144183 969.3437836800102 969.550108836008 1094.958595100012 1095.803112508009 1096.950013694148 1076.053740484628 409.0532836244867 1079.443601504084 293.0001075036436
1190 0.005 5.95 1 1030.441954846851 969.3566384198775 969.5629823827294 1094.950552602349 1095.793272267027 1096.937484355351 1076.050926843909 409.0960443273524 1079.439299225225 293.0001075485532
1191 0.005 5.955 1 1030.45090319679 969.3694670340764 969.5758233272632 1094.958604099669 1095.803118214858 1096.950014376246 1076.054583144248 409.1387151377536 1079.443735660692 293.0001075036479
1192 0.005 5.96 1 1030.454256011159 969.3822193584159 969.5885942982519 1094.950559848539 1095.793276329704 1096.937483923655 1076.051764081301 409.1813034598788 1079.43942792285 293.0001075485608
1193 0.005 5.965 1 1030.463155042093 969.394946010702 969.6013331229377 1094.958611429381 1095.803122884661 1096.950014381591 1076.055417877278 409.2238052672158 1079.443864474026 293.000107503649
1194 0.005 5.97 1 1030.466459825863 969.4075968232554 969.6140024231623 1094.950568037649 1095.793281679347 1096.937484502566 1076.05259812117 409.266223960217 1079.439558920447 293.0001075485845
1195 0.005 5.975000000000001 1 1030.475309999511 969.4202224025483 969.6266400166695 1094.958618979101 1095.80312770062 1096.95001443168 1076.056246192971 409.3085563918136 1079.443993109119 293.0001075036721
1196 0.005 5.98 1 1030.478566135794 969.4327726058081 969.6392085464349 1094.950575325476 1095.793285932441 1096.93748372028 1076.053422176272 409.3508076835142 1079.439687026589 293.0001075485814
1197 0.005 5.985 1 1030.487368166185 969.4452980183519 969.6517458188416 1094.958625926869 1095.80313144598 1096.950014080173 1076.057068118654 409.3929721042493 1079.44412094694 293.0001075036848
1198 0.005 5.99 1 1030.490577096606 969.4577484979316 969.6642144734635 1094.950583824952 1095.793292109387 1096.937484989568 1076.054241839868 409.4350541663025 1079.439816501147 293.0001075486134
1199 0.005 5.995 1 1030.499330968507 969.4701745715563 969.6766522514649 1094.958634110074 1095.803137013128 1096.95001473393 1076.05788249675 409.477049944936 1079.444248754244 293.000107503699
1200 0.005 6 1 1030.502493567315 969.4825262381543 969.6890219377539 1094.950590568415 1095.793296059845 1096.937484379671 1076.055052876646 409.5189624533248 1079.439938745337 293.0001075486122
1201 0.005 6.005 1 1030.511199338024 969.4948538984946 969.7013611502788 1094.958641441252 1095.803141320383 1096.950014245993 1076.058690618119 409.5607893158049 1079.4443729478 293.0001075036661
1202 0.005 6.01 1 1030.51431516074 969.5071075903959 969.7136327102575 1094.950598335913 1095.793300787849 1096.937484791991 1076.055858508918 409.6025353751224 1079.44006454511 293.0001075486245
1203 0.005 6.015000000000001 1 1030.522973963327 969.5193377105101 969.7258742276564 1094.958649483693 1095.803146705282 1096.95001469509 1076.059494419161 409.6441955240702 1079.44449968405 293.000107503707
1204 0.005 6.02 1 1030.52604243266 969.5314942841345 969.7380485190403 1094.950605326144 1095.793305152961 1096.937484720063 1076.056657640789 409.6857731666244 1079.440187534808 293.000107548618
1205 0.005 6.025 1 1030.534654784314 969.5436277170801 969.7501932036523 1094.958656578789 1095.803150970333 1096.950014464989 1076.060289199875 409.7272662584874 1079.44462422691 293.0001075037345
1206 0.005 6.03 1 1030.537678834273 969.5556880349693 969.7622710878451 1094.950612773124 1095.793310454173 1096.937485375194 1076.057451120729 409.7686773488727 1079.440313292041 293.0001075486671
1207 0.005 6.035 1 1030.546242629795 969.5677256275191 969.7743197866371 1094.958664201656 1095.803156222409 1096.950014964209 1076.061077851566 409.8100041360233 1079.444745852803 293.0001075038054
1208 0.005 6.04 1 1030.549221340395 969.5796905329358 969.7863021075718 1094.950620301728 1095.793314506965 1096.937484927495 1076.05823674483 409.8512483187449 1079.440436384704 293.0001075486683
1209 0.005 6.045 1 1030.557739511839 969.5916331282492 969.7982556577 1094.958670559974 1095.803159743004 1096.950014559917 1076.061861407105 409.8924092593652 1079.444869980786 293.0001075038069
1210 0.005 6.05 1 1030.560672567835 969.6035034574799 969.8101432610513 1094.950627606602 1095.793319413864 1096.937485053171 1076.059017422024 409.9334893431537 1079.440557984373 293.0001075486987
1211 0.005 6.055 1 1030.569146283133 969.6153518905911 969.8220025055258 1094.958678186695 1095.803164868235 1096.950015063374 1076.06264045269 409.9744861597669 1079.444991040979 293.0001075038133
1212 0.005 6.06 1 1030.572034274181 969.6271284790881 969.8337962223759 1094.950635045323 1095.793324003913 1096.937485242232 1076.059792857162 410.0154020876848 1079.440678949901 293.0001075487379
1213 0.005 6.065 1 1030.580463132046 969.6388835851071 969.8455619979942 1094.958685762221 1095.803169650116 1096.950015178273 1076.063413948322 410.0562339175167 1079.4451112382 293.000107503866
1214 0.005 6.07 1 1030.583306775963 969.6505672469809 969.8572626396053 1094.950641815665 1095.793328181966 1096.9374851095 1076.060562262499 410.096985980197 1079.440799313502 293.0001075487394
1215 0.005 6.075 1 1030.591690388792 969.6622298406721 969.8689357628133 1094.958692819979 1095.803174271858 1096.950015508672 1076.064178854251 410.1376554897959 1079.445229437414 293.0001075038553
1216 0.005 6.08 1 1030.59449012132 969.6738214012209 969.8805441621533 1094.95064960172 1095.79333281996 1096.937485114686 1076.061326527925 410.1782444225644 1079.440919161673 293.0001075487922
1217 0.005 6.085 1 1030.602829764322 969.6853922958961 969.8921254408549 1094.958699472831 1095.803178623689 1096.950015216615 1076.06493955959 410.2187512431763 1079.445350706902 293.0001075039203
1218 0.005 6.09 1 1030.605585119503 969.6968925644509 969.9036424139611 1094.950656052026 1095.793336961726 1096.937485411019 1076.062084072451 410.2591779985515 1079.441038504025 293.0001075488411
1219 0.005 6.095 1 1030.613882515007 969.7083725770275 969.9151326695595 1094.958708234382 1095.803184168089 1096.950015931318 1076.065696469142 410.2995230322803 1079.445471195714 293.0001075039638
1220 0.005 6.100000000000001 1 1030.616593386805 969.7197823426582 969.9265590002681 1094.950662568981 1095.793341085498 1096.937485268158 1076.062836198912 410.3397894082657 1079.441155413266 293.0001075488601
1221 0.005 6.105 1 1030.624846467919 969.7311722453903 969.9379590103476 1094.958714029987 1095.803187622291 1096.950015395544 1076.066442963672 410.3799738535209 1079.4455884683 293.0001075039672
1222 0.005 6.11 1 1030.627513962103 969.7424923083188 969.9492955026227 1094.950669339531 1095.793345573688 1096.937485435884 1076.063581628528 410.4200812284078 1079.441270450572 293.0001075488761
1223 0.005 6.115 1 1030.635724641188 969.7537929021943 969.960606068082 1094.958721324251 1095.803192576666 1096.950016247821 1076.067186013197 410.4601061495782 1079.445701857935 293.0001075040144
1224 0.005 6.12 1 1030.638350579064 969.7650240493557 969.971853504679 1094.95067704103 1095.793350182844 1096.937485330558 1076.064323926801 410.5000519259868 1079.441384979179 293.0001075489224
1225 0.005 6.125 1 1030.646518304535 969.776236113611 969.9830754028428 1094.958727627654 1095.803196433555 1096.950015915743 1076.067924327026 410.5399162532452 1079.445816122033 293.0001075040231
1226 0.005 6.13 1 1030.649101210932 969.7873791168279 969.9942345633553 1094.950683918643 1095.79335470799 1096.93748578978 1076.065056797612 410.5797022419792 1079.441497743756 293.0001075489474
1227 0.005 6.135 1 1030.657227138238 969.7985034292675 970.0053685768147 1094.958735186528 1095.803201089469 1096.950016179533 1076.06865660441 410.6194074500916 1079.445930960507 293.0001075040449
1228 0.005 6.140000000000001 1 1030.65976814554 969.8095590641017 970.0164402333141 1094.950690235143 1095.793358530846 1096.937485355544 1076.065788547287 410.6590347290647 1079.441610576504 293.0001075489409
1229 0.005 6.145 1 1030.667851504323 969.820596384563 970.0274871236779 1094.958741472589 1095.803205297426 1096.950016452676 1076.069381310789 410.6985818310968 1079.446042886387 293.0001075040764
1230 0.005 6.15 1 1030.670352002388 969.8315654141986 970.0384720379393 1094.950697687985 1095.793363103842 1096.937485745307 1076.06651147655 410.7380510870402 1079.441726216949 293.0001075489658
1231 0.005 6.155 1 1030.678393642394 969.8425165106595 970.0494325775011 1094.958748345261 1095.803209559206 1096.950016375054 1076.070103901068 410.7774402299942 1079.446153898021 293.0001075040801
1232 0.005 6.16 1 1030.680852192177 969.8533996855199 970.0603315127718 1094.950704022025 1095.793367267158 1096.937485875538 1076.067228314694 410.8167520808126 1079.441836312271 293.0001075489423
1233 0.005 6.165 1 1030.688853546755 969.8642653102462 970.0712064438043 1094.958755149907 1095.803213558754 1096.950016242325 1076.070821243754 410.8559846425967 1079.44626364339 293.000107504102
1234 0.005 6.17 1 1030.691270926069 969.875063381998 970.0820201433066 1094.950710603429 1095.79337141153 1096.937486005247 1076.067942241873 410.8951400235903 1079.441947172541 293.0001075489682
1235 0.005 6.175 1 1030.699231532532 969.8858442792454 970.0928102205822 1094.958762318844 1095.803218114115 1096.950016498056 1076.071529535026 410.9342158002059 1079.44637573826 293.0001075041397
1236 0.005 6.18 1 1030.70160907399 969.8965579948251 970.1035394393272 1094.950717302444 1095.793375549434 1096.937485919846 1076.068649883129 410.9732149356059 1079.442058474434 293.0001075489959
1237 0.005 6.185 1 1030.709528825857 969.9072548974023 970.1142453946621 1094.958768050263 1095.803222068068 1096.950016741074 1076.072232839608 411.0121365811887 1079.446487149513 293.0001075041344
1238 0.005 6.19 1 1030.711865914668 969.9178849904308 970.1248908619214 1094.95072417933 1095.793379827886 1096.937486177231 1076.069350839461 411.0509814793401 1079.442171636349 293.000107549052
1239 0.005 6.195 1 1030.719744949228 969.9284986357823 970.1355134338825 1094.958774557818 1095.803225901411 1096.950016625678 1076.072932950324 411.089747978846 1079.446594559952 293.0001075041891
1240 0.005 6.2 1 1030.722042987491 969.9390458353405 970.1460758786093 1094.950730621473 1095.79338368636 1096.937486080085 1076.07004953078 411.128437621663 1079.442275669803 293.0001075490422
1241 0.005 6.205 1 1030.729881909902 969.9495769443432 970.1566157899684 1094.95878080797 1095.80323045859 1096.950017037779 1076.073625332644 411.167048313673 1079.446701003844 293.0001075041621
1242 0.005 6.21 1 1030.732140195574 969.9600419713992 970.1670959430973 1094.950737085964 1095.793387545807 1096.937485696181 1076.070738165786 411.2055832416597 1079.442384363106 293.0001075490496
1243 0.005 6.215 1 1030.739941317965 969.9704912689087 970.1775539152704 1094.958787236889 1095.803234204743 1096.950017212293 1076.07431562344 411.2440364453102 1079.446812140485 293.0001075042122
1244 0.005 6.22 1 1030.742159809303 969.9808748376493 970.1879524858517 1094.95074449093 1095.793392431354 1096.937486535553 1076.071426773598 411.2824162285893 1079.442490811301 293.0001075490833
1245 0.005 6.225000000000001 1 1030.749922377073 969.991243035189 970.1983292386226 1094.958793736107 1095.803238221765 1096.950016997304 1076.075000847232 411.3207191318252 1079.446916604208 293.000107504225
1246 0.005 6.23 1 1030.752101836612 970.0015458556085 970.2086469362863 1094.95074998435 1095.793395795152 1096.937486164827 1076.072108516911 411.35894722861 1079.44259790356 293.0001075491199
1247 0.005 6.235 1 1030.759824686246 970.0118336567695 970.2189431716307 1094.958799656632 1095.803241658172 1096.950016795429 1076.075677899462 411.3970980921314 1079.447021157883 293.0001075042597
1248 0.005 6.24 1 1030.761966828592 970.0220564368742 970.2291807116359 1094.950756462294 1095.793400259306 1096.937486798582 1076.072784340453 411.4351755229723 1079.442703291816 293.0001075491574
1249 0.005 6.245 1 1030.769651815114 970.0322645462056 970.2393971342466 1094.958806379824 1095.803245928885 1096.950017062197 1076.076351879918 411.4731747414208 1079.447127785882 293.0001075042844
1250 0.005 6.25 1 1030.77175353477 970.0424079780918 970.249555208308 1094.950761979987 1095.793403619428 1096.937486383362 1076.073454951993 411.5110994972695 1079.442804942076 293.0001075491836
1251 0.005 6.255 1 1030.779401174502 970.0525370855075 970.259692513655 1094.958812515955 1095.803249986318 1096.950017120803 1076.077019946749 411.5489474462341 1079.44723048969 293.0001075043145
1252 0.005 6.26 1 1030.781465764786 970.0626018516742 970.2697718000659 1094.950768109627 1095.793407528813 1096.937486815176 1076.074118311834 411.5867211785016 1079.442906723378 293.0001075492314
1253 0.005 6.265000000000001 1 1030.789075699894 970.072652638285 970.2798306674209 1094.958819238938 1095.803254284458 1096.950017531245 1076.077681326154 411.6244185913182 1079.447334580435 293.0001075043305
1254 0.005 6.27 1 1030.791103250262 970.0826394243514 970.2898318589469 1094.950774018236 1095.793411430209 1096.937486495215 1076.074778745853 411.6620422345443 1079.443012006234 293.0001075492434
1255 0.005 6.275 1 1030.798675894304 970.0926125712728 970.2998129642108 1094.958825374569 1095.803257715867 1096.950017278494 1076.07833948109 411.6995898345032 1079.44743659601 293.0001075043847
1256 0.005 6.28 1 1030.800666805615 970.1025220595529 970.3097367424501 1094.950781288701 1095.793416240389 1096.937487535704 1076.075434640924 411.7370628160613 1079.443114373693 293.0001075492893
1257 0.005 6.285 1 1030.808201925039 970.1124182402776 970.3196407712969 1094.958831781239 1095.803261693267 1096.950017396789 1076.078992727079 411.7744607312011 1079.447539519367 293.0001075044167
1258 0.005 6.29 1 1030.810155562032 970.1222510915633 970.3294878001351 1094.950786357065 1095.79341906917 1096.937486459348 1076.076086032024 411.8117858301645 1079.443215937986 293.0001075493262
1259 0.005 6.295 1 1030.8176541183 970.1320709698905 970.3393154091827 1094.958837271837 1095.803265370554 1096.950017624037 1076.07964173874 411.8490356490223 1079.447640834925 293.0001075044462
1260 0.005 6.3 1 1030.819571214435 970.1418278498392 970.3490863497279 1094.950792596316 1095.793423143027 1096.937487240867 1076.07673306755 411.8862126025199 1079.443317442595 293.0001075493813
1261 0.005 6.305 1 1030.827033793334 970.1515720897643 970.3588382103721 1094.958843471818 1095.803269169196 1096.950017378544 1076.080285634898 411.9233143962445 1079.447740118829 293.0001075044836
1262 0.005 6.31 1 1030.828914720551 970.16125371078 970.3685337715864 1094.950798851833 1095.793427150749 1096.937487364856 1076.077373229802 411.9603438130636 1079.44341797039 293.0001075493764
1263 0.005 6.315 1 1030.836340871536 970.1709229198309 970.3782104976383 1094.958849536899 1095.80327314181 1096.950017644131 1076.08092511991 411.9972981983169 1079.447840149539 293.0001075044687
1264 0.005 6.32 1 1030.838185939015 970.1805298797419 970.3878312851984 1094.950804496738 1095.793430841073 1096.937487602167 1076.07801072552 412.0341803467471 1079.443516261061 293.0001075494073
1265 0.005 6.325 1 1030.845576493564 970.1901247566095 970.3974335716713 1094.958855938022 1095.803277167817 1096.950017651112 1076.081560023287 412.070987869999 1079.44793888993 293.0001075045146
1266 0.005 6.33 1 1030.847386781447 970.1996577054809 970.4069802367515 1094.950810223667 1095.793434139805 1096.937487166002 1076.078643266748 412.1077235888267 1079.443617608739 293.0001075494217
1267 0.005 6.335 1 1030.854740436133 970.2091788821378 970.4165087119774 1094.958860754716 1095.80328040265 1096.950017647367 1076.082188206891 412.1443849974748 1079.448034629594 293.0001075045296
1268 0.005 6.34 1 1030.85651558604 970.2186384473107 970.4259818836097 1094.950816514309 1095.793438147632 1096.93748768879 1076.079270448687 412.1809751899009 1079.443712150574 293.0001075494627
1269 0.005 6.345 1 1030.863833979511 970.2280865637641 970.4354371908255 1094.958866947319 1095.803284349119 1096.950017976829 1076.082811455819 412.2174912965147 1079.448129430817 293.0001075045623
1270 0.005 6.350000000000001 1 1030.86557482606 970.2374734002088 970.4448375246753 1094.950822281941 1095.793441409148 1096.937487279828 1076.079893114462 412.2539361214195 1079.44380586231 293.0001075494834
1271 0.005 6.355 1 1030.872860847717 970.246849099438 970.4542203063513 1094.95887336822 1095.803288631777 1096.950018686092 1076.083432497194 412.290307181816 1079.448230480058 293.0001075045894
1272 0.005 6.36 1 1030.874565758289 970.2561638253965 970.463548424797 1094.950828891489 1095.793445646028 1096.937487369063 1076.080512597716 412.3266077449251 1079.443905718418 293.0001075495224
1273 0.005 6.365 1 1030.881815522165 970.2654677286305 970.4728593043899 1094.958877017334 1095.803290749014 1096.950017769875 1076.084045977415 412.3628345612897 1079.448326390866 293.0001075046268
1274 0.005 6.37 1 1030.883486952155 970.2747109761696 970.4821158394089 1094.950834859601 1095.793449396242 1096.937487769751 1076.081124604981 412.3989909998155 1079.44400104153 293.0001075495269
1275 0.005 6.375 1 1030.890702275356 970.2839436971828 970.4913554332745 1094.958882894171 1095.803294572087 1096.9500181873 1076.084658628732 412.4350741312942 1079.448420200099 293.0001075046337
1276 0.005 6.38 1 1030.892339577256 970.2931160692302 970.5005409901539 1094.950841026335 1095.793453552745 1096.937488284869 1076.081731834598 412.4710870399906 1079.444099194852 293.0001075495415
1277 0.005 6.385 1 1030.899520376767 970.3022782180095 970.5097099047706 1094.958888022414 1095.803297524868 1096.950017766434 1076.085264068679 412.507028955852 1079.448514131551 293.0001075046714
1278 0.005 6.390000000000001 1 1030.901124807433 970.3113803220194 970.5188250896725 1094.950845965246 1095.793456347235 1096.937487779473 1076.082335232768 412.5428999065923 1079.444190419395 293.000107549565
1279 0.005 6.395 1 1030.90827255655 970.3204725110123 970.5279239466967 1094.958894299239 1095.803301829362 1096.950018515757 1076.085866727444 412.5786977742497 1079.448610274987 293.0001075046923
1280 0.005 6.4 1 1030.909842430357 970.3295049590233 970.5369693690619 1094.950851781811 1095.793460223863 1096.937488077633 1076.08293650699 412.6144258544795 1079.444281819758 293.0001075495771
1281 0.005 6.405 1 1030.91695701077 970.3385277876309 970.5459987621401 1094.958899629854 1095.803305004076 1096.950018296597 1076.086463934212 412.6500813518656 1079.44870161954 293.0001075047318
1282 0.005 6.41 1 1030.918493615862 970.3474911687231 970.5549750141793 1094.95085700358 1095.793463362553 1096.937487921204 1076.083529911441 412.6856673975499 1079.44437204269 293.0001075496027
1283 0.005 6.415 1 1030.925575198857 970.3564452339162 970.5639355398638 1094.958905579881 1095.803309024836 1096.950018304206 1076.087057346968 412.7211815184855 1079.448790745761 293.0001075047282
1284 0.005 6.42 1 1030.927080768527 970.3653401649016 970.5728432369733 1094.950862894262 1095.793467274084 1096.937488576185 1076.084122205367 412.7566269162544 1079.444465435854 293.0001075496396
1285 0.005 6.425 1 1030.934128696465 970.3742260598704 970.581735493571 1094.958911424741 1095.803312639055 1096.950018774935 1076.087647226553 412.7920011207472 1079.448882939184 293.0001075047849
1286 0.005 6.43 1 1030.935601171922 970.3830531111125 970.5905752161843 1094.950867439502 1095.793469872073 1096.937487692591 1076.084707179117 412.8273061312094 1079.444556860103 293.0001075496731
1287 0.005 6.435 1 1030.942616027159 970.3918714258153 970.5993997945973 1094.958916617542 1095.803316199965 1096.950018844908 1076.088229254562 412.8625396916095 1079.448972897926 293.0001075048178
1288 0.005 6.44 1 1030.944055800418 970.4006311866627 970.6081721280191 1094.950873019619 1095.793473579201 1096.937488413899 1076.085289173591 412.8977047253849 1079.444645481375 293.00010754969
1289 0.005 6.445 1 1030.951039524986 970.4093825004992 970.6169296077087 1094.958922804154 1095.803320157728 1096.950019073562 1076.088810800974 412.9327986313926 1079.449063338609 293.0001075048277
1290 0.005 6.45 1 1030.952446750706 970.4180755471422 970.6256351287549 1094.95087780789 1095.793476184992 1096.937487545358 1076.085866952651 412.9678244323335 1079.444733982199 293.0001075497564
1291 0.005 6.455 1 1030.959398582842 970.4267604335873 970.6343260846714 1094.958928217797 1095.8033239276 1096.95001955301 1076.089385655748 413.0027794590365 1079.449150949763 293.0001075048642
1292 0.005 6.46 1 1030.960773973509 970.4353873394878 970.64296536927 1094.950883085699 1095.793479623912 1096.937487782847 1076.086441445103 413.0376666902307 1079.444822368914 293.0001075497642
1293 0.005 6.465 1 1030.96769419508 970.4440063603873 970.6515903633415 1094.958933174365 1095.803327010614 1096.950019584752 1076.089955793784 413.0724833888451 1079.449239187378 293.0001075048852
1294 0.005 6.47 1 1030.969038463763 970.4525676870949 970.6601639705844 1094.950888957578 1095.793483431356 1096.937487947693 1076.087008937694 413.1072325423977 1079.4449098496 293.0001075497956
1295 0.005 6.475000000000001 1 1030.975927203595 970.46112141803 970.6687235818307 1094.958938600171 1095.803330260563 1096.950019610484 1076.090523138688 413.1419114427995 1079.449328892623 293.0001075049253
1296 0.005 6.48 1 1030.977240229236 970.469617736431 970.6772320900177 1094.950893942165 1095.793486780633 1096.937488073576 1076.087574518373 413.1765234740137 1079.44499928948 293.0001075498423
1297 0.005 6.485 1 1030.984097781874 970.4781067354859 970.6857268733866 1094.958943608906 1095.803333099191 1096.950019423889 1076.091085945918 413.2110654479342 1079.449418499077 293.0001075049836
1298 0.005 6.49 1 1030.985379449998 970.48653858657 970.6941708186877 1094.950898555094 1095.793489530416 1096.937487903236 1076.088134935295 413.2455403066081 1079.445085549125 293.0001075498942
1299 0.005 6.495 1 1030.992206671675 970.494963403497 970.7026013261458 1094.958949422604 1095.803337075572 1096.950019772981 1076.091646090407 413.2799456027723 1079.449504251388 293.0001075049809
1300 0.005 6.5 1 1030.993457318213 970.5033313544239 970.7109812830394 1094.950904060908 1095.793493345059 1096.937488348197 1076.088692690691 413.3142842186603 1079.445171770982 293.0001075499321
1301 0.005 6.505 1 1031.000253427404 970.5116925390541 970.7193480633948 1094.958954068363 1095.803339743069 1096.950019513115 1076.092199078209 413.3485535393481 1079.449590482504 293.0001075050521
1302 0.005 6.51 1 1031.001474098008 970.5199971321518 970.7276645715999 1094.950909264562 1095.793496795917 1096.937488665673 1076.089245504526 413.3827565645439 1079.445257523338 293.0001075499652
1303 0.005 6.515000000000001 1 1031.008240628399 970.528295231489 970.7359681731918 1094.958959751109 1095.803343310135 1096.950019628353 1076.092750505325 413.4168887017448 1079.449675648629 293.0001075050781
1304 0.005 6.52 1 1031.009430565326 970.5365370032096 970.7442217670847 1094.950914102275 1095.793499758714 1096.937488332456 1076.089794212956 413.4509493989354 1079.445341726097 293.0001075499674
1305 0.005 6.525 1 1031.016166269591 970.5447725511239 970.7524627296947 1094.958964750449 1095.803346448911 1096.950019924649 1076.093296767059 413.4849450923678 1079.449759140017 293.0001075050891
1306 0.005 6.53 1 1031.017327616139 970.5529520436925 970.7606539526736 1094.950919423704 1095.793503129842 1096.937488423003 1076.090338518496 413.5188759646178 1079.445428351698 293.0001075499742
1307 0.005 6.535 1 1031.024033649514 970.5611255759331 970.7688328113397 1094.958969647422 1095.803349752409 1096.950019911836 1076.093839821216 413.5527392734151 1079.449844887294 293.000107505081
1308 0.005 6.54 1 1031.025163996424 970.5692433180785 970.7769621956929 1094.950924485835 1095.793506407736 1096.937488621145 1076.090878899508 413.5865376868721 1079.44551207679 293.0001075500064
1309 0.005 6.545 1 1031.03184088031 970.5773553630443 970.7850794777266 1094.958974260883 1095.803352405091 1096.950019777118 1076.094378347679 413.6202679441998 1079.449927395291 293.000107505118
1310 0.005 6.55 1 1031.032941861756 970.5854118828394 970.7931475536886 1094.950929649489 1095.793509687775 1096.937488695977 1076.091415023931 413.6539334082204 1079.445594515656 293.0001075500435
1311 0.005 6.555 1 1031.039589912435 970.5934629693496 970.8012037881659 1094.958979816493 1095.803355935048 1096.950019961636 1076.094912402048 413.6875310255221 1079.450011099672 293.0001075051688
1312 0.005 6.56 1 1031.040661496733 970.6014587468246 970.8092110190702 1094.950934419814 1095.793512767086 1096.93748899212 1076.091948595658 413.7210632269242 1079.445677493234 293.0001075501027
1313 0.005 6.565 1 1031.047280199039 970.609449356371 970.8172066848862 1094.958984218976 1095.803358725318 1096.950019882025 1076.095443373008 413.7545281300555 1079.45009383598 293.0001075052367
1314 0.005 6.57 1 1031.048322235701 970.6173849607276 970.8251536603647 1094.95093904392 1095.793515839622 1096.937488797069 1076.092475887948 413.7879285439042 1079.445758967483 293.0001075501472
1315 0.005 6.575 1 1031.054912703768 970.6253156618218 970.8330893308495 1094.958989383151 1095.803361999729 1096.950020115813 1076.095969048179 413.8212605372165 1079.450174174033 293.0001075052719
1316 0.005 6.58 1 1031.055926592988 970.6331916169695 970.8409765780721 1094.950944737931 1095.793519189064 1096.937489276963 1076.09300106206 413.8545289796251 1079.44584084081 293.0001075501796
1317 0.005 6.585 1 1031.062488167163 970.6410629126473 970.8488527672249 1094.958993860693 1095.803364994489 1096.95001991154 1076.096493051947 413.8877305834069 1079.450255548326 293.000107505326
1318 0.005 6.59 1 1031.063474109042 970.6488797051585 970.8566807626298 1094.950949724635 1095.793522533611 1096.937489364592 1076.09352256425 413.9208669316063 1079.445922245956 293.0001075502102
1319 0.005 6.595 1 1031.07000652264 970.6566921007708 970.864497968826 1094.95899872421 1095.803368179672 1096.950020203815 1076.097010716913 413.953937107446 1079.450336879946 293.0001075053616
1320 0.005 6.600000000000001 1 1031.070964961202 970.6644502466896 970.872267238715 1094.950954924624 1095.79352561919 1096.937489687929 1076.094041219626 413.986943950932 1079.446003853082 293.0001075502608
1321 0.005 6.605 1 1031.077468120295 970.6722042212341 970.8800259395133 1094.959002614322 1095.803370735701 1096.950019702208 1076.09752570648 414.0198836463937 1079.450414702304 293.0001075053955
1322 0.005 6.61 1 1031.07839951751 970.6799042130644 970.8877369684784 1094.950960281334 1095.793528869875 1096.93748966068 1076.09455650023 414.0527604528086 1079.446083034494 293.0001075502731
1323 0.005 6.615 1 1031.084875644473 970.6876002811025 970.8954376800069 1094.959007613902 1095.803373875539 1096.950019909863 1076.098038759275 414.0855710519364 1079.450497098747 293.0001075053908
1324 0.005 6.62 1 1031.085778042412 970.6952426067739 970.9030909666931 1094.950964335191 1095.793531402016 1096.937489675757 1076.095066957171 414.1183186817356 1079.446162767409 293.0001075503145
1325 0.005 6.625 1 1031.09222668605 970.7028812536872 970.9107341710286 1094.959012115339 1095.803376689542 1096.950019785826 1076.098547037901 414.1510002342459 1079.450573377021 293.0001075054539
1326 0.005 6.63 1 1031.093102189461 970.7104664049482 970.9183302005702 1094.950969115011 1095.79353428887 1096.937489591127 1076.095572805789 414.1836186714022 1079.446240297288 293.0001075503461
1327 0.005 6.635 1 1031.099523385264 970.7180481225796 970.9259163995938 1094.959017017059 1095.803379996586 1096.950019979163 1076.099051584663 414.2161713577579 1079.450651780181 293.0001075054685
1328 0.005 6.640000000000001 1 1031.100371327119 970.7255765818626 970.9334556559818 1094.950973805393 1095.793537528811 1096.937489966123 1076.096074749609 414.2486614347528 1079.446319964543 293.0001075503575
1329 0.005 6.645 1 1031.106764780867 970.7331018452097 970.9409853203381 1094.959021332508 1095.803382634021 1096.950019868506 1076.099551635301 414.2810863510954 1079.450729884656 293.0001075054975
1330 0.005 6.65 1 1031.107586266111 970.7405740925238 970.9484682827782 1094.95097833463 1095.793540553316 1096.937489997761 1076.096571794091 414.3134490258174 1079.446396763402 293.0001075503955
1331 0.005 6.655 1 1031.113953933937 970.7480433906519 970.9559419011716 1094.959027015826 1095.80338620766 1096.950020521013 1076.10004817266 414.3457462814337 1079.450810819888 293.0001075055475
1332 0.005 6.66 1 1031.114747326646 970.7554599018557 970.9633690548551 1094.95098288659 1095.793543725153 1096.937490113008 1076.097067224222 414.3779814033156 1079.446474171613 293.0001075504532
1333 0.005 6.665 1 1031.121088475762 970.762873700477 970.970787094059 1094.959031058587 1095.803388282462 1096.950019889373 1076.100542543951 414.4101515171069 1079.450885242478 293.0001075055809
1334 0.005 6.67 1 1031.121855482706 970.7702349461374 970.9781589026079 1094.950986671012 1095.793545817853 1096.937489915409 1076.097559163869 414.4422597848403 1079.446548970918 293.0001075504603
1335 0.005 6.675 1 1031.128170770724 970.7775937208914 970.9855218385151 1094.959036259371 1095.803391658382 1096.950020184083 1076.101032728959 414.4743063203297 1079.4509614507 293.0001075056124
1336 0.005 6.68 1 1031.128910962236 970.784900173318 970.9928387819995 1094.95099127993 1095.79354890522 1096.937490077598 1076.098047519702 414.5062885515172 1079.446626143177 293.0001075505329
1337 0.005 6.685 1 1031.135200055763 970.7922043814194 971.0001470752454 1094.959040188521 1095.803394027976 1096.950019935619 1076.101519107331 414.5382057231823 1079.451036363029 293.0001075056264
1338 0.005 6.69 1 1031.135913817873 970.7994564967745 971.0074096014166 1094.950995676635 1095.793551568278 1096.937490076102 1076.098530848782 414.5700611609166 1079.446700232184 293.000107550537
1339 0.005 6.695 1 1031.142177231379 970.8067066010949 971.0146637128287 1094.959045045386 1095.803397368245 1096.950020331761 1076.102001954786 414.6018534894388 1079.45111174077 293.0001075056604
1340 0.005 6.7 1 1031.142865551707 970.8139048409839 971.0218722873616 1094.951000288342 1095.793554571801 1096.937490124475 1076.099011992591 414.6335841081456 1079.446776314684 293.0001075505892
1341 0.005 6.705 1 1031.149102498776 970.8211012939269 971.0290726777889 1094.95904897293 1095.803399860014 1096.950020292206 1076.102480274947 414.6652516581024 1079.451185275516 293.00010750569
1342 0.005 6.71 1 1031.149765520972 970.8282461157887 971.0362277557493 1094.951005358721 1095.79355761123 1096.937490445965 1076.09949062917 414.6968575078531 1079.446848989488 293.0001075506258
1343 0.005 6.715 1 1031.155977147582 970.8353893733965 971.0433748757584 1094.95905306515 1095.80340262942 1096.950020413147 1076.102958189179 414.7284006977799 1079.451258389931 293.0001075057391
1344 0.005 6.72 1 1031.15661418003 970.8424812224316 971.050476908305 1094.951009627804 1095.79356049058 1096.937490458456 1076.099964083921 414.7598826756935 1079.446922316904 293.000107550643
1345 0.005 6.725000000000001 1 1031.162800172454 970.8495717344314 971.0575712095088 1094.959057739743 1095.803405477721 1096.950020542987 1076.103429034203 414.7913021843931 1079.451331666886 293.000107505737
1346 0.005 6.73 1 1031.163412565056 970.8566110632419 971.0646206467123 1094.9510143965 1095.793563608786 1096.937490621756 1076.100435894599 414.8226606340544 1079.446994929251 293.0001075506623
1347 0.005 6.735 1 1031.169573199767 970.8636492737389 971.0716625713731 1094.95906256526 1095.80340884409 1096.950020980602 1076.1038982035 414.8539587736367 1079.451401514367 293.000107505787
1348 0.005 6.74 1 1031.170161050862 970.8706365212304 971.0786598555662 1094.951018624246 1095.793565874324 1096.937490284832 1076.100904006833 414.8851950659582 1079.447068670891 293.0001075507
1349 0.005 6.745 1 1031.176296601739 970.8776228613464 971.0856498369111 1094.959065988288 1095.80341090561 1096.950020753485 1076.104363310575 414.9163698690093 1079.451476448164 293.0001075058525
1350 0.005 6.75 1 1031.176859066065 970.8845584628718 971.0925954027027 1094.95102316811 1095.793568720702 1096.93749041787 1076.101368021694 414.9474831664309 1079.447140114242 293.000107550768
1351 0.005 6.755 1 1031.182970937992 970.8914933871599 971.0995338967253 1094.959070846875 1095.803414008237 1096.950020978097 1076.104828329496 414.9785343644777 1079.451548052964 293.0001075058644
1352 0.005 6.76 1 1031.18350751655 970.8983777841793 971.1064281855473 1094.951026707419 1095.79357106882 1096.937490169305 1076.10182847079 415.0095252272863 1079.447210714455 293.0001075507612
1353 0.005 6.765000000000001 1 1031.189594771451 970.9052617262652 971.1133156264209 1094.959075024611 1095.803416584766 1096.950021093103 1076.105287751276 415.0404545287547 1079.451618492979 293.0001075059141
1354 0.005 6.77 1 1031.1901084415 970.9120953528534 971.1201590749567 1094.951031403639 1095.79357437337 1096.937490816955 1076.102286300161 415.0713238047692 1079.447284315626 293.0001075508034
1355 0.005 6.775 1 1031.196170508701 970.918928731424 971.1269958832817 1094.959079512812 1095.803419445975 1096.950021011148 1076.105743890275 415.1021319920312 1079.451688662162 293.0001075059331
1356 0.005 6.78 1 1031.196659780717 970.9257120075308 971.1337889166634 1094.951035243307 1095.793576465437 1096.937490370158 1076.102740094384 415.1328803851561 1079.447354589508 293.0001075508097
1357 0.005 6.785 1 1031.202698401496 970.9324952489023 971.1405755137947 1094.95908436058 1095.803422534139 1096.950021493344 1076.106196834827 415.1635677411853 1079.451759746328 293.0001075059707
1358 0.005 6.79 1 1031.203163626206 970.9392285961366 971.1473185449353 1094.951039473179 1095.793579048372 1096.93749047936 1076.103193355139 415.1941953002737 1079.447424275198 293.0001075508236
1359 0.005 6.795 1 1031.209177641687 970.9459620941969 971.1540553265244 1094.959088207462 1095.803425105814 1096.950021639858 1076.106645631245 415.2247619394869 1079.451828945571 293.0001075059878
1360 0.005 6.8 1 1031.209618802819 970.9526459359222 971.1607487831792 1094.951043422133 1095.793581608883 1096.937490140482 1076.103641647372 415.255269690824 1079.44749182444 293.0001075508607
1361 0.005 6.805 1 1031.21561021722 970.9593301461629 971.1674362105442 1094.959092711707 1095.80342809603 1096.950021792414 1076.107093149192 415.2857166964632 1079.451898806896 293.0001075060579
1362 0.005 6.81 1 1031.216027494931 970.9659649003084 971.1740805182128 1094.951047236923 1095.793583942918 1096.937490352116 1076.104085081074 415.3161050675293 1079.447563722376 293.0001075509268
1363 0.005 6.815 1 1031.221994622721 970.9726002209679 971.1807189884981 1094.959096343748 1095.803430230518 1096.950021646726 1076.107535652413 415.3464330300417 1079.45196601561 293.0001075061334
1364 0.005 6.82 1 1031.222389882682 970.9791862949883 971.1873145455356 1094.951052173776 1095.793587424306 1096.937490736691 1076.104527164426 415.3767025207977 1079.447633490528 293.0001075509986
1365 0.005 6.825 1 1031.228333291808 970.9857731382519 971.1939044726147 1094.959100557611 1095.803432605848 1096.950021620617 1076.10797548439 415.40691173723 1079.452036028327 293.0001075061605
1366 0.005 6.83 1 1031.228704701868 970.9923109380404 971.2004516894219 1094.951055731605 1095.793589634985 1096.937490636307 1076.104966326765 415.4370626918675 1079.447699739541 293.0001075510132
1367 0.005 6.835 1 1031.234625098463 970.9988497097702 971.2069934790412 1094.959104596542 1095.80343528312 1096.950021441891 1076.108411703516 415.4671538240391 1079.452102220703 293.0001075061639
1368 0.005 6.84 1 1031.234973787025 971.0053396426842 971.2134927673044 1094.951060705104 1095.793592732736 1096.937491216492 1076.105401921024 415.4971868458683 1079.447766977113 293.0001075509983
1369 0.005 6.845 1 1031.240871456477 971.0118307399036 971.2199868143103 1094.959108129253 1095.803437581484 1096.950021322604 1076.10884686183 415.5271601582382 1079.452170787238 293.0001075061816
1370 0.005 6.850000000000001 1 1031.241196251806 971.0182731943914 971.2264385563807 1094.951063609285 1095.793594716389 1096.937490927894 1076.105833072879 415.5570756671181 1079.447832176277 293.0001075510835
1371 0.005 6.855 1 1031.247071931678 971.0247170216586 971.2328852669293 1094.959112532382 1095.803440347826 1096.950021595697 1076.109277292186 415.5869317172023 1079.452237186715 293.0001075062382
1372 0.005 6.86 1 1031.247374705771 971.0311124026895 971.239289873592 1094.951068143924 1095.793597514566 1096.937491172441 1076.106262943276 415.6167302287971 1079.447900331014 293.000107551156
1373 0.005 6.865 1 1031.253227101432 971.0375093519 971.2456896453953 1094.959116040227 1095.803442498916 1096.95002133808 1076.109705378637 415.6464694773837 1079.452301431822 293.0001075063199
1374 0.005 6.87 1 1031.25350677749 971.043858040787 971.252047490668 1094.951071703791 1095.793600192063 1096.937491367185 1076.106688445194 415.6761515556964 1079.447965445 293.0001075511602
1375 0.005 6.875 1 1031.259338100746 971.0502085113658 971.2584007192271 1094.959120318438 1095.803445195043 1096.950021579072 1076.110129978727 415.7057745404141 1079.452370278045 293.0001075063104
1376 0.005 6.88 1 1031.259595699811 971.0565109107239 971.2647122109211 1094.951076312965 1095.793602964751 1096.937491555628 1076.107112852296 415.7353410633885 1079.44803080157 293.0001075512178
1377 0.005 6.885 1 1031.265404195447 971.062815282743 971.2710192882087 1094.959123358941 1095.803447020614 1096.950021132323 1076.110549741597 415.7648488868664 1079.452435369567 293.0001075063901
1378 0.005 6.890000000000001 1 1031.2656393167 971.0690717775343 971.2772848109718 1094.951079518261 1095.793604962375 1096.937491288104 1076.107532679695 415.7942996366446 1079.448093532488 293.0001075512487
1379 0.005 6.895 1 1031.271426112013 971.0753304328937 971.2835461056507 1094.959128021166 1095.803450150062 1096.950021643648 1076.110969773663 415.8236884833863 1079.452499775415 293.0001075064204
1380 0.005 6.9 1 1031.271640001119 971.0815414035465 971.2897660417203 1094.951084142784 1095.793607877348 1096.937491817042 1076.107951738381 415.8530222329931 1079.448158477923 293.0001075512918
1381 0.005 6.905 1 1031.277404417949 971.0877547239568 971.2959819353284 1094.959131666893 1095.803452619379 1096.950021716257 1076.111384931212 415.8822984110241 1079.452561457687 293.0001075064164
1382 0.005 6.91 1 1031.277596867562 971.0939205515946 971.3021566688855 1094.95108794622 1095.793610257918 1096.937491461195 1076.108365543285 415.9115196722756 1079.448221386004 293.00010755132
1383 0.005 6.915 1 1031.283339506678 971.1000889174029 971.3083275478466 1094.959135747129 1095.803455284427 1096.950021989441 1076.111797139809 415.9406824455384 1079.452624128677 293.0001075064466
1384 0.005 6.92 1 1031.283511066689 971.1062099765282 971.3144574529296 1094.951091663545 1095.793612410305 1096.937491522339 1076.10877671491 415.9697896617321 1079.448285330563 293.0001075513458
1385 0.005 6.925 1 1031.289231718846 971.1123337581786 971.3205836950782 1094.959139061066 1095.803457392832 1096.950021868354 1076.112207082931 415.9988387930931 1079.452686745035 293.0001075065248
1386 0.005 6.93 1 1031.28938160325 971.1184104209318 971.3266691416387 1094.951095593799 1095.793614941907 1096.937491520582 1076.109186744869 416.0278325562167 1079.448348260413 293.0001075513783
1387 0.005 6.935 1 1031.295081815653 971.1244899952488 971.3327511063164 1094.959143431428 1095.803460013976 1096.950021981815 1076.112615887527 416.0567682925991 1079.452750040348 293.0001075065244
1388 0.005 6.94 1 1031.295210402399 971.1305226314236 971.3387924695789 1094.951099335075 1095.793617351643 1096.937491829476 1076.109593065223 416.0856491141527 1079.448410939036 293.000107551416
1389 0.005 6.945 1 1031.300888765271 971.136558360328 971.3448305321481 1094.959146868624 1095.803462348383 1096.950021821864 1076.113020103379 416.114472177269 1079.452812351072 293.0001075065533
1390 0.005 6.95 1 1031.300996628633 971.1425473339054 971.3508281726187 1094.951102843196 1095.793619749494 1096.937491829773 1076.109994695206 416.1432402928666 1079.448473022551 293.0001075514359
1391 0.005 6.955 1 1031.306654586642 971.1485395847237 971.356822698928 1094.959150728286 1095.803464484576 1096.95002171019 1076.113422915686 416.1719508695942 1079.452875968366 293.0001075066148
1392 0.005 6.96 1 1031.306741675216 971.1544852585123 971.3627769848922 1094.951106701727 1095.793622324286 1096.937492315626 1076.110394716402 416.2006068438886 1079.448537049539 293.0001075514782
1393 0.005 6.965 1 1031.312379181355 971.1604343905676 971.3687283329109 1094.959154431101 1095.803466937525 1096.950021737253 1076.113821237276 416.2292055755535 1079.452938607566 293.0001075066348
1394 0.005 6.97 1 1031.312444455545 971.1663371216827 971.374639615432 1094.951109417236 1095.793623777289 1096.937491547356 1076.11079258891 416.2577498792032 1079.448598237542 293.0001075515268
1395 0.005 6.975000000000001 1 1031.318061493786 971.1722434905963 971.3805481463801 1094.959158180064 1095.8034697344 1096.950022278705 1076.114217450251 416.2862371067122 1079.452998114205 293.0001075066908
1396 0.005 6.98 1 1031.318107048552 971.1781036402806 971.3864167869403 1094.951114160405 1095.793627003814 1096.937492245026 1076.111186363628 416.3146701815172 1079.44865947271 293.0001075515806
1397 0.005 6.985 1 1031.323703707919 971.1839676037226 971.3922828565057 1094.95916170082 1095.803471657812 1096.950021960243 1076.114610524144 416.3430464603092 1079.45305780285 293.0001075067372
1398 0.005 6.99 1 1031.32372829593 971.1897855063356 971.3981091945533 1094.951116831048 1095.793628569543 1096.93749155046 1076.11157770813 416.3713688521947 1079.448719104098 293.0001075516141
1399 0.005 6.995 1 1031.329305060177 971.1956074031809 971.4039331385806 1094.959165196574 1095.803473732919 1096.950022160647 1076.115001399208 416.3996346290354 1079.45311805619 293.0001075067851
1400 0.005 7 1 1031.329309989403 971.2013834296142 971.4097175452798 1094.951121132816 1095.793631785985 1096.937492423402 1076.111966159383 416.4278467817006 1079.448782108609 293.0001075516594
1401 0.005 7.005 1 1031.334866712573 971.2071636223664 971.4154997247734 1094.959169351512 1095.803476437332 1096.950022224399 1076.115388256794 416.4560025492837 1079.453181941321 293.00010750681
1402 0.005 7.01 1 1031.334850617453 971.2128981136227 971.4212425397707 1094.951123682103 1095.79363294479 1096.937491690107 1076.112352469399 416.4841047966639 1079.448839103266 293.0001075516896
1403 0.005 7.015000000000001 1 1031.340387651045 971.2186369464506 971.4269833127107 1094.959172695585 1095.803478387965 1096.950022054391 1076.115773694936 416.5121509663004 1079.453241031268 293.0001075068751
1404 0.005 7.02 1 1031.340352283922 971.2243302476453 971.4326848845481 1094.951127350871 1095.793635752709 1096.937492248386 1076.112736504809 416.5401440631984 1079.448898642336 293.0001075517395
1405 0.005 7.025 1 1031.345868747251 971.2300280575795 971.4383845760327 1094.959176571555 1095.803481167147 1096.950022416891 1076.116155441665 416.5680813167263 1079.453295821444 293.0001075069048
1406 0.005 7.03 1 1031.345814172821 971.2356805073426 971.444045237646 1094.951130817571 1095.793637335657 1096.93749173933 1076.113117296478 416.5959657202708 1079.448955977182 293.0001075517559
1407 0.005 7.035 1 1031.351311853736 971.2413376359431 971.449704197287 1094.959180072018 1095.803483528188 1096.950022646362 1076.116534315079 416.623794421393 1079.453354612332 293.0001075069641
1408 0.005 7.04 1 1031.351239143982 971.2469495788583 971.4553243106232 1094.951135673613 1095.793640391397 1096.937492255478 1076.113496766088 416.6515707802027 1079.449016916114 293.000107551848
1409 0.005 7.045 1 1031.356713956409 971.2525663495279 971.4609428468402 1094.959181809841 1095.803484914751 1096.950022302119 1076.11691047351 416.6792915373434 1079.453411627538 293.0001075069501
1410 0.005 7.05 1 1031.356623528413 971.2581381136164 971.4665227272527 1094.951139898513 1095.793642956914 1096.937492445764 1076.113874320135 416.7069598509461 1079.449074367778 293.0001075518736
1411 0.005 7.055 1 1031.36207952464 971.2637148684785 971.4721012002639 1094.959185545055 1095.803487421879 1096.950022556181 1076.117285737809 416.7345728614045 1079.453470452071 293.0001075070005
1412 0.005 7.06 1 1031.361969188576 971.2692467814576 971.477641173906 1094.951142954359 1095.7936449519 1096.937492380786 1076.114245980865 416.7621333380091 1079.449131868385 293.0001075519222
1413 0.005 7.065 1 1031.367406497922 971.27478384981 971.4831799055518 1094.959188763528 1095.803489299446 1096.950022368759 1076.117657299813 416.789639026602 1079.453528593021 293.0001075070267
1414 0.005 7.07 1 1031.367276638572 971.2802762397482 971.4886803033313 1094.95114613303 1095.793647007242 1096.93749229338 1076.114615801431 416.8170928145308 1079.449188568982 293.0001075519504
1415 0.005 7.075 1 1031.372695550011 971.2857739496966 971.4941796268703 1094.959192543145 1095.803491719081 1096.950022729764 1076.118026626362 416.8444917614794 1079.453585044979 293.0001075070649
1416 0.005 7.08 1 1031.37254729298 971.2912271435443 971.4996407809557 1094.9511499477 1095.793649529246 1096.937492370306 1076.11498383231 416.8718389966581 1079.44924717625 293.0001075519651
1417 0.005 7.085 1 1031.377946616652 971.2966858132447 971.5051010095281 1094.959195267186 1095.80349316117 1096.950022293749 1076.118393617535 416.8991324881964 1079.453640969984 293.0001075071046
1418 0.005 7.09 1 1031.377780109137 971.3021001325451 971.5105232374578 1094.951153399041 1095.793651649405 1096.937492456136 1076.11535037166 416.926373969229 1079.449302065135 293.0001075519817
1419 0.005 7.095 1 1031.383161134928 971.3075200889734 971.5159447002329 1094.959198664842 1095.803495520176 1096.950022426931 1076.118757660984 416.95356088875 1079.45369650263 293.0001075071497
1420 0.005 7.100000000000001 1 1031.382976159776 971.3128958511546 971.5213283193312 1094.951157168555 1095.793654445939 1096.937493219256 1076.115713462942 416.9806993463181 1079.449359885738 293.0001075520461
1421 0.005 7.105 1 1031.388338116894 971.3182774116126 971.5267113435606 1094.959202161233 1095.803497528713 1096.950021905331 1076.119119776846 417.007781774738 1079.453753663138 293.0001075071927
1422 0.005 7.11 1 1031.38813431114 971.3236149308996 971.5320566696869 1094.951159068544 1095.79365532778 1096.937492409648 1076.116072965463 417.0348121559838 1079.449414861851 293.0001075521016
1423 0.005 7.115 1 1031.393478654878 971.3289584114322 971.537401557314 1094.959206237397 1095.803500576606 1096.950023150247 1076.119477438715 417.0617884539598 1079.453811450938 293.0001075072232
1424 0.005 7.12 1 1031.393256801951 971.3342580106215 971.5427089133645 1094.951163483525 1095.793658028976 1096.937492625253 1076.116431280793 417.088713952752 1079.44947250725 293.0001075521057
1425 0.005 7.125 1 1031.398582643734 971.3395637181198 971.5480159856394 1094.959209031245 1095.80350245701 1096.950022949211 1076.119835073777 417.1155856569843 1079.453865269886 293.0001075072295
1426 0.005 7.13 1 1031.39834221154 971.344825698385 971.5532856691303 1094.951165940656 1095.793659415383 1096.937491932515 1076.11678572489 417.1424068174975 1079.449525342014 293.0001075521483
1427 0.005 7.135 1 1031.403649546547 971.3500939412148 971.5585552240746 1094.95921195089 1095.803504608735 1096.950023227028 1076.120187980627 417.1691767985821 1079.453919054492 293.0001075072676
1428 0.005 7.140000000000001 1 1031.403393073257 971.3553186148832 971.563787556979 1094.951170337243 1095.793662362821 1096.937492805346 1076.117139125423 417.1958951023411 1079.449580695626 293.0001075522028
1429 0.005 7.145 1 1031.408681993474 971.3605497041247 971.5690199068623 1094.959215121636 1095.803506289862 1096.950022926763 1076.120539413549 417.2225594405149 1079.453973470473 293.0001075073071
1430 0.005 7.15 1 1031.408407387986 971.3657373780702 971.5742151942802 1094.951173450825 1095.793664367221 1096.9374926063 1076.117490211218 417.2491727294873 1079.449634188025 293.000107552206
1431 0.005 7.155 1 1031.413678395149 971.3709316176694 971.5794106499482 1094.959218142029 1095.803508373413 1096.950022851464 1076.120889723516 417.2757330789827 1079.454027045985 293.0001075073732
1432 0.005 7.16 1 1031.413386674583 971.3760825939764 971.5845691884151 1094.951176977649 1095.7936668621 1096.937493078207 1076.117839863669 417.3022437600422 1079.449690342479 293.0001075522498
1433 0.005 7.165 1 1031.418640341297 971.3812402841378 971.589728045136 1094.959221194271 1095.803509818474 1096.950022650971 1076.121238008116 417.3287015414951 1079.454082425965 293.0001075074034
1434 0.005 7.17 1 1031.418329645901 971.3863548561043 971.5948501356118 1094.951179598724 1095.793668498296 1096.937492904012 1076.118186249787 417.3551097402928 1079.449740212561 293.0001075523178
1435 0.005 7.175 1 1031.42356622604 971.3914762957907 971.5999726947884 1094.959224720624 1095.803512316219 1096.950022990849 1076.121582494147 417.3814651073373 1079.454132844198 293.0001075074426
1436 0.005 7.18 1 1031.423238535765 971.3965547660583 971.6050586360783 1094.951182952257 1095.79367090114 1096.937493142379 1076.118529445288 417.4077712832184 1079.449793491327 293.000107552343
1437 0.005 7.185 1 1031.428458517196 971.4016402546833 971.6101451987599 1094.9592283817 1095.803514728702 1096.95002324251 1076.121923242975 417.4340247651689 1079.454186401611 293.0001075074899
1438 0.005 7.19 1 1031.428112300938 971.4066829174976 971.6151952807922 1094.951185860504 1095.793672378524 1096.937492829232 1076.118869735945 417.4602290521667 1079.44984395853 293.0001075523866
1439 0.005 7.195 1 1031.433315883731 971.411732744541 971.6202461379949 1094.959230822983 1095.803516085165 1096.950022783657 1076.122263638973 417.4863809434237 1079.454237741377 293.000107507519
1440 0.005 7.2 1 1031.432952681869 971.4167398932932 971.6252606682629 1094.951189328244 1095.793674781529 1096.937493202327 1076.11920878844 417.5124839653508 1079.449895624287 293.0001075524506
1441 0.005 7.205 1 1031.43813962931 971.421754356079 971.630276110934 1094.959234612809 1095.803518814114 1096.950023326701 1076.122603308909 417.53853745017 1079.45428983398 293.0001075075454
1442 0.005 7.21 1 1031.437759014311 971.4267262785945 971.6352553648881 1094.951191808121 1095.793676213706 1096.937492892857 1076.119545697219 417.5645405856257 1079.449948901651 293.0001075525013
1443 0.005 7.215 1 1031.442928739007 971.4317056548372 971.6402356810291 1094.959237356922 1095.803520411316 1096.950023136899 1076.122937857496 417.5904915102406 1079.454341985693 293.0001075076132
1444 0.005 7.22 1 1031.442532181683 971.4366426404686 971.6451799485751 1094.951195614919 1095.793678725536 1096.937493362179 1076.119881342169 417.616393496302 1079.450001057701 293.0001075525146
1445 0.005 7.225000000000001 1 1031.447685635113 971.4415872204004 971.6501254245029 1094.959240537823 1095.803522513799 1096.950023140062 1076.123272707755 417.6422422957453 1079.454396803446 293.0001075076324
1446 0.005 7.23 1 1031.447269909302 971.4464895445032 971.6550349963684 1094.95119740874 1095.793679953899 1096.937492992637 1076.120211225611 417.6680434040231 1079.450050918834 293.0001075525595
1447 0.005 7.235 1 1031.45240796146 971.4513996092795 971.6599459044915 1094.959244197954 1095.803524706391 1096.950023304659 1076.123603132943 417.6937935237111 1079.454444790281 293.0001075076599
1448 0.005 7.24 1 1031.451976347976 971.4562675606491 971.6648210560571 1094.951201047494 1095.793682528203 1096.937493536862 1076.120541484781 417.7194954204294 1079.450100743322 293.0001075525755
1449 0.005 7.245 1 1031.457097845219 971.4611433944907 971.6696976947586 1094.959247118189 1095.803526701105 1096.95002331613 1076.123932773672 417.7451462422788 1079.454496172042 293.0001075076943
1450 0.005 7.25 1 1031.456649996647 971.4659772536938 971.6745387100427 1094.951203892183 1095.793684096431 1096.937493182077 1076.120869354069 417.7707490412771 1079.450153799535 293.0001075526336
1451 0.005 7.255 1 1031.461754215394 971.4708191279312 971.6793813445961 1094.959249401477 1095.803527982585 1096.95002301949 1076.124259591335 417.796300966825 1079.454545755101 293.0001075077533
1452 0.005 7.26 1 1031.461290608327 971.4756191695172 971.6841884997855 1094.951207572079 1095.793686559653 1096.937493698837 1076.121193951774 417.8218050985295 1079.450205157404 293.0001075526603
1453 0.005 7.265000000000001 1 1031.466378814382 971.4804273646852 971.6889974106741 1094.959252503309 1095.803530135837 1096.950023259767 1076.124582844649 417.8472583361661 1079.454596301176 293.0001075077673
1454 0.005 7.27 1 1031.465899491611 971.4851938656142 971.6937709858906 1094.951210192627 1095.793687973393 1096.937493242729 1076.121518234276 417.8726641448636 1079.450255163166 293.0001075527125
1455 0.005 7.275 1 1031.470970546184 971.4899686532355 971.6985464460582 1094.959255266904 1095.803531912694 1096.950023312176 1076.124904513485 417.8980195415169 1079.454644154346 293.0001075078089
1456 0.005 7.28 1 1031.470475836419 971.4947018828498 971.7032867033415 1094.951213700683 1095.79369057016 1096.937493900352 1076.121839379445 417.9233275416161 1079.450305663461 293.0001075527727
1457 0.005 7.285 1 1031.47553150935 971.4994435373367 971.708028990719 1094.95925872613 1095.803534004174 1096.950023442788 1076.125224651993 417.9485852370777 1079.454695403859 293.000107507864
1458 0.005 7.29 1 1031.475020039432 971.5041437653807 971.7127362063148 1094.951215813821 1095.793691670455 1096.937493278738 1076.122159048313 417.9737956585773 1079.450353231517 293.0001075527796
1459 0.005 7.295 1 1031.480059904688 971.5088525532118 971.7174455833364 1094.959261620318 1095.803535691877 1096.950023370192 1076.125543160893 417.9989560460365 1079.454745105836 293.0001075078721
1460 0.005 7.3 1 1031.479533499829 971.5135200486759 971.7221200253305 1094.95121933794 1095.79369415064 1096.937493888575 1076.12247670064 418.0240694138056 1079.450402576366 293.0001075527829
1461 0.005 7.305 1 1031.484556872209 971.5181962318975 971.7267967549056 1094.959264156697 1095.803537592079 1096.950023199376 1076.12585760106 418.0491328562979 1079.454793223749 293.0001075078899
1462 0.005 7.31 1 1031.484014844886 971.5228312578311 971.7314386879549 1094.951221848014 1095.793695568385 1096.937493499465 1076.122790929476 418.0741495360939 1079.450450263103 293.0001075528648
1463 0.005 7.315 1 1031.489023491356 971.5274751045539 971.7360830424319 1094.9592673612 1095.803539510599 1096.950023584848 1076.126171260255 418.0991164596762 1079.454844059351 293.0001075079842
1464 0.005 7.32 1 1031.488465329962 971.5320779217304 971.7406927237844 1094.951224675374 1095.793697613664 1096.937493883353 1076.123102180336 418.1240368489949 1079.450499817926 293.0001075529116
1465 0.005 7.325 1 1031.493458624617 971.5366896913358 971.7453049636055 1094.959270198751 1095.803541413233 1096.95002332678 1076.126481722429 418.1489076933252 1079.454892316967 293.0001075080163
1466 0.005 7.33 1 1031.492884568752 971.5412605623859 971.7498826584108 1094.951227201489 1095.793699183562 1096.937493526647 1076.123411754072 418.1737314307155 1079.450545116707 293.0001075529528
1467 0.005 7.335 1 1031.49786284314 971.5458405171445 971.7544630439102 1094.959273532447 1095.803543419613 1096.950023824957 1076.126791916461 418.1985062208777 1079.454937203555 293.0001075080499
1468 0.005 7.34 1 1031.497274274537 971.5503796959216 971.759009003155 1094.951230105272 1095.793701046253 1096.937493672197 1076.123719958414 418.2232351885236 1079.450593570106 293.0001075529921
1469 0.005 7.345 1 1031.502237077919 971.5549280880458 971.7635577860019 1094.959275933624 1095.803545107996 1096.950023581897 1076.127098954031 418.2479150516747 1079.454984938157 293.0001075080874
1470 0.005 7.350000000000001 1 1031.501633215515 971.5594358320873 971.7680722739069 1094.95123262879 1095.793702504511 1096.937493421529 1076.124027180467 418.2725489781084 1079.450639866926 293.0001075529938
1471 0.005 7.355 1 1031.506581507276 971.5639529180248 971.7725897089576 1094.959279361455 1095.803547305572 1096.950024033046 1076.127404496144 418.2971340549432 1079.455033301281 293.0001075081407
1472 0.005 7.36 1 1031.50596208935 971.5684294809851 971.7770729790802 1094.951235649301 1095.793704561159 1096.937493883649 1076.124330388817 418.321673333352 1079.450687117352 293.0001075530471
1473 0.005 7.365 1 1031.510896387526 971.5729155058137 971.7815593193289 1094.959282198122 1095.803549022638 1096.950023583537 1076.127709102698 418.3461656914146 1079.455079075444 293.0001075081499
1474 0.005 7.37 1 1031.510259815948 971.5773611415456 971.7860116213369 1094.951237767177 1095.793705774402 1096.937493460779 1076.124632597127 418.3706112957549 1079.450732983011 293.0001075530726
1475 0.005 7.375 1 1031.515180841644 971.5818163739787 971.7904671322857 1094.95928499144 1095.803550844019 1096.950023930779 1076.128010389153 418.3950077397465 1079.45512521264 293.0001075082104
1476 0.005 7.38 1 1031.514529514568 971.5862313378558 971.7948887229002 1094.95124117358 1095.793708159717 1096.937493930027 1076.124932764632 418.4193587363332 1079.450778905674 293.0001075531103
1477 0.005 7.385 1 1031.519435803056 971.5906560111481 971.7993136389277 1094.95928771032 1095.80355265657 1096.950023953444 1076.128310011207 418.4436612810054 1079.455169880108 293.0001075082591
1478 0.005 7.390000000000001 1 1031.518769341529 971.5950405323159 971.8037047471793 1094.95124304766 1095.793709182261 1096.937493399741 1076.125231481664 418.4679151939914 1079.450825114051 293.0001075531708
1479 0.005 7.395 1 1031.523661247968 971.5994348889418 971.8080993077399 1094.959290642463 1095.803554458894 1096.950024075732 1076.128607050342 418.4921232419628 1079.455215644515 293.000107508288
1480 0.005 7.4 1 1031.522980188194 971.6037892179531 971.8124601875883 1094.951246149223 1095.793711326634 1096.937493699871 1076.125527257354 418.5162871574978 1079.45087056686 293.0001075532478
1481 0.005 7.405 1 1031.52785806278 971.608153501384 971.8168246379799 1094.959293424665 1095.803556490339 1096.950024208325 1076.128900457482 418.5404034663605 1079.45526197461 293.000107508331
1482 0.005 7.41 1 1031.527163022351 971.612477879637 971.8211555286618 1094.951248740936 1095.793712845582 1096.937493634338 1076.125821989393 418.5644752354716 1079.450916539759 293.0001075532775
1483 0.005 7.415 1 1031.532026019555 971.6168123362701 971.8254901143137 1094.959295918515 1095.803557798644 1096.95002397052 1076.129193754828 418.5884992346818 1079.455307327064 293.0001075083692
1484 0.005 7.42 1 1031.531316272688 971.6211070081672 971.8297912632877 1094.951251708742 1095.793714803674 1096.937493994538 1076.126114708168 418.6124787708583 1079.450960792386 293.0001075533003
1485 0.005 7.425 1 1031.53616564652 971.625411874466 971.8340962214533 1094.959298617645 1095.803559715255 1096.950024178544 1076.129485263253 418.6364107594119 1079.455352810624 293.0001075083945
1486 0.005 7.43 1 1031.535441628469 971.6296770740538 971.8383678613559 1094.951254381647 1095.793716576234 1096.937493751582 1076.126405029808 418.6602984717924 1079.451005587235 293.00010755331
1487 0.005 7.435 1 1031.540276855481 971.6339525879719 971.8426434319347 1094.959301370993 1095.803561188553 1096.95002400925 1076.129775159764 418.6841388423537 1079.455397559008 293.0001075084194
1488 0.005 7.44 1 1031.539538723935 971.6381885506212 971.8468857987365 1094.951256561685 1095.793718009785 1096.937493714005 1076.126694526766 418.7079350018514 1079.451048779375 293.0001075533405
1489 0.005 7.445 1 1031.544359593321 971.6424349451755 971.8511322144261 1094.959303934673 1095.803562962461 1096.95002421313 1076.130062980163 418.73168402845 1079.455442164888 293.0001075084496
1490 0.005 7.45 1 1031.543607476201 971.6466419077775 971.8553455460778 1094.951259477903 1095.793719744054 1096.937493892524 1076.126981312881 418.7553890696383 1079.451093244997 293.0001075533818
1491 0.005 7.455 1 1031.548415058756 971.6508594141352 971.8595630388592 1094.959306365103 1095.803564453463 1096.95002394466 1076.130348381529 418.7790471782197 1079.455486595456 293.0001075085124
1492 0.005 7.46 1 1031.547648645831 971.6550376052954 971.8637475627412 1094.951262141391 1095.793721763406 1096.937494106438 1076.127265291072 418.8026615142247 1079.451136944603 293.0001075534694
1493 0.005 7.465 1 1031.552442742554 971.6592264587241 971.8679363662178 1094.959309293074 1095.803566457435 1096.95002446269 1076.130632540302 418.8262289871387 1079.455530741492 293.0001075085806
1494 0.005 7.47 1 1031.551662678686 971.6633761064313 971.8720923104984 1094.95126455151 1095.793722838106 1096.937493685196 1076.127548498734 418.8497505492389 1079.45118008921 293.0001075534982
1495 0.005 7.475000000000001 1 1031.556442283009 971.6675365299977 971.8762526520094 1094.959311099394 1095.80356763487 1096.950023861736 1076.130914246513 418.8732268111253 1079.455573499533 293.0001075086104
1496 0.005 7.48 1 1031.555649850403 971.6716578679777 971.8803802513222 1094.951267893509 1095.793725628785 1096.937494542698 1076.12782966779 418.896660395718 1079.45122483516 293.0001075535222
1497 0.005 7.485 1 1031.560415664293 971.6757900966541 971.8845123609328 1094.959314523537 1095.803569830576 1096.950024610153 1076.131194404486 418.9200478347919 1079.45561748726 293.000107508619
1498 0.005 7.49 1 1031.559608704172 971.6798833504919 971.8886118448228 1094.95126954902 1095.793725981725 1096.937493441992 1076.128108115007 418.9433925882646 1079.451266079081 293.0001075535745
1499 0.005 7.495 1 1031.564361966339 971.6839876070759 971.8927159479663 1094.959317023286 1095.803571503151 1096.95002441438 1076.131473758128 418.9666908760781 1079.455659871453 293.0001075086622
1500 0.005 7.5 1 1031.563541562417 971.6880529953032 971.8967875321999 1094.951272210854 1095.793728144317 1096.937493934349 1076.128385443214 418.9899454986883 1079.45130990328 293.0001075535958
1501 0.005 7.505 1 1031.568280700658 971.6921294981915 971.9008638491009 1094.959319544527 1095.803573186426 1096.950024726094 1076.131749547932 419.0131549114715 1079.455701497408 293.0001075087032
1502 0.005 7.51 1 1031.567448028154 971.6961672445309 971.9049077583823 1094.951275108898 1095.793729801649 1096.937493952779 1076.128660795714 419.0363212008931 1079.451353690858 293.0001075536516
1503 0.005 7.515000000000001 1 1031.572173093937 971.7002162160915 971.9089565078123 1094.959321980286 1095.803574564373 1096.950024480274 1076.132023239667 419.05944164764 1079.455742292793 293.0001075087768
1504 0.005 7.52 1 1031.571327822223 971.7042265449599 971.912972967446 1094.951278080328 1095.79373167452 1096.937494044817 1076.128934963656 419.0825192599623 1079.451394208621 293.0001075537007
1505 0.005 7.525 1 1031.576039597763 971.7082482022034 971.9169943697933 1094.959324021027 1095.80357612274 1096.950024427589 1076.132295715667 419.1055513226923 1079.455783058931 293.0001075087961
1506 0.005 7.53 1 1031.575181164052 971.7122313274566 971.9209835896714 1094.951280330665 1095.793732995874 1096.937494078333 1076.129206763756 419.128540833041 1079.451436153414 293.000107553711
1507 0.005 7.535 1 1031.579880367976 971.7162258912545 971.9249778684364 1094.959326880592 1095.803578102121 1096.950024791024 1076.132567004616 419.1514850146409 1079.455825418376 293.0001075088543
1508 0.005 7.54 1 1031.579008630663 971.7201820294459 971.9289400732242 1094.951282768508 1095.793734449683 1096.937493979676 1076.12947685129 419.1743868074395 1079.451478494216 293.0001075537313
1509 0.005 7.545 1 1031.583695038275 971.7241497154591 971.9329074377026 1094.959329687907 1095.803579761709 1096.950024663149 1076.132837271097 419.1972433961304 1079.455867462427 293.0001075088706
1510 0.005 7.55 1 1031.58280930912 971.728079077478 971.9368428331537 1094.951284511035 1095.793735881135 1096.937493956829 1076.129744407564 419.220057790128 1079.45151759409 293.0001075537754
1511 0.005 7.555 1 1031.587483934335 971.7320200985492 971.9407835017948 1094.959332371335 1095.80358136629 1096.950024859747 1076.133104742351 419.2428272217802 1079.455909415269 293.0001075089262
1512 0.005 7.56 1 1031.586585683653 971.7359229059691 971.9446923124109 1094.951287327736 1095.793737730057 1096.937494262194 1076.130011578945 419.265554392876 1079.451561106574 293.0001075538474
1513 0.005 7.565 1 1031.591247140127 971.7398374742713 971.9486064988427 1094.959335144674 1095.803583205534 1096.950024913004 1076.133371066529 419.2882366932981 1079.455951869562 293.0001075089343
1514 0.005 7.57 1 1031.590336209046 971.743713929635 971.952488923855 1094.951289345424 1095.793738777378 1096.937493863462 1076.130277338286 419.3108773234791 1079.451600000237 293.0001075538849
1515 0.005 7.575 1 1031.594985192289 971.747602248873 971.9563768282583 1094.959337223191 1095.803584532049 1096.950024840543 1076.133634965311 419.3334733146332 1079.455991839736 293.000107508994
1516 0.005 7.58 1 1031.594061616333 971.7514525609726 971.9602330810235 1094.951291933781 1095.793740642162 1096.937494189403 1076.130540546579 419.3560277943643 1079.451641176371 293.0001075539151
1517 0.005 7.585 1 1031.598697958077 971.755314840339 971.9640949165038 1094.959339584202 1095.803586089315 1096.950024775297 1076.13389651535 419.3785377287981 1079.456032043522 293.000107509003
1518 0.005 7.59 1 1031.59776181388 971.7591392151662 971.9679251988616 1094.951294254337 1095.793741989265 1096.937494045792 1076.130801401681 419.4010063478059 1079.451681849099 293.0001075539695
1519 0.005 7.595 1 1031.602385825009 971.7629756620601 971.9717611698968 1094.959341995096 1095.803587629586 1096.9500248858 1076.134157473664 419.4234300223226 1079.456071818387 293.0001075090498
1520 0.005 7.600000000000001 1 1031.601436995295 971.7667742598197 971.9755656522001 1094.951295965701 1095.793743451509 1096.937494206447 1076.131060044121 419.4458124283428 1079.451722115189 293.0001075540236
1521 0.005 7.605 1 1031.606049396983 971.770585110239 971.9793759856906 1094.959345049607 1095.803589648525 1096.950025126097 1076.134414379238 419.4681515228846 1079.456111978353 293.0001075090823
1522 0.005 7.61 1 1031.605087740807 971.7743581824901 971.9831549142374 1094.95129830585 1095.793744804423 1096.937493969163 1076.131316549416 419.4904492449949 1079.451760537707 293.0001075540238
1523 0.005 7.615 1 1031.609688096113 971.7781436051988 971.986939793237 1094.959346918699 1095.80359072577 1096.95002504208 1076.134670972184 419.5127031942375 1079.456152092857 293.0001075091347
1524 0.005 7.62 1 1031.608713941293 971.7818913511483 971.9906933637866 1094.951300813977 1095.793746555261 1096.937494340182 1076.131572539328 419.5349160142669 1079.451800326605 293.0001075540839
1525 0.005 7.625 1 1031.613303040564 971.7856515508556 971.9944529886594 1094.959350059341 1095.803592784998 1096.950025088266 1076.134928155097 419.5570852409715 1079.456191954277 293.0001075091686
1526 0.005 7.63 1 1031.612315920359 971.7893741713058 971.9981814087688 1094.951303015183 1095.793747663394 1096.937493979002 1076.131828716451 419.57921367216 1079.451838280624 293.0001075540969
1527 0.005 7.635 1 1031.616893534714 971.7931093467373 972.0019159767459 1094.959352279419 1095.803594078813 1096.950025153029 1076.135181868759 419.6012986312227 1079.456231388326 293.0001075092023
1528 0.005 7.640000000000001 1 1031.615894987049 971.7968070785131 972.0056194682585 1094.951306503388 1095.793750296754 1096.937494748418 1076.132082090864 419.6233428658374 1079.451878446083 293.0001075541344
1529 0.005 7.645 1 1031.620459579975 971.800517388948 972.0093291549437 1094.959353367043 1095.803594961727 1096.95002480149 1076.135434397949 419.645343786998 1079.456269295508 293.000107509213
1530 0.005 7.65 1 1031.619448683185 971.8041903830713 972.0130078801677 1094.951308293229 1095.793751212722 1096.937494356482 1076.132332865631 419.6673041558876 1079.451916670055 293.000107554166
1531 0.005 7.655 1 1031.624001666965 971.8078760560197 972.0166929013932 1094.959355658759 1095.803596125869 1096.950024682522 1076.13568486939 419.6892214893874 1079.456306984663 293.0001075092747
1532 0.005 7.66 1 1031.622978511764 971.8115244780772 972.0203470241875 1094.951310610748 1095.793753006289 1096.937494748643 1076.132583355082 419.7110981821174 1079.451955428315 293.0001075542137
1533 0.005 7.665 1 1031.627520393377 971.8151857108887 972.0240075716888 1094.959357213124 1095.803597045854 1096.950024305647 1076.135933317744 419.7329323121994 1079.456344912748 293.0001075093101
1534 0.005 7.67 1 1031.626485182975 971.8188097846271 972.0276373162329 1094.951312770148 1095.793754328126 1096.937494738924 1076.132831791302 419.7547259573229 1079.451991417111 293.000107554268
1535 0.005 7.675 1 1031.631017939236 971.8224467870672 972.0312736062631 1094.959360924898 1095.803599830017 1096.950025104039 1076.136181242092 419.7764773288573 1079.45638288822 293.0001075093764
1536 0.005 7.68 1 1031.629970159353 971.8260467145216 972.0348791769889 1094.951315565179 1095.793756025532 1096.937494775505 1076.133078788425 419.798188448277 1079.45203113056 293.0001075543225
1537 0.005 7.685 1 1031.634489910767 971.8296596601491 972.0384913864284 1094.959362274808 1095.803600262438 1096.95002462081 1076.136427166607 419.8198571444036 1079.456420978104 293.0001075094254
1538 0.005 7.69 1 1031.633431088567 971.8332356237153 972.0420729623069 1094.951317987369 1095.793757699525 1096.93749498552 1076.133323679087 419.8414857695095 1079.45206804312 293.000107554349
1539 0.005 7.695 1 1031.637939476937 971.8368247000992 972.0456612720601 1094.95936489138 1095.803602246168 1096.95002479038 1076.136672014471 419.8630721667383 1079.45645905675 293.0001075094634
1540 0.005 7.7 1 1031.636868841495 971.8403768862279 972.0492190466726 1094.951320103591 1095.793758720773 1096.937494795797 1076.133566690918 419.8846187197731 1079.452104857047 293.0001075544091
1541 0.005 7.705 1 1031.641365938239 971.8439422771305 972.052783641697 1094.959366446043 1095.803603182597 1096.950024646219 1076.136914136269 419.9061231682117 1079.456496121378 293.0001075094942
1542 0.005 7.71 1 1031.640284256117 971.84747087261 972.0563178005593 1094.951322602899 1095.793760724337 1096.937495298582 1076.133808137281 419.9275877921873 1079.452142683335 293.0001075544247
1543 0.005 7.715 1 1031.644770038862 971.8510127688114 972.0598588758025 1094.95936952965 1095.803604961871 1096.950024796012 1076.137156472623 419.9490106746433 1079.456533632728 293.0001075095374
1544 0.005 7.72 1 1031.643677254199 971.8545179576059 972.0633695984391 1094.95132475563 1095.793762194695 1096.937495432578 1076.134048402552 419.9703940260179 1079.452180176765 293.0001075544653
1545 0.005 7.725000000000001 1 1031.648151398827 971.8580365368564 972.0668873253748 1094.95937146713 1095.803606338772 1096.950024773412 1076.137395005537 419.9917356810669 1079.456571287943 293.0001075095293
1546 0.005 7.73 1 1031.647047521811 971.8615185031842 972.0703748005867 1094.951327108096 1095.793763351534 1096.937495107551 1076.134287487224 420.0130380103364 1079.452216116513 293.0001075544976
1547 0.005 7.735 1 1031.651510050942 971.8650139482063 972.0738693710699 1094.959373383474 1095.803607599176 1096.950024936898 1076.137633683243 420.0342988047772 1079.456606054096 293.0001075095822
1548 0.005 7.74 1 1031.650395542276 971.8684728701363 972.0773337728685 1094.95132902985 1095.793764834641 1096.93749511325 1076.134524342168 420.0555203710126 1079.452253597159 293.0001075545493
1549 0.005 7.745 1 1031.654847343995 971.8719453627748 972.0808053660242 1094.959375416692 1095.803608847224 1096.950024824731 1076.137869823874 420.076700613223 1079.456643084337 293.0001075096451
1550 0.005 7.75 1 1031.653721285535 971.8753814208151 972.0842468791742 1094.951331118868 1095.793766190078 1096.937495195708 1076.134760240026 420.0978418711114 1079.452289077523 293.0001075545942
1551 0.005 7.755 1 1031.658162499149 971.8788311437916 972.0876956736588 1094.959378492703 1095.803610867775 1096.950025286077 1076.13810663587 420.1189416777926 1079.456679412374 293.0001075096765
1552 0.005 7.76 1 1031.657025443651 971.8822445160779 972.0911144795035 1094.9513329761 1095.793767442059 1096.93749506287 1076.13499467977 420.140002799696 1079.452324565955 293.0001075546286
1553 0.005 7.765000000000001 1 1031.661456133424 971.8856716423118 972.0945406486936 1094.959380327867 1095.803611893299 1096.950025077062 1076.138339807983 420.1610229240684 1079.456715666763 293.0001075097242
1554 0.005 7.77 1 1031.66030781192 971.8890625089733 972.0979369183597 1094.951335097687 1095.793768594813 1096.937495062891 1076.135227436509 420.1820042964785 1079.452359641723 293.0001075546602
1555 0.005 7.775 1 1031.664727588097 971.8924672148923 972.1013406480569 1094.959382327407 1095.803613433241 1096.950025209619 1076.138571983395 420.2029448338077 1079.456751317784 293.0001075097483
1556 0.005 7.78 1 1031.663568799588 971.895835747143 972.1047145592306 1094.951337267108 1095.793770234172 1096.937495202666 1076.135458247417 420.2238470952597 1079.452395511806 293.0001075546878
1557 0.005 7.785 1 1031.667977864629 971.8992182079471 972.1080960148605 1094.959384514722 1095.803614633299 1096.950025015082 1076.13880257374 420.2447084943761 1079.456786952348 293.0001075097717
1558 0.005 7.79 1 1031.666808547421 971.902564579513 972.1114477407042 1094.951339257623 1095.793771393119 1096.93749514362 1076.135688830522 420.2655315715124 1079.452432037583 293.0001075547309
1559 0.005 7.795 1 1031.671206687404 971.9059249680059 972.1148070975247 1094.959387026181 1095.803616177993 1096.95002547439 1076.139033010295 420.2863139796563 1079.456821517436 293.0001075098182
1560 0.005 7.8 1 1031.670027218333 971.9092493553496 972.1181368157171 1094.951341952199 1095.793773340735 1096.937495365772 1076.135918777333 420.3070582998079 1079.452467369636 293.0001075547815
1561 0.005 7.805000000000001 1 1031.674414615699 971.9125878416495 972.1214742507913 1094.959388345432 1095.803617027553 1096.950024926515 1076.139261398936 420.3277621433721 1079.456856070929 293.0001075098659
1562 0.005 7.81 1 1031.673224503561 971.9158904120901 972.1247821261029 1094.951343440936 1095.793774084549 1096.937495098591 1076.13614634186 420.3484284220874 1079.452501583452 293.0001075548054
1563 0.005 7.815 1 1031.677601238522 971.9192071632571 972.1280977994828 1094.959390443075 1095.803618539373 1096.950025385296 1076.139486714179 420.3690542466182 1079.456891353558 293.0001075098997
1564 0.005 7.82 1 1031.676401073926 971.9224880852368 972.1313839981477 1094.951345892851 1095.793775744083 1096.93749524323 1076.13637148933 420.3896422135703 1079.452535598631 293.0001075548504
1565 0.005 7.825 1 1031.680766746937 971.9257832687223 972.1346780821015 1094.959391980171 1095.803619604448 1096.950025202245 1076.139710769262 420.4101902324921 1079.456923930922 293.0001075099392
1566 0.005 7.83 1 1031.679556844025 971.9290427103878 972.137942778717 1094.951348092989 1095.793777122678 1096.937495274055 1076.136595602797 420.4307002163177 1079.452569436052 293.0001075548995
1567 0.005 7.835 1 1031.683913410777 971.9323165011949 972.1412154390608 1094.959395165142 1095.803621621073 1096.95002567258 1076.139934787748 420.4511706102666 1079.456959604692 293.0001075099952
1568 0.005 7.84 1 1031.68269237867 971.9355546302903 972.1444588007806 1094.951349846133 1095.793778194135 1096.937495151223 1076.136817416902 420.4716029147361 1079.452605285264 293.0001075549432
1569 0.005 7.845 1 1031.687038609266 971.938807192985 972.1477102113286 1094.95939733833 1095.803623131618 1096.95002578765 1076.140157712588 420.4919956051394 1079.456993923575 293.0001075100224
1570 0.005 7.850000000000001 1 1031.685807232144 971.9420241685857 972.150932397529 1094.951350946282 1095.793778727807 1096.937494562068 1076.137038871185 420.5123511597241 1079.452639720164 293.0001075549548
1571 0.005 7.855 1 1031.690141849342 971.9452556584839 972.1541627120572 1094.959398543023 1095.803623979789 1096.950025865193 1076.140375675831 420.5326678815033 1079.457022779285 293.0001075100333
1572 0.005 7.86 1 1031.688901539874 971.9484516477673 972.1573638863836 1094.951353728535 1095.79378078126 1096.937495108238 1076.137257603805 420.5529471544979 1079.452673385282 293.0001075549754
1573 0.005 7.865 1 1031.69322755671 971.9516622346699 972.1605732753945 1094.959401673241 1095.803625779989 1096.950025951844 1076.140596730061 420.573186654345 1079.457057019091 293.0001075100835
1574 0.005 7.87 1 1031.691976411602 971.9548374006133 972.1637536031116 1094.951355513224 1095.793782005211 1096.9374949121 1076.137476716151 420.5933892587316 1079.452706650501 293.0001075550381
1575 0.005 7.875 1 1031.696292194214 971.9580272408487 972.1669422193838 1094.959403409329 1095.803626884906 1096.950026104759 1076.140813763815 420.61355236501 1079.457091551518 293.0001075101307
1576 0.005 7.88 1 1031.695030965543 971.9611817413141 972.1701018609567 1094.951357618962 1095.793783324014 1096.93749527428 1076.13769252676 420.6336788057536 1079.452740552779 293.0001075550871
1577 0.005 7.885 1 1031.699337017698 971.9643509981225 972.1732698719492 1094.959405521104 1095.803628412885 1096.950026206066 1076.141029627238 420.653765982405 1079.457125313174 293.0001075101592
1578 0.005 7.890000000000001 1 1031.698065565475 971.9674849940532 972.1764089861761 1094.95135959138 1095.793784619719 1096.937495066069 1076.13790835866 420.6738166305976 1079.452773548515 293.0001075551497
1579 0.005 7.895 1 1031.702362121619 971.9706338263727 972.1795565485987 1094.959407224758 1095.803629295045 1096.950025988615 1076.141244815256 420.6938281717922 1079.457159055701 293.0001075102169
1580 0.005 7.9 1 1031.701080878992 971.9737474764376 972.1826752952094 1094.951361531627 1095.793785854886 1096.937495136968 1076.13812316776 420.7138033323625 1079.452805560489 293.0001075551821
1581 0.005 7.905 1 1031.705367863176 971.9768760405125 972.1858025674566 1094.959409268657 1095.803630679257 1096.95002612015 1076.14145935603 420.7337393470913 1079.457193081513 293.0001075102365
1582 0.005 7.91 1 1031.704076395192 971.9799695003003 972.1889011027581 1094.951363541458 1095.793787305303 1096.93749518295 1076.138336542948 420.7536392211639 1079.452837111882 293.0001075552023
1583 0.005 7.915 1 1031.708354233178 971.9830779531497 972.1920082385531 1094.959411246572 1095.803632002917 1096.950026118697 1076.141671391908 420.7735002400187 1079.45722607939 293.0001075102728
1584 0.005 7.92 1 1031.707053563121 971.986151379907 972.1950867185042 1094.951365662311 1095.793788515655 1096.937495392504 1076.138548928295 420.7933252710156 1079.452871074993 293.0001075552511
1585 0.005 7.925 1 1031.711320829608 971.9892398727459 972.198173877463 1094.959412731936 1095.803632863724 1096.950025987992 1076.141881778153 420.8131101031886 1079.457259101119 293.0001075103046
1586 0.005 7.930000000000001 1 1031.710010403983 971.9922934157775 972.2012324495538 1094.951367073443 1095.793789441787 1096.93749512592 1076.138758536429 420.8328598085884 1079.452901126785 293.0001075552888
1587 0.005 7.935 1 1031.714268513182 971.9953621044571 972.2042997818676 1094.959414779975 1095.80363415372 1096.950026000652 1076.142091292915 420.8525714812961 1079.457288990578 293.000107510348
1588 0.005 7.94 1 1031.712948774955 971.9983959186338 972.207338602586 1094.951369122581 1095.793790761307 1096.937495390798 1076.138967449898 420.8722476053637 1079.452932854127 293.0001075553243
1589 0.005 7.945 1 1031.717197490206 972.0014449537915 972.2103862606314 1094.959416825515 1095.803635506053 1096.950025962466 1076.142299303202 420.8918854928121 1079.457321487745 293.0001075103942
1590 0.005 7.95 1 1031.715868592443 972.0044591914819 972.2134054850851 1094.951371253257 1095.793792301807 1096.937495572934 1076.139176223278 420.9114876689689 1079.452964199562 293.000107555366
1591 0.005 7.955 1 1031.720107913044 972.0074887241668 972.2164336179055 1094.959418908621 1095.803637006862 1096.950026208218 1076.142506917061 420.9310517892641 1079.457354351782 293.0001075104657
1592 0.005 7.96 1 1031.718769515818 972.010483535842 972.2194333955825 1094.951373260225 1095.793793248 1096.937495432721 1076.139383453437 420.9505800730876 1079.452996555276 293.0001075554135
1593 0.005 7.965 1 1031.722999274766 972.0134937170359 972.2224421553117 1094.959420749111 1095.803638200467 1096.950026211861 1076.142714352726 420.9700705023916 1079.457385866905 293.0001075105018
1594 0.005 7.97 1 1031.721651409491 972.0164692461791 972.2254226297786 1094.951374492278 1095.793793970876 1096.93749493931 1076.139587574892 420.9895255951365 1079.453028550606 293.0001075554337
1595 0.005 7.975000000000001 1 1031.725872345756 972.0194602238364 972.2284121655414 1094.959422734404 1095.803639629847 1096.950026530877 1076.142918626206 421.0089430024128 1079.457417137142 293.0001075105208
1596 0.005 7.98 1 1031.72451500963 972.0224166199112 972.2313734872902 1094.951376681682 1095.79379550045 1096.937495512745 1076.139791445868 421.02832514573 1079.453059308382 293.0001075554774
1597 0.005 7.985 1 1031.728726647269 972.0253885386592 972.2343439396873 1094.959424540999 1095.803640680392 1096.950026148094 1076.143122111375 421.0476697288237 1079.457448572439 293.0001075105285
1598 0.005 7.99 1 1031.727360624056 972.0283259501653 972.2372862583882 1094.951378825739 1095.793797006341 1096.937495678732 1076.13999433713 421.0669792681165 1079.453091370287 293.0001075555053
1599 0.005 7.995 1 1031.731562983823 972.0312789546653 972.2402377796492 1094.959426698337 1095.803642063284 1096.950026418344 1076.143323298727 421.0862517664845 1079.457478683594 293.0001075105919
1600 0.005 8 1 1031.730188337946 972.034197526554 972.2431612360774 1094.951380523953 1095.793798046353 1096.937495469051 1076.140197171611 421.1054891590023 1079.453123333618 293.0001075555495
1601 0.005 8.005000000000001 1 1031.734381222805 972.0371317605428 972.2460939632222 1094.959428128878 1095.803642955066 1096.950026272823 1076.143524416879 421.1246890309725 1079.457508887316 293.0001075106489
1602 0.005 8.01 1 1031.73299714409 972.0400316361736 972.2489987042877 1094.951382327163 1095.793799061442 1096.937495514401 1076.140397280128 421.1438541036279 1079.453152477451 293.000107555593
1603 0.005 8.015000000000001 1 1031.73718176342 972.042947246995 972.2519127899687 1094.959430003202 1095.803644326827 1096.950026397049 1076.143723795418 421.1629818890754 1079.457539453887 293.0001075106768
1604 0.005 8.02 1 1031.735788475906 972.0458285611313 972.2547989467221 1094.951383867668 1095.793800158189 1096.937495332835 1076.140596235894 421.1820750222756 1079.453182994499 293.0001075556263
1605 0.005 8.025 1 1031.739965007655 972.0487256910089 972.2576945326385 1094.959432652166 1095.803645897756 1096.950026722783 1076.143922275871 421.2011310819775 1079.457571993275 293.0001075107162
1606 0.005 8.029999999999999 1 1031.738562495902 972.0515885971942 972.2605622605479 1094.951386432212 1095.793802179082 1096.937496010148 1076.140794424032 421.2201529459417 1079.453213962897 293.0001075556917
1607 0.005 8.035 1 1031.74272940028 972.0544673783719 972.2634394835591 1094.959433455669 1095.80364620909 1096.950026090396 1076.144119714494 421.2391378083473 1079.457600434692 293.000107510767
1608 0.005 8.040000000000001 1 1031.741318364372 972.0573120128123 972.2662889185893 1094.951387927477 1095.793803035124 1096.937495844036 1076.140990361771 421.2580882011421 1079.45324366289 293.0001075557484
1609 0.005 8.045 1 1031.745476653613 972.0601725922891 972.2691479163177 1094.959435313244 1095.80364743881 1096.950026227451 1076.144316021852 421.2770018777895 1079.457630955918 293.0001075108066
1610 0.005 8.050000000000001 1 1031.744057048198 972.06299909248 972.2719791958764 1094.951389758747 1095.793804301144 1096.937495897487 1076.141186434106 421.2958812633734 1079.453272923774 293.0001075557643
1611 0.005 8.055 1 1031.748206230877 972.0658416062843 972.274820113876 1094.959436989397 1095.803648378655 1096.950026110869 1076.144510398506 421.3147241487019 1079.457659961123 293.0001075108258
1612 0.005 8.06 1 1031.746778339005 972.0686501103263 972.2776333792046 1094.951391315346 1095.793805303563 1096.937495798409 1076.141380117621 421.3335329002414 1079.453303401392 293.0001075557859
1613 0.005 8.065 1 1031.750919251384 972.0714746977781 972.2804563483004 1094.959439281604 1095.803650279366 1096.950026732715 1076.144703636052 421.3523052453523 1079.457692394311 293.0001075108614
1614 0.005 8.07 1 1031.749482793216 972.0742653424294 972.2832517366645 1094.951393497437 1095.793806725675 1096.937495856082 1076.141572910675 421.3710462901189 1079.45333500446 293.0001075558426
1615 0.005 8.074999999999999 1 1031.753614241309 972.0770721368202 972.2860568944449 1094.959440624491 1095.803650653688 1096.950026233628 1076.144897390085 421.3897495280661 1079.457719854347 293.0001075109035
1616 0.005 8.08 1 1031.752169680969 972.0798450588713 972.2888345397004 1094.951395452873 1095.793808110207 1096.937496263439 1076.141766284343 421.4084182159624 1079.453362987665 293.0001075558669
1617 0.005 8.085000000000001 1 1031.756292771511 972.0826341947942 972.2916220204689 1094.959442305853 1095.803652074998 1096.950026470993 1076.145088359084 421.4270506575843 1079.457750352977 293.0001075109134
1618 0.005 8.09 1 1031.754839146165 972.0853895255808 972.294382057127 1094.951396842021 1095.793808701746 1096.937495683193 1076.141956249696 421.4456492883004 1079.453391595283 293.0001075558993
1619 0.005 8.095000000000001 1 1031.758954513895 972.0881611391447 972.2971519951066 1094.959444227111 1095.803652933582 1096.95002606838 1076.145279064009 421.4642119663639 1079.457778983682 293.0001075109491
1620 0.005 8.1 1 1031.757492780784 972.0908990103649 972.299894556961 1094.95139810111 1095.793810014307 1096.937496123484 1076.142145383757 421.4827409890729 1079.453421796185 293.0001075559585
1621 0.005 8.105 1 1031.761599148507 972.0936532335827 972.3026470889176 1094.959446182432 1095.803654546183 1096.950026568571 1076.14546720313 421.5012340866869 1079.457808245163 293.0001075109856
1622 0.005 8.109999999999999 1 1031.760128603056 972.0963737891634 972.3053723142214 1094.951400068486 1095.793811022036 1096.937496207381 1076.142333493875 421.5196942371889 1079.453450217985 293.0001075559892
1623 0.005 8.115 1 1031.764227952261 972.0991107617162 972.3081075819276 1094.959448080152 1095.803655511844 1096.950026232088 1076.145655813617 421.5381187404562 1079.457836914528 293.0001075110553
1624 0.005 8.120000000000001 1 1031.762748619999 972.101814119507 972.3108155910502 1094.951401575287 1095.793812049765 1096.937496004074 1076.142520522266 421.5565098450901 1079.453477723217 293.0001075560394
1625 0.005 8.125 1 1031.766839112333 972.1045339579163 972.3135337013709 1094.959449305982 1095.803656710752 1096.950026528455 1076.145841698733 421.5748654393754 1079.457865406511 293.0001075110877
1626 0.005 8.130000000000001 1 1031.765351941152 972.1072202565394 972.3162246360616 1094.951404034752 1095.79381374386 1096.937496485954 1076.142706717988 421.5931878489185 1079.45350683014 293.0001075560643
1627 0.005 8.135 1 1031.76943413683 972.1099230941281 972.3189257286065 1094.959451096216 1095.803657392233 1096.950026206667 1076.146028459171 421.6114750321031 1079.457892146143 293.0001075111257
1628 0.005 8.140000000000001 1 1031.767939507615 972.1125924530808 972.3215997032845 1094.951405257945 1095.793814411895 1096.937496104983 1076.142892229763 421.6297290433615 1079.453536109361 293.0001075561014
1629 0.005 8.145 1 1031.772012961046 972.1152784148712 972.324283903669 1094.959452539865 1095.803658653498 1096.950026349612 1076.146212885485 421.6479478923083 1079.457921125219 293.0001075111592
1630 0.005 8.15 1 1031.770510134554 972.117930959448 972.3269410502551 1094.951406907885 1095.793815597559 1096.937496179341 1076.143075839303 421.666133986362 1079.453563104013 293.0001075561369
1631 0.005 8.154999999999999 1 1031.774575714911 972.1206001730151 972.3296084866681 1094.959454225461 1095.803659322963 1096.950026089724 1076.146396192532 421.6842849199697 1079.457947799131 293.0001075112037
1632 0.005 8.16 1 1031.773065595625 972.1232360337787 972.3322489300932 1094.951409028977 1095.793817165338 1096.937496534594 1076.143258835431 421.7024030728424 1079.453591340441 293.0001075561593
1633 0.005 8.165000000000001 1 1031.777122619164 972.1258886251579 972.3348997268876 1094.959455957617 1095.803660750023 1096.950026446046 1076.146578300653 421.7204862750548 1079.457975541148 293.0001075112281
1634 0.005 8.17 1 1031.77560384746 972.1285079217026 972.3375235894216 1094.951410170521 1095.793817859681 1096.937496452386 1076.143437987255 421.7385368548429 1079.453619171653 293.0001075562085
1635 0.005 8.175000000000001 1 1031.779653464954 972.1311440156393 972.3401578742328 1094.9594575194 1095.803661493283 1096.950026022585 1076.146758437844 421.7565526791516 1079.458004274669 293.0001075112909
1636 0.005 8.18 1 1031.778126805722 972.1337468818632 972.3427652822435 1094.951412265503 1095.793819071703 1096.93749639032 1076.143620400181 421.7745360254854 1079.453644937714 293.0001075562589
1637 0.005 8.185 1 1031.782168969273 972.1363666034666 972.3453831774686 1094.959459073121 1095.803662587394 1096.95002634017 1076.146938903981 421.7924847564012 1079.458031858541 293.0001075113169
1638 0.005 8.19 1 1031.780634296287 972.1389531576876 972.347974266219 1094.951414010463 1095.793820440184 1096.937496769437 1076.14380020518 421.8104011391111 1079.453674640823 293.0001075562791
1639 0.005 8.195 1 1031.784668673199 972.1415566278845 972.35057588718 1094.959460586597 1095.803663454686 1096.95002588417 1076.147117590265 421.8282829737773 1079.458059670052 293.0001075113628
1640 0.005 8.199999999999999 1 1031.783125806074 972.1441269910974 972.3531507657983 1094.951415115939 1095.793820926709 1096.937496409467 1076.143978610946 421.8461326766131 1079.453701425009 293.0001075563077
1641 0.005 8.205 1 1031.787152469473 972.1467143340069 972.3557362416674 1094.959463137552 1095.80366547939 1096.95002687642 1076.14729579077 421.8639479929436 1079.458087352422 293.0001075113738
1642 0.005 8.210000000000001 1 1031.785602558175 972.1492686306273 972.3582950398689 1094.951417345084 1095.793822583929 1096.937496824692 1076.144157053236 421.8817312557593 1079.45372870332 293.0001075563299
1643 0.005 8.215 1 1031.789620511992 972.1518399617676 972.3608644908936 1094.959463629779 1095.80366519276 1096.950025842849 1076.147473102713 421.8994803019887 1079.458112733832 293.0001075113865
1644 0.005 8.220000000000001 1 1031.788062569796 972.1543783073686 972.3634073203615 1094.95141826869 1095.793823226337 1096.937496602259 1076.144332857297 421.9171974473956 1079.453754231025 293.0001075564047
1645 0.005 8.225 1 1031.792074066187 972.1569337520783 972.3659608685026 1094.959465937209 1095.803667046709 1096.950026331393 1076.147648592766 421.9348804297803 1079.458141574149 293.0001075114279
1646 0.005 8.23 1 1031.790508393532 972.159456268952 972.3684878539268 1094.951420408701 1095.793824829629 1096.937496997216 1076.144507555331 421.9525316878383 1079.453782382593 293.0001075564645
1647 0.005 8.234999999999999 1 1031.794511762933 972.1619959421931 972.3710256137505 1094.959467349116 1095.803667585808 1096.950026294638 1076.147823597125 421.9701491685061 1079.458166049855 293.0001075114704
1648 0.005 8.24 1 1031.792938698579 972.1645027455684 972.3735368671436 1094.951421622533 1095.793825418875 1096.937496596035 1076.144682153935 421.9877348471541 1079.453806296796 293.000107556474
1649 0.005 8.245000000000001 1 1031.796934690421 972.1670267669035 972.3760589584226 1094.959468882917 1095.803668889698 1096.950026427697 1076.14799737784 422.0052867529101 1079.45819355005 293.0001075114992
1650 0.005 8.25 1 1031.795354604345 972.1695179804684 972.3785546080039 1094.951424376345 1095.793827412933 1096.937497595403 1076.144856394656 422.0228071252704 1079.4538341217 293.0001075564944
1651 0.005 8.255000000000001 1 1031.799342825937 972.1720264676605 972.3810611516512 1094.959470133916 1095.803669523925 1096.950025910208 1076.148169956977 422.0402938823977 1079.458220021075 293.0001075115775
1652 0.005 8.26 1 1031.797755039565 972.1745022030578 972.3835413058616 1094.951425141836 1095.79382746362 1096.93749651217 1076.145028547435 422.0577491568507 1079.453860365288 293.0001075565681
1653 0.005 8.265000000000001 1 1031.801735532503 972.1769952706628 972.3860324165561 1094.959471001404 1095.803670419878 1096.950026265764 1076.148340284137 422.0751703330671 1079.458245060996 293.0001075116212
1654 0.005 8.27 1 1031.800140837453 972.1794556443305 972.3884971921555 1094.951427723868 1095.793829518402 1096.937497457997 1076.145198930871 422.0925604774173 1079.453888355331 293.0001075565947
1655 0.005 8.275 1 1031.804113754765 972.1819334081978 972.3909729819676 1094.959472824194 1095.803671436573 1096.950026235747 1076.14851010498 422.1099177600282 1079.458271522736 293.0001075116695
1656 0.005 8.279999999999999 1 1031.802512003878 972.1843785342573 972.3934224969431 1094.951429106586 1095.793829945823 1096.937496722856 1076.145369623466 422.1272438416738 1079.453914090471 293.0001075566494
1657 0.005 8.285 1 1031.806477151282 972.1868411034109 972.3958830812466 1094.959474157285 1095.803672573826 1096.950026496447 1076.148679717401 422.1445367500634 1079.458297127619 293.000107511693
1658 0.005 8.290000000000001 1 1031.804868306394 972.189271090898 972.398317436979 1094.951430525813 1095.793831052248 1096.937497033015 1076.145537778632 422.1617984851795 1079.453941134585 293.0001075566722
1659 0.005 8.295 1 1031.808826057783 972.1917185787819 972.400762922236 1094.959475595386 1095.80367326977 1096.950026135362 1076.148846752817 422.1790271475945 1079.458321875326 293.0001075117318
1660 0.005 8.300000000000001 1 1031.807210004309 972.194133543496 972.403182244272 1094.951431497547 1095.793831370266 1096.937496410026 1076.145705573081 422.1962248038932 1079.453966814435 293.0001075567131
1661 0.005 8.305 1 1031.811161158116 972.1965660650563 972.4056127485703 1094.95947715842 1095.803674589643 1096.950026586919 1076.149014881789 422.2133895172996 1079.458347456959 293.0001075117509
1662 0.005 8.31 1 1031.809537421515 972.198966119492 972.4080171454182 1094.951433968569 1095.793833431918 1096.937497329571 1076.145872747725 422.2305234645674 1079.453992630714 293.0001075567415
1663 0.005 8.315 1 1031.813481876419 972.2013837848097 972.4104327792926 1094.959478657386 1095.80367518346 1096.95002605265 1076.149181636694 422.2476246195546 1079.458373553725 293.0001075117977
1664 0.005 8.32 1 1031.811850224271 972.2037690374464 972.4128223578276 1094.951435033842 1095.793833966744 1096.937497067219 1076.14603794402 422.2646949986074 1079.454015629548 293.0001075567972
1665 0.005 8.324999999999999 1 1031.815788431891 972.2061719597669 972.4152232330492 1094.959480628969 1095.803676950065 1096.950026828837 1076.149348162641 422.2817328517391 1079.458399339228 293.0001075118167
1666 0.005 8.33 1 1031.814149160668 972.2085425186409 972.4175981066304 1094.951436161414 1095.793834359049 1096.937496511147 1076.146203081668 422.2987400506687 1079.454041052095 293.0001075568049
1667 0.005 8.335000000000001 1 1031.818080291453 972.2109308022782 972.4199843277839 1094.959481990847 1095.803677452734 1096.95002646119 1076.149512805291 422.3157149120955 1079.45842446851 293.0001075118465
1668 0.005 8.34 1 1031.816434801396 972.2132867801831 972.422344607829 1094.951438392652 1095.793836289756 1096.937497281204 1076.146368094653 422.3326592147837 1079.45406645035 293.0001075568488
1669 0.005 8.345000000000001 1 1031.820357928625 972.2156605326998 972.4247162795266 1094.959482926577 1095.803678120824 1096.950026257998 1076.149675854238 422.349571124749 1079.458449466787 293.0001075118735
1670 0.005 8.35 1 1031.8187054155 972.2180020329125 972.4270620681232 1094.951438962621 1095.793836286844 1096.937496615271 1076.146530447224 422.3664527211757 1079.454090306477 293.0001075568796
1671 0.005 8.355 1 1031.822622085731 972.2203613653896 972.4294193087554 1094.959485154238 1095.803680006894 1096.950026997793 1076.149838878474 422.3833020172944 1079.458473878081 293.0001075119082
1672 0.005 8.359999999999999 1 1031.820963305047 972.2226885002951 972.431750714662 1094.951441190835 1095.793837870457 1096.937497251088 1076.146692996057 422.4001211099961 1079.454117443965 293.0001075569236
1673 0.005 8.365 1 1031.824872183235 972.2250335181823 972.4340936324151 1094.959486500072 1095.803680609226 1096.950026522524 1076.150000450695 422.4169081006187 1079.458497517029 293.0001075119597
1674 0.005 8.370000000000001 1 1031.823206514591 972.2273463883945 972.4364107576653 1094.951442039326 1095.793838352223 1096.93749677336 1076.146853886902 422.433664992006 1079.454140531039 293.0001075569878
1675 0.005 8.375 1 1031.827109172974 972.2296771973206 972.4387394459333 1094.959488440355 1095.803682067324 1096.950027000958 1076.150161061023 422.4503899220554 1079.458522849573 293.0001075119815
1676 0.005 8.380000000000001 1 1031.825436920882 972.2319759123136 972.4410424044224 1094.951443997158 1095.793839629473 1096.937497195229 1076.147014533026 422.4670848828809 1079.45416676729 293.0001075570221
1677 0.005 8.385 1 1031.829332948238 972.2342926170376 972.4433569788666 1094.959489949364 1095.803682961317 1096.950026691212 1076.150321950919 422.4837480100562 1079.458547873253 293.0001075120049
1678 0.005 8.390000000000001 1 1031.827651664905 972.2365772770247 972.4456458684452 1094.951444500003 1095.793839552163 1096.937496580083 1076.147173574281 422.500381388791 1079.454187388786 293.0001075570336
1679 0.005 8.395 1 1031.83154229092 972.2388799785959 972.4479464254192 1094.959491070932 1095.80368373142 1096.950026789601 1076.150480121282 422.5169830130371 1079.458571316876 293.0001075120617
1680 0.005 8.4 1 1031.829854808679 972.2411506906585 972.4502213522488 1094.951446672089 1095.793841644045 1096.937497302657 1076.147332063069 422.5335548999468 1079.454211617521 293.00010755708
1681 0.005 8.404999999999999 1 1031.833738522364 972.2434394918232 972.4525079969764 1094.95949239456 1095.8036842989 1096.950026657125 1076.150637292188 422.5500952315949 1079.45859573232 293.0001075121221
1682 0.005 8.41 1 1031.83204410856 972.245696353837 972.4547690589793 1094.951447306314 1095.793841655597 1096.937496784719 1076.147488989527 422.566605910477 1079.45423603972 293.000107557124
1683 0.005 8.415000000000001 1 1031.835921493704 972.2479713575392 972.4570418928213 1094.95949436275 1095.803685920371 1096.95002704066 1076.150793235852 422.5830851776437 1079.458620899242 293.0001075121806
1684 0.005 8.42 1 1031.834221103218 972.2502144806767 972.45928920859 1094.951449588897 1095.793843389673 1096.937497229924 1076.147645786558 422.5995351709097 1079.454260676729 293.0001075571481
1685 0.005 8.425000000000001 1 1031.838090683798 972.2524757877134 972.4615483296834 1094.959495690289 1095.803686514353 1096.95002694656 1076.150950099942 422.6159537293736 1079.458644756699 293.0001075122123
1686 0.005 8.43 1 1031.836383915768 972.2547052633648 972.4637819844562 1094.951450567088 1095.793843709971 1096.937496550993 1076.147801519798 422.6323426731046 1079.454284772198 293.0001075572027
1687 0.005 8.435 1 1031.840246497588 972.2569529683755 972.4660274915585 1094.959495673921 1095.803686462425 1096.950026367622 1076.15110289112 422.6487003734957 1079.45866696033 293.000107512238
1688 0.005 8.44 1 1031.838534165372 972.259168901944 972.4682475925244 1094.951453447032 1095.793846047741 1096.93749808669 1076.147956764541 422.665029179489 1079.454308993533 293.0001075572454
1689 0.005 8.445 1 1031.842390081907 972.2614031128932 972.4704795915591 1094.959497644934 1095.803687945179 1096.950026548479 1076.151256700526 422.6813267713708 1079.458691520635 293.0001075122527
1690 0.005 8.449999999999999 1 1031.84067122974 972.2636055967329 972.4726862245006 1094.95145402002 1095.793845760095 1096.937496801666 1076.148110835374 422.6975956099585 1079.454330942895 293.0001075572759
1691 0.005 8.455 1 1031.844520549303 972.2658264101717 972.4749048138041 1094.959499196976 1095.803689075731 1096.950026921703 1076.151410542503 422.7138332360504 1079.458715798386 293.0001075123209
1692 0.005 8.460000000000001 1 1031.842796096851 972.2680155408453 972.4770980904379 1094.951456121815 1095.793847706781 1096.937497852579 1076.148263323561 422.730042003135 1079.454355304614 293.0001075572883
1693 0.005 8.465 1 1031.846638087516 972.2702230520201 972.4793033654311 1094.959500004992 1095.803689179898 1096.950026249237 1076.15156211008 422.74621971099 1079.458737716477 293.0001075123414
1694 0.005 8.470000000000001 1 1031.844907347247 972.2723989306647 972.4814833701856 1094.95145725997 1095.793848104974 1096.937497398127 1076.148415039564 422.7623687135312 1079.454376947465 293.0001075573367
1695 0.005 8.475 1 1031.848743389889 972.2745932405951 972.4836754301002 1094.959501659722 1095.803690568685 1096.950026554623 1076.151714631101 422.7784867298438 1079.458761663795 293.0001075123809
1696 0.005 8.48 1 1031.847006170226 972.2767559640985 972.4858422726275 1094.951458395871 1095.793848855468 1096.937497581407 1076.148565597813 422.7945762500497 1079.454401085563 293.0001075573803
1697 0.005 8.484999999999999 1 1031.850835873299 972.278937167416 972.4880212118936 1094.959503293575 1095.803691613813 1096.950026750126 1076.151865477852 422.8106352116858 1079.458784943749 293.0001075124119
1698 0.005 8.49 1 1031.849092072257 972.2810868294951 972.4901749801904 1094.951460081328 1095.793850115275 1096.937497437001 1076.148716369989 422.8266656998656 1079.454424611336 293.0001075574247
1699 0.005 8.495000000000001 1 1031.852915677671 972.283255018345 972.4923408933702 1094.959504231562 1095.803691949275 1096.950026505865 1076.152015797218 422.8426654227002 1079.458806225598 293.0001075124433
1700 0.005 8.5 1 1031.851166087475 972.2853917177175 972.4944816849828 1094.951461756005 1095.793851427975 1096.937498086652 1076.148865150226 422.8586368512449 1079.454449754633 293.0001075574502
1701 0.005 8.505000000000001 1 1031.854982965809 972.287546988569 972.4966346662235 1094.95950548139 1095.803692943251 1096.950026307572 1076.152163107867 422.8745775512816 1079.458829612517 293.0001075124869
1702 0.005 8.51 1 1031.853226772951 972.2896708145998 972.4987625722813 1094.951462188389 1095.793851105982 1096.937497106239 1076.149013353947 422.8904901793794 1079.45447083188 293.0001075575048
1703 0.005 8.515000000000001 1 1031.857038659727 972.2918132663305 972.5009027254495 1094.959508054406 1095.803694801953 1096.950027266605 1076.152313134013 422.906372372331 1079.458852661476 293.0001075125463
1704 0.005 8.52 1 1031.855276098326 972.2939243181701 972.5030178443398 1094.951463921096 1095.793852600396 1096.937497687603 1076.149162005019 422.9222264321381 1079.45449538364 293.000107557517
1705 0.005 8.525 1 1031.859080560344 972.2960540345786 972.5051452496493 1094.959508050847 1095.803694644548 1096.950026413853 1076.152458673485 422.938050252293 1079.458874701121 293.0001075125749
1706 0.005 8.529999999999999 1 1031.857312584113 972.2981524013427 972.5072476724416 1094.951465522191 1095.793853530199 1096.937497639045 1076.149307755405 422.9538461498187 1079.454516004244 293.0001075575556
1707 0.005 8.535 1 1031.861111500575 972.3002694818357 972.5093624307422 1094.959509738092 1095.803695729756 1096.950026648451 1076.15260634415 422.9696118898701 1079.458896538892 293.0001075125924
1708 0.005 8.540000000000001 1 1031.859337212423 972.3023552556814 972.5114522479863 1094.951466769902 1095.793854335649 1096.937497762891 1076.149453575491 422.9853497144501 1079.454538337181 293.0001075575946
1709 0.005 8.545 1 1031.863129737723 972.3044597891702 972.5135544465384 1094.959511029003 1095.803696528465 1096.950026625305 1076.152750418158 423.0010574750917 1079.458918166635 293.0001075126238
1710 0.005 8.550000000000001 1 1031.861349795447 972.3065330649324 972.5156317556832 1094.951468172836 1095.793855141462 1096.93749744043 1076.149599636318 423.0167374718854 1079.454559037898 293.0001075576355
1711 0.005 8.555 1 1031.865136186983 972.3086251428227 972.5177214872398 1094.95951206175 1095.803697305225 1096.95002661802 1076.152895152464 423.0323877065238 1079.458940022819 293.0001075126758
1712 0.005 8.56 1 1031.863350751758 972.3106860116889 972.5197863767306 1094.951470343747 1095.793856839662 1096.937498391888 1076.149745082916 423.0480102822458 1079.454583281201 293.0001075576683
1713 0.005 8.565 1 1031.867130963252 972.3127657247418 972.5218637322558 1094.959513577674 1095.803698335146 1096.950026608891 1076.153039971659 423.0636029458537 1079.45896187785 293.0001075127313
1714 0.005 8.57 1 1031.865338898065 972.3148142705838 972.5239162882832 1094.951470142306 1095.79385591506 1096.937496721515 1076.149888571117 423.0791680417314 1079.454602605023 293.0001075577123
1715 0.005 8.575000000000001 1 1031.86911316917 972.3168817069568 972.5259813571978 1094.959514244784 1095.803699054992 1096.950026929129 1076.153180709874 423.0947034338375 1079.458982597798 293.0001075127774
1716 0.005 8.58 1 1031.867316449854 972.318918025668 972.5280216747158 1094.95147337242 1095.793858865577 1096.937498552393 1076.150031127525 423.1102115476396 1079.454626819024 293.0001075577169
1717 0.005 8.585000000000001 1 1031.871084496309 972.320973275033 972.530074544026 1094.959516154816 1095.803699898695 1096.950026596257 1076.153324127632 423.125689997457 1079.459004378107 293.0001075127704
1718 0.005 8.59 1 1031.86928143859 972.3229974473055 972.5321027087508 1094.951473600836 1095.793858523535 1096.937497387208 1076.150173672357 423.1411412829178 1079.454646608974 293.0001075577593
1719 0.005 8.595000000000001 1 1031.873043776384 972.3250405969693 972.5341434661866 1094.959517182181 1095.803700923921 1096.950026928914 1076.153464612204 423.1565628476925 1079.459027603326 293.0001075128004
1720 0.005 8.6 1 1031.871235188139 972.3270527121371 972.536159559171 1094.951475182696 1095.79385952504 1096.937497850316 1076.15031343038 423.1719574373413 1079.454669348122 293.0001075578022
1721 0.005 8.605 1 1031.874991757573 972.3290838489689 972.5381882947788 1094.959518766092 1095.803701769965 1096.950026950123 1076.153606082134 423.1873225896074 1079.459049310954 293.0001075128492
1722 0.005 8.609999999999999 1 1031.873176799966 972.3310839945747 972.5401924082282 1094.951476363691 1095.793860423643 1096.93749746004 1076.150453758346 423.2026607523118 1079.454689418324 293.0001075578539
1723 0.005 8.615 1 1031.876927766279 972.3331032048329 972.5422092077887 1094.9595197597 1095.803702267592 1096.950026829201 1076.153745406066 423.2179696704043 1079.459070812727 293.0001075129077
1724 0.005 8.620000000000001 1 1031.875107470838 972.335091464891 972.5442014219145 1094.95147801417 1095.79386164543 1096.937498208181 1076.150592218556 423.2332516465719 1079.45471215966 293.0001075578742
1725 0.005 8.625 1 1031.878853389388 972.3370988368438 972.5462063708485 1094.959521746785 1095.803703635377 1096.950026979824 1076.153886038381 423.2485046754362 1079.459092997937 293.0001075129188
1726 0.005 8.630000000000001 1 1031.87702601301 972.3390752982021 972.5481867780288 1094.951478234353 1095.793861408455 1096.93749710864 1076.150730214071 423.2637309798673 1079.454730873046 293.0001075579106
1727 0.005 8.635 1 1031.880766673995 972.341070913939 972.5501799596187 1094.959522923834 1095.803704563416 1096.950027364885 1076.154023383846 423.2789280179206 1079.459112615112 293.0001075129632
1728 0.005 8.640000000000001 1 1031.878934415164 972.3430356636337 972.552148646275 1094.951480527665 1095.793863517909 1096.937498304986 1076.150867995372 423.2940986265369 1079.454753774551 293.0001075579515
1729 0.005 8.645 1 1031.882669010163 972.3450196065593 972.5541301450014 1094.959523964293 1095.803704663227 1096.950026733684 1076.154161672489 423.3092400869149 1079.459132783355 293.0001075129938
1730 0.005 8.65 1 1031.880830384136 972.3469727216756 972.5560871842555 1094.951480361558 1095.793862883966 1096.937497074285 1076.151004905042 423.3243551883815 1079.454772445272 293.0001075579975
1731 0.005 8.654999999999999 1 1031.884559900861 972.3489450773184 972.558057083148 1094.959525373737 1095.803706088511 1096.950027261148 1076.154298356002 423.339441320572 1079.45915484614 293.000107513046
1732 0.005 8.66 1 1031.882716810101 972.3508866488032 972.5600025717525 1094.951483040624 1095.793865301501 1096.937498457623 1076.151141598236 423.3545015310908 1079.454796241387 293.0001075580169
1733 0.005 8.665000000000001 1 1031.886439943459 972.3528474985901 972.5619609548457 1094.959526408859 1095.803706128809 1096.950026570577 1076.154434714439 423.3695327855933 1079.459175189594 293.0001075130779
1734 0.005 8.67 1 1031.884590755056 972.3547776047408 972.5638949675811 1094.951483445038 1095.793865260875 1096.937497739104 1076.151277129943 423.3845376719185 1079.454814774282 293.0001075580627
1735 0.005 8.675000000000001 1 1031.888309130197 972.3567270329913 972.5658419187204 1094.959527968599 1095.803707564431 1096.950026936255 1076.154568715841 423.3995138686953 1079.459196654764 293.0001075131216
1736 0.005 8.68 1 1031.886454544248 972.3586457596357 972.5677645411963 1094.951485275164 1095.793866439956 1096.937498316831 1076.151411653794 423.4144638429419 1079.454836437511 293.0001075580952
1737 0.005 8.685 1 1031.890167157471 972.3605838467483 972.5697001414617 1094.95952923512 1095.803708111189 1096.950026855625 1076.154704079581 423.4293853110688 1079.459216121729 293.0001075131319
1738 0.005 8.69 1 1031.888306733536 972.3624912706169 972.5716114500187 1094.951485562112 1095.793866465958 1096.937497441139 1076.15154479947 423.4442806497223 1079.454856977864 293.000107558141
1739 0.005 8.695 1 1031.892014015427 972.3644180970625 972.5735357825833 1094.959530180422 1095.803708928523 1096.950027045373 1076.154837058651 423.4591476276953 1079.459235952635 293.0001075131589
1740 0.005 8.700000000000001 1 1031.890149011389 972.3663143033057 972.5754358625411 1094.95148784558 1095.793868233554 1096.937498585677 1076.151678778336 423.4739902838436 1079.45487871093 293.0001075581571
1741 0.005 8.705 1 1031.893850550182 972.3682299506769 972.5773490062346 1094.959531403934 1095.803709427983 1096.950026501278 1076.154971013982 423.4888036979071 1079.459255806036 293.0001075132
1742 0.005 8.710000000000001 1 1031.891978980841 972.3701150111466 972.5792379329104 1094.951487700119 1095.793868024295 1096.937497684042 1076.151809802054 423.5035908351242 1079.454896314635 293.0001075581986
1743 0.005 8.715 1 1031.895676080762 972.372019559836 972.581139966054 1094.95953305478 1095.803710814373 1096.950027173343 1076.155102508619 423.51834962424 1079.459276876224 293.0001075132407
1744 0.005 8.720000000000001 1 1031.89380023128 972.3738935633819 972.5830178259509 1094.951490314377 1095.793870069723 1096.937498652026 1076.151941745875 423.5330826007408 1079.454917753588 293.0001075582367
1745 0.005 8.725 1 1031.897491491964 972.375787090429 972.5849088268158 1094.959534094893 1095.803711067458 1096.950026598805 1076.15523467581 423.5477873830121 1079.459296055577 293.0001075132812
1746 0.005 8.73 1 1031.895609464192 972.3776501082311 972.5867756920642 1094.951490142448 1095.793869489901 1096.937497591661 1076.152072174377 423.562466533435 1079.454936737304 293.0001075582915
1747 0.005 8.734999999999999 1 1031.899295628189 972.3795326883761 972.5886557411103 1094.959534927554 1095.803711951061 1096.950026973082 1076.15536391598 423.5771177347684 1079.459316271983 293.0001075133401
1748 0.005 8.74 1 1031.897409305899 972.3813848027639 972.5905116891562 1094.951492786907 1095.793871720685 1096.93749885651 1076.152202119421 423.5917434272795 1079.45495863664 293.0001075583287
1749 0.005 8.745000000000001 1 1031.901090103327 972.383256515777 972.5923808621615 1094.95953592928 1095.803712149373 1096.950026299502 1076.155493696431 423.6063413143605 1079.459336027766 293.0001075133981
1750 0.005 8.75 1 1031.899197856085 972.3850978023167 972.5942259721014 1094.951493407686 1095.793871696332 1096.937498080377 1076.152332278815 423.6209137629011 1079.454977290995 293.0001075583554
1751 0.005 8.755000000000001 1 1031.902873406172 972.3869587248713 972.5960843456955 1094.959536557242 1095.803712832869 1096.950026467871 1076.155622317911 423.6354585365826 1079.459354514786 293.0001075134246
1752 0.005 8.76 1 1031.900976163201 972.3887892608302 972.5979186983293 1094.951495329055 1095.793873404152 1096.937499025135 1076.152460670511 423.6499780383714 1079.454996780441 293.0001075583707
1753 0.005 8.765000000000001 1 1031.904647082296 972.3906394742055 972.5997663506392 1094.959538613513 1095.803714283164 1096.950026802336 1076.155751216221 423.6644698932955 1079.45937453387 293.0001075134299
1754 0.005 8.77 1 1031.90274412767 972.3924593343429 972.6015900190608 1094.951495766789 1095.793873273032 1096.937498045636 1076.152587719196 423.678936512605 1079.455015667155 293.0001075584064
1755 0.005 8.775 1 1031.906410078161 972.3942989104253 972.6034270273514 1094.959539467514 1095.803714757866 1096.950026763755 1076.155878047752 423.6933755770053 1079.459394570714 293.000107513482
1756 0.005 8.779999999999999 1 1031.904502508554 972.3961081716914 972.605240087996 1094.951497267318 1095.793874374827 1096.937498755571 1076.152715218572 423.7077894510034 1079.455035487793 293.0001075584473
1757 0.005 8.785 1 1031.908162579105 972.3979371846302 972.6070665227917 1094.959540508102 1095.803715243977 1096.950026462965 1076.156005097512 423.7221757846216 1079.459412461023 293.0001075134981
1758 0.005 8.790000000000001 1 1031.906250432215 972.3997359222317 972.6088690496084 1094.951498513008 1095.793875211604 1096.937498485313 1076.15284283845 423.736537244796 1079.455053991154 293.0001075584781
1759 0.005 8.795 1 1031.90990565242 972.4015544499456 972.6106849878961 1094.959541771037 1095.803716147166 1096.950026585748 1076.156131548578 423.7508712946761 1079.45943486849 293.0001075135185
1760 0.005 8.800000000000001 1 1031.907988153207 972.4033427372045 972.6124770592194 1094.951499795667 1095.793876197006 1096.937499107026 1076.152968815116 423.7651805575716 1079.455075228435 293.0001075584914
1761 0.005 8.805 1 1031.911638322475 972.4051508501207 972.6142825758769 1094.959542850847 1095.803716962299 1096.950026613401 1076.156257378675 423.7794626090129 1079.459452706101 293.0001075135463
1762 0.005 8.81 1 1031.909715362129 972.4069287607072 972.6160642575808 1094.951500578357 1095.793876212977 1096.937498189192 1076.153094597893 423.7937198819837 1079.455091305857 293.0001075585274
1763 0.005 8.815 1 1031.913361126271 972.4087265342207 972.6178594269393 1094.959543794036 1095.803717665794 1096.950026602055 1076.156382341983 423.807950018301 1079.459471380757 293.00010751359
1764 0.005 8.82 1 1031.911433601483 972.4104941424503 972.6196307978591 1094.95150211027 1095.79387753289 1096.937499042366 1076.153219611907 423.8221555464713 1079.455111960589 293.0001075585577
1765 0.005 8.825000000000001 1 1031.91507368881 972.4122816491251 972.6214156907477 1094.959545526932 1095.803718895786 1096.950026946169 1076.156506602499 423.8363340531581 1079.459489483344 293.0001075136208
1766 0.005 8.83 1 1031.91314121346 972.4140390259173 972.6231768220864 1094.951502740344 1095.793877548129 1096.937498036572 1076.153344072348 423.8504880016509 1079.455129112828 293.0001075586162
1767 0.005 8.835000000000001 1 1031.916776515091 972.4158163368992 972.6249515130953 1094.959546031543 1095.803719109908 1096.950026786644 1076.156629332258 423.8646149854158 1079.459507176626 293.0001075136624
1768 0.005 8.84 1 1031.91484029584 972.4175635567568 972.6267024749385 1094.951504741193 1095.793879426423 1096.937499176955 1076.153466785359 423.8787175428054 1079.455151560905 293.0001075586521
1769 0.005 8.845000000000001 1 1031.918470387857 972.4193307475042 972.6284670392814 1094.959547965211 1095.803720558185 1096.950026967434 1076.156753064498 423.892793232811 1079.459527866974 293.0001075137039
1770 0.005 8.85 1 1031.916527883497 972.4210678779992 972.6302079034836 1094.951504819515 1095.793878623821 1096.937497984251 1076.153590190495 423.9068445658949 1079.455168095365 293.0001075586999
1771 0.005 8.855 1 1031.920153139689 972.422825012348 972.6319624039202 1094.959548011755 1095.803720636958 1096.950026830377 1076.15687375311 423.9208691505078 1079.459545239669 293.00010751373
1772 0.005 8.859999999999999 1 1031.918207235726 972.4245521281163 972.6336932446294 1094.951506839649 1095.793880558005 1096.937498926598 1076.153710955895 423.9348695757549 1079.45518748054 293.0001075587065
1773 0.005 8.865 1 1031.921827491601 972.4262992828816 972.6354377574413 1094.959549978108 1095.803721901653 1096.950027180197 1076.156996020179 423.9488433227261 1079.459564399414 293.000107513761
1774 0.005 8.870000000000001 1 1031.919876155793 972.4280164514888 972.6371586436281 1094.951507370045 1095.79388036866 1096.937498086259 1076.153833353183 423.962792984319 1079.455203967284 293.0001075587553
1775 0.005 8.875 1 1031.923491504967 972.4297536938146 972.6388932343323 1094.959550491229 1095.803722197596 1096.950027018732 1076.157116628983 423.9767160724929 1079.459582718669 293.0001075137987
1776 0.005 8.880000000000001 1 1031.921535764953 972.4314609862275 972.6406042375951 1094.951508508087 1095.793881446442 1096.937498593564 1076.153952916196 423.9906151797921 1079.455223237066 293.0001075587887
1777 0.005 8.885 1 1031.925146666692 972.4331883898326 972.642328981776 1094.95955235372 1095.803723476557 1096.950027192674 1076.15723723054 424.004487863958 1079.459602200152 293.0001075138161
1778 0.005 8.890000000000001 1 1031.923185910857 972.4348858724164 972.6440301684472 1094.951509195365 1095.793881749089 1096.93749831548 1076.154072911964 424.0183365791196 1079.455240424221 293.000107558849
1779 0.005 8.895 1 1031.926791622566 972.436603500385 972.6457451278661 1094.959552964711 1095.803723762751 1096.950027000505 1076.157356038858 424.0321589845211 1079.459619329283 293.0001075138762
1780 0.005 8.9 1 1031.92482668865 972.4382912428822 972.6474365641519 1094.951510530024 1095.793883041478 1096.937498702029 1076.154190661479 424.0459574763096 1079.455259809796 293.0001075588795
1781 0.005 8.904999999999999 1 1031.928428668486 972.4399991663508 972.6491418112408 1094.959554735632 1095.803724902927 1096.95002714296 1076.157475187242 424.0597298696262 1079.459638929482 293.0001075139406
1782 0.005 8.91 1 1031.926457704001 972.4416772344392 972.6508235693019 1094.951510945432 1095.793882501119 1096.937497922666 1076.15430992888 424.0734784940357 1079.455276810454 293.0001075589399
1783 0.005 8.915000000000001 1 1031.93005533268 972.4433755182182 972.6525191669843 1094.959555587332 1095.803725678558 1096.95002727288 1076.157594127646 424.0872010629576 1079.459656310073 293.0001075139689
1784 0.005 8.92 1 1031.928080069812 972.4450439808464 972.6541913120483 1094.951512585638 1095.793884247358 1096.937498659122 1076.154427024861 424.1008999732953 1079.455295865883 293.0001075589484
1785 0.005 8.925000000000001 1 1031.931673449521 972.4467326935875 972.6558773302163 1094.959556927456 1095.803726638014 1096.950027438869 1076.157711387232 424.1145728737043 1079.459674896931 293.0001075139994
1786 0.005 8.93 1 1031.929692382619 972.4483916157209 972.6575399279019 1094.951512863125 1095.793883756721 1096.937497752984 1076.154543722792 424.1282225753269 1079.455312988133 293.0001075590047
1787 0.005 8.935 1 1031.933281590492 972.4500708221673 972.6592164322847 1094.959557862662 1095.803727088856 1096.950027357507 1076.157828278063 424.14184620198 1079.459691721139 293.0001075140369
1788 0.005 8.94 1 1031.931296921934 972.4517202751405 972.660869549897 1094.951514872205 1095.793885688949 1096.937498787999 1076.15466141152 424.1554464504875 1079.45533189348 293.0001075590246
1789 0.005 8.945 1 1031.934880727588 972.4533900419758 972.662536610263 1094.95955907865 1095.803728079568 1096.950027466062 1076.157944314981 424.1690207956098 1079.459708731417 293.0001075140703
1790 0.005 8.950000000000001 1 1031.932891068415 972.4550300845898 972.6641803124101 1094.951514998575 1095.793885223411 1096.93749789159 1076.154776785319 424.1825718908401 1079.455348205626 293.0001075590588
1791 0.005 8.955 1 1031.936471174055 972.4566904784011 972.6658379900188 1094.959560358346 1095.803728726784 1096.950027497988 1076.158060383836 424.1960972717739 1079.459726548321 293.0001075141097
1792 0.005 8.960000000000001 1 1031.934477066088 972.4583211791535 972.6674723415357 1094.951516188876 1095.793886565254 1096.9374984339 1076.154891850618 424.209599372099 1079.455366174729 293.0001075590895
1793 0.005 8.965 1 1031.938052922311 972.4599722663161 972.669120703119 1094.959561900733 1095.803729775662 1096.950027660714 1076.158174802003 424.2230758179954 1079.459746384799 293.0001075141453
1794 0.005 8.970000000000001 1 1031.93605380918 972.4615936912269 972.6707457710389 1094.951516784093 1095.793886509227 1096.937497822858 1076.155006662121 424.2365290982015 1079.455382683851 293.0001075591405
1795 0.005 8.975 1 1031.939625053926 972.4632355336236 972.6723848823782 1094.959562649274 1095.803730271734 1096.950027604567 1076.158289270697 424.2499567843449 1079.459762869274 293.0001075141637
1796 0.005 8.98 1 1031.937622006697 972.4648477474584 972.6740007332454 1094.951518365308 1095.79388787978 1096.937498529876 1076.155119901789 424.2633614208569 1079.455401275955 293.0001075591289
1797 0.005 8.984999999999999 1 1031.941188599026 972.4664804102368 972.6756306563867 1094.959563529726 1095.803730810904 1096.950027487368 1076.158402661099 424.2767405578218 1079.459779618343 293.0001075141793
1798 0.005 8.99 1 1031.939180597721 972.4680834740825 972.6772373501639 1094.951518805807 1095.79388773496 1096.937497855761 1076.15523293897 424.2900967332338 1079.455417878053 293.0001075591487
1799 0.005 8.995000000000001 1 1031.942743132561 972.4697070199604 972.6788581511428 1094.95956469269 1095.803731530114 1096.950027557945 1076.158516139149 424.3034276343575 1079.459796736081 293.0001075141993
1800 0.005 9 1 1031.940731352448 972.4713010004242 972.68045575444 1094.951520453649 1095.793889393045 1096.937498611645 1076.15534667169 424.3167357018601 1079.455435378423 293.0001075591826
1801 0.005 9.005000000000001 1 1031.944289124956 972.4729154930739 972.6820674923118 1094.959565870294 1095.803732384627 1096.950027705611 1076.158627994919 424.3300185283595 1079.459814359485 293.000107514225
1802 0.005 9.01 1 1031.942272130294 972.4745004454885 972.6836560599735 1094.951521026101 1095.793889290216 1096.937498013665 1076.155457832853 424.3432784468022 1079.455452097163 293.0001075592361
1803 0.005 9.015000000000001 1 1031.945827172829 972.4761059492349 972.6852588021408 1094.959566600577 1095.803732636013 1096.95002750029 1076.158739811561 424.3565131572524 1079.459831213093 293.000107514262
1804 0.005 9.02 1 1031.943805267714 972.4776819371557 972.6868384022647 1094.951522093128 1095.793890333035 1096.937498259684 1076.155569466934 424.3697254350509 1079.455468652474 293.0001075592609
1805 0.005 9.025 1 1031.947356234751 972.4792785153164 972.6884322073611 1094.959568302745 1095.803734070214 1096.950027998947 1076.158851061213 424.382912605808 1079.459849592819 293.0001075142946
1806 0.005 9.029999999999999 1 1031.945329703414 972.4808456056091 972.6900028962258 1094.95152292673 1095.793890622304 1096.937497944218 1076.155679993636 424.3960773658726 1079.455485793583 293.0001075593235
1807 0.005 9.035 1 1031.94887612658 972.4824333122705 972.6915878313869 1094.95956857888 1095.803733916945 1096.95002751917 1076.158961070494 424.4092166857837 1079.459865789062 293.0001075143131
1808 0.005 9.040000000000001 1 1031.946845608651 972.4839915678523 972.6931496828153 1094.951524357735 1095.793891840077 1096.937498452389 1076.155791015136 424.4223338736975 1079.4555031362 293.0001075593769
1809 0.005 9.045 1 1031.950388116404 972.485570473038 972.6947258028101 1094.959570055488 1095.803734995445 1096.950027785078 1076.159071618458 424.4354261862079 1079.459882625207 293.0001075143555
1810 0.005 9.050000000000001 1 1031.948352834315 972.4871199513159 972.6962788744543 1094.951524903437 1095.793891891559 1096.937498015247 1076.15590088875 424.4484962494299 1079.455518327371 293.0001075594193
1811 0.005 9.055 1 1031.951891330009 972.4886901108317 972.6978462428049 1094.959571001728 1095.803735550565 1096.950027715943 1076.159181046271 424.461541489778 1079.459899488497 293.0001075144078
1812 0.005 9.06 1 1031.949852089079 972.4902308740917 972.6993905873765 1094.951526465541 1095.793893278457 1096.937498623222 1076.156010323118 424.4745645386272 1079.455536638945 293.0001075594355
1813 0.005 9.065 1 1031.953386590057 972.4917923487781 972.7009492643472 1094.959572228123 1095.803736365335 1096.950027909779 1076.159290679687 424.487562875776 1079.459916589813 293.0001075144446
1814 0.005 9.07 1 1031.951341992055 972.4933244495247 972.7024849432552 1094.951526530214 1095.793893055341 1096.937497914647 1076.156118345509 424.5005390911547 1079.455552089945 293.000107559456
1815 0.005 9.075000000000001 1 1031.954873506744 972.4948772963194 972.704034983652 1094.959572821885 1095.803736453411 1096.950027656112 1076.159398662073 424.5134906352405 1079.459933115891 293.0001075144899
1816 0.005 9.08 1 1031.95282457998 972.4964008048148 972.7055620644497 1094.95152832905 1095.79389471296 1096.937498660719 1076.156226564703 424.5264201874491 1079.455569519569 293.0001075594852
1817 0.005 9.085000000000001 1 1031.956352150552 972.4979450848002 972.7071035338073 1094.959574243267 1095.803737549091 1096.950027799102 1076.159506511504 424.5393252153287 1079.459951106966 293.0001075145236
1818 0.005 9.09 1 1031.954298696381 972.4994600522285 972.7086220649575 1094.951528503291 1095.793894428722 1096.937498080796 1076.156332963523 424.5522077113852 1079.455584929999 293.0001075595207
1819 0.005 9.095000000000001 1 1031.957821792997 972.5009958235722 972.7101550134287 1094.959575057856 1095.803738006641 1096.95002774928 1076.159613272291 424.5650660883013 1079.459966796824 293.0001075145551
1820 0.005 9.1 1 1031.955764939444 972.5025023127669 972.7116650668652 1094.951530192783 1095.793895888228 1096.93749872995 1076.156440191858 424.577902712799 1079.455602366001 293.0001075595429
1821 0.005 9.105 1 1031.959283470079 972.5040296292473 972.7131895568854 1094.959576159742 1095.803738759279 1096.950027840405 1076.159719059655 424.590715075908 1079.459982167027 293.0001075145837
1822 0.005 9.109999999999999 1 1031.957223046649 972.5055276978334 972.714691180721 1094.951531040669 1095.793895992713 1096.937498215128 1076.156546676103 424.6035059526912 1079.455618530909 293.000107559593
1823 0.005 9.115 1 1031.960737292029 972.5070466220881 972.7162072712766 1094.959576924181 1095.803739320957 1096.950027833429 1076.159825405011 424.6162725292169 1079.459997616008 293.000107514657
1824 0.005 9.120000000000001 1 1031.958672964591 972.5085363271658 972.7177005212279 1094.95153227731 1095.793897139695 1096.937498695563 1076.156653013488 424.6290172392834 1079.455634683512 293.0001075596289
1825 0.005 9.125 1 1031.962183229372 972.5100469157313 972.7192082710449 1094.959578012319 1095.803740023568 1096.950027840091 1076.159931244766 424.6417378718774 1079.460014937413 293.0001075146927
1826 0.005 9.130000000000001 1 1031.960114783143 972.5115283087325 972.7206932067069 1094.951533017348 1095.793897069292 1096.937498176663 1076.156758567505 424.654436467211 1079.455650410194 293.0001075596483
1827 0.005 9.135 1 1031.963621089497 972.5130306141651 972.722192669469 1094.959578968159 1095.803740798047 1096.950027998883 1076.160036110028 424.6671113159946 1079.460030797476 293.0001075147129
1828 0.005 9.140000000000001 1 1031.961548930127 972.5145037579181 972.7236693433344 1094.951534119043 1095.793898423156 1096.93749873098 1076.156862716173 424.6797645938095 1079.455667478517 293.0001075596509
1829 0.005 9.145 1 1031.965051086938 972.5159978417286 972.725160579465 1094.959580076414 1095.803741241209 1096.950027842903 1076.160140445459 424.6923940080389 1079.46004681057 293.0001075147308
1830 0.005 9.15 1 1031.962974118298 972.5174627895732 972.7266290534377 1094.95153459825 1095.79389814531 1096.937498141601 1076.156966691016 424.7050018732889 1079.455681138816 293.0001075597038
1831 0.005 9.154999999999999 1 1031.966472730634 972.5189487051887 972.7281121156744 1094.959580583941 1095.803741573291 1096.950027604594 1076.160244323294 424.7175860033166 1079.46006173829 293.0001075147685
1832 0.005 9.16 1 1031.964392615438 972.5204055144723 972.7295724447062 1094.951535925423 1095.793899735776 1096.937498852504 1076.157070355916 424.7301486266059 1079.455697734794 293.0001075597351
1833 0.005 9.165000000000001 1 1031.967887312223 972.5218833209638 972.7310473901578 1094.959582000328 1095.803742549185 1096.950027908238 1076.160347470931 424.7426876180102 1079.460078427246 293.000107514793
1834 0.005 9.17 1 1031.965802735129 972.5233320445077 972.7324996273161 1094.951536266121 1095.793899291072 1096.937498191372 1076.157172694051 424.7552052396994 1079.455713275822 293.0001075597889
1835 0.005 9.175000000000001 1 1031.969293475402 972.524801794796 972.7339665121692 1094.959582948349 1095.803743191476 1096.950028030786 1076.160450496924 424.7676992912649 1079.460092550187 293.0001075148482
1836 0.005 9.18 1 1031.967205598822 972.5262424898386 972.7354107145718 1094.951537669013 1095.793900943574 1096.937498748557 1076.157275275488 424.7801723270745 1079.45572990242 293.0001075597945
1837 0.005 9.185 1 1031.970692306261 972.5277042388643 972.7368695864049 1094.959584010458 1095.803743742978 1096.950027952872 1076.16055223559 424.7926217808531 1079.460108571135 293.0001075148718
1838 0.005 9.19 1 1031.968600289965 972.5291369585071 972.7383058083968 1094.951538104811 1095.793900625958 1096.937498253731 1076.157376899703 424.8050499830376 1079.455744274449 293.0001075598308
1839 0.005 9.195 1 1031.972083222653 972.5305907581892 972.7397567347226 1094.959584715076 1095.803744189593 1096.950027853477 1076.160654543143 424.8174546744185 1079.46012332921 293.000107514918
1840 0.005 9.200000000000001 1 1031.969987570691 972.5320155562811 972.7411850259664 1094.951539507096 1095.793902160624 1096.937498827938 1076.157477958435 424.8298383579596 1079.455760041749 293.0001075598348
1841 0.005 9.205 1 1031.973466689891 972.5334614620044 972.7426280502741 1094.959585919649 1095.803745011382 1096.950027950687 1076.160755667713 424.842198629104 1079.460139030739 293.0001075149336
1842 0.005 9.210000000000001 1 1031.971366536746 972.5348783898207 972.7440484699537 1094.951539517763 1095.793901574958 1096.937498048652 1076.157578355287 424.8545381111679 1079.455773678166 293.0001075598834
1843 0.005 9.215 1 1031.974842540909 972.5363164550948 972.745483644907 1094.959586837125 1095.803745694199 1096.950028141739 1076.160856251783 424.8668542734764 1079.460153981272 293.000107514981
1844 0.005 9.220000000000001 1 1031.972739365328 972.5377255707465 972.7468962462443 1094.951541398839 1095.793903449419 1096.93749904497 1076.157678612414 424.8791495401006 1079.455790845524 293.0001075599201
1845 0.005 9.225 1 1031.976211169199 972.5391558489018 972.7483236297701 1094.959588035302 1095.803746313693 1096.950028012223 1076.160956262347 424.8914215574945 1079.460168319192 293.0001075149984
1846 0.005 9.23 1 1031.974103283698 972.5405571984631 972.7497284618169 1094.951541095497 1095.79390273468 1096.937498160328 1076.157777910284 424.9036728250509 1079.455803458295 293.0001075599582
1847 0.005 9.234999999999999 1 1031.977571734807 972.5419797391723 972.7511481001367 1094.959588629571 1095.803746643505 1096.950027850119 1076.16105509612 424.9159009933135 1079.460182765483 293.0001075150273
1848 0.005 9.24 1 1031.975461346584 972.5433733834602 972.7525452173514 1094.951543336248 1095.793904663743 1096.937499223723 1076.15787799978 424.9281083295848 1079.455821575227 293.0001075599806
1849 0.005 9.245000000000001 1 1031.978925555112 972.544788240589 972.7539571674156 1094.959589806874 1095.803747481407 1096.950027964562 1076.161154947126 424.9402926835294 1079.460197135059 293.0001075150532
1850 0.005 9.25 1 1031.976809899643 972.5461742225624 972.755346615273 1094.951542693807 1095.793903678432 1096.937498018692 1076.157975935093 424.9524564485047 1079.455833126853 293.0001075600254
1851 0.005 9.255000000000001 1 1031.980271241728 972.5475814481395 972.756750933662 1094.959590681986 1095.803748163843 1096.950028156525 1076.161252826151 424.9645973047666 1079.460212365863 293.0001075151143
1852 0.005 9.26 1 1031.97815362803 972.5489598270908 972.7581327744404 1094.951545090589 1095.793905862304 1096.937499184072 1076.158075020267 424.9767176885338 1079.455849861241 293.000107560049
1853 0.005 9.265000000000001 1 1031.981610518179 972.5503594700634 972.7595294979685 1094.959591672976 1095.803748681662 1096.950028028967 1076.16135010605 424.9888152126571 1079.460228329522 293.0001075151509
1854 0.005 9.27 1 1031.979487942115 972.5517302897492 972.7609037785033 1094.951544619884 1095.793905003179 1096.937498182513 1076.158171556765 425.0008923179689 1079.455863131032 293.0001075600941
1855 0.005 9.275 1 1031.982941826648 972.5531224029156 972.7622929714578 1094.959592414302 1095.803749100862 1096.950027904813 1076.161447137621 425.0129467405702 1079.460244169218 293.0001075151819
1856 0.005 9.279999999999999 1 1031.980816208871 972.5544857189801 972.7636597387346 1094.951546452952 1095.793906691595 1096.937499185203 1076.158269199362 425.0249807440848 1079.455879523063 293.0001075601375
1857 0.005 9.285 1 1031.984266550492 972.5558703522282 972.7650414412872 1094.959593514489 1095.80375000794 1096.950028000875 1076.161544181026 425.0369923127669 1079.460259126755 293.0001075152102
1858 0.005 9.290000000000001 1 1031.982136253826 972.5572262094302 972.7664007496497 1094.951546205014 1095.793905983707 1096.937498137717 1076.158364499881 425.0489835521686 1079.455892283455 293.0001075601924
1859 0.005 9.295 1 1031.98558357529 972.5586034131817 972.7677750197223 1094.959594369997 1095.803750455845 1096.950028126965 1076.161641075254 425.0609558585926 1079.460273075556 293.000107515262
1860 0.005 9.300000000000001 1 1031.983450494184 972.559951868921 972.7691269189537 1094.951548384279 1095.793907919106 1096.93749912596 1076.158461154608 425.0729055090195 1079.455909058103 293.0001075602154
1861 0.005 9.305 1 1031.986893887712 972.5613216917776 972.7704938039077 1094.959595193038 1095.80375105922 1096.95002809791 1076.161736901557 425.0848319486626 1079.460286390107 293.0001075152635
1862 0.005 9.31 1 1031.984756725146 972.5626627911681 972.7718383379398 1094.951548805926 1095.793907838744 1096.937498550642 1076.158556539319 425.0967379775122 1079.455922572296 293.0001075602468
1863 0.005 9.315 1 1031.988196822307 972.5640252835852 972.7731978918058 1094.959595799593 1095.803751299258 1096.950027952136 1076.161832708028 425.1086212941968 1079.460300325164 293.0001075152989
1864 0.005 9.32 1 1031.986056587001 972.5653590776145 972.7745351134504 1094.951550193187 1095.79390907126 1096.937499160608 1076.158652611676 425.1204846512891 1079.455938905235 293.0001075602678
1865 0.005 9.325000000000001 1 1031.98949288289 972.5667142860985 972.775887376472 1094.959596293589 1095.803751649974 1096.950027663658 1076.161927461438 425.1323256780687 1079.460316310994 293.0001075153243
1866 0.005 9.33 1 1031.987348317602 972.5680408182543 972.7772173339323 1094.951550138742 1095.793908671573 1096.937498472446 1076.158745594898 425.1441468231019 1079.455952433133 293.0001075603105
1867 0.005 9.335000000000001 1 1031.990782089522 972.5693887942002 972.7785623587221 1094.959597640551 1095.803752483589 1096.950027991181 1076.162021823226 425.1559457610037 1079.460330875107 293.0001075153714
1868 0.005 9.34 1 1031.988634468129 972.5707081180374 972.7798851058371 1094.951551927537 1095.793910344388 1096.937499393362 1076.158840050236 425.167724831216 1079.455967327103 293.0001075603357
1869 0.005 9.345000000000001 1 1031.992064412397 972.572048909473 972.7812229408219 1094.959598768503 1095.803753437811 1096.950028159323 1076.162116161484 425.17948176793 1079.460345493131 293.0001075153959
1870 0.005 9.35 1 1031.989912137771 972.5733610678494 972.7825385164342 1094.951551478731 1095.793909342508 1096.937498219489 1076.158932862888 425.1912189083037 1079.455979135917 293.0001075603739
1871 0.005 9.355 1 1031.993339205947 972.5746947195132 972.7838692057308 1094.959599299286 1095.80375370826 1096.95002805809 1076.16220865273 425.2029340046387 1079.460359479406 293.0001075154355
1872 0.005 9.359999999999999 1 1031.991184455165 972.5759997665942 972.785177660587 1094.95155354075 1095.793911259667 1096.937499237861 1076.15902645274 425.2146293778437 1079.455994388411 293.0001075603907
1873 0.005 9.365 1 1031.99460774557 972.5773263278545 972.7865012576692 1094.959600119071 1095.803754316255 1096.950027993192 1076.162301766314 425.2263028016405 1079.460373941909 293.0001075154659
1874 0.005 9.370000000000001 1 1031.992448954306 972.5786243049652 972.7878026443851 1094.951553603199 1095.793910745993 1096.937498490623 1076.159119419947 425.2379566210999 1079.456006736586 293.0001075604359
1875 0.005 9.375 1 1031.995868848544 972.5799438201502 972.7891191892578 1094.959600588239 1095.80375450638 1096.950027800141 1076.162393808534 425.2495884542835 1079.460387404855 293.000107515508
1876 0.005 9.380000000000001 1 1031.993707936393 972.5812347791147 972.790413548709 1094.951555313618 1095.79391230448 1096.937499219092 1076.15921162357 425.2612008123452 1079.456022049424 293.0001075604802
1877 0.005 9.385 1 1031.997124169607 972.5825472992479 972.7917230901288 1094.959602214145 1095.803755836646 1096.950028478882 1076.162486582817 425.2727914090037 1079.460402425261 293.0001075155335
1878 0.005 9.390000000000001 1 1031.994958997398 972.5838312820124 972.7930104728821 1094.951555431101 1095.793912011297 1096.937498487448 1076.159303632826 425.2843625290492 1079.456034771711 293.0001075605104
1879 0.005 9.395 1 1031.998371586968 972.5851368492437 972.794313059205 1094.959602403605 1095.803755780865 1096.950028070745 1076.162577791438 425.2959119324871 1079.46041439717 293.0001075155786
1880 0.005 9.4 1 1031.996204067313 972.5864139078446 972.7955935113089 1094.951557100727 1095.793913347827 1096.937498972193 1076.159395835899 425.3074419462781 1079.456047632411 293.0001075605413
1881 0.005 9.404999999999999 1 1031.999613269321 972.587712569557 972.7968891870812 1094.95960321116 1095.803756227829 1096.950028095281 1076.162668960799 425.3189503114543 1079.460428670644 293.0001075156069
1882 0.005 9.41 1 1031.997442007943 972.5889827446493 972.7981627485672 1094.951557186947 1095.793913003456 1096.937498544848 1076.159486937944 425.3304394388765 1079.456061089154 293.000107560568
1883 0.005 9.415000000000001 1 1032.000848013108 972.5902745457712 972.7994515614894 1094.959603889824 1095.803757143781 1096.950028121062 1076.162758862804 425.3419069500625 1079.460442274925 293.0001075156554
1884 0.005 9.42 1 1031.998673873056 972.5915378863504 972.8007182863922 1094.951558775819 1095.79391428838 1096.93749905755 1076.159576787808 425.3533552640611 1079.456076451768 293.0001075606042
1885 0.005 9.425000000000001 1 1032.002076046824 972.5928228730436 972.8020002781418 1094.959604715644 1095.803757518536 1096.950028428978 1076.162848717913 425.3647820739666 1079.460455980662 293.0001075156808
1886 0.005 9.43 1 1031.999898457899 972.5940794207826 972.8032602055239 1094.951559459138 1095.793914702439 1096.937498779377 1076.159667069573 425.3761897481727 1079.456088884702 293.0001075606266
1887 0.005 9.435 1 1032.003297582222 972.5953576374197 972.8045354200589 1094.959605175914 1095.803757695662 1096.95002801478 1076.162938415949 425.3875760217431 1079.460467662213 293.0001075157102
1888 0.005 9.44 1 1032.001117364551 972.5966074377546 972.8057885978379 1094.951560286461 1095.793915357025 1096.93749889783 1076.159755098761 425.398943177247 1079.456103321416 293.0001075606694
1889 0.005 9.445 1 1032.004513280605 972.5978789313708 972.8070570888996 1094.959606668944 1095.803758998135 1096.95002866539 1076.163027721101 425.4102890084966 1079.460482412859 293.0001075157322
1890 0.005 9.450000000000001 1 1032.002329224234 972.5991220286639 972.8083035574053 1094.951560892474 1095.793915419991 1096.937498579902 1076.159843923036 425.4216159076348 1079.456117618773 293.0001075606887
1891 0.005 9.455 1 1032.005721448317 972.6003869249749 972.8095654443275 1094.959606678008 1095.803757905497 1096.950027458141 1076.16311836395 425.432921885125 1079.46049392603 293.0001075157945
1892 0.005 9.460000000000001 1 1032.003534657646 972.6016233673657 972.810805252282 1094.951562145229 1095.793916674221 1096.937499107614 1076.159932073772 425.4442085373324 1079.456131726924 293.0001075607204
1893 0.005 9.465 1 1032.006924176745 972.6028816303449 972.81206050178 1094.959607941564 1095.803759089044 1096.950028020593 1076.163206764288 425.455474309615 1079.460509352831 293.0001075158025
1894 0.005 9.470000000000001 1 1032.004734140857 972.6041114594824 972.8132936929172 1094.951563233333 1095.793917240041 1096.93749925466 1076.160020774409 425.4667208931833 1079.456145624989 293.0001075607382
1895 0.005 9.475 1 1032.008120113442 972.6053631304505 972.8145423447928 1094.959608558609 1095.803759208263 1096.950027613153 1076.163294548555 425.4779468095181 1079.460522977402 293.0001075158438
1896 0.005 9.48 1 1032.005927100726 972.6065863891604 972.815768963764 1094.951563456977 1095.793917384474 1096.937498834118 1076.160108533518 425.4891536005753 1079.45615904702 293.0001075607948
1897 0.005 9.484999999999999 1 1032.009309882303 972.607831512603 972.8170110652352 1094.959609875594 1095.803760409747 1096.950028214231 1076.163381444511 425.5003397565937 1079.460536318812 293.0001075158784
1898 0.005 9.49 1 1032.007113647325 972.6090482442337 972.8182311524926 1094.951564342173 1095.793917699973 1096.937498694887 1076.160196283199 425.5115068408786 1079.456172519009 293.0001075608238
1899 0.005 9.495000000000001 1 1032.010493040311 972.6102868596812 972.8194667400716 1094.959609935955 1095.803760194699 1096.950027700242 1076.163468714587 425.5226534195601 1079.460548432876 293.000107515914
1900 0.005 9.5 1 1032.008294276678 972.6114970213386 972.8206802544686 1094.951565069874 1095.793919109205 1096.937499399716 1076.16028074283 425.5337807881774 1079.456186553267 293.000107560849
1901 0.005 9.505000000000001 1 1032.01167112133 972.6127291723762 972.8219093738262 1094.959611724264 1095.803761827499 1096.950028524028 1076.163555447165 425.5448879990726 1079.460562638709 293.0001075159438
1902 0.005 9.51 1 1032.009468558773 972.6139328886001 972.8231164410383 1094.951566080665 1095.793919564453 1096.937499275836 1076.160366538975 425.5559760661239 1079.456200509729 293.0001075608783
1903 0.005 9.515000000000001 1 1032.012841705427 972.6151586132697 972.8243391307831 1094.959611753882 1095.803761410294 1096.950027716771 1076.163640435847 425.5670440433446 1079.460574301999 293.0001075159931
1904 0.005 9.52 1 1032.010636668117 972.6163559271217 972.8255397903475 1094.951566924979 1095.793920161735 1096.937499429496 1076.160453239595 425.5780929526802 1079.456213026131 293.0001075609137
1905 0.005 9.525 1 1032.014006656186 972.6175752699637 972.8267560900337 1094.959613335139 1095.803762964459 1096.950028722093 1076.163725703517 425.5891218249505 1079.460587568518 293.0001075160144
1906 0.005 9.529999999999999 1 1032.011798393806 972.6187662207074 972.8279503813704 1094.95156734191 1095.793920086339 1096.937498819093 1076.160537926877 425.6001316538038 1079.456225520089 293.0001075609247
1907 0.005 9.535 1 1032.015164906891 972.6199792198954 972.8291603396277 1094.959612879773 1095.803762063941 1096.950027676287 1076.163810452923 425.6111215300671 1079.460599035928 293.0001075160419
1908 0.005 9.540000000000001 1 1032.012954463951 972.6211638547293 972.8303483081093 1094.951568876693 1095.793921459299 1096.937499568865 1076.16062381838 425.6220924931085 1079.456239280366 293.000107560943
1909 0.005 9.545 1 1032.016318028425 972.6223705553545 972.8315519639176 1094.959614476861 1095.803763708305 1096.950028490766 1076.163895331034 425.6330435260506 1079.460614076386 293.000107516055
1910 0.005 9.550000000000001 1 1032.014103775812 972.6235489095154 972.8327336491463 1094.951569158427 1095.79392137776 1096.937499229198 1076.16070860292 425.6439757163001 1079.456251553115 293.0001075609882
1911 0.005 9.555 1 1032.017464507056 972.6247493515804 972.8339310396801 1094.959614684741 1095.803763526585 1096.950027929334 1076.16397989411 425.6548881337682 1079.460625787651 293.0001075160893
1912 0.005 9.56 1 1032.015247429359 972.6259214673287 972.8351064858409 1094.95157029565 1095.793922303425 1096.937499509379 1076.160793211624 425.6657817623029 1079.456264018413 293.0001075610192
1913 0.005 9.565 1 1032.018605936573 972.6271156943174 972.836297655705 1094.959616359762 1095.803764880769 1096.950028495381 1076.16406451419 425.6766555529867 1079.460640460941 293.0001075161209
1914 0.005 9.57 1 1032.01638489463 972.6282816105977 972.8374669006106 1094.951570148987 1095.7939220046 1096.937498942218 1076.160876219088 425.6875106608035 1079.456276031496 293.000107561024
1915 0.005 9.575000000000001 1 1032.019739560628 972.6294696575317 972.838651886401 1094.959616236953 1095.803764462067 1096.950027959716 1076.164146925247 425.6983461386605 1079.460650663308 293.0001075161433
1916 0.005 9.58 1 1032.017517116595 972.6306294215784 972.8398149684025 1094.951572077455 1095.793923577675 1096.937499645007 1076.16095967412 425.7091629588356 1079.45629011716 293.0001075610539
1917 0.005 9.585000000000001 1 1032.020868912171 972.6318113334202 972.8409938206385 1094.95961755313 1095.803765556413 1096.950028565509 1076.164230479902 425.7199601861719 1079.460665161983 293.0001075161719
1918 0.005 9.59 1 1032.018642713742 972.6329649765011 972.8421507774171 1094.951571949771 1095.793923177915 1096.937498935034 1076.161042219938 425.7307388866272 1079.456302759934 293.0001075611219
1919 0.005 9.595000000000001 1 1032.021991040637 972.6341407894977 972.8433235266241 1094.959617487576 1095.803765186558 1096.950027947552 1076.164312474174 425.7414980459055 1079.460676308692 293.0001075162171
1920 0.005 9.6 1 1032.019763073232 972.6352883585133 972.8444744082069 1094.951573481588 1095.793924374538 1096.937499383641 1076.161125424361 425.752238738272 1079.456316301692 293.0001075611738
1921 0.005 9.605 1 1032.023108845876 972.6364581160448 972.8456410956011 1094.959619179336 1095.803766748436 1096.950028683778 1076.164395639512 425.7629599949511 1079.460690510729 293.0001075162447
1922 0.005 9.609999999999999 1 1032.020876841066 972.6375996444149 972.8467859346325 1094.951573445031 1095.793924225358 1096.937499107076 1076.161207130598 425.7736628535855 1079.456328192989 293.0001075612064
1923 0.005 9.615 1 1032.024219571229 972.6387633810873 972.8479465942523 1094.95961934609 1095.803766468002 1096.950028297541 1076.164476440753 425.7843463821639 1079.460702147816 293.0001075162842
1924 0.005 9.620000000000001 1 1032.021985171745 972.6398989130432 972.8490854347832 1094.95157485273 1095.793925380053 1096.937499303223 1076.161288471308 425.7950116420428 1079.456341313667 293.0001075612315
1925 0.005 9.625 1 1032.025325509817 972.6410566706584 972.8502401129851 1094.959620354127 1095.803767423813 1096.950028506017 1076.164558561519 425.8056574582619 1079.460716040595 293.0001075162935
1926 0.005 9.630000000000001 1 1032.02308742805 972.642186239734 972.8513729842147 1094.951574868765 1095.793925021243 1096.937499021776 1076.161369704906 425.816285033867 1079.456351781282 293.0001075612705
1927 0.005 9.635 1 1032.026424846625 972.6433380563534 972.8525217212546 1094.959620868218 1095.803767562482 1096.950028168937 1076.164639083769 425.8268934157032 1079.460726801081 293.0001075163328
1928 0.005 9.640000000000001 1 1032.024184546815 972.64446170495 972.8536486673984 1094.951576186418 1095.793926080122 1096.937499378589 1076.161450232195 425.8374835968598 1079.456364458102 293.0001075613008
1929 0.005 9.645 1 1032.02751901062 972.645607618785 972.8547914988175 1094.959621948472 1095.803768651974 1096.9500287816 1076.164718971312 425.8480546231203 1079.460739834603 293.0001075163456
1930 0.005 9.65 1 1032.025275446773 972.6467253805101 972.8559125560632 1094.951576537023 1095.793926116674 1096.937499101627 1076.161529356694 425.8586075501685 1079.456376199448 293.0001075613231
1931 0.005 9.654999999999999 1 1032.028607739309 972.6478654293782 972.8570495166239 1094.959622615713 1095.803768567776 1096.950028223291 1076.164799416149 425.8691413617761 1079.460752181522 293.0001075163613
1932 0.005 9.66 1 1032.02636101799 972.6489773458189 972.8581647261874 1094.951577265747 1095.793926802609 1096.937499171602 1076.161610628104 425.8796571715992 1079.456387949561 293.0001075613565
1933 0.005 9.665000000000001 1 1032.029690830393 972.6501115686733 972.8592958565412 1094.959623950653 1095.803770066256 1096.950028993143 1076.164879280021 425.890153987767 1079.460765279825 293.0001075163992
1934 0.005 9.67 1 1032.027440834054 972.6512176745219 972.8604052504238 1094.951577605847 1095.793926766051 1096.937499015493 1076.161689443448 425.9006328040472 1079.456399466045 293.0001075613737
1935 0.005 9.675000000000001 1 1032.030767054441 972.6523461030253 972.8615305827732 1094.95962379267 1095.80376938158 1096.95002820965 1076.164958082698 425.9110927016666 1079.460774412907 293.0001075164346
1936 0.005 9.68 1 1032.028515455406 972.6534464388182 972.8626342050507 1094.951578776951 1095.793927912396 1096.937499253704 1076.161769219419 425.9215346918461 1079.456411984011 293.0001075614017
1937 0.005 9.685 1 1032.031839351388 972.6545691145573 972.8637537811937 1094.959625048634 1095.803770490336 1096.950028644613 1076.165036828685 425.931957852765 1079.460788363439 293.0001075164911
1938 0.005 9.69 1 1032.029584190218 972.6556637136759 972.864851665846 1094.951579095507 1095.793927782199 1096.937499140837 1076.161847148222 425.9423631393545 1079.456422918061 293.0001075614309
1939 0.005 9.695 1 1032.032905416454 972.6567806732181 972.8659655224067 1094.959625602013 1095.803770667719 1096.950028482966 1076.165115754553 425.9527496414983 1079.46079932324 293.0001075165152
1940 0.005 9.700000000000001 1 1032.030647646629 972.6578695752108 972.8670577036647 1094.951580497632 1095.79392917812 1096.937499550233 1076.16192543251 425.9631184277605 1079.456435041502 293.0001075614621
1941 0.005 9.705 1 1032.033966978497 972.6589808562769 972.8681658809213 1094.959626952265 1095.80377178365 1096.950028808249 1076.165193634705 425.9734684467246 1079.460814139954 293.0001075165299
1942 0.005 9.710000000000001 1 1032.031704964896 972.6600640920275 972.869252394339 1094.951579986526 1095.793928353595 1096.93749892886 1076.162002509137 425.9838008636107 1079.456446472268 293.0001075614962
1943 0.005 9.715 1 1032.035021175408 972.6611697258552 972.8703549185685 1094.95962674729 1095.803771260184 1096.95002812937 1076.165271277481 425.994114531683 1079.46082383017 293.0001075165474
1944 0.005 9.720000000000001 1 1032.032757484623 972.6622473376085 972.8714358040984 1094.951581677837 1095.793929852597 1096.93749943289 1076.162080212773 426.0044106478783 1079.456458451281 293.0001075615142
1945 0.005 9.725 1 1032.036071573561 972.6633473660693 972.8725327195967 1094.959628355574 1095.803772853381 1096.950028978811 1076.16534892398 426.0146881552277 1079.460837446439 293.0001075165707
1946 0.005 9.73 1 1032.033804436596 972.6644193857983 972.8736080084316 1094.951581927553 1095.793929662138 1096.937499213948 1076.162157507528 426.0249482527901 1079.456469489725 293.0001075615498
1947 0.005 9.734999999999999 1 1032.037115463751 972.6655138402615 972.8746993480427 1094.959628621171 1095.80377253652 1096.950028526027 1076.165425657414 426.0351897373994 1079.460848280886 293.0001075166159
1948 0.005 9.74 1 1032.03484643952 972.6665803054876 972.875769081019 1094.951582659193 1095.793930463348 1096.937499167457 1076.162234412355 426.0454137852794 1079.456481357251 293.000107561598
1949 0.005 9.745000000000001 1 1032.038154664061 972.667669222319 972.8768548796027 1094.959629592575 1095.803773558083 1096.950028923068 1076.165502013337 426.055619292714 1079.460861053412 293.0001075166529
1950 0.005 9.75 1 1032.035882747462 972.6687301680355 972.8779190882904 1094.951583204757 1095.793930344724 1096.937498939212 1076.162310900731 426.0658074753516 1079.456492853086 293.0001075616194
1951 0.005 9.755000000000001 1 1032.039188007064 972.6698135824615 972.8789993810514 1094.959629614467 1095.80377318373 1096.950028301406 1076.16557775432 426.0759772516319 1079.460872458376 293.000107516691
1952 0.005 9.76 1 1032.036913978855 972.6708690453671 972.8800581069883 1094.951584321123 1095.793931770125 1096.937499603177 1076.162388067666 426.0861297039941 1079.456503327659 293.0001075616526
1953 0.005 9.765000000000001 1 1032.040216950468 972.6719469936422 972.8811329301831 1094.959631105082 1095.803774590711 1096.950029023052 1076.165653889071 426.0962638366517 1079.460884977059 293.0001075167317
1954 0.005 9.77 1 1032.037939383484 972.6729970018305 972.8821861962322 1094.951584134571 1095.793931050243 1096.937498774481 1076.162462618904 426.106380743784 1079.456514174588 293.0001075616856
1955 0.005 9.775 1 1032.041240034831 972.6740695170226 972.8832555829135 1094.959631372913 1095.803774271643 1096.950028417113 1076.165728920115 426.1164793952571 1079.460895604877 293.000107516742
1956 0.005 9.779999999999999 1 1032.038960027799 972.675114111897 972.8843034316926 1094.951585302537 1095.793932233267 1096.937499386205 1076.162538536359 426.1265608445439 1079.456525898894 293.0001075617219
1957 0.005 9.785 1 1032.042258663801 972.6761812309214 972.8853674207834 1094.95963296125 1095.803775796538 1096.950029211079 1076.165805110419 426.1366241001481 1079.460907612694 293.0001075167527
1958 0.005 9.790000000000001 1 1032.039975649467 972.6772204430297 972.8864098880737 1094.951585816478 1095.793932458565 1096.937499169611 1076.16261277586 426.1466702736635 1079.456537099238 293.0001075617588
1959 0.005 9.795 1 1032.04327113256 972.6782821951247 972.8874685053195 1094.959632802188 1095.803775183969 1096.950028519745 1076.165878624834 426.1566983165642 1079.460918010719 293.0001075168081
1960 0.005 9.800000000000001 1 1032.040985651897 972.6793160598153 972.8885056195026 1094.951586255121 1095.79393284397 1096.937499155781 1076.162687413546 426.1667092840639 1079.456549267924 293.0001075617871
1961 0.005 9.805 1 1032.044278958417 972.6803724831617 972.8895589052183 1094.959634174397 1095.803776480501 1096.950029062904 1076.165952952715 426.1767022900634 1079.460929724384 293.0001075168375
1962 0.005 9.81 1 1032.041991055519 972.6814010349971 972.8905907054287 1094.951587199259 1095.793933207622 1096.937498948561 1076.162761064097 426.1866782815679 1079.456561517341 293.0001075617854
1963 0.005 9.815 1 1032.045281163806 972.6824521673035 972.8916386984909 1094.959634043804 1095.803776131091 1096.950028648989 1076.166026604693 426.1966362307617 1079.460940605617 293.0001075168493
1964 0.005 9.82 1 1032.042991359904 972.6834754321316 972.8926652064918 1094.95158816877 1095.793934052238 1096.937499353144 1076.162835239893 426.2065773833461 1079.456573360496 293.0001075617993
1965 0.005 9.825000000000001 1 1032.046279140144 972.6845212983779 972.8937079326084 1094.95963591595 1095.803777912531 1096.950029480734 1076.166100673727 426.2165005388584 1079.460952937062 293.0001075169052
1966 0.005 9.83 1 1032.043985975044 972.6855393180002 972.894729192539 1094.951587760909 1095.79393330328 1096.937498552076 1076.162908798491 426.2264069374544 1079.456583303199 293.0001075618165
1967 0.005 9.835000000000001 1 1032.047271052145 972.6865799505739 972.8957666806278 1094.959635840044 1095.803777487476 1096.950028951517 1076.166173030704 426.2362954145386 1079.460963684233 293.0001075169562
1968 0.005 9.84 1 1032.044976170725 972.6875927575162 972.8967827259091 1094.95158900831 1095.793934459183 1096.937498928455 1076.162981779538 426.2461671972586 1079.456595683322 293.0001075618533
1969 0.005 9.845000000000001 1 1032.048258650502 972.6886281938258 972.897815014966 1094.959637293034 1095.803778832118 1096.950029666069 1076.166245999126 426.2560215674539 1079.460974796608 293.0001075169754
1970 0.005 9.85 1 1032.045961223486 972.6896358191063 972.8988258747416 1094.951589544129 1095.793934638973 1096.937498723216 1076.163054232774 426.265859167976 1079.456606357166 293.0001075618794
1971 0.005 9.855 1 1032.049240547887 972.6906660861139 972.8998529916788 1094.959637044784 1095.803778253858 1096.950029140588 1076.166318281909 426.2756788401589 1079.460984062216 293.000107516999
1972 0.005 9.859999999999999 1 1032.046941321171 972.6916685622158 972.900858700254 1094.951590520847 1095.79393534006 1096.937498785111 1076.16312698703 426.2854818991215 1079.456617465204 293.0001075619036
1973 0.005 9.865 1 1032.050219008848 972.6926936987559 972.9018806843475 1094.959638330947 1095.803779439359 1096.950029560045 1076.166390827609 426.2952671705789 1079.460996974292 293.0001075170318
1974 0.005 9.870000000000001 1 1032.04791609356 972.6936910549747 972.9028812680305 1094.951590439903 1095.793935080114 1096.937498408332 1076.16319794232 426.3050359483874 1079.45662801065 293.0001075619233
1975 0.005 9.875 1 1032.051191230194 972.6947110905049 972.9038981476848 1094.959638837732 1095.803779553761 1096.950029469691 1076.166462444088 426.314787093771 1079.461007221381 293.0001075170712
1976 0.005 9.880000000000001 1 1032.048886482145 972.6957033629545 972.9048936462476 1094.951591745233 1095.793936302907 1096.937498881842 1076.163270211991 426.3245217928748 1079.456639890831 293.0001075619661
1977 0.005 9.885 1 1032.052159164427 972.6967183281571 972.9059054550327 1094.959639608393 1095.803780140523 1096.95002954937 1076.16653365503 426.3342388845429 1079.461019708141 293.000107517087
1978 0.005 9.890000000000001 1 1032.049851497676 972.6977055453663 972.9068958966317 1094.951591728796 1095.793936069676 1096.937498492974 1076.163340572243 426.3439396251757 1079.456650806736 293.0001075619993
1979 0.005 9.895 1 1032.053121426856 972.6987154713933 972.9079026642025 1094.959639732561 1095.803780023892 1096.950029149885 1076.166604558235 426.3536227859742 1079.461028191354 293.00010751712
1980 0.005 9.9 1 1032.050812024337 972.6996976674702 972.9088880834156 1094.951592985016 1095.79393721605 1096.937498986334 1076.163411900717 426.3632902094105 1079.456661468533 293.0001075620256
1981 0.005 9.904999999999999 1 1032.05408027421 972.7007025897524 972.9098898383231 1094.959641181685 1095.80378112031 1096.950029554295 1076.16667597958 426.3729397833105 1079.461041596179 293.0001075171409
1982 0.005 9.91 1 1032.051767757936 972.7016797949263 972.9108702640028 1094.95159350108 1095.793937522645 1096.937498933957 1076.163482440978 426.3825731730053 1079.456673100955 293.0001075620695
1983 0.005 9.915000000000001 1 1032.055032812402 972.7026797403643 972.9118670431062 1094.959641001909 1095.803780696782 1096.950029039252 1076.166745870768 426.3921889936813 1079.461050795155 293.0001075171813
1984 0.005 9.92 1 1032.052718219369 972.7036519847447 972.9128425026169 1094.951593903463 1095.793937892262 1096.937498887372 1076.163551414124 426.4017887378285 1079.456682568205 293.0001075620928
1985 0.005 9.925000000000001 1 1032.055981905138 972.704646988784 972.9138343405444 1094.95964248183 1095.803781824406 1096.950029587569 1076.166816325436 426.4113710339952 1079.461062885243 293.0001075171981
1986 0.005 9.93 1 1032.053664155662 972.7056143026816 972.9148048670115 1094.951594190878 1095.79393781086 1096.937498490993 1076.163620721958 426.4209373103308 1079.456692803735 293.0001075621231
1987 0.005 9.935 1 1032.056925079933 972.7066043903842 972.9157917823969 1094.959642500613 1095.803781737128 1096.950029253925 1076.166885654838 426.4304862424859 1079.461072269033 293.0001075172342
1988 0.005 9.94 1 1032.054605843207 972.7075668082864 972.916757416157 1094.951595437009 1095.793939032019 1096.937499189079 1076.163690866259 426.440019218818 1079.456703608621 293.0001075621453
1989 0.005 9.945 1 1032.057864516405 972.7085520167955 972.9177394501694 1094.959643884325 1095.803782747342 1096.950029671476 1076.166955539728 426.4495349001563 1079.461083549589 293.0001075172465
1990 0.005 9.950000000000001 1 1032.055542389264 972.709509565485 972.918700204875 1094.95159581239 1095.79393910111 1096.937498817625 1076.163759259277 426.4590347061675 1079.456713657019 293.0001075621564
1991 0.005 9.955 1 1032.058798528289 972.710489918511 972.919677382137 1094.959643612629 1095.803782182967 1096.950028909129 1076.167023614979 426.4685172843251 1079.461093526843 293.0001075172877
1992 0.005 9.960000000000001 1 1032.056474498933 972.7114426301064 972.920633303853 1094.951596540929 1095.79393972223 1096.937498999913 1076.163828481571 426.477984057036 1079.45672439693 293.000107562198
1993 0.005 9.965 1 1032.059728282937 972.7124181620211 972.921605656273 1094.959645033073 1095.803783618985 1096.950029827999 1076.167092615864 426.487433696285 1079.461104173768 293.0001075173391
1994 0.005 9.970000000000001 1 1032.05740193265 972.7133660653135 972.9225567628561 1094.951597109369 1095.793939921613 1096.937498766452 1076.163897247608 426.4968675546158 1079.456734087701 293.0001075622235
1995 0.005 9.975 1 1032.060652746459 972.7143368021864 972.9235243213119 1094.95964473057 1095.803783068531 1096.950028965744 1076.167160510498 426.5062843269539 1079.461112886377 293.0001075173853
1996 0.005 9.98 1 1032.058324723617 972.7152799295661 972.9244706516625 1094.951597885143 1095.793940614789 1096.937499167478 1076.163965450776 426.5156853786818 1079.456744046378 293.0001075622579
1997 0.005 9.984999999999999 1 1032.061573447641 972.7162459046642 972.925433439881 1094.959645751434 1095.803783770564 1096.950029262166 1076.16722838473 426.5250693689854 1079.46112419869 293.0001075173894
1998 0.005 9.99 1 1032.059243118181 972.717184283139 972.9263750205897 1094.951598685202 1095.793941146877 1096.937499151128 1076.164033433785 426.5344378122738 1079.456755396855 293.0001075622955
1999 0.005 9.995000000000001 1 1032.062489206704 972.7181455234235 972.9273330706231 1094.959646222309 1095.80378400466 1096.950029035869 1076.16729594816 426.5437891986555 1079.461134432979 293.0001075174237
2000 0.005 10 1 1032.060156867398 972.7190791829962 972.9282699313667 1094.951599421597 1095.79394161797 1096.937499263924 1076.164100949608 426.5531250417403 1079.45676549381 293.0001075623375
2001 0.005 10.005 1 1032.063400864948 972.7200357204217 972.9292232794546 1094.959647433348 1095.803785088102 1096.950029731003 1076.167363326135 426.5624440193455 1079.461145103894 293.0001075174383
2002 0.005 10.01 1 1032.061065839655 972.7209646879577 972.9301554419244 1094.951599438993 1095.793941386484 1096.937498662582 1076.164167785605 426.5717474342267 1079.456775314839 293.0001075623496
2003 0.005 10.015 1 1032.06430707948 972.721916547041 972.9311041130679 1094.95964695042 1095.803784282205 1096.950028644859 1076.167430402333 426.5810340768389 1079.461153481294 293.0001075174662
2004 0.005 10.02 1 1032.061970625277 972.7228408545744 972.9320316101911 1094.951600703639 1095.793942663728 1096.937499593355 1076.164235351273 426.5903051490906 1079.456785865843 293.0001075623733
2005 0.005 10.025 1 1032.065209959789 972.7237880693751 972.9329756370358 1094.959648501292 1095.803785690611 1096.950029431309 1076.167497364826 426.5995594837855 1079.461165177649 293.0001075174674
2006 0.005 10.03 1 1032.062870796714 972.7247077439464 972.9338984965026 1094.951601394372 1095.793943116165 1096.937499543845 1076.164301702892 426.6087984652158 1079.45679706172 293.0001075624122
2007 0.005 10.035 1 1032.066107824724 972.7256503403031 972.9348379020482 1094.959648544258 1095.803785238204 1096.950028691154 1076.167564379954 426.6180207166087 1079.461175263121 293.0001075175076
2008 0.005 10.04 1 1032.063766258862 972.7265654093294 972.9357561575463 1094.95160140922 1095.793943072103 1096.93749925234 1076.164367772131 426.6272277062245 1079.456806737627 293.000107562466
2009 0.005 10.045 1 1032.067001137648 972.7275034164073 972.9366909710754 1094.959649675863 1095.803786427173 1096.950029443146 1076.167629968169 426.6364180426021 1079.461185034376 293.0001075175333
2010 0.005 10.05 1 1032.064657605771 972.7284139105881 972.9376046472703 1094.951602275807 1095.793943397437 1096.937499105845 1076.164433918191 426.6455930747044 1079.456816927754 293.0001075624707
2011 0.005 10.055 1 1032.06789010742 972.7293473538746 972.938534894882 1094.959649604379 1095.803786001233 1096.950028659631 1076.167696289837 426.6547515416034 1079.461194827105 293.0001075175636
2012 0.005 10.06 1 1032.065544376821 972.7302532992146 972.9394440209047 1094.951602843076 1095.793944114243 1096.937499511369 1076.164499905015 426.663894778484 1079.456826834775 293.0001075624858
2013 0.005 10.065 1 1032.068775151687 972.7311822105809 972.9403697325224 1094.959650937083 1095.803787236773 1096.950029534178 1076.167761745211 426.6730215464227 1079.461205792989 293.0001075175782
2014 0.005 10.07 1 1032.066426672584 972.7320836364951 972.941274337372 1094.951603498415 1095.793944374185 1096.937499283202 1076.164565046832 426.6821330749914 1079.456835672397 293.0001075625074
2015 0.005 10.075 1 1032.069654926358 972.7330080386434 972.9421955385271 1094.95965038311 1095.803786305663 1096.950028330818 1076.167826508118 426.6912282417867 1079.461214062071 293.0001075176234
2016 0.005 10.08 1 1032.067303420851 972.733904969733 972.9430956493513 1094.951604130579 1095.793945003115 1096.93749960172 1076.16463055716 426.700308236818 1079.456845982966 293.0001075625489
[truncated: 195,108 more chars]
