# Supplementary material for: Thermocouple Sensor Response in Hot Airstream
Source: Sensors (Basel). 2025 Jul 26;25(15):4634. doi: 10.3390/s25154634 (PMC12349096; doi:10.3390/s25154634)
Supplement: Supplementary file 1 [file sensors-25-04634-s001.zip › report-file-tc_11bR1.out]

"report-file-tc"
"Time Step" "delta-time etc.."
("TimeStep" "delta-time" "flow-time" "iters-per-timestep" "t_1" "t_sensor" "t0" "t1" "t2" "t3" "ty_1" "ty_10" "ty1" "ty10")
0 0.005 0 0 292.9999999999999 292.9999999999999 292.9999999999999 292.9999999999999 292.9999999999999 292.9999999999999 292.9999999999999 292.9999999999999 292.9999999999999 292.9999999999999
1 0.005 0.005 20 380.6629693629167 293.5091621746323 293.3338682749497 741.5136715199434 827.8108555534819 893.2774348074762 604.1567798598199 343.4701132012955 672.0462089271583 399.6128638297964
2 0.005 0.01 20 516.4976710988574 295.1659804645575 294.5783783425665 1079.000066851558 1088.522323866656 1092.436814083854 991.3751052520025 364.3284410398539 1057.276462624284 408.5009616111995
3 0.005 0.015 20 605.8930553035553 297.6512766776194 296.7680111478919 1098.250346558058 1098.524255603808 1098.818104184283 1080.053156651706 338.517709124042 1094.482674632981 357.4191854112406
4 0.005 0.02 20 667.1297431257738 300.5844032009849 299.6189576496485 1098.486297501242 1098.602585438776 1098.92415998071 1090.423296129781 317.3771919860618 1091.851026479168 326.7998559039161
5 0.005 0.025 20 693.2216677435221 303.8420029439498 302.8660859961774 1098.399929805098 1098.541387343907 1098.916935820539 1091.596945783865 309.5676389421377 1090.214876938949 312.3882476430561
6 0.005 0.03 20 666.3151235339229 307.3217385803296 306.3508865190648 1098.340764779474 1098.500512231093 1098.915444296144 1091.618573200121 306.3609044341902 1089.465664441605 305.3179139055289
7 0.005 0.035 20 697.8356356557618 310.9382711168978 309.9835572759497 1098.311413511997 1098.480712408334 1098.916143644119 1091.475336632217 303.9623653939379 1089.011195961469 301.6686212601937
8 0.005 0.04 20 716.0891439902089 314.6538550024845 313.7080806962081 1098.303076186992 1098.47698133425 1098.915776332182 1091.270579340655 301.7796964868801 1088.937070241209 299.6235644485462
9 0.005 0.045 20 719.2035211801037 318.4375497722326 317.4881215972777 1098.304029645034 1098.478741183205 1098.914518595772 1091.053829304893 299.7016617142751 1089.07643209721 298.3651740362588
10 0.005 0.05 20 715.9744162440068 322.2658198313023 321.3021248630386 1098.31045949918 1098.484064497166 1098.914829658901 1090.863244660978 297.6954189453838 1089.25560747361 297.4780656325115
11 0.005 0.055 20 712.5953279988647 326.1238639736559 325.13850739091 1098.315940943335 1098.488283063219 1098.914679075809 1090.743023405822 296.3129376018601 1089.388281054399 296.7912514749215
12 0.005 0.06 20 710.3489244416706 330.0026163552969 328.9914368121957 1098.319752248189 1098.490610857333 1098.913689114288 1090.691333688637 295.502753526392 1089.469735817231 296.2381368355719
13 0.005 0.065 20 709.1420954153699 333.8964807840362 332.8578157770005 1098.322027904572 1098.491936130257 1098.913104855466 1090.680155861475 294.9941481036142 1089.515276153949 295.7850063039586
14 0.005 0.07000000000000001 20 708.7813032128363 337.8018592275569 336.7356776216043 1098.323401554546 1098.492488868319 1098.912354918329 1090.689935190048 294.6613991809277 1089.538822489561 295.4090812982072
15 0.005 0.075 20 709.1084224138577 341.7161515061915 340.6234330616788 1098.324395857066 1098.49276951455 1098.911782154325 1090.707445983695 294.4407927171623 1089.551246995281 295.0942311500972
16 0.005 0.08 16 710.0830833610665 345.6374058982515 344.5196855610399 1098.324852084541 1098.49270012864 1098.911314204571 1090.722791262359 294.2960951844545 1089.557589735161 294.8288448777709
17 0.005 0.08500000000000001 14 711.2759515478684 349.5637514892876 348.4229006218436 1098.324149561103 1098.492060057629 1098.910260043516 1090.730704093229 294.2013891822599 1089.560526996306 294.604209905097
18 0.005 0.09 13 712.582466888502 353.4934664559625 352.3314295826939 1098.337138836971 1098.503980569215 1098.923086381274 1090.756607240858 294.1395591505982 1089.575763633998 294.4125405256119
19 0.005 0.095 12 713.9364579686602 357.4247866199439 356.2435274185188 1098.340046851705 1098.505990774456 1098.924299782538 1090.76861442132 294.0993018431514 1089.584335812973 294.2471277201246
20 0.005 0.1 11 715.3138469557043 361.3560066373254 360.1574281245248 1098.32670260842 1098.49340102165 1098.91068905412 1090.756927120139 294.0730904202535 1089.581929044461 294.100971058671
21 0.005 0.105 11 716.72503480404 365.2857431186517 364.0715752893165 1098.341853884578 1098.507010047865 1098.924517628329 1090.779630931878 294.0560835142356 1089.600857176834 293.9730677947782
22 0.005 0.11 9 718.1092313434218 369.2124317851562 367.9843765741955 1098.327866796095 1098.493848529181 1098.910322400599 1090.772400116799 294.0451774760287 1089.601625390949 293.8611882944386
23 0.005 0.115 9 719.5445413381243 373.1348765357095 371.8944674176346 1098.341714039566 1098.507213664649 1098.924696532455 1090.786058025224 294.0383372310154 1089.619734871096 293.762645263305
24 0.005 0.12 9 720.9436980475424 377.0516973901201 375.8003986756025 1098.328698916569 1098.494277519757 1098.909928030918 1090.781431497953 294.0342071217472 1089.622388640394 293.6756385997805
25 0.005 0.125 8 722.3615785765743 380.9618071980726 379.7009547051591 1098.328681087007 1098.494897613309 1098.910607924365 1090.782652033146 294.0318766899921 1089.631384193262 293.5986846851189
26 0.005 0.13 8 723.7814090579146 384.8641239077155 383.5949623030065 1098.329113971789 1098.49511655861 1098.910362205855 1090.787971041855 294.0307415322894 1089.641351021394 293.5305029669418
27 0.005 0.135 7 725.2296004379263 388.7577367659374 387.4813970480866 1098.340819856043 1098.50600564859 1098.921779477299 1090.805821337692 294.0304184344194 1089.660599060721 293.4699699956303
28 0.005 0.14 7 726.655955742982 392.6416321048694 391.3592237123781 1098.333395048148 1098.49700835905 1098.909902020838 1090.801426207934 294.0306632800818 1089.664696202695 293.4161698614967
29 0.005 0.145 6 728.1343003314555 396.5150161731557 395.2275366244171 1098.329042833072 1098.493954447173 1098.906740757876 1090.803868191236 294.0313035208807 1089.671176770598 293.368281537673
30 0.005 0.15 6 729.5821514968168 400.3770963528951 399.0854946410947 1098.328720095541 1098.493869276905 1098.906495757113 1090.805994209604 294.0322390551665 1089.679832349717 293.3256051246046
31 0.005 0.155 6 731.0247064342243 404.2271127298186 402.9322645269542 1098.329864795803 1098.494669122821 1098.906859437536 1090.810632938051 294.0334006924817 1089.690007924814 293.2875284714283
32 0.005 0.16 6 732.461519149969 408.0643735366977 406.767069449212 1098.330119855596 1098.494620211365 1098.906281940843 1090.814553674286 294.0347530618615 1089.699794453817 293.2535333403377
33 0.005 0.165 6 733.8935033162194 411.8882363670348 410.5892004218038 1098.33132129458 1098.495677518979 1098.907141336866 1090.818854587512 294.0362659099497 1089.710495264296 293.2231567665174
34 0.005 0.17 5 735.4045583656068 415.6983036532107 414.3981525404223 1098.348743831891 1098.510040708269 1098.921683674466 1090.841559168824 294.037946294781 1089.730904568436 293.1960212114171
35 0.005 0.175 5 736.8675162398793 419.4939124428325 418.1933415281175 1098.33824572505 1098.501399804162 1098.913843219142 1090.828931549261 294.0397811715544 1089.732665336198 293.1717846323597
36 0.005 0.18 5 738.3597233617172 423.2746687470479 421.9742543534846 1098.349260578937 1098.511268733919 1098.923613252621 1090.849183548442 294.0417618465034 1089.750939403786 293.1501487779449
37 0.005 0.185 5 739.8252195007026 427.0400160963529 425.74032911736 1098.336529446293 1098.500330545666 1098.912126617256 1090.83499992077 294.0439004984069 1089.751267940888 293.130853871637
38 0.005 0.19 5 741.3126193714666 430.7896550612012 429.4911585728566 1098.348932095467 1098.510444416531 1098.921134695455 1090.856125573456 294.0461928137689 1089.769939103785 293.1136655867331
39 0.005 0.195 5 742.8001699701493 434.5231095957773 433.2262735334879 1098.339474435961 1098.502033721836 1098.912967850632 1090.845491704237 294.0486553573593 1089.772261366577 293.0983760722035
40 0.005 0.2 5 744.3060748940176 438.2401319495587 436.9453391383326 1098.35212081734 1098.512955033211 1098.923573738828 1090.864586594357 294.0512951277369 1089.790237318062 293.0848048378056
41 0.005 0.205 4 745.8553464964947 441.9404979302274 440.648099627728 1098.348354339059 1098.511383167326 1098.922441353773 1090.864760578004 294.0541567968154 1089.795599006653 293.0728059890022
42 0.005 0.21 4 747.3926807830948 445.6238860081495 444.3342966497905 1098.347816367047 1098.510675658943 1098.92078304248 1090.866856562592 294.05720532371 1089.803455866594 293.0622203341126
43 0.005 0.215 5 748.8803822038021 449.2899165117528 448.0035332696608 1098.341346942774 1098.502892931893 1098.912463439392 1090.862448011821 294.0604352103735 1089.811719736717 293.0529055423227
44 0.005 0.22 4 750.4546863369625 452.9385004862839 451.6555502481617 1098.343327019929 1098.503976252614 1098.912493017833 1090.869953868981 294.0639218677248 1089.818971367775 293.0447590250108
45 0.005 0.225 4 751.9855478025161 456.5693654068909 455.2901659726766 1098.342835981014 1098.504003504222 1098.912262932789 1090.872996489248 294.0676352571498 1089.827275473701 293.0376623530639
46 0.005 0.23 4 753.5904584773466 460.1823348006309 458.907157733488 1098.342858351336 1098.503713243201 1098.911530220344 1090.875024150891 294.0716024673166 1089.8352565901 293.0315146192711
47 0.005 0.235 4 755.1869999509338 463.7772487380905 462.5063421157958 1098.344239803575 1098.504966451991 1098.912575028026 1090.881300201656 294.0758236163621 1089.845820772859 293.0262190275823
48 0.005 0.24 4 756.7962883533644 467.3539391666748 466.0875311371994 1098.345260979808 1098.50555796157 1098.912792334576 1090.88612050354 294.0803255371416 1089.855694035198 293.0216855122407
49 0.005 0.245 3 758.4175588592329 470.9123150316451 469.6507956303088 1098.35557915221 1098.514971199826 1098.924158250007 1090.897270032821 294.0851935413563 1089.876214812107 293.017838644073
50 0.005 0.25 4 760.0498847173299 474.4521313343287 473.1965922263497 1098.351343993323 1098.512758085447 1098.920275004985 1090.901011564827 294.0902305463615 1089.879630356713 293.0145838313582
51 0.005 0.255 3 761.6850858743318 477.973320408088 476.7244117749684 1098.343128553016 1098.502709717192 1098.90622177647 1090.890748146722 294.0957118982743 1089.884667052647 293.0118611804886
52 0.005 0.26 3 763.3382782539476 481.4758598689152 480.2337056328714 1098.360059970333 1098.519004059794 1098.928492910921 1090.911643888273 294.1014784515318 1089.902609696307 293.0095936014306
53 0.005 0.265 3 764.9873799962786 484.9594115609081 483.7241842228285 1098.343372476877 1098.502994659241 1098.905967731687 1090.900226175872 294.1075862107686 1089.900737105309 293.0077203249903
54 0.005 0.27 3 766.665284463558 488.4239496158482 487.1957279883245 1098.361525793505 1098.520137022317 1098.928901225874 1090.921419462383 294.1140440289864 1089.920947337324 293.0061827082556
55 0.005 0.275 3 768.312307466612 491.8691810465284 490.6481218897189 1098.344536409259 1098.503729785821 1098.906119111564 1090.908276971473 294.1208797908018 1089.917502343518 293.0049284479455
56 0.005 0.28 3 769.9845431314468 495.295124692036 494.0813154566212 1098.362136006327 1098.520338590565 1098.928315007476 1090.928727896904 294.1280930935882 1089.937405093687 293.003911452462
57 0.005 0.285 3 771.6377504713332 498.7015284525425 497.4951209593059 1098.344241786635 1098.503211809817 1098.904998765626 1090.914199320672 294.1357155557307 1089.933091041298 293.0030916040529
58 0.005 0.29 3 773.3070980012749 502.0884702909486 500.8895437486182 1098.363701543304 1098.521573188727 1098.92920149868 1090.937929118266 294.1437421573958 1089.954959399301 293.0024340433375
59 0.005 0.295 3 774.959515916497 505.4557267944276 504.2644252811457 1098.345859227983 1098.504557343063 1098.905814820188 1090.924343550317 294.1522074377756 1089.951045128098 293.0019094020267
60 0.005 0.3 3 776.6152149347647 508.8033657534645 507.6197697689664 1098.361298544829 1098.518952075186 1098.925098915557 1090.943759286274 294.1611118993276 1089.969057133164 293.0014925725988
61 0.005 0.305 3 778.261226174641 512.1311984591872 510.9554272851791 1098.347129506335 1098.505167629664 1098.906153794682 1090.932870880649 294.1704719685776 1089.967538580016 293.0011628084759
62 0.005 0.31 3 779.9020346756141 515.4393163876427 514.2714310031839 1098.363262519679 1098.520758499009 1098.926833355955 1090.953190688105 294.1802951631436 1089.986756814732 293.0009027517381
63 0.005 0.315 3 781.5535253128694 518.7275441379713 517.5676495686866 1098.3474030077 1098.505358569124 1098.9053514459 1090.941890521721 294.1906167970542 1089.9844089901 293.0006985834392
64 0.005 0.32 3 783.2038520178656 521.9960068673865 520.8441420619481 1098.366278536183 1098.523258428418 1098.929203039653 1090.964488225042 294.201430557439 1090.005525432969 293.0005387060015
65 0.005 0.325 3 784.8446440769418 525.2445266392689 524.100793913741 1098.348727182841 1098.506440462581 1098.905958589937 1090.950711466669 294.2127532638752 1090.001457420289 293.0004138064518
66 0.005 0.33 3 786.5030358908418 528.4732481154731 527.3376754546582 1098.36546069617 1098.5218014277 1098.926186195494 1090.972377617443 294.224597864846 1090.020892719491 293.0003163568352
67 0.005 0.335 3 788.1470922938781 531.6820172733753 530.5546946391154 1098.349854320327 1098.506969337342 1098.906273431869 1090.959586981219 294.2369823529549 1090.017891664008 293.0002405864921
68 0.005 0.34 3 789.7997519923783 534.8709961286978 533.7519369543741 1098.367480736933 1098.523601748565 1098.927943578153 1090.98222090272 294.2499131526083 1090.038263022324 293.0001817445756
69 0.005 0.345 3 791.437359233021 538.0400435608311 536.9293238257698 1098.350133612818 1098.507214910386 1098.905631633329 1090.96891489503 294.263399669915 1090.034545483197 293.0001361276141
70 0.005 0.35 3 793.086505071582 541.189338659791 540.0869587554255 1098.369020440714 1098.524999282374 1098.929220639414 1090.991505623029 294.2774634784873 1090.055371749437 293.0001008330846
71 0.005 0.355 3 794.7197344490007 544.3187371651933 543.2247656474251 1098.351684529452 1098.508352814763 1098.906156690879 1090.978384219993 294.2921128334298 1090.051249072903 293.0000736476802
72 0.005 0.36 3 796.3661152841258 547.428448084986 546.3428707177674 1098.368081659817 1098.52352675805 1098.926309181423 1090.999222279807 294.3073629693205 1090.06985789115 293.0000528422336
73 0.005 0.365 3 797.9992860192876 550.5183408544385 549.4412135058404 1098.3526172027 1098.508689562045 1098.906225432447 1090.987601626999 294.3232237915674 1090.066896539746 293.000036836691
74 0.005 0.37 3 799.6467836516525 553.5886271684457 552.5199291127608 1098.370180003879 1098.525493507409 1098.928368227976 1091.00837717063 294.3397122473904 1090.086051087739 293.0000247498178
75 0.005 0.375 3 801.2881124775752 556.6391742489259 555.5789490616589 1098.351313252548 1098.507613988141 1098.904262184562 1090.994926401161 294.3568351755347 1090.08119663384 293.0000154025615
76 0.005 0.38 3 802.9210703144824 559.6701831713704 558.6184168209479 1098.371480334773 1098.526617750483 1098.929265146822 1091.017958635167 294.3745999747245 1090.102378632939 293.0000084645137
77 0.005 0.385 3 804.5459723467203 562.681550163269 561.6382790692348 1098.354301139596 1098.509893916035 1098.905961747831 1091.007182762135 294.3930215091569 1090.098874440632 293.0000030893937
78 0.005 0.39 3 806.1805358800186 565.6734824680186 564.638676202629 1098.370321175786 1098.525082273793 1098.926475583382 1091.025386493544 294.4121189179012 1090.116193498299 292.9999993466755
79 0.005 0.395 3 807.7970689246448 568.6459002916228 567.6195811287674 1098.355433360752 1098.510417743714 1098.906254085472 1091.015474560113 294.4318964502873 1090.113615856439 292.9999963370635
80 0.005 0.4 3 809.4246993935075 571.5990092012951 570.5811407367516 1098.372416893814 1098.526935508628 1098.9283164905 1091.035146544903 294.4523624866309 1090.13205318819 292.9999944117031
81 0.005 0.405 3 811.0333925226748 574.532725066734 573.5233278041698 1098.355713673508 1098.510682659978 1098.905727090747 1091.024928229839 294.4735315105344 1090.128777636313 292.9999926097914
82 0.005 0.41 3 812.6539554042754 577.4472696712253 576.4463010374747 1098.373720672927 1098.528143121825 1098.92944184061 1091.044631141249 294.4954090299448 1090.147538560487 292.9999916722731
83 0.005 0.415 3 814.2542176753166 580.3425570487163 579.3500341353655 1098.356921261225 1098.51158730631 1098.906114688775 1091.034120273091 294.5180084864821 1090.143765730323 292.9999905100289
84 0.005 0.42 3 815.8647674693615 583.2188127839199 582.2346869907584 1098.372739302672 1098.526639958008 1098.926520363048 1091.052590603997 294.5413340663899 1090.16072576891 292.9999901737598
85 0.005 0.425 3 817.4562233537662 586.0759726704752 585.1002517667025 1098.357797769479 1098.511940709177 1098.906297340266 1091.042675464341 294.5654076819134 1090.15765809505 292.9999893264393
86 0.005 0.43 3 819.0564666518176 588.9142559629363 587.9468906575313 1098.374716643784 1098.528429014916 1098.928355467152 1091.062144062106 294.5902239600126 1090.175634489035 292.9999893738225
87 0.005 0.435 3 820.6369727781367 591.7335963408586 590.7745930655543 1098.358024584286 1098.512181306922 1098.905789464824 1091.051817868909 294.6158062693452 1090.171927690568 292.999988598116
88 0.005 0.44 3 822.2253153874858 594.5342278866223 593.5835303585486 1098.376008133512 1098.529627700618 1098.929496638184 1091.07149286838 294.6421526437472 1090.190250366072 292.9999889819529
89 0.005 0.445 3 823.795853221742 597.316082998716 596.3736933339256 1098.359688799378 1098.51338937146 1098.906476379944 1091.061862003094 294.6692774898369 1090.18652811291 292.9999881778655
90 0.005 0.45 3 825.372946422313 600.0793965923722 599.1452556794841 1098.374944634539 1098.528039601623 1098.92654961813 1091.080021345024 294.6971881443775 1090.202879222105 292.9999887482819
91 0.005 0.455 3 826.9289601553876 602.8241132575213 601.8982172373412 1098.360436078688 1098.513651936982 1098.906615190422 1091.070449509564 294.7259000618668 1090.199681440967 292.9999881543323
92 0.005 0.46 3 828.4914620208561 605.5504633236292 604.6327513723807 1098.376856541173 1098.529780212717 1098.928381639016 1091.089475819021 294.7554053230334 1090.217115729368 292.9999885659224
93 0.005 0.465 3 830.0401489202362 608.2583940743102 607.3488526106196 1098.358940171739 1098.512574735143 1098.90486578373 1091.076536866252 294.7857301508428 1090.211512127183 292.999987899846
94 0.005 0.47 3 831.5771220560675 610.9481395409015 610.0467090042526 1098.377999463595 1098.530736523328 1098.929108251823 1091.098814523505 294.8168625193264 1090.23107883818 292.9999884537139
95 0.005 0.475 3 833.1132280690596 613.6196434584266 612.7263145655694 1098.360166179387 1098.513473715673 1098.90532113144 1091.085899296785 294.8488322389468 1090.225322086815 292.9999878915216
96 0.005 0.48 2 834.4617704014136 616.272668836922 615.3874663597534 1098.363643552316 1098.518269133191 1098.914145643185 1091.039019564103 294.8819670755796 1090.223565292937 292.9999875414263
97 0.005 0.485 3 836.12608276741 618.9082788376584 618.0311902023219 1098.379063179734 1098.530746326002 1098.927074603257 1091.113151821433 294.9154039995332 1090.250261955704 292.9999882766929
98 0.005 0.49 2 837.471736285781 621.5256362809424 620.6565951825626 1098.377583905676 1098.527165124126 1098.921109468676 1091.067205278101 294.9501684896163 1090.244235756562 292.9999883198888
99 0.005 0.495 2 838.924905106308 624.1252572971389 623.2643083189159 1098.368954296613 1098.52185292666 1098.916435482729 1091.062032067425 294.9856365633389 1090.244815555611 292.999988296771
100 0.005 0.5 2 840.3956850571699 626.7073167437851 625.8544195772921 1098.373760474835 1098.526519222371 1098.922170069548 1091.070183956562 295.0219043584856 1090.252529618743 292.9999884477947
101 0.005 0.505 2 841.8633268538094 629.2718883465992 628.4269787990539 1098.376316467857 1098.527718519055 1098.922339799471 1091.075510339746 295.0590032666247 1090.258781374762 292.9999887340318
102 0.005 0.51 2 843.3192925718802 631.8190378865972 630.9820560736083 1098.374672356132 1098.526390748711 1098.920552877578 1091.07882164109 295.0969644004688 1090.263645911517 292.9999889475129
103 0.005 0.515 2 844.7722185214038 634.3488607780339 633.5197437095119 1098.374774843704 1098.526712161677 1098.921114513399 1091.082999747812 295.1357851115533 1090.269484193058 292.9999890248799
104 0.005 0.52 2 846.2200856015936 636.8614461843649 636.0401335599973 1098.375536427171 1098.52715439256 1098.9212274935 1091.087431480101 295.1754828547454 1090.275397048495 292.9999890301511
105 0.005 0.525 2 847.6688392234774 639.3568810531118 638.5433174232884 1098.375620951777 1098.527189079355 1098.920894375154 1091.091530096199 295.216064523399 1090.280914538665 292.9999890301889
106 0.005 0.53 2 849.1040219728069 641.8352548667784 641.0293877465946 1098.375841203675 1098.527646250083 1098.92144548877 1091.095763634984 295.2575382232763 1090.28635188236 292.9999890331292
107 0.005 0.535 2 850.5325563589791 644.2966584499816 643.4984349447781 1098.376948448653 1098.528137131785 1098.921528488694 1091.100355717751 295.2999157262065 1090.29242000937 292.9999890375868
108 0.005 0.54 2 851.9524452571836 646.7411785518786 645.9505503505594 1098.376564003254 1098.527766237787 1098.920878045274 1091.104238558834 295.3431871544937 1090.297712796633 292.9999890461267
109 0.005 0.545 2 853.3663430665572 649.1689071579682 648.3858261269337 1098.376536082429 1098.52779257931 1098.92082206293 1091.107909822291 295.387340733257 1090.302968848894 292.999989056686
110 0.005 0.55 2 854.7747638221228 651.5799388766618 650.8043566507807 1098.377102679952 1098.528219089293 1098.921113189049 1091.112090192022 295.4324072422241 1090.308565360787 292.9999890716685
111 0.005 0.555 2 856.1758774504574 653.9743669172665 653.2062361351254 1098.377409020644 1098.528377980498 1098.921034858213 1091.116272360686 295.4783817922668 1090.314018153253 292.9999890851698
112 0.005 0.5600000000000001 2 857.5707049090395 656.3522857533413 655.591558744666 1098.377677973489 1098.52854753288 1098.921044730805 1091.120505517637 295.5252671299407 1090.3194887912 292.9999890857671
113 0.005 0.5650000000000001 2 858.9571581821831 658.7137882619215 657.9604182518452 1098.378061093144 1098.528820645469 1098.921134081192 1091.125002203293 295.5730685427418 1090.325028686759 292.9999890769452
114 0.005 0.5700000000000001 2 860.335914788247 661.0589679365249 660.3129079495814 1098.378325041164 1098.528977593275 1098.921109615515 1091.129459094672 295.6217890898546 1090.330490688446 292.9999890656712
115 0.005 0.5750000000000001 2 861.7064378939884 663.3879207491134 662.6491214835291 1098.378589101268 1098.529145995895 1098.921127073206 1091.133347058815 295.6714274472273 1090.335925461334 292.999989060181
116 0.005 0.58 2 863.0675908110941 665.7007426525113 664.9691553544112 1098.378855871342 1098.529313014725 1098.921124589215 1091.137678329834 295.721980895581 1090.341310648827 292.9999890663514
117 0.005 0.585 2 864.4190226791632 667.9975249933696 667.2731028076917 1098.379111375722 1098.52947693389 1098.921124246036 1091.141797904577 295.7734667350583 1090.346643713053 292.9999890814552
118 0.005 0.59 2 865.7610285758769 670.2783560766446 669.5610525521909 1098.379390720683 1098.529653146025 1098.921132889411 1091.145843926562 295.8258789529784 1090.351952555656 292.9999891105995
119 0.005 0.595 2 867.0928132700955 672.5433262971482 671.8330587708133 1098.37965307743 1098.529819888636 1098.921130122144 1091.149975355875 295.8792266285719 1090.357224725947 292.9999891507917
120 0.005 0.6 2 868.4151366982643 674.7925258334328 674.0891071019546 1098.379938586783 1098.530005685364 1098.921145419668 1091.154105677095 295.9335000323772 1090.362488005542 292.9999891908732
121 0.005 0.605 2 869.7274560460917 677.0260465037021 676.329395437467 1098.380212254581 1098.530184800652 1098.921153372902 1091.158176575974 295.9887066403328 1090.367730653095 292.9999892232847
122 0.005 0.61 2 871.0298701908063 679.2439962363875 678.554070397888 1098.380486183425 1098.530358283609 1098.921159930338 1091.162382495262 296.0448530594311 1090.372961593074 292.9999892485799
123 0.005 0.615 2 872.3224133997724 681.4464863733295 680.7632476895486 1098.380756154771 1098.530529731122 1098.921168198853 1091.166498506122 296.101927338742 1090.378176287503 292.9999892601605
124 0.005 0.62 2 873.6130448775817 683.6336467520475 682.9570480311143 1098.382660541977 1098.531950265177 1098.922408111501 1091.173183563352 296.1599311491833 1090.38482685218 292.9999892417806
125 0.005 0.625 2 874.8834904184079 685.8055453660495 685.1355521788936 1098.380160163652 1098.530522362081 1098.921191899782 1091.173036900331 296.2188835039245 1090.387334635369 292.999989214505
126 0.005 0.63 2 876.1425039939776 687.962320094881 687.2988851238744 1098.384266631024 1098.533387233749 1098.923683739277 1091.181661654178 296.2787700354081 1090.395205085702 292.9999891668971
127 0.005 0.635 2 877.3916452188075 690.1040375216539 689.4471211771654 1098.381556882062 1098.531350966885 1098.921536593456 1091.181738023943 296.3395950910786 1090.3979609976 292.9999891406737
128 0.005 0.64 2 878.6330862659835 692.2308368084796 691.5803885661171 1098.384602740276 1098.533486076837 1098.923335092435 1091.190104350107 296.4013514542638 1090.405413403425 292.9999891146886
129 0.005 0.645 2 879.8745926897643 694.342807562687 693.6987760435234 1098.383219448456 1098.532582645906 1098.922455393706 1091.192138072682 296.4640414523741 1090.409237606616 292.9999891225527
130 0.005 0.65 2 881.0812895116823 696.440029790306 695.8023791991832 1098.382553702014 1098.531894648897 1098.921461741572 1091.194987654597 296.5276810935893 1090.413418446673 292.9999891484701
131 0.005 0.655 2 882.2984135095392 698.5226366180071 697.8913163293267 1098.384849282174 1098.533631746573 1098.923156653106 1091.201422292795 296.5922387028351 1090.420014013317 292.9999891711187
132 0.005 0.66 2 883.515587323316 700.5907215934673 699.965680457639 1098.384089024069 1098.533210703884 1098.922633012783 1091.203669321021 296.6577476239041 1090.42392579217 292.9999892034024
133 0.005 0.665 2 884.7051074218626 702.6443813807648 702.0255777758508 1098.385108350341 1098.533743801863 1098.922792795374 1091.209385596335 296.7241772872169 1090.429577446813 292.9999892362464
134 0.005 0.67 2 885.8986745651141 704.683709913538 704.0710993651949 1098.384417703777 1098.5334340048 1098.92264837527 1091.211279513738 296.7915465150213 1090.433421985417 292.9999892652526
135 0.005 0.675 2 887.0734280082851 706.7088109949023 706.1023497196718 1098.385700941487 1098.534144262216 1098.922868201925 1091.217344083394 296.8598461836945 1090.439265685981 292.9999892811456
136 0.005 0.68 2 888.2526864624782 708.7197786754364 708.119419483894 1098.384969875741 1098.533786168898 1098.922676542832 1091.219379405138 296.9290876543631 1090.443139740101 292.9999892832156
137 0.005 0.6850000000000001 2 889.4096057423473 710.7167127506635 710.1224124790938 1098.386206803162 1098.534470103697 1098.922883040497 1091.225465170332 296.9992554713581 1090.448905796507 292.9999892760241
138 0.005 0.6900000000000001 2 890.5726139922564 712.6997071196736 712.1114201854139 1098.385469721339 1098.534100319614 1098.922691064369 1091.227402492343 297.0703557167916 1090.45269146934 292.9999892663214
139 0.005 0.6950000000000001 2 891.7164757377853 714.6688654372176 714.086546888347 1098.386669675467 1098.534753237984 1098.922874894459 1091.233249501168 297.1423771423078 1090.458314224593 292.9999892551508
140 0.005 0.7000000000000001 2 892.8626063793537 716.6242768504036 716.0478819536129 1098.385920093612 1098.534384394517 1098.922694222349 1091.235028507119 297.2153516996502 1090.461959199543 292.9999892500333
141 0.005 0.705 2 893.9897762676813 718.5660436015276 717.9955291316569 1098.387129020114 1098.535052269556 1098.922889895234 1091.240791651673 297.2892542026565 1090.467499840856 292.99998925002
142 0.005 0.71 2 895.1214531012409 720.4942529483109 719.9295759146167 1098.386409523313 1098.534696808821 1098.92271758992 1091.242631402401 297.3640720787973 1090.471107811284 292.9999892576645
143 0.005 0.715 2 896.2358520569619 722.4089950857053 721.8501180367321 1098.387650734669 1098.535373700548 1098.922920682635 1091.248420491296 297.4398145136931 1090.476567453853 292.9999892647182
144 0.005 0.72 2 897.3541077880178 724.310375112414 723.7572498066041 1098.386931122172 1098.535016813244 1098.922741121131 1091.250449967653 297.5164752337357 1090.480159199786 292.9999892775686
145 0.005 0.725 2 898.4521158136929 726.1984904762318 725.6510720246995 1098.388140900332 1098.535678614729 1098.922938034876 1091.256296229686 297.5940589886198 1090.485557777999 292.9999892840517
146 0.005 0.73 2 899.5508411051773 728.0734269151069 727.5316706491967 1098.387388805001 1098.535301679793 1098.922751090342 1091.258245277389 297.672562828252 1090.489001860761 292.9999892896098
147 0.005 0.735 2 900.6310473829836 729.9352814742491 729.3991453520854 1098.388585139457 1098.535956158363 1098.922943236967 1091.264000524632 297.7519829115877 1090.494327657182 292.9999892901434
148 0.005 0.74 2 901.712947276692 731.7841399157447 731.2535814020712 1098.387832054716 1098.535580392147 1098.92276076274 1091.265721209411 297.8323121950531 1090.497711933064 292.9999891219837
149 0.005 0.745 2 902.7764347786812 733.620099012527 733.0950767997879 1098.389023229802 1098.536229928973 1098.922951307718 1091.271511912846 297.9135508280293 1090.502960285631 292.9999890134576
150 0.005 0.75 2 903.8422018417363 735.4432451212108 734.923716176025 1098.388252730285 1098.535847401281 1098.922767587075 1091.273264007086 297.9956945217795 1090.506258301105 292.9999889604354
151 0.005 0.755 2 904.8908449038875 737.2536733580741 736.7395964088162 1098.38945470031 1098.536503260368 1098.922963351237 1091.278870763501 298.0787623240117 1090.511444640552 292.9999889391074
152 0.005 0.76 2 905.940942955618 739.051467628819 738.5428004624798 1098.388696850649 1098.536129085219 1098.922785119132 1091.280619092899 298.1627350624736 1090.514692796737 292.9999889329568
153 0.005 0.765 2 906.9734625306373 740.8367215467308 740.3334242110952 1098.38988217586 1098.536777602475 1098.922978977609 1091.286177690459 298.2475972883363 1090.519794328003 292.9999889314952
154 0.005 0.77 2 908.0077317315483 742.6095190587547 742.111550423304 1098.389121002903 1098.536395609088 1098.922794544538 1091.287903256437 298.3333830070712 1090.522970993295 292.9999889353637
155 0.005 0.775 2 909.0260790280441 744.369954926333 743.8772745363035 1098.390311216618 1098.537044678725 1098.922987272423 1091.29357139511 298.4200603663404 1090.528022870774 292.9999889364721
156 0.005 0.78 2 910.0449289003236 746.1181109588455 745.6306792351437 1098.389526988662 1098.536658906727 1098.922804310606 1091.295260249159 298.5076306294938 1090.531228516048 292.9999889335581
157 0.005 0.785 2 911.0478833939927 747.8540778234359 747.3718560013034 1098.390719153817 1098.537303904397 1098.922996386094 1091.300834616349 298.5960691152024 1090.536193055147 292.9999889259303
158 0.005 0.79 2 912.0517696973734 749.5779377023935 749.1008868662664 1098.389950638313 1098.536918039157 1098.922812546668 1091.30253821418 298.6854001652886 1090.539258978658 292.9999889189747
159 0.005 0.795 2 913.045879699535 751.2897831340474 750.8178614540747 1098.390987693404 1098.537657830854 1098.923303124702 1091.306519093049 298.7756423697672 1090.543550345264 292.9999889090478
160 0.005 0.8 2 914.030350568617 752.9896948618389 752.522863408759 1098.391285822149 1098.53775997358 1098.923206406046 1091.310642928519 298.8667524454905 1090.547727804195 292.9999889038917
161 0.005 0.805 2 915.0017680650712 754.67775397016 754.2159788981518 1098.391421535336 1098.537653504384 1098.922816944764 1091.315921489716 298.9587063125809 1090.552344082906 292.9999889016674
162 0.005 0.8100000000000001 2 915.9770977447222 756.3540433063778 755.8972857327398 1098.390467078668 1098.53723711427 1098.922702051048 1091.316799965315 299.0515458922631 1090.555060097156 292.9999889067877
163 0.005 0.8150000000000001 2 916.9438996154346 758.0186550856849 757.5668735351639 1098.391638276117 1098.538069103179 1098.923274347367 1091.320315037424 299.145262761831 1090.55904690189 292.9999889123031
164 0.005 0.8200000000000001 2 917.8953482440082 759.6716682947385 759.2248269002507 1098.392140681601 1098.538130092611 1098.922933108253 1091.325669882008 299.2398434448689 1090.563575524191 292.99998892304
165 0.005 0.8250000000000001 2 918.8483005007266 761.3131639649004 760.8712245853129 1098.39116943214 1098.53768551905 1098.922780921753 1091.326914557166 299.3352426696476 1090.566279823241 292.9999889301205
166 0.005 0.8300000000000001 2 919.7925896177481 762.9432315164083 762.5061523388498 1098.392318102362 1098.538503607985 1098.923336398236 1091.330645106596 299.4315446291675 1090.570293193411 292.9999889317337
167 0.005 0.835 2 920.7270012885366 764.5619482252318 764.1296925240752 1098.39267954429 1098.538639081477 1098.923265850169 1091.334792545441 299.5287035683929 1090.574263772747 292.9999889318231
168 0.005 0.84 2 921.6542027885454 766.1693924759087 765.7419244162103 1098.392717597592 1098.53864757495 1098.923181237734 1091.338674561395 299.6267230122336 1090.578114611173 292.9999889307749
169 0.005 0.845 2 922.5738767169161 767.7656453206444 767.3429288164552 1098.39279002686 1098.538688377215 1098.923131330509 1091.342172502929 299.7255970621547 1090.581827311448 292.9999889286311
170 0.005 0.85 2 923.4865552776138 769.3507873010221 768.9327839958135 1098.392923187713 1098.538768383324 1098.923120066467 1091.345575178355 299.8252867725091 1090.585440465646 292.9999889283682
171 0.005 0.855 2 924.3933841901315 770.9248964645575 770.5115713439284 1098.393085212471 1098.538874219675 1098.923128232577 1091.348813345879 299.9258348338179 1090.588938283496 292.9999889322604
172 0.005 0.86 2 925.2948226143495 772.4880532473582 772.0793712618631 1098.393267098387 1098.538995634295 1098.923142884331 1091.35209683215 300.0271930285925 1090.59241288167 292.9999889404514
173 0.005 0.865 2 926.1845978772332 774.0403344714532 773.6362615332073 1098.393594058254 1098.539027911601 1098.922868945455 1091.356773038966 300.129353691356 1090.596448163616 292.99998895076
174 0.005 0.87 2 927.0764864080764 775.5818161062723 775.1823164988333 1098.392778425369 1098.538705209166 1098.922813376183 1091.357643476524 300.2323415276231 1090.598729544954 292.9999889587677
175 0.005 0.875 2 927.9587257929751 777.1125844719844 776.7176193166225 1098.39399659534 1098.539566994029 1098.923401410295 1091.361263959648 300.3361358020714 1090.602395568337 292.9999889570855
176 0.005 0.88 2 928.8310442897398 778.6326974592184 778.2422336817709 1098.394397287167 1098.539729951695 1098.923346429947 1091.365325201618 300.4407284367011 1090.606140359079 292.9999889535954
177 0.005 0.885 2 929.6965728370816 780.1422498928706 779.7562518159249 1098.394434692274 1098.539734779501 1098.923254454072 1091.369191166809 300.5460858428777 1090.609787727528 292.9999889444318
178 0.005 0.89 2 930.5525717186533 781.6413131618476 781.2597480935353 1098.39459251017 1098.539651554658 1098.922893374931 1091.374230966606 300.6521979795479 1090.613869448841 292.9999889321327
179 0.005 0.895 2 931.4098162312957 783.1299586550298 782.7527920109286 1098.393658995061 1098.539240839954 1098.922789275052 1091.375219512978 300.7590772897884 1090.616115812951 292.9999889204821
180 0.005 0.9 2 932.2600569042552 784.6082688585473 784.2354635284738 1098.394801174249 1098.540057744059 1098.923363135517 1091.378635129935 300.8667483643335 1090.61962073239 292.9999889150461
181 0.005 0.905 2 933.1009833657648 786.0763121147417 785.7078351654158 1098.395142403714 1098.540194416197 1098.923303419903 1091.382424240357 300.9751835824774 1090.623054504967 292.9999889235002
182 0.005 0.91 2 933.9349322784719 787.5341597084433 787.1699802533392 1098.395173903431 1098.540217200119 1098.923235059303 1091.385951502915 301.0843738628113 1090.626415710944 292.9999889431975
183 0.005 0.915 2 934.7596119939946 788.9818824847792 788.6219731580904 1098.395408831714 1098.540186484493 1098.922914302276 1091.390899539122 301.1942707646177 1090.630305856454 292.999988967894
184 0.005 0.92 2 935.5852103651413 790.4196410967725 790.0640037762123 1098.39451651949 1098.539807357809 1098.922826846455 1091.392419125558 301.3049325247021 1090.632393060945 292.9999889921434
185 0.005 0.925 2 936.4034914815336 791.8473786599411 791.4959799219456 1098.395690887102 1098.540642572118 1098.923409657026 1091.395724347226 301.4163507861671 1090.635830058668 292.9999890031284
186 0.005 0.93 2 937.2119419575853 793.2651733473936 792.9179715180458 1098.396056789837 1098.540784189241 1098.923349870218 1091.399602974608 301.5285139483828 1090.639258377934 292.9999890025755
187 0.005 0.9350000000000001 2 938.0146268141859 794.6731004499654 794.3300584557552 1098.396078792952 1098.540786451939 1098.923270740591 1091.403218768663 301.641413744815 1090.642580437676 292.9999889873988
188 0.005 0.9400000000000001 2 938.8122358764989 796.0712350939064 795.7323174227984 1098.396154006386 1098.540834053143 1098.923232959351 1091.406603711468 301.7550279476268 1090.645832335198 292.9999889672306
189 0.005 0.9450000000000001 2 939.6051788659119 797.4596575618183 797.1248279977584 1098.396266488792 1098.540902546523 1098.923218974116 1091.40986241398 301.8693369232479 1090.648978835156 292.9999889437379
190 0.005 0.9500000000000001 2 940.3921391763309 798.8384392878285 798.5076632553452 1098.396395270865 1098.540988059664 1098.923218800503 1091.41297974733 301.9843585605161 1090.652038272573 292.9999889277903
191 0.005 0.9550000000000001 2 941.1732818518849 800.2076411182394 799.8808881158718 1098.396539625333 1098.541085967921 1098.923224481786 1091.416041189908 302.1000915938939 1090.655042517026 292.9999889254005
192 0.005 0.96 2 941.9479015723108 801.567335917907 801.2445734394037 1098.396704507419 1098.541197351627 1098.923239358415 1091.419108662383 302.2165147683108 1090.658022579207 292.9999889367402
193 0.005 0.965 2 942.7165053826411 802.9175941740486 802.5987905965004 1098.396887028556 1098.541318507394 1098.923258989432 1091.422230872404 302.3336383559293 1090.661014494884 292.9999889577383
194 0.005 0.97 2 943.4795995278338 804.2584846599552 803.9436088206118 1098.397054278259 1098.541425843741 1098.923266089175 1091.425356756893 302.4514497444445 1090.664003613187 292.9999889841044
195 0.005 0.975 2 944.2379733895693 805.5900760652933 805.2790973322668 1098.397229629887 1098.541535195315 1098.923275506635 1091.428537530355 302.5699360397664 1090.667007951921 292.999989003332
196 0.005 0.98 2 944.9894541301045 806.9124361093083 806.6053233848912 1098.397389301741 1098.541634805171 1098.923277620923 1091.431746677538 302.6890887725336 1090.670003410045 292.9999890106052
197 0.005 0.985 2 945.7355473196312 808.2256310158458 807.9223540343453 1098.397534293044 1098.541723534657 1098.923276364755 1091.434944023215 302.8089054040518 1090.672974624276 292.9999890044228
198 0.005 0.99 2 946.4762360219761 809.529726972791 809.2302560186905 1098.397673823365 1098.541809919407 1098.923274996704 1091.438050638897 302.929396126821 1090.675920267211 292.9999889881851
199 0.005 0.995 2 947.2107684209304 810.8247886746816 810.529094970549 1098.397787624492 1098.541888609501 1098.923270059364 1091.441060146384 303.0505531504002 1090.678791882362 292.9999889673727
200 0.005 1 2 947.9397009791587 812.1108818070694 811.8189360209036 1098.39792247126 1098.541975268025 1098.923269841895 1091.444023927356 303.1723470624972 1090.681659778627 292.999988948834
201 0.005 1.005 2 948.6627096684092 813.3880657591453 813.0998474461995 1098.398066620221 1098.542070510351 1098.923275701298 1091.446964809359 303.2947852739242 1090.684521046555 292.9999889382738
202 0.005 1.01 2 949.3809757327343 814.656409813225 814.3718760370625 1098.398231520461 1098.542174874083 1098.923285401513 1091.449950178167 303.4178622893766 1090.687391976171 292.9999889401143
203 0.005 1.015 2 950.0937981031358 815.9159787252397 815.6351044030647 1098.398388673405 1098.5422768908 1098.923294468945 1091.452897538504 303.5415691547593 1090.690232207347 292.9999889499388
204 0.005 1.02 2 950.8015041309357 817.1668354060697 816.889593468416 1098.398537779315 1098.542370526214 1098.923297572422 1091.455848892752 303.6658906463718 1090.693049043683 292.9999889631958
205 0.005 1.025 2 951.5035829350597 818.4090403957762 818.1354040961643 1098.398688606313 1098.542466263523 1098.923303805725 1091.458787235413 303.7908337508219 1090.695870181224 292.999988975202
206 0.005 1.03 2 952.2003500174558 819.6426560320979 819.3725980432916 1098.39882741248 1098.542554633708 1098.923304812016 1091.461705209212 303.9163991149774 1090.698673030184 292.9999889808378
207 0.005 1.035 2 952.8919825964953 820.8677435247107 820.6012367270284 1098.398979672744 1098.542647356177 1098.923314204683 1091.464625151857 304.0425724451415 1090.701463480553 292.9999889782168
208 0.005 1.04 2 953.5779018473977 822.0843637927907 821.8213809932158 1098.399125582343 1098.542729320152 1098.923310925443 1091.467526058281 304.1693473480973 1090.704211559151 292.9999889704635
209 0.005 1.045 2 954.2587711541644 823.2925768541241 823.0330919033374 1098.399264753884 1098.54281610582 1098.923315214876 1091.470371566632 304.296720037867 1090.706936934146 292.9999889593927
210 0.005 1.05 2 954.9347899639448 824.492443060657 824.2364292791268 1098.399396400479 1098.542900313965 1098.923314818888 1091.473197065761 304.4246757747165 1090.709628615549 292.9999889500391
211 0.005 1.055 2 955.6052591716265 825.684022101903 825.4314528088697 1098.399535051542 1098.542990023652 1098.923320713569 1091.475975468149 304.5532188279078 1090.71230607692 292.9999889444942
212 0.005 1.06 2 956.271139478511 826.8673726555919 826.6182219717848 1098.399669252758 1098.543076678183 1098.92332163165 1091.478742705301 304.6823323716692 1090.714962728123 292.9999889456665
213 0.005 1.065 2 956.932174028662 828.0425548462631 827.796796047671 1098.399809472337 1098.543169226342 1098.923328849241 1091.48152578259 304.8119967559758 1090.717601732594 292.9999889537876
214 0.005 1.07 2 957.5884754874988 829.2096277916111 828.9672347592673 1098.399964271031 1098.54326227278 1098.923334269477 1091.484366797765 304.9422325044936 1090.720245257243 292.9999889632453
215 0.005 1.075 2 958.2399383360211 830.3686487954666 830.1295959285715 1098.400103675843 1098.543355073574 1098.923342117621 1091.486994660435 305.0730352011742 1090.722843563512 292.9999889719777
216 0.005 1.08 2 958.8865106801429 831.5196750627666 831.2839372445493 1098.400236411375 1098.543440266868 1098.923345696965 1091.489678207399 305.2043843529184 1090.725426293563 292.999988976889
217 0.005 1.085 2 959.528209040348 832.6627644490387 832.430317986893 1098.400367503741 1098.543526404228 1098.923349734556 1091.492410851848 305.3362711205663 1090.72798233467 292.9999889757228
218 0.005 1.09 2 960.165205846323 833.7979711245628 833.5687910016665 1098.400476724584 1098.543600046146 1098.923345566106 1091.495093048462 305.4687108187875 1090.730504559108 292.9999889725486
219 0.005 1.095 2 960.7974428726615 834.9253459190992 834.6994099374261 1098.400603450594 1098.543682071577 1098.923347279911 1091.497727847263 305.6016867062776 1090.733026661822 292.9999889621183
220 0.005 1.1 2 961.4253382893795 836.0449517947242 835.8222326012967 1098.400744766153 1098.543772941099 1098.923353291608 1091.500408909545 305.7351930551399 1090.735550797398 292.999988951657
221 0.005 1.105 2 962.0482428179555 837.1568438226165 836.937316719015 1098.400857894025 1098.54384825183 1098.923352618072 1091.503030026047 305.8692164004813 1090.73801150642 292.9999889418008
222 0.005 1.11 2 962.6664998395695 838.2610770750306 838.0447176630073 1098.400978899638 1098.543925052879 1098.923351355645 1091.505632527471 306.0037471134319 1090.740475219859 292.9999889355619
223 0.005 1.115 2 963.2806697998236 839.3577060572069 839.1444897076248 1098.401110509322 1098.544010728028 1098.923358739061 1091.508233984575 306.1387849546653 1090.742936955975 292.9999889319335
224 0.005 1.12 2 963.890082582985 840.4467855965931 840.2366886565153 1098.401254063023 1098.544098681475 1098.923364057989 1091.510957006114 306.2743285335171 1090.745398938509 292.9999889335298
225 0.005 1.125 2 964.4947900206461 841.5283682040789 841.321367101754 1098.401367998526 1098.544178302953 1098.92337023086 1091.513483045816 306.4103771793025 1090.74779558597 292.9999889362115
226 0.005 1.13 2 965.0948497844442 842.6025079405227 842.3985791779212 1098.401493132396 1098.544259774943 1098.923372810835 1091.516081650206 306.5469022262891 1090.750186090202 292.9999889382547
227 0.005 1.135 2 965.6909428434735 843.6692568090625 843.4683774564402 1098.401620372034 1098.544342453754 1098.923378244255 1091.51867113361 306.6839138593426 1090.752569216643 292.9999889436564
228 0.005 1.14 2 966.282772746057 844.7286680803712 844.5308153407419 1098.401739762697 1098.544417415005 1098.923376764264 1091.521274966503 306.8213922762871 1090.754922393757 292.9999889438016
229 0.005 1.145 2 966.8698428229716 845.7807937471329 845.5859446471784 1098.401862552029 1098.544495375643 1098.923379406711 1091.523803015013 306.9593547263648 1090.757264672844 292.9999889428137
230 0.005 1.15 2 967.4523739796903 846.8256846581778 846.6338172327874 1098.401980804418 1098.544569607667 1098.923379106786 1091.526370094649 307.097790914707 1090.759587827674 292.9999889409311
231 0.005 1.155 2 968.0309955033435 847.8633932869533 847.6744846627209 1098.402103846011 1098.54464833396 1098.923384905333 1091.528898486952 307.236696062058 1090.761898505006 292.9999889386653
232 0.005 1.16 2 968.6052561569749 848.8939703568526 848.707997975866 1098.402224593974 1098.544725383714 1098.923386505947 1091.531421223247 307.3760489189922 1090.764192473586 292.9999889358455
233 0.005 1.165 2 969.1751590148458 849.9174662031974 849.7344081321471 1098.402345278314 1098.544802940266 1098.923393472862 1091.533916016374 307.5158449736257 1090.766469747216 292.9999889334571
234 0.005 1.17 2 969.7408965115864 850.9339320760828 850.7537661238679 1098.402466158824 1098.544880431742 1098.923396994022 1091.536405578084 307.6560909499725 1090.768737837259 292.999988931137
235 0.005 1.175 2 970.3026209020099 851.9434173641595 851.7661219299994 1098.402586050062 1098.544956390806 1098.923401340034 1091.53883910024 307.7967545911365 1090.77098483859 292.9999889303994
236 0.005 1.18 2 970.8602434479437 852.9459709228255 852.7715245429673 1098.402696746456 1098.545026124469 1098.923399396925 1091.541307283586 307.9378539471904 1090.77320657268 292.9999889312013
237 0.005 1.185 2 971.4135005611633 853.9416423104418 853.7700235538993 1098.402816539171 1098.545101104787 1098.923403084722 1091.543746045835 308.0793848592619 1090.775431440982 292.9999889297851
238 0.005 1.19 2 971.962503838345 854.9304809735526 854.7616684053269 1098.402930133923 1098.545171647344 1098.923404152597 1091.546175252864 308.2213346973694 1090.77762489038 292.9999889299448
239 0.005 1.195 2 972.5076177403871 855.9125352381351 855.7465073667456 1098.403045719884 1098.545245060249 1098.923407295523 1091.54858306221 308.3636823382427 1090.779808282308 292.9999889287366
240 0.005 1.2 2 973.0486444808524 856.887852332791 856.7245879261168 1098.403154363851 1098.545315242322 1098.92340827618 1091.550967987698 308.5064490902355 1090.781973075254 292.9999889273504
241 0.005 1.205 2 973.5858012838329 857.8564808402861 857.6959593097158 1098.403280672159 1098.545394069041 1098.923415399141 1091.553381090006 308.6496188933456 1090.784147942308 292.9999889258161
242 0.005 1.21 2 974.1190500547706 858.8184678526904 858.660669244593 1098.403393674665 1098.545468734263 1098.92341935376 1091.555712085251 308.7931764167581 1090.786292764509 292.9999889246777
243 0.005 1.215 2 974.648231591565 859.7738609873069 859.6187649542695 1098.403505229885 1098.545543052628 1098.923426742406 1091.5580881403 308.9371281568504 1090.788415338192 292.9999889226665
244 0.005 1.22 2 975.1733741324417 860.7227066812217 860.5702928985368 1098.403614983607 1098.545612851052 1098.923428580908 1091.560449067456 309.0814688197416 1090.790518719346 292.9999889217397
245 0.005 1.225 2 975.6948554196737 861.6650515845749 861.5152999868675 1098.403723670092 1098.545683093836 1098.923431974989 1091.562815211704 309.2261886648519 1090.792614521398 292.9999889211998
246 0.005 1.23 2 976.21177047482 862.6009410530465 862.4538316710128 1098.403825951734 1098.545748255355 1098.923430081574 1091.565143591229 309.3713005348843 1090.794705637157 292.9999889199418
247 0.005 1.235 2 976.725603599744 863.5304211140102 863.3859340705942 1098.403935365068 1098.545819066574 1098.92343526653 1091.567468774432 309.5167586243455 1090.796793438165 292.999988919473
248 0.005 1.24 2 977.2358293902599 864.4535372527608 864.3116527114611 1098.404035027068 1098.545884251722 1098.923434900457 1091.569742817858 309.662573969903 1090.798857697003 292.9999889184178
249 0.005 1.245 2 977.7422207013393 865.3703345337507 865.2310329744698 1098.40413939013 1098.545952143666 1098.923438030624 1091.572036446141 309.8087515467979 1090.800916843143 292.9999889171673
250 0.005 1.25 2 978.2445500391207 866.2808575692394 866.1441196710529 1098.404239266373 1098.546015653891 1098.923438044688 1091.574284494025 309.955296161394 1090.802951550758 292.9999889170834
251 0.005 1.255 2 978.7430751050067 867.1851509522055 867.0509574781023 1098.404348793825 1098.546087444544 1098.923445916012 1091.576558026571 310.1021696704427 1090.804983265545 292.9999889161504
252 0.005 1.26 2 979.2378550423844 868.0832586354136 867.9515906223253 1098.404451396543 1098.546154407312 1098.923449846872 1091.578847572373 310.2493837459661 1090.806996798505 292.9999889148979
253 0.005 1.265 2 979.7290900257633 868.9752244239729 868.8460628798962 1098.40455588133 1098.546222098311 1098.923454611695 1091.581093454271 310.3969344618647 1090.808986101057 292.9999889138746
254 0.005 1.27 2 980.2167730669039 869.8610917104694 869.7344179246599 1098.404655358353 1098.546285927785 1098.923455157641 1091.583329680015 310.5448161710726 1090.810950494007 292.9999889124524
255 0.005 1.275 2 980.7007645828407 870.7409026677898 870.6166983116725 1098.404750841474 1098.546348122967 1098.923457023309 1091.585545168815 310.6930254682462 1090.81288679928 292.9999889112464
256 0.005 1.28 2 981.1814457831503 871.6146996933585 871.4929465585589 1098.40485832119 1098.546415687113 1098.923459646956 1091.587764742397 310.8415349742043 1090.814828835401 292.9999889102825
257 0.005 1.285 2 981.6584393470303 872.4825242351693 872.3632015028278 1098.404958208383 1098.546480493957 1098.923463674724 1091.589924390261 310.9903608822171 1090.816750387931 292.9999889095313
258 0.005 1.29 2 982.131923066045 873.3444155305189 873.227490495365 1098.405039328704 1098.546534423821 1098.92345935958 1091.592037497915 311.1395016155748 1090.818630559291 292.9999889087528
259 0.005 1.295 2 982.6019257985587 874.2004135713344 874.08586405199 1098.405138101365 1098.546599599573 1098.923465362988 1091.594179019223 311.2889392886782 1090.82052287182 292.9999889070811
260 0.005 1.3 2 983.0685160652256 875.0505593186464 874.9383712801151 1098.405228993101 1098.546660536988 1098.92346796639 1091.596322775081 311.4386776642528 1090.822383601533 292.9999889054604
261 0.005 1.305 2 983.5316899800616 875.894895462895 875.7850547766299 1098.405325189907 1098.546722792264 1098.923473555804 1091.598465222902 311.5887068815352 1090.824227494993 292.9999889028654
262 0.005 1.31 2 983.9914239030999 876.7334643939881 876.6259559309093 1098.405419761727 1098.546783407492 1098.923473292284 1091.600605683501 311.7390245276363 1090.826102639387 292.9999889020978
263 0.005 1.315 2 984.4478338893277 877.566307878805 877.4611157699933 1098.405514419184 1098.546845184042 1098.923477999464 1091.602707706175 311.8896223247289 1090.827909047478 292.9999889009553
264 0.005 1.32 2 984.9008173495142 878.3934670139261 878.2905750618261 1098.405604169569 1098.546902498869 1098.923476367303 1091.604825139058 312.0405066132282 1090.829724860359 292.9999888995635
265 0.005 1.325 2 985.3505799772163 879.2149823425585 879.1143738637675 1098.4056948895 1098.546961364508 1098.923477993058 1091.606905425464 312.191658430266 1090.83152319362 292.9999888993026
266 0.005 1.33 2 985.7970721283498 880.030894810825 879.9325531419681 1098.405782208811 1098.547016917071 1098.923476844363 1091.608980662815 312.343070639441 1090.833304359593 292.999988897794
267 0.005 1.335 2 986.2402304322377 880.8412441050854 880.7451530979946 1098.405875241581 1098.547077405495 1098.923480639549 1091.611068753874 312.4947179800828 1090.835083851938 292.9999888969901
268 0.005 1.34 2 986.6801539481712 881.6460694560031 881.552212706665 1098.40597058859 1098.547138220564 1098.923484147098 1091.61321110579 312.6466191327178 1090.836851288357 292.9999888967006
269 0.005 1.345 2 987.1169194614562 882.4454104334361 882.3537714072659 1098.406069151349 1098.547203239604 1098.923493721765 1091.615374905576 312.7988075306 1090.838601642902 292.999988895593
270 0.005 1.35 2 987.5505562661177 883.2393058882839 883.1498684440659 1098.406160182362 1098.547262748718 1098.923496981236 1091.617485043377 312.9512336848869 1090.840340407531 292.9999888951482
271 0.005 1.355 2 987.9811035212008 884.0277946550859 883.9405424101732 1098.406248842715 1098.547320382143 1098.923500085402 1091.619612297829 313.1038877969597 1090.842098661725 292.9999888941604
272 0.005 1.36 2 988.4085621015769 884.81091555636 884.7258322065088 1098.406334073975 1098.547375186864 1098.923499514935 1091.621700219385 313.2567883873994 1090.843806237786 292.9999888941163
273 0.005 1.365 2 988.8329448583372 885.5887068807623 885.5057761661836 1098.406423431528 1098.547431911203 1098.923502223333 1091.623805608323 313.4099197147059 1090.845509920334 292.9999888933459
274 0.005 1.37 2 989.2542253545446 886.3612062437644 886.2804122683478 1098.406505341091 1098.547485154903 1098.923500691433 1091.625860346598 313.5632775414447 1090.84718973184 292.9999888928245
275 0.005 1.375 2 989.6725155963222 887.1284511865173 887.049778257263 1098.406592841225 1098.547541499268 1098.923504645105 1091.627943299355 313.7168550525107 1090.848866100217 292.9999888931623
276 0.005 1.38 2 990.087902703866 887.8904790649204 887.8139115414818 1098.406676525555 1098.547596083637 1098.923505447451 1091.630019248947 313.8706397768916 1090.850531447277 292.9999888918525
277 0.005 1.385 2 990.5007178484768 888.6473267782231 888.5728490711145 1098.406760027043 1098.547650615833 1098.92350866714 1091.632054308802 314.0246462999951 1090.852184272514 292.9999888913657
278 0.005 1.39 2 990.9101199640806 889.3990309994444 889.3266277847142 1098.406844174524 1098.547704966428 1098.923510073364 1091.634074397082 314.1788767247002 1090.853828559724 292.9999888910967
279 0.005 1.395 2 991.3166355098625 890.1456281581419 890.0752839924548 1098.406932505724 1098.547760362049 1098.923516004836 1091.63610277852 314.3332962785692 1090.855452043728 292.9999888898039
280 0.005 1.4 2 991.7201335900501 890.8871543914345 890.8188541844709 1098.407016780309 1098.54781391687 1098.923516046027 1091.638126345234 314.4879117138325 1090.857067339132 292.9999888888583
281 0.005 1.405 2 992.1206878086709 891.6236453735664 891.5573743219392 1098.407100040911 1098.547868293012 1098.923520018158 1091.640128676087 314.6427271032402 1090.858669487789 292.9999888881614
282 0.005 1.41 2 992.5183937109688 892.3551369542064 892.2908801896896 1098.40717811938 1098.547918453642 1098.92351838989 1091.642112448324 314.7977231758572 1090.860265501217 292.999988887616
283 0.005 1.415 2 992.9131859605997 893.081664430355 893.0194070749535 1098.407261376178 1098.547971449316 1098.923521575123 1091.64407791913 314.9528983960222 1090.861856554801 292.9999888870828
284 0.005 1.42 2 993.3051386271952 893.8032631637892 893.7429906960274 1098.40735704245 1098.548032129645 1098.923526937805 1091.646077117827 315.1082590838608 1090.863440732612 292.9999888866187
285 0.005 1.425 2 993.694324107139 894.5199678216726 894.4616657261876 1098.407437740645 1098.548086056821 1098.92353088842 1091.648016094059 315.2638030113452 1090.865011953486 292.9999888874634
286 0.005 1.43 2 994.0806811280612 895.2318135085469 895.1754673014403 1098.407515988317 1098.548137737063 1098.923532802042 1091.64998530463 315.4195162827917 1090.866564519721 292.9999888863683
287 0.005 1.435 2 994.4643677848147 895.9388325975926 895.8844292985756 1098.407601482468 1098.548193974055 1098.92354055444 1091.651927301778 315.5753708944031 1090.868112679275 292.99998888485
288 0.005 1.44 2 994.8453336426667 896.6410598618506 896.5885848736755 1098.407681679994 1098.548246066131 1098.923544520223 1091.653847995771 315.7313863380742 1090.869645078058 292.9999888837031
289 0.005 1.445 2 995.2235879623807 897.3385291487052 897.2879681717924 1098.407762072984 1098.548298299873 1098.923548068401 1091.655752774573 315.8875793105036 1090.871167705159 292.9999888832214
290 0.005 1.45 2 995.5991658366013 898.0312742163078 897.9826132033644 1098.407831522303 1098.548344151646 1098.923545933111 1091.657665428391 316.0439402539083 1090.872661447539 292.9999888836738
291 0.005 1.455 2 995.9719598228927 898.719328293569 898.6725533546926 1098.407906445501 1098.54839342346 1098.923548799918 1091.659602784485 316.2004486494838 1090.874157599804 292.999988883048
292 0.005 1.46 2 996.3420821669383 899.4027244527999 899.357821864776 1098.407975839467 1098.54843960448 1098.923547244433 1091.661502491492 316.3570943129031 1090.875635979562 292.9999888827699
293 0.005 1.465 2 996.7095747441575 900.0814952683832 900.0384512626473 1098.408053295809 1098.548490229753 1098.923550609177 1091.663415096946 316.5138894397244 1090.877123361765 292.999988881905
294 0.005 1.47 2 997.0744307961112 900.7556733831061 900.7144744048131 1098.408126360669 1098.548537156807 1098.923551196909 1091.665468231642 316.6708319289628 1090.878587787114 292.9999888814987
295 0.005 1.475 2 997.4367056326208 901.4252915711629 901.3859239388551 1098.408202555121 1098.548585334415 1098.92355349847 1091.667356960373 316.8279058090284 1090.8800439377 292.9999888809089
296 0.005 1.48 2 997.7962962869792 902.0903814106894 902.0528316743497 1098.408270624483 1098.548633247209 1098.923555163998 1091.669238716058 316.9851005798167 1090.881486128315 292.9999888795443
297 0.005 1.485 2 998.1533834636306 902.7509747447821 902.7152296531212 1098.408348951215 1098.548684837926 1098.923562977883 1091.671111294409 317.1424082665406 1090.882931396108 292.9999888789484
298 0.005 1.49 2 998.5079602405626 903.4071032987698 903.3731498657579 1098.408427544103 1098.54873192889 1098.923563903295 1091.673019585027 317.2998352577545 1090.884366926709 292.9999888781697
299 0.005 1.495 2 998.8600036404808 904.0587981358591 904.0266234039968 1098.408501693619 1098.548780075539 1098.923567535334 1091.674867079431 317.457385115117 1090.885784026506 292.9999888776125
300 0.005 1.5 2 999.209529629106 904.7060903820548 904.6756814939766 1098.408575161371 1098.54882719166 1098.923568284809 1091.676694140535 317.6150471848437 1090.887193585283 292.999988878202
301 0.005 1.505 2 999.5558800387623 905.3490110702376 905.3203550872225 1098.408646729515 1098.548873368628 1098.923570793752 1091.678496173761 317.7728287791611 1090.888601157661 292.99998887828
302 0.005 1.51 2 999.8992815244684 905.9875913063909 905.9606752090656 1098.408710517586 1098.548914484446 1098.923568730184 1091.680690018628 317.930702219762 1090.889981883176 292.9999888773246
303 0.005 1.515 2 1000.24034366078 906.6218613877094 906.5966724849825 1098.408782095395 1098.548961239793 1098.923572877974 1091.682282970265 318.0886786405227 1090.891359970119 292.9999888776017
304 0.005 1.52 2 1000.578882315066 907.2518511141543 907.2283770478232 1098.408847237318 1098.549001707889 1098.923569826856 1091.684044213608 318.2467582841841 1090.892725432725 292.9999888775786
305 0.005 1.525 2 1000.914981332227 907.8775905697689 907.8558190556661 1098.408923050866 1098.549051463557 1098.923577111507 1091.685826918734 318.4049236638189 1090.894094002877 292.9999888769563
306 0.005 1.53 2 1001.248648967181 908.4991096045985 908.479028421023 1098.408990125718 1098.549094047043 1098.923577374146 1091.68759311485 318.5631787698984 1090.895445183884 292.999988876544
307 0.005 1.535 2 1001.57994881608 909.1164374653741 909.0980343506744 1098.409064483677 1098.549142645678 1098.923584221314 1091.689352251661 318.7215224181429 1090.896792505667 292.9999888757959
308 0.005 1.54 2 1001.908890023793 909.729603664074 909.7128663912015 1098.40912789053 1098.549183748262 1098.923582278869 1091.691100153072 318.8799490687986 1090.898122788332 292.9999888754327
309 0.005 1.545 2 1002.235507809981 910.338637541685 910.3235540369684 1098.409196819745 1098.54922870372 1098.923586141886 1091.692886446481 319.0384474208441 1090.899444612374 292.9999888757363
310 0.005 1.55 2 1002.559815035541 910.9435677761047 910.9301261109367 1098.40926212516 1098.549270101207 1098.923585013679 1091.694663011592 319.1970152520772 1090.900763653164 292.9999888757769
311 0.005 1.555 2 1002.881724336889 911.5444232613146 911.5326115575788 1098.409329586412 1098.549312352114 1098.923587762499 1091.696425252418 319.3556511341562 1090.902069186516 292.9999888750473
312 0.005 1.56 2 1003.201143034755 912.1412322755318 912.1310387169993 1098.409393459154 1098.549354005538 1098.923586864721 1091.698164482682 319.5143583618705 1090.90336850624 292.9999888753139
313 0.005 1.565 2 1003.518194474267 912.7340238349203 912.7254366281514 1098.409458662571 1098.549395935397 1098.923589931854 1091.69988803627 319.6731303761655 1090.90466445201 292.9999888756828
314 0.005 1.57 2 1003.832883974925 913.3228255250765 913.3158332042436 1098.409521631297 1098.549436265264 1098.923589585369 1091.70159160602 319.8319695273782 1090.905937661555 292.9999888749616
315 0.005 1.575 2 1004.145370131413 913.9076647821422 913.9022559025345 1098.409585329892 1098.549478866083 1098.923594559224 1091.703299713638 319.9908667105477 1090.907206545893 292.9999888738996
316 0.005 1.58 2 1004.45568902197 914.4885696539017 914.4847327454232 1098.409651538995 1098.549521678409 1098.923597600701 1091.705002651481 320.1498044117356 1090.908459955295 292.9999888744586
317 0.005 1.585 2 1004.76379795291 915.0655673921262 915.063291144629 1098.409716220796 1098.549564797648 1098.923600936051 1091.706696707049 320.3087938647597 1090.909709864945 292.9999888741727
318 0.005 1.59 2 1005.069717576067 915.6386853772807 915.6379585047133 1098.409774807221 1098.549602167914 1098.923598882682 1091.708369483201 320.4678345897545 1090.910940418711 292.9999888741673
319 0.005 1.595 2 1005.373506338927 916.2079507559158 916.2087620029632 1098.409839158991 1098.549644238931 1098.923602635694 1091.710036904789 320.6269230351684 1090.912177584461 292.9999888746786
320 0.005 1.6 2 1005.675144407181 916.7733903405997 916.775728565909 1098.409897821883 1098.549681592675 1098.923600375349 1091.711690544769 320.7860391853981 1090.913394413745 292.9999888744622
321 0.005 1.605 2 1005.97464804215 917.3350308189214 917.3388850144636 1098.40995911781 1098.549721642529 1098.923602721032 1091.713337362844 320.9451993791888 1090.914612922589 292.9999888743452
322 0.005 1.61 2 1006.272030470939 917.8928987123026 917.8982579421706 1098.41001825386 1098.549759396186 1098.923602469066 1091.714982988321 321.1043707017375 1090.915814265773 292.9999888740689
323 0.005 1.615 2 1006.567286955617 918.4470203642522 918.4538738072624 1098.410082702073 1098.549801297434 1098.923607505285 1091.716622429026 321.2635760365364 1090.917016147265 292.9999888741684
324 0.005 1.62 2 1006.860435178011 918.9974215107516 919.005758725133 1098.410142386908 1098.549840132361 1098.923609504918 1091.718224365706 321.4228099196903 1090.918201271029 292.9999888740765
325 0.005 1.625 2 1007.151517808361 919.5441329100904 919.5539384560375 1098.41020986091 1098.549884999055 1098.923616212766 1091.71979030307 321.5820737159258 1090.91938746709 292.9999888733738
326 0.005 1.63 2 1007.440491410159 920.0871331602149 920.0983807391908 1098.410266119618 1098.549920967989 1098.923615427874 1091.721068535598 321.7413633501545 1090.920557840597 292.999988872381
327 0.005 1.635 2 1007.727467659125 920.6265122317118 920.6391922237787 1098.410324359292 1098.54995828922 1098.923615804197 1091.722716029022 321.9006685505344 1090.921721782936 292.9999888717365
328 0.005 1.64 2 1008.01242790855 921.1622896548943 921.1763971751094 1098.410379259516 1098.549992964849 1098.923614395288 1091.724339581873 322.059981780505 1090.922871045481 292.9999888722391
329 0.005 1.645 2 1008.295376905464 921.6944874746218 921.7100154978742 1098.410440999315 1098.550032663819 1098.923617800401 1091.725950166386 322.2193028075196 1090.924023426598 292.9999888728015
330 0.005 1.65 2 1008.576327762908 922.2231283935655 922.2400689903699 1098.410496665432 1098.550068108789 1098.923616706263 1091.727550877931 322.3786315592776 1090.92515826752 292.9999888728001
331 0.005 1.655 2 1008.855290445285 922.7482352387538 922.7665799115774 1098.410557558402 1098.550107936561 1098.923621469062 1091.72913790496 322.5379618627794 1090.926296308793 292.9999888728714
332 0.005 1.66 2 1009.132289910992 923.2698311030204 923.2895711385077 1098.410605779885 1098.550138968635 1098.923618009712 1091.730697419255 322.6973019274443 1090.927414576094 292.9999888723351
333 0.005 1.665 2 1009.407367108719 923.7879393007249 923.8090656045423 1098.410666336202 1098.550178488874 1098.923623220005 1091.732268495535 322.856634774792 1090.928527638962 292.9999888717823
334 0.005 1.67 2 1009.680603810208 924.3025831691639 924.3250863873462 1098.410723293587 1098.550215652309 1098.923625448897 1091.73391261152 323.0159639305508 1090.929632095441 292.9999888721795
335 0.005 1.675 2 1009.951829844823 924.813785816318 924.8376567859277 1098.41078351721 1098.550255529028 1098.923630741197 1091.735642110609 323.1752823032468 1090.930733912067 292.9999888724041
336 0.005 1.68 2 1010.221147990574 925.3215704735258 925.3467998708952 1098.410836056531 1098.550289319553 1098.923629197255 1091.737349925559 323.3345805687358 1090.931824139738 292.9999888718966
337 0.005 1.685 2 1010.488561303669 925.8259602606354 925.8525388068448 1098.410890312054 1098.550323441587 1098.923630342925 1091.739042872072 323.4938818255362 1090.932906379123 292.9999888718521
338 0.005 1.69 2 1010.754135314716 926.3269782224905 926.3548966370483 1098.410940715491 1098.550354885175 1098.923626460149 1091.740724022219 323.6531631216889 1090.93398256148 292.999988871881
339 0.005 1.695 2 1011.017866374508 926.8246473240579 926.8538963065994 1098.410997143201 1098.550391275519 1098.923630632297 1091.742407439776 323.8124178284693 1090.935055813841 292.9999888718438
340 0.005 1.7 2 1011.279724265548 927.3189902639431 927.3495605782207 1098.411056462194 1098.550428604163 1098.92363261067 1091.744095332415 323.9716577089686 1090.936115702214 292.999988870768
341 0.005 1.705 2 1011.539707555024 927.8100297622685 927.8419121581685 1098.411110345773 1098.550464681066 1098.92363608512 1091.745752225486 324.1308595318854 1090.937170116787 292.9999888699966
342 0.005 1.71 2 1011.797913085226 928.2977886634663 928.3309739354615 1098.411165233157 1098.550500144413 1098.923639441901 1091.74740013166 324.2900333525644 1090.938219918079 292.9999888694433
343 0.005 1.715 2 1012.054428143259 928.7822896453652 928.8167684945979 1098.411222142145 1098.550537787258 1098.923643610731 1091.749034288883 324.4491906119324 1090.939262911128 292.9999888688899
344 0.005 1.72 2 1012.309074021491 929.2635547943397 929.299318118664 1098.411271762616 1098.550569369599 1098.923642554303 1091.750646365846 324.6083239323484 1090.940294763895 292.9999888690385
345 0.005 1.725 2 1012.561971263734 929.7416063035174 929.778645014686 1098.411323927673 1098.550602810658 1098.92364382289 1091.752261510837 324.7674208221915 1090.941324067484 292.9999888689044
346 0.005 1.73 2 1012.813097742487 930.2164659890441 930.2547712633752 1098.411372232182 1098.550632425566 1098.923640868902 1091.753865161314 324.9264815318727 1090.942341766746 292.9999888709016
347 0.005 1.735 2 1013.062515564643 930.6881562237731 930.7277189608856 1098.411426339019 1098.550667374812 1098.923644618383 1091.755465600369 325.0854694492334 1090.943360441156 292.9999888718478
348 0.005 1.74 2 1013.310181850091 931.1566986760664 931.1975100453991 1098.411473501871 1098.550696518 1098.923641767999 1091.7570462419 325.2444184604796 1090.944357841744 292.9999888718569
349 0.005 1.745 2 1013.556135414984 931.6221148028091 931.6641659368998 1098.411525745825 1098.550731538395 1098.923644865221 1091.75860518722 325.4033297350965 1090.945359793822 292.9999888716192
350 0.005 1.75 2 1013.800399745184 932.0844261859563 932.1277082415605 1098.411573850237 1098.550762638476 1098.923645540506 1091.760172096818 325.56219318913 1090.946352985979 292.9999888707899
351 0.005 1.755 2 1014.042975587811 932.5436543565493 932.5881585702971 1098.411625603487 1098.550795689346 1098.923650938337 1091.761725884414 325.7210029812581 1090.947336418018 292.9999888688434
352 0.005 1.76 2 1014.28390892933 932.9998204688036 933.0455381188078 1098.41167835696 1098.550830524941 1098.923654059554 1091.763280378717 325.8797632559393 1090.94831330672 292.9999888678529
353 0.005 1.765 2 1014.523157160827 933.4529456983075 933.4998681613154 1098.411729450489 1098.550863497154 1098.923655980245 1091.764818728662 326.0384718032973 1090.949283067998 292.9999888676574
354 0.005 1.77 2 1014.760836585873 933.9030510334575 933.9511697000456 1098.411776970989 1098.550894104779 1098.92365560345 1091.766350165425 326.1971251189123 1090.950248484325 292.999988868003
355 0.005 1.775 2 1014.996846882276 934.3501571403107 934.399463537968 1098.411825761795 1098.550924944667 1098.923657148402 1091.767875520541 326.3557114358818 1090.951207385059 292.9999888685063
356 0.005 1.78 2 1015.231214543078 934.7942847213352 934.8447703411798 1098.411868810096 1098.550951785859 1098.923654324257 1091.769375468291 326.5142360700308 1090.952157072741 292.9999888688527
357 0.005 1.785 2 1015.464130888796 935.235454184814 935.2871107204112 1098.411917853442 1098.550983877196 1098.923657173807 1091.770878115614 326.672690331041 1090.953104883469 292.9999888697979
358 0.005 1.79 2 1015.695338850502 935.6736860049351 935.7265051420974 1098.411963041988 1098.551013423284 1098.923656327259 1091.77237223299 326.8310727902733 1090.954039971776 292.9999888706311
359 0.005 1.795 2 1015.924925698186 936.1090003147195 936.1629738355697 1098.412012367752 1098.551044482332 1098.923659219048 1091.773850883809 326.9893807693628 1090.95497910258 292.9999888710537
360 0.005 1.8 2 1016.152930167696 936.5414171417532 936.5965367926887 1098.412061348243 1098.551077384659 1098.923662834659 1091.77532214376 327.1476199185867 1090.955907524641 292.9999888709839
361 0.005 1.805 2 1016.379366902811 936.9709564897473 937.0272141130249 1098.412112111488 1098.551110284701 1098.923667176727 1091.776780645213 327.3057873883743 1090.95682832803 292.9999888708356
362 0.005 1.81 2 1016.604238551646 937.3976381470767 937.4550256513678 1098.412157335211 1098.551138743463 1098.923666056896 1091.778226483344 327.4638678012535 1090.957744506192 292.9999888711736
363 0.005 1.815 2 1016.827553771101 937.8214817822351 937.879991148578 1098.41220581024 1098.551170314326 1098.923669340114 1091.779672681219 327.6218731287196 1090.958651058884 292.999988871424
364 0.005 1.82 2 1017.049294645341 938.2425067818191 938.3021300817067 1098.412247626467 1098.551196224731 1098.923667303092 1091.781102233407 327.7797913900198 1090.959544641203 292.9999888720596
365 0.005 1.825 2 1017.269540519618 938.6607326466524 938.7214619098535 1098.412291959376 1098.551225032817 1098.923668987685 1091.782530957148 327.9376293531772 1090.960437363887 292.9999888725318
366 0.005 1.83 2 1017.488248178136 939.076178690263 939.1380060106951 1098.412335655555 1098.551252951252 1098.923667600313 1091.783946470937 328.0953866104319 1090.961324623017 292.9999888730182
367 0.005 1.835 2 1017.705425315923 939.4888640125223 939.5517816000454 1098.412381037922 1098.551282559036 1098.92366929521 1091.785350229491 328.2530508848217 1090.962212675127 292.9999888732336
368 0.005 1.84 2 1017.921001270781 939.8988070469513 939.9628073731118 1098.412399358788 1098.551300296573 1098.92366346766 1091.786666790091 328.4106317334508 1090.963070387799 292.9999888752034
369 0.005 1.845 2 1018.135194782472 940.3060270203779 940.3711023195298 1098.412449758215 1098.551332715201 1098.923669620659 1091.788044403153 328.5681261316377 1090.963945594413 292.9999888758919
370 0.005 1.85 2 1018.347919681191 940.7105426803148 940.7766853117072 1098.412497410434 1098.5513633825 1098.923672749735 1091.78941242762 328.7255186673617 1090.964814667692 292.9999888760918
371 0.005 1.855 2 1018.559198616384 941.1123726853899 941.1795751340229 1098.41254251594 1098.551392027166 1098.923675042781 1091.790779946028 328.8828223877866 1090.965673698218 292.9999888766663
372 0.005 1.86 2 1018.769027772822 941.5115353958289 941.5797901055023 1098.412584271105 1098.551418526499 1098.923673714323 1091.792142485584 329.0400209722486 1090.966524316065 292.9999888772091
373 0.005 1.865 2 1018.977398751518 941.9080486953025 941.9773482621448 1098.412599778721 1098.551435051041 1098.923670531258 1091.793463111359 329.1971265475394 1090.967345316365 292.9999888771161
374 0.005 1.87 2 1019.184391805745 942.3019311305467 942.372268026034 1098.412634092531 1098.551456311451 1098.923666035415 1091.794793202163 329.3541185214834 1090.968179164387 292.9999888770471
375 0.005 1.875 2 1019.389934232048 942.6932008122444 942.7645676953041 1098.412675692615 1098.551482882986 1098.923667526568 1091.796106285802 329.5110028004057 1090.969012048135 292.9999888770095
376 0.005 1.88 2 1019.594076924494 943.0818755968162 943.1542651958561 1098.412717937942 1098.551510031012 1098.923667424417 1091.797417506544 329.6677670919692 1090.969842902694 292.9999888776294
377 0.005 1.885 2 1019.796832297955 943.4679733662595 943.541378444065 1098.412761426041 1098.551537866523 1098.923669842479 1091.798719404243 329.8244215301241 1090.97066885317 292.999988877979
378 0.005 1.89 2 1019.998206539546 943.8515117784899 943.9259250534961 1098.412805154628 1098.551565377568 1098.923671741474 1091.800016446187 329.9809656162683 1090.971489844312 292.9999888778869
379 0.005 1.895 2 1020.198202659013 944.2325082537938 944.3079227148719 1098.412853630558 1098.551596875814 1098.923678044631 1091.801294453338 330.137404197458 1090.972307286466 292.9999888774025
380 0.005 1.9 2 1020.39683272737 944.6109803459423 944.6873888369388 1098.412893251644 1098.551621811394 1098.923677587276 1091.802560147006 330.2937452114238 1090.973113097799 292.9999888772978
381 0.005 1.905 2 1020.594092467612 944.98694531466 945.0643408374846 1098.412935133896 1098.55164922266 1098.923679524529 1091.803824427931 330.4499593525044 1090.973912805611 292.9999888772994
382 0.005 1.91 2 1020.790001909294 945.360420273623 945.4387958354488 1098.412972963604 1098.551672172719 1098.923677552905 1091.805081043381 330.6060535145642 1090.974704597604 292.9999888773395
383 0.005 1.915 2 1020.984584081735 945.7314223336184 945.8107710049857 1098.413014207162 1098.551699490228 1098.923678776674 1091.806333719128 330.7620253050686 1090.975494871789 292.9999888773668
384 0.005 1.92 2 1021.177844167469 946.0999684922144 946.1802833126409 1098.413053091989 1098.551723406405 1098.923676643484 1091.807565364642 330.9178810512464 1090.976280835313 292.9999888771814
385 0.005 1.925 1 1021.323220028765 946.4627840969837 946.5443555998964 1098.402274683305 1098.542723029123 1098.915172730681 1091.830771666792 331.0711871949289 1090.971519481405 292.9999878261217
386 0.005 1.93 2 1021.536106235917 946.8263649068539 946.9088088429022 1098.398027656718 1098.538385333431 1098.907900336777 1091.790268776235 331.2281624805023 1090.96708788999 292.999987658316
387 0.005 1.935 2 1021.736133439436 947.1875739091178 947.2709087563526 1098.402449362804 1098.54244850895 1098.914212024309 1091.796965822719 331.3839968261591 1090.969900508501 292.9999875461808
388 0.005 1.94 1 1021.891020540901 947.5432752926006 947.6277887331285 1098.411960052435 1098.550606602327 1098.921013300381 1091.838182083074 331.5368333858488 1090.978923996428 292.9999873652949
389 0.005 1.945 2 1022.106633873421 947.8997816303561 947.9850923514325 1098.418354004605 1098.554850923455 1098.927226529124 1091.816275609873 331.6935949134324 1090.982101127539 292.9999875025275
390 0.005 1.95 1 1022.25183638232 948.2507496925954 948.3372201080912 1098.405274242159 1098.543750715578 1098.91494920544 1091.839006729302 331.8462863597223 1090.976022699096 292.9999880130741
391 0.005 1.955 1 1022.412583189114 948.5991810797502 948.686725157084 1098.408478316768 1098.546093519915 1098.913786760645 1091.83324654613 331.9993445185737 1090.977877222559 292.9999877902949
392 0.005 1.96 1 1022.572745871623 948.9451953938427 949.0337917680641 1098.397475472988 1098.538990433013 1098.910747782643 1091.820401875661 332.1527967518343 1090.971965238597 292.9999880831857
393 0.005 1.965 1 1022.748030605152 949.2889490436903 949.3785498749277 1098.407722368485 1098.547504269291 1098.918414712887 1091.826728850002 332.3063270079119 1090.978834692802 292.9999878357297
394 0.005 1.97 1 1022.917022058171 949.6303838530846 949.7209722639557 1098.398853302538 1098.540747828128 1098.913660157626 1091.820793745037 332.4598129482717 1090.9733204861 292.9999880578924
395 0.005 1.975 1 1023.095778109716 949.9696178751332 950.0611544768808 1098.410732252952 1098.550374286199 1098.920839971256 1091.829218309055 332.6132238505717 1090.981125289752 292.9999878645021
396 0.005 1.98 1 1023.265274200897 950.3065769445385 950.3990538603726 1098.401625841247 1098.542234471123 1098.91413308576 1091.824394523311 332.7666135069855 1090.975442483976 292.9999880414427
397 0.005 1.985 1 1023.442402375194 950.6413661764352 950.7347523873267 1098.411974051732 1098.55061440091 1098.920567617017 1091.832252730152 332.919891005978 1090.982473347691 292.9999879038961
398 0.005 1.99 1 1023.609655706964 950.9739053680426 951.0681992629101 1098.401674144307 1098.541733276394 1098.91335576182 1091.826683975623 333.0730622287831 1090.976487485319 292.9999880427276
399 0.005 1.995 1 1023.784646015 951.3043065172509 951.3994811888485 1098.411334774431 1098.550042333922 1098.920099768771 1091.833993934855 333.2261289975563 1090.983515553988 292.9999879359038
400 0.005 2 1 1023.95002230187 951.6324978036774 951.7285536581682 1098.401246935667 1098.541537280848 1098.913234899936 1091.8283630202 333.3790768710691 1090.977696225442 292.9999880524188
401 0.005 2.005 1 1024.123202924287 951.9585847180809 952.0554977345257 1098.411408556404 1098.550414198178 1098.920741572354 1091.835829169288 333.5318188665652 1090.984994345734 292.9999879601364
402 0.005 2.01 1 1024.286915173273 952.2824937942773 952.3802667606708 1098.401686018753 1098.54196853433 1098.913600003158 1091.830510024047 333.6844306446094 1090.97919007569 292.9999880643495
403 0.005 2.015 1 1024.458121457824 952.604328804935 952.7029399091674 1098.411480709229 1098.550347758308 1098.920439492227 1091.83797870313 333.8368942735234 1090.986156031808 292.9999879775659
404 0.005 2.02 1 1024.619815635938 952.9240164391326 953.0234697873747 1098.401790117106 1098.541966555111 1098.913422763616 1091.83250481753 333.9891818443451 1090.980433657446 292.9999880745001
405 0.005 2.025 1 1024.788916918112 953.2416609736526 953.34193574888 1098.411407655892 1098.550249624627 1098.920373650119 1091.839800219875 334.1412953824702 1090.98733923401 292.9999879878545
406 0.005 2.03 1 1024.948612187565 953.5571878528252 953.658289140626 1098.401853473816 1098.542015318963 1098.913478450143 1091.834362994584 334.2932344222436 1090.981693595629 292.9999880731572
407 0.005 2.035 1 1025.115670059596 953.8706994734762 953.9726077065209 1098.411512568951 1098.550383018807 1098.920559721652 1091.84165593769 334.4449875643573 1090.988644977419 292.9999879888338
408 0.005 2.04 1 1025.273300749707 954.1821209345045 954.284842051747 1098.402048274718 1098.542156477602 1098.91355591571 1091.836310540428 334.5965830083215 1090.982988356161 292.9999880600155
409 0.005 2.045 1 1025.438249684126 954.4915550287717 954.5950699066767 1098.411498089938 1098.550309432436 1098.920380064819 1091.8435117254 334.7479962444133 1090.989802205459 292.9999879766866
410 0.005 2.05 1 1025.593843265922 954.7989303184073 954.9032445658125 1098.402066478716 1098.542142943684 1098.913470821439 1091.838109024314 334.8992199648021 1090.984148201479 292.9999880323476
411 0.005 2.055 1 1025.75677406619 955.1043460663133 955.209441310608 1098.41151258093 1098.550322818171 1098.920409794049 1091.845231710634 335.0502681152661 1090.99101485735 292.9999879504274
412 0.005 2.06 1 1025.910360363052 955.4077292644173 955.5136116678615 1098.402155641096 1098.542213052172 1098.913528115501 1091.839847884819 335.2011505281982 1090.985357231459 292.9999879906292
413 0.005 2.065 1 1026.071329630639 955.7091802919256 955.8158317700346 1098.411593560785 1098.550386734349 1098.920446310885 1091.84706713796 335.3518358618705 1090.992232548302 292.999987913461
414 0.005 2.07 1 1026.222949279133 956.0086264232527 956.1160532261373 1098.402254116993 1098.542277614259 1098.913537062628 1091.841699497214 335.5023538824665 1090.986530547952 292.9999879423652
415 0.005 2.075 1 1026.38192113192 956.3061671703662 956.4143514754879 1098.41160706011 1098.550370947736 1098.920371280739 1091.848709794492 335.6527124456612 1090.993346702711 292.9999878727263
416 0.005 2.08 1 1026.53163073809 956.6017296183228 956.7106778228397 1098.402326934618 1098.542315579862 1098.913522640664 1091.843371938387 335.802894244872 1090.987688667135 292.9999878956228
417 0.005 2.085 1 1026.688645608942 956.8954134857772 957.0051078856629 1098.411666762477 1098.55041780684 1098.920402098418 1091.850304695002 335.9529108545531 1090.994488026668 292.9999878352872
418 0.005 2.09 1 1026.83655528656 957.1871434454664 957.2975916133116 1098.402442243652 1098.542397147322 1098.913566407348 1091.844827255749 336.1027209280533 1090.988841019628 292.999987859977
419 0.005 2.095 1 1026.991661850781 957.4770206124086 957.5882045285543 1098.411746909912 1098.550467033521 1098.920404111517 1091.851853462606 336.2523740339688 1090.995618505822 292.9999878132576
420 0.005 2.1 1 1027.137729642559 957.7649715697756 957.87689752856 1098.402549681583 1098.542461139926 1098.913573542129 1091.846618818603 336.4018898514107 1090.990000750089 292.9999878458592
421 0.005 2.105 1 1027.290891159325 958.0510944796442 958.1637453395001 1098.411804443541 1098.550490987095 1098.920380501806 1091.853554873147 336.5512027920017 1090.996764418456 292.9999878167607
422 0.005 2.11 1 1027.435159326931 958.3353175851438 958.4486998334136 1098.402628332425 1098.54250611924 1098.913574659145 1091.848320024602 336.7003135094192 1090.991173988356 292.9999878569275
423 0.005 2.115 1 1027.586426366429 958.6177383944741 958.7318349237223 1098.411878110104 1098.55053896526 1098.920400613514 1091.855244698449 336.8492298924198 1090.997950968906 292.9999878459196
424 0.005 2.12 1 1027.728936917839 958.8982844675845 959.0131018591024 1098.402725264784 1098.542565799629 1098.913595504474 1091.850022553857 336.9980066604369 1090.99236204235 292.999987892381
425 0.005 2.125 1 1027.878328028745 959.1770527461229 959.2925741184807 1098.411951132001 1098.550577680334 1098.920396529893 1091.856939963274 337.1465844163867 1090.99914882197 292.9999878970477
426 0.005 2.13 1 1028.01906348371 959.4539707493199 959.5702028117719 1098.402791351697 1098.542599637813 1098.913587019431 1091.851709952851 337.2949750146317 1090.993546467593 292.9999879429321
427 0.005 2.135 1 1028.166568591366 959.729134939063 959.8460610468179 1098.41199714588 1098.550596961271 1098.920383461064 1091.858601537817 337.4431587025318 1091.000323617506 292.9999879554915
428 0.005 2.14 1 1028.305539241124 960.0024735231958 960.1201003374961 1098.402863385689 1098.542640868932 1098.913594057431 1091.853382169388 337.5911600322278 1090.994745517963 292.9999879968366
429 0.005 2.145 1 1028.451161065059 960.2740825171007 960.3923934552149 1098.412052047328 1098.550631344803 1098.920388267257 1091.860240153425 337.7389778106613 1091.001487057875 292.9999880101039
430 0.005 2.15 1 1028.588383340841 960.5438895013638 960.6628913586079 1098.4029410433 1098.54268585595 1098.913601661897 1091.854928585718 337.8866172742975 1090.995924061434 292.9999880408607
431 0.005 2.155 1 1028.732122909453 960.8119902167662 960.9316666096349 1098.412099642164 1098.550651793338 1098.92037307078 1091.861739202756 338.034086528841 1091.002621892658 292.9999880486013
432 0.005 2.16 1 1028.867590035693 961.0783126915827 961.1986704655335 1098.403004098499 1098.542723369242 1098.913604060759 1091.856526348592 338.1813225274936 1090.997057466227 292.9999880648382
433 0.005 2.165 1 1029.009471895041 961.3429521873908 961.4639750574934 1098.412153790833 1098.550683347882 1098.920373674146 1091.863335423323 338.3283669096834 1091.00372802449 292.99998806284
434 0.005 2.17 1 1029.159344687312 961.6080688294467 961.7295666383283 1098.401835965071 1098.540896147531 1098.909581940285 1091.839322016857 338.4776109210457 1090.996172727334 292.9999880020283
435 0.005 2.175 1 1029.294990915127 961.8694279238804 961.9916055728647 1098.410582707764 1098.549739054116 1098.919226452843 1091.871317537299 338.6231688068463 1091.004857909834 292.9999880481881
436 0.005 2.18 1 1029.422724315397 962.1289689269556 962.2518399254559 1098.405885381757 1098.5468894201 1098.919657434637 1091.862367671073 338.7691485598288 1091.0016211675 292.9999880509653
437 0.005 2.185 1 1029.55909015986 962.3868600789598 962.5104045666557 1098.415235576687 1098.552850216351 1098.922913695528 1091.868927972272 338.9151981167215 1091.007599510602 292.999988027123
438 0.005 2.19 1 1029.68752498192 962.6430276138378 962.7672489040292 1098.405294347134 1098.54406645212 1098.913892831537 1091.863290284546 339.0611725156506 1091.001264102802 292.9999880193974
439 0.005 2.195 1 1029.822651749337 962.8975660270505 963.022444716855 1098.412061266036 1098.549654656655 1098.918058090832 1091.868833230753 339.2070277830136 1091.006945505959 292.9999879927563
440 0.005 2.2 1 1029.950205931397 963.1504080929697 963.2759476721392 1098.40227394633 1098.541814995492 1098.912396873579 1091.862549556943 339.3527188326911 1091.001112338501 292.9999879644596
441 0.005 2.205 1 1030.104236019485 963.4038118894427 963.5297998907018 1098.416528266833 1098.554625355627 1098.927182195418 1091.859170845307 339.5006597747486 1091.011285088146 292.9999879950894
442 0.005 2.21 1 1030.225124171044 963.6535390579496 963.7801972274133 1098.40713788165 1098.545724492576 1098.917178678029 1091.875893570667 339.6448959149495 1091.005594321688 292.9999879211204
443 0.005 2.215 1 1030.351751770471 963.9015889573193 964.0289080232094 1098.410690830838 1098.547990022987 1098.915395680007 1091.874557135152 339.7895501722214 1091.007992363084 292.9999879367461
444 0.005 2.22 1 1030.473037129645 964.1479660467487 964.2759469043812 1098.401728712896 1098.541784306885 1098.911723342416 1091.86515081447 339.9342909180311 1091.002890080953 292.9999879391459
445 0.005 2.225 1 1030.602480433799 964.3927834342677 964.5214028814561 1098.409866825609 1098.548536568291 1098.918322908332 1091.870647974716 340.0789391381114 1091.008912406391 292.9999879175609
446 0.005 2.23 1 1030.725181308818 964.6359709114081 964.7652306857304 1098.401877422714 1098.542172839366 1098.913373444721 1091.865422808783 340.2234072326547 1091.00377097248 292.9999879174881
447 0.005 2.235 1 1030.873860320301 964.8797020525236 965.0093979035307 1098.416947445243 1098.555109988242 1098.927327345438 1091.863225657571 340.3701092478544 1091.014192748876 292.9999879630091
448 0.005 2.24 1 1030.990290782224 965.1198992374797 965.2502426812509 1098.408171478223 1098.54648028567 1098.917589272214 1091.879757677938 340.5130872993775 1091.008931424756 292.9999879447961
449 0.005 2.245 1 1031.112087345978 965.3584839784965 965.4894651482462 1098.411369736366 1098.548281466482 1098.915443001445 1091.878569050187 340.6564861841179 1091.011136717519 292.9999879577327
450 0.005 2.25 1 1031.228554057036 965.5954599151381 965.7270791076268 1098.402374567675 1098.542164916662 1098.912038521835 1091.869405696669 340.7999756452627 1091.006145883679 292.9999879730532
451 0.005 2.255 1 1031.353026305062 965.8309369672326 965.9631711621153 1098.41018808729 1098.548602859781 1098.91815400367 1091.874889116081 340.9434131543571 1091.012050520315 292.9999879700126
452 0.005 2.26 1 1031.485010031153 966.0668257841047 966.1995079485213 1098.401320353497 1098.54071172729 1098.909541311958 1091.85273885143 341.0891444917712 1091.005572268643 292.9999879852119
453 0.005 2.265 1 1031.621722729591 966.3013039440443 966.4344400761959 1098.418094560775 1098.557144088599 1098.929579040202 1091.871392301 341.2330924239458 1091.018692591318 292.9999879995722
454 0.005 2.27 1 1031.732182569638 966.5323862620768 966.6661660126638 1098.414401991737 1098.553174286797 1098.926747679054 1091.888345104864 341.3746437956331 1091.016229512394 292.9999880051928
455 0.005 2.275 1 1031.847952307266 966.7619089106222 966.8963229862223 1098.416024083523 1098.551296374488 1098.918218863624 1091.886975147191 341.5168595177717 1091.016917095194 292.9999880293128
456 0.005 2.28 1 1031.958134309681 966.9898696886106 967.1249160452857 1098.404331791492 1098.542436720815 1098.910249102446 1091.876176398844 341.6591862159178 1091.010291965132 292.9999880421979
457 0.005 2.285 1 1032.07634590119 967.2163777745476 967.352030857376 1098.409862067442 1098.547671914927 1098.916237235371 1091.879829767648 341.8014392156132 1091.015362369964 292.9999880114186
458 0.005 2.29 1 1032.188912561464 967.4413779233937 967.5776349437026 1098.401483924798 1098.54156043417 1098.912899842652 1091.874531063386 341.9435460774677 1091.01014154254 292.9999879956216
459 0.005 2.295 1 1032.308393991233 967.664963893165 967.8018024491204 1098.410721720956 1098.549921873531 1098.919967052483 1091.880919753338 342.0854623633596 1091.016426886071 292.9999879968096
460 0.005 2.3 1 1032.421052031167 967.8870699976837 968.0244911070987 1098.403436032848 1098.543477685368 1098.914160294257 1091.876487217159 342.2271973548721 1091.011795809452 292.9999879881718
461 0.005 2.305 1 1032.556735097477 968.1096666854409 968.2474853895142 1098.416956336051 1098.554670831769 1098.92594404186 1091.874613813691 342.3710954689335 1091.020992465053 292.9999879873669
462 0.005 2.31 1 1032.663328288193 968.3290509505631 968.4674576275687 1098.409528499115 1098.547670760223 1098.919172672404 1091.890201803904 342.5112722624824 1091.01668056012 292.999987949714
463 0.005 2.315 1 1032.774451687937 968.5469644159526 968.6859506467661 1098.412313315134 1098.548838156873 1098.915997201441 1091.888779508381 342.6518270776916 1091.018873002372 292.9999879748518
464 0.005 2.32 1 1032.892046112119 968.7652208237275 968.9046370221248 1098.400652786289 1098.539483036358 1098.906632505734 1091.862595525332 342.7946937966203 1091.011408800579 292.9999880134119
465 0.005 2.325 1 1033.016615846459 968.9821675140755 969.122015292623 1098.4158064551 1098.555330647563 1098.927818615674 1091.87866898823 342.9360719387216 1091.023205558847 292.9999880161431
466 0.005 2.33 1 1033.118819065296 969.1959831154339 969.3364304031961 1098.412946161188 1098.552249485849 1098.925962754335 1091.894680808957 343.0750926013608 1091.02135800061 292.9999879380676
467 0.005 2.335 1 1033.226337578932 969.4083624863906 969.5493980809946 1098.415571237789 1098.551254521083 1098.918465745739 1091.894094822906 343.2146896880103 1091.022416428274 292.9999879474268
468 0.005 2.34 1 1033.328114595771 969.6192965269241 969.7609186519155 1098.404606635595 1098.54296676168 1098.910807509398 1091.883455939342 343.3544785190768 1091.016080609508 292.9999879612604
469 0.005 2.345 1 1033.437738405592 969.8288920787912 969.9710755122055 1098.410771987226 1098.548392414593 1098.916615729757 1091.887582090167 343.4941965143336 1091.021225232054 292.9999879361679
470 0.005 2.35 1 1033.541500556529 970.0370921913823 970.1798347524601 1098.401962451082 1098.541797690504 1098.912909000099 1091.882135868142 343.6337716898483 1091.015680771383 292.9999879273801
471 0.005 2.355 1 1033.668742310537 970.245751782302 970.3888790147876 1098.416256786865 1098.554344286735 1098.926294129998 1091.881501929842 343.7756115188705 1091.025462739309 292.9999879579254
472 0.005 2.36 1 1033.767763574682 970.4513956107913 970.5950824412657 1098.407541872968 1098.546112958361 1098.916984078514 1091.894430037317 343.9136747896665 1091.020103523012 292.9999879658125
473 0.005 2.365 1 1033.886151402548 970.6573873449372 970.8014762560925 1098.41594284485 1098.553392011829 1098.922935276896 1091.883819055927 344.0543400552783 1091.025907639455 292.9999879770438
474 0.005 2.37 1 1033.982976593819 970.8604079278379 971.0050617858225 1098.40871830694 1098.547161691907 1098.918175969527 1091.897149280794 344.1918703194452 1091.022141621955 292.9999879771157
475 0.005 2.375 1 1034.097849941674 971.0637562861662 971.2088215695217 1098.415221997162 1098.552797513438 1098.923210341489 1091.884590644009 344.3320299038679 1091.026836724883 292.9999879773723
476 0.005 2.38 1 1034.192929914764 971.2641703233429 971.4098023286232 1098.407390230302 1098.545897028877 1098.916344558064 1091.897389669556 344.4691660336433 1091.022517897276 292.9999879969936
477 0.005 2.385 1 1034.30596165866 971.464905514694 971.610951786947 1098.414033293261 1098.552058238684 1098.922196367191 1091.884932838068 344.6088913689213 1091.027177150776 292.9999879797732
478 0.005 2.39 1 1034.399125452609 971.662739293115 971.8093504905094 1098.405409280918 1098.544222273972 1098.914273467294 1091.896532854875 344.7456115878042 1091.022221688464 292.999988021168
479 0.005 2.395 1 1034.511553235759 971.8608999878845 972.0079227204161 1098.41408358844 1098.552309454881 1098.922718599579 1091.886299849818 344.8849158555907 1091.027551842514 292.9999879975305
480 0.005 2.4 1 1034.611204499598 972.0577495432832 972.2052145497262 1098.402698386698 1098.541053774541 1098.909193486038 1091.877455228822 345.0230858867722 1091.019937865685 292.9999880040386
481 0.005 2.405 1 1034.719678411918 972.2533956698659 972.4012921579963 1098.41477053703 1098.55381437814 1098.924470079987 1091.889113376751 345.1608046440746 1091.029276332547 292.9999880065956
482 0.005 2.41 1 1034.817144737648 972.4477419738339 972.5960952966731 1098.406880830467 1098.544633979118 1098.914191555125 1091.881848062797 345.2982506887291 1091.023319191541 292.9999880085405
483 0.005 2.415 1 1034.9115951396 972.6393351185303 972.788254320805 1098.410448934838 1098.547725293514 1098.91483054863 1091.901274835021 345.4337544091548 1091.026795601797 292.999988043944
484 0.005 2.42 1 1035.011469417587 972.8311570935145 972.9805174413419 1098.404615095382 1098.543052659011 1098.911376434645 1091.878409157674 345.5718152755628 1091.022399617428 292.9999880207018
485 0.005 2.425 1 1035.119407684043 973.0218193855578 973.1716110465546 1098.417040761318 1098.555189227886 1098.926758405563 1091.89346739131 345.7088948912166 1091.031883855228 292.9999879955892
486 0.005 2.43 1 1035.215386551542 973.2112182426011 973.3614594316899 1098.409385682712 1098.546197623128 1098.915661051611 1091.887781689156 345.8455700574117 1091.026129823621 292.9999880168173
487 0.005 2.435 1 1035.307104243412 973.3979309884868 973.5487264466872 1098.411980207784 1098.548543151401 1098.915142668578 1091.905329237906 345.9801634754092 1091.029418510399 292.9999880157874
488 0.005 2.44 1 1035.403462997342 973.5848590659234 973.7360883743016 1098.404604800414 1098.542895375704 1098.910847456315 1091.88216754339 346.1174447194794 1091.02431466582 292.9999880234218
489 0.005 2.445 1 1035.508289167055 973.7706567140185 973.9223081290914 1098.416476930209 1098.554750660326 1098.926338344799 1091.896480325606 346.2537137729736 1091.033532628193 292.9999880047524
490 0.005 2.45 1 1035.601515557105 973.9552205454789 974.1073116070555 1098.408879915302 1098.545924063909 1098.915444919138 1091.890328318827 346.3895430677214 1091.027747892623 292.9999880283455
491 0.005 2.455 1 1035.701253352143 974.1386421518963 974.2911635124565 1098.417545175079 1098.554905575374 1098.924393733381 1091.89916195087 346.5250832752362 1091.034688898798 292.999988026901
492 0.005 2.46 1 1035.791205801277 974.3208328798546 974.4738024566383 1098.407407251322 1098.544478407533 1098.912809265177 1091.89118362901 346.6604134987161 1091.027903180069 292.9999880448131
493 0.005 2.465 1 1035.888714105874 974.5018919430586 974.6552964065319 1098.41510516733 1098.553116355614 1098.923005721212 1091.898470038119 346.7955208605762 1091.034474035046 292.9999880405697
494 0.005 2.47 1 1035.977219780357 974.6817346436031 974.8355887346453 1098.406108383602 1098.544074557713 1098.9130626036 1091.889773788116 346.9304259724237 1091.02817482761 292.9999880437259
495 0.005 2.475 1 1036.074802267688 974.8604711547129 975.0147563311019 1098.415898316528 1098.554002708686 1098.924135324161 1091.899944363002 347.0651341075567 1091.035525232497 292.9999880430977
496 0.005 2.48 1 1036.162223922913 975.0380051790106 975.192736826543 1098.406859770877 1098.544495741934 1098.913320128858 1091.891156356297 347.1996208798451 1091.02895911365 292.9999880467407
497 0.005 2.485 1 1036.258467898694 975.2144470518091 975.3696064115222 1098.416043474311 1098.553911066661 1098.923755820087 1091.900968392954 347.3338940077495 1091.036050623888 292.9999880459193
498 0.005 2.49 1 1036.344536738522 975.3896995737255 975.5453015361672 1098.406568228814 1098.54419527921 1098.91293303335 1091.891979862309 347.4679418374569 1091.029458167204 292.999988047573
499 0.005 2.495 1 1036.439597299109 975.5638752068196 975.7199001677793 1098.415867312699 1098.553854179532 1098.923765203493 1091.901847095308 347.6017730575241 1091.036729559643 292.9999880429182
500 0.005 2.5 1 1036.524615435901 975.736877225058 975.8933395654434 1098.406747298475 1098.544413677613 1098.913231394683 1091.893134594676 347.7354023395939 1091.030329801143 292.9999880426163
501 0.005 2.505 1 1036.618618305315 975.9088180986638 976.0656978973215 1098.41626539967 1098.554152148278 1098.924045981063 1091.903325286576 347.8688134888724 1091.037664046778 292.9999880351089
502 0.005 2.51 1 1036.702342303119 976.0795986058298 976.2369105767963 1098.406810675837 1098.54435037177 1098.913016355783 1091.894460891507 348.0020006938225 1091.031086197416 292.999988032862
503 0.005 2.515 1 1036.795078871818 976.2493318212811 976.4070560352234 1098.416172815608 1098.554052668479 1098.923859086826 1091.904515804017 348.1349471321399 1091.038414219153 292.999988022532
504 0.005 2.52 1 1036.877656046687 976.4179194471271 976.5760703825725 1098.406767417457 1098.544340271281 1098.913039198099 1091.895669903687 348.267677433374 1091.031906077822 292.9999880198499
505 0.005 2.525 1 1036.969318061477 976.5854749240258 976.744032423283 1098.416303275117 1098.554174073529 1098.924011718661 1091.905854742428 348.4001802018807 1091.039312825018 292.999988008166
506 0.005 2.53 1 1037.050710036428 976.7518986174364 976.9108773761743 1098.406824767987 1098.544362457637 1098.913021423551 1091.896917993852 348.5324674911795 1091.032721632322 292.9999880066926
507 0.005 2.535 1 1037.141244503269 976.917304694202 977.0766844673386 1098.41636296208 1098.554194034747 1098.923982717986 1091.907097235131 348.6645340372652 1091.040102367011 292.9999879957497
508 0.005 2.54 1 1037.22147791773 977.0815925971596 977.2413882024752 1098.406786804266 1098.544318962216 1098.912949078184 1091.898049971659 348.7963858599007 1091.033458677754 292.9999879973612
509 0.005 2.545 1 1037.310921849687 977.2448772079028 977.4050683038622 1098.416364360031 1098.554201827439 1098.923983129415 1091.908235714988 348.9280128472965 1091.040857134872 292.9999879888049
510 0.005 2.55 1 1037.390045216501 977.4070573430927 977.5676588386932 1098.406783604083 1098.544323490376 1098.912955217486 1091.899115289658 349.0594231213895 1091.034190197393 292.9999879944853
511 0.005 2.555 1 1037.478428136928 977.5682486720511 977.7292400971952 1098.416437530198 1098.554258958341 1098.924028498703 1091.909318816711 349.1906039389267 1091.041577168697 292.9999879893022
512 0.005 2.56 1 1037.556456710732 977.7283489531836 977.8897453557429 1098.406788829929 1098.544315892649 1098.912915437295 1091.900121369542 349.3215533966102 1091.034872507884 292.9999879992773
513 0.005 2.565 1 1037.643802874617 977.887474811212 978.0492555826692 1098.416488749641 1098.554292779852 1098.924030902951 1091.910370016689 349.4522443289218 1091.042251566209 292.9999879984557
514 0.005 2.57 1 1037.720693669269 978.0455228171176 978.2077032766477 1098.406797310617 1098.544324491214 1098.91290672975 1091.901108619546 349.5827311830558 1091.035540637773 292.9999880116354
515 0.005 2.575 1 1037.8069884804 978.2026103477511 978.3651697031027 1098.416555016437 1098.554346711065 1098.924067650742 1091.911409307349 349.712998073657 1091.042923580453 292.9999880126027
516 0.005 2.58 1 1037.882796353473 978.3586332961262 978.5215869798401 1098.406826858004 1098.54434289463 1098.912898344102 1091.902104046406 349.8430444633706 1091.036194976461 292.9999880274588
517 0.005 2.585 1 1037.968071097352 978.5137096486699 978.677036837337 1098.416631015473 1098.554401701275 1098.924094222296 1091.912462765553 349.9728723415988 1091.043593484956 292.9999880284686
518 0.005 2.59 1 1038.042829922438 978.667734490136 978.8314507151017 1098.406855047188 1098.544355786401 1098.912879583037 1091.903121705851 350.1024661616612 1091.036860333608 292.9999880432945
519 0.005 2.595 1 1038.127058600256 978.8208259659853 978.9849104683266 1098.416676304831 1098.55443551968 1098.924106831488 1091.913511554566 350.2318280352161 1091.044256728296 292.999988041114
520 0.005 2.6 1 1038.200797772715 978.9728792104921 979.1373474991057 1098.406880828934 1098.544368346584 1098.912868653811 1091.904164644075 350.3609692831711 1091.037531520498 292.9999880543389
521 0.005 2.605 1 1038.284023299006 979.1240124951693 979.2888437957345 1098.416749196595 1098.554486798517 1098.9241347542 1091.91461140054 350.4898818196368 1091.044954182259 292.9999880489401
522 0.005 2.61 1 1038.35671691509 979.2741203440232 979.4393303062903 1098.406905934044 1098.544377789181 1098.91285061202 1091.905223658048 350.6185654436965 1091.03821348105 292.9999880591701
523 0.005 2.615 1 1038.438910343268 979.4233212903459 979.5888891259241 1098.41680739667 1098.554523959775 1098.924149864146 1091.915702553159 350.7470211768061 1091.045648804497 292.9999880495574
524 0.005 2.62 1 1038.510558777675 979.5715091696514 979.7374506770034 1098.406912264577 1098.544374313902 1098.912826889067 1091.906246242775 350.8752535523585 1091.038892644513 292.9999880563938
525 0.005 2.625 1 1038.59180885735 979.7188033169454 979.8850975914822 1098.416865176744 1098.554564700717 1098.924172110949 1091.91676734908 351.0032849506741 1091.046331909262 292.9999880429358
526 0.005 2.63 1 1038.662435396536 979.8650969959217 980.0317599093079 1098.4069207928 1098.544371323279 1098.912804584761 1091.907261124548 351.1310843440795 1091.039571074292 292.9999880471058
527 0.005 2.635 1 1038.742713497503 980.0105097640666 980.1775203898466 1098.416917860743 1098.554600974678 1098.924191376692 1091.917815125106 351.2586583909194 1091.046991983398 292.9999880312196
528 0.005 2.64 1 1038.812329551054 980.1549342038683 980.3223085429437 1098.406918701898 1098.544363426881 1098.91277849694 1091.908231225752 351.3859915674558 1091.040225481303 292.9999880344922
529 0.005 2.645 1 1038.89165902175 980.298490467952 980.4662075460711 1098.41696695791 1098.554636883011 1098.924211482445 1091.918828325091 351.5130836476615 1091.047631415307 292.9999880181387
530 0.005 2.65 1 1038.960281976786 980.4410705009533 980.6091464596366 1098.40692644111 1098.54436292887 1098.912760242734 1091.909184268432 351.6399574027189 1091.040865018804 292.9999880224145
531 0.005 2.655 1 1039.038667131811 980.5827949321208 980.7512087484241 1098.417017939762 1098.554674606969 1098.924231646547 1091.919814566712 351.7666020189627 1091.048261522032 292.9999880073864
532 0.005 2.66 1 1039.106304623792 980.72355493181 980.8923228151087 1098.406932296921 1098.544362261277 1098.912740471986 1091.910116562279 351.8930230900006 1091.041464039002 292.9999880142044
533 0.005 2.665 1 1039.183760140165 980.8634717275366 981.0325726243381 1098.417070983607 1098.554713877296 1098.924253380439 1091.920792044114 352.0192116519038 1091.048875977159 292.999988001605
534 0.005 2.67 1 1039.250430966214 981.0024359316038 981.1718861665553 1098.406945430654 1098.544367305368 1098.912725376393 1091.911041823018 352.145183594156 1091.042053604747 292.9999880117235
535 0.005 2.675 1 1039.326966601347 981.1405691491502 981.3103476385816 1098.417125445646 1098.554753561364 1098.924273092854 1091.921745383624 352.2709178479548 1091.049481761118 292.9999880016627
536 0.005 2.68 1 1039.392653528877 981.2777612278243 981.4478844385935 1098.406956272633 1098.544369983644 1098.912706652398 1091.911954090189 352.3964245888711 1091.042633280671 292.9999880147408
537 0.005 2.685 1 1039.468297172184 981.4141344027181 981.5845811766486 1098.417180103786 1098.554793278754 1098.924294030396 1091.922709491855 352.5216982049436 1091.050079122389 292.9999880064942
538 0.005 2.69 1 1039.533057413739 981.5495779062686 981.7203647772512 1098.406974962527 1098.544377878932 1098.912692906822 1091.912873015446 352.6467372176414 1091.043215168511 292.9999880213596
539 0.005 2.695 1 1039.607804482505 981.6842143848413 981.8553201680648 1098.41723848598 1098.554834552455 1098.924314586576 1091.923677207253 352.7715457085185 1091.050678649788 292.9999880138086
540 0.005 2.7 1 1039.671621730057 981.8179324518146 981.9893738107005 1098.406980720572 1098.54437509322 1098.912669491435 1091.913781643985 352.896114859386 1091.043782216051 292.9999880290378
541 0.005 2.705 1 1039.745492639921 981.9508552706504 982.122610978163 1098.417295064174 1098.554876970667 1098.924338231524 1091.924633963345 353.0204352219053 1091.051275164575 292.999988020776
542 0.005 2.71 1 1039.808392082457 982.0828707607545 982.2549575890313 1098.406995088799 1098.544377572156 1098.912652518741 1091.91468935197 353.14455130962 1091.0443577454 292.9999880351331
543 0.005 2.715 1 1039.881395462667 982.2141025387392 982.3864992189291 1098.417349957407 1098.554917099771 1098.924358383657 1091.925580888017 353.2684422620163 1091.051867897109 292.9999880252677
544 0.005 2.72 1 1039.943380770221 982.3444378938251 982.517161311937 1098.406998182289 1098.544371728565 1098.912628462722 1091.915579784634 353.3921110350887 1091.044921970345 292.9999880379854
545 0.005 2.725 1 1040.015529744233 982.474001049967 982.6470298915823 1098.417404302969 1098.554958123729 1098.924381555786 1091.926512938379 353.5155488973243 1091.052459309656 292.9999880261338
546 0.005 2.73 1 1040.076620308533 982.6026785238384 982.7760297766796 1098.407003348825 1098.544368145129 1098.912606774979 1091.916463580947 353.6387610988682 1091.045475716734 292.999988037217
547 0.005 2.735 1 1040.147933600717 982.7305950664329 982.9042473640969 1098.417457142041 1098.554996828947 1098.92440398707 1091.927428734616 353.7617422250136 1091.053040819473 292.9999880236758
548 0.005 2.74 1 1040.208136788291 982.8576365115848 983.0316069590854 1098.407005199492 1098.544361555314 1098.912583588328 1091.917323259137 353.8845043840798 1091.046022807843 292.9999880337423
549 0.005 2.745 1 1040.27862417651 982.9839281750965 983.1581953664124 1098.417507655609 1098.555035325582 1098.924425826351 1091.928325448294 354.0070329050318 1091.053605440534 292.9999880190846
550 0.005 2.75 1 1040.337960686044 983.1093552376466 983.283936380935 1098.407012655988 1098.54436062063 1098.912564874174 1091.918176380787 354.1293478746239 1091.046561513777 292.9999880290615
551 0.005 2.755 1 1040.407622307469 983.2340434749575 983.4089171125348 1098.417556937302 1098.555072151631 1098.924446657936 1091.92920339903 354.2514172556681 1091.054164692582 292.9999880142588
552 0.005 2.76 1 1040.466099939464 983.3578774602832 983.5330608920632 1098.407018920641 1098.544359269125 1098.912544954118 1091.919013903404 354.3732565807671 1091.047081385519 292.9999880250256
553 0.005 2.765 1 1040.534957269242 983.4809834350208 983.6564551758415 1098.417605113526 1098.555107685992 1098.924466070577 1091.930077512347 354.4948510038722 1091.054707765756 292.9999880107778
554 0.005 2.77 1 1040.592594962192 983.6032453167178 983.7790227536713 1098.407029372971 1098.544360939744 1098.912529524281 1091.919851534092 354.6162373723504 1091.047608096363 292.9999880226229
555 0.005 2.775 1 1040.660659882477 983.7247900183293 983.9008516351807 1098.417663794482 1098.555146423672 1098.924486484954 1091.930968749495 354.7373859929151 1091.055256343071 292.9999880094149
556 0.005 2.78 1 1040.717449032289 983.8455005808482 984.0218638874454 1098.407033293405 1098.544360248807 1098.912510759232 1091.920651617648 354.8583109340499 1091.048115334785 292.9999880225234
557 0.005 2.785 1 1040.784733456798 983.9655044936326 984.1421478925705 1098.417710267471 1098.555180757898 1098.924505282446 1091.931820867404 354.9790009516096 1091.055784719961 292.9999880100685
558 0.005 2.79 1 1040.840715512433 984.0846842490535 984.2616253399016 1098.407049612491 1098.5443660988 1098.91249926138 1091.921472897138 355.0994677931091 1091.048629064313 292.9999880241375
559 0.005 2.795 1 1040.90722094196 984.2031677092715 984.3803848817272 1098.41775495551 1098.555212285398 1098.9245192694 1091.932670163102 355.2197054681132 1091.056308038275 292.9999880120583
560 0.005 2.8 1 1040.962390077273 984.3208368112842 984.4983477673701 1098.407059836759 1098.544368209358 1098.912483171409 1091.92228774513 355.3397173988441 1091.04913379689 292.9999880266129
561 0.005 2.805 1 1041.028126241843 984.437819843087 984.6156029168953 1098.417798125721 1098.555243731686 1098.924535529343 1091.933515345992 355.4595130999183 1091.056823259847 292.9999880144995
562 0.005 2.81 1 1041.082497100275 984.5539982199763 984.7320712054226 1098.407073113422 1098.544372887936 1098.912470914857 1091.923085085009 355.5790744400864 1091.04963838469 292.9999880291411
563 0.005 2.815 1 1041.147476017205 984.6695005833095 984.847841792243 1098.417841635207 1098.555274565601 1098.924550009654 1091.934338816978 355.6983991873366 1091.057338145323 292.9999880164751
564 0.005 2.82 1 1041.201058626515 984.7842078787348 984.9628351404368 1098.407081412399 1098.544372595465 1098.912454232506 1091.923884613481 355.8174862995314 1091.050124257878 292.999988030946
565 0.005 2.825 1 1041.265281243305 984.8982490619462 985.0771407225936 1098.417881275715 1098.555303624287 1098.924565218543 1091.935147923168 355.9363484594218 1091.057840437123 292.9999880175071
566 0.005 2.83 1 1041.318092769381 985.0115046244478 985.1906786493454 1098.407093253847 1098.544376971129 1098.912442393584 1091.924655937776 356.0549853521403 1091.050610898737 292.9999880315983
567 0.005 2.835 1 1041.381585362074 985.1241038455039 985.3035385030092 1098.417925161758 1098.555336010526 1098.924581060208 1091.935944790803 356.1733798018724 1091.058341241129 292.9999880174511
568 0.005 2.84 1 1041.433631559584 985.2359267817931 985.4156400743866 1098.407099328826 1098.544375274027 1098.912424829524 1091.92542958384 356.2915573811425 1091.051087542229 292.9999880311269
569 0.005 2.845 1 1041.496393339492 985.3471029941705 985.5270731510896 1098.417967080122 1098.555367155223 1098.924599064484 1091.936735217214 356.4094902198066 1091.058831556303 292.999988016527
570 0.005 2.85 1 1041.547681922975 985.4575121111536 985.6377572085892 1098.407102145461 1098.544371919235 1098.912406061189 1091.926165631178 356.5272134006537 1091.05155455204 292.9999880299848
571 0.005 2.855 1 1041.609733777861 985.5672841646486 985.7477824498219 1098.418010277138 1098.555399366173 1098.924616111017 1091.937501276449 356.6447034514687 1091.059322459358 292.9999880152336
572 0.005 2.86 1 1041.660278717366 985.6762981573029 985.8570677871701 1098.407110739605 1098.544372403248 1098.91239107669 1091.926914343958 356.7619705983413 1091.052014759421 292.9999880287369
573 0.005 2.865 1 1041.721626452915 985.7846844550793 985.9657036407843 1098.418056921641 1098.555433583072 1098.924634495799 1091.93828877196 356.879004695233 1091.059797673666 292.9999880140336
574 0.005 2.87 1 1041.771437803532 985.8923214688364 986.0736084413099 1098.407121166484 1098.544374474991 1098.912378338099 1091.927671726569 356.9958159758369 1091.052473779938 292.999988027699
575 0.005 2.875 1 1041.83208858112 985.9993402076466 986.1808731591393 1098.418102202889 1098.55546721213 1098.924653444303 1091.939063155919 357.1123971323444 1091.060273591123 292.999988013157
576 0.005 2.88 1 1041.881166236862 986.1056183540455 986.2874156141985 1098.407121800539 1098.544368936798 1098.912357356818 1091.928398345254 357.2287582484925 1091.052915013937 292.9999880271624
577 0.005 2.885 1 1041.941134888842 986.2112874464927 986.3933271474859 1098.418142846108 1098.555497802821 1098.924669788591 1091.939823139976 357.3448915751009 1091.060737969623 292.9999880126533
578 0.005 2.89 1 1041.98950051554 986.3162246059886 986.4985251521271 1098.407131800746 1098.544371456043 1098.912344958494 1091.929119058159 357.4607995791572 1091.053365960073 292.9999880271153
579 0.005 2.895 1 1042.048788581332 986.4205617998687 986.6031013230903 1098.418186046534 1098.555528721938 1098.92468624671 1091.940568438305 357.5764819900753 1091.061206153822 292.9999880126149
580 0.005 2.9 1 1042.096445836201 986.5241754860405 986.7069725408235 1098.40713887286 1098.544371729656 1098.912329858028 1091.929845806325 357.6919372953085 1091.053803688728 292.9999880272869
581 0.005 2.905 1 1042.155067487962 986.6271982298359 986.8102307761185 1098.418229383766 1098.555560407326 1098.924704470618 1091.941319322586 357.8071551989558 1091.061658356665 292.9999880128458
582 0.005 2.91 1 1042.202033963786 986.7295060307918 986.9127926329443 1098.407149019772 1098.544372665548 1098.912315145376 1091.930556283687 357.9221593860349 1091.05424250937 292.9999880277925
583 0.005 2.915 1 1042.259995071619 986.831231673671 987.0147504175442 1098.418265692575 1098.55558663667 1098.924717596058 1091.942040620513 358.0369384405446 1091.062112583689 292.9999880132061
584 0.005 2.92 1 1042.30626270482 986.9322507181316 987.1160202206329 1098.407152640713 1098.544370316803 1098.912298803991 1091.931253104817 358.1514848638066 1091.054669758437 292.9999880280211
585 0.005 2.925 1 1042.363570366769 987.0326959841392 987.216694262636 1098.418308948249 1098.555618157099 1098.924734795944 1091.942743846885 358.2658020274998 1091.06255559664 292.9999880134297
586 0.005 2.93 1 1042.409169885862 987.1324430399684 987.316688749345 1098.407163790996 1098.544373686805 1098.912287709581 1091.93193900352 358.3798966568369 1091.055095570245 292.9999880280872
587 0.005 2.935 1 1042.465816373519 987.2316247620737 987.4160960420422 1098.418350288895 1098.555647846355 1098.92475106467 1091.943455523382 358.4937592795852 1091.062992726781 292.999988013334
588 0.005 2.94 1 1042.510741150274 987.3301162225098 987.5148317610572 1098.407164071133 1098.544369767395 1098.912269480192 1091.932618608518 358.6073991882947 1091.055502406572 292.9999880274589
589 0.005 2.945 1 1042.566764300667 987.4280510110217 987.612988911243 1098.418386553217 1098.555675249935 1098.924766363564 1091.944148304639 358.7208256633323 1091.063424050504 292.9999880126082
590 0.005 2.95 1 1042.611034338924 987.5253035361535 987.7104825234348 1098.407171305656 1098.544369871342 1098.912256893529 1091.93329287489 358.8340168829562 1091.055913593138 292.9999880268167
591 0.005 2.955 1 1042.666435288923 987.6220077288464 987.8074058666896 1098.418426460627 1098.555703513395 1098.924780778943 1091.944843429505 358.9469780155922 1091.063849346242 292.999988012092
592 0.005 2.96 1 1042.710052117658 987.7180375022655 987.9036736018433 1098.407176837512 1098.54437076427 1098.912242660937 1091.933961914546 359.0597108297757 1091.056314527244 292.9999880264549
593 0.005 2.965 1 1042.764835892038 987.8135271810797 987.9993792915421 1098.418462631568 1098.555729802312 1098.92479480623 1091.94552691674 359.1722177954538 1091.06427068952 292.9999880116519
594 0.005 2.97 1 1042.80781412463 987.9083502176123 988.0944371930675 1098.407185618086 1098.544372345405 1098.912230525696 1091.934623997436 359.2844440406102 1091.056717081475 292.9999880262922
595 0.005 2.975 1 1042.861989584838 988.0026412796728 988.1889411580451 1098.418501650614 1098.555758125508 1098.924809577344 1091.946206937624 359.3964764818304 1091.064690032754 292.9999880113876
596 0.005 2.98 1 1042.904332091438 988.0962733459596 988.2828050548661 1098.407191292366 1098.54437308882 1098.912216306575 1091.935272646183 359.5082933190136 1091.057112887152 292.9999880262812
597 0.005 2.985 1 1042.957909850094 988.1893814383697 988.3761229884221 1098.418537452093 1098.55578423714 1098.924823728938 1091.94687834976 359.6198875513354 1091.065094407788 292.9999880112802
598 0.005 2.99 1 1042.999635870659 988.2818381194149 988.468808491572 1098.40720400801 1098.544378063761 1098.91220749514 1091.93592186993 359.7312690954705 1091.057510730805 292.9999880263171
599 0.005 2.995 1 1043.052614990864 988.3737786936686 988.5609558968883 1098.41856797165 1098.555804600064 1098.924831605875 1091.947536940025 359.8424296694395 1091.065495581819 292.9999880112963
600 0.005 3 1 1043.093724676484 988.4650752780817 988.6524783832826 1098.40720853318 1098.544379154675 1098.912195020476 1091.936548565577 359.9533681198144 1091.057894205334 292.9999880264299
601 0.005 3.005 1 1043.146116691605 988.555863623365 988.7434705897465 1098.41860439777 1098.555831589555 1098.924846319965 1091.948188948704 360.0640840804422 1091.065892733012 292.9999880113431
602 0.005 3.01 1 1043.186614276181 988.6460152856292 988.833845229345 1098.407219499839 1098.544382730656 1098.912185355892 1091.937173058681 360.1745788139683 1091.058275837577 292.9999880265523
603 0.005 3.015 1 1043.2384291389 988.7356664096449 988.9236972653729 1098.41863982927 1098.555857111722 1098.92485806696 1091.94883746576 360.2848625145272 1091.066281874942 292.9999880113716
604 0.005 3.02 1 1043.278330728311 988.8246880813396 989.0129390348403 1098.407226090431 1098.544383761668 1098.91217285947 1091.93779414632 360.3949228532853 1091.058649760418 292.9999880266181
605 0.005 3.025 1 1043.329573434704 988.9132167575686 989.1016657304555 1098.418668047436 1098.555877571519 1098.924867754734 1091.949464288132 360.5047537255954 1091.066670181211 292.9999880112347
606 0.005 3.03 1 1043.368889590498 989.0011232077355 989.1897894213538 1098.407236892671 1098.544388039151 1098.912164165201 1091.93840421498 360.6143599794495 1091.059025875977 292.9999880266097
607 0.005 3.035 1 1043.419568949408 989.0885440991051 989.2774054718672 1098.418703203491 1098.555903454977 1098.924881354383 1091.950095202061 360.7237380020911 1091.067054272288 292.9999880109969
608 0.005 3.04 1 1043.458298511497 989.1753498153531 989.3644256338063 1098.407241975604 1098.544387432436 1098.912150234595 1091.939008646485 360.8328981272017 1091.059386912287 292.9999880264985
609 0.005 3.045 1 1043.508420649384 989.2616773816829 989.450945545624 1098.418735710165 1098.555926609766 1098.924893885712 1091.950712554216 360.9418334013021 1091.067428537379 292.9999880106334
610 0.005 3.05 1 1043.546584852602 989.3473968122797 989.5368766570236 1098.407255434589 1098.544393702863 1098.912142531371 1091.939615092994 361.0505404238806 1091.059755250854 292.9999880262434
611 0.005 3.055 1 1043.596158081929 989.4326452790401 989.6223147021244 1098.418766638678 1098.555948961573 1098.924904065243 1091.951320379936 361.1590046306445 1091.067806884954 292.9999880102894
612 0.005 3.06 1 1043.633757801413 989.5172925096699 989.7071708875386 1098.407259867409 1098.544393891552 1098.912129705178 1091.940204632895 361.2672640291989 1091.060109220189 292.9999880259082
613 0.005 3.065 1 1043.682790138191 989.6014759402506 989.791541155607 1098.418794958071 1098.555968958836 1098.924914144119 1091.951919103997 361.375306911185 1091.068170327641 292.9999880099651
614 0.005 3.07 1 1043.719831910809 989.6850649833719 989.8753364570163 1098.407273218013 1098.544400656587 1098.912123583678 1091.940790619706 361.4831310656855 1091.060466661552 292.9999880256688
615 0.005 3.075 1 1043.768331688421 989.7681972327065 989.958652869185 1098.418824453369 1098.555989708355 1098.924922735426 1091.952511189493 361.5907434746735 1091.068529024154 292.9999880097035
616 0.005 3.08 1 1043.804832049367 989.8507418442443 990.0414010839251 1098.407282912028 1098.544404594938 1098.912114837312 1091.941369402101 361.698115196967 1091.060817250266 292.9999880254609
617 0.005 3.085 1 1043.852800586057 989.932836567952 990.1236773111349 1098.418848763461 1098.556006411103 1098.924929501721 1091.953095702652 361.8052786960568 1091.068881713166 292.9999880094866
618 0.005 3.09 1 1043.888767315118 990.0143503411699 990.2053920507759 1098.407297861048 1098.544412879613 1098.912110438112 1091.941945571842 361.9122115925356 1091.061169504073 292.9999880253768
619 0.005 3.095 1 1043.9362087383 990.0954210002028 990.2866415708858 1098.418876441826 1098.556025961971 1098.924938039379 1091.953680929951 362.0189297714338 1091.069231222056 292.9999880093428
620 0.005 3.1 1 1043.971642392112 990.1759173855525 990.3673363081136 1098.407302833103 1098.544414135574 1098.912099357589 1091.942500409566 362.1254375931088 1091.061506559491 292.9999880253966
621 0.005 3.105 1 1044.018571070086 990.255977411676 990.4475726096407 1098.418905201888 1098.556046632046 1098.924947695974 1091.954254832533 362.2317368236458 1091.069579102524 292.9999880092785
622 0.005 3.11 1 1044.053480534172 990.3354696607793 990.5272606771035 1098.407317307295 1098.544422142971 1098.912094967506 1091.943057611719 362.3378082614221 1091.061854579464 292.9999880254889
623 0.005 3.115 1 1044.099892282163 990.4145321451712 990.6064969084058 1098.418929309427 1098.556061328767 1098.924952628231 1091.954823068876 362.4436593747749 1091.069919183074 292.9999880091771
624 0.005 3.12 1 1044.134282658335 990.4930332647771 990.6851913434758 1098.407324181273 1098.544425847364 1098.912086607398 1091.943599211905 362.5492920258505 1091.062184482814 292.9999880255326
625 0.005 3.125 1 1044.180195832346 990.5711111897995 990.7634405149985 1098.418957301358 1098.556080800826 1098.924961799786 1091.95538424546 362.6547027447256 1091.07025427742 292.999988009105
626 0.005 3.13 1 1044.214075493373 990.6486339994475 990.8411541663788 1098.407336219825 1098.544432212867 1098.912081545344 1091.944138815559 362.7598970138203 1091.062519263876 292.9999880255457
627 0.005 3.135 1 1044.259491112565 990.7257401232919 990.9184290589053 1098.418984970726 1098.556099724657 1098.924969686673 1091.955939985732 362.8648820853152 1091.070587242203 292.9999880091098
628 0.005 3.14 1 1044.292863918816 990.8022973466507 990.9951746889241 1098.407342333097 1098.544434031116 1098.912071201622 1091.944672134262 362.9696377934282 1091.062842814451 292.9999880255195
629 0.005 3.145 1 1044.337791483348 990.8784442788135 991.0714879496651 1098.419010896888 1098.556118651399 1098.92497910823 1091.956483557445 363.0741785288963 1091.070919692907 292.9999880090239
630 0.005 3.15 1 1044.370666857612 990.9540484520277 991.1472781151828 1098.407351941365 1098.544437667961 1098.91206385372 1091.945202995399 363.1784957870678 1091.063163203554 292.9999880254831
631 0.005 3.155 1 1044.415111786273 991.0292486101027 991.2226421804828 1098.419039907126 1098.556139146543 1098.924989439348 1091.957022405952 363.2825972357199 1091.071244665896 292.9999880089161
632 0.005 3.16 1 1044.447498026333 991.1039121436344 991.2974893214241 1098.407356983169 1098.54443839941 1098.912052578791 1091.945723508194 363.386485707822 1091.063481806838 292.9999880253654
633 0.005 3.165 1 1044.49146195572 991.1781778125199 991.3719165335712 1098.419064320906 1098.556156549712 1098.924997524323 1091.957550687085 363.4901610958296 1091.071566731016 292.9999880087281
634 0.005 3.17 1 1044.523359072122 991.251912830791 991.4458328187839 1098.407367406663 1098.544444480825 1098.912047923983 1091.946238170294 363.5936177190854 1091.063794176205 292.9999880254791
635 0.005 3.175 1 1044.566862322292 991.3252561765466 991.5193353597896 1098.41909299842 1098.556175885288 1098.925006705714 1091.958082269494 363.6968591980531 1091.071884765245 292.9999880086416
636 0.005 3.18 1 1044.598275302585 991.3980747350412 991.5923328849215 1098.407374105056 1098.544447093492 1098.912038574896 1091.946747006851 363.7998861315505 1091.064104686767 292.9999880254774
637 0.005 3.185 1 1044.64131010735 991.4705077116605 991.6649227515391 1098.419116081438 1098.556191790135 1098.92501347246 1091.958603438841 363.9026959861976 1091.072196168456 292.9999880084403
638 0.005 3.19 1 1044.672254049085 991.5424217514433 991.7370134626694 1098.407385553428 1098.544452897427 1098.91203394534 1091.947254607332 364.0052908234081 1091.06441372798 292.9999880253512
639 0.005 3.195 1 1044.714828606497 991.6139561162524 991.8087024444089 1098.419141378928 1098.556208783845 1098.925021475145 1091.959117190217 364.1076680914124 1091.07250808554 292.9999880081832
640 0.005 3.2 1 1044.745301860977 991.6849772822195 991.8798980375004 1098.407388294713 1098.544452697045 1098.912022145926 1091.947744506669 364.2098354277353 1091.064711492321 292.99998802523
641 0.005 3.205 1 1044.787427172431 991.755624678045 991.9506977990196 1098.419165558603 1098.556225968854 1098.92503014916 1091.959623225357 364.3117916167373 1091.072806218451 292.9999880079935
642 0.005 3.21 1 1044.817447398895 991.825764582269 992.0210099079359 1098.407404465286 1098.544462548494 1098.912021692896 1091.948237737156 364.4135330718605 1091.065018990845 292.9999880250895
643 0.005 3.215 1 1044.859122248999 991.8955364818944 992.0909319566263 1098.419187300924 1098.556239177418 1098.925033611833 1091.960128331745 364.5150662501405 1091.073107344367 292.9999880078089
644 0.005 3.22 1 1044.888684082981 991.9648064779307 992.1603719737271 1098.407409097677 1098.544465466333 1098.91201310766 1091.948716224166 364.616382894315 1091.06531267205 292.999988024973
645 0.005 3.225 1 1044.929920269014 992.0337142337863 992.2294276867365 1098.419209863836 1098.556254585708 1098.925040686935 1091.960623086805 364.7174880569307 1091.073403367073 292.9999880076626
646 0.005 3.23 1 1044.959036938584 992.1021256133746 992.2980069250308 1098.407421512831 1098.544471467309 1098.912009291698 1091.949198774378 364.818376049398 1091.065601301753 292.9999880249292
647 0.005 3.235 1 1044.999835979827 992.1701804051966 992.3662075216691 1098.419233339151 1098.5562706612 1098.925047427215 1091.961112817949 364.9190487603926 1091.073692629755 292.9999880075576
648 0.005 3.24 1 1045.028511207052 992.2377442605273 992.4339371121466 1098.407428426964 1098.544474292676 1098.912001572 1091.949669224615 365.0195070508254 1091.065891042602 292.9999880248593
649 0.005 3.245 1 1045.06887937796 992.3049570727759 992.50129360383 1098.419254668112 1098.556285753278 1098.925054187998 1091.961591094108 365.1197752116535 1091.073984117116 292.9999880073827
650 0.005 3.25 1 1045.097121313859 992.3716843999172 992.5681845583034 1098.407440414769 1098.544481649469 1098.911998365466 1091.950141714712 365.2198220723501 1091.066179965077 292.9999880247509
651 0.005 3.255 1 1045.137063973093 992.4380661400795 992.6347078860995 1098.419278440713 1098.556301586559 1098.92506150789 1091.962072971921 365.3196494122669 1091.074269002265 292.9999880071708
652 0.005 3.26 1 1045.164874153516 992.5039677134217 992.7007710161233 1098.407446066839 1098.544482624211 1098.911988575046 1091.950605192642 365.4192634577361 1091.066452099172 292.9999880246523
653 0.005 3.265 1 1045.204396384277 992.5695290990079 992.7664719212116 1098.419297711216 1098.556314959302 1098.925067259826 1091.962535187584 365.5186701313448 1091.074547290202 292.9999880069397
654 0.005 3.27 1 1045.231789138436 992.6346156638671 992.8317179808797 1098.407459053165 1098.544491249016 1098.911986703264 1091.951069657064 365.6178607601141 1091.066734406529 292.9999880245475
655 0.005 3.275 1 1045.270893782037 992.6993672661854 992.8966070835961 1098.41931898145 1098.556328141945 1098.925072713204 1091.96299796898 365.7168466921797 1091.074828070251 292.9999880067722
656 0.005 3.28 1 1045.297865967642 992.7636492525787 992.9610465469723 1098.407464800386 1098.544493493667 1098.911978764172 1091.951518429574 365.8156181927795 1091.067006349496 292.9999880243413
657 0.005 3.285 1 1045.336560621804 992.8276015589864 993.0251343508077 1098.419339164795 1098.556343010769 1098.925079152146 1091.963455914843 365.9141793534667 1091.075102674587 292.9999880065616
658 0.005 3.29 1 1045.363123772757 992.8910894120185 993.0887776914194 1098.407477556221 1098.54450024431 1098.911975865437 1091.951966582428 366.0125297993173 1091.067274879998 292.9999880241672
659 0.005 3.295 1 1045.401409092304 992.9542526943746 993.1520745068329 1098.419353690961 1098.556352627791 1098.925081466237 1091.963904105849 366.1106731896139 1091.075375330951 292.9999880063527
660 0.005 3.3 1 1045.427570801757 993.0169566519861 993.2149319708863 1098.407489671908 1098.544506661356 1098.91197260093 1091.952411704838 366.2086106838659 1091.067543010515 292.9999880240561
661 0.005 3.305 1 1045.465454560062 993.07934111392 993.2774480118261 1098.419372322946 1098.556365220082 1098.92508574742 1091.964348398029 366.3063416346808 1091.07563910639 292.9999880062174
662 0.005 3.31 1 1045.491219479678 993.1412712932236 993.3395297519621 1098.407500792541 1098.544514120767 1098.911969478736 1091.95284608424 366.4038577014629 1091.067809764851 292.9999880239492
663 0.005 3.315 1 1045.528708760527 993.2028870232311 993.4012751386773 1098.419392885132 1098.556378812648 1098.925091839344 1091.96479442845 366.5011742439704 1091.075905670232 292.9999880060633
664 0.005 3.32 1 1045.55407245776 993.2640533925774 993.4625911609054 1098.407507507416 1098.54451690125 1098.911964097087 1091.953268763972 366.5982820644024 1091.068066124994 292.9999880239644
665 0.005 3.325 1 1045.591175631014 993.3249102829759 993.5235758047181 1098.419412050604 1098.556391544926 1098.925095764704 1091.965232885337 366.6951837818384 1091.076167382231 292.9999880058966
666 0.005 3.33 1 1045.616147644925 993.385322687156 993.5841359785657 1098.407517416766 1098.544522618012 1098.9119598718 1091.953692224975 366.7918767384 1091.068322319267 292.9999880239539
667 0.005 3.335 1 1045.652869957355 993.4454305158852 993.6443696805695 1098.419434020237 1098.55640660073 1098.925103561523 1091.965671781388 366.888356907567 1091.076432030693 292.9999880057019
668 0.005 3.34 1 1045.677448116576 993.5050986472836 993.7041837343318 1098.407524860719 1098.544526296197 1098.911954398792 1091.954111946709 366.9846244520463 1091.06857094323 292.9999880239187
669 0.005 3.345 1 1045.713793300815 993.5644670708269 993.7636761870746 1098.419451892748 1098.556418382973 1098.92510740784 1091.966094796123 367.0806900964427 1091.076689395493 292.9999880056425
670 0.005 3.35 1 1045.737991857402 993.6234005394292 993.8227537503193 1098.407532754585 1098.544529755946 1098.91194976113 1091.954526143179 367.1765534608131 1091.068821722938 292.9999880238301
671 0.005 3.355 1 1045.773965264868 993.6820390711468 993.881514491785 1098.419471177731 1098.556431790887 1098.925112787706 1091.966515931789 367.2722151776603 1091.076943237297 292.9999880055782
672 0.005 3.36 1 1045.79778428356 993.7402472969636 993.9398650171059 1098.407538084986 1098.544532143725 1098.911942794502 1091.954931757483 367.3676717789724 1091.069064336308 292.999988023775
673 0.005 3.365 1 1045.833393254166 993.798165349494 993.9979034799188 1098.419492814329 1098.556447916681 1098.925121832636 1091.966930933536 367.4629076701324 1091.077195597236 292.9999880055059
674 0.005 3.37 1 1045.856841067887 993.8556576277219 994.0555362693638 1098.407548147179 1098.544536250809 1098.911938528011 1091.955341518539 367.5579424560818 1091.069306528105 292.999988023695
675 0.005 3.375 1 1045.892085623407 993.9128644220534 994.1128617042915 1098.419510747501 1098.556459742879 1098.925125520833 1091.967336471984 367.6527593113616 1091.077445598445 292.9999880053991
676 0.005 3.38 1 1045.915163696427 993.9696499798312 994.169786021075 1098.407552114041 1098.544537666497 1098.911931477481 1091.955738407635 367.7473882537112 1091.069548612944 292.9999880236197
677 0.005 3.385 1 1045.950051806229 994.0261546921408 994.2264076185369 1098.419531322992 1098.556475385548 1098.925133972639 1091.967743463304 367.8418173127345 1091.077688333489 292.9999880052965
678 0.005 3.39 1 1045.972765920324 994.0822426369957 994.2826325912429 1098.407559916192 1098.544541103191 1098.911926198083 1091.95612626883 367.9360476196108 1091.069783695565 292.9999880235595
679 0.005 3.395 1 1046.007301704009 994.1380542849877 994.3385594006296 1098.419551406609 1098.556489332461 1098.925139620642 1091.968141837232 368.030075505878 1091.077931910543 292.9999880050926
680 0.005 3.4 1 1046.029653369338 994.1934535625421 994.3940940112349 1098.407564264244 1098.544541722381 1098.911918947612 1091.956513195345 368.1239127495905 1091.070017209501 292.9999880235223
681 0.005 3.405 1 1046.063847342662 994.2485810640949 994.4493349631258 1098.419571759172 1098.556503262529 1098.925147514778 1091.968544842901 368.2175465949332 1091.078168264313 292.9999880048782
682 0.005 3.41 1 1046.085846452208 994.3033005873746 994.504188131959 1098.407575636166 1098.544547949963 1098.911916218386 1091.956903616328 368.3109750449349 1091.070252055645 292.9999880234365
683 0.005 3.415 1 1046.119692788357 994.3577526875537 994.5587520074773 1098.419584221965 1098.556511671073 1098.925147807258 1091.968930310362 368.4042029638595 1091.078404436147 292.9999880047708
684 0.005 3.42 1 1046.141342447007 994.411801108845 994.6129324276571 1098.407582702314 1098.54455263448 1098.911913186278 1091.957277459788 368.4972273832076 1091.070478745537 292.9999880233635
685 0.005 3.425 1 1046.174853310916 994.4655865393047 994.6668279696422 1098.419603737907 1098.556525330581 1098.925154743628 1091.969318088748 368.5900572124296 1091.078639404224 292.9999880046694
686 0.005 3.43 1 1046.196159655425 994.5189725350166 994.7203443153197 1098.407593395238 1098.544558003679 1098.911910301408 1091.957656341038 368.6826720645275 1091.070711139472 292.9999880232587
687 0.005 3.435 1 1046.229331822641 994.572099777594 994.7735800345135 1098.419616880718 1098.556534244972 1098.925155934007 1091.969696020356 368.7750839721431 1091.078867535493 292.9999880045411
688 0.005 3.44 1 1046.250301167611 994.6248318190865 994.826440809591 1098.407602120187 1098.544562891083 1098.911907197705 1091.958025612327 368.8673056911705 1091.07093610012 292.9999880231902
689 0.005 3.445 1 1046.283141069332 994.677309392262 994.8790252559684 1098.419632963273 1098.556545610825 1098.92516063059 1091.970069060152 368.9593257631177 1091.079092012521 292.9999880044683
690 0.005 3.45 1 1046.30377401695 994.7293958460579 994.9312388587281 1098.407611845274 1098.544567701993 1098.911904269981 1091.958391499342 369.0511473739166 1091.071152915317 292.999988023084
691 0.005 3.455 1 1046.336292912048 994.7812320371345 994.9831803262197 1098.419648279018 1098.556555616651 1098.925163415163 1091.970438668991 369.1427707367127 1091.079318237202 292.9999880043564
692 0.005 3.46 1 1046.356592334424 994.8326811955684 995.0347550580921 1098.40761837437 1098.544571018755 1098.911900255282 1091.95875527435 369.2341758958209 1091.071374201918 292.9999880230673
693 0.005 3.465 1 1046.388788406864 994.883884231554 995.0860617955702 1098.419664093337 1098.556567807949 1098.925168217681 1091.970805569936 369.325392867089 1091.079540358592 292.9999880042427
694 0.005 3.47 1 1046.408762963134 994.934704278089 995.1370058659672 1098.407627935113 1098.544575641247 1098.911897380638 1091.959110549388 369.4164174015109 1091.071589684661 292.9999880229935
695 0.005 3.475 1 1046.440637732299 994.9852822594379 995.1876860041648 1098.419678927727 1098.5565778031 1098.925171268314 1091.971159538075 369.5072460424385 1091.079759294494 292.9999880041076
696 0.005 3.48 1 1046.460291383851 995.0354812477573 995.2380074817617 1098.407634865519 1098.544579439436 1098.91189306409 1091.959464252959 369.5978770584244 1091.071802862304 292.99998802299
697 0.005 3.485 1 1046.491854124208 995.0854422036988 995.2880690646926 1098.419696331742 1098.55659017226 1098.925177477241 1091.971522392038 369.6883035916525 1091.079979142012 292.9999880040332
698 0.005 3.49 1 1046.511189952971 995.1350281029185 995.3377759396191 1098.407644203147 1098.544584219298 1098.911890410166 1091.959815748798 369.7785384639627 1091.072015351253 292.9999880229471
699 0.005 3.495 1 1046.542443196627 995.1843799223992 995.3872268775566 1098.419712231349 1098.556600923477 1098.925180864935 1091.97187609557 369.8685887644526 1091.080193020025 292.9999880039888
700 0.005 3.5 1 1046.561459530117 995.2333605235777 995.4363269712508 1098.407646064165 1098.544583333986 1098.911882974313 1091.960155240728 369.9584465256989 1091.072215724842 292.9999880229516
701 0.005 3.505 1 1046.59241101083 995.2821110297572 995.4851751011339 1098.419728026092 1098.556612735699 1098.925186697121 1091.972226190757 370.0481021124938 1091.080405812107 292.9999880039521
702 0.005 3.51 1 1046.611120047178 995.3304941454719 995.533676239879 1098.407657287973 1098.544591331925 1098.911883072104 1091.960494508753 370.1375595792666 1091.072427828642 292.9999880228149
703 0.005 3.515 1 1046.641768624208 995.3786510492686 995.581929295163 1098.419743140635 1098.556621854851 1098.925188521468 1091.972572244642 370.2268200238997 1091.080613390054 292.9999880038839
704 0.005 3.52 1 1046.66016644519 995.42644435829 995.6298391800068 1098.407660969389 1098.544592048326 1098.911877527695 1091.960825265448 370.3158867854021 1091.072628354191 292.9999880228178
705 0.005 3.525 1 1046.690521126219 995.4740152509838 995.6775047805398 1098.419758446812 1098.556633222577 1098.925193419847 1091.972916516948 370.4047520597966 1091.080819817198 292.9999880038437
706 0.005 3.53 1 1046.708619426391 995.5212262506705 995.7248309174541 1098.407672172468 1098.544598840638 1098.911877295612 1091.961156983132 370.493427893945 1091.072833019827 292.9999880227588
707 0.005 3.535 1 1046.738678940913 995.5682186283746 995.7719165731226 1098.419771949229 1098.556641295421 1098.925194789854 1091.973254204899 370.5819112917041 1091.081021925091 292.9999880037067
708 0.005 3.54 1 1046.756484930776 995.6148547477497 995.8186664279241 1098.407677410159 1098.544601807586 1098.911873636489 1091.961479780253 370.6701962841279 1091.073027854989 292.9999880227692
709 0.005 3.545 1 1046.786276003036 995.6612760869854 995.8651795956462 1098.419787010593 1098.556652567754 1098.925199163491 1091.973607078323 370.7583050775801 1091.081226401026 292.9999880033063
710 0.005 3.55 1 1046.803773303998 995.7073447136852 995.9113605918275 1098.407687056409 1098.544607298936 1098.911871608306 1091.961785861628 370.8462143437768 1091.073231557472 292.9999880233215
711 0.005 3.555 1 1046.833269270119 995.7532022137358 995.957308532211 1098.419801461064 1098.556662051001 1098.925202714853 1091.973938776439 370.9339323434983 1091.081427943652 292.9999880036286
712 0.005 3.56 1 1046.850469391576 995.7987105658897 996.0029278978188 1098.407690206656 1098.544608047791 1098.911865653578 1091.962097926962 371.0214557102259 1091.07341848401 292.9999880235422
713 0.005 3.565 1 1046.879688754244 995.8440114616438 996.0483178562083 1098.419820401442 1098.556675998555 1098.925210598161 1091.974267834389 371.1087889400906 1091.081632161097 292.9999880036567
714 0.005 3.57 1 1046.89659920848 995.8889667108741 996.0933827601312 1098.407698783287 1098.544612212128 1098.911863219281 1091.962421292705 371.1959309758166 1091.073607814167 292.9999880234813
715 0.005 3.575 1 1046.925538045617 995.9337180757547 996.1382218416134 1098.419833782872 1098.556685205836 1098.925212770395 1091.974586748629 371.2828798188601 1091.081827059441 292.9999880036149
716 0.005 3.58 1 1046.942162245074 995.9781272362427 996.1827393297474 1098.407700415417 1098.544612121828 1098.911857371716 1091.962726666728 371.3696327290025 1091.073795454035 292.9999880234574
717 0.005 3.585 1 1046.970829853929 996.0223360958526 996.2270345700366 1098.419849439929 1098.556697245446 1098.925218741666 1091.974900639933 371.4561994343941 1091.082022040855 292.99998800356
718 0.005 3.59 1 1046.987174757754 996.0662062129392 996.2710116898286 1098.407709486454 1098.544616684353 1098.911854796652 1091.963039556078 371.5425763864072 1091.073980279723 292.9999880233167
719 0.005 3.595 1 1047.015570904213 996.1098795001218 996.3147700428013 1098.419864547194 1098.55670659362 1098.925222015711 1091.975215687847 371.628765972429 1091.082214882621 292.9999880034675
720 0.005 3.6 1 1047.031635445954 996.1532173944097 996.3582136471961 1098.407710933409 1098.544616223904 1098.911848733916 1091.963341499589 371.714764286757 1091.074161766354 292.9999880233013
721 0.005 3.605 1 1047.059763682322 996.196361933859 996.4014419462846 1098.419879175436 1098.556717992267 1098.925227635428 1091.975524449172 371.8005628271296 1091.082399703149 292.9999880033841
722 0.005 3.61 1 1047.075556834965 996.2391744370282 996.4443588707757 1098.407722973175 1098.544623733103 1098.91184945636 1091.963643396442 371.8861812119483 1091.074347913334 292.999988023219
723 0.005 3.615 1 1047.103418014453 996.2817969401045 996.4870638538903 1098.4198909699 1098.556725823826 1098.925228808815 1091.975827223345 371.9716158866798 1091.082587210199 292.9999880032478
724 0.005 3.62 1 1047.118939379469 996.3240907158339 996.5294607898759 1098.407724715634 1098.544623207254 1098.911842772168 1091.96393905142 372.0568623379572 1091.074525456585 292.9999880232288
725 0.005 3.625 1 1047.146542746827 996.3661978349584 996.5716491342143 1098.419904159129 1098.556735100402 1098.925233370584 1091.976128544622 372.1419213162022 1091.082769707843 292.9999880031069
726 0.005 3.63 1 1047.161798653532 996.407979495761 996.6135326986202 1098.407733802376 1098.544629391964 1098.91184258782 1091.964229864066 372.226799637551 1091.07470437741 292.9999880231759
727 0.005 3.635 1 1047.189145402442 996.4495778249218 996.6552109989732 1098.419918139579 1098.556743877149 1098.925235595515 1091.976427721689 372.3114915365738 1091.082953443 292.9999880029801
728 0.005 3.64 1 1047.204134161279 996.4908539219042 996.696587787529 1098.407737131554 1098.544630306023 1098.911838093328 1091.964514059644 372.3959912838694 1091.074877766897 292.9999880230898
729 0.005 3.645 1 1047.231230752319 996.5319499708241 996.7377625818227 1098.419932092474 1098.55675429245 1098.925240272921 1091.976723390281 372.4803118203408 1091.083131997948 292.9999880028806
730 0.005 3.65 1 1047.245962378689 996.5727269575226 996.7786390322245 1098.407747724001 1098.544636203131 1098.91183784325 1091.964808055743 372.5644444400546 1091.075057205532 292.9999880229951
731 0.005 3.655 1 1047.272802283179 996.6133270835677 996.8193166969371 1098.419943569409 1098.556761857868 1098.925241700787 1091.97701394341 372.6483927931431 1091.083308195883 292.9999880027863
732 0.005 3.66 1 1047.287275413036 996.6536112597342 996.8596991496906 1098.407750600155 1098.54463730133 1098.91183305786 1091.965087261248 372.7321539013883 1091.075224849012 292.9999880229227
733 0.005 3.665 1 1047.313867539529 996.6937217132477 996.8998859506688 1098.419955494827 1098.556770649761 1098.925245486274 1091.977282326086 372.8157307575456 1091.083479919871 292.9999880027012
734 0.005 3.67 1 1047.328099591003 996.733519432117 996.9397807370678 1098.407762047153 1098.544644094004 1098.911834039586 1091.965368516889 372.899131950534 1091.075398794155 292.9999880227838
735 0.005 3.675 1 1047.354442341115 996.7731464832995 996.979482969725 1098.419966254186 1098.556777551752 1098.925246295913 1091.977562562937 372.9823428288552 1091.083653148054 292.9999880026425
736 0.005 3.68 1 1047.368422160579 996.8124638656153 997.018896256169 1098.407763314296 1098.544643903104 1098.911827918541 1091.965641585926 373.0653755520347 1091.075564179934 292.999988022767
737 0.005 3.685 1 1047.394525417787 996.8516136705357 997.0581200656584 1098.419979733864 1098.556787644145 1098.925251576861 1091.977841261937 373.1482205275126 1091.083824046016 292.9999880025376
738 0.005 3.69 1 1047.408261363704 996.8904568495668 997.0970579888545 1098.407771921376 1098.544648452556 1098.911827019617 1091.965916881062 373.2308745896377 1091.075732464222 292.9999880227287
739 0.005 3.695 1 1047.434124985805 996.9291355157559 997.1358095159776 1098.419992059832 1098.556796333987 1098.925254181805 1091.978118185038 373.3133469715298 1091.083992256751 292.9999880024478
740 0.005 3.7 1 1047.447615274175 996.9675105133643 997.1742781271558 1098.407774339561 1098.544648958998 1098.9118214962 1091.966184352633 373.3956378568488 1091.075889578645 292.9999880227404
741 0.005 3.705 1 1047.473247685743 997.0057240251748 997.2125633630525 1098.420005989609 1098.556806518466 1098.925259422397 1091.978393024972 373.4777498355226 1091.084161026801 292.9999880023371
742 0.005 3.71 1 1047.486499577113 997.0436368093572 997.2505686380688 1098.407784006386 1098.544654768386 1098.911822115251 1091.966452787563 373.5596791489082 1091.076057300376 292.9999880226588
743 0.005 3.715 1 1047.511896321142 997.0813910826853 997.2883935211592 1098.420015614123 1098.556811467912 1098.925258376744 1091.978661114655 373.6414281813619 1091.084324588308 292.9999880022781
744 0.005 3.72 1 1047.524911132929 997.1188475071079 997.3259413365101 1098.407785979521 1098.544655870165 1098.91181769647 1091.966712183622 373.7229956558122 1091.076211454108 292.9999880225757
745 0.005 3.725 1 1047.550080902167 997.1561483786069 997.3633117076381 1098.420027905313 1098.556820867881 1098.925263711637 1091.978931910122 373.8043890533493 1091.084483721176 292.999988002241
746 0.005 3.73 1 1047.562862611863 997.1931542480709 997.4004078744726 1098.407793728028 1098.544660030989 1098.911816495251 1091.966969961647 373.8855979111157 1091.0763746341 292.9999880224685
747 0.005 3.735 1 1047.587805211095 997.2300074657195 997.4373295093608 1098.420039615386 1098.556828316668 1098.925264874185 1091.979192643052 373.9666338731486 1091.084646562293 292.9999880021604
748 0.005 3.74 1 1047.600351274791 997.266568508761 997.4739797685552 1098.407796960347 1098.544662163516 1098.911813105573 1091.967223884162 374.0474811864796 1091.076524961012 292.9999880224276
749 0.005 3.745 1 1047.625072650389 997.3029797580409 997.5104583636811 1098.420052162032 1098.556837414877 1098.925269585548 1091.979457232965 374.1281531212402 1091.084803279662 292.9999880020804
750 0.005 3.75 1 1047.637392964791 997.339101623605 997.5466683864611 1098.407805952973 1098.544666619116 1098.911812776476 1091.967478710085 374.2086564177087 1091.076687118204 292.9999880223487
751 0.005 3.755 1 1047.661893675959 997.375076534278 997.5827095743782 1098.420063076004 1098.556844587321 1098.92527059758 1091.979715891633 374.2889795435333 1091.084961294465 292.9999880019114
752 0.005 3.76 1 1047.67398296444 997.4107647792225 997.6184849464131 1098.407806984813 1098.544666916531 1098.911807430752 1091.967724835203 374.3691167199672 1091.076832156895 292.9999880222939
753 0.005 3.765 1 1047.698269788482 997.446308827164 997.6540942191388 1098.420075095307 1098.556853464024 1098.925275247514 1091.979971977033 374.4490741896568 1091.085113654711 292.9999880017943
754 0.005 3.77 1 1047.710138131488 997.4815689398209 997.6894404226662 1098.407814735994 1098.544671039131 1098.911806615754 1091.96797418347 374.5288551759085 1091.076988274446 292.9999880222621
755 0.005 3.775 1 1047.734210579534 997.5166876480756 997.7246233300867 1098.420088488331 1098.556862485673 1098.92527856812 1091.980226275263 374.6084618710509 1091.085272233041 292.9999880016398
756 0.005 3.78 1 1047.745855397627 997.5515250767439 997.7595458367583 1098.407816386799 1098.544671170791 1098.911801373202 1091.96822125053 374.6878890332363 1091.077129328317 292.99998802223
757 0.005 3.785 1 1047.769716661096 997.5862237911125 997.794307733858 1098.420098621499 1098.556869803749 1098.92528139731 1091.980472406946 374.7671429970421 1091.085423473819 292.9999880015797
758 0.005 3.79 1 1047.781147867388 997.6206439045054 997.8288119052742 1098.407823347529 1098.544675258077 1098.91180070942 1091.968463956299 374.8462250770669 1091.077282708578 292.9999880221708
759 0.005 3.795 1 1047.804797421244 997.6549279174053 997.8631581104464 1098.420109637052 1098.556877592511 1098.925284229735 1091.980712692789 374.9251303311744 1091.085577269448 292.9999880015828
760 0.005 3.8 1 1047.816014860443 997.6889359886472 997.8972492446522 1098.407828554721 1098.54467740374 1098.911797094825 1091.968707941387 375.0038567650416 1091.077425566742 292.9999880220986
761 0.005 3.805 1 1047.839455755702 997.7228105910693 997.9311850563722 1098.420119449141 1098.556884858135 1098.925287567985 1091.980954213864 375.0824121708657 1091.085720815224 292.9999880015542
762 0.005 3.81 1 1047.850480234045 997.756411859041 997.964868395899 1098.407835237237 1098.544680788996 1098.911795569747 1091.968949131132 375.1607916898897 1091.077567744979 292.9999880220208
763 0.005 3.815 1 1047.873697779958 997.7898822092393 997.9983989833598 1098.420127590579 1098.55689081812 1098.925288547527 1091.981185834675 375.2389985913555 1091.085864226308 292.9999880015132
764 0.005 3.82 1 1047.884515562345 997.8230818106074 998.0316796946722 1098.407842092895 1098.544684447272 1098.911794323254 1091.969186161163 375.3170292493322 1091.077712720417 292.9999880219935
765 0.005 3.825 1 1047.90752917107 997.8561530234971 998.0648101819197 1098.420135972081 1098.556896510435 1098.925289554183 1091.981421801311 375.3948871409245 1091.086006889132 292.9999880015004
766 0.005 3.83 1 1047.918145961006 997.8889560394816 998.0976933484899 1098.407851407569 1098.544690935014 1098.911795381436 1091.969421122388 375.4725700266841 1091.077856289641 292.9999880219639
767 0.005 3.835 1 1047.940956744307 997.9216331611353 998.1304288074474 1098.420143141477 1098.556900338333 1098.925288849752 1091.981653555177 375.55008238488 1091.086150530603 292.9999880013741
768 0.005 3.84 1 1047.951369207183 997.9540445510227 998.1629194046619 1098.407855479387 1098.544693495915 1098.911793454717 1091.969645281008 375.6274207466418 1091.07799165938 292.9999880220006
769 0.005 3.845 1 1047.973984007796 997.9863325756711 998.1952648325762 1098.420150431625 1098.556905147936 1098.925289576158 1091.981883780763 375.7045928719147 1091.086288670272 292.9999880013225
770 0.005 3.85 1 1047.984200990584 998.0183573659901 998.2273678989312 1098.407866296574 1098.544700885986 1098.911796274455 1091.969871913678 375.7815888465986 1091.078133830306 292.999988021985
771 0.005 3.855 1 1048.006619585369 998.0502612220523 998.2593282364537 1098.420160592188 1098.556911208662 1098.925290320932 1091.982114344427 375.8584153370157 1091.086431215283 292.9999880012043
772 0.005 3.86 1 1048.016633990109 998.0819042568818 998.2910486402711 1098.407868894009 1098.544702459436 1098.911792647661 1091.970093086988 375.9350702008292 1091.078266149286 292.9999880219325
773 0.005 3.865 1 1048.038862332916 998.1134287816129 998.3226287336563 1098.420168520727 1098.556917014824 1098.92529206815 1091.982340392102 376.0115504138489 1091.086567710767 292.9999880012101
774 0.005 3.87 1 1048.048683344423 998.144694895762 998.3539713099597 1098.407875319395 1098.54470550884 1098.911792491941 1091.970310953753 376.0878657246996 1091.0784008837 292.99998802186
775 0.005 3.875 1 1048.070723078324 998.1758449128557 998.3851759961153 1098.420179720102 1098.556924786945 1098.925294459869 1091.98256160307 376.1640144227343 1091.086705547134 292.9999880011373
776 0.005 3.88 1 1048.080349258352 998.2067388666327 998.4161455253638 1098.407880234025 1098.544708723328 1098.911790383899 1091.970527669085 376.2399910191751 1091.078533026866 292.9999880217595
777 0.005 3.885 1 1048.102201168579 998.2375190701558 998.4469795109241 1098.420186795611 1098.556929252217 1098.925295101414 1091.982783348321 376.315798423337 1091.086835048053 292.9999880011376
778 0.005 3.89 1 1048.111639486153 998.26804553703 998.477580670683 1098.407885422731 1098.54471111151 1098.911789284773 1091.970742057282 376.3914345284259 1091.078668809369 292.9999880217204
779 0.005 3.895 1 1048.133307462186 998.2984606212492 998.5080486570625 1098.42019854644 1098.556937721103 1098.925298705678 1091.983000512628 376.466907657236 1091.086972578619 292.9999880010977
780 0.005 3.9 1 1048.142554963302 998.3286242593628 998.5382861322714 1098.407888296931 1098.544712494848 1098.911785636285 1091.970956593141 376.5422108765484 1091.078792521692 292.9999880216561
781 0.005 3.905 1 1048.164040217512 998.3586788154664 998.5683927340666 1098.420206570692 1098.556943070527 1098.925300589143 1091.983211745934 376.6173460302477 1091.087099156976 292.9999880010101
782 0.005 3.91 1 1048.173106568121 998.3884842095747 998.598271098047 1098.407895972531 1098.544717256484 1098.911786528746 1091.971166963731 376.6923114893752 1091.078923748155 292.9999880216187
783 0.005 3.915 1 1048.194412097177 998.4181827612711 998.6280208500779 1098.420216680105 1098.556950252235 1098.925301840142 1091.983423115622 376.767109830103 1091.087232410893 292.9999880008854
784 0.005 3.92 1 1048.203294988649 998.4476344250357 998.6575446294453 1098.407897203921 1098.5447176286 1098.911782447619 1091.971373751915 376.8417397638397 1091.079050045451 292.9999880216163
785 0.005 3.925 1 1048.224420500951 998.4769815002544 998.6869420643849 1098.420227039084 1098.556956939842 1098.9253059312 1091.983631494722 376.9162058668573 1091.087363081751 292.9999880008177
786 0.005 3.93 1 1048.233121205434 998.506083882913 998.7161157328715 1098.407902360492 1098.544720394385 1098.9117807077 1091.971577475914 376.9905042872048 1091.07917069493 292.9999880215939
787 0.005 3.935 1 1048.254074576675 998.5350839145464 998.7451652958127 1098.420237925812 1098.556964800801 1098.925308789029 1091.983843313639 377.0646396479418 1091.087490015392 292.9999880007584
788 0.005 3.94 1 1048.26259168133 998.5638413181371 998.7739932000321 1098.407902305167 1098.544719760066 1098.911777187796 1091.97177831067 377.1386005028104 1091.079291418876 292.999988021214
789 0.005 3.945 1 1048.283377747087 998.5924987672851 998.8026993344229 1098.420247041563 1098.556969367398 1098.925309270937 1091.984055935425 377.2124036829912 1091.087615035962 292.9999880006876
790 0.005 3.95 1 1048.291715191641 998.6209156068436 998.8311858738614 1098.407906908652 1098.544723088712 1098.911776141202 1091.971974108581 377.2860405420349 1091.079414328134 292.9999880211591
791 0.005 3.955 1 1048.312330695733 998.6492346743967 998.8595528139929 1098.420255846661 1098.556975710907 1098.925311573937 1091.98425950616 377.359517829035 1091.087740313317 292.9999880006636
792 0.005 3.96 1 1048.320492897732 998.6773152473928 998.88770228789 1098.407911683057 1098.544725823122 1098.911774554184 1091.972168624243 377.4328286891894 1091.079534577566 292.9999880211113
793 0.005 3.965 1 1048.340940015755 998.7053001960616 998.9157343159596 1098.420264372373 1098.556981645747 1098.925313346197 1091.984463345811 377.5059796149845 1091.087860890591 292.9999880006154
794 0.005 3.97 1 1048.348930616233 998.7330487517631 998.9435509857776 1098.40791774038 1098.544728992407 1098.911774679967 1091.972361000493 377.5789574229989 1091.079658066105 292.9999880210797
795 0.005 3.975 1 1048.369210588407 998.7607037786678 998.9712523028415 1098.420273535572 1098.556987730677 1098.925314952421 1091.984659906046 377.6517688231922 1091.087981315787 292.9999880005456
796 0.005 3.98 1 1048.377028125957 998.7881244564621 998.9987403249247 1098.407919381965 1098.544729664108 1098.911770346993 1091.972553336808 377.724424084777 1091.079771527459 292.9999880210321
797 0.005 3.985 1 1048.397145290526 998.8154537012201 999.026115082915 1098.420281956308 1098.556993895568 1098.92531781564 1091.984859101703 377.7969221036241 1091.088099603714 292.9999880004231
798 0.005 3.99 1 1048.404794843401 998.8425506483065 999.0532785995673 1098.407923467168 1098.544731624512 1098.911769251678 1091.972742488802 377.8692558219627 1091.079887702009 292.9999880210299
799 0.005 3.995 1 1048.424751155115 998.8695582254406 999.0803309219377 1098.420291320062 1098.557000121023 1098.925319938599 1091.9850481843 377.9414313105077 1091.088221255107 292.9999880003043
800 0.005 4 1 1048.432234728376 998.8963355174145 999.1071740254469 1098.407928486586 1098.544734341798 1098.911767279324 1091.972936258498 378.013443798264 1091.080001652493 292.9999880209729
801 0.005 4.005 1 1048.452029386751 998.9230254543638 999.1339079568174 1098.420299125162 1098.557005776032 1098.925321596145 1091.985238167545 378.0852968652567 1091.088338118113 292.9999880002679
802 0.005 4.01 1 1048.4593507598 998.9494871067581 999.1604346721301 1098.407932479885 1098.544735862131 1098.91176576925 1091.973126104385 378.1569890420055 1091.080114876093 292.9999880209122
803 0.005 4.015 1 1048.478987857858 998.9758634212786 999.1868542314937 1098.42030979895 1098.557013371951 1098.925325587624 1091.985427945098 378.228522076539 1091.088458057424 292.9999880002482
804 0.005 4.02 1 1048.486145233055 999.0020134067026 999.2130685453042 1098.407935062939 1098.544737103979 1098.911762284888 1091.973314900265 378.2998898165931 1091.080225751462 292.9999880208487
805 0.005 4.025 1 1048.505623205836 999.0280800029121 999.2391776591154 1098.42031529903 1098.557017571791 1098.925326847171 1091.985610336308 378.3711031282002 1091.088567565138 292.9999880001951
806 0.005 4.03 1 1048.51262623096 999.0539222220356 999.2650834689908 1098.40794265985 1098.544742078053 1098.911763437358 1091.973494191306 378.4421534223054 1091.080339765921 292.9999880207171
807 0.005 4.035 1 1048.531948636094 999.0796830006609 999.2908860446607 1098.420323219175 1098.557022442533 1098.925327520357 1091.985788567721 378.5130486052681 1091.088683741874 292.9999880001632
808 0.005 4.04 1 1048.538793741074 999.1052213208899 999.316487241421 1098.407945918808 1098.544743178825 1098.911760445764 1091.973679690019 378.5837828676345 1091.080448232152 292.9999880206956
809 0.005 4.045 1 1048.557960491326 999.130680108227 999.3419871143971 1098.420326858763 1098.557025549761 1098.925327410556 1091.98597129952 378.6543610116682 1091.088792318244 292.9999880001182
810 0.005 4.05 1 1048.564656339396 999.1559183615793 999.3672875303843 1098.407955914634 1098.544750034979 1098.911763671841 1091.973859222781 378.7247797974632 1091.080564967802 292.9999880206838
811 0.005 4.055 1 1048.58366938664 999.1810789464225 999.3924884957155 1098.420333083839 1098.557028854323 1098.925327194048 1091.986150848793 378.7950527247179 1091.088898800927 292.9999880000422
812 0.005 4.06 1 1048.590210200462 999.2060208775698 999.4174918949562 1098.407959786286 1098.544752705151 1098.9117620129 1091.9740332208 378.8651618426142 1091.08066683174 292.9999880206722
813 0.005 4.065 1 1048.609073750263 999.2308869774344 999.4423976801449 1098.420335775035 1098.557030043762 1098.925324973261 1091.986324668742 378.9351174122688 1091.08900541874 292.9999879999634
814 0.005 4.07 1 1048.615466937403 999.2555363122334 999.4671077869037 1098.407967610647 1098.544758212075 1098.911765271713 1091.974204969988 379.0049125183584 1091.08077856415 292.9999880206091
815 0.005 4.075 1 1048.634182927956 999.2801116489579 999.4917221221486 1098.420345090789 1098.557036062588 1098.925326800072 1091.986502430558 379.0745542855771 1091.089115528766 292.9999879999162
816 0.005 4.08 1 1048.640425637429 999.3044720315122 999.516142593777 1098.407971448508 1098.544760024288 1098.911762405688 1091.974378317273 379.1440316608612 1091.080881285826 292.9999880205885
817 0.005 4.085 1 1048.658996235615 999.3287602331055 999.5404691215056 1098.420350268947 1098.557039676649 1098.925327488068 1091.986678745238 379.2133563657342 1091.089219405146 292.9999879998784
818 0.005 4.09 1 1048.665092210037 999.352835288988 999.564603597344 1098.407977329072 1098.544764271933 1098.911763818777 1091.974548711968 379.2825272643776 1091.080986108236 292.9999880204667
819 0.005 4.095 1 1048.683521508387 999.3768399791652 999.5886459344262 1098.420357596371 1098.557043831343 1098.925327498467 1091.986849509987 379.3515408546458 1091.0893274578 292.999987999819
820 0.005 4.1 1 1048.689467957572 999.4006332798288 999.6124980021979 1098.407978493546 1098.544764756191 1098.911760733105 1091.97471385577 379.4204020617707 1091.081084524531 292.9999880204058
821 0.005 4.105 1 1048.707755587224 999.4243580062979 999.6362597200543 1098.420364969875 1098.557049667065 1098.925330317701 1091.987017040407 379.4891075892824 1091.089429296483 292.9999879997882
822 0.005 4.11 1 1048.713562092889 999.4478730847704 999.6598329061968 1098.40798556666 1098.544768613566 1098.911761142646 1091.974883116515 379.5576613230932 1091.081190296915 292.9999880203226
823 0.005 4.115 1 1048.731709605798 999.4713213305603 999.683317491888 1098.420373398069 1098.557054977918 1098.925331625618 1091.987186670705 379.6260686335686 1091.089533972712 292.9999879997631
824 0.005 4.12 1 1048.737371001238 999.4945616397871 999.706615270843 1098.407985536839 1098.544768294977 1098.911757275581 1091.975044028824 379.6943189495015 1091.081285599905 292.9999880203389
825 0.005 4.125 1 1048.755381602728 999.517736866427 999.7298261968624 1098.420379847631 1098.557059888576 1098.925333713495 1091.987353900519 379.7624202736441 1091.089632245343 292.9999879997184
826 0.005 4.13 1 1048.760906652445 999.5407058804975 999.7528520363697 1098.407992762988 1098.544772912604 1098.911758733547 1091.975206228538 379.8303720734331 1091.08138951832 292.9999880203331
827 0.005 4.135 1 1048.778778641391 999.5636115042851 999.7757927311653 1098.420387120896 1098.55706394644 1098.925333975939 1091.987515580549 379.8981707857413 1091.089734648561 292.9999879996744
828 0.005 4.14 1 1048.784161390677 999.586312585251 999.798550013935 1098.407993526849 1098.544773424881 1098.91175576706 1091.975366098164 379.9658135830734 1091.081479733838 292.9999880203681
829 0.005 4.145 1 1048.801902039193 999.6089519790889 999.8212238505845 1098.420394847721 1098.557069030141 1098.925336434599 1091.987681211733 380.0333078442067 1091.089831973995 292.9999879996295
830 0.005 4.15 1 1048.80714784591 999.6313884789859 999.8437159374423 1098.407998572254 1098.544776722184 1098.911755788392 1091.97552030364 380.1006484640688 1091.081579128978 292.9999880203249
831 0.005 4.155 1 1048.824756265184 999.65376495162 999.8661262317916 1098.420402582418 1098.557074077025 1098.925337733479 1091.987842578649 380.1678414630548 1091.089930873548 292.9999879995979
832 0.005 4.16 1 1048.829862659782 999.6759401592088 999.8883564196926 1098.407999781004 1098.544777208848 1098.911753231634 1091.975673489136 380.2348772917002 1091.08166976119 292.9999880202951
833 0.005 4.165 1 1048.847343396672 999.6980570069227 999.9105064846483 1098.420409450256 1098.55707872912 1098.925339254532 1091.988004965965 380.3017682937381 1091.090027916186 292.9999879995676
834 0.005 4.17 1 1048.852317324968 999.719974193134 999.9324780518955 1098.408004962755 1098.54478078966 1098.911753306381 1091.975824868302 380.3685076084923 1091.081772463662 292.999988020244
835 0.005 4.175 1 1048.869667633167 999.7418346504422 999.9543711243664 1098.420416452601 1098.557082992595 1098.925340226009 1091.988160633979 380.4351018424662 1091.090124931296 292.9999879995351
836 0.005 4.18 1 1048.874508472124 999.7634970337306 999.9760872964122 1098.408007286763 1098.544781684592 1098.9117513526 1091.975979110744 380.5015446557825 1091.081862513624 292.9999880202113
837 0.005 4.185 1 1048.891730804289 999.7851042814809 999.997726565113 1098.420421349913 1098.557086762349 1098.925340969553 1091.988316124318 380.5678428391303 1091.090212950524 292.9999879995182
838 0.005 4.19 1 1048.896443827398 999.806515046154 1000.019190524911 1098.40801336647 1098.544785457591 1098.911752361001 1091.976128081584 380.633990498758 1091.081955244138 292.999988020167
839 0.005 4.195 1 1048.913540369278 999.8278722652803 1000.040579182808 1098.420429705156 1098.55709218431 1098.925342919703 1091.988470551524 380.6999923074478 1091.090307718811 292.999987999472
840 0.005 4.2 1 1048.918123334269 999.8490345293388 1000.061794072115 1098.408015247843 1098.544786472968 1098.911749591051 1091.976276472046 380.7658469314993 1091.082048621231 292.9999880201623
841 0.005 4.205 1 1048.935095471892 999.8701449122958 1000.082935299251 1098.420434587328 1098.557095293992 1098.925343379711 1091.988623177641 380.8315556159482 1091.09040248913 292.9999879994035
842 0.005 4.21 1 1048.939552767929 999.8910617744962 1000.103904228826 1098.408021280764 1098.544790067825 1098.911750693238 1091.976431385148 380.8971113659923 1091.082138543672 292.9999880201654
843 0.005 4.215 1 1048.956401081927 999.9119283028548 1000.124801034477 1098.420441043813 1098.557099072991 1098.925344239241 1091.988769306126 380.9625254089866 1091.090493639391 292.9999879993417
844 0.005 4.22 1 1048.960730245336 999.9326028170975 1000.145527053054 1098.408020680022 1098.544789291202 1098.911745974265 1091.976577094964 381.0277910158997 1091.082222656187 292.9999880201656
845 0.005 4.225 1 1048.977458495217 999.9532285306171 1000.166182486821 1098.420447655882 1098.557104491519 1098.925346936877 1091.988915455967 381.092912836939 1091.090584408782 292.9999879992956
846 0.005 4.23 1 1048.981666779235 999.9736637414838 1000.186668639709 1098.408026509006 1098.54479246938 1098.911746923157 1091.976724243483 381.1578869570076 1091.082315352091 292.9999880201089
847 0.005 4.235 1 1048.998274559591 999.994051640931 1000.207085708128 1098.420455852613 1098.557109827778 1098.925348778786 1091.989058809787 381.2227192679316 1091.09067760004 292.9999879992907
848 0.005 4.24 1 1049.00235473083 1000.01425048729 1000.227334955399 1098.408026408522 1098.544792245114 1098.911743296214 1091.976863536619 381.2874064450125 1091.082393008615 292.9999880200246
849 0.005 4.245 1 1049.018847472402 1000.034403533041 1000.247516623052 1098.420460993236 1098.557113770846 1098.92535004738 1091.989204101113 381.3519494697555 1091.090763219272 292.9999879992389
850 0.005 4.25 1 1049.022809798177 1000.054368994428 1000.26753193845 1098.408033357862 1098.544796612988 1098.911745393048 1091.977006939463 381.4163451566807 1091.0824852976 292.9999880199624
851 0.005 4.255 1 1049.039183143569 1000.074290098329 1000.287481129113 1098.420467734587 1098.557117733254 1098.925350515453 1091.989349582303 381.4805905533449 1091.090849206607 292.9999879991931
852 0.005 4.26 1 1049.043024159781 1000.094025049922 1000.307265404514 1098.408035681369 1098.544797898376 1098.911743236392 1091.977145242311 381.5446959348005 1091.082565152481 292.9999880199419
853 0.005 4.265 1 1049.059281616368 1000.113717087531 1000.326984993143 1098.420469482817 1098.557118587689 1098.925349043247 1091.989487215867 381.6086619035524 1091.090931622722 292.9999879991885
854 0.005 4.27 1 1049.063007482597 1000.13322440064 1000.34654110809 1098.408039630414 1098.544800323128 1098.911743889434 1091.977275892759 381.6724836694949 1091.082654298801 292.9999880199021
855 0.005 4.275 1 1049.079152396497 1000.152690239886 1000.366033974231 1098.420478760646 1098.557125019586 1098.92535205603 1091.989628687114 381.7361632837097 1091.09101868668 292.9999879991301
856 0.005 4.28 1 1049.082760421137 1000.171972742026 1000.385364758892 1098.408043704416 1098.544803249184 1098.911742960818 1091.977414847872 381.7996996572091 1091.082737259038 292.9999880199061
857 0.005 4.285 1 1049.098789998488 1000.191215161719 1000.404633689174 1098.420481342156 1098.557126425806 1098.925351156953 1091.989769028041 381.8630968673677 1091.091098805417 292.9999879990274
858 0.005 4.29 1 1049.102285213535 1000.210275644442 1000.42374193952 1098.408047903879 1098.544805582402 1098.91174302813 1091.977548585425 381.926351871259 1091.082821094751 292.9999880199319
859 0.005 4.295 1 1049.118206272535 1000.229297438278 1000.442789732329 1098.420490362862 1098.557132740707 1098.925354535603 1091.98990493202 381.9894672749801 1091.091187372946 292.9999879989858
860 0.005 4.3 1 1049.121584031165 1000.248138656556 1000.461678216575 1098.408050241007 1098.544806551515 1098.911740406057 1091.977682624116 382.0524454007256 1091.082899385468 292.9999880199447
861 0.005 4.305 1 1049.137395081294 1000.266942551762 1000.480507606788 1098.420493775765 1098.557135196703 1098.925354485522 1091.990041346133 382.1152816757696 1091.091265781772 292.9999879989447
862 0.005 4.31 1 1049.140664101591 1000.285567236309 1000.499179054766 1098.40805461997 1098.544808848297 1098.911740849166 1091.977814605175 382.1779744144865 1091.082984354328 292.9999880198394
863 0.005 4.315 1 1049.156364096707 1000.304155930332 1000.517792755856 1098.420498840071 1098.557138704612 1098.925354956834 1091.990166429395 382.2405328578552 1091.091349133023 292.9999879989667
864 0.005 4.32 1 1049.159522186728 1000.32256674965 1000.536249839627 1098.408057107287 1098.544809987128 1098.91173867122 1091.977949206949 382.3029470232455 1091.083057120975 292.9999880197894
865 0.005 4.325 1 1049.175114146412 1000.340942906176 1000.554650514003 1098.420503462056 1098.55714207832 1098.925356749011 1091.99029707957 382.3652244426985 1091.091425994984 292.9999879989429
866 0.005 4.33 1 1049.178166778627 1000.359142537851 1000.572895929694 1098.408061360525 1098.544812430006 1098.911738553903 1091.978076634921 382.4273603806597 1091.083139970606 292.9999880197125
867 0.005 4.335 1 1049.193651598902 1000.37730881146 1000.591086239069 1098.420510155161 1098.557146577014 1098.925357779648 1091.990426194457 382.4893590198482 1091.091509840455 292.9999879989433
868 0.005 4.34 1 1049.196594334338 1000.395299832025 1000.609122564409 1098.408063527307 1098.544814046145 1098.911737579232 1091.978203539467 382.551219298259 1091.083215278424 292.999988019665
869 0.005 4.345 1 1049.211975251492 1000.413258804622 1000.627105097285 1098.420515118882 1098.557149903494 1098.925358599991 1091.990554215869 382.6129415776906 1091.091588744328 292.9999879989061
870 0.005 4.350000000000001 1 1049.214812850473 1000.431043811408 1000.644934935937 1098.408066666305 1098.544815500106 1098.911736415848 1091.978325396283 382.6745231702817 1091.083295762775 292.999988019629
871 0.005 4.355 1 1049.23009124238 1000.448798054066 1000.66271226645 1098.420522076064 1098.557154497856 1098.925360732468 1091.990682985682 382.7359635540799 1091.091669134625 292.9999879987893
872 0.005 4.36 1 1049.232820821707 1000.46637959319 1000.680338167493 1098.408069439321 1098.544817326477 1098.911735680311 1091.978449360403 382.7972646783671 1091.083370853676 292.9999880196193
873 0.005 4.365 1 1049.247998349903 1000.483931631523 1000.697912832799 1098.420525209744 1098.557155769809 1098.925359379819 1091.990810839398 382.8584358948237 1091.091743658933 292.9999879987228
874 0.005 4.37 1 1049.250623507451 1000.501312195305 1000.715337326312 1098.40807349795 1098.544820315851 1098.911736725019 1091.978567555141 382.9194695005956 1091.083444531792 292.9999880196153
875 0.005 4.375 1 1049.265704430852 1000.518664559708 1000.732711843119 1098.420533479449 1098.557161064563 1098.925361547075 1091.990940714644 382.9803698215467 1091.09182237764 292.9999879986728
876 0.005 4.38 1 1049.268222081163 1000.535846642433 1000.749937400947 1098.408074424477 1098.544820887651 1098.911734340973 1091.978690678206 383.0411317216935 1091.083514962873 292.9999880195668
877 0.005 4.385 1 1049.283204204905 1000.55300176973 1000.767114223733 1098.420536498973 1098.557162865204 1098.925361233969 1091.991064484301 383.1017599766694 1091.09189758909 292.9999879986754
878 0.005 4.39 1 1049.285623088109 1000.56998783509 1000.784143311059 1098.408079304402 1098.544823817069 1098.911735548229 1091.97880807191 383.1622508125866 1091.083594158695 292.999988019514
879 0.005 4.395 1 1049.300505372942 1000.586948168933 1000.80112489321 1098.420541469356 1098.557166147021 1098.925361797214 1091.991186956498 383.2226096399138 1091.091970031296 292.999987998615
880 0.005 4.4 1 1049.302822579121 1000.603740651994 1000.817959958562 1098.408081055368 1098.544825583884 1098.911733922147 1091.978927216796 383.2828317313471 1091.083664234099 292.9999880194787
881 0.005 4.405 1 1049.3176088049 1000.620508590332 1000.834748705099 1098.420545631214 1098.557168910362 1098.925362413202 1091.991305865332 383.3429226071376 1091.092043881589 292.9999879986218
882 0.005 4.41 1 1049.319828100329 1000.637109867391 1000.851392125909 1098.408085273288 1098.544827535953 1098.911734093327 1091.979042616263 383.4028763270087 1091.083739791298 292.9999880193691
883 0.005 4.415 1 1049.334520296929 1000.653687819644 1000.867990449148 1098.420555117598 1098.557175633303 1098.925366024353 1091.991427931666 383.4626987078689 1091.092119541555 292.9999879985593
884 0.005 4.42 1 1049.336636603721 1000.67010023776 1000.884444592592 1098.408083566165 1098.544825800825 1098.911729485835 1091.979158699708 383.5223853008982 1091.083805969569 292.9999880193639
885 0.005 4.425 1 1049.351234966672 1000.686490512957 1000.900854810225 1098.420558429227 1098.55717811991 1098.925366609298 1091.991543754916 383.5819363853345 1091.092189672683 292.9999879984863
886 0.005 4.43 1 1049.353258869771 1000.702716431099 1000.917122020498 1098.408088810977 1098.544828760666 1098.91173067407 1091.979276725598 383.6413550830523 1091.083877186724 292.9999880193643
887 0.005 4.435 1 1049.36776284695 1000.718921348922 1000.933346466043 1098.42056432108 1098.557182535564 1098.925367850497 1091.991656602438 383.7006455125492 1091.092264014456 292.9999879984171
888 0.005 4.44 1 1049.369690046963 1000.73496304456 1000.949429030998 1098.40808962094 1098.544828736882 1098.911727840536 1091.979392381514 383.7598025005772 1091.083946666884 292.999988019413
889 0.005 4.445 1 1049.384102382556 1000.7509848854 1000.965469978804 1098.420569894181 1098.557186276468 1098.925370634442 1091.991772324306 383.818830234445 1091.092334355351 292.9999879984196
890 0.005 4.45 1 1049.385936242981 1000.766844633026 1000.981370181371 1098.408093360839 1098.544830682148 1098.911727091652 1091.979504765716 383.8777243676171 1091.084011342142 292.9999880193592
891 0.005 4.455 1 1049.400257822391 1000.782685658025 1000.997229903486 1098.420574190158 1098.557189439366 1098.925370912347 1091.991881586555 383.9364900736089 1091.092404903453 292.9999879984456
892 0.005 4.46 1 1049.401991373136 1000.798365697192 1001.012949998649 1098.408092146341 1098.544831193936 1098.911725890236 1091.979608033467 383.9951243887736 1091.084075118097 292.9999880193475
893 0.005 4.465 1 1049.41623023853 1000.814028150057 1001.028630734824 1098.420579520273 1098.557191752531 1098.925370905644 1091.992000269777 384.0536276472063 1091.092474347438 292.9999879984943
894 0.005 4.47 1 1049.417872666164 1000.829530707849 1001.044172950871 1098.408097081388 1098.544834395741 1098.911727081448 1091.979717190226 384.1120004060126 1091.084145159224 292.999988019318
895 0.005 4.475000000000001 1 1049.432022797581 1000.845016873512 1001.059677009929 1098.420583527827 1098.557194355147 1098.925370911472 1091.992106330708 384.1702446300031 1091.092541377692 292.9999879984953
896 0.005 4.48 1 1049.433573397012 1000.860344083132 1001.075043462138 1098.408100562989 1098.544836999298 1098.911726524498 1091.979827619222 384.2283579763586 1091.084211517689 292.9999880193104
897 0.005 4.485 1 1049.447632781621 1000.875656034268 1001.090372909699 1098.42058433548 1098.557193937266 1098.925369289 1091.992218726371 384.2863408883877 1091.092603992683 292.9999879984814
898 0.005 4.49 1 1049.449099300513 1000.890810074014 1001.105565817243 1098.408107562861 1098.544841920133 1098.911729458984 1091.97993223099 384.3441950546558 1091.084282316388 292.9999880193037
899 0.005 4.495 1 1049.463069590557 1000.905949925358 1001.120722776601 1098.420586995363 1098.557195287358 1098.925367886452 1091.992325024004 384.4019207183238 1091.092672023864 292.9999879984774
900 0.005 4.5 1 1049.464446259393 1000.920932940636 1001.135744266436 1098.408109977783 1098.544844243644 1098.91172886338 1091.980040404825 384.4595143063111 1091.084344809558 292.9999880193399
901 0.005 4.505 1 1049.478327780129 1000.935902790585 1001.150730849461 1098.420587422552 1098.557195247998 1098.925366602525 1091.99242909661 384.5169812961731 1091.092732105626 292.9999879983824
902 0.005 4.51 1 1049.479623719873 1000.950716903219 1001.165583048865 1098.408117128198 1098.544848957992 1098.911732053106 1091.980144800253 384.5743220419346 1091.08441404623 292.9999880193681
903 0.005 4.515 1 1049.493418820974 1000.965518868561 1001.180401365986 1098.420592539562 1098.557198588367 1098.925366957534 1091.992531326785 384.6315354351638 1091.092799137608 292.9999879983924
904 0.005 4.52 1 1049.494627737174 1000.980166147644 1001.195086353659 1098.408120738212 1098.544851598025 1098.911731361381 1091.980252248507 384.6886230831757 1091.084475381397 292.9999880193336
905 0.005 4.525 1 1049.5083374598 1000.994802281817 1001.209738469084 1098.420594312169 1098.557199301072 1098.925366069263 1091.992636986501 384.7455823333115 1091.092863159575 292.9999879984135
906 0.005 4.53 1 1049.50946407874 1001.00928475977 1001.224258282891 1098.408124065588 1098.544853309053 1098.911731846307 1091.980355046219 384.8024188707429 1091.084541933006 292.9999880192746
907 0.005 4.535 1 1049.523089253819 1001.023757099152 1001.238746236688 1098.420598664429 1098.557202536324 1098.925366843599 1091.992731807749 384.8591261634527 1091.092929921191 292.9999879984384
908 0.005 4.54 1 1049.52413069434 1001.03807678841 1001.253102894214 1098.40812514807 1098.544854075862 1098.911729839145 1091.980458504413 384.9157075595995 1091.084599979426 292.999988019239
909 0.005 4.545 1 1049.537674840089 1001.052387348892 1001.267428707519 1098.420601949864 1098.557204531123 1098.925367331027 1091.992832680031 384.9721724311982 1091.092989740218 292.9999879984349
910 0.005 4.55 1 1049.53863559051 1001.06654626741 1001.281624227258 1098.408130686975 1098.544857612311 1098.911732024078 1091.980559749826 385.0285059528409 1091.084663731923 292.9999880191441
911 0.005 4.555 1 1049.552098155944 1001.080697031781 1001.295789884192 1098.420605278262 1098.557206211611 1098.925365705952 1091.992932811518 385.0847087731673 1091.093051880747 292.9999879984319
912 0.005 4.56 1 1049.552975796024 1001.094697131873 1001.309826237844 1098.408132759509 1098.54485974992 1098.911732031859 1091.980658081206 385.140786631018 1091.084723756867 292.9999880191116
913 0.005 4.565 1 1049.566359670785 1001.108690068302 1001.3238337073 1098.420609883848 1098.557208679053 1098.925366938652 1091.993034212213 385.1967409936191 1091.093113497034 292.9999879984203
914 0.005 4.57 1 1049.56715492466 1001.122533292787 1001.337712832931 1098.408135764493 1098.544861915263 1098.911732157414 1091.98075361574 385.252568238759 1091.084784498758 292.9999880190979
915 0.005 4.575 1 1049.580462264813 1001.136370329401 1001.351564053426 1098.420614166603 1098.557211034467 1098.925366751691 1091.993131563919 385.3082724456136 1091.093175207246 292.9999879983366
916 0.005 4.58 1 1049.581175703962 1001.150058604863 1001.365287882141 1098.40813792111 1098.544863781566 1098.911731849591 1091.980850629649 385.36385554407 1091.084845692686 292.9999880191535
917 0.005 4.585 1 1049.594406367906 1001.163741650005 1001.37898476551 1098.420617216115 1098.557212364154 1098.925366397762 1091.993232492588 385.4193164435861 1091.093230410566 292.9999879982393
918 0.005 4.59 1 1049.595039672689 1001.177276847265 1001.392555180595 1098.4081401633 1098.544865599446 1098.911732203049 1091.980941525938 385.4746571201134 1091.084905087162 292.9999880191496
919 0.005 4.595 1 1049.608196606054 1001.190807802236 1001.40609962404 1098.420623693883 1098.557216556092 1098.925367969022 1091.99332899122 385.5298730697945 1091.093292889115 292.9999879981823
920 0.005 4.600000000000001 1 1049.608747248555 1001.204191798917 1001.419518509599 1098.408141619091 1098.544866866862 1098.911731157956 1091.98103581355 385.5849675064104 1091.084960785347 292.9999880191033
921 0.005 4.605 1 1049.621830455314 1001.21757250671 1001.432912369629 1098.420626087556 1098.557217612451 1098.925367624788 1091.993425267136 385.6399394250298 1091.093348806113 292.9999879981836
922 0.005 4.61 1 1049.622302608082 1001.23080715038 1001.446181573843 1098.4081424479 1098.544867143412 1098.911730100534 1091.981121978425 385.6947896498846 1091.085021279518 292.9999880190414
923 0.005 4.615 1 1049.635316147238 1001.244039466194 1001.459426698667 1098.420634862034 1098.557223684884 1098.925371270525 1091.993521825872 385.7495165503199 1091.093411445411 292.9999879981827
924 0.005 4.62 1 1049.635705702103 1001.25712657576 1001.472548044382 1098.408142420387 1098.544866879758 1098.911727241676 1091.981214237897 385.8041236235271 1091.085074586774 292.9999880190055
925 0.005 4.625 1 1049.648647162084 1001.270212287739 1001.485646240576 1098.420636607265 1098.557224753343 1098.925370803527 1091.993612470859 385.8586080931217 1091.093466313801 292.9999879981813
926 0.005 4.63 1 1049.648963634892 1001.283153686473 1001.498621549831 1098.408146046779 1098.544869620311 1098.911729053618 1091.981304644918 385.9129723375334 1091.085132701725 292.9999880189689
927 0.005 4.635 1 1049.661832881225 1001.296094594035 1001.511574619728 1098.420644153442 1098.557229407091 1098.925372974593 1091.993704702566 385.9672151937316 1091.093525957408 292.9999879981584
928 0.005 4.64 1 1049.662071186434 1001.308892050173 1001.524405670824 1098.408146087912 1098.54486921648 1098.911725730317 1091.981397218495 386.0213384796291 1091.085185688035 292.999988018958
929 0.005 4.645 1 1049.674869506368 1001.32168990433 1001.537215363429 1098.420647325264 1098.557231696488 1098.925374382764 1091.993793361561 386.0753420517649 1091.093582196407 292.9999879981
930 0.005 4.65 1 1049.675033665442 1001.334345174869 1001.549903914979 1098.40814800985 1098.544870152858 1098.911725234526 1091.981487528379 386.1292354633433 1091.085241681539 292.9999880189613
931 0.005 4.655 1 1049.687762804206 1001.347001731023 1001.562572000023 1098.420654223832 1098.557236856969 1098.92537659699 1091.993882466344 386.1830036162813 1091.093641764832 292.9999879980194
932 0.005 4.66 1 1049.687852151939 1001.35951654089 1001.575119776031 1098.408148955555 1098.544870356974 1098.91172330942 1091.981581925169 386.236650467267 1091.085291512855 292.999988018991
933 0.005 4.665 1 1049.700508748072 1001.372033485349 1001.587647941278 1098.42065426838 1098.557236165738 1098.925375319766 1091.993968083353 386.290177438137 1091.093694372788 292.9999879980073
934 0.005 4.67 1 1049.700530027233 1001.384409551286 1001.60005667399 1098.408152040382 1098.544872630037 1098.911724344927 1091.981665511765 386.343585686021 1091.085344342083 292.9999880188975
935 0.005 4.675 1 1049.713117885048 1001.396788622429 1001.612446650264 1098.420661985488 1098.557241383721 1098.925377763791 1091.994056658635 386.3968760727496 1091.09375333756 292.9999879979973
936 0.005 4.68 1 1049.71306598092 1001.409027618904 1001.624718011012 1098.408152034941 1098.544872733215 1098.911722075734 1091.981747714275 386.4500483020049 1091.085398343114 292.9999880188988
937 0.005 4.685 1 1049.725584845608 1001.421270476914 1001.636971478269 1098.42066432681 1098.557242976701 1098.925377910542 1091.994145997292 386.5031025371471 1091.093802990012 292.9999879979356
938 0.005 4.69 1 1049.725463938059 1001.433374076044 1001.649107145041 1098.408154528016 1098.544873632545 1098.911722415968 1091.981826722366 386.5560406995491 1091.085450713334 292.9999880187946
939 0.005 4.695 1 1049.737916486846 1001.445482372843 1001.661225749372 1098.420668816599 1098.557245903012 1098.925378121727 1091.99423066518 386.6088600141827 1091.09385765496 292.9999879979471
940 0.005 4.7 1 1049.737725703923 1001.457452234601 1001.673227381457 1098.408157742407 1098.544876161041 1098.911722616088 1091.981911581521 386.66156305411 1091.085503040478 292.9999880188249
941 0.005 4.705 1 1049.750110665707 1001.469427603127 1001.685212766617 1098.420670790468 1098.557247053783 1098.925378185452 1091.994315270559 386.7141489217813 1091.093909895679 292.999987997906
942 0.005 4.71 1 1049.749851507341 1001.481265345572 1001.697081989657 1098.408159498863 1098.544876891146 1098.911721840908 1091.9819898756 386.7666161013311 1091.085556796745 292.9999880187684
943 0.005 4.715 1 1049.762171820518 1001.49310941226 1001.708935775464 1098.420675508709 1098.557250467496 1098.925379350949 1091.994398013183 386.8189692480633 1091.093961397924 292.999987997818
944 0.005 4.72 1 1049.761843246556 1001.504816638061 1001.720674201531 1098.408160194992 1098.544877173992 1098.911719998841 1091.982071937179 386.871209385637 1091.085603660899 292.9999880187805
945 0.005 4.725000000000001 1 1049.774098195656 1001.516530979451 1001.732397979032 1098.420678541956 1098.557252507051 1098.925380421068 1091.99447828139 386.9233323529148 1091.094013083559 292.9999879977561
946 0.005 4.73 1 1049.773705797855 1001.528109286868 1001.744007196628 1098.408163772204 1098.544879484847 1098.911720737312 1091.982150474395 386.9753407909704 1091.085657989273 292.9999880187985
947 0.005 4.735 1 1049.785896098194 1001.53969549057 1001.755602559419 1098.42068368516 1098.557255961131 1098.925381427593 1091.994558576959 387.0272345888612 1091.094066546947 292.9999879977281
948 0.005 4.74 1 1049.785445400438 1001.551146525943 1001.767084204903 1098.408166802387 1098.54487073341 1098.911713009121 1091.982235758028 387.0790139549496 1091.085726484707 292.9999880187709
949 0.005 4.745 1 1049.797558491406 1001.562606060294 1001.77855265122 1098.420689784538 1098.557271617 1098.925391316396 1091.994638089492 387.1306786439637 1091.094107578082 292.9999879978058
950 0.005 4.75 1 1049.79704706809 1001.573931295849 1001.789908206212 1098.408172993465 1098.54487383546 1098.91171284941 1091.982313971305 387.1822295913165 1091.085779541956 292.9999880188022
951 0.005 4.755 1 1049.80909574799 1001.585265764689 1001.801251318365 1098.42069239661 1098.557273097361 1098.925390351406 1091.994710036995 387.2336667618278 1091.094157719309 292.9999879978258
952 0.005 4.76 1 1049.808523697784 1001.596466718634 1001.812482313737 1098.408176552055 1098.544875780764 1098.91171270695 1091.982399072063 387.284990491666 1091.085826129063 292.999988018746
953 0.005 4.765 1 1049.820506108242 1001.60767763206 1001.82370160792 1098.420692983364 1098.557273275858 1098.925390088462 1091.994785113475 387.3362006918715 1091.094204709764 292.9999879978457
954 0.005 4.77 1 1049.819875132652 1001.618755805717 1001.834809545437 1098.408179899048 1098.544877656893 1098.911713217019 1091.982472748162 387.3872977517897 1091.0858791523 292.9999880187161
955 0.005 4.775 1 1049.831793008086 1001.629844674174 1001.845906532162 1098.42069617042 1098.557275526923 1098.925389783226 1091.994861828239 387.4382787681763 1091.094254916717 292.9999879978354
956 0.005 4.78 1 1049.831100099584 1001.640801547571 1001.856892900583 1098.40818271619 1098.544880074598 1098.911713460095 1091.982552455366 387.4891451974801 1091.085925522174 292.9999880187124
957 0.005 4.785 1 1049.842954189335 1001.651769831418 1001.867869047214 1098.420695033904 1098.557274027146 1098.925388252713 1091.99493374635 387.5399036076605 1091.094299389363 292.9999879978127
958 0.005 4.79 1 1049.842204957683 1001.662606893313 1001.878735340242 1098.408188458557 1098.544884001404 1098.911715978888 1091.982625635357 387.5905508881007 1091.085977098322 292.9999880187204
959 0.005 4.795 1 1049.853997333882 1001.673456062917 1001.889592108725 1098.420697795058 1098.557275442021 1098.925386741612 1091.995009229836 387.6410879776517 1091.094347740906 292.9999879977548
960 0.005 4.8 1 1049.853185550688 1001.684174748177 1001.900339767929 1098.408191463296 1098.544886668424 1098.911716558462 1091.982701299144 387.6915135171527 1091.086021075461 292.9999880187829
961 0.005 4.805 1 1049.86491746105 1001.694906228405 1001.911078600092 1098.420697293662 1098.557274974501 1098.925385744419 1091.99508240509 387.7418286179721 1091.094390523786 292.9999879977457
962 0.005 4.81 1 1049.864049654162 1001.705507965629 1001.921709053801 1098.408198687149 1098.544891945234 1098.911720217176 1091.982776070573 387.7920288526018 1091.086074005546 292.9999880187291
963 0.005 4.815 1 1049.875721525088 1001.716123203493 1001.932331385371 1098.420698587802 1098.55727480802 1098.925383251697 1091.995154174626 387.8421223636648 1091.094440896662 292.9999879977475
964 0.005 4.82 1 1049.874791095144 1001.72660939945 1001.942846049474 1098.408199706686 1098.544892700133 1098.911719223132 1091.98285035185 387.8921064037204 1091.086114714028 292.9999880187062
965 0.005 4.825 1 1049.88640594702 1001.737109782483 1001.953353280027 1098.420699835955 1098.557275873496 1098.925383351983 1091.995227210757 387.9419802805506 1091.09448572947 292.999987997803
966 0.005 4.83 1 1049.885419257727 1001.747481835729 1001.963753550519 1098.408203726651 1098.544894991101 1098.911720923274 1091.982918829908 387.9917428937135 1091.086165930386 292.9999880186634
967 0.005 4.835 1 1049.896976015156 1001.757868757634 1001.974147072443 1098.420703109021 1098.557278084729 1098.925382686241 1091.995296370287 388.0413955577895 1091.094533304738 292.9999879978281
968 0.005 4.84 1 1049.895929083098 1001.768128036255 1001.984434325843 1098.408204017396 1098.544895135758 1098.911719500246 1091.982991697869 388.0909428100221 1091.086208064612 292.999988018676
969 0.005 4.845 1 1049.90742922873 1001.778402862248 1001.994715512535 1098.420705480013 1098.557279939925 1098.925384090237 1091.995369998137 388.1403796766909 1091.094572600387 292.9999879978462
970 0.005 4.850000000000001 1 1049.906329795745 1001.788550751654 1002.00489112999 1098.408209295618 1098.544898656363 1098.911721357957 1091.983064131188 388.18970818349 1091.086256293703 292.9999880186341
971 0.005 4.855 1 1049.917770059923 1001.798714799691 1002.015061307474 1098.420707883665 1098.557280791294 1098.925382975226 1091.995437140198 388.2389270718076 1091.094617655972 292.9999879978195
972 0.005 4.86 1 1049.916625097021 1001.808752831261 1002.025126783991 1098.408213223056 1098.54490001923 1098.911719930758 1091.983150384725 388.2880402714902 1091.086300700355 292.9999880186838
973 0.005 4.865 1 1049.928000671472 1001.818807485619 1002.035187349163 1098.420710470686 1098.55728302282 1098.925384284663 1091.995508822125 388.3370448788576 1091.094663281114 292.9999879977793
974 0.005 4.87 1 1049.926800474207 1001.828736790712 1002.045143869767 1098.408217376195 1098.544902869683 1098.91172175111 1091.983218986908 388.3859428214447 1091.086346361617 292.9999880187148
975 0.005 4.875 1 1049.938120242253 1001.83868336448 1002.055096127084 1098.420713967664 1098.557284487067 1098.925383750002 1091.995578466602 388.4347310653073 1091.094707492568 292.9999879977137
976 0.005 4.88 1 1049.936860481896 1001.848505213181 1002.064944970238 1098.408215253776 1098.54490205375 1098.911718942848 1091.983283333616 388.4834139001542 1091.086384130926 292.9999880187478
977 0.005 4.885 1 1049.948130840745 1001.858345001532 1002.074790204378 1098.420716652976 1098.557286494331 1098.925384766322 1091.9956486187 388.5319876646097 1091.094750779434 292.9999879976894
978 0.005 4.89 1 1049.946818194067 1001.86806071748 1002.084532688566 1098.408220010381 1098.544905087977 1098.911721496645 1091.983350081299 388.5804570467077 1091.086433197901 292.9999880187011
979 0.005 4.895 1 1049.958034385906 1001.877795015328 1002.094272205475 1098.42072154052 1098.557289127599 1098.925385232665 1091.995718972451 388.6288181015126 1091.094794888264 292.9999879977192
980 0.005 4.9 1 1049.956663751799 1001.887405846573 1002.10390958266 1098.408219131635 1098.544904856557 1098.911719065653 1091.983415500359 388.6770741123282 1091.086470913922 292.9999880186685
981 0.005 4.905 1 1049.967828383338 1001.897035904469 1002.113544638592 1098.420722767945 1098.557289735486 1098.925385191367 1091.995787315625 388.7252234280751 1091.094834130441 292.9999879976903
982 0.005 4.91 1 1049.966407137713 1001.906543119483 1002.123078179972 1098.408222706464 1098.544907201237 1098.911720797978 1091.983474833091 388.7732693534531 1091.086517990577 292.9999880186037
983 0.005 4.915 1 1049.977519871426 1001.916070201085 1002.132610036282 1098.420726708757 1098.557292264616 1098.925384998547 1091.995854715043 388.821207511615 1091.094875241487 292.9999879976733
984 0.005 4.92 1 1049.976042833093 1001.925475035841 1002.142040982853 1098.408222360024 1098.544907003061 1098.911718949126 1091.983538384953 388.8690432028417 1091.086556119157 292.9999880185968
985 0.005 4.925 1 1049.98710507998 1001.934900357428 1002.151470858289 1098.4207290872 1098.55729391873 1098.925386369918 1091.995924748377 388.9167714435322 1091.094912628849 292.9999879976297
986 0.005 4.93 1 1049.985577552908 1001.944204052149 1002.160800451741 1098.408226105928 1098.544909187623 1098.911720201581 1091.983600911498 388.9643977066123 1091.086598965624 292.9999880185736
987 0.005 4.935 1 1049.996590535091 1001.953528843188 1002.170129582013 1098.420733766206 1098.55729726001 1098.925387067909 1091.995990251163 389.0119174423228 1091.094959586008 292.9999879975977
988 0.005 4.94 1 1049.994999724425 1001.962732593657 1002.179359015798 1098.408224695843 1098.54490796174 1098.911716851167 1091.983665145247 389.0593358163215 1091.086635184588 292.9999880185846
989 0.005 4.945 1 1050.005975572192 1001.971958032669 1002.188588573123 1098.420737636129 1098.557299531788 1098.925388530447 1091.996055982018 389.1066469611439 1091.095001728103 292.999987997623
990 0.005 4.95 1 1050.004331751739 1001.981063002127 1002.197719007577 1098.408235649038 1098.544916520247 1098.911722951102 1091.983737082227 389.1538581159571 1091.086678707096 292.9999880182602
991 0.005 4.955 1 1050.015257460002 1001.990190308639 1002.20685023168 1098.420743374757 1098.557303340523 1098.925389470404 1091.996118023382 389.2009623395718 1091.095043209399 292.999987997288
992 0.005 4.96 1 1050.013560817353 1001.999197723876 1002.21588291111 1098.40823437881 1098.544915448063 1098.911719833991 1091.983800052884 389.2479660761854 1091.086714498809 292.9999880181571
993 0.005 4.965 1 1050.024439357251 1002.008228080045 1002.224916977103 1098.420747421795 1098.557306692919 1098.925392194602 1091.996181334064 389.2948634328079 1091.095083643748 292.9999879972971
994 0.005 4.97 1 1050.022693981986 1002.017139095903 1002.233853050209 1098.408236593136 1098.544916073456 1098.911719428393 1091.98386250882 389.3416632335546 1091.086753428291 292.9999880180972
995 0.005 4.975000000000001 1 1050.033523837652 1002.026073640166 1002.242791100865 1098.420749949161 1098.557308277323 1098.92539208882 1091.996241072429 389.3883543508554 1091.095125358112 292.9999879972999
996 0.005 4.98 1 1050.031726096199 1002.034889406684 1002.251631721173 1098.408236237916 1098.544916017134 1098.91171795034 1091.983924822225 389.4349488174719 1091.086786789549 292.9999880180822
997 0.005 4.985 1 1050.042510186762 1002.043729291607 1002.26047491333 1098.420752962939 1098.55731049852 1098.925393417642 1091.996304466849 389.4814377458305 1091.095162873836 292.9999879973156
998 0.005 4.99 1 1050.040666686165 1002.05245097332 1002.269221250614 1098.408240158114 1098.544917899341 1098.911718531381 1091.983987045998 389.5278295298805 1091.086829015125 292.9999880180303
999 0.005 4.995 1 1050.051402001406 1002.061197321382 1002.277970709333 1098.420755108029 1098.557311860693 1098.925393164275 1091.996364059435 389.5741160022087 1091.095204432877 292.9999879972946
1000 0.005 5 1 1050.04950794769 1002.069826017128 1002.286623863775 1098.408239913575 1098.544918084885 1098.911717294548 1091.984046906344 389.6203056323758 1091.086864182688 292.9999880180399
1001 0.005 5.005 1 1050.060196855235 1002.078479939286 1002.295280697754 1098.42075583118 1098.557312190046 1098.925392868097 1091.996423938281 389.6663902715666 1091.095239669 292.9999879972499
1002 0.005 5.01 1 1050.058258765705 1002.087016778168 1002.303841799586 1098.408244018238 1098.544920552825 1098.911719014496 1091.984103613693 389.7123787809683 1091.086905507316 292.9999880180857
1003 0.005 5.015 1 1050.068902135733 1002.095579386972 1002.312407135166 1098.420759647955 1098.557314926958 1098.925393363668 1091.996482976697 389.7582626735256 1091.095280805133 292.9999879972101
1004 0.005 5.02 1 1050.066913671883 1002.104025452211 1002.320877270951 1098.408244890059 1098.544921471163 1098.911718134307 1091.984163433945 389.8040506207683 1091.086935491505 292.9999880181213
1005 0.005 5.025 1 1050.077512276512 1002.112497820854 1002.329352169173 1098.420760461974 1098.557315024948 1098.925393088813 1091.996542899757 389.8497344849855 1091.095312786802 292.9999879971538
1006 0.005 5.03 1 1050.075479223465 1002.120854197839 1002.337732433414 1098.408247713867 1098.544922743138 1098.911718673933 1091.984219703673 389.8953231688013 1091.08697500465 292.999988018081
1007 0.005 5.035 1 1050.086033624287 1002.129237416182 1002.346117994952 1098.42076453673 1098.557318544001 1098.92539450993 1091.996600893259 389.9408077895034 1091.095353102171 292.9999879971695
1008 0.005 5.04 1 1050.083953709718 1002.137505167374 1002.354409446764 1098.408248284454 1098.544922579116 1098.911716552301 1091.984279843384 389.9861979181617 1091.087010169274 292.9999880180448
1009 0.005 5.045 1 1050.094460337351 1002.145800277785 1002.362706720567 1098.420763190687 1098.557317667501 1098.925393185202 1091.996655282619 390.0314826085763 1091.095386051651 292.9999879971595
1010 0.005 5.05 1 1050.092340125155 1002.153980478375 1002.370910428329 1098.408252220806 1098.544924895554 1098.91171831487 1091.984338250716 390.0766751332639 1091.087046682153 292.9999880179524
1011 0.005 5.055 1 1050.102801457215 1002.162188533459 1002.379120468684 1098.420766597745 1098.557320365489 1098.925394268042 1091.99670776386 390.1217644700686 1091.095425774512 292.9999879971597
1012 0.005 5.06 1 1050.10063688314 1002.170282208102 1002.387237467189 1098.408253394885 1098.544925337202 1098.911716457096 1091.984399105227 390.1667579107907 1091.087082503587 292.9999880179701
1013 0.005 5.065 1 1050.11105049667 1002.178404223899 1002.395361290454 1098.420765591203 1098.557320096966 1098.925393731308 1091.996759168952 390.2116514034695 1091.09545727083 292.9999879972104
1014 0.005 5.07 1 1050.108848710093 1002.186412423875 1002.403392629144 1098.408258833505 1098.544928802742 1098.911718766449 1091.984457178592 390.2564511881189 1091.087120005697 292.9999880178989
1015 0.005 5.075 1 1050.119216172979 1002.194449430264 1002.411431273034 1098.420766585356 1098.557320238178 1098.925392280996 1091.996810603187 390.3011498607931 1091.0954943778 292.9999879971811
1016 0.005 5.08 1 1050.116972413639 1002.202373141646 1002.419377938667 1098.40826202836 1098.544931473447 1098.911719682318 1091.984516743807 390.3457566996175 1091.087156047172 292.9999880178841
1017 0.005 5.085 1 1050.127293350308 1002.210326141538 1002.42733240792 1098.420765955004 1098.557319156491 1098.925390696488 1091.996866027843 390.3902684310071 1091.095524626526 292.9999879971402
1018 0.005 5.09 1 1050.12501015292 1002.218166377968 1002.435195422341 1098.408264580248 1098.544933220489 1098.911720694904 1091.984569834772 390.434692790137 1091.087190606127 292.9999880179018
1019 0.005 5.095 1 1050.135289821363 1002.226036391239 1002.443066728197 1098.420769395301 1098.557321734191 1098.925391521137 1091.996919886054 390.4790094962527 1091.095563311568 292.9999879970478
1020 0.005 5.100000000000001 1 1050.132962814929 1002.233794136199 1002.450847082231 1098.408265827185 1098.54493437016 1098.911720256345 1091.984623436017 390.5232305435356 1091.087225116937 292.9999880179491
1021 0.005 5.105 1 1050.143199665153 1002.241582139683 1002.458636209181 1098.420769545682 1098.557321196792 1098.925390050802 1091.996977400338 390.5673504725683 1091.09559416307 292.9999879970206
1022 0.005 5.11 1 1050.140831935062 1002.249258362369 1002.466334873522 1098.408268087144 1098.544936278837 1098.911721698592 1091.984670385769 390.6113776293417 1091.087262313436 292.9999880179155
1023 0.005 5.115 1 1050.151030684608 1002.256965341631 1002.474042803254 1098.420773642442 1098.557323522227 1098.925390704443 1091.997031835315 390.6553147121382 1091.095632230613 292.9999879970403
1024 0.005 5.12 1 1050.148616924785 1002.264560996238 1002.481660731655 1098.408268526615 1098.544936843603 1098.911721085979 1091.984719371198 390.6991547915677 1091.087293977744 292.9999880179174
1025 0.005 5.125 1 1050.158776336042 1002.272187897868 1002.489288416001 1098.420774244336 1098.557323666203 1098.925389830362 1091.997089494871 390.7428935018526 1091.095660057654 292.9999879970497
1026 0.005 5.13 1 1050.15632422263 1002.279703963253 1002.496826595884 1098.408273056056 1098.544940228154 1098.911723861203 1091.984770033132 390.7865409459312 1091.087332198442 292.999988017865
1027 0.005 5.135 1 1050.166443235343 1002.287251745 1002.504375000425 1098.42077698095 1098.557325136509 1098.925389194181 1091.997143146757 390.8300884673451 1091.095696141783 292.999987997075
1028 0.005 5.14 1 1050.163947038164 1002.294689131568 1002.511834339614 1098.408271514116 1098.544939070004 1098.911721548391 1091.984819500496 390.8735422433513 1091.087360078539 292.9999880178378
1029 0.005 5.145 1 1050.174028329597 1002.302158715453 1002.51930437746 1098.420779094047 1098.55732659407 1098.925390357324 1091.997197347764 390.9168996360559 1091.095724905096 292.99998799708
1030 0.005 5.15 1 1050.171494292859 1002.309518380089 1002.526685833894 1098.408274654908 1098.544940881837 1098.911722552475 1091.984871432016 390.9601674957377 1091.08739585998 292.9999880178358
1031 0.005 5.155 1 1050.181535766399 1002.316910691031 1002.534078439769 1098.42078166416 1098.55732849686 1098.925390082538 1091.997247859126 391.0033381676997 1091.095760054828 292.9999879970977
1032 0.005 5.16 1 1050.178960258425 1002.32419353179 1002.541382915908 1098.408274543101 1098.544941193471 1098.91172147016 1091.984920616434 391.0464191139027 1091.087424178157 292.9999880178495
1033 0.005 5.165 1 1050.188963806326 1002.331509479772 1002.54869900418 1098.420783919639 1098.557329901397 1098.925391285462 1091.99729955214 391.0894032953559 1091.095791065153 292.9999879970679
1034 0.005 5.17 1 1050.186351966502 1002.3387164223 1002.555927423369 1098.408277298209 1098.544942882067 1098.911721946405 1091.984975277688 391.1322980747138 1091.087459404531 292.9999880178922
1035 0.005 5.175 1 1050.196316083147 1002.34595690436 1002.56316789576 1098.420787519513 1098.557332022994 1098.925392188661 1091.997347758363 391.1750964199775 1091.095825460749 292.9999879970152
1036 0.005 5.18 1 1050.193662507889 1002.353088808966 1002.570321128622 1098.408274825139 1098.544940477874 1098.91171830871 1091.985024426286 391.2178058273179 1091.087484737503 292.9999880179433
1037 0.005 5.185 1 1050.20358967705 1002.36025470487 1002.577486856574 1098.420788512854 1098.557333390626 1098.925393176316 1091.997395184003 391.2604192334325 1091.095853791826 292.9999879970368
1038 0.005 5.19 1 1050.20090196665 1002.367312476729 1002.584565799423 1098.408278483625 1098.544943239917 1098.911720191488 1091.985072761267 391.3029438187813 1091.087517755341 292.9999880179267
1039 0.005 5.195 1 1050.210792887908 1002.374404690624 1002.591657696063 1098.42079238519 1098.557335832522 1098.925393493628 1091.997443855367 391.3453738591296 1091.095890531096 292.9999879970775
1040 0.005 5.2 1 1050.208064021699 1002.381389198965 1002.598663225781 1098.408278270113 1098.54494288106 1098.911718487802 1091.985121613222 391.3877153998616 1091.087548542563 292.9999880179163
1041 0.005 5.205 1 1050.217918658361 1002.388408584604 1002.605682141759 1098.420794356699 1098.557336971456 1098.925394468289 1091.997497388011 391.4299620051057 1091.095920441834 292.9999879970543
1042 0.005 5.21 1 1050.215152194629 1002.395320688635 1002.612615120565 1098.408280207394 1098.544944303517 1098.911719267183 1091.985165816302 391.4721206525682 1091.087578849039 292.9999880178759
1043 0.005 5.215 1 1050.224971802946 1002.402268110535 1002.619561927707 1098.420797106446 1098.557338812735 1098.925394452066 1091.997545879797 391.5141834938676 1091.095951659038 292.9999879970639
1044 0.005 5.22 1 1050.222165619645 1002.409108653775 1002.626423199224 1098.408280105469 1098.544943992954 1098.91171770651 1091.985212117611 391.556158795646 1091.087605939423 292.9999880178203
1045 0.005 5.225000000000001 1 1050.231949712957 1002.415984941004 1002.633298725188 1098.420797453766 1098.557338790032 1098.925394051 1091.997594647631 391.5980408771139 1091.095978795305 292.9999879970239
1046 0.005 5.23 1 1050.229108813621 1002.42275476977 1002.640089137799 1098.408282669755 1098.544946109793 1098.911719327681 1091.985254301865 391.6398355937268 1091.087639183698 292.9999880177763
1047 0.005 5.235 1 1050.238858477933 1002.429560783298 1002.646894242275 1098.420801604486 1098.557341507484 1098.925394887293 1091.997645066314 391.6815384048034 1091.096010823045 292.999987996969
1048 0.005 5.24 1 1050.235978615391 1002.436260723853 1002.653614631095 1098.408282358306 1098.54494587159 1098.911717557486 1091.98530070875 391.7231542427792 1091.08766681957 292.9999880177962
1049 0.005 5.245 1 1050.245693330296 1002.442997257599 1002.660350116633 1098.420801610948 1098.5573411727 1098.925394319138 1091.997692786272 391.7646763532903 1091.096038725009 292.9999879968853
1050 0.005 5.25 1 1050.242780058926 1002.449628144929 1002.667001306132 1098.408285454316 1098.544948081868 1098.911719320872 1091.985345953201 391.8061120542636 1091.087700929625 292.9999880177901
1051 0.005 5.255 1 1050.252461203334 1002.456296030606 1002.673668003221 1098.420806515772 1098.557344468378 1098.925395989533 1091.997739945478 391.8474553453898 1091.09607190441 292.9999879968453
1052 0.005 5.26 1 1050.249509755395 1002.462858667461 1002.680250803062 1098.408283794692 1098.544946668721 1098.911716115499 1091.985395458353 391.8887125088 1091.087727244305 292.9999880177993
1053 0.005 5.265 1 1050.259156348075 1002.469458699563 1002.686849508987 1098.4208069472 1098.557345247376 1098.925396404182 1091.997783002432 391.9298782705231 1091.096097826204 292.9999879968441
1054 0.005 5.27 1 1050.256173531494 1002.475953898941 1002.693364731054 1098.4082870247 1098.544948237008 1098.911717392934 1091.985444387811 391.9709572657312 1091.087755983484 292.999988017729
1055 0.005 5.275 1 1050.265785960448 1002.482486884011 1002.699896253678 1098.420810981074 1098.557348120109 1098.925397660808 1091.997824579485 392.0119450917612 1091.096131618473 292.9999879968342
1056 0.005 5.28 1 1050.262766147644 1002.48891541937 1002.706344671082 1098.408285669923 1098.544946742581 1098.911714234189 1091.985492164234 392.0528477347403 1091.087776357572 292.9999880177003
1057 0.005 5.285 1 1050.272344822115 1002.495382125166 1002.712809790147 1098.420810928525 1098.557348648499 1098.925398529221 1091.997866140973 392.0936595976578 1091.096157625961 292.9999879968992
1058 0.005 5.29 1 1050.269294874646 1002.501744792956 1002.719192206944 1098.40828850822 1098.544948186808 1098.911714848111 1091.985536843704 392.1343874663363 1091.087808470509 292.9999880176578
1059 0.005 5.295 1 1050.278839438059 1002.508146012282 1002.725591702625 1098.42081452193 1098.557351519827 1098.925399474022 1091.997907950403 392.175024951322 1091.096189092299 292.9999879969172
1060 0.005 5.3 1 1050.275754968024 1002.514443567787 1002.73190887845 1098.40828924664 1098.544948343266 1098.911713669321 1091.985583293482 392.2155771950301 1091.087833473105 292.9999880176684
1061 0.005 5.305 1 1050.285263575709 1002.52078003755 1002.738243501732 1098.4208114356 1098.557348997555 1098.92539722656 1091.997947830417 392.2560408388782 1091.096212716971 292.9999879969101
1062 0.005 5.31 1 1050.282153299882 1002.527013269744 1002.744496209965 1098.408295624995 1098.544953144638 1098.911717668346 1091.985630171478 392.2964196656479 1091.087868688433 292.9999880176909
1063 0.005 5.315 1 1050.291624991547 1002.533285751987 1002.750766727993 1098.42081128894 1098.557348339213 1098.925394932038 1091.997987100116 392.3367084723551 1091.096240205288 292.9999879968342
1064 0.005 5.32 1 1050.288482029976 1002.539455390403 1002.75695571793 1098.408296964288 1098.544954249336 1098.911717722594 1091.985674476956 392.3769133945481 1091.087893500797 292.999988017729
1065 0.005 5.325 1 1050.29792154416 1002.545664631602 1002.763162863309 1098.420811150847 1098.55734825364 1098.925394423579 1091.998030552548 392.4170288743672 1091.096266535327 292.9999879967733
1066 0.005 5.33 1 1050.294748837198 1002.551771426031 1002.769288879089 1098.408300760376 1098.544956805606 1098.911719381188 1091.98571496204 392.4570612163699 1091.08792137573 292.9999880177085
1067 0.005 5.335 1 1050.304156032494 1002.557918167263 1002.775433404165 1098.420812107461 1098.557348650161 1098.92539369255 1091.998072205117 392.4970046490772 1091.096296968494 292.9999879967991
1068 0.005 5.34 1 1050.300949119797 1002.563962822692 1002.781497165396 1098.408301560744 1098.54495710621 1098.911718596437 1091.985756412158 392.5368592282519 1091.087946080806 292.9999880176617
1069 0.005 5.345 1 1050.310327286578 1002.570047812388 1002.787579800175 1098.420814090732 1098.557350330319 1098.925394564617 1091.998121079785 392.5766288180944 1091.09632450592 292.9999879968367
1070 0.005 5.350000000000001 1 1050.307088925231 1002.576031067435 1002.793582042097 1098.408303437847 1098.544958298283 1098.911719195517 1091.985793159088 392.6163176487835 1091.087977000362 292.9999880176456
1071 0.005 5.355 1 1050.316436161628 1002.582055037405 1002.799603532913 1098.42081597385 1098.557351759211 1098.925394515858 1091.998161564131 392.6559180532661 1091.09634996447 292.9999879968411
1072 0.005 5.36 1 1050.313164551514 1002.587977598558 1002.805544957883 1098.408304046482 1098.544958577834 1098.911718437105 1091.985835336171 392.6954372383763 1091.0879995894 292.9999880175969
1073 0.005 5.365 1 1050.322481706249 1002.593941230588 1002.811505990149 1098.420816596231 1098.557351787568 1098.925394569016 1091.998205464351 392.734869424883 1091.096372006277 292.99998799684
1074 0.005 5.37 1 1050.319182493979 1002.599803824028 1002.81738732753 1098.408307025323 1098.544960663477 1098.911719660927 1091.985877043086 392.7742206561666 1091.088027820881 292.9999880175613
1075 0.005 5.375 1 1050.328466966758 1002.605707808235 1002.823288602604 1098.420817474317 1098.557352215245 1098.925393757281 1091.998239751022 392.8134845748511 1091.09639660995 292.9999879968466
1076 0.005 5.38 1 1050.325137652256 1002.611511131923 1002.829110549849 1098.40830832064 1098.544961769478 1098.911719690884 1091.985920631357 392.852665607903 1091.08805332539 292.9999880175572
1077 0.005 5.385 1 1050.334393464047 1002.617356176179 1002.834952769825 1098.420820654786 1098.557354401907 1098.92539480286 1091.998285730844 392.8917604862291 1091.096425429706 292.9999879968033
1078 0.005 5.39 1 1050.331031853435 1002.623100881278 1002.840715986005 1098.408306605603 1098.544960232581 1098.911717772032 1091.985958196208 392.9307708171419 1091.088078619675 292.9999880175453
1079 0.005 5.395 1 1050.340259094581 1002.628887664249 1002.846499825255 1098.420822813548 1098.557355831065 1098.925395503734 1091.998322972069 392.9696970969824 1091.096451542269 292.9999879967285
1080 0.005 5.4 1 1050.336868268164 1002.634574442817 1002.852204995013 1098.408308109569 1098.544961342119 1098.911717769865 1091.985999993394 393.0085444349377 1091.088102303586 292.9999880175467
1081 0.005 5.405 1 1050.346066822666 1002.640303643493 1002.85793114532 1098.420824899275 1098.557357206236 1098.925395921687 1091.998363230238 393.0473062420201 1091.096477189937 292.9999879966852
1082 0.005 5.41 1 1050.342645952806 1002.645933171538 1002.863578952862 1098.408309444574 1098.544962811441 1098.911718420854 1091.986036557755 393.0859879284236 1091.08812758605 292.9999880174749
1083 0.005 5.415 1 1050.351817475872 1002.65160546835 1002.869248078484 1098.420828361774 1098.557359128165 1098.925396726483 1091.998405222962 393.1245837430765 1091.096503446146 292.9999879966802
1084 0.005 5.42 1 1050.348363832519 1002.657178389811 1002.874839177073 1098.40830826603 1098.5449614894 1098.91171654717 1091.986071907874 393.1631004943903 1091.088148981772 292.9999880174565
1085 0.005 5.425 1 1050.357508795839 1002.662794442834 1002.880451939214 1098.420829159559 1098.557359938246 1098.925396638025 1091.998447044449 393.2015309159423 1091.096527318943 292.9999879966691
1086 0.005 5.43 1 1050.354027923732 1002.668311441721 1002.885987003415 1098.408311490151 1098.544963849114 1098.911718312557 1091.986108175844 393.2398834336756 1091.088179649096 292.9999880174228
1087 0.005 5.435 1 1050.363144034967 1002.673871893833 1002.891544056625 1098.420830969923 1098.557360474791 1098.925396318847 1091.998487556214 393.2781503874706 1091.096552688391 292.9999879966812
1088 0.005 5.44 1 1050.359632445581 1002.679333593931 1002.897023717441 1098.408310740453 1098.544963973342 1098.911717087348 1091.986142361962 393.3163401102499 1091.088201616008 292.9999880174213
1089 0.005 5.445 1 1050.368721611311 1002.6848390743 1002.902525698421 1098.420831659203 1098.557361040256 1098.925396028226 1091.998528637324 393.3544487563711 1091.096572182191 292.9999879966545
1090 0.005 5.45 1 1050.365183737638 1002.690246125686 1002.907950601589 1098.408313023099 1098.544965188111 1098.911718107946 1091.986178727841 393.3924765831757 1091.088227475264 292.9999880174352
1091 0.005 5.455 1 1050.374247420846 1002.695697280122 1002.913398145903 1098.420836171577 1098.557364027315 1098.925397792786 1091.998567447546 393.4304194223041 1091.096599648116 292.9999879966149
1092 0.005 5.46 1 1050.370678134987 1002.701050310878 1002.918768926448 1098.40831334724 1098.544965303374 1098.911716973005 1091.986218486144 393.4682841031313 1091.088247984574 292.9999880174707
1093 0.005 5.465 1 1050.379715516602 1002.706447754271 1002.924162653907 1098.420837552052 1098.557365362671 1098.925398469455 1091.998607912532 393.5060649239635 1091.096624605857 292.9999879965558
1094 0.005 5.47 1 1050.376118301381 1002.711747386502 1002.929479932154 1098.408313652767 1098.544965109578 1098.911715964385 1091.986255043355 393.5437682095104 1091.088272041717 292.9999880175023
1095 0.005 5.475000000000001 1 1050.385128846315 1002.717091727936 1002.934820456532 1098.420838325068 1098.557365762312 1098.925398134111 1091.998638379693 393.5813876856076 1091.096648724054 292.9999879965483
1096 0.005 5.48 1 1050.381505061883 1002.722338571758 1002.940084839482 1098.408314404388 1098.544965756416 1098.911715907976 1091.986293565735 393.618930457988 1091.088293562224 292.9999880174706
1097 0.005 5.485 1 1050.390489173055 1002.727630452105 1002.945372791171 1098.420841103411 1098.557367975871 1098.92539968645 1091.998676750356 393.6563900822306 1091.096672005913 292.9999879966006
1098 0.005 5.49 1 1050.386839066616 1002.732825126861 1002.950584903977 1098.408315108065 1098.544965484336 1098.911714582194 1091.986330216863 393.6937730175668 1091.08831829105 292.9999880174434
1099 0.005 5.495 1 1050.395797140592 1002.73806514553 1002.955820893807 1098.42084411798 1098.557369972274 1098.925400924365 1091.998710637769 393.7310736328707 1091.096697333863 292.9999879966113
1100 0.005 5.5 1 1050.392119058385 1002.743208240174 1002.960981328282 1098.408313755101 1098.544964885377 1098.911713038938 1091.986366819573 393.768298151275 1091.088339159873 292.9999880174543
1101 0.005 5.505 1 1050.401050053537 1002.748396979807 1002.966165943605 1098.420844780566 1098.557370846631 1098.925401277847 1091.998747016483 393.8054400546505 1091.096717503345 292.9999879966718
1102 0.005 5.51 1 1050.397350040428 1002.753489111475 1002.971275314871 1098.408317476043 1098.544966880813 1098.911714526343 1091.986403384957 393.8425062879258 1091.088363808448 292.9999880174291
1103 0.005 5.515 1 1050.406253665301 1002.758627172438 1002.976409154234 1098.420845872602 1098.557370831137 1098.925400017151 1091.998782114906 393.8794918746361 1091.096739302679 292.9999879967014
1104 0.005 5.52 1 1050.402526942957 1002.763668908651 1002.981468032235 1098.40831796774 1098.544968123271 1098.911714865622 1091.986439865408 393.9164014437257 1091.088385560084 292.9999880174348
1105 0.005 5.525 1 1050.411405545223 1002.768756863724 1002.986551671919 1098.420847008641 1098.557371472163 1098.925400133678 1091.998822079175 393.9532292767177 1091.09676033533 292.9999879966944
1106 0.005 5.53 1 1050.407652638205 1002.773748769299 1002.991560626569 1098.408318362451 1098.544968015865 1098.911714302481 1091.986469060258 393.9899820443389 1091.088408754184 292.9999880174549
1107 0.005 5.535 1 1050.416507256345 1002.778787190259 1002.996594637525 1098.420848469148 1098.557372371992 1098.925399946427 1091.998853475218 394.0266536298191 1091.096783204387 292.9999879966401
1108 0.005 5.54 1 1050.41272870405 1002.783729845443 1003.001554244392 1098.408319663529 1098.54496950435 1098.911714774254 1091.986502226222 394.0632506440555 1091.088431612874 292.9999880175201
1109 0.005 5.545 1 1050.421558828323 1002.788719301076 1003.006539192918 1098.420849325251 1098.557372544768 1098.925399418582 1091.998891909863 394.0997642157825 1091.096804051642 292.9999879965739
1110 0.005 5.55 1 1050.417755073596 1002.793613269682 1003.011450023653 1098.408321517067 1098.544970578858 1098.911715398605 1091.986534468003 394.1362048785539 1091.088455505785 292.9999880175185
1111 0.005 5.555 1 1050.426562719632 1002.798554327899 1003.016386479 1098.420852142205 1098.557374319999 1098.925400221844 1091.998925063653 394.1725703439398 1091.096830125414 292.9999879965474
1112 0.005 5.56 1 1050.422730121339 1002.803400152285 1003.021249077758 1098.408320605353 1098.544970078409 1098.911714032108 1091.986569785976 394.2088595930721 1091.088471774441 292.9999880175008
1113 0.005 5.565 1 1050.431515449126 1002.808293354654 1003.026137580236 1098.420853129739 1098.55737543704 1098.925400759405 1091.99896112044 394.2450675830648 1091.096850577779 292.9999879966013
1114 0.005 5.57 1 1050.427660159262 1002.813091607282 1003.030952515961 1098.40832318827 1098.544971078896 1098.91171478404 1091.986601211392 394.2812017126172 1091.088496482708 292.9999880174689
1115 0.005 5.575 1 1050.436420425514 1002.817937500135 1003.035793624564 1098.42085439322 1098.557376294022 1098.925400310193 1091.998992424523 394.3172557238823 1091.096872175016 292.9999879965981
1116 0.005 5.58 1 1050.432540701222 1002.822688719925 1003.040561432163 1098.408323752234 1098.544971889782 1098.911714608352 1091.986637533708 394.3532359391481 1091.088515157345 292.9999880174171
1117 0.005 5.585 1 1050.441277196126 1002.82748784433 1003.045355683531 1098.420856102679 1098.557377474551 1098.925401326396 1091.999026494698 394.3891379362803 1091.096893239383 292.9999879966179
1118 0.005 5.59 1 1050.43737479124 1002.832192561942 1003.050076900597 1098.408324650085 1098.544971782018 1098.911713671104 1091.986671459221 394.4249669256588 1091.088539210657 292.9999880173942
1119 0.005 5.595 1 1050.446085202991 1002.836945444447 1003.054824827835 1098.420856445293 1098.557377992572 1098.925400812097 1091.999055582918 394.4607166139238 1091.096912744601 292.9999879965942
1120 0.005 5.600000000000001 1 1050.442161383346 1002.841604195699 1003.059499986155 1098.40832536004 1098.544972223767 1098.911713782327 1091.986705029272 394.4963940152006 1091.088558549736 292.9999880174063
1121 0.005 5.605 1 1050.450848250628 1002.846311367081 1003.06420211468 1098.420858061512 1098.557379247133 1098.925401672484 1091.999087544239 394.531992503606 1091.096933485448 292.9999879965949
1122 0.005 5.61 1 1050.446901498529 1002.850924677668 1003.068831745733 1098.408326476457 1098.544972833835 1098.911713009152 1091.98673801412 394.5675191365538 1091.088578892774 292.9999880174169
1123 0.005 5.615 1 1050.455565799443 1002.85558666103 1003.073488603251 1098.420859815244 1098.557380232024 1098.925402240815 1091.999118811135 394.6029679589984 1091.096955824297 292.9999879965326
1124 0.005 5.62 1 1050.451595935908 1002.860155054397 1003.078073228713 1098.408328923383 1098.544974724516 1098.911714271554 1091.986773706415 394.6383447692147 1091.088599197332 292.9999880174221
1125 0.005 5.625 1 1050.46023637743 1002.864772361041 1003.082685326218 1098.420859545739 1098.557379508964 1098.925400606289 1091.999153841522 394.6736446577152 1091.096973907419 292.9999879964881
1126 0.005 5.63 1 1050.45624362224 1002.869296322338 1003.087225442626 1098.408328394412 1098.544974154822 1098.911713373396 1091.986801054969 394.7088727856707 1091.08861973857 292.999988017375
1127 0.005 5.635 1 1050.46486411367 1002.873869468853 1003.091793293594 1098.420862435687 1098.557382063437 1098.925402321048 1091.999184482865 394.7440263080142 1091.096997080581 292.9999879964887
1128 0.005 5.64 1 1050.460847076714 1002.87834951192 1003.09628940886 1098.408329875744 1098.544975607575 1098.911713599003 1091.98683330638 394.7791069654264 1091.088638404899 292.9999880173746
1129 0.005 5.645 1 1050.469445492186 1002.882878995623 1003.100813511864 1098.420862671922 1098.557381606289 1098.925401755085 1091.999220197235 394.8141097123478 1091.097015485173 292.9999879965223
1130 0.005 5.65 1 1050.465406440248 1002.887315618302 1003.105266126572 1098.408330789519 1098.544975455677 1098.91171318877 1091.986859627082 394.8490412889278 1091.088660463935 292.9999880173294
1131 0.005 5.655 1 1050.473983854234 1002.891801934182 1003.109746980109 1098.420864541521 1098.557383220991 1098.925402152489 1091.999250213719 394.8838954572427 1091.09703675035 292.9999879965094
1132 0.005 5.66 1 1050.469921038868 1002.89619562789 1003.114156587665 1098.40833082463 1098.544975510782 1098.911712485345 1091.986892458338 394.91867929634 1091.088676897803 292.9999880173095
1133 0.005 5.665 1 1050.478476021706 1002.900639254117 1003.118594670761 1098.420863903051 1098.557383020573 1098.925401503263 1091.99928148703 394.9533862572281 1091.097051371856 292.9999879964762
1134 0.005 5.67 1 1050.474395556584 1002.904990531553 1003.122961780017 1098.408334713155 1098.544977946891 1098.911714539993 1091.986921134886 394.9880240563826 1091.088699470081 292.9999880172756
1135 0.005 5.675 1 1050.482928225655 1002.909391957818 1003.127357592995 1098.420865810265 1098.557384186136 1098.92540160793 1091.99930965716 395.0225851800503 1091.097074456255 292.9999879964856
1136 0.005 5.68 1 1050.478824401702 1002.913701281077 1003.13168266383 1098.408334401625 1098.544977534219 1098.911713148928 1091.986955577584 395.0570771354422 1091.088715264332 292.9999880173064
1137 0.005 5.685 1 1050.487334523637 1002.918060968455 1003.136036660591 1098.420865388851 1098.557384188446 1098.925401777389 1091.999337388837 395.09149281149 1091.097092039343 292.9999879964192
1138 0.005 5.69 1 1050.483212891128 1002.922328819269 1003.140320179491 1098.408336670033 1098.54497911286 1098.91171368496 1091.9869878126 395.1258389225537 1091.088736159581 292.9999880172883
1139 0.005 5.695 1 1050.491700859389 1002.92664724655 1003.144632843793 1098.420866578948 1098.557385132059 1098.925402010609 1091.99935946103 395.1601098255265 1091.097114392716 292.9999879963716
1140 0.005 5.7 1 1050.487558165551 1002.930874088255 1003.148875273468 1098.408337483662 1098.544978862657 1098.911712554108 1091.987021562526 395.1943119668018 1091.088752224453 292.9999880172954
1141 0.005 5.705 1 1050.496024222428 1002.935151722579 1003.153147072267 1098.420866976847 1098.557385865345 1098.925402397019 1091.999386668218 395.2284388110592 1091.097133443204 292.9999879963866
1142 0.005 5.71 1 1050.491863922407 1002.939338020148 1003.15734888113 1098.40833982048 1098.544980280512 1098.911713517805 1091.987052295416 395.2624987373366 1091.088772745623 292.9999880172197
1143 0.005 5.715 1 1050.500306527428 1002.943575317634 1003.161580273384 1098.420866666522 1098.557385503129 1098.925401311337 1091.999412087686 395.2964831278266 1091.097151357367 292.9999879964058
1144 0.005 5.72 1 1050.496126955331 1002.947721526682 1003.165741912493 1098.408341633071 1098.544981377621 1098.911713484298 1091.987084577502 395.3303993811849 1091.088789150301 292.999988017203
1145 0.005 5.725000000000001 1 1050.504547746394 1002.95191894147 1003.169933351221 1098.420865626591 1098.557385053926 1098.92540059228 1091.999442874432 395.3642411817754 1091.097166588046 292.9999879964
1146 0.005 5.73 1 1050.500352618619 1002.956025525875 1003.174055292539 1098.408346184 1098.544984767221 1098.911716310856 1091.987113559766 395.3980149378999 1091.088812882039 292.9999880171254
1147 0.005 5.735 1 1050.508750222114 1002.960183511942 1003.178207232513 1098.420866248844 1098.557384509639 1098.925399344534 1091.999469039699 395.4317146794814 1091.097184478859 292.9999879964126
1148 0.005 5.74 1 1050.504532947955 1002.964250882744 1003.182289887546 1098.40834486608 1098.544984563597 1098.911714853547 1091.987139964794 395.4653468685408 1091.088827548267 292.9999880171313
1149 0.005 5.745 1 1050.512911753844 1002.968369885246 1003.186402769377 1098.420865368462 1098.557383976949 1098.925398693777 1091.999500339294 395.4989049234121 1091.097200770613 292.999987996405
1150 0.005 5.75 1 1050.508677830612 1002.97239850612 1003.190446602607 1098.408348824734 1098.544987021289 1098.911717833793 1091.987163598123 395.5323960938343 1091.088851858287 292.9999880171458
1151 0.005 5.755 1 1050.517036121543 1002.976478959061 1003.194520861915 1098.420866279386 1098.557383872212 1098.925396572284 1091.999528360479 395.5658120210821 1091.097219010576 292.9999879963639
1152 0.005 5.76 1 1050.512780359778 1002.980469260721 1003.198526307493 1098.408349277511 1098.544988624786 1098.911718213571 1091.98719063599 395.5991625364226 1091.088867414181 292.9999880171584
1153 0.005 5.765 1 1050.521121460911 1002.984511610291 1003.202562393793 1098.420867304574 1098.557384205887 1098.925396938094 1091.999561690091 395.6324406974076 1091.097237877904 292.9999879962917
1154 0.005 5.77 1 1050.516844520444 1002.988464011709 1003.206529875564 1098.408349991554 1098.544988768248 1098.911718511272 1091.987212404716 395.6656524358085 1091.088885491518 292.9999880171819
1155 0.005 5.775 1 1050.525168586192 1002.992468684536 1003.210528213044 1098.420869523793 1098.557385655476 1098.925397060592 1091.99958986654 395.6987918729344 1091.097256046275 292.9999879962664
1156 0.005 5.78 1 1050.520870692949 1002.996383615286 1003.214458158034 1098.408350791452 1098.544989651897 1098.911718707074 1091.98724286164 395.7318653513008 1091.088899754993 292.9999880171704
1157 0.005 5.785 1 1050.529176731276 1003.000351032473 1003.218419172279 1098.420870712271 1098.557386250559 1098.925397141893 1091.99961989347 395.7648665576732 1091.097273822064 292.9999879962934
1158 0.005 5.79 1 1050.524859673745 1003.004228905889 1003.222311989247 1098.408350374165 1098.54498883846 1098.911717423487 1091.987268295693 395.7978017221042 1091.088917311078 292.9999880171537
1159 0.005 5.795 1 1050.533149568743 1003.008159488628 1003.226236103169 1098.420875083753 1098.557389857159 1098.92540014526 1091.99964517027 395.830666759885 1091.097296666729 292.9999879963581
1160 0.005 5.8 1 1050.528810646034 1003.012000706586 1003.23009220033 1098.40834966301 1098.544988510789 1098.911715878451 1091.987298668963 395.8634638243304 1091.088933150913 292.9999880171393
1161 0.005 5.805 1 1050.537079444607 1003.015894850577 1003.233979808222 1098.42087322921 1098.557388382563 1098.92539824414 1091.999668877754 395.8961899141676 1091.097309800251 292.9999879963776
1162 0.005 5.81 1 1050.532727090025 1003.019699844889 1003.237799611304 1098.408351716095 1098.544989705815 1098.91171727712 1091.987322843531 395.9288472967156 1091.088956002235 292.9999880171156
1163 0.005 5.815 1 1050.540977765622 1003.023557971391 1003.241651139901 1098.420876881213 1098.557390987375 1098.925399973117 1091.999695351454 395.9614356803806 1091.097329864372 292.9999879963929
1164 0.005 5.82 1 1050.536603989594 1003.027327137538 1003.245435051113 1098.408351005412 1098.544989198153 1098.911715580386 1091.987351233921 395.9939593496026 1091.088969573873 292.9999880171127
1165 0.005 5.825 1 1050.544836121358 1003.031149635175 1003.249250887804 1098.420875832897 1098.557389932491 1098.925398664367 1091.999721368361 396.0264128648087 1091.097342875241 292.9999879964075
1166 0.005 5.83 1 1050.540448277748 1003.034883397663 1003.252999325906 1098.408355377337 1098.544992859719 1098.911718792273 1091.987378339825 396.0588008763053 1091.088990522223 292.9999880171725
1167 0.005 5.835 1 1050.548661565787 1003.038670673464 1003.256779879413 1098.420877558196 1098.557390581634 1098.925398281791 1091.999748842446 396.0911196991237 1091.09736096791 292.9999879963805
1168 0.005 5.84 1 1050.54424968124 1003.042369377794 1003.260493207424 1098.408350635912 1098.544989247681 1098.911715037904 1091.987399015068 396.1233739400377 1091.088997973907 292.9999880172398
1169 0.005 5.845 1 1050.552450303978 1003.046121825146 1003.264238862051 1098.420878987289 1098.557391876546 1098.925399391939 1091.99977716793 396.1555584836125 1091.097375944153 292.9999879963551
1170 0.005 5.850000000000001 1 1050.548022874567 1003.049785902403 1003.267917497004 1098.408355346248 1098.544993022384 1098.911717922334 1091.987424029666 396.1876778218659 1091.089020346805 292.9999880172678
1171 0.005 5.855 1 1050.556205358706 1003.053503906331 1003.271628645577 1098.420880732892 1098.557392092606 1098.925398680955 1091.999803916556 396.2197277941949 1091.097394347166 292.9999879963494
1172 0.005 5.86 1 1050.551756943487 1003.057133720274 1003.275272962526 1098.408354591154 1098.544993069302 1098.911717368794 1091.987448345373 396.2517136863916 1091.089034441791 292.9999880172316
1173 0.005 5.865 1 1050.559924448496 1003.060817673866 1003.27894999773 1098.420882728534 1098.557393429247 1098.925399710335 1091.999835663123 396.2836306238509 1091.097408708549 292.9999879963362
1174 0.005 5.87 1 1050.555457722392 1003.064413603294 1003.282560375257 1098.408354042516 1098.544992107242 1098.911716128716 1091.987469521539 396.3154818812546 1091.089053282183 292.9999880171627
1175 0.005 5.875 1 1050.56360896423 1003.068063875777 1003.286203667396 1098.420884177441 1098.557394482179 1098.925399716101 1091.999860516005 396.3472637111993 1091.097425069692 292.9999879963431
1176 0.005 5.88 1 1050.559124330675 1003.071626300439 1003.289780477279 1098.408354126266 1098.544992381915 1098.91171594372 1091.987494905115 396.3789837953203 1091.089067300415 292.9999880171397
1177 0.005 5.885 1 1050.567258940722 1003.075243255551 1003.293390391812 1098.420885066357 1098.557395097387 1098.925400375522 1091.999886735532 396.410635795011 1091.097440102094 292.9999879963675
1178 0.005 5.89 1 1050.562757554474 1003.078772548821 1003.296934014664 1098.408355071508 1098.544992852999 1098.911715644475 1091.98751573371 396.4422244148391 1091.08908533857 292.999988017081
1179 0.005 5.895 1 1050.570877124252 1003.082356574185 1003.300510937063 1098.420888788758 1098.557397914563 1098.925401990628 1091.999913847379 396.4737450619067 1091.097458776571 292.9999879963661
1180 0.005 5.9 1 1050.566356160312 1003.085853102689 1003.304021737532 1098.40835335163 1098.544991211019 1098.911713571434 1091.987541225276 396.505202790978 1091.089096965899 292.9999880171243
1181 0.005 5.905 1 1050.574458637357 1003.089404541091 1003.30756601972 1098.42088807288 1098.557397478651 1098.925401580334 1091.999934593623 396.5365928706587 1091.097472663191 292.9999879963052
1182 0.005 5.91 1 1050.569924818848 1003.092868682946 1003.311044372193 1098.408355786349 1098.544992932479 1098.911714501729 1091.98756743091 396.5679203860959 1091.089116262743 292.9999880171194
1183 0.005 5.915 1 1050.57801044338 1003.0963879084 1003.314556385771 1098.420891347043 1098.55739961223 1098.925403019992 1091.999958729145 396.5991804272558 1091.097492214732 292.9999879962502
1184 0.005 5.92 1 1050.573456000751 1003.099819992002 1003.318002627798 1098.40835277711 1098.54499033977 1098.911711425878 1091.98759362616 396.6303766235454 1091.089123022511 292.9999880171561
1185 0.005 5.925 1 1050.581528359785 1003.103307355643 1003.321482724862 1098.420892996312 1098.557401647637 1098.925405046618 1091.999982068157 396.6615058044276 1091.097508008882 292.9999879962668
1186 0.005 5.93 1 1050.576958888538 1003.106707757595 1003.324897228059 1098.408354346409 1098.544991105888 1098.911711482732 1091.987616330892 396.6925736947804 1091.089141018001 292.9999880171101
1187 0.005 5.935 1 1050.585015064526 1003.110163621467 1003.328345765002 1098.420895142704 1098.557402719198 1098.925404985151 1092.000007397476 396.7235754009562 1091.097524439831 292.9999879962802
1188 0.005 5.94 1 1050.580427150938 1003.11353267158 1003.331728863657 1098.408352629039 1098.544989787131 1098.911709860411 1091.98763903829 396.7545163653221 1091.089154005935 292.9999880170846
1189 0.005 5.945 1 1050.588468971483 1003.116957372092 1003.33514618395 1098.420896641536 1098.557404321056 1098.92540652173 1092.000032930576 396.7853903203593 1091.097539871881 292.9999879962759
1190 0.005 5.95 1 1050.583865035461 1003.120295422479 1003.338498231874 1098.40835301196 1098.544989735911 1098.911709384413 1091.98765995624 396.8162024114366 1091.089170879013 292.9999880170615
1191 0.005 5.955 1 1050.591892120883 1003.123689312897 1003.341884680783 1098.42089879566 1098.557405772215 1098.925407004228 1092.000057983337 396.8469489308222 1091.097555612502 292.9999879962682
1192 0.005 5.96 1 1050.587271960794 1003.126996714942 1003.345206029908 1098.408355006545 1098.544990999177 1098.911710231043 1091.987686795507 396.8776338463256 1091.089183815105 292.9999880170687
1193 0.005 5.965 1 1050.595282318464 1003.130360116362 1003.348561940904 1098.420897480276 1098.557404653608 1098.925405615946 1092.000081917817 396.9082527469198 1091.097567215533 292.9999879962777
1194 0.005 5.97 1 1050.59064851422 1003.133637205747 1003.351852918356 1098.408356324963 1098.544991842755 1098.911710529754 1091.987705029092 396.9388104953636 1091.089203732677 292.9999880170841
1195 0.005 5.975000000000001 1 1050.598643448584 1003.136970461245 1003.355178628897 1098.420899253152 1098.55740600542 1098.925406112464 1092.000105682657 396.9693028480368 1091.097582523468 292.9999879962265
1196 0.005 5.98 1 1050.593993275713 1003.14021757182 1003.358439577837 1098.40835772054 1098.544993048305 1098.911710980522 1091.987729980709 396.999734532997 1091.089216624001 292.9999880171121
1197 0.005 5.985 1 1050.601973053547 1003.143521004523 1003.361735416024 1098.420898541372 1098.55740546482 1098.92540509273 1092.000131226419 397.0301011139107 1091.097596521013 292.9999879961545
1198 0.005 5.99 1 1050.597308637371 1003.146738462828 1003.364966667756 1098.40835963739 1098.544994222116 1098.911712089714 1091.987751552868 397.0604077330827 1091.08923359545 292.99998801711
1199 0.005 5.995 1 1050.605274052979 1003.150012395749 1003.368232960167 1098.420900226711 1098.557406580817 1098.925405352681 1092.000151401366 397.0906489089678 1091.097612686966 292.9999879961226
1200 0.005 6 1 1050.600593016575 1003.153200524653 1003.371434829982 1098.408359262235 1098.544993471847 1098.911710527366 1091.987777621564 397.120830216414 1091.089244977657 292.9999880170888
1201 0.005 6.005 1 1050.608541037641 1003.15644526633 1003.374671879032 1098.420898445785 1098.55740549697 1098.925404729516 1092.000169115924 397.1509466494461 1091.097624146111 292.9999879961631
1202 0.005 6.01 1 1050.603849921793 1003.159604385016 1003.377844683502 1098.408361136315 1098.544994317825 1098.911710903341 1091.987802952875 397.1810045804539 1091.089258404224 292.9999880170468
1203 0.005 6.015000000000001 1 1050.611783409172 1003.162820279363 1003.381052836833 1098.420901705243 1098.557408741026 1098.925407236042 1092.000186064882 397.2109974126967 1091.097643775913 292.9999879962014
1204 0.005 6.02 1 1050.607076423606 1003.165950711509 1003.384196902673 1098.408361536597 1098.544994065094 1098.911709418843 1091.987829001071 397.2409308495002 1091.089271059233 292.9999880170226
1205 0.005 6.025 1 1050.614992014706 1003.169138050507 1003.387376462548 1098.420898927616 1098.557406990947 1098.925405474337 1092.000204313349 397.2707999787999 1091.097655041953 292.9999879962021
1206 0.005 6.03 1 1050.610275316767 1003.172240118609 1003.390492106181 1098.408363762901 1098.5449948782 1098.911710248168 1091.987851641999 397.3006102340875 1091.089289056746 292.9999880169716
1207 0.005 6.035 1 1050.618174075287 1003.175399232519 1003.393643389769 1098.420899172034 1098.55740736173 1098.925405315122 1092.000221108996 397.3303565004606 1091.097669064513 292.9999879962254
1208 0.005 6.04 1 1050.613445106947 1003.178473235091 1003.396730918508 1098.408367033352 1098.544997967909 1098.911712057707 1091.987878321346 397.3600443288779 1091.089302143513 292.9999880169982
1209 0.005 6.045 1 1050.621326194212 1003.181604458525 1003.399854264105 1098.420895930886 1098.557404623548 1098.925402436632 1092.000240246161 397.3896684419124 1091.09767848674 292.9999879961978
1210 0.005 6.05 1 1050.616587244601 1003.184650721819 1003.402914001462 1098.408370606789 1098.545000235407 1098.911714684279 1091.98789919571 397.4192337384069 1091.089321077859 292.9999880169616
1211 0.005 6.055 1 1050.624453163455 1003.187754341522 1003.406009695566 1098.420897429585 1098.557405446943 1098.925402296611 1092.000261689975 397.4487359865061 1091.097693884391 292.9999879961057
1212 0.005 6.06 1 1050.619697739859 1003.190773130328 1003.409041924263 1098.408370187201 1098.545000505111 1098.911713716159 1091.987919345444 397.4781797140736 1091.089330119937 292.9999880169954
1213 0.005 6.065 1 1050.627551316579 1003.193849441349 1003.412110259455 1098.420897026338 1098.557404525133 1098.925401378112 1092.000285339091 397.507560777866 1091.097705815529 292.9999879960957
1214 0.005 6.07 1 1050.622783027094 1003.196841074207 1003.415115285054 1098.408371882487 1098.545001793315 1098.91171515472 1091.987936577718 397.5368832008568 1091.089346177302 292.9999880169655
1215 0.005 6.075 1 1050.630625047638 1003.199890388726 1003.418156574744 1098.420900729326 1098.557407107669 1098.925402678359 1092.000309642593 397.5661436093837 1091.097724484394 292.99998799606
1216 0.005 6.08 1 1050.625837879153 1003.202855148057 1003.421134691611 1098.408370784475 1098.545001255925 1098.911713678632 1091.98795613029 397.5953459539836 1091.089356008027 292.999988016931
1217 0.005 6.085 1 1050.633667330363 1003.205877738689 1003.42414921022 1098.420899175765 1098.557405821408 1098.925401402478 1092.000333894847 397.6244819035489 1091.097734537217 292.9999879960528
1218 0.005 6.09 1 1050.62886854306 1003.208815941865 1003.42710071889 1098.408372533028 1098.545002559934 1098.911715500616 1091.987972489627 397.6535624200932 1091.089373503822 292.9999880168732
1219 0.005 6.095 1 1050.636685783122 1003.211812118748 1003.430088776072 1098.420903187692 1098.557408840682 1098.92540294301 1092.000356962718 397.682582012531 1091.097750636331 292.9999879959807
1220 0.005 6.100000000000001 1 1050.63187048624 1003.214724019781 1003.433013950045 1098.408371986915 1098.545002157481 1098.911713842971 1091.987993660412 397.7115450929761 1091.089385053509 292.9999880168025
1221 0.005 6.105 1 1050.639674026005 1003.217694051551 1003.435975822511 1098.42090249234 1098.557407930892 1098.925402522849 1092.000377558051 397.7404456866735 1091.097760832818 292.9999879960264
1222 0.005 6.11 1 1050.634847460752 1003.220579948115 1003.438874945089 1098.408371903515 1098.54500165377 1098.911713545746 1091.988011826404 397.7692899510004 1091.089398192478 292.9999880167844
1223 0.005 6.115 1 1050.64263821613 1003.223524121032 1003.44181091206 1098.420904520415 1098.55740988902 1098.925403202153 1092.000396464429 397.7980722523322 1091.097775498004 292.9999879960164
1224 0.005 6.12 1 1050.637799230815 1003.226384301142 1003.444684276261 1098.408373135564 1098.545003137056 1098.911714061458 1091.988036435737 397.826798518171 1091.089412851226 292.9999880168535
1225 0.005 6.125 1 1050.645574414164 1003.229302886042 1003.447594618687 1098.420904602876 1098.557409305829 1098.925403176481 1092.000415313034 397.855463347186 1091.097786460349 292.9999879960125
1226 0.005 6.13 1 1050.640725049858 1003.232137629062 1003.450442499984 1098.40837416054 1098.545003888574 1098.911714100213 1091.988056268409 397.8840726615305 1091.089426378345 292.9999880169433
1227 0.005 6.135 1 1050.648487960137 1003.235030898282 1003.453327489936 1098.420907040111 1098.557410752392 1098.925403879639 1092.000434868267 397.9126190811275 1091.097801214873 292.9999879960212
1228 0.005 6.140000000000001 1 1050.643621939619 1003.237840456158 1003.456150140972 1098.408371829972 1098.545002339534 1098.911711684613 1091.988075715926 397.9411109458066 1091.089434067794 292.9999880170269
1229 0.005 6.145 1 1050.651374035991 1003.240708687606 1003.459010056256 1098.420907946679 1098.557411711448 1098.925404675501 1092.000455092595 397.9695423639406 1091.097815583632 292.9999879960661
1230 0.005 6.15 1 1050.646497078216 1003.243493348563 1003.46180776864 1098.408374305107 1098.545003865674 1098.911713505288 1091.98809552595 397.9979186336186 1091.089451014784 292.9999880170051
1231 0.005 6.155 1 1050.654235958087 1003.246336817679 1003.464642877585 1098.42091004893 1098.557412494442 1098.925404686473 1092.000475100044 398.0262343991568 1091.097828425424 292.9999879961179
1232 0.005 6.16 1 1050.649342630997 1003.249096845876 1003.467415909539 1098.408372491626 1098.545003132607 1098.911711694584 1091.988114839459 398.0544949487026 1091.08945724284 292.9999880170263
1233 0.005 6.165 1 1050.657070812163 1003.251915818293 1003.470226484695 1098.420909576646 1098.557412299228 1098.925404627769 1092.00049729801 398.0826953834278 1091.09783927124 292.9999879961485
1234 0.005 6.17 1 1050.652167581308 1003.25465147595 1003.472975111539 1098.408374838415 1098.545004703434 1098.911713190303 1091.988129797514 398.1108401784384 1091.089476676507 292.9999880170142
1235 0.005 6.175 1 1050.659882904609 1003.257446219702 1003.475761416883 1098.420911602881 1098.557413445186 1098.925404978487 1092.000518060915 398.1389251746353 1091.097850581182 292.9999879961486
1236 0.005 6.18 1 1050.654965153095 1003.260157768196 1003.478485899073 1098.408375295745 1098.545005083073 1098.911712839472 1091.988149992328 398.1669556034467 1091.089485873439 292.9999880169943
1237 0.005 6.185 1 1050.662669108913 1003.262928530205 1003.481248178867 1098.420910340824 1098.557411883712 1098.92540312672 1092.000541498649 398.194925238201 1091.097860695815 292.999987996139
1238 0.005 6.19 1 1050.657738801417 1003.265616221063 1003.483948770486 1098.408375275343 1098.545005474687 1098.911713242047 1091.988162190241 398.2228409828747 1091.089500836526 292.99998801697
1239 0.005 6.195 1 1050.665433411364 1003.268363275192 1003.486687299517 1098.420913401608 1098.557414576053 1098.925404731839 1092.000560701292 398.2506977824784 1091.097876055991 292.9999879961086
1240 0.005 6.2 1 1050.660488867458 1003.271027375992 1003.489364260563 1098.408376185372 1098.545005906372 1098.911713038867 1091.988184328229 398.2785001026775 1091.08951036811 292.9999880169972
1241 0.005 6.205 1 1050.668170117782 1003.273750956536 1003.492079279931 1098.420911844186 1098.557412770874 1098.925402974468 1092.000579938309 398.3062441959706 1091.097884065507 292.9999879960694
1242 0.005 6.21 1 1050.663216019245 1003.276391722094 1003.494732867589 1098.408377401032 1098.545006849908 1098.91171405931 1091.988202746928 398.3339317354815 1091.089525656746 292.9999880170321
1243 0.005 6.215 1 1050.670882277526 1003.279092087809 1003.497424631248 1098.420915159891 1098.557415301703 1098.925404800754 1092.000595852125 398.3615612493264 1091.097900787391 292.99998799605
1244 0.005 6.22 1 1050.665916196212 1003.281709745638 1003.500055079167 1098.408374929551 1098.545004942008 1098.911710873796 1091.988221373811 398.3891371201942 1091.089532501951 292.9999880170363
1245 0.005 6.225000000000001 1 1050.673572466731 1003.284387137706 1003.502723838215 1098.420915328616 1098.557415960024 1098.925405369541 1092.000613227923 398.4166544601024 1091.097911989177 292.9999879960702
1246 0.005 6.23 1 1050.668596422278 1003.286981950091 1003.505331397598 1098.408375770385 1098.545005114361 1098.911711282547 1091.988242908093 398.4441181010309 1091.089544444608 292.9999880169551
1247 0.005 6.235 1 1050.676242793123 1003.28963663761 1003.507977415962 1098.420920274635 1098.557419551294 1098.925408484461 1092.000630506091 398.4715230716195 1091.097928196341 292.999987996093
1248 0.005 6.24 1 1050.671252276464 1003.292208843237 1003.510562329955 1098.408374236334 1098.545003397311 1098.911708285711 1091.988265049499 398.4988748677063 1091.089553020607 292.9999880169391
1249 0.005 6.245 1 1050.678885148825 1003.294841035777 1003.513185819332 1098.420918194323 1098.557418550784 1098.925407438956 1092.000646808745 398.5261688913521 1091.097937239626 292.9999879960909
1250 0.005 6.25 1 1050.673895714518 1003.297390914042 1003.515748360374 1098.408376444396 1098.545005014535 1098.911710122473 1091.988282331759 398.5534100011865 1091.089568406232 292.9999880168792
1251 0.005 6.255 1 1050.681510594122 1003.300000880384 1003.518349583463 1098.420920708305 1098.557419970855 1098.925408387252 1092.000666584132 398.5805930956064 1091.097949504508 292.9999879960968
1252 0.005 6.26 1 1050.676505362505 1003.302528628287 1003.520889968237 1098.408374579505 1098.545003799225 1098.91170799432 1091.988298084107 398.6077238350655 1091.08957641274 292.9999880168747
1253 0.005 6.265000000000001 1 1050.684109858578 1003.305116590111 1003.523469150977 1098.420919831544 1098.557419534058 1098.925407449061 1092.000686214074 398.6347957247934 1091.097959854441 292.9999879960763
1254 0.005 6.27 1 1050.679095685265 1003.30762246381 1003.525987625481 1098.408377593667 1098.545005743736 1098.911710526313 1091.988312096425 398.6618161284185 1091.089590308859 292.9999880168786
1255 0.005 6.275 1 1050.686689539156 1003.310188662784 1003.528545013987 1098.420922361135 1098.557421058275 1098.925408319753 1092.000703067255 398.6887791292093 1091.097973063679 292.9999879960405
1256 0.005 6.28 1 1050.681661474377 1003.312672886888 1003.531041799995 1098.408377654791 1098.545005960187 1098.911709084054 1091.988332698403 398.7156907019463 1091.089598139809 292.999988016949
1257 0.005 6.285 1 1050.689243969441 1003.315217536134 1003.533577605281 1098.420919157553 1098.557418240095 1098.925405465473 1092.000724587736 398.7425448764278 1091.097980883741 292.9999879959701
1258 0.005 6.29 1 1050.684206533152 1003.317680321381 1003.536052932228 1098.408378878759 1098.545007406609 1098.911711697473 1091.988343260381 398.7693476212795 1091.089614211758 292.9999880169662
1259 0.005 6.295 1 1050.691781784386 1003.320203673541 1003.538567400747 1098.420924638919 1098.557422324645 1098.925408425618 1092.00074375774 398.796093341213 1091.097996944837 292.9999879959708
1260 0.005 6.3 1 1050.686727984066 1003.322645262722 1003.541021497902 1098.408377543003 1098.545005791867 1098.911708805062 1091.988362003287 398.8227890624134 1091.089620194909 292.9999880169235
1261 0.005 6.305 1 1050.694293111041 1003.325147525243 1003.543514844175 1098.42092307774 1098.557421295185 1098.925407229404 1092.000762682412 398.8494271180035 1091.098005241451 292.999987996001
1262 0.005 6.31 1 1050.689230363063 1003.327568139893 1003.545947932087 1098.408378029865 1098.54500599792 1098.911709628876 1091.988376682075 398.8760138903755 1091.089634372143 292.9999880168947
1263 0.005 6.315 1 1050.696786637642 1003.330049554125 1003.548420395461 1098.420927247598 1098.557424499929 1098.92540968921 1092.000780460753 398.9025438646518 1091.098019114566 292.999987996016
1264 0.005 6.32 1 1050.691709377302 1003.332449404767 1003.550832688818 1098.40837593139 1098.545004002059 1098.911706639873 1091.988394397635 398.9290229921503 1091.089639653568 292.99998801685
1265 0.005 6.325 1 1050.699255671028 1003.334910169337 1003.55328447137 1098.420926484336 1098.557424780762 1098.925409784227 1092.000795111391 398.9554459268013 1091.098029571555 292.9999879960336
1266 0.005 6.33 1 1050.694170331022 1003.337289511547 1003.555676223928 1098.408377159589 1098.545004179279 1098.911707170492 1091.988411610895 398.9818182746272 1091.089653684728 292.9999880168389
1267 0.005 6.335 1 1050.701706787666 1003.339729874788 1003.558107578251 1098.420930213461 1098.557427274994 1098.925411931722 1092.000811895991 399.0081345339001 1091.098043445671 292.9999879960238
1268 0.005 6.34 1 1050.696608886665 1003.342088889374 1003.560478972346 1098.408375809159 1098.545003069883 1098.911704769073 1091.988431900797 399.0344000690297 1091.089661699933 292.9999880168435
1269 0.005 6.345 1 1050.704133441015 1003.34450902496 1003.562890067563 1098.42092884548 1098.557426794587 1098.925411327642 1092.000826456437 399.0606099517879 1091.098051870188 292.9999879959844
1270 0.005 6.350000000000001 1 1050.699029111418 1003.346847933433 1003.565241326735 1098.408378195916 1098.545004824922 1098.911706958624 1091.988449374494 399.0867695307828 1091.089675178485 292.9999880168587
1271 0.005 6.355 1 1050.706543665181 1003.349248086351 1003.567632403502 1098.420931125212 1098.557427878604 1098.925411414102 1092.000843974824 399.1128740534829 1091.098064237581 292.9999879959213
1272 0.005 6.36 1 1050.701425374129 1003.351567086315 1003.569963725746 1098.408376325755 1098.545003411453 1098.911704792571 1091.988464427962 399.1389282934568 1091.089679846436 292.9999880168664
1273 0.005 6.365 1 1050.708931080373 1003.353947446154 1003.572334981663 1098.420930229947 1098.557427438924 1098.925411196107 1092.000860080391 399.164927794339 1091.098074573486 292.99998799591
1274 0.005 6.37 1 1050.703804480292 1003.356246761126 1003.574646585448 1098.408378314102 1098.54500492503 1098.911706288032 1091.988479404255 399.1908772059463 1091.089694087033 292.9999880168425
1275 0.005 6.375 1 1050.711302285375 1003.35860755793 1003.576998241706 1098.420934843698 1098.557430676146 1098.925413556004 1092.000879770817 399.216772043576 1091.098087539588 292.9999879959053
1276 0.005 6.38 1 1050.706160928627 1003.360887375155 1003.579290321339 1098.408375978075 1098.545002965608 1098.911703348545 1091.988493598762 399.2426171207511 1091.089700733884 292.9999880168055
1277 0.005 6.385 1 1050.713650084347 1003.363228798613 1003.581622572492 1098.420934769782 1098.557430515249 1098.92541360575 1092.000899655627 399.2684079042074 1091.09809518772 292.9999879958729
1278 0.005 6.390000000000001 1 1050.708500784297 1003.365489344752 1003.583895355429 1098.408377889635 1098.545004056447 1098.911704833052 1091.988508657407 399.2941494160022 1091.089715078229 292.9999880167658
1279 0.005 6.395 1 1050.715980385765 1003.367811593967 1003.586208401175 1098.420936039087 1098.557431661869 1098.925413861806 1092.000914868078 399.3198369317021 1091.098106811378 292.9999879958903
1280 0.005 6.4 1 1050.71081852002 1003.370053057587 1003.588462075991 1098.408376716194 1098.545003338294 1098.911702857227 1091.988522709253 399.3454746343668 1091.089721657137 292.9999880167588
1281 0.005 6.405 1 1050.718287601395 1003.372356326601 1003.590756116479 1098.42093396821 1098.557430457224 1098.925412945845 1092.000930283696 399.3710586233681 1091.09811356974 292.9999879958684
1282 0.005 6.41 1 1050.713121657809 1003.374578937391 1003.592990894962 1098.408382157223 1098.545006789538 1098.911706942156 1091.988544855642 399.3965932770041 1091.089736853355 292.999988016728
1283 0.005 6.415 1 1050.720578442743 1003.376863405004 1003.595266114469 1098.420934269337 1098.557430333557 1098.925411511072 1092.000941457159 399.4220746884653 1091.098125246852 292.9999879958427
1284 0.005 6.42 1 1050.715401980233 1003.379067341996 1003.597482191888 1098.408380874142 1098.54500565959 1098.911704134421 1091.988562478123 399.4475069807292 1091.089743246957 292.9999880167587
1285 0.005 6.425 1 1050.722849777003 1003.38133323039 1003.599738807036 1098.420933862343 1098.557430772918 1098.925412908936 1092.000955858418 399.4728854901452 1091.098136020397 292.9999879958259
1286 0.005 6.43 1 1050.717665365403 1003.383518693912 1003.601936383312 1098.408382705425 1098.545006567778 1098.911705222727 1091.988578684461 399.4982160770839 1091.089755156436 292.9999880167852
1287 0.005 6.435 1 1050.725101908188 1003.385766183662 1003.604174572376 1098.420934165198 1098.557430998468 1098.925412150289 1092.000965586884 399.5234930795745 1091.098148237981 292.999987995821
1288 0.005 6.44 1 1050.719909706015 1003.387933363814 1003.606353829811 1098.408384160474 1098.545008145502 1098.911705428258 1091.988598571674 399.5487226494122 1091.089764893647 292.9999880167699
1289 0.005 6.445 1 1050.727333630176 1003.390162637325 1003.608573784261 1098.420931796792 1098.557428969138 1098.925410518698 1092.000977646642 399.5738971220477 1091.098155527709 292.9999879958575
1290 0.005 6.45 1 1050.722136689224 1003.39231173233 1003.610734927153 1098.408387165434 1098.545010138506 1098.911707470977 1091.988615032017 399.5990245829935 1091.089776968578 292.9999880167223
1291 0.005 6.455 1 1050.729549480524 1003.394522990045 1003.612936837014 1098.420932355853 1098.557429422524 1098.925410303879 1092.000988964037 399.6240986372065 1091.098165503016 292.9999879958889
1292 0.005 6.46 1 1050.724344141224 1003.396654180939 1003.615080046157 1098.408388948837 1098.545011623228 1098.911707750023 1091.988634078403 399.6491257916945 1091.089784464511 292.9999880167086
1293 0.005 6.465 1 1050.731746154059 1003.398847613982 1003.617264107716 1098.420931242532 1098.557428249917 1098.925409409591 1092.001008258449 399.6741006264988 1091.098174099024 292.9999879959401
1294 0.005 6.47 1 1050.726534450927 1003.400961082831 1003.619389568144 1098.408390822573 1098.545012780732 1098.911709369013 1091.988646680368 399.6990263161189 1091.089799702799 292.9999880166752
1295 0.005 6.475000000000001 1 1050.733925545709 1003.403136870456 1003.621555960562 1098.42093130121 1098.557428359475 1098.925408226637 1092.001020766723 399.7239002462252 1091.098183899686 292.9999879959583
1296 0.005 6.48 1 1050.728703999215 1003.405232786562 1003.623663842196 1098.408390349454 1098.545013087371 1098.911708688396 1091.988660052683 399.7487276543868 1091.089807814982 292.9999880167238
1297 0.005 6.485 1 1050.736085384193 1003.407391112007 1003.625812747293 1098.420928803288 1098.557425585399 1098.925406017287 1092.001038390751 399.7735025790003 1091.098187483182 292.9999879959637
1298 0.005 6.49 1 1050.73085920268 1003.409469680188 1003.62790324952 1098.408394954015 1098.545016918647 1098.91171335605 1091.988672021108 399.7982310748632 1091.089822381551 292.9999880167345
1299 0.005 6.495 1 1050.738231598529 1003.411610731608 1003.630034852189 1098.420929876053 1098.557425938711 1098.925404622535 1092.001054341889 399.8229071772404 1091.098198880893 292.9999879959265
1300 0.005 6.5 1 1050.73299299116 1003.413672110327 1003.632108148628 1098.408393642881 1098.545016719949 1098.91171206747 1091.988685028063 399.8475370993847 1091.089828133574 292.9999880168403
1301 0.005 6.505 1 1050.740358020136 1003.415796065564 1003.634222629872 1098.420929695393 1098.557424925552 1098.925404607989 1092.001072913692 399.8721161133105 1091.098204706049 292.9999879959282
1302 0.005 6.51 1 1050.735111561288 1003.417840436843 1003.636278893216 1098.408395009342 1098.545017762834 1098.91171328309 1091.988694661612 399.8966488601125 1091.089841414335 292.9999880168791
1303 0.005 6.515000000000001 1 1050.742469945762 1003.419947483353 1003.638376436136 1098.420932714881 1098.557427095652 1098.925405522976 1092.001088918902 399.921129289763 1091.098217473955 292.9999879959379
1304 0.005 6.52 1 1050.737210083951 1003.421975002998 1003.64041582886 1098.408392444581 1098.545016214273 1098.911711104497 1091.98870795392 399.9455634875383 1091.089846574682 292.9999880168783
1305 0.005 6.525 1 1050.744561077933 1003.424065302743 1003.642496603058 1098.420932131163 1098.557426941745 1098.925405323641 1092.001103296703 399.9699461162163 1091.098224426257 292.9999879959781
1306 0.005 6.53 1 1050.739296492837 1003.426076177356 1003.644519319713 1098.408395853941 1098.54501831974 1098.911713676705 1091.988724270284 399.994282905356 1091.089859998465 292.9999880168434
1307 0.005 6.535 1 1050.746638866116 1003.428149909488 1003.646583501195 1098.420935023106 1098.557428551567 1098.925406119035 1092.001118439295 400.0185681667703 1091.098236100388 292.9999879959873
1308 0.005 6.54 1 1050.741360916506 1003.430144273306 1003.648589688597 1098.408391629516 1098.545015050694 1098.911709270035 1091.988737326502 400.0428079446413 1091.089864035904 292.9999880168226
1309 0.005 6.545 1 1050.748696391628 1003.432201600047 1003.650637442227 1098.420935296083 1098.557429910689 1098.925407718006 1092.001130029251 400.0669965031349 1091.098244578466 292.9999879960316
1310 0.005 6.55 1 1050.743413068089 1003.434179653383 1003.65262728928 1098.408394214663 1098.545016785856 1098.911711455255 1091.988753696786 400.0911398381251 1091.089876158213 292.9999880167825
1311 0.005 6.555 1 1050.750740817186 1003.436220756081 1003.654658792969 1098.420938742294 1098.55743166671 1098.925408396622 1092.001145281942 400.1152321932659 1091.098256356516 292.9999879960076
1312 0.005 6.56 1 1050.745444656624 1003.438182645892 1003.656632463579 1098.40839055066 1098.545013935514 1098.911707394932 1091.988766632157 400.1392795515391 1091.089879710799 292.999988016784
1313 0.005 6.565 1 1050.752765282096 1003.440207666382 1003.658647866452 1098.420937573607 1098.557431415103 1098.925409042865 1092.001157200747 400.1632761841257 1091.09826413037 292.9999879959474
1314 0.005 6.57 1 1050.747464694952 1003.44215358162 1003.660605531195 1098.408394117523 1098.545016566776 1098.911710191286 1091.988781786393 400.1872281237377 1091.089892548621 292.9999880167903
1315 0.005 6.575 1 1050.754776508373 1003.444162700383 1003.662605012162 1098.420939360732 1098.557432203872 1098.92540832194 1092.001169738405 400.2111295096656 1091.098275765218 292.9999879958893
1316 0.005 6.58 1 1050.749463082159 1003.446092774021 1003.664546816007 1098.408391137315 1098.545014359212 1098.911707625546 1091.988794893907 400.2349864708718 1091.089895252984 292.9999880168182
1317 0.005 6.585 1 1050.756771165564 1003.448086155283 1003.66653053023 1098.420941268261 1098.557433763141 1098.925410362948 1092.001188965354 400.2587932175894 1091.098283986158 292.9999879958762
1318 0.005 6.59 1 1050.751449995902 1003.45000056697 1003.668456651186 1098.408393233891 1098.545015699548 1098.911708946524 1091.988806071224 400.2825549316929 1091.089908090067 292.9999880167627
1319 0.005 6.595 1 1050.758749668535 1003.451978365973 1003.670424762271 1098.420941262772 1098.557432973456 1098.925408749501 1092.001201562632 400.3062669732128 1091.098294058866 292.9999879958798
1320 0.005 6.600000000000001 1 1050.753417411172 1003.453877257436 1003.672335343948 1098.408391327941 1098.545015012993 1098.911707449196 1091.988819247618 400.3299346281178 1091.089911518157 292.9999880167317
1321 0.005 6.605 1 1050.760712451254 1003.455839642239 1003.67428801421 1098.420943395828 1098.557435335108 1098.9254110978 1092.001222176946 400.3535528640144 1091.098302041704 292.9999879958671
1322 0.005 6.61 1 1050.755373431228 1003.457723189468 1003.676183231373 1098.408393461032 1098.545015985116 1098.911709026237 1091.988828319224 400.377126703699 1091.089927977048 292.9999880166818
1323 0.005 6.615 1 1050.762658292509 1003.459670297066 1003.678120604254 1098.420942067157 1098.5574330223 1098.925407946424 1092.001232315018 400.4006512170064 1091.098308605551 292.9999879958709
1324 0.005 6.62 1 1050.757309743764 1003.461538642243 1003.680000604321 1098.408391830028 1098.545015454773 1098.911707725474 1091.988841282049 400.4241318701235 1091.089931576129 292.9999880166795
1325 0.005 6.625 1 1050.764590177395 1003.463470641871 1003.681922844433 1098.420944448038 1098.557435882695 1098.925410716127 1092.001250073566 400.4475632407458 1091.098316409811 292.9999879958803
1326 0.005 6.63 1 1050.75923328047 1003.465323945832 1003.68378777823 1098.40839227509 1098.545014768704 1098.911707641659 1091.988850971417 400.4709509862784 1091.089943354672 292.999988016701
1327 0.005 6.635 1 1050.766508682286 1003.467240997746 1003.68569504452 1098.420948479503 1098.557439000337 1098.925412630974 1092.001263162495 400.4942897128562 1091.098330748358 292.999987995826
1328 0.005 6.640000000000001 1 1050.761139434752 1003.469079402873 1003.687545065988 1098.408389678912 1098.545012562513 1098.911704310495 1091.9888651906 400.5175849836833 1091.089948981132 292.9999880167439
1329 0.005 6.645 1 1050.768407559431 1003.470981636785 1003.689437500626 1098.420947446529 1098.557438260728 1098.925412612511 1092.001276638002 400.5408314661219 1091.098337055875 292.999987995776
1330 0.005 6.65 1 1050.763033806532 1003.472805316242 1003.691272773169 1098.408391900212 1098.545014176892 1098.911706274041 1091.988879929073 400.5640350383881 1091.089960424185 292.9999880167646
1331 0.005 6.655 1 1050.770295536194 1003.474692898635 1003.69315053135 1098.420950689887 1098.557440736106 1098.925414105754 1092.001286567879 400.5871898919642 1091.09835221398 292.9999879957913
1332 0.005 6.66 1 1050.764910302056 1003.476501981093 1003.69497118569 1098.408388607234 1098.545011182499 1098.911702229361 1091.988895262347 400.6103018137166 1091.089963865559 292.9999880167391
1333 0.005 6.665 1 1050.772164848511 1003.478375047378 1003.696834407354 1098.420950959004 1098.557441432504 1098.925415449634 1092.001299516627 400.6333651904543 1091.098357969257 292.9999879958141
1334 0.005 6.67 1 1050.76677484323 1003.480169692452 1003.6986406084 1098.408389947912 1098.545011556039 1098.911702965588 1091.988909839327 400.6563857897349 1091.089971341149 292.9999880166989
1335 0.005 6.675 1 1050.774022143693 1003.482028397314 1003.700489447429 1098.420952543429 1098.557442918206 1098.925416093552 1092.001310536979 400.6793581184052 1091.098368925747 292.999987995865
1336 0.005 6.68 1 1050.768624083872 1003.483808748842 1003.702281332095 1098.408390105499 1098.545011699731 1098.911702072708 1091.988925462167 400.7022878964341 1091.089979342195 292.9999880166613
1337 0.005 6.685 1 1050.775860878169 1003.485653216991 1003.704115926392 1098.420949722661 1098.557440785896 1098.925414467197 1092.00132133477 400.725169569633 1091.098370522241 292.9999879958293
1338 0.005 6.69 1 1050.770461234245 1003.487419434319 1003.70589365013 1098.408394315344 1098.545014384574 1098.911704933555 1091.988939973537 400.7480089818227 1091.089990969711 292.9999880166257
1339 0.005 6.695 1 1050.777689297934 1003.489249816574 1003.707714133363 1098.420950138819 1098.557441483276 1098.925413865148 1092.00133081978 400.77080275815 1091.098383104772 292.9999879958405
1340 0.005 6.7 1 1050.772281664637 1003.491002072155 1003.709477865487 1098.408395193129 1098.545015067229 1098.911704890546 1091.988954833078 400.7935532436681 1091.089999629621 292.9999880166756
1341 0.005 6.705 1 1050.779498957527 1003.492818505681 1003.711284395023 1098.420946012812 1098.557437936481 1098.925410998925 1092.001342596177 400.8162559701388 1091.098384297778 292.9999879957672
1342 0.005 6.71 1 1050.774090350547 1003.494556925063 1003.713034263043 1098.408399829452 1098.545018810918 1098.911708538161 1091.988965665566 400.8389168308848 1091.090011081105 292.9999880166816
1343 0.005 6.715 1 1050.781299360571 1003.496359574587 1003.714826983962 1098.420945905324 1098.557437783728 1098.925409930635 1092.001352375399 400.861529725332 1091.098396168589 292.9999879957251
1344 0.005 6.72 1 1050.77588007349 1003.498084270671 1003.716563119695 1098.408397475668 1098.545016925641 1098.911706054969 1091.988977209225 400.8841009687364 1091.090015471585 292.9999880167204
1345 0.005 6.725000000000001 1 1050.783083553108 1003.499873259742 1003.718342160978 1098.420945620708 1098.557437774466 1098.925410407374 1092.001366130547 400.9066249479176 1091.098401531874 292.999987995698
1346 0.005 6.73 1 1050.777660389209 1003.501584388076 1003.720064709941 1098.408400956969 1098.545019297319 1098.911708462627 1091.988988506123 400.9291080491923 1091.090026280284 292.9999880166649
1347 0.005 6.735 1 1050.784856480025 1003.503359851366 1003.721830213549 1098.420947056194 1098.557438585097 1098.925410250578 1092.001378980869 400.9515439530571 1091.098411786197 292.9999879957092
1348 0.005 6.74 1 1050.779425090939 1003.505057528175 1003.723539292615 1098.40840190685 1098.545020281875 1098.911708941974 1091.989002962271 400.9739389895071 1091.090033110427 292.9999880166335
1349 0.005 6.745 1 1050.78661125426 1003.506819587461 1003.725291380677 1098.420944496016 1098.557436463693 1098.925408250382 1092.00138747248 400.9962869179666 1091.09841482488 292.9999879957409
1350 0.005 6.75 1 1050.781177214548 1003.508503947493 1003.726987118276 1098.408402336775 1098.545020456527 1098.911709075437 1091.989013225725 401.01859408986 1091.090042849504 292.9999880165639
1351 0.005 6.755 1 1050.788358202436 1003.510252765293 1003.728725949691 1098.420948181219 1098.557439642645 1098.925410470702 1092.001399216834 401.0408530078465 1091.098427522521 292.9999879957892
1352 0.005 6.76 1 1050.782913599058 1003.511923932142 1003.730408478534 1098.408400727659 1098.545019152275 1098.911706929428 1091.989026628307 401.0630720423671 1091.090047671783 292.9999880165616
1353 0.005 6.765000000000001 1 1050.790086016958 1003.513659610629 1003.732134154038 1098.420945619428 1098.557437525719 1098.9254094872 1092.001411061282 401.0852458654685 1091.098429780919 292.9999879957928
1354 0.005 6.77 1 1050.784640070828 1003.51531773295 1003.733803622011 1098.408404081482 1098.545021930145 1098.911709658563 1091.989039291437 401.1073789476096 1091.090059647803 292.9999880165471
1355 0.005 6.775 1 1050.791805128502 1003.517040419596 1003.735516291539 1098.420946837743 1098.557437965866 1098.92540835877 1092.001421061992 401.1294653261172 1091.098441259567 292.999987995773
1356 0.005 6.78 1 1050.786350990294 1003.518685614912 1003.73717280936 1098.408404448255 1098.545022722033 1098.911710152765 1091.989052154282 401.151511580288 1091.090066665632 292.9999880166
1357 0.005 6.785 1 1050.793508867379 1003.520395428791 1003.738872588695 1098.420945806705 1098.557436460705 1098.925407382793 1092.001433759002 401.17351136846 1091.098446303682 292.9999879957388
1358 0.005 6.79 1 1050.788048254416 1003.522027816983 1003.740516288756 1098.408403914538 1098.545022796103 1098.911710018449 1091.989057505687 401.1954711678308 1091.090074545802 292.999988016647
1359 0.005 6.795 1 1050.795202193422 1003.523724906364 1003.742203322465 1098.420948554582 1098.557438424348 1098.92540847938 1092.00144730636 401.2173847763403 1091.098455581865 292.999987995712
1360 0.005 6.8 1 1050.789732153005 1003.525344612827 1003.743834328322 1098.408403502973 1098.545022411028 1098.911709288783 1091.989070232984 401.2392585536413 1091.090077960878 292.9999880166899
1361 0.005 6.805 1 1050.796880988672 1003.52702909009 1003.745508731235 1098.420948162252 1098.557438190035 1098.925408183899 1092.001461423184 401.2610864048586 1091.098461795224 292.9999879957543
1362 0.005 6.81 1 1050.791404550712 1003.528636240316 1003.747127168386 1098.408404435132 1098.545023561669 1098.911710713365 1091.989075683567 401.2828748767246 1091.090089779176 292.9999880166775
1363 0.005 6.815 1 1050.798548872463 1003.530308243642 1003.748789077939 1098.420951117395 1098.557439409464 1098.925408959484 1092.001474891956 401.3046176773395 1091.098471794384 292.9999879957771
1364 0.005 6.82 1 1050.79306302634 1003.531902957406 1003.750395065687 1098.408403413369 1098.545022845395 1098.911709040044 1091.989088149831 401.326321754202 1091.09009420187 292.9999880166778
1365 0.005 6.825 1 1050.800201929529 1003.533562596357 1003.752044592328 1098.420950367463 1098.557439461362 1098.925408624335 1092.001490039728 401.3479797130073 1091.098476935309 292.9999879958057
1366 0.005 6.83 1 1050.794710183754 1003.535144999996 1003.753638254428 1098.408403329857 1098.54502259896 1098.911709414862 1091.989093864877 401.3695982177649 1091.090103925138 292.9999880166491
1367 0.005 6.835 1 1050.801843970787 1003.536792400823 1003.755275531737 1098.420952805869 1098.557440683278 1098.925409472321 1092.001502970445 401.3911712237247 1091.098484397724 292.9999879958282
1368 0.005 6.84 1 1050.79634479321 1003.538362620102 1003.756856995495 1098.408403628297 1098.545022700648 1098.911708660707 1091.989107621996 401.4127052093739 1091.090109207746 292.9999880166389
1369 0.005 6.845 1 1050.803471965906 1003.539997907022 1003.758482134013 1098.420951504509 1098.557439997844 1098.925408605407 1092.001513940492 401.4341939716902 1091.098490994274 292.999987995858
1370 0.005 6.850000000000001 1 1050.79796713666 1003.541556061946 1003.760051517815 1098.408403328298 1098.545022635507 1098.911709107055 1091.98911641084 401.4556438952211 1091.090118947981 292.9999880166427
1371 0.005 6.855 1 1050.80509017857 1003.543179360487 1003.76166465532 1098.420955777221 1098.557443188449 1098.925411292259 1092.001524344004 401.4770489011818 1091.09850189713 292.999987995813
1372 0.005 6.86 1 1050.799576942511 1003.544725569555 1003.763222080756 1098.408402423846 1098.545021544265 1098.911706869566 1091.98913108792 401.4984151307849 1091.090122257729 292.9999880167074
1373 0.005 6.865 1 1050.806692572974 1003.546336971946 1003.76482331002 1098.420953925878 1098.5574419278 1098.925410022627 1092.001534592404 401.5197366859621 1091.098506634338 292.9999879957504
1374 0.005 6.87 1 1050.801176079672 1003.547871345275 1003.766368879602 1098.408404256186 1098.54502318599 1098.91170912395 1091.989141441119 401.5410198013648 1091.09013259497 292.9999880167023
1375 0.005 6.875 1 1050.808286724635 1003.54947098378 1003.767958331926 1098.420956933892 1098.557443522234 1098.925411337534 1092.001543972301 401.5622582864859 1091.098517602279 292.9999879957331
1376 0.005 6.88 1 1050.802760174235 1003.550993628386 1003.769492161413 1098.408401278376 1098.545021209399 1098.911705662027 1091.989153526969 401.5834586218465 1091.09013488941 292.9999880166858
1377 0.005 6.885 1 1050.80986586212 1003.5525816126 1003.77106994532 1098.420957119831 1098.557444241966 1098.925412143807 1092.001554671735 401.6046140256698 1091.098522429263 292.9999879957141
1378 0.005 6.890000000000001 1 1050.804335766744 1003.554092656524 1003.772592159274 1098.408402085575 1098.545021352895 1098.911706469268 1091.989162001446 401.6257314111504 1091.090144010935 292.9999880166367
1379 0.005 6.895 1 1050.811436299658 1003.555669106026 1003.774158391538 1098.420959375646 1098.55744548268 1098.9254129071 1092.001565330981 401.6468042155309 1091.09853187816 292.9999879957261
1380 0.005 6.9 1 1050.805897500078 1003.557168657527 1003.775669102832 1098.408401729959 1098.545021033611 1098.911705226083 1091.989176371261 401.6678390338704 1091.090146385237 292.9999880166285
1381 0.005 6.905 1 1050.812991465053 1003.558733666227 1003.777223882735 1098.420957627653 1098.557444657956 1098.925412071588 1092.0015767682 401.6888299274684 1091.098534278359 292.9999879957467
1382 0.005 6.91 1 1050.807450208068 1003.56022184666 1003.778723205217 1098.408404299566 1098.545022845305 1098.911707354879 1091.989183742245 401.7097831250227 1091.09015927601 292.9999880166109
1383 0.005 6.915 1 1050.81453787436 1003.561775532128 1003.780266650188 1098.42095783624 1098.557444415712 1098.925411376125 1092.001586847931 401.7306928435008 1091.098543103162 292.9999879957309
1384 0.005 6.92 1 1050.808990266311 1003.563252454856 1003.781754698915 1098.408406473458 1098.545024774611 1098.911708436168 1091.989197983473 401.7515651821627 1091.090166062826 292.9999880166183
1385 0.005 6.925 1 1050.816069988882 1003.564794915386 1003.783286903196 1098.420955432016 1098.557442419157 1098.925409247072 1092.00159788261 401.7723940972613 1091.098546988454 292.9999879957008
1386 0.005 6.93 1 1050.810518920566 1003.566260685546 1003.784763793111 1098.408407332487 1098.545024772693 1098.911708691727 1091.989209104511 401.7931857188463 1091.090174598825 292.9999880166443
1387 0.005 6.935 1 1050.817592450456 1003.567792034262 1003.786284873496 1098.420955216266 1098.557442337647 1098.925409036895 1092.001605480278 401.8139341005717 1091.098553454747 292.9999879956609
1388 0.005 6.94 1 1050.812035715437 1003.569246761233 1003.787750695574 1098.40840850688 1098.545026091331 1098.911709328697 1091.989222505218 401.8346443272661 1091.090178745484 292.9999880166953
1389 0.005 6.945 1 1050.819102002894 1003.57076709686 1003.789260756195 1098.420953383589 1098.557441346806 1098.925408401787 1092.001614143814 401.8553120313653 1091.098559379582 292.9999879956421
1390 0.005 6.95 1 1050.813542658695 1003.57221089295 1003.790715636272 1098.408410305419 1098.545026546124 1098.911709648876 1091.989232421797 401.8759427317381 1091.090188419876 292.9999880166774
1391 0.005 6.955 1 1050.82060360676 1003.573720339867 1003.792214794145 1098.420955520976 1098.557443458391 1098.925409485379 1092.001621295743 401.8965305201147 1091.098569989609 292.9999879956691
1392 0.005 6.96 1 1050.815036843716 1003.575153299691 1003.793658821756 1098.408409969129 1098.545026308409 1098.911708674187 1091.989245754954 401.9170820394189 1091.090191255818 292.9999880166633
1393 0.005 6.965 1 1050.822089379051 1003.576651934579 1003.795147158243 1098.420951883262 1098.55744084312 1098.925407455167 1092.001626493154 401.9375931275038 1091.098572930405 292.9999879957044
1394 0.005 6.97 1 1050.816522979662 1003.578074181374 1003.796580453676 1098.408413278234 1098.545028274043 1098.911711023313 1091.989258557939 401.9580664823308 1091.090201945701 292.9999880166117
1395 0.005 6.975000000000001 1 1050.823568927468 1003.579562141969 1003.798058107133 1098.420955049357 1098.557443109466 1098.925409017178 1092.001637517186 401.9784966704639 1091.098581928936 292.9999879957516
1396 0.005 6.98 1 1050.817995171858 1003.580973751291 1003.799480754092 1098.408411840153 1098.545027575286 1098.911709217713 1091.98926906849 401.998889851647 1091.090205980961 292.9999880166081
1397 0.005 6.985 1 1050.825033027672 1003.582451113267 1003.80094780313 1098.420951253133 1098.557440766235 1098.925406730622 1092.00164221857 402.0192367815536 1091.098584850238 292.9999879957805
1398 0.005 6.99 1 1050.819459921704 1003.583852211788 1003.802359921908 1098.408415972742 1098.545030178243 1098.911712712481 1091.989280230355 402.0395491022361 1091.090217416669 292.9999880165846
1399 0.005 6.995 1 1050.826491359351 1003.585319097825 1003.803816478159 1098.420952601136 1098.557440770602 1098.925406064578 1092.001654630765 402.0598193257516 1091.098592833576 292.9999879957761
1400 0.005 7 1 1050.82091003807 1003.586709762159 1003.805218152279 1098.408414398104 1098.54502979104 1098.911711422375 1091.989287987821 402.0800539667143 1091.090222334058 292.9999880166027
1401 0.005 7.005 1 1050.827937483906 1003.588166269269 1003.806664317017 1098.420952735093 1098.557441062334 1098.925406455433 1092.001666469134 402.1002465696869 1091.098597535678 292.9999879957207
1402 0.005 7.01 1 1050.822351349635 1003.589546609921 1003.808055655479 1098.408415984959 1098.545031054958 1098.911712919271 1091.989295974172 402.1204035016592 1091.09022997916 292.9999880166454
1403 0.005 7.015000000000001 1 1050.829374787058 1003.590992840604 1003.809491532471 1098.42095361424 1098.557440901704 1098.925405864696 1092.001677793962 402.1405186643311 1091.098606223333 292.9999879956587
1404 0.005 7.02 1 1050.823780815796 1003.592362949314 1003.810872629201 1098.408415586884 1098.545031009771 1098.911712578512 1091.989304691268 402.1605980919805 1091.090234101804 292.9999880166735
1405 0.005 7.025 1 1050.830801025276 1003.593798982841 1003.812298302334 1098.420954111177 1098.55744141988 1098.925405859269 1092.001692021397 402.1806357747914 1091.098611066951 292.9999879956375
1406 0.005 7.03 1 1050.825200101325 1003.595158938499 1003.813669241809 1098.408414318833 1098.545030147138 1098.911711939197 1091.9893080074 402.2006380914924 1091.090241654825 292.9999880166299
1407 0.005 7.035 1 1050.832219121636 1003.59658490124 1003.815084821073 1098.420957609597 1098.557443801076 1098.925408028301 1092.001703742756 402.220598937568 1091.098620948615 292.9999879956673
1408 0.005 7.04 1 1050.82660877136 1003.597934804943 1003.816445697521 1098.408413137657 1098.545029056883 1098.911710239788 1091.989317243954 402.2405244778957 1091.090242634561 292.9999880165958
1409 0.005 7.045 1 1050.833622933833 1003.599350773288 1003.817851278412 1098.420956535633 1098.557443390339 1098.925407364189 1092.001715674901 402.2604084185385 1091.098623623751 292.9999879956737
1410 0.005 7.05 1 1050.82800867658 1003.60069072735 1003.819202192568 1098.408413186743 1098.545028922302 1098.91171081864 1091.989322432647 402.2802571706071 1091.090252456753 292.99998801654
1411 0.005 7.055 1 1050.835020805248 1003.602096817547 1003.820597871797 1098.420961133897 1098.557446663941 1098.925409699385 1092.00172681955 402.3000643886943 1091.098634709813 292.9999879956833
1412 0.005 7.06 1 1050.829397312977 1003.603426912178 1003.821938924512 1098.40841157493 1098.545027692433 1098.91170864208 1091.989333749087 402.319836697687 1091.090255188728 292.9999880165186
1413 0.005 7.065 1 1050.836403439933 1003.604823189837 1003.82332478323 1098.420959492265 1098.557445787076 1098.925409379723 1092.001736124775 402.3395676788791 1091.098637706841 292.9999879956577
1414 0.005 7.07 1 1050.830778863072 1003.606143535048 1003.824656070041 1098.408413404273 1098.545028774494 1098.911710072757 1091.989344491776 402.3592639136746 1091.090266330908 292.9999880164949
1415 0.005 7.075 1 1050.837779165336 1003.60753010273 1003.826032212332 1098.420961065385 1098.557446564211 1098.925409479607 1092.001741350718 402.3789190564571 1091.098647088087 292.9999879956202
1416 0.005 7.08 1 1050.832147951007 1003.608840783983 1003.8273538175 1098.408412445537 1098.545028402616 1098.911708625691 1091.989354947081 402.3985397222862 1091.09026899238 292.9999880165166
1417 0.005 7.085 1 1050.83914519007 1003.610217739688 1003.828720337592 1098.420962950745 1098.557448234573 1098.925411071278 1092.001754042419 402.4181194940759 1091.098654037553 292.9999879955819
1418 0.005 7.09 1 1050.833508174759 1003.611518843031 1003.830032357495 1098.408411248213 1098.545027119603 1098.911707699055 1091.989365147631 402.4376649338132 1091.090274616213 292.9999880165212
1419 0.005 7.095 1 1050.840500822565 1003.612886271836 1003.831389340285 1098.420963642295 1098.557448523245 1098.925411472946 1092.001759313316 402.4571697010473 1091.098661311982 292.9999879955768
1420 0.005 7.100000000000001 1 1050.834857673071 1003.61417788281 1003.832691860755 1098.408409558817 1098.545025843757 1098.911705642904 1091.989372443841 402.4766402458999 1091.090277356908 292.9999880165205
1421 0.005 7.105 1 1050.841846966495 1003.615535881752 1003.834039397763 1098.420964853118 1098.557449662321 1098.925412414608 1092.001771819543 402.4960702391848 1091.098666396585 292.9999879955899
1422 0.005 7.11 1 1050.836200303592 1003.616818102558 1003.835332515961 1098.408411592826 1098.545027435627 1098.911707454499 1091.989381527856 402.515465440309 1091.090285864236 292.9999880164746
1423 0.005 7.115 1 1050.843184752647 1003.618166759021 1003.836670697971 1098.420965405908 1098.55744974889 1098.92541185861 1092.001780325889 402.5348206374833 1091.09867408732 292.9999879956009
1424 0.005 7.12 1 1050.83753055075 1003.619439664299 1003.837954502443 1098.408410174371 1098.545026725107 1098.911706077448 1091.989389270332 402.5541420152135 1091.090289130094 292.9999880164735
1425 0.005 7.125 1 1050.844510937013 1003.620779067885 1003.839283415021 1098.42096537885 1098.557449661951 1098.925411952866 1092.001796089289 402.5734240329919 1091.098675715246 292.9999879956337
1426 0.005 7.13 1 1050.838855497163 1003.622042770868 1003.840557996304 1098.408414175042 1098.545029646573 1098.911709434995 1091.989398836928 402.5926716193505 1091.090301521471 292.9999880164571
1427 0.005 7.135 1 1050.845829530537 1003.623372998097 1003.841877735102 1098.420965037317 1098.55744867137 1098.925409962386 1092.001802838765 402.6118790105909 1091.098683774511 292.9999879956308
1428 0.005 7.140000000000001 1 1050.84016567879 1003.62462755551 1003.843143163657 1098.408411259656 1098.545027807917 1098.911707003041 1091.989404858289 402.6310525069341 1091.090304261638 292.999988016496
1429 0.005 7.145 1 1050.847136537272 1003.625948695257 1003.844453795478 1098.420964788883 1098.557449073467 1098.925410922189 1092.00181370483 402.6501866830936 1091.098686578823 292.9999879955953
1430 0.005 7.15 1 1050.841470663776 1003.627194214478 1003.845710179512 1098.408413331375 1098.545029191274 1098.911708636635 1091.989411522964 402.6692869502077 1091.090312833582 292.9999880165378
1431 0.005 7.155 1 1050.848437297079 1003.628506355465 1003.84701180429 1098.420966461017 1098.557449398753 1098.925410845701 1092.001820110903 402.6883476202402 1091.098695785324 292.999987995572
1432 0.005 7.16 1 1050.842764223944 1003.62974291462 1003.848259215532 1098.408412603219 1098.545028641873 1098.911707141609 1091.98942459957 402.707374891843 1091.090314169333 292.9999880165985
1433 0.005 7.165 1 1050.849727045903 1003.631046136569 1003.849551912392 1098.420967100735 1098.557450671214 1098.925411876811 1092.001830354522 402.726362543278 1091.098701278032 292.9999879955817
1434 0.005 7.17 1 1050.844050211236 1003.632273815543 1003.8507904316 1098.408411916757 1098.545027955001 1098.911706633879 1091.989432110527 402.7453170655415 1091.090321860084 292.9999880165854
1435 0.005 7.175 1 1050.851009439758 1003.633568209022 1003.85207429271 1098.420969223033 1098.557451931204 1098.925413060838 1092.001835360098 402.7642321442189 1091.098711535712 292.9999879956364
1436 0.005 7.18 1 1050.845325553214 1003.634787084986 1003.853304006471 1098.408410343429 1098.545026371952 1098.911704428678 1091.989442451325 402.783114191316 1091.090322368364 292.999988016586
1437 0.005 7.185 1 1050.852279794736 1003.636072725966 1003.854579104132 1098.420968971782 1098.557452501488 1098.925413825084 1092.001843742217 402.8019570368389 1091.098714665953 292.9999879956726
1438 0.005 7.19 1 1050.846597071383 1003.637282919789 1003.855800116365 1098.408414889548 1098.545029602278 1098.911707567178 1091.989457396333 402.8207669479874 1091.090334183989 292.9999880165597
1439 0.005 7.195 1 1050.853542886937 1003.638559879783 1003.857066531881 1098.420968008148 1098.557451380095 1098.92541166347 1092.00184707073 402.8395378854626 1091.098720507232 292.9999879956938
1440 0.005 7.2 1 1050.847854409466 1003.639761430615 1003.858278895282 1098.408411982171 1098.545027425329 1098.911705050065 1091.989464081335 402.8582761511809 1091.090336423724 292.9999880165376
1441 0.005 7.205 1 1050.854797005528 1003.64102979888 1003.859536704459 1098.42096840144 1098.557452235927 1098.925413188689 1092.001858750795 402.8769754852851 1091.098725391582 292.9999879957338
1442 0.005 7.21 1 1050.849107265518 1003.642222816998 1003.860740524421 1098.408416729012 1098.545030791287 1098.911708031364 1091.989476367945 402.8956423028185 1091.090347672865 292.999988016539
1443 0.005 7.215 1 1050.856040952454 1003.643482654285 1003.861989801911 1098.42096547668 1098.557449430605 1098.925409828357 1092.001862808225 402.9142704013469 1091.09872819635 292.9999879957157
1444 0.005 7.22 1 1050.850347872199 1003.644667199641 1003.863185136801 1098.408416437122 1098.545030779424 1098.91170796611 1091.989483689962 402.9328660971603 1091.090350442477 292.9999880165659
1445 0.005 7.225000000000001 1 1050.857278366922 1003.64591860146 1003.864425967048 1098.42096498553 1098.557449176092 1098.925409815906 1092.001874334062 402.9514232384586 1091.098733300339 292.9999879956621
1446 0.005 7.23 1 1050.851581804924 1003.647094763169 1003.865612907253 1098.408418312559 1098.545031960447 1098.911708715883 1091.989492226581 402.969948067055 1091.090358529869 292.9999880166102
1447 0.005 7.235 1 1050.858507867013 1003.648337805811 1003.866845375886 1098.42096537074 1098.557449221756 1098.925409650325 1092.001879875817 402.98843437087 1091.098739925582 292.9999879955925
1448 0.005 7.24 1 1050.852806113986 1003.649505652607 1003.868023990997 1098.408419385953 1098.545032994476 1098.911709377821 1091.989502157061 403.0068885756332 1091.090358526564 292.9999880166227
1449 0.005 7.245 1 1050.859726773123 1003.650740405928 1003.869248164944 1098.420963302735 1098.557447957706 1098.925408357557 1092.001887988204 403.0253043965901 1091.098744856357 292.9999879956037
1450 0.005 7.25 1 1050.854023547129 1003.651900022836 1003.870418539452 1098.408421839286 1098.545034658057 1098.911711077635 1091.989509440622 403.0436882805257 1091.090370279109 292.9999880165741
1451 0.005 7.255 1 1050.860938361292 1003.653126563089 1003.871634489148 1098.420961533903 1098.557446296542 1098.925406114106 1092.00189223049 403.0620340258132 1091.098749611684 292.9999879956176
1452 0.005 7.26 1 1050.855231732932 1003.654278025994 1003.872796700842 1098.408423250351 1098.545035705928 1098.911711689949 1091.989520931868 403.0803481412973 1091.09037120426 292.9999880165189
1453 0.005 7.265000000000001 1 1050.862140366434 1003.655496423959 1003.874004506094 1098.420960275914 1098.557445806808 1098.925405979077 1092.001898739049 403.0986242386567 1091.098754887589 292.9999879956657
1454 0.005 7.27 1 1050.856433277339 1003.656639811844 1003.875158630574 1098.408425997384 1098.545037354301 1098.911713198922 1091.989531035164 403.1168691157083 1091.090381503267 292.9999880164864
1455 0.005 7.275 1 1050.863335111877 1003.657850145353 1003.876358364172 1098.420959000836 1098.557444659492 1098.92540429415 1092.001903824963 403.1350760509226 1091.098758388634 292.9999879956941
1456 0.005 7.28 1 1050.857625576549 1003.65898552801 1003.877504470529 1098.408427070747 1098.545038365093 1098.91171385356 1091.989542259658 403.15325180738 1091.090385670819 292.9999880164662
1457 0.005 7.285 1 1050.86452025741 1003.660187867048 1003.878696214924 1098.420957747973 1098.557443876768 1098.925404116074 1092.00191026575 403.1713896279718 1091.09876157032 292.9999879957072
1458 0.005 7.29 1 1050.858809772759 1003.661315312661 1003.879834366282 1098.408428165663 1098.545039028538 1098.911714334847 1091.989550019273 403.1894964443628 1091.090393328083 292.9999880164631
1459 0.005 7.295 1 1050.865700845359 1003.662509742359 1003.881018192079 1098.420958995265 1098.557444722763 1098.925403954239 1092.001913465058 403.2075655188375 1091.098770567925 292.9999879956458
1460 0.005 7.3 1 1050.859984078319 1003.663629314771 1003.882148468509 1098.408426904749 1098.545038286853 1098.911713376775 1091.989557598607 403.2256036304688 1091.090394230518 292.9999880165015
1461 0.005 7.305 1 1050.86687176305 1003.664815910846 1003.883324448083 1098.420959982582 1098.557445594972 1098.925405361782 1092.001926196119 403.2436042226424 1091.098774255643 292.9999879956032
1462 0.005 7.31 1 1050.86115232805 1003.66592769307 1003.884446927441 1098.408428955101 1098.545039775886 1098.911714637865 1091.989565164905 403.2615740714735 1091.090402774415 292.9999880165282
1463 0.005 7.315 1 1050.868035194328 1003.667106519599 1003.885615131664 1098.420959309695 1098.557443982627 1098.925403397545 1092.001933784579 403.2795065226197 1091.098778644401 292.9999879956185
1464 0.005 7.32 1 1050.862310698105 1003.668210567853 1003.886729871202 1098.408427883169 1098.54503966085 1098.91171420389 1091.989572781878 403.2974083876476 1091.090405008345 292.999988016498
1465 0.005 7.325 1 1050.869193497152 1003.669381718854 1003.887890385445 1098.420962334958 1098.557446759824 1098.925405627924 1092.001947487507 403.3152729692364 1091.098787575435 292.9999879956562
1466 0.005 7.33 1 1050.863460696994 1003.670478089435 1003.88899744856 1098.40842570311 1098.545037565579 1098.911712521297 1091.989575792569 403.3331070679946 1091.090410096368 292.9999880164962
1467 0.005 7.335 1 1050.870341266336 1003.671641622111 1003.890150335133 1098.42096304018 1098.557447310196 1098.925405911989 1092.001956278467 403.3509039398439 1091.0987905383 292.9999879956324
1468 0.005 7.34 1 1050.864604924443 1003.672730405509 1003.891249803474 1098.408426804944 1098.545038455687 1098.911713173742 1091.989583716746 403.3686705082267 1091.090416144448 292.9999880164604
1469 0.005 7.345 1 1050.871482067201 1003.673886387835 1003.892395129616 1098.420963640258 1098.557447639249 1098.925405833128 1092.001968675179 403.3864001635717 1091.098795394881 292.9999879956569
1470 0.005 7.350000000000001 1 1050.8657398011 1003.674967636079 1003.893487061389 1098.408425563189 1098.545037322347 1098.911712617622 1091.989583777429 403.40409965247 1091.090422002028 292.999988016444
1471 0.005 7.355 1 1050.87261527716 1003.676116137051 1003.89462489638 1098.420964662798 1098.557448388923 1098.925405995537 1092.00197493108 403.4217619942958 1091.098801618942 292.999987995617
1472 0.005 7.36 1 1050.866868118858 1003.677189888236 1003.895709334935 1098.408425818607 1098.545037788872 1098.911712321409 1091.989593610358 403.439394438073 1091.090425737845 292.9999880164498
1473 0.005 7.365 1 1050.873740729109 1003.678330993388 1003.896839754574 1098.420965296179 1098.557448971675 1098.925406716421 1092.001987263387 403.4569904478844 1091.098805996699 292.9999879955804
1474 0.005 7.37 1 1050.867989027564 1003.679397359255 1003.897916804274 1098.408426206997 1098.545037703708 1098.911712828598 1091.989598123358 403.4745562970171 1091.090432163205 292.9999880164685
1475 0.005 7.375 1 1050.874859797338 1003.680531115954 1003.899039867515 1098.420967910406 1098.55745054431 1098.925407757239 1092.001992978346 403.4920857174505 1091.098813834939 292.9999879955083
1476 0.005 7.38 1 1050.869100456791 1003.681590147192 1003.900109574249 1098.408422633489 1098.54503506233 1098.911708977733 1091.989606778458 403.5095852506327 1091.090430870906 292.9999880164729
1477 0.005 7.385 1 1050.875969523472 1003.682716622119 1003.901225348206 1098.420968779569 1098.557452235811 1098.925409692817 1092.002001385111 403.5270483739139 1091.098818418822 292.9999879954855
1478 0.005 7.390000000000001 1 1050.870208436167 1003.68376840499 1003.902287804884 1098.408424481131 1098.545035868606 1098.91171054698 1091.989615378403 403.5444820633662 1091.090439432271 292.9999880164289
1479 0.005 7.395 1 1050.877072400514 1003.68488765348 1003.903396346007 1098.420969199298 1098.557451743289 1098.925408602302 1092.002005278717 403.5618794033753 1091.098825466389 292.9999879955079
1480 0.005 7.4 1 1050.871306175487 1003.685932239493 1003.904451594502 1098.408422603244 1098.545034658828 1098.911708452572 1091.989624229009 403.5792475590864 1091.090440806568 292.9999880163739
1481 0.005 7.405 1 1050.878168054361 1003.687044338985 1003.90555297886 1098.420971550572 1098.557454097619 1098.925411640768 1092.002015128932 403.5965794303139 1091.098830835771 292.9999879955315
1482 0.005 7.41 1 1050.872398010947 1003.688081790475 1003.906601092101 1098.408421718579 1098.545033710075 1098.911707271993 1091.98963030141 403.6138821114024 1091.090447045156 292.9999880163244
1483 0.005 7.415 1 1050.879256534741 1003.689186800075 1003.90769537778 1098.420972513969 1098.557454874869 1098.925411500878 1092.002022600206 403.6311485070141 1091.098835702271 292.9999879955182
1484 0.005 7.42 1 1050.873483058387 1003.690217189396 1003.908736417041 1098.408422688643 1098.545034690998 1098.911708288621 1091.989638882393 403.6483861769534 1091.09045214615 292.9999880163163
1485 0.005 7.425 1 1050.880336583546 1003.691315165198 1003.909823667478 1098.4209712127 1098.557453380467 1098.925410064009 1092.002029483848 403.6655876920548 1091.098838693513 292.9999879955196
1486 0.005 7.43 1 1050.874560541616 1003.69233855346 1003.910857702206 1098.408423081883 1098.545034891402 1098.911708596224 1091.989644284386 403.6827605740303 1091.090459501579 292.9999880163209
1487 0.005 7.435 1 1050.881410964275 1003.693429566305 1003.911937980671 1098.420972241338 1098.557453943809 1098.925410180401 1092.002037698147 403.6998975608062 1091.098843450767 292.9999879954845
1488 0.005 7.44 1 1050.875630584671 1003.694446020503 1003.912965068494 1098.408423548141 1098.545035998494 1098.911709196244 1091.989651440747 403.7170062636609 1091.090462556286 292.9999880163921
1489 0.005 7.445 1 1050.882478340959 1003.695530130884 1003.914038438938 1098.42097227365 1098.557453526735 1098.925409684467 1092.002050284919 403.7340790712236 1091.098847884619 292.9999879954581
1490 0.005 7.45 1 1050.876692671733 1003.696539702691 1003.915058646331 1098.408422057095 1098.545034515611 1098.911708234027 1091.989652643109 403.7511236572194 1091.090468383477 292.9999880164295
1491 0.005 7.455 1 1050.883540720194 1003.697616965946 1003.916125164443 1098.420975842465 1098.557456573853 1098.925412446337 1092.002056227828 403.7681324287153 1091.098857607964 292.9999879954516
1492 0.005 7.46 1 1050.877747330967 1003.698619710179 1003.917138538601 1098.408420510426 1098.545033750706 1098.911705868659 1091.989659546285 403.7851129674829 1091.090468296161 292.9999880164615
1493 0.005 7.465 1 1050.884592785197 1003.699690187602 1003.918198266571 1098.420974278781 1098.557454911527 1098.92541128624 1092.002066401081 403.8020575215427 1091.098859643193 292.9999879954827
1494 0.005 7.47 1 1050.878798507473 1003.70068617952 1003.919204880633 1098.408423083108 1098.545035602825 1098.911708942075 1091.989665079835 403.8189746831636 1091.090478406395 292.9999880164547
1495 0.005 7.475000000000001 1 1050.885639948876 1003.701749937782 1003.920257881782 1098.420976142738 1098.557456381348 1098.925411342314 1092.002073348146 403.835856078737 1091.098864962793 292.999987995524
1496 0.005 7.48 1 1050.879839880928 1003.70273922632 1003.921257786729 1098.40842169676 1098.545034542721 1098.911706708931 1091.989675845829 403.8527094409062 1091.090478344643 292.9999880164461
1497 0.005 7.485 1 1050.886678572445 1003.703796322359 1003.922304119222 1098.420975719406 1098.557455962429 1098.925411954016 1092.00208048536 403.86952738825 1091.098869506834 292.9999879955807
1498 0.005 7.49 1 1050.880876573084 1003.704778975609 1003.923297381564 1098.40842214397 1098.545034419663 1098.911707117438 1091.989683872515 403.8863175611907 1091.090485572485 292.9999880164348
1499 0.005 7.495 1 1050.887711439659 1003.705829465736 1003.924337103765 1098.420977244116 1098.55745751059 1098.925412564528 1092.002084381432 403.9030724581464 1091.098875489643 292.9999879956066
1500 0.005 7.5 1 1050.881906854234 1003.70680554678 1003.925323789069 1098.408422898013 1098.545035064315 1098.911706680985 1091.989694362952 403.9197997990029 1091.090490415932 292.9999880164589
1501 0.005 7.505 1 1050.888734841073 1003.707849472028 1003.926356945 1098.420975047703 1098.557456112802 1098.925411600017 1092.002088827138 403.9364919371151 1091.098878010647 292.9999879956172
1502 0.005 7.51 1 1050.882931840303 1003.708819052448 1003.927337114581 1098.408426227944 1098.545037081263 1098.911709115408 1091.989706709504 403.9531566492622 1091.090497945409 292.9999880164886
1503 0.005 7.515000000000001 1 1050.889753810434 1003.709856475983 1003.92836377047 1098.420974138012 1098.557454897291 1098.925410028574 1092.002092575104 403.9697863383516 1091.09888364371 292.9999879955718
1504 0.005 7.52 1 1050.883946316501 1003.71081958225 1003.929337464562 1098.408424715288 1098.545036445565 1098.911707546713 1091.98971571924 403.9863886808798 1091.090497816291 292.9999880165472
1505 0.005 7.525 1 1050.890765261457 1003.71185057216 1003.930357674246 1098.420972830655 1098.557454618139 1098.925410137908 1092.00209597177 404.0029564415432 1091.098888884578 292.9999879955564
1506 0.005 7.53 1 1050.88495806747 1003.712807291193 1003.931324973231 1098.408427655291 1098.545037873328 1098.911709197444 1091.989724525466 404.0194966970493 1091.090506037876 292.9999880165452
1507 0.005 7.535 1 1050.891772320977 1003.713831898495 1003.932338795955 1098.420973738496 1098.557455229423 1098.925410320129 1092.002099594436 404.0360019681395 1091.09889631946 292.999987995569
1508 0.005 7.54 1 1050.885959657551 1003.714782267542 1003.933299740133 1098.408427015291 1098.545037585713 1098.911707887821 1091.989732118685 404.0524802725603 1091.090505233401 292.9999880165278
1509 0.005 7.545 1 1050.892770245436 1003.715800548353 1003.934307232497 1098.420971754279 1098.55745390343 1098.925409688309 1092.002108509848 404.0689241023643 1091.098896622708 292.9999879956012
1510 0.005 7.55 1 1050.886958278949 1003.716744637116 1003.935261888948 1098.408429923807 1098.545039570829 1098.91171031272 1091.989735606817 404.0853409035009 1091.090515529176 292.9999880164793
1511 0.005 7.555 1 1050.893763678604 1003.717756638401 1003.936263100283 1098.42097001412 1098.557452464585 1098.925407166213 1092.002111231717 404.1017236932424 1091.098901565445 292.9999879955931
1512 0.005 7.56 1 1050.887948081568 1003.718694494713 1003.937211516806 1098.408431148162 1098.54504065187 1098.911710941247 1091.989742831555 404.1180794522272 1091.090517621452 292.9999880164564
1513 0.005 7.565 1 1050.894750039464 1003.719700278764 1003.938206507659 1098.420968857147 1098.557451275094 1098.925406327426 1092.002122407836 404.1344011024199 1091.09890251507 292.9999879956069
1514 0.005 7.57 1 1050.88893361743 1003.720631955176 1003.939148740221 1098.408433465077 1098.545042424265 1098.91171353001 1091.989746371002 404.1506963565206 1091.090528113503 292.9999880164343
1515 0.005 7.575 1 1050.895731057288 1003.721631578135 1003.940137563443 1098.420969287658 1098.557451508226 1098.925405594262 1092.00212598263 404.166957419662 1091.098906769505 292.9999879956018
1516 0.005 7.58 1 1050.88991035424 1003.722557126695 1003.941073664151 1098.408433073463 1098.54504272996 1098.911712454739 1091.989756097178 404.1831915647248 1091.090528999819 292.9999880164374
1517 0.005 7.585 1 1050.896704663231 1003.723550638155 1003.942056371208 1098.420968492958 1098.557450907226 1098.925405428443 1092.002136088833 404.1993918022623 1091.098909223054 292.9999879955651
1518 0.005 7.59 1 1050.890882716219 1003.724470110487 1003.942986388495 1098.40843411808 1098.545042988132 1098.911713961216 1091.989758407665 404.2155653903459 1091.090537027331 292.9999880164621
1519 0.005 7.595 1 1050.897674147614 1003.725457567126 1003.94396303722 1098.420969939085 1098.557451517264 1098.925405256727 1092.002140028416 404.23170525724 1091.098916803705 292.9999879955278
1520 0.005 7.600000000000001 1 1050.891845752819 1003.72637100397 1003.944887018027 1098.408431573564 1098.545041677039 1098.91171150677 1091.98976741962 404.2478186469975 1091.090535766857 292.9999880165036
1521 0.005 7.605 1 1050.898636046909 1003.727352462931 1003.945857662821 1098.420971289798 1098.557453079216 1098.925407279867 1092.002147681588 404.2638983991017 1091.098920900497 292.9999879955371
1522 0.005 7.61 1 1050.892807583875 1003.728259935523 1003.946775669632 1098.408434193494 1098.545042983844 1098.911713285594 1091.989776959029 404.2799518099669 1091.090544305741 292.9999880164582
1523 0.005 7.615 1 1050.899593135658 1003.729235446197 1003.947740363456 1098.420972280835 1098.557453069968 1098.925406906052 1092.002152453887 404.2959718511441 1091.098927087384 292.9999879955691
1524 0.005 7.62 1 1050.893757795781 1003.730136972051 1003.948652425959 1098.408429669217 1098.545039881834 1098.911709378244 1091.989781781142 404.311965541795 1091.09054403279 292.9999880164359
1525 0.005 7.625 1 1050.900542730235 1003.731106589032 1003.949611215733 1098.420973266963 1098.557454704443 1098.925408847482 1092.002161147859 404.3279259188087 1091.098929173678 292.9999879955728
1526 0.005 7.63 1 1050.894707190819 1003.73200224604 1003.950517404164 1098.40843214593 1098.545041512526 1098.91171164115 1091.989786192467 404.3438602687357 1091.090552635164 292.999988016393
1527 0.005 7.635 1 1050.901488649426 1003.732966023567 1003.951470351125 1098.420975224304 1098.557455678699 1098.925408550281 1092.002167878292 404.3597612765829 1091.098935274606 292.9999879955742
1528 0.005 7.640000000000001 1 1050.895646222801 1003.733855837649 1003.952370696517 1098.408429336289 1098.545039588992 1098.911709154946 1091.98979030407 404.3756358518961 1091.090553046153 292.9999880163896
1529 0.005 7.645 1 1050.902426122112 1003.734813818455 1003.953317837271 1098.420974522712 1098.557455258961 1098.925408739765 1092.002177872473 404.3914775598023 1091.098936409131 292.9999879955706
1530 0.005 7.65 1 1050.89658325495 1003.735697864411 1003.954212408756 1098.408431885699 1098.545041728825 1098.911711807382 1091.989793049974 404.4072936409336 1091.09056280627 292.9999880163949
1531 0.005 7.655 1 1050.903359575577 1003.736650096722 1003.955153795659 1098.420975306748 1098.557454974541 1098.925407938857 1092.002184403479 404.4230767769843 1091.098940573484 292.999987995513
1532 0.005 7.66 1 1050.897511223161 1003.73752841355 1003.956042638727 1098.408430947417 1098.545041391639 1098.911710517015 1091.989799561309 404.4388338231475 1091.090563967316 292.9999880164318
1533 0.005 7.665 1 1050.90428739626 1003.738474954737 1003.956978326517 1098.420976539063 1098.557455812192 1098.925408783735 1092.002197396424 404.4545582552681 1091.098944139337 292.9999879954663
1534 0.005 7.67 1 1050.898433561912 1003.73934758102 1003.957861479833 1098.408429192689 1098.545039963081 1098.911709964758 1091.989799768205 404.4702574098375 1091.090568125221 292.9999880164592
1535 0.005 7.675 1 1050.905209831182 1003.740288475633 1003.95879151855 1098.420978207648 1098.557457361643 1098.925409642907 1092.002200615454 404.485923857283 1091.098952589462 292.9999879954343
1536 0.005 7.68 1 1050.899351566217 1003.741155477511 1003.959669032704 1098.408429476686 1098.545039985844 1098.911709343806 1091.989808315088 404.5015651966876 1091.090570980087 292.9999880164609
1537 0.005 7.685 1 1050.906125260184 1003.742090778728 1003.960593474133 1098.420979318558 1098.557458474496 1098.925410843442 1092.002212791877 404.5171737656736 1091.0989555983 292.9999879954407
1538 0.005 7.69 1 1050.900263304852 1003.742952194586 1003.9614654076 1098.408428459634 1098.545038489483 1098.911708202962 1091.989811429968 404.5327572055209 1091.090576202811 292.9999880163891
1539 0.005 7.695 1 1050.907035173061 1003.743881943361 1003.962384285272 1098.420980192287 1098.557459349075 1098.925411416662 1092.002213692727 404.5483079206604 1091.098962017634 292.9999879954466
1540 0.005 7.7 1 1050.901169738626 1003.744737822972 1003.963250678423 1098.408427529288 1098.545037946751 1098.911706760124 1091.989820938486 404.5638336379492 1091.090578002329 292.9999880163591
1541 0.005 7.705 1 1050.907939303756 1003.745662073796 1003.964164055506 1098.420981819355 1098.557461104287 1098.92541297807 1092.00222433159 404.5793267717247 1091.098965788726 292.9999879954489
1542 0.005 7.71 1 1050.902071061662 1003.746512458029 1003.965024952366 1098.408427018179 1098.545036961904 1098.911706781691 1091.98982552853 404.5947950842883 1091.09058262206 292.9999880163084
1543 0.005 7.715 1 1050.908838234605 1003.747431243894 1003.965932866414 1098.420983053225 1098.557461715906 1098.925413229474 1092.002226120078 404.6102309252561 1091.09897157076 292.9999879954564
1544 0.005 7.72 1 1050.902966775763 1003.748276187847 1003.966788315049 1098.408426819578 1098.545036798957 1098.911705618808 1091.989835694313 404.625641402219 1091.090585302055 292.9999880163064
1545 0.005 7.725000000000001 1 1050.909729480954 1003.749189550311 1003.967690800601 1098.420981648594 1098.557460825856 1098.92541248962 1092.002232330477 404.6410203309862 1091.098973567968 292.9999879954198
1546 0.005 7.73 1 1050.903857802935 1003.750029100813 1003.96854085224 1098.408427541838 1098.545037646698 1098.911706694566 1091.989840866159 404.6563743742267 1091.090591819261 292.9999880162999
1547 0.005 7.735 1 1050.91061884419 1003.750937085084 1003.969437960553 1098.420984711372 1098.557462630934 1098.925414384129 1092.002240436264 404.6716964946883 1091.098980131021 292.9999879953495
1548 0.005 7.74 1 1050.904740975615 1003.751771270055 1003.970282646099 1098.408425793198 1098.545036415887 1098.911704561074 1091.989847763426 404.6869938200891 1091.090591062403 292.9999880163762
1549 0.005 7.745 1 1050.911500395227 1003.752673922641 1003.971174417069 1098.420983810262 1098.557462234665 1098.925413860638 1092.002247263917 404.702259421909 1091.098984137121 292.9999879953223
1550 0.005 7.75 1 1050.905621175736 1003.753502803361 1003.972013792461 1098.408427662481 1098.54503779791 1098.911706510641 1091.98985164686 404.7175002759557 1091.09059770614 292.9999880163681
1551 0.005 7.755 1 1050.912378073245 1003.754400174755 1003.972900277293 1098.420984367491 1098.557461929057 1098.925413015949 1092.002251699282 404.7327094804176 1091.098989158511 292.9999879953181
1552 0.005 7.76 1 1050.906493880044 1003.755223782526 1003.973734378146 1098.408426546252 1098.545037386118 1098.911705355339 1091.989858709138 404.7478941321323 1091.090599427494 292.999988016359
1553 0.005 7.765000000000001 1 1050.913249225297 1003.756115925499 1003.97461562843 1098.420985338021 1098.557462835084 1098.925414172175 1092.00226487176 404.7630472623278 1091.098991090028 292.9999879953513
1554 0.005 7.77 1 1050.907362343331 1003.756934310271 1003.975444503372 1098.408426787682 1098.545037131023 1098.911705660476 1091.989860889727 404.7781763438364 1091.090604975623 292.9999880163201
1555 0.005 7.775 1 1050.914115250079 1003.757821244244 1003.976320540926 1098.420984338119 1098.557462184636 1098.925413219991 1092.002264114815 404.7932738669294 1091.098996782812 292.9999879953778
1556 0.005 7.78 1 1050.908226094213 1003.758634462971 1003.977144246318 1098.408428965846 1098.545039170844 1098.91170684234 1091.989868522526 404.8083469939183 1091.090608210344 292.9999880163335
1557 0.005 7.785 1 1050.914974922535 1003.759516243617 1003.978015128512 1098.42098319966 1098.557461447556 1098.92541200171 1092.002274265471 404.8233887910324 1091.098996904111 292.999987995424
1558 0.005 7.79 1 1050.909086044303 1003.76032433957 1003.97883370394 1098.408430652385 1098.545039897562 1098.911708075765 1091.989875121351 404.838406323904 1091.09061716739 292.9999880163479
1559 0.005 7.795 1 1050.915829338406 1003.761200993138 1003.979699462127 1098.420981580593 1098.557459838511 1098.92541086513 1092.002272492392 404.8533926335497 1091.099000734837 292.9999879954514
1560 0.005 7.8 1 1050.909939934639 1003.762004015575 1003.98051295434 1098.408432309985 1098.545041334849 1098.911708268279 1091.989887193694 404.8683547159484 1091.090619264351 292.999988016377
1561 0.005 7.805000000000001 1 1050.916677209544 1003.76287558136 1003.98137362788 1098.42097904138 1098.557458763246 1098.925409634839 1092.002275456469 404.8832861085803 1091.099001550259 292.9999879954566
1562 0.005 7.81 1 1050.910788904392 1003.763673572167 1003.982182082192 1098.408434158925 1098.545042409659 1098.911709662795 1091.989892970175 404.8981937269334 1091.090625140833 292.9999880164042
1563 0.005 7.815 1 1050.917523448314 1003.764540106614 1003.983037720088 1098.420980000792 1098.557458816526 1098.92541002992 1092.00227620246 404.9130699911909 1091.099011027982 292.9999879954366
1564 0.005 7.82 1 1050.911631903792 1003.765333101486 1003.983841170918 1098.408434917776 1098.545043123064 1098.911709261036 1091.989905245704 404.9279225858933 1091.090625009142 292.9999880164567
1565 0.005 7.825 1 1050.918360239437 1003.766194631034 1003.984691806239 1098.420976407459 1098.557456657259 1098.92540769157 1092.002277473156 404.9427440695696 1091.099010334909 292.9999879954605
1566 0.005 7.83 1 1050.912471595727 1003.766982678287 1003.985490302083 1098.408437182334 1098.545044545104 1098.911711080605 1091.989912663391 404.9575421550629 1091.090632195315 292.9999880164393
1567 0.005 7.835 1 1050.919195592809 1003.767839253365 1003.986335983598 1098.420976122884 1098.5574565327 1098.925407467774 1092.00227832674 404.9723089027179 1091.099016266102 292.9999879955226
1568 0.005 7.84 1 1050.913304668312 1003.768622392498 1003.987129565996 1098.408438209089 1098.545045277151 1098.911711070984 1091.989920711739 404.987052348096 1091.090633725727 292.999988016413
1569 0.005 7.845 1 1050.920023508131 1003.76947405125 1003.987970334494 1098.420974200649 1098.557454895011 1098.92540615061 1092.002282811561 405.0017652060271 1091.099015909446 292.9999879955686
1570 0.005 7.850000000000001 1 1050.91413432034 1003.770252320323 1003.988759035945 1098.408441529049 1098.545048028212 1098.911713912236 1091.989927953443 405.0164548264129 1091.090640831753 292.9999880163833
1571 0.005 7.855 1 1050.920848900304 1003.771099117086 1003.989594941606 1098.420974029231 1098.557454539313 1098.925405145357 1092.00228829934 405.0311138351444 1091.099021035223 292.9999879955954
1572 0.005 7.86 1 1050.914957249703 1003.771872545066 1003.990378798704 1098.408441875177 1098.545048256256 1098.911714023106 1091.989931808911 405.0457495744073 1091.090645715102 292.9999880163923
1573 0.005 7.865 1 1050.921667329374 1003.7727145221 1003.99120987669 1098.420970933019 1098.55745187085 1098.925402295239 1092.002294940388 405.0603549323519 1091.099019612169 292.9999879955925
1574 0.005 7.87 1 1050.915775130826 1003.773483155019 1003.991988940255 1098.408443052011 1098.545050050304 1098.911716222755 1091.989930715722 405.0749368827259 1091.090652947222 292.9999880163858
1575 0.005 7.875 1 1050.922485025377 1003.774320361976 1003.992815240292 1098.4209731932 1098.557453103283 1098.925403168086 1092.002304257519 405.0894887097086 1091.099026502139 292.9999879955725
1576 0.005 7.88 1 1050.916587009217 1003.775084234189 1003.993589542751 1098.408443450826 1098.545050245589 1098.911716177124 1091.989936948907 405.1040173972742 1091.090653452355 292.9999880164166
1577 0.005 7.885 1 1050.923294653817 1003.775916694489 1003.994411091455 1098.42097211642 1098.55745214559 1098.925401800587 1092.002315447635 405.1185160641587 1091.099024706524 292.9999879955128
1578 0.005 7.890000000000001 1 1050.917396680428 1003.776675866962 1003.995180685545 1098.40844503127 1098.545051846194 1098.911718241995 1091.989938836288 405.1329915261578 1091.090660947008 292.9999880164163
1579 0.005 7.895 1 1050.924102940415 1003.777503604453 1003.995997524428 1098.420974297586 1098.557453569207 1098.925402996398 1092.002319634744 405.1474374101794 1091.099035653387 292.9999879954925
1580 0.005 7.9 1 1050.918195605169 1003.778258060194 1003.996762403714 1098.408439540191 1098.54504776102 1098.911713180077 1091.989940361584 405.1618598420847 1091.090657264311 292.9999880164422
1581 0.005 7.905 1 1050.924904252372 1003.779081140379 1003.997574573661 1098.420976394319 1098.557455687127 1098.925405354704 1092.002329832721 405.1762528820528 1091.09903831922 292.9999879954939
1582 0.005 7.91 1 1050.918995579906 1003.779830952481 1003.998334806736 1098.408441282019 1098.545048465656 1098.911714783952 1091.989946295849 405.1906210468437 1091.090663761542 292.9999880163919
1583 0.005 7.915 1 1050.925701640067 1003.7806494041 1003.999142344299 1098.420977931978 1098.5574565811 1098.925405586255 1092.002331458581 405.2049608875737 1091.099044520883 292.999987995527
1584 0.005 7.92 1 1050.919788118491 1003.7813945935 1003.999897952805 1098.408438099995 1098.545046132467 1098.911711466843 1091.98995236963 405.2192777927509 1091.090664646803 292.9999880163617
1585 0.005 7.925 1 1050.926492515662 1003.782208460739 1004.00070090677 1098.420978648166 1098.557457362352 1098.925407203586 1092.002337654208 405.2335659071543 1091.099046418855 292.9999879955462
1586 0.005 7.930000000000001 1 1050.920577899458 1003.782949075087 1004.001451936347 1098.408438267219 1098.545046077325 1098.91171182503 1091.98995721836 405.2478310861803 1091.090669965652 292.9999880163204
1587 0.005 7.935 1 1050.927280092119 1003.783758393462 1004.002250335854 1098.420980277346 1098.557458853978 1098.925407759638 1092.002342297353 405.2620670038069 1091.099050603242 292.9999879955491
1588 0.005 7.94 1 1050.921362933017 1003.784494472787 1004.002996824748 1098.408438624641 1098.545046461161 1098.911711639523 1091.989964133724 405.2762801688581 1091.090673377845 292.9999880163076
1589 0.005 7.945 1 1050.928062637436 1003.785299274725 1004.00379070502 1098.420980512496 1098.557458624322 1098.925407776318 1092.002350378933 405.2904641521637 1091.09905342131 292.9999879955359
1590 0.005 7.95 1 1050.922142746181 1003.786030849102 1004.004532695922 1098.408438422992 1098.545046122239 1098.911711648044 1091.989967624885 405.3046255098864 1091.090678162912 292.9999880163143
1591 0.005 7.955 1 1050.928840903034 1003.786831169072 1004.005322091144 1098.420981135242 1098.557459006714 1098.925407881873 1092.00235561906 405.3187577152426 1091.099057919815 292.9999879954859
1592 0.005 7.96 1 1050.922916776906 1003.787558274714 1004.006059605122 1098.408437616895 1098.545045882153 1098.911710963971 1091.989972145043 405.3328679640528 1091.090678133858 292.9999880163667
1593 0.005 7.965 1 1050.929614205708 1003.788354152585 1004.006844556439 1098.420981013595 1098.557458593269 1098.925407517545 1092.00236463555 405.3469490574687 1091.099059587361 292.9999879954138
1594 0.005 7.97 1 1050.923687775261 1003.789076823453 1004.007577638306 1098.408437729946 1098.545046169571 1098.911711826516 1091.989972831334 405.3610073057542 1091.090683458377 292.9999880163895
1595 0.005 7.975000000000001 1 1050.930386548678 1003.789868307915 1004.008358181768 1098.420984741161 1098.557461305694 1098.925409398807 1092.002371189229 405.3750369117366 1091.09906855394 292.9999879953968
1596 0.005 7.98 1 1050.924451597905 1003.790586569684 1004.00908686276 1098.408435272532 1098.54504451755 1098.911709403067 1091.989977103647 405.3890439276505 1091.090682169171 292.9999880163674
1597 0.005 7.985 1 1050.931150308237 1003.791373687352 1004.009863036508 1098.420984640981 1098.557461099361 1098.925409764672 1092.002383117794 405.4030225005905 1091.099068948883 292.9999879953832
1598 0.005 7.99 1 1050.925215270135 1003.792087593792 1004.010587352935 1098.408437197397 1098.545045412049 1098.911711048981 1091.989980810565 405.4169787523774 1091.090691641528 292.9999880163211
1599 0.005 7.995 1 1050.931910068188 1003.792870366829 1004.011359185864 1098.420984080454 1098.557460612721 1098.925408129962 1092.00238327252 405.4309065580727 1091.099072771723 292.9999879954045
1600 0.005 8 1 1050.925972604305 1003.793579948366 1004.012079177885 1098.408436589007 1098.545045261277 1098.911710474631 1091.989988208318 405.4448119406719 1091.090693713454 292.9999880162871
1601 0.005 8.005000000000001 1 1050.932666415425 1003.79435842875 1004.012846709411 1098.420986735972 1098.557463355151 1098.925410956193 1092.002393462307 405.4586890907665 1091.099075878368 292.9999879954228
1602 0.005 8.01 1 1050.926724917452 1003.795063706666 1004.013562401411 1098.408433723812 1098.545042432656 1098.911707830103 1091.989989820534 405.4725438998773 1091.090696698515 292.9999880162702
1603 0.005 8.015000000000001 1 1050.93341641318 1003.795837909412 1004.014325649963 1098.420986086056 1098.557462635559 1098.925410582137 1092.002393757027 405.4863699054678 1091.099078572721 292.9999879954232
1604 0.005 8.02 1 1050.927474733485 1003.796538942132 1004.015037092226 1098.408435524201 1098.54504373709 1098.911708728558 1091.989999135792 405.5001741199047 1091.090699342079 292.9999880162736
1605 0.005 8.025 1 1050.934163917841 1003.797308911437 1004.015796110068 1098.420987431002 1098.557463847704 1098.925411170858 1092.002400882197 405.5139505455515 1091.099082476704 292.9999879953948
1606 0.005 8.029999999999999 1 1050.928219874926 1003.798005722874 1004.016503324393 1098.408434967113 1098.545042967738 1098.911708196671 1091.990004729624 405.5277048724879 1091.090703187211 292.999988016285
1607 0.005 8.035 1 1050.934906452129 1003.798771480915 1004.017258133311 1098.420987444098 1098.557464056639 1098.925411452592 1092.002400499379 405.5414313977796 1091.099089603436 292.9999879953569
1608 0.005 8.040000000000001 1 1050.928960835537 1003.799464110186 1004.017961159577 1098.408435307395 1098.545043169547 1098.911707499145 1091.990015731414 405.5551358544329 1091.090705959148 292.9999880163084
1609 0.005 8.045 1 1050.935643541925 1003.800225694511 1004.018711794121 1098.420987178235 1098.557463950934 1098.925411753383 1092.002406413947 405.5688125654652 1091.099090441375 292.9999879953268
1610 0.005 8.050000000000001 1 1050.929696968669 1003.800914166556 1004.019410658646 1098.408435384123 1098.545043216262 1098.911707830279 1091.990017603284 405.5824673419086 1091.090709139017 292.9999880162856
1611 0.005 8.055 1 1050.936379380524 1003.801671621831 1004.02015716356 1098.420989106047 1098.557465518243 1098.925412641467 1092.002409417528 405.5960944234923 1091.099097877418 292.9999879953377
1612 0.005 8.06 1 1050.930428522366 1003.802355968835 1004.020851902166 1098.4084345388 1098.545042251273 1098.911706049518 1091.990025140194 405.6096997061252 1091.090710954204 292.9999880162892
1613 0.005 8.065 1 1050.937107977345 1003.803109312578 1004.02159429555 1098.420988095643 1098.557465022059 1098.92541288913 1092.002416693013 405.6232773930191 1091.099097619691 292.9999879953602
1614 0.005 8.07 1 1050.931157204613 1003.803789571323 1004.022284946884 1098.408436234689 1098.545043495376 1098.911707663526 1091.99002703204 405.6368333138078 1091.090716277558 292.9999880162243
1615 0.005 8.074999999999999 1 1050.937834693862 1003.804538842422 1004.023023260062 1098.420987871385 1098.557464186132 1098.925411294563 1092.002418705119 405.6503629779246 1091.099102499579 292.9999879953765
1616 0.005 8.08 1 1050.931884741416 1003.80521500698 1004.023709811353 1098.408434363625 1098.545040407567 1098.911704587728 1091.990029080226 405.6638691739963 1091.090725124108 292.9999880167719
1617 0.005 8.085000000000001 1 1050.938555448329 1003.805960239825 1004.024444087972 1098.420986358854 1098.557463653198 1098.925411334266 1092.002429712217 405.6773496738609 1091.099101434902 292.9999879957955
1618 0.005 8.09 1 1050.932607048104 1003.806632395932 1004.025126629406 1098.408438936091 1098.545043833707 1098.911708705286 1091.990034626174 405.6908069036657 1091.090733682913 292.9999880169369
1619 0.005 8.095000000000001 1 1050.939273003527 1003.807373605052 1004.025856876726 1098.42098489638 1098.557461845155 1098.92540853345 1092.002429126039 405.704238659777 1091.099105342123 292.9999879958543
1620 0.005 8.1 1 1050.933321276602 1003.808041768312 1004.026535426349 1098.408437276597 1098.545042893345 1098.911706796034 1091.990038848957 405.7176472561663 1091.09073398514 292.9999880169976
1621 0.005 8.105 1 1050.939987017082 1003.808779002413 1004.02726169975 1098.420985901088 1098.557462823995 1098.925410407644 1092.002439653875 405.7310305149355 1091.09910911775 292.9999879958161
1622 0.005 8.109999999999999 1 1050.93403257113 1003.809443202164 1004.027936283648 1098.40843768145 1098.545042886477 1098.911707261845 1091.990042300962 405.7443902845987 1091.090737787626 292.9999880170377
1623 0.005 8.115 1 1050.940696679915 1003.810176483787 1004.028658603537 1098.420985916669 1098.557463048002 1098.925409610037 1092.002439383024 405.7577251536414 1091.099113877679 292.9999879957951
1624 0.005 8.120000000000001 1 1050.934740540055 1003.810836756993 1004.029329257099 1098.40843791574 1098.54504334437 1098.911707256845 1091.990048978259 405.7710368642973 1091.090740185535 292.9999880170635
1625 0.005 8.125 1 1050.94140221705 1003.811566126283 1004.030047659496 1098.420986703264 1098.557463092155 1098.925410311366 1092.002447936964 405.7843238070574 1091.099116034219 292.9999879958365
1626 0.005 8.130000000000001 1 1050.935443364398 1003.812222490934 1004.03071440052 1098.408436930226 1098.545042633447 1098.911706597592 1091.990053555303 405.797587465221 1091.090743037532 292.9999880170435
1627 0.005 8.135 1 1050.942105388436 1003.81294798443 1004.031428928299 1098.420989394533 1098.557465671779 1098.925412030715 1092.002450522729 405.8108263316112 1091.09912270572 292.999987995893
1628 0.005 8.140000000000001 1 1050.9361436488 1003.813600475215 1004.032091799417 1098.408436521771 1098.545042043409 1098.911705613242 1091.990059843168 405.8240421497129 1091.090745141476 292.9999880170458
1629 0.005 8.145 1 1050.942800746177 1003.814322101956 1004.032802458991 1098.420987239722 1098.557463707893 1098.925410801495 1092.002454231532 405.8372332488906 1091.099121845192 292.9999879959403
1630 0.005 8.15 1 1050.93684008641 1003.814970757239 1004.033461488999 1098.408437306569 1098.545042872309 1098.911706049141 1091.990067016415 405.8504014490953 1091.090748990113 292.999988017024
1631 0.005 8.154999999999999 1 1050.943496945808 1003.815688571688 1004.034168332291 1098.42099076811 1098.557466605971 1098.92541339074 1092.002460916116 405.8635449782128 1091.099129234628 292.9999879959936
1632 0.005 8.16 1 1050.937530845295 1003.816333401908 1004.03482353661 1098.408435537099 1098.545041366428 1098.911704564428 1091.990070255652 405.876665012699 1091.090750641685 292.9999880170622
1633 0.005 8.165000000000001 1 1050.944183934772 1003.817047410425 1004.03552657707 1098.420987149309 1098.557463599842 1098.925409883435 1092.002464928459 405.8897608518886 1091.099126896326 292.9999879959819
1634 0.005 8.17 1 1050.938219565388 1003.817688459365 1004.036178001043 1098.408437115399 1098.545043016991 1098.91170673657 1091.990070974353 405.9028342035722 1091.090757447531 292.9999880170656
1635 0.005 8.175000000000001 1 1050.94487235829 1003.818398704061 1004.036877269291 1098.420989132638 1098.557464711134 1098.925410931788 1092.002468135772 405.9158830788353 1091.099133478927 292.9999879959637
1636 0.005 8.18 1 1050.938903545629 1003.819036005972 1004.037524943501 1098.408438285294 1098.545044122057 1098.911707032055 1091.990076683006 405.9289095094268 1091.090758535297 292.9999880171364
1637 0.005 8.185 1 1050.945553977139 1003.819742509866 1004.03822047489 1098.420987906848 1098.557463279992 1098.925409358883 1092.002478318328 405.9419115048053 1091.099134102757 292.9999879959068
1638 0.005 8.19 1 1050.93958296723 1003.820376079109 1004.0388644149 1098.408438174527 1098.54504439969 1098.911708063555 1091.990076936816 405.9548911006662 1091.090762488302 292.9999880171719
1639 0.005 8.195 1 1050.946233970462 1003.821078877591 1004.039556233711 1098.42098900118 1098.557464113702 1098.925409826071 1092.002479783723 405.9678463580487 1091.099140490868 292.9999879958972
1640 0.005 8.199999999999999 1 1050.94025953407 1003.821708750514 1004.040196478861 1098.408438411323 1098.545044509082 1098.911707345894 1091.990083533383 405.9807792959733 1091.09076517351 292.9999880171844
1641 0.005 8.205 1 1050.946908966209 1003.822407873939 1004.040884622527 1098.420989544052 1098.557464607664 1098.92541030621 1092.002489351183 405.9936879954232 1091.099143232762 292.9999879958925
1642 0.005 8.210000000000001 1 1050.94093159766 1003.823034069061 1004.041521191166 1098.40843710786 1098.545042845478 1098.911706324045 1091.990085370137 406.0065751878449 1091.090767575546 292.9999880171274
1643 0.005 8.215 1 1050.947580585345 1003.823729542512 1004.042205679912 1098.420991100751 1098.557466258787 1098.925411878451 1092.002490141417 406.0194379966524 1091.099147879372 292.9999879959103
1644 0.005 8.220000000000001 1 1050.941600288682 1003.8243520931 1004.04283860011 1098.40843643999 1098.545042367857 1098.911705244395 1091.99009145723 406.0322782550595 1091.090767739058 292.9999880171101
1645 0.005 8.225 1 1050.948247182889 1003.825043945318 1004.043519468553 1098.42099163043 1098.557467225987 1098.925412450367 1092.002498602176 406.045094665154 1091.099147625007 292.9999879959211
1646 0.005 8.23 1 1050.942267290793 1003.825662887496 1004.044148781135 1098.408437131628 1098.545042229185 1098.911705122753 1091.990098777185 406.0578888909018 1091.090773859844 292.999988017075
1647 0.005 8.234999999999999 1 1050.948910490927 1003.826351132687 1004.04482604033 1098.420991011574 1098.557466389416 1098.925411920885 1092.002498011354 406.07065945885 1091.099151582395 292.9999879959244
1648 0.005 8.24 1 1050.942929386914 1003.826966491653 1004.04545176595 1098.408437679612 1098.545042717642 1098.911705054571 1091.990105916135 406.083407911839 1091.090775026869 292.9999880170389
1649 0.005 8.245000000000001 1 1050.949568386923 1003.827651149086 1004.046125439373 1098.420988877718 1098.557465117217 1098.925411136931 1092.002498492509 406.0961327439851 1091.099152945566 292.9999879959466
1650 0.005 8.25 1 1050.943588602599 1003.828262960604 1004.046747612351 1098.408439149226 1098.545043868163 1098.911706104743 1091.990110420617 406.1088354456029 1091.090780619037 292.9999880170417
1651 0.005 8.255000000000001 1 1050.950225096111 1003.828944078232 1004.047417745527 1098.420989843715 1098.557465908958 1098.925411367363 1092.002502618561 406.1215145498866 1091.099157074836 292.9999879958895
1652 0.005 8.26 1 1050.944245351992 1003.829552377048 1004.048036398359 1098.408441754109 1098.545045510554 1098.9117073363 1091.990123033491 406.1341712875701 1091.090783771197 292.9999880170819
1653 0.005 8.265000000000001 1 1050.950876257426 1003.830229959711 1004.048703004818 1098.420986567485 1098.557463057905 1098.925408764412 1092.002505620015 406.1468047653644 1091.099158641317 292.9999879958447
1654 0.005 8.27 1 1050.944895949563 1003.830834753908 1004.049318153516 1098.408441599731 1098.545045799641 1098.911707752938 1091.990125704812 406.1594161815916 1091.090787824075 292.9999880171018
1655 0.005 8.275 1 1050.951524237806 1003.831508832145 1004.049981257254 1098.42098509971 1098.557462008587 1098.925407999921 1092.002503434255 406.1720045314996 1091.099160949143 292.9999879958264
1656 0.005 8.279999999999999 1 1050.945544691796 1003.832110163842 1004.050592932979 1098.408444614322 1098.545048068326 1098.911709261274 1091.99013255407 406.1845709426339 1091.0907885652 292.9999880170643
1657 0.005 8.285 1 1050.952162774263 1003.832780700516 1004.051252524604 1098.420975947396 1098.557457216824 1098.925404521878 1092.002498356953 406.1971150193776 1091.099158562178 292.9999879956967
1658 0.005 8.290000000000001 1 1050.946187518832 1003.833378560594 1004.051860715702 1098.408443967209 1098.545047065113 1098.911709072756 1091.99013197115 406.2096362551209 1091.090792612596 292.9999880169273
1659 0.005 8.295 1 1050.952804624798 1003.83404564311 1004.052516845291 1098.420976275249 1098.557457373016 1098.925405018799 1092.002500676481 406.2221354051393 1091.099159486246 292.9999879956533
1660 0.005 8.300000000000001 1 1050.946830117723 1003.834640089177 1004.053121617229 1098.408448124204 1098.545050329421 1098.911711591517 1091.990140720505 406.2346116820671 1091.090796589283 292.9999880168761
1661 0.005 8.305 1 1050.953442139825 1003.835303740723 1004.053774316979 1098.420973831816 1098.557455461328 1098.925402428282 1092.002510140969 406.2470660227866 1091.099158325572 292.9999879956586
1662 0.005 8.31 1 1050.947467334676 1003.835894781349 1004.054375683909 1098.408448271789 1098.545050580602 1098.911712418299 1091.990141569675 406.2594976239087 1091.090803503296 292.999988016826
1663 0.005 8.315 1 1050.954078002994 1003.836555034955 1004.055024983826 1098.420974492637 1098.557455818734 1098.925402775402 1092.002511428954 406.2719074138955 1091.09916335824 292.999987995655
1664 0.005 8.32 1 1050.948100405746 1003.83714269489 1004.0556229695 1098.408447652462 1098.545050131507 1098.911711272368 1091.990145472944 406.2842945672492 1091.090805415433 292.9999880168492
1665 0.005 8.324999999999999 1 1050.954708022023 1003.837799578386 1004.056268894113 1098.420972538305 1098.557454379241 1098.925401306216 1092.00251749942 406.2966600171901 1091.099163871796 292.9999879956459
1666 0.005 8.33 1 1050.948731811866 1003.838383897985 1004.056863534692 1098.40845035748 1098.545052507856 1098.911714578716 1091.990149117533 406.309002950958 1091.090810936764 292.999988016844
1667 0.005 8.335000000000001 1 1050.955337977936 1003.839037441586 1004.057506119459 1098.42097485027 1098.55745563815 1098.92540207746 1092.002520306963 406.3213242720359 1091.099169696984 292.999987995609
1668 0.005 8.34 1 1050.9493568411 1003.839618429682 1004.058097431912 1098.408447818077 1098.54505042583 1098.911711592804 1091.990154386726 406.3336231923166 1091.090810068473 292.9999880168695
1669 0.005 8.345000000000001 1 1050.955962763555 1003.840268654826 1004.058736693646 1098.420975243025 1098.557456747741 1098.925403193751 1092.002525285191 406.3459006255603 1091.099173075044 292.9999879955878
1670 0.005 8.35 1 1050.949980940235 1003.840846341868 1004.059324703716 1098.408447978693 1098.545050247649 1098.911711998406 1091.990157520017 406.3581555653039 1091.09081474651 292.9999880168263
1671 0.005 8.355 1 1050.956585904559 1003.841493285835 1004.059960686147 1098.420978001869 1098.557457945313 1098.925404617349 1092.002529080349 406.3703890102123 1091.099178402754 292.9999879955841
1672 0.005 8.359999999999999 1 1050.95059835822 1003.842067676948 1004.060545400751 1098.408444248466 1098.54504740128 1098.911708226274 1091.990161630783 406.3826003617951 1091.09080978004 292.9999880167871
1673 0.005 8.365 1 1050.957203391747 1003.842711354147 1004.061178113492 1098.420977894161 1098.557459448385 1098.925405867714 1092.002532526701 406.3947903783751 1091.099179894326 292.9999879956036
1674 0.005 8.370000000000001 1 1050.95121759611 1003.843282500759 1004.061759579428 1098.408447339893 1098.545049329783 1098.911710846142 1091.990165584311 406.406958251529 1091.090819051151 292.9999880167538
1675 0.005 8.375 1 1050.957820095852 1003.843922942634 1004.062389054319 1098.420979259553 1098.557459105437 1098.925404951781 1092.002539527716 406.4191048376403 1091.099184807876 292.9999879956116
1676 0.005 8.380000000000001 1 1050.951829100521 1003.844490843086 1004.062967278974 1098.408445134133 1098.54504840434 1098.911709363545 1091.990169502733 406.4312294505315 1091.090819203794 292.9999880167185
1677 0.005 8.385 1 1050.958431059716 1003.845128068413 1004.063593534829 1098.420978764835 1098.557459153068 1098.925405285075 1092.002544855226 406.4433330465887 1091.09918472986 292.9999879956017
1678 0.005 8.390000000000001 1 1050.952438784697 1003.84569275161 1004.064168542507 1098.408444626986 1098.545047784467 1098.91170937235 1091.990167686725 406.4554145170547 1091.090823317021 292.9999880166879
1679 0.005 8.395 1 1050.959041287372 1003.846326793691 1004.064791610029 1098.420980768985 1098.557460121452 1098.925405915791 1092.00255057908 406.4674749726275 1091.099189264562 292.9999879955485
1680 0.005 8.4 1 1050.953044892396 1003.846888288877 1004.065363429036 1098.408444477444 1098.545048018799 1098.911708799866 1091.990171989629 406.4795133877431 1091.090824154835 292.9999880167311
1681 0.005 8.404999999999999 1 1050.959646816925 1003.847519163515 1004.065983323797 1098.420980197079 1098.557459616231 1098.925405283616 1092.002558965182 406.4915309594527 1091.099191047221 292.9999879955012
1682 0.005 8.41 1 1050.953648733775 1003.848077499765 1004.066551989085 1098.408445088948 1098.545048629391 1098.911710384693 1091.990172013072 406.5035265547902 1091.090829893057 292.9999880167638
1683 0.005 8.415000000000001 1 1050.960251129389 1003.848705235182 1004.06716874181 1098.420982769443 1098.557461108881 1098.925406153559 1092.002563192451 406.5155013482323 1091.099197246063 292.9999879954281
1684 0.005 8.42 1 1050.954246971858 1003.849260426656 1004.067734263763 1098.408442945768 1098.545047294978 1098.91170786126 1091.99017757905 406.5274543128045 1091.090826812426 292.9999880167988
1685 0.005 8.425000000000001 1 1050.960850669886 1003.849885048348 1004.068347895682 1098.42098423575 1098.557462862544 1098.92540836128 1092.00257336558 406.5393869864923 1091.09919948107 292.999987995432
1686 0.005 8.43 1 1050.954845448254 1003.850437124669 1004.068910305027 1098.408443698399 1098.5450472987 1098.911708732172 1091.990179720398 406.5512976168675 1091.090833694919 292.9999880167644
1687 0.005 8.435 1 1050.961446838449 1003.851058648134 1004.069520844668 1098.420984542959 1098.557462423414 1098.925406976406 1092.002574281247 406.5631875622862 1091.099203118087 292.9999879954723
1688 0.005 8.44 1 1050.955437795294 1003.851607621598 1004.070080149988 1098.408440465857 1098.545044965199 1098.911705783368 1091.990184090334 406.5750557951152 1091.09083187983 292.9999880167579
1689 0.005 8.445 1 1050.962038868139 1003.852226068876 1004.070687607594 1098.420985314119 1098.557463797782 1098.925409392831 1092.002578586037 406.5869040625732 1091.099204931917 292.9999879955226
1690 0.005 8.449999999999999 1 1050.956030707559 1003.852771978986 1004.071243845337 1098.408442053716 1098.545045748137 1098.911706773813 1091.990189519215 406.5987303365087 1091.090837987075 292.9999880167335
1691 0.005 8.455 1 1050.962628292256 1003.85338736963 1004.071848252843 1098.420986329409 1098.557464534601 1098.925409125751 1092.002578637803 406.6105361577214 1091.099208261656 292.9999879955569
1692 0.005 8.460000000000001 1 1050.95661966082 1003.853930238632 1004.072401445282 1098.408442544689 1098.545046316359 1098.911706310546 1091.990198375366 406.6223203769611 1091.090840178154 292.9999880167467
1693 0.005 8.465 1 1050.963212922534 1003.854542586894 1004.07300281033 1098.42098412422 1098.557462685688 1098.925408100561 1092.002582509237 406.6340843088222 1091.099209280347 292.9999879955963
1694 0.005 8.470000000000001 1 1050.957205654611 1003.855082440777 1004.073552980936 1098.408444224961 1098.545047605709 1098.911708311752 1091.990204147002 406.6458267332502 1091.090845658615 292.9999880167617
1695 0.005 8.475 1 1050.963797586718 1003.855691780416 1004.074151339094 1098.420985997967 1098.557463824835 1098.925408335357 1092.002585647235 406.6575488212342 1091.099212530578 292.9999879955648
1696 0.005 8.48 1 1050.957785248355 1003.856228617792 1004.074698500676 1098.408441105986 1098.545045605392 1098.911705404128 1091.990204646886 406.6692495661815 1091.090844155895 292.9999880168334
1697 0.005 8.484999999999999 1 1050.964377461175 1003.856834966704 1004.075293865468 1098.420984940447 1098.557463156351 1098.925408102883 1092.002592001003 406.6809301997027 1091.099214392074 292.999987995556
1698 0.005 8.49 1 1050.958365300492 1003.857368830941 1004.075838050215 1098.408443219055 1098.545047122727 1098.911707827898 1091.990207478897 406.6925895638531 1091.090851110122 292.9999880168883
1699 0.005 8.495000000000001 1 1050.964955566912 1003.857972209194 1004.076430442219 1098.420985647949 1098.557462977803 1098.925407314941 1092.002592729056 406.7042289048576 1091.099218290394 292.9999879955312
1700 0.005 8.5 1 1050.958939895013 1003.8585031097 1004.076971665218 1098.40844288622 1098.545047713512 1098.911707458237 1091.990210732623 406.7158470487423 1091.09085130601 292.9999880168956
1701 0.005 8.505000000000001 1 1050.965531221594 1003.859103553762 1004.077561118706 1098.420986690187 1098.557463620514 1098.925408081371 1092.002604310215 406.7274446163724 1091.099221379013 292.9999879955724
1702 0.005 8.51 1 1050.95951150794 1003.85963150253 1004.078099395769 1098.408441543661 1098.545046210741 1098.911706912189 1091.990209152295 406.7390215659209 1091.090854162071 292.9999880168708
1703 0.005 8.515000000000001 1 1050.966102784759 1003.860229026837 1004.078685924432 1098.420987265637 1098.557464173961 1098.925407833384 1092.002606439366 406.7505785728744 1091.099222137206 292.9999879955768
1704 0.005 8.52 1 1050.960081442932 1003.860754057215 1004.079221283631 1098.408441789061 1098.545046701129 1098.911706822152 1091.990214724541 406.7621149 1091.090856062382 292.9999880168538
1705 0.005 8.525 1 1050.966671896019 1003.861348683233 1004.079804912751 1098.420988317444 1098.557464966505 1098.925409240909 1092.002616105669 406.773631168778 1091.099226230951 292.9999879956158
1706 0.005 8.529999999999999 1 1050.960647493549 1003.861870807791 1004.080337367524 1098.408440838819 1098.545045445533 1098.911705822407 1091.990215609565 406.7851264858353 1091.090859852014 292.999988016839
1707 0.005 8.535 1 1050.96723838439 1003.862462561935 1004.080918122373 1098.420990837803 1098.557467129144 1098.925410492228 1092.002619540042 406.7966018772162 1091.099228642436 292.999987995603
1708 0.005 8.540000000000001 1 1050.961211494782 1003.862981810379 1004.081447701518 1098.408440415929 1098.545044949231 1098.91170497003 1091.990223080101 406.8080564849227 1091.090860140114 292.9999880168274
1709 0.005 8.545 1 1050.967800000538 1003.863570693893 1004.082025585602 1098.420989641228 1098.557466755562 1098.925410507388 1092.002622527375 406.8194913880361 1091.099233294296 292.9999879956006
1710 0.005 8.550000000000001 1 1050.961772361555 1003.864087087993 1004.082552306465 1098.408439784374 1098.545044104409 1098.91170438133 1091.990225218044 406.8309056597278 1091.090863812655 292.9999880168589
1711 0.005 8.555 1 1050.968359204057 1003.86467311945 1004.083127343933 1098.420990622149 1098.557467371199 1098.925411236052 1092.00261863899 406.8423002937533 1091.099234471965 292.9999879955587
1712 0.005 8.56 1 1050.962332610988 1003.865186701804 1004.083651245289 1098.408442358469 1098.545045681085 1098.911704775891 1091.990239361083 406.8536744127359 1091.09086326737 292.9999880168947
1713 0.005 8.565 1 1050.968915219838 1003.865769900796 1004.084223451164 1098.420988997286 1098.557466759806 1098.925410679682 1092.00262156522 406.8650289436776 1091.09923929132 292.9999879955437
1714 0.005 8.57 1 1050.962888214721 1003.866280670729 1004.084744542524 1098.40844132316 1098.545044633508 1098.911703835734 1091.990244320981 406.8763630605079 1091.090866960253 292.9999880169012
1715 0.005 8.575000000000001 1 1050.969468456335 1003.86686105694 1004.085313937548 1098.420988929263 1098.557466816902 1098.925411240123 1092.002618902711 406.8876777167794 1091.099241881937 292.9999879955484
1716 0.005 8.58 1 1050.963440776193 1003.867369039119 1004.085832233609 1098.408442566201 1098.54504560039 1098.911704224761 1091.990250230306 406.8989719118651 1091.090866078431 292.9999880168619
1717 0.005 8.585000000000001 1 1050.970018166824 1003.867946632476 1004.086398841602 1098.420986990833 1098.557465574877 1098.925409979004 1092.002621731389 406.9102467952586 1091.09924249086 292.9999879956089
1718 0.005 8.59 1 1050.963992701743 1003.868451854528 1004.086914370127 1098.408444659718 1098.54504681193 1098.911705240625 1091.990254824653 406.9215012523821 1091.090873041573 292.9999880168299
1719 0.005 8.595000000000001 1 1050.970566275019 1003.869026677644 1004.087478210881 1098.42098670416 1098.557465084781 1098.925409605848 1092.002623772915 406.9327364118114 1091.099245244367 292.9999879956089
1720 0.005 8.6 1 1050.964539756931 1003.869529150054 1004.087990992875 1098.408445865912 1098.54504807857 1098.911706242362 1091.99026044831 406.9439513262927 1091.090875197945 292.9999880168066
1721 0.005 8.605 1 1050.971108879843 1003.870101208639 1004.088552070147 1098.420982624391 1098.557462228075 1098.92540669222 1092.002625558237 406.9551469807447 1091.099243934091 292.9999879956359
1722 0.005 8.609999999999999 1 1050.96508540137 1003.870600957799 1004.089062125569 1098.408448428521 1098.545049425312 1098.911708164218 1091.990260429951 406.9663224461283 1091.090882962245 292.9999880167771
1723 0.005 8.615 1 1050.971651962591 1003.871170284728 1004.089620469837 1098.420982460049 1098.557462016765 1098.925405981677 1092.002629394535 406.9774787591127 1091.099245526514 292.9999879956155
1724 0.005 8.620000000000001 1 1050.965627794587 1003.871667337611 1004.090127824307 1098.40845206877 1098.545052712429 1098.911710819378 1091.990268149188 406.9886153611332 1091.090886546526 292.9999880167774
1725 0.005 8.625 1 1050.972190537152 1003.872233945996 1004.090683455415 1098.420979264024 1098.557458861251 1098.925402949826 1092.002637726501 406.9997325788557 1091.099245475777 292.9999879955922
1726 0.005 8.630000000000001 1 1050.966164721922 1003.872728287749 1004.091188102358 1098.408450158237 1098.545051730765 1098.911710741591 1091.990262436323 407.0108288551187 1091.090889732133 292.9999880168077
1727 0.005 8.635 1 1050.972728806099 1003.873292209482 1004.091741043041 1098.42098138294 1098.55746071072 1098.925404199437 1092.002637417945 407.0219062428559 1091.099248014191 292.9999879955279
1728 0.005 8.640000000000001 1 1050.96670122481 1003.873783887002 1004.092243021633 1098.408452154109 1098.545053087086 1098.91171111183 1091.990272114282 407.0329643333841 1091.090889312182 292.9999880168571
1729 0.005 8.645 1 1050.973263649345 1003.874345142874 1004.09279329192 1098.420981099853 1098.557460366659 1098.925403909321 1092.00264799376 407.0440032132329 1091.099252020381 292.9999879955229
1730 0.005 8.65 1 1050.967233529775 1003.874834150751 1004.093292606743 1098.408450781547 1098.545052210619 1098.91171123396 1091.990271308583 407.0550226823485 1091.090893620204 292.9999880168351
1731 0.005 8.654999999999999 1 1050.973795980514 1003.875392753407 1004.093840225998 1098.420982064124 1098.557460956893 1098.925404135926 1092.002645756235 407.0660229115564 1091.099256860755 292.9999879955453
1732 0.005 8.66 1 1050.967763970677 1003.87587912427 1004.09433690022 1098.408450504941 1098.545051878423 1098.911709924574 1091.990279286765 407.0770037576729 1091.090892561898 292.999988016795
1733 0.005 8.665000000000001 1 1050.974325083448 1003.87643509786 1004.094881890059 1098.42098314796 1098.557461696723 1098.925405535269 1092.002651812876 407.0879651578072 1091.099258891188 292.9999879955879
1734 0.005 8.67 1 1050.968290650765 1003.876918829504 1004.095375928093 1098.408447879041 1098.545049518993 1098.9117083217 1091.990279366906 407.0989073828774 1091.090894323861 292.9999880167572
1735 0.005 8.675000000000001 1 1050.974852568896 1003.877472204289 1004.095918315814 1098.420985895445 1098.557464773826 1098.925407352835 1092.002655373951 407.1098305383697 1091.099262201501 292.9999879955928
1736 0.005 8.68 1 1050.968817117306 1003.877953337488 1004.096409752448 1098.408449333547 1098.545050646571 1098.911708833991 1091.990287291988 407.1207351378592 1091.090897783543 292.9999880167305
1737 0.005 8.685 1 1050.975375316506 1003.878504107984 1004.096949540477 1098.420984476994 1098.557462977417 1098.925406351779 1092.002657877575 407.1316204788988 1091.099263914963 292.9999879956138
1738 0.005 8.69 1 1050.969338631844 1003.878982645202 1004.097438384866 1098.408448032713 1098.545049685605 1098.911708138115 1091.990287103805 407.142486366339 1091.090899993961 292.9999880167056
1739 0.005 8.695 1 1050.975898171937 1003.879530851952 1004.097975600119 1098.420987289409 1098.557465387896 1098.925408058808 1092.002663670101 407.1533332637667 1091.09926786115 292.9999879955731
1740 0.005 8.700000000000001 1 1050.969858155958 1003.880006820027 1004.098461877714 1098.40844805022 1098.545049710582 1098.91170785818 1091.990292184027 407.1641609420109 1091.090899073177 292.9999880167401
1741 0.005 8.705 1 1050.97641640569 1003.880552461848 1004.098996528886 1098.420985859439 1098.557463972258 1098.92540686131 1092.002669708072 407.174969879981 1091.099267994038 292.9999879954966
1742 0.005 8.710000000000001 1 1050.970374981408 1003.881025875898 1004.09948025753 1098.408448101565 1098.545050050584 1098.911708479263 1091.99029093663 407.1857596589958 1091.090904030247 292.9999880167677
1743 0.005 8.715 1 1050.976934136481 1003.881568981786 1004.100012369609 1098.420987393084 1098.557464513365 1098.925407096605 1092.002673723657 407.1965307837526 1091.099274057893 292.9999879954246
1744 0.005 8.720000000000001 1 1050.970887478217 1003.882039847639 1004.10049354564 1098.408446681364 1098.545049363535 1098.911707657134 1091.990292988084 407.2072828367284 1091.090902479788 292.9999880167799
1745 0.005 8.725 1 1050.977448444435 1003.882580440048 1004.101023139086 1098.420988313271 1098.557465353129 1098.9254075038 1092.002682888592 407.2180163516981 1091.099276012098 292.9999879954165
1746 0.005 8.73 1 1050.971399260969 1003.883048778703 1004.101501793958 1098.408445965041 1098.545048772794 1098.911707583654 1091.990290554599 407.2287308662827 1091.090907884748 292.9999880167372
1747 0.005 8.734999999999999 1 1050.977960420816 1003.883586870701 1004.102028888885 1098.420989864711 1098.557466210657 1098.925408164123 1092.002685860233 407.2394268987454 1091.099278357089 292.9999879954397
1748 0.005 8.74 1 1050.971907970842 1003.88405270808 1004.102505044096 1098.408445639709 1098.545048797369 1098.911707105102 1091.990296071989 407.2501040760177 1091.09090550664 292.9999880167018
1749 0.005 8.745000000000001 1 1050.978469343171 1003.884588313335 1004.103029644755 1098.420990806896 1098.55746740564 1098.925409365849 1092.002693188751 407.2607628364867 1091.099280989229 292.9999879954599
1750 0.005 8.75 1 1050.97241633354 1003.885051665978 1004.103503314138 1098.408445824775 1098.545048215141 1098.911706641192 1091.990299102465 407.2714028845384 1091.090912962016 292.9999880166675
1751 0.005 8.755000000000001 1 1050.978975098392 1003.88558480326 1004.104025454442 1098.42099182026 1098.557468003762 1098.925409473814 1092.002696675866 407.2820245763071 1091.099283064234 292.9999879954684
1752 0.005 8.76 1 1050.972919918673 1003.886045682518 1004.104496651303 1098.408443924094 1098.545047052145 1098.911705131348 1091.990302942166 407.2926275377023 1091.090912949968 292.9999880166299
1753 0.005 8.765000000000001 1 1050.979477035344 1003.886576353059 1004.105016320016 1098.420990365449 1098.557467165285 1098.925409249518 1092.002696828119 407.3032113227019 1091.0992842342 292.9999879954778
1754 0.005 8.77 1 1050.97342304129 1003.887034786126 1004.105485075146 1098.40844499562 1098.545047621827 1098.911705989712 1091.990306526157 407.3137770975695 1091.090918487414 292.9999880166442
1755 0.005 8.775 1 1050.979979604145 1003.887563026691 1004.106002312098 1098.42099414757 1098.557470068052 1098.925411602805 1092.002699872945 407.3243243642347 1091.099289948236 292.9999879954446
1756 0.005 8.779999999999999 1 1050.973921965534 1003.888019026389 1004.106468627619 1098.408443702969 1098.545046446116 1098.911703999477 1091.990313252902 407.3348533961066 1091.090916176708 292.9999880167
1757 0.005 8.785 1 1050.980475780758 1003.888544828809 1004.106983433398 1098.420991566603 1098.557468173908 1098.925410328916 1092.002699585742 407.3453635785966 1091.09929033144 292.9999879954279
1758 0.005 8.790000000000001 1 1050.974420382888 1003.888998419817 1004.107447338346 1098.408444716922 1098.545047631442 1098.911705122451 1091.99031645456 407.3558556661192 1091.09092110025 292.9999880167358
1759 0.005 8.795 1 1050.980974166145 1003.889521827728 1004.10795974593 1098.42099437683 1098.557469761537 1098.925411801669 1092.002705002048 407.3663293388283 1091.099295711363 292.9999879954339
1760 0.005 8.800000000000001 1 1050.974913322909 1003.889973004563 1004.108421238312 1098.408443031886 1098.545046336143 1098.911703449712 1091.990320223827 407.3767853280937 1091.090919356583 292.9999880167585
1761 0.005 8.805 1 1050.981467585844 1003.890494025553 1004.108931260993 1098.420993947022 1098.557469696691 1098.925411321119 1092.002709143331 407.387222578708 1091.099297437279 292.9999879954844
1762 0.005 8.81 1 1050.975406623434 1003.890942816557 1004.109390371129 1098.408443640934 1098.545046618086 1098.911704247019 1091.990321663881 407.3976419013857 1091.09092461132 292.999988016752
1763 0.005 8.815 1 1050.981959087297 1003.891461468346 1004.109898018944 1098.420994637253 1098.557469891099 1098.925411553062 1092.002713726781 407.4080428012923 1091.099299955708 292.9999879955166
1764 0.005 8.82 1 1050.975894865415 1003.891907878658 1004.110354749651 1098.408442707231 1098.545046644001 1098.911703709779 1091.99032335294 407.4184259321651 1091.090924849428 292.9999880167808
1765 0.005 8.825000000000001 1 1050.982447497776 1003.892424172272 1004.110860041306 1098.420993769902 1098.557469334596 1098.925410853529 1092.002718913594 407.4287907649216 1091.099300724013 292.9999879955576
1766 0.005 8.83 1 1050.976384935295 1003.892868242912 1004.111314426352 1098.408446394566 1098.545048805429 1098.911706519502 1091.990324492979 407.4391379153648 1091.090933114724 292.9999880167904
1767 0.005 8.835000000000001 1 1050.982932928664 1003.893382181225 1004.111817367293 1098.420992101874 1098.55746787797 1098.925408739542 1092.002719970631 407.4494668655414 1091.099300658896 292.9999879955852
1768 0.005 8.84 1 1050.976869088021 1003.893823921711 1004.112269422621 1098.408446617151 1098.545049292508 1098.911706535494 1091.990330063416 407.4597781196447 1091.090933133171 292.9999880167938
1769 0.005 8.845000000000001 1 1050.983416429991 1003.894335528229 1004.112770031024 1098.42099153465 1098.557467398217 1098.925408776641 1092.002726192691 407.4700712410615 1091.099301190286 292.9999879955859
1770 0.005 8.85 1 1050.977352881039 1003.894774950821 1004.113219768849 1098.408446998331 1098.545049542241 1098.911706406756 1091.990331812333 407.4803467264292 1091.090937736647 292.9999880168392
1771 0.005 8.855 1 1050.983897553107 1003.895284236216 1004.113718056203 1098.420991419172 1098.557467797002 1098.925408975326 1092.002724740731 407.4906041242136 1091.099305313091 292.9999879955574
1772 0.005 8.859999999999999 1 1050.977834742588 1003.895721376678 1004.114165503741 1098.408449788198 1098.545051002555 1098.911707723118 1091.990344515334 407.5008433548287 1091.090939229725 292.9999880168781
1773 0.005 8.865 1 1050.9843740851 1003.896228336902 1004.114661475441 1098.420987811075 1098.55746494953 1098.925406742181 1092.002722750126 407.5110648978001 1091.099305763332 292.9999879955316
1774 0.005 8.870000000000001 1 1050.978313576006 1003.896663195795 1004.115106639925 1098.408449963656 1098.545050986682 1098.911707382598 1091.990347529606 407.5212690012939 1091.090941175898 292.9999880168547
1775 0.005 8.875 1 1050.984851910699 1003.897167872556 1004.115600325949 1098.420988807221 1098.557466456125 1098.925407903992 1092.002720667107 407.5314552133966 1091.099311608741 292.9999879955545
1776 0.005 8.880000000000001 1 1050.978788580709 1003.897600454885 1004.116043213199 1098.40844874743 1098.545049787951 1098.911705939314 1091.990353222873 407.5416240213229 1091.090939791846 292.9999880168264
1777 0.005 8.885 1 1050.985323923752 1003.898102852145 1004.116534626501 1098.420987640978 1098.557466062198 1098.925407937182 1092.00272105298 407.5517749458234 1091.099310544829 292.9999879955892
1778 0.005 8.890000000000001 1 1050.979265806845 1003.898533206427 1004.116975279164 1098.408453490737 1098.545052735804 1098.91170865896 1091.990362285131 407.5619086005177 1091.090946009969 292.9999880167682
1779 0.005 8.895 1 1050.985797003715 1003.899033347297 1004.11746443959 1098.420987706948 1098.557465721002 1098.925407406889 1092.002724375046 407.5720243893435 1091.099314214537 292.9999879956029
1780 0.005 8.9 1 1050.9797361812 1003.899461450103 1004.11790283762 1098.408452236593 1098.545052611839 1098.911707961376 1091.990364155791 407.5821228978152 1091.090947373634 292.9999880167445
1781 0.005 8.904999999999999 1 1050.986263279221 1003.899959333579 1004.118389743899 1098.420983300661 1098.557462331251 1098.925404286179 1092.002723399602 407.5922040230765 1091.099311839724 292.999987995609
1782 0.005 8.91 1 1050.98020658509 1003.9003852165 1004.118825919831 1098.408455144307 1098.545054983046 1098.911710968618 1091.990365883481 407.6022677114919 1091.090953237091 292.999988016733
1783 0.005 8.915000000000001 1 1050.986732938515 1003.900880884541 1004.119310606393 1098.42098478162 1098.557462716583 1098.925404125769 1092.002729154997 407.612313573249 1091.099315152108 292.9999879956189
1784 0.005 8.92 1 1050.980672310936 1003.901304550827 1004.119744571795 1098.408455403287 1098.545055602043 1098.911711327019 1091.990367483699 407.6223422831338 1091.090954494891 292.9999880167625
1785 0.005 8.925000000000001 1 1050.987198425809 1003.901798013728 1004.120227051791 1098.420984530994 1098.55746213001 1098.92540350193 1092.002739070971 407.6323533623155 1091.099314158201 292.999987995566
1786 0.005 8.93 1 1050.981136873921 1003.902219477874 1004.120658817603 1098.408455613144 1098.545055872968 1098.911712004502 1091.990366624055 407.642347438487 1091.090959078281 292.9999880167912
1787 0.005 8.935 1 1050.987662611924 1003.902710745925 1004.121139102826 1098.42098442192 1098.55746173548 1098.92540268372 1092.002741061013 407.6523239242832 1091.09931996789 292.9999879955107
1788 0.005 8.94 1 1050.981597047493 1003.903130016799 1004.121568675589 1098.408455037761 1098.545056308326 1098.911712049041 1091.990368267262 407.6622833679637 1091.090958710302 292.9999880168474
1789 0.005 8.945 1 1050.988123796328 1003.903619110062 1004.122046782608 1098.420984661914 1098.557461566945 1098.925402564339 1092.002750169203 407.6722253144859 1091.099318178449 292.9999879954919
1790 0.005 8.950000000000001 1 1050.982057422387 1003.904036207431 1004.122474183073 1098.408455518908 1098.545056165911 1098.91171284094 1091.990368237774 407.6821503568376 1091.090962102367 292.9999880168127
1791 0.005 8.955 1 1050.988585657595 1003.904523151166 1004.122950136783 1098.420988371095 1098.557464853134 1098.925405061103 1092.002753733506 407.6920579581914 1091.099325301824 292.9999879955388
1792 0.005 8.960000000000001 1 1050.982512852652 1003.904938077525 1004.123375375002 1098.408452194925 1098.545053612726 1098.911709379721 1091.990371423673 407.7019487483701 1091.09096019484 292.999988016796
1793 0.005 8.965 1 1050.989041310064 1003.905422867512 1004.123849172574 1098.420987450828 1098.557464048611 1098.925404997213 1092.002757300655 407.7118221051201 1091.099326110864 292.9999879955565
1794 0.005 8.970000000000001 1 1050.982968844779 1003.90583564718 1004.124272260617 1098.408452292813 1098.545053347999 1098.911709762461 1091.990371738347 407.7216787609077 1091.090965059944 292.9999880167385
1795 0.005 8.975 1 1050.989497931661 1003.90631831314 1004.124743932522 1098.420990882143 1098.557467163282 1098.925407203158 1092.002759386325 407.7315180923318 1091.09933266334 292.9999879955732
1796 0.005 8.98 1 1050.983420673012 1003.906728949316 1004.125164882403 1098.40845004635 1098.545051293873 1098.911707523002 1091.990376248308 407.7413406960168 1091.090961642476 292.9999880167279
1797 0.005 8.984999999999999 1 1050.989948174615 1003.907209489366 1004.125634428775 1098.4209899075 1098.557466698156 1098.925407332074 1092.002761482705 407.7511460662088 1091.099330638188 292.999987995566
1798 0.005 8.99 1 1050.983873660695 1003.907618016427 1004.126053269829 1098.408451773007 1098.545052663061 1098.911708827891 1091.990379844943 407.7609348253075 1091.090966705768 292.9999880167097
1799 0.005 8.995000000000001 1 1050.990400451532 1003.908096456967 1004.12652071436 1098.42099236034 1098.557468270873 1098.925408144338 1092.002765136085 407.77070635654 1091.099335938351 292.9999879955386
1800 0.005 9 1 1050.984321498568 1003.908502874131 1004.126937443593 1098.408449875006 1098.545051196073 1098.911707046001 1091.990385520821 407.7804613878363 1091.090964734649 292.9999880167198
1801 0.005 9.005000000000001 1 1050.990848167839 1003.908979220234 1004.127402796986 1098.420992314834 1098.557468217387 1098.925408529726 1092.002771373914 407.7901992657618 1091.099336520441 292.9999879954823
1802 0.005 9.01 1 1050.984767713287 1003.909383539199 1004.127817431604 1098.40844843103 1098.545050175203 1098.911706202095 1091.990383508005 407.7999206944369 1091.090967915954 292.9999880167344
1803 0.005 9.015000000000001 1 1050.991295491318 1003.909857812165 1004.128280706704 1098.420994607375 1098.557469937911 1098.925409794808 1092.002774036275 407.8096250031915 1091.099340513112 292.999987995419
1804 0.005 9.02 1 1050.985213207031 1003.910260060804 1004.128693269913 1098.408450210366 1098.545051739317 1098.91170749384 1091.990390884486 407.8193127325585 1091.090968646135 292.9999880167576
1805 0.005 9.025 1 1050.991738493735 1003.910732259456 1004.129154475601 1098.420992492971 1098.557468061466 1098.925408017974 1092.002778064976 407.8289835430831 1091.099342578746 292.9999879953992
1806 0.005 9.029999999999999 1 1050.98565457779 1003.911132429721 1004.129564959937 1098.408448263888 1098.545049953332 1098.911706101913 1091.990386189356 407.8386381339227 1091.090972517393 292.9999880167135
1807 0.005 9.035 1 1050.992182148347 1003.91160258825 1004.13002412207 1098.420995106329 1098.557469910403 1098.925409622175 1092.002782862641 407.8482771788675 1091.099345754298 292.999987995392
1808 0.005 9.040000000000001 1 1050.986094431304 1003.91200070235 1004.130432554956 1098.408447888373 1098.545050036598 1098.911705882272 1091.990389543784 407.8578991526952 1091.090972107323 292.999988016688
1809 0.005 9.045 1 1050.992621613936 1003.91246881865 1004.130889670906 1098.420994509976 1098.557469926074 1098.925409389838 1092.002789394014 407.8675039758128 1091.099346637251 292.9999879954092
1810 0.005 9.050000000000001 1 1050.986533546038 1003.912864898015 1004.131296073889 1098.408448606605 1098.545050208872 1098.911706306107 1091.99038957583 407.8770923932987 1091.090977886079 292.9999880166401
1811 0.005 9.055 1 1050.99306028583 1003.913330989393 1004.131751162235 1098.420995904818 1098.557470281825 1098.92540980328 1092.002792298803 407.8866640139403 1091.099348927279 292.9999879954128
1812 0.005 9.06 1 1050.986968850983 1003.913725038559 1004.132155535539 1098.40844765317 1098.545049782463 1098.911705670897 1091.990393090844 407.8962194013552 1091.090976707644 292.9999880166375
1813 0.005 9.065 1 1050.993494937161 1003.914189111207 1004.132608606743 1098.420994806792 1098.557470173844 1098.925409172837 1092.002796459072 407.9057580297109 1091.099350258949 292.9999879953933
1814 0.005 9.07 1 1050.987405017509 1003.914581158647 1004.133010972344 1098.40844920953 1098.545050879861 1098.911707066931 1091.990395569255 407.9152806239619 1091.090983167286 292.9999880166471
1815 0.005 9.075000000000001 1 1050.993929131858 1003.915043228448 1004.133462046312 1098.420996463653 1098.557470732776 1098.925409974038 1092.002798069735 407.9247865800194 1091.099351771765 292.9999879953493
1816 0.005 9.08 1 1050.987835733886 1003.915433273669 1004.133862413997 1098.408446975993 1098.545048849433 1098.911704588606 1091.990401731652 407.9342763828842 1091.090977760378 292.9999880166829
1817 0.005 9.085000000000001 1 1050.994360679871 1003.915893352275 1004.134311495744 1098.420997025461 1098.557471913871 1098.925411100672 1092.002799395306 407.9437496510275 1091.099357140753 292.9999879953388
1818 0.005 9.09 1 1050.98826680879 1003.916281409311 1004.134709873682 1098.408445937899 1098.545047902528 1098.911703457662 1091.990402999032 407.9532069828273 1091.090983513091 292.9999880167094
1819 0.005 9.095000000000001 1 1050.994791289556 1003.916739519205 1004.135156980772 1098.420999674925 1098.557473853268 1098.925413071414 1092.00280119785 407.9626477679118 1091.099361200051 292.9999879953544
1820 0.005 9.1 1 1050.988694350964 1003.917125595292 1004.135553381838 1098.408444928648 1098.545047317849 1098.911702556964 1091.990409815746 407.9720726520406 1091.090980340671 292.9999880167103
1821 0.005 9.105 1 1050.995218113914 1003.917581743771 1004.135998530236 1098.420999573182 1098.557474055089 1098.925413556039 1092.002805692043 407.9814810679536 1091.0993627774 292.9999879954112
1822 0.005 9.109999999999999 1 1050.989122525534 1003.917965864448 1004.136392974625 1098.408446218023 1098.54504758162 1098.911702824749 1091.990412487669 407.9908736328215 1091.090985930379 292.9999880166852
1823 0.005 9.115 1 1050.995644340357 1003.918420062961 1004.136836173946 1098.421000306757 1098.557474389692 1098.925413499443 1092.002807658326 408.0002498130445 1091.099364647125 292.9999879954257
1824 0.005 9.120000000000001 1 1050.989545578608 1003.918802227106 1004.13722866177 1098.408444731086 1098.545047211622 1098.911701841491 1091.990415912668 408.0096102380637 1091.090984759526 292.9999880166826
1825 0.005 9.125 1 1050.996066779433 1003.919254486593 1004.13766992305 1098.420998965233 1098.557473304611 1098.925412777427 1092.002812130186 408.0189542628789 1091.099365443053 292.9999879954888
1826 0.005 9.130000000000001 1 1050.989970098191 1003.919634726166 1004.138060482642 1098.408447478724 1098.545048732408 1098.911704096996 1091.99041984171 408.02828262543 1091.090991170277 292.999988016693
1827 0.005 9.135 1 1050.996488466217 1003.920085048775 1004.138499809686 1098.420998521348 1098.557472907283 1098.925411689117 1092.002811637837 408.0375946717318 1091.099367318689 292.9999879954939
1828 0.005 9.140000000000001 1 1050.990389733476 1003.920463361283 1004.138888445564 1098.408446790451 1098.54504931006 1098.911703608602 1091.990420331691 408.0468910917295 1091.090991900932 292.9999880167424
1829 0.005 9.145 1 1050.996907193136 1003.920911763678 1004.1393258521 1098.420997354125 1098.557471858731 1098.925411490613 1092.002816221221 408.0561712488558 1091.099367331306 292.9999879954882
1830 0.005 9.15 1 1050.990811009159 1003.921288185969 1004.139712593042 1098.408451070984 1098.54505159843 1098.911706586242 1091.990425685533 408.0654358863385 1091.090999322263 292.9999880167854
1831 0.005 9.154999999999999 1 1050.997324320877 1003.921734669869 1004.140148085673 1098.420995588892 1098.557470146585 1098.925408652721 1092.002814929029 408.0746843408475 1091.09936918261 292.9999879954558
1832 0.005 9.16 1 1050.991226495278 1003.922109194552 1004.140532928549 1098.408450204611 1098.545051615904 1098.911705851756 1091.990432028735 408.0839172001403 1091.09099572917 292.9999880168358
1833 0.005 9.165000000000001 1 1050.997738577021 1003.922553773123 1004.140966518808 1098.420993576175 1098.557469096122 1098.925408576143 1092.002817585811 408.0931340205105 1091.099369487369 292.9999879954949
1834 0.005 9.17 1 1050.991644021659 1003.922926427859 1004.141349487986 1098.408453365253 1098.545053376338 1098.911707822953 1091.990434714806 408.1023353669634 1091.09100346553 292.9999880168201
1835 0.005 9.175000000000001 1 1050.998151455922 1003.923369113682 1004.141781188988 1098.420992421062 1098.557468256693 1098.925407136357 1092.002815048118 408.1115206801881 1091.099370621244 292.9999879955289
1836 0.005 9.18 1 1050.992056656109 1003.923739897086 1004.142162284795 1098.408453096339 1098.545053528341 1098.911707316346 1091.990439454614 408.1206906406196 1091.091002979441 292.9999880167928
1837 0.005 9.185 1 1050.998561722317 1003.924180699658 1004.142592106614 1098.420990929118 1098.557467532082 1098.925407285585 1092.002814483519 408.1298445676684 1091.09937320209 292.9999879955786
1838 0.005 9.19 1 1050.992469276218 1003.924549631627 1004.142971346758 1098.408454644024 1098.545053621522 1098.911707666852 1091.990443616424 408.1389831669191 1091.091007623566 292.9999880167479
1839 0.005 9.195 1 1050.998971258436 1003.92498856769 1004.143399306102 1098.420991099291 1098.557467824534 1098.925406911185 1092.002812963756 408.1481058509179 1091.099374659717 292.9999879956091
1840 0.005 9.200000000000001 1 1050.992879863184 1003.925355664267 1004.143776706222 1098.40845675639 1098.545055789976 1098.911708993723 1091.990453173306 408.1572133162609 1091.09100719725 292.9999880167191
1841 0.005 9.205 1 1050.999378051846 1003.925792744324 1004.144202813581 1098.420989830624 1098.557466961145 1098.925406696746 1092.002816778912 408.1663048679942 1091.099374220093 292.9999879956342
1842 0.005 9.210000000000001 1 1050.993287655173 1003.926158000221 1004.144578370403 1098.408456396876 1098.545054910974 1098.911708578115 1091.990452911321 408.1753812045894 1091.091012285183 292.9999880167301
1843 0.005 9.215 1 1050.999784049857 1003.926593238948 1004.145002636302 1098.420989291542 1098.557466461923 1098.925405374156 1092.002816073059 408.1844417135052 1091.099377619816 292.9999879955892
1844 0.005 9.220000000000001 1 1050.993692779418 1003.926956668535 1004.145376369163 1098.408456822808 1098.545056154265 1098.911709469534 1091.99045718437 408.1934871284821 1091.091012707011 292.9999880167528
1845 0.005 9.225 1 1051.000188516293 1003.927390082578 1004.145798814283 1098.420989352252 1098.557466098799 1098.925405659024 1092.002824438066 408.2025167838088 1091.099378040159 292.9999879955352
1846 0.005 9.23 1 1050.994095835566 1003.927751688767 1004.146170725958 1098.408456732198 1098.5450560225 1098.911709705133 1091.990452799815 408.2115313478618 1091.091016894691 292.999988016776
1847 0.005 9.234999999999999 1 1051.000592204619 1003.92818329229 1004.146591355877 1098.420989828917 1098.557465836798 1098.925404704225 1092.002825743998 408.2205302147956 1091.099381032004 292.9999879955038
1848 0.005 9.24 1 1050.994496847672 1003.928543091757 1004.146961461451 1098.408457412909 1098.545057359238 1098.911710639229 1091.99045690256 408.2295141084704 1091.091015825042 292.9999880167625
1849 0.005 9.245000000000001 1 1051.000993767735 1003.928972902367 1004.147380295961 1098.420990277429 1098.557465902825 1098.925405000862 1092.002835593719 408.2384823395941 1091.099382412156 292.9999879955354
1850 0.005 9.25 1 1050.994895920465 1003.929330891654 1004.147748599124 1098.408455889938 1098.545056111449 1098.911709656511 1091.990454275212 408.2474356249676 1091.091020270711 292.9999880167373
1851 0.005 9.255000000000001 1 1051.001393418879 1003.929758917491 1004.14816564605 1098.420991095723 1098.557466416457 1098.925405096379 1092.002837706468 408.2563732999275 1091.099384264747 292.9999879955296
1852 0.005 9.26 1 1050.995293125053 1003.930115118426 1004.14853215947 1098.40845631129 1098.545057002998 1098.911710521412 1091.990457445668 408.2652961160359 1091.091020547496 292.999988016714
1853 0.005 9.265000000000001 1 1051.001790460994 1003.930541368196 1004.148947428733 1098.420990835596 1098.557466035262 1098.925404610954 1092.00284490428 408.2742034650997 1091.099383565996 292.9999879955395
1854 0.005 9.27 1 1050.995689512018 1003.930895792241 1004.149312168245 1098.408456498885 1098.545056459198 1098.911710491563 1091.990457177646 408.2830960158142 1091.09102431899 292.9999880166836
1855 0.005 9.275 1 1051.002187571189 1003.931320282271 1004.149725674331 1098.420993449856 1098.557468298042 1098.92540637091 1092.002846967814 408.2919731018355 1091.099388667273 292.9999879955384
1856 0.005 9.279999999999999 1 1050.996083270911 1003.931672938003 1004.150088650642 1098.408455452052 1098.545055792146 1098.911709473165 1091.990461383225 408.3008353191486 1091.091024191208 292.9999880166974
1857 0.005 9.285 1 1051.002579765925 1003.932095665317 1004.150500396839 1098.420991906616 1098.557467352054 1098.925405696356 1092.002847749805 408.3096821640023 1091.099388304734 292.9999879955294
1858 0.005 9.290000000000001 1 1050.996475876476 1003.932446567887 1004.150861618137 1098.408454887542 1098.545054903937 1098.911708852667 1091.990462402612 408.3185142966724 1091.091026623812 292.9999880167015
1859 0.005 9.295 1 1051.002973280339 1003.932867555517 1004.151271623845 1098.420995019794 1098.557469584659 1098.925407733318 1092.002850087758 408.3273310355677 1091.099393307838 292.9999879954862
1860 0.005 9.300000000000001 1 1050.996865883303 1003.933216711635 1004.151631097318 1098.40845386518 1098.545054383876 1098.911707826907 1091.990467623873 408.3361331545721 1091.091024573851 292.9999880167514
1861 0.005 9.305 1 1051.003362639416 1003.933635961897 1004.152039364813 1098.420994650717 1098.557469696774 1098.925407881413 1092.002852559595 408.3449201882792 1091.099395438446 292.9999879954376
1862 0.005 9.31 1 1050.997255673254 1003.933983392444 1004.152397113237 1098.408454200533 1098.545054223577 1098.911707969491 1091.990472130664 408.353692459481 1091.091028323148 292.9999880167372
1863 0.005 9.315 1 1051.003751545385 1003.934400920194 1004.152803661705 1098.4209957632 1098.557470211377 1098.925408093874 1092.002855606149 408.3624495707282 1091.099398355288 292.9999879954406
1864 0.005 9.32 1 1050.997641427899 1003.934746622591 1004.153159684259 1098.408452542572 1098.545052922387 1098.911706842753 1091.990474320768 408.3711920407048 1091.091024774776 292.9999880166867
1865 0.005 9.325000000000001 1 1051.004139807193 1003.935162448853 1004.153564526744 1098.420998317959 1098.557472710204 1098.925410608192 1092.002860913499 408.3799194780443 1091.099403260873 292.9999879954674
1866 0.005 9.33 1 1050.99802640007 1003.935506426934 1004.153918828794 1098.408450636935 1098.545051374197 1098.911704792638 1091.990473493188 408.3886322910511 1091.091028340458 292.9999880166513
1867 0.005 9.335000000000001 1 1051.004523604907 1003.935920553375 1004.154321971351 1098.42099785503 1098.557471953717 1098.925409882109 1092.002863867206 408.3973300875252 1091.099402101386 292.9999879954543
1868 0.005 9.34 1 1050.998410712712 1003.936262833009 1004.154674573734 1098.408452413559 1098.545053137203 1098.911707016689 1091.990477157206 408.4060133228355 1091.091028286536 292.9999880166221
1869 0.005 9.345000000000001 1 1051.004907692779 1003.936675271923 1004.155076027016 1098.420998247836 1098.557472312871 1098.925409512846 1092.002870182177 408.4146815889062 1091.099404390666 292.9999879954555
1870 0.005 9.35 1 1050.998792170636 1003.93701585037 1004.155426935628 1098.408450495427 1098.545051398873 1098.911704836544 1091.990474182609 408.4233354364565 1091.091033439712 292.9999880166218
1871 0.005 9.355 1 1051.005289019658 1003.937426607487 1004.155826705412 1098.420998647407 1098.557472486162 1098.925410266769 1092.002872361481 408.4319743287564 1091.099405987456 292.9999879954334
1872 0.005 9.359999999999999 1 1050.999172590724 1003.937765511404 1004.156175937729 1098.408452500274 1098.545053033901 1098.911706940793 1091.990478685717 408.4405988706001 1091.091033303063 292.9999880166283
1873 0.005 9.365 1 1051.00566921133 1003.938174596139 1004.15657403494 1098.420998586955 1098.557472380103 1098.925409528925 1092.002878687407 408.4492085366888 1091.09940793311 292.9999879953799
1874 0.005 9.370000000000001 1 1050.999551119412 1003.93851182785 1004.156921592652 1098.408451807428 1098.545052256426 1098.911705943834 1091.990478469549 408.4578039083305 1091.091037302603 292.9999880166773
1875 0.005 9.375 1 1051.006047771653 1003.938919249215 1004.157318030265 1098.420999026504 1098.557472635431 1098.925409818611 1092.002879259462 408.4663844219827 1091.099411760664 292.9999879953204
1876 0.005 9.380000000000001 1 1050.999926942974 1003.93925481744 1004.157663929633 1098.40845044803 1098.545051546292 1098.911705037532 1091.990483906978 408.4749506844605 1091.091035250618 292.9999880167152
1877 0.005 9.385 1 1051.006423837435 1003.939660585835 1004.158058711598 1098.42099970874 1098.557473502196 1098.925411045584 1092.002883633648 408.4835022077273 1091.099411986526 292.999987995319
1878 0.005 9.390000000000001 1 1051.000302687877 1003.939994503096 1004.158402960892 1098.408450644932 1098.545051118206 1098.911704734749 1091.990484210017 408.4920395300392 1091.091037942256 292.9999880166587
1879 0.005 9.395 1 1051.006799517916 1003.940398632672 1004.158796098636 1098.421001286108 1098.557474564486 1098.925411490704 1092.002882081103 408.5005622134987 1091.099417323891 292.9999879953469
1880 0.005 9.4 1 1051.0006762588 1003.940730908644 1004.15913871139 1098.408449556177 1098.545050304686 1098.911703667491 1091.990491618069 408.5090707224676 1091.091035769636 292.9999880166415
1881 0.005 9.404999999999999 1 1051.007171296737 1003.941133398575 1004.159530216728 1098.421001136461 1098.557475282742 1098.925412764582 1092.00288344565 408.517564545904 1091.099418695161 292.9999879953829
1882 0.005 9.41 1 1051.001050124813 1003.941464053063 1004.15987119921 1098.40845098228 1098.545050792991 1098.9117038966 1091.990495402383 408.526044306781 1091.091041539309 292.9999880166067
1883 0.005 9.415000000000001 1 1051.007542691437 1003.941864919873 1004.160261081805 1098.421002132105 1098.557476056515 1098.925412803342 1092.002884207615 408.5345094351072 1091.099420628776 292.9999879954063
1884 0.005 9.42 1 1051.001419946327 1003.942193947257 1004.160600439942 1098.408449387617 1098.545049676895 1098.911702898209 1091.990497862386 408.5429605380968 1091.091040934676 292.9999880166171
1885 0.005 9.425000000000001 1 1051.007909977204 1003.942593188175 1004.160988705279 1098.420999873994 1098.557474236507 1098.925411665269 1092.002886228028 408.5513971010078 1091.099418621757 292.9999879954226
1886 0.005 9.43 1 1051.001790567992 1003.942920619445 1004.161326460608 1098.408452270136 1098.545052164734 1098.91170498484 1091.99050123448 408.5598196683824 1091.091046053004 292.9999880166111
1887 0.005 9.435 1 1051.008279489394 1003.943318257787 1004.161713118391 1098.421000641705 1098.557473891954 1098.925410775106 1092.00289086304 408.5682277680819 1091.099421376042 292.9999879954032
1888 0.005 9.44 1 1051.002156814201 1003.943644081714 1004.16204927294 1098.408450957978 1098.545051708077 1098.911704575338 1091.990502250879 408.576621856211 1091.091046924067 292.9999880166649
1889 0.005 9.445 1 1051.008645410329 1003.944040121857 1004.162434333841 1098.421000197073 1098.557474100398 1098.925411503041 1092.002895631286 408.5850014870566 1091.09942298929 292.9999879953813
1890 0.005 9.450000000000001 1 1051.002522474719 1003.94436435618 1004.162768899716 1098.408452368451 1098.545052619281 1098.911705292792 1091.990501885065 408.5933672133407 1091.091050934003 292.9999880166934
1891 0.005 9.455 1 1051.009011632567 1003.944758816754 1004.163152378706 1098.421000968692 1098.55747344201 1098.925410348044 1092.002898146417 408.6017185466553 1091.099425619429 292.9999879953621
1892 0.005 9.460000000000001 1 1051.002884433152 1003.945081452038 1004.163485346491 1098.408449995934 1098.545051644715 1098.911704007182 1091.990504527859 408.6100560477286 1091.091048380786 292.9999880167255
1893 0.005 9.465 1 1051.009374743815 1003.945474342402 1004.163867256484 1098.421001055116 1098.557474172917 1098.925411572489 1092.0029036883 408.6183792612018 1091.099427903451 292.9999879953926
1894 0.005 9.470000000000001 1 1051.003248750503 1003.945795414749 1004.164198661935 1098.408453281646 1098.545053480775 1098.911706334951 1091.990507436092 408.6266887310566 1091.091054770036 292.9999880167133
1895 0.005 9.475 1 1051.009736748748 1003.946186734846 1004.164578996509 1098.421000791068 1098.557473671242 1098.925409765733 1092.002905105707 408.6349839250822 1091.099428578851 292.9999879954223
1896 0.005 9.48 1 1051.003608208422 1003.946506237997 1004.164908836802 1098.408451223493 1098.545052101074 1098.911704598004 1091.990509914681 408.6432654419048 1091.091053416308 292.9999880167094
1897 0.005 9.484999999999999 1 1051.010096364694 1003.946895996825 1004.165287616703 1098.421001018448 1098.557474555026 1098.925411721146 1092.002908994835 408.6515328063194 1091.099430514255 292.9999879955025
1898 0.005 9.49 1 1051.003969230421 1003.947213954566 1004.165615907935 1098.408453262249 1098.54505313908 1098.911705295978 1091.990512309767 408.659786554146 1091.091058677851 292.9999880167041
1899 0.005 9.495000000000001 1 1051.010453072545 1003.947602151001 1004.165993126519 1098.42099913842 1098.55747300883 1098.925409787549 1092.002904472084 408.6680261035518 1091.09943003976 292.9999879955178
1900 0.005 9.5 1 1051.004327321089 1003.947918573182 1004.166319878649 1098.408454281168 1098.545053765804 1098.911705918368 1091.990521192873 408.6762520245582 1091.091056847778 292.9999880167189
1901 0.005 9.505000000000001 1 1051.010807583791 1003.948305211468 1004.166695549163 1098.420996660836 1098.55747175082 1098.925408724138 1092.00290206071 408.6844639040338 1091.099431253005 292.9999879955174
1902 0.005 9.51 1 1051.00468627796 1003.948620117171 1004.167020775142 1098.408456845485 1098.545055507485 1098.911707186904 1091.990526418289 408.6926622246452 1091.091063930196 292.999988016747
1903 0.005 9.515000000000001 1 1051.011162622048 1003.949005209743 1004.167394908048 1098.420996349577 1098.557470853128 1098.925408178727 1092.002898176674 408.7008465361938 1091.099434102571 292.9999879954968
1904 0.005 9.52 1 1051.005039541767 1003.949318588145 1004.167718605734 1098.408455610072 1098.545054722916 1098.911706160121 1091.990530427271 408.7090173321702 1091.091059663072 292.9999880167823
1905 0.005 9.525 1 1051.011514568842 1003.949702146502 1004.168091203106 1098.420995435883 1098.557471399096 1098.925408833166 1092.00289758241 408.717174190264 1091.099436176674 292.9999879954888
1906 0.005 9.529999999999999 1 1051.005395901956 1003.950014032613 1004.168413403992 1098.408459297625 1098.545056768344 1098.911707682339 1091.990537289879 408.725317568572 1091.091066299669 292.9999880167827
1907 0.005 9.535 1 1051.011865895095 1003.950396061242 1004.16878447829 1098.420993641445 1098.55746919818 1098.925406634054 1092.002898006669 408.7334469563346 1091.099436403597 292.9999879955056
1908 0.005 9.540000000000001 1 1051.005746350839 1003.950706438216 1004.16910516983 1098.408459049085 1098.54505740601 1098.911708589927 1091.990538755305 408.7415629562802 1091.091065508678 292.9999880167254
1909 0.005 9.545 1 1051.0122174511 1003.951086969605 1004.1694747422 1098.420995092469 1098.557470433509 1098.925407941726 1092.002904104217 408.7496650141168 1091.099438224968 292.9999879955281
1910 0.005 9.550000000000001 1 1051.006096086682 1003.951395833273 1004.169793930667 1098.408458154757 1098.545056256465 1098.911707435715 1091.99053634004 408.7577537079803 1091.09106868009 292.9999880167026
1911 0.005 9.555 1 1051.012565310897 1003.951774859834 1004.170161999276 1098.420993027954 1098.557468738092 1098.925405723737 1092.002905740113 408.7658286102016 1091.099437255915 292.9999879955377
1912 0.005 9.56 1 1051.006444490599 1003.952082236515 1004.170479691687 1098.408459869117 1098.545058445952 1098.91170976446 1091.990537731944 408.7738904043529 1091.09107134436 292.9999880166757
1913 0.005 9.565 1 1051.012913513535 1003.95245977958 1004.170846278696 1098.420993079293 1098.557468111774 1098.925405287295 1092.00291412878 408.7819383640352 1091.09943749968 292.9999879955422
1914 0.005 9.57 1 1051.006791382945 1003.952765668084 1004.171162489403 1098.408460775272 1098.545059303493 1098.911710766604 1091.99053558028 408.789972871064 1091.091075303513 292.9999880166603
1915 0.005 9.575000000000001 1 1051.013260928791 1003.95314173508 1004.171527594621 1098.420993885692 1098.557468480016 1098.925404904679 1092.002916735592 408.7979937443952 1091.099440785407 292.9999879955265
1916 0.005 9.58 1 1051.007136884352 1003.953446153731 1004.171842339011 1098.4084615209 1098.545060271206 1098.911711346222 1091.990540567911 408.8060012377084 1091.091077876295 292.9999880166828
1917 0.005 9.585000000000001 1 1051.013603775992 1003.953820736939 1004.172205961266 1098.420991185196 1098.557466043622 1098.925402764428 1092.002921939836 408.8139951873006 1091.099437397432 292.9999879954766
1918 0.005 9.59 1 1051.007480115508 1003.954123684086 1004.172519234244 1098.408461585351 1098.545060462272 1098.911712463984 1091.990538005359 408.8219758112517 1091.091078837233 292.9999880167121
1919 0.005 9.595000000000001 1 1051.013949565319 1003.95449681559 1004.172881409089 1098.420994463602 1098.557468284552 1098.925404384367 1092.002923836156 408.8299429527812 1091.099443700865 292.9999879954209
1920 0.005 9.6 1 1051.007821540675 1003.954798297501 1004.173193216042 1098.408459669385 1098.545059118489 1098.91171045131 1091.990542427905 408.8378968938077 1091.091078792019 292.9999880167811
1921 0.005 9.605 1 1051.01428923844 1003.955169966759 1004.173553927105 1098.42099339086 1098.557467770246 1098.925404325327 1092.002926510511 408.8458373365339 1091.099440715004 292.9999879954213
1922 0.005 9.609999999999999 1 1051.008162969212 1003.955470000536 1004.173864289058 1098.408460416111 1098.545059512283 1098.911711067478 1091.990544417797 408.8537646694977 1091.091079347484 292.9999880167286
1923 0.005 9.615 1 1051.014633118822 1003.955840241793 1004.174223566491 1098.420997806107 1098.557471053809 1098.925407229035 1092.002927928109 408.8616785945945 1091.099451263157 292.9999879954673
1924 0.005 9.620000000000001 1 1051.008499845648 1003.956138811663 1004.174532470313 1098.408455706919 1098.545055314703 1098.911706493238 1091.990547568824 408.8695793938145 1091.091076802821 292.9999880167258
1925 0.005 9.625 1 1051.014969649669 1003.956507612213 1004.174890307231 1098.420997149995 1098.557471301289 1098.925407930929 1092.002931155684 408.8774668525702 1091.099448967748 292.9999879954759
1926 0.005 9.630000000000001 1 1051.008840027337 1003.956804755048 1004.175197779404 1098.40845799271 1098.545057051183 1098.911708534412 1091.990550185497 408.8853412547052 1091.091082292894 292.9999880166628
1927 0.005 9.635 1 1051.015308071278 1003.957172130835 1004.175554199036 1098.420998922365 1098.557472636199 1098.925408596378 1092.002930843784 408.8932023296143 1091.099453654822 292.9999879954979
1928 0.005 9.640000000000001 1 1051.009175345922 1003.957467838097 1004.175860236608 1098.408456147645 1098.545055637572 1098.911706993613 1091.990552236504 408.9010503620232 1091.091082011582 292.9999880166645
1929 0.005 9.645 1 1051.015642107532 1003.957833787383 1004.176215227614 1098.42099740341 1098.557471157082 1098.925407520645 1092.002936191459 408.9088851423045 1091.09944954165 292.9999879954989
1930 0.005 9.65 1 1051.009510262256 1003.958128074451 1004.17651984707 1098.408456495261 1098.545055750126 1098.911707414456 1091.990552295641 408.9167070818274 1091.091083897021 292.9999880166113
1931 0.005 9.654999999999999 1 1051.015980142292 1003.9584926299 1004.176873436603 1098.421001516778 1098.557474672389 1098.925410301355 1092.002941159275 408.9245156541615 1091.099457528955 292.9999879954622
1932 0.005 9.66 1 1051.009843096597 1003.958785497379 1004.177176644625 1098.408456168238 1098.545055993945 1098.911707420142 1091.990554087954 408.9323113511819 1091.091084717516 292.9999880166459
1933 0.005 9.665000000000001 1 1051.016311097226 1003.959148637578 1004.177528821678 1098.420998044719 1098.557471273477 1098.925407053803 1092.002945328138 408.9400938190967 1091.099454715664 292.9999879953859
1934 0.005 9.67 1 1051.010174950601 1003.959440102858 1004.177830626798 1098.408456779033 1098.545056399956 1098.911708244465 1091.990553250138 408.9478634566374 1091.091088307765 292.9999880166642
1935 0.005 9.675000000000001 1 1051.016645391627 1003.959801854026 1004.178181409149 1098.421000754727 1098.557473367472 1098.925408676363 1092.002948246515 408.9556199289519 1091.099460372647 292.9999879953327
1936 0.005 9.68 1 1051.010504579482 1003.960091921956 1004.178481819033 1098.408455754905 1098.545055549148 1098.911707157192 1091.990555751852 408.9633636314069 1091.091087752925 292.999988016674
1937 0.005 9.685 1 1051.016974828332 1003.960452283878 1004.178831217587 1098.421000213938 1098.557472920588 1098.925408470255 1092.00295468683 408.9710942442487 1091.099459053756 292.999987995327
1938 0.005 9.69 1 1051.010833466278 1003.960740954212 1004.17913023178 1098.408454867389 1098.545054798114 1098.911706704515 1091.990553385397 408.9788120957955 1091.091090038827 292.999988016622
1939 0.005 9.695 1 1051.017306016132 1003.961099949158 1004.179478258033 1098.421003399423 1098.55747575476 1098.925410721523 1092.002956556648 408.9865169376379 1091.099466247096 292.9999879953618
1940 0.005 9.700000000000001 1 1051.011159873044 1003.961387230056 1004.179775884968 1098.408452991576 1098.54505305738 1098.911704706923 1091.990558056163 408.9942090732839 1091.091087333041 292.9999880166143
1941 0.005 9.705 1 1051.017631537994 1003.961744846052 1004.180122535257 1098.421002235998 1098.557475334136 1098.925410541044 1092.002958808277 409.0018882604009 1091.099464148263 292.9999879953735
1942 0.005 9.710000000000001 1 1051.011488859627 1003.962030768313 1004.180418802034 1098.408455266391 1098.545054257545 1098.911706344722 1091.990561552699 409.0095547626992 1091.091092364919 292.999988016559
1943 0.005 9.715 1 1051.017958445516 1003.962387006088 1004.180764076634 1098.42100371635 1098.557476214386 1098.925411235612 1092.002957775796 409.0172083161216 1091.099468418257 292.9999879954063
1944 0.005 9.720000000000001 1 1051.011811727153 1003.962671547559 1004.181058969505 1098.408451326711 1098.545051416451 1098.911702524582 1091.990564119517 409.0248493005859 1091.091089587267 292.9999880165607
1945 0.005 9.725 1 1051.018281647987 1003.963026423698 1004.181402878765 1098.421003614633 1098.557476741878 1098.925412363016 1092.002961005746 409.0324773673645 1091.099468290445 292.9999879954123
1946 0.005 9.73 1 1051.012138155262 1003.963309620668 1004.181696422775 1098.408453979597 1098.545052926571 1098.911704640055 1091.990567680901 409.0400927997075 1091.091094931666 292.9999880165528
1947 0.005 9.734999999999999 1 1051.018605486968 1003.963663139455 1004.18203897893 1098.421004828194 1098.557477651857 1098.925412533362 1092.002959458969 409.0476953086309 1091.099471214504 292.9999879953788
1948 0.005 9.74 1 1051.012459400358 1003.963944983224 1004.182331171418 1098.408452305145 1098.545052050561 1098.911702749782 1091.990570551111 409.0552853450938 1091.091092863887 292.9999880165938
1949 0.005 9.745000000000001 1 1051.018926932129 1003.96429715696 1004.182672382038 1098.421004341538 1098.557477078141 1098.925412578801 1092.002964819545 409.0628625393404 1091.099472252009 292.9999879953369
1950 0.005 9.75 1 1051.01278132506 1003.964577663345 1004.182963232805 1098.408454020852 1098.545053335594 1098.911704796167 1091.990573133948 409.0704273093687 1091.09109604211 292.9999880166166
1951 0.005 9.755000000000001 1 1051.019248507586 1003.964928504597 1004.183303112913 1098.421005490252 1098.557477536613 1098.925412434754 1092.002965912945 409.0779793332866 1091.099476113635 292.9999879953148
1952 0.005 9.76 1 1051.013098347485 1003.965207654954 1004.183592616533 1098.408450423074 1098.545051031343 1098.911701647642 1091.990572355828 409.0855189993117 1091.091094014025 292.9999880166002
1953 0.005 9.765000000000001 1 1051.019567869797 1003.965557178569 1004.183931175885 1098.421005756009 1098.55747773939 1098.92541315922 1092.002974671945 409.0930459982468 1091.099476440756 292.9999879953368
1954 0.005 9.77 1 1051.013418284645 1003.965835005015 1004.184219353176 1098.408452882947 1098.545052592579 1098.911703913225 1091.990573595452 409.1005607113563 1091.091100159314 292.999988016594
1955 0.005 9.775 1 1051.019886825183 1003.966183213375 1004.184556594648 1098.421007037334 1098.557478297166 1098.925413274737 1092.002976526707 409.1080627507221 1091.099478596709 292.999987995361
1956 0.005 9.779999999999999 1 1051.013733236228 1003.966459705711 1004.184843443724 1098.408450188219 1098.545051416442 1098.911701924944 1091.990572210889 409.1155524863438 1091.091099039296 292.9999880165922
1957 0.005 9.785 1 1051.020202341354 1003.966806601393 1004.185179371641 1098.421006061254 1098.557477709799 1098.925412648429 1092.002982123336 409.1230296807397 1091.099476716279 292.9999879953824
1958 0.005 9.790000000000001 1 1051.014050867461 1003.967081787171 1004.185464910803 1098.408452715132 1098.545052749178 1098.911704092951 1091.990572976387 409.1304946193068 1091.09110504242 292.9999880165914
1959 0.005 9.795 1 1051.020518113308 1003.967427377353 1004.185799534564 1098.421006891526 1098.557477906852 1098.925412564133 1092.002981707494 409.1379469856186 1091.09948064166 292.999987995407
1960 0.005 9.800000000000001 1 1051.014363635792 1003.967701252338 1004.186083767977 1098.408450841336 1098.545051605035 1098.911702077156 1091.990576597155 409.1453870833099 1091.091102166121 292.9999880166447
1961 0.005 9.805 1 1051.020830981623 1003.968045539443 1004.186417092252 1098.421006392379 1098.557478512708 1098.925413428276 1092.002985783618 409.1528147086012 1091.099480455181 292.9999879954067
1962 0.005 9.81 1 1051.014679411085 1003.96831813474 1004.186700039202 1098.408453772395 1098.545053245746 1098.911704002445 1091.990581379739 409.1602301729214 1091.091108393418 292.9999880166912
1963 0.005 9.815 1 1051.021143281082 1003.968661118633 1004.187032064796 1098.421006257499 1098.557478019247 1098.925412848386 1092.002981663065 409.1676332467599 1091.099483906542 292.9999879953966
1964 0.005 9.82 1 1051.014991017199 1003.968932432445 1004.18731372673 1098.408453545522 1098.545053149518 1098.911702809407 1091.99058941396 409.1750239182858 1091.091106673821 292.9999880167591
1965 0.005 9.825000000000001 1 1051.0214518882 1003.969274112665 1004.187644454969 1098.421003665626 1098.55747629207 1098.925411853576 1092.002979743482 409.1824024488493 1091.099483697509 292.9999879954269
1966 0.005 9.83 1 1051.015303324665 1003.96954416078 1004.187924848036 1098.408455762186 1098.545054237991 1098.911704516493 1091.990596263096 409.1897686884794 1091.091107914765 292.9999880167381
1967 0.005 9.835000000000001 1 1051.021761524351 1003.96988455649 1004.188254295798 1098.421003949768 1098.55747711145 1098.92541225643 1092.002974589141 409.1971227173487 1091.099487756304 292.9999879954872
1968 0.005 9.84 1 1051.015612870863 1003.97015333206 1004.188533412575 1098.40845476991 1098.545053525141 1098.911702909704 1091.990600015238 409.2044645239818 1091.091109028559 292.9999880167331
1969 0.005 9.845000000000001 1 1051.022067376 1003.970492440394 1004.188861577845 1098.421001725128 1098.557475965887 1098.925411582808 1092.002974839099 409.2117942086533 1091.099485780637 292.9999879955246
1970 0.005 9.85 1 1051.01592367312 1003.970759974169 1004.189139446103 1098.408459425695 1098.545056656006 1098.911706168574 1091.990605391259 409.219111741467 1091.091114040396 292.9999880166814
1971 0.005 9.855 1 1051.022375319042 1003.97109781125 1004.189466341705 1098.421001000873 1098.557474698459 1098.925409824602 1092.002976187603 409.2264171446351 1091.099488565717 292.9999879955667
1972 0.005 9.859999999999999 1 1051.016228597345 1003.971364075935 1004.18974294668 1098.408457529868 1098.545055719665 1098.91170504271 1091.99060566963 409.2337104471259 1091.091113014526 292.9999880166817
1973 0.005 9.865 1 1051.022678691498 1003.971700644315 1004.190068572659 1098.420997996187 1098.557472619515 1098.925408274175 1092.002978345969 409.2409916554229 1091.099485195738 292.9999879955488
1974 0.005 9.870000000000001 1 1051.01653656983 1003.971965673258 1004.190343938111 1098.40846227267 1098.545059189953 1098.911708839576 1091.990608024432 409.2482607907375 1091.091118252768 292.9999880166594
1975 0.005 9.875 1 1051.022984176052 1003.972300983537 1004.190668309483 1098.420997582139 1098.557471797469 1098.92540676734 1092.002977889062 409.2555178587891 1091.099488038067 292.9999879955309
1976 0.005 9.880000000000001 1 1051.016838301139 1003.972564756068 1004.190942425834 1098.408459597895 1098.545057733911 1098.911707030137 1091.990606054811 409.2627629811004 1091.091117920633 292.9999880166933
1977 0.005 9.885 1 1051.023287742727 1003.972898821377 1004.191265550724 1098.420997773138 1098.557471975593 1098.925407457245 1092.002983762256 409.2699960929281 1091.099488249919 292.9999879954575
1978 0.005 9.890000000000001 1 1051.017141605901 1003.973161361109 1004.191538431377 1098.408462090073 1098.545059553438 1098.911709328312 1091.990605958646 409.2772172379372 1091.091120373829 292.9999880167218
1979 0.005 9.895 1 1051.023591448587 1003.9734941926 1004.191860321833 1098.420998817751 1098.557472158585 1098.925406766172 1092.002988251724 409.2844265721523 1091.099492531761 292.9999879954298
1980 0.005 9.9 1 1051.017441627193 1003.973755489253 1004.192131961819 1098.408459942172 1098.545058377084 1098.911707765883 1091.990605696486 409.2916241112478 1091.091120521102 292.999988016723
1981 0.005 9.904999999999999 1 1051.023892202597 1003.974087092438 1004.192452622026 1098.420998699348 1098.557472265835 1098.925407077284 1092.002995273046 409.2988097828893 1091.099491328851 292.9999879954172
1982 0.005 9.91 1 1051.017742220195 1003.974347160206 1004.192723035164 1098.408461175725 1098.545059192341 1098.911709351122 1091.990606045188 409.3059832468993 1091.09112227844 292.9999880166626
1983 0.005 9.915000000000001 1 1051.024192899557 1003.974677542812 1004.193042475462 1098.420999717007 1098.557472723345 1098.925407126286 1092.002994241237 409.3131450868834 1091.099495932563 292.9999879954613
1984 0.005 9.92 1 1051.018040575043 1003.974936381104 1004.193311659953 1098.408459528106 1098.545058142965 1098.911707628377 1091.990608833775 409.3202948292815 1091.091123539663 292.9999880166644
1985 0.005 9.925000000000001 1 1051.024490544345 1003.97526555201 1004.193629891141 1098.421000324125 1098.55747338404 1098.925407951461 1092.002999674476 409.3274329373525 1091.099494094052 292.9999879954748
1986 0.005 9.93 1 1051.018339008421 1003.975523174594 1004.193897858217 1098.408459525977 1098.545057701063 1098.911707737167 1091.990610905601 409.3345591140348 1091.091125121863 292.999988016619
1987 0.005 9.935 1 1051.024788450018 1003.975851135457 1004.194214881774 1098.421001526104 1098.557474319152 1098.925408738816 1092.002997951893 409.3416737317683 1091.099497425489 292.9999879954956
1988 0.005 9.94 1 1051.018634689644 1003.976107544155 1004.194481638174 1098.40845789648 1098.545056518666 1098.911705987519 1091.990615746182 409.3487763368278 1091.091124782668 292.9999880166299
1989 0.005 9.945 1 1051.025083200019 1003.976434299307 1004.1947974502 1098.421001616627 1098.557475058042 1098.925409636761 1092.003002619596 409.3558674291429 1091.099496654936 292.9999879954874
1990 0.005 9.950000000000001 1 1051.018932012724 1003.976689513799 1004.195063013043 1098.408460119178 1098.545058112308 1098.911707693119 1091.990618189104 409.3629466487855 1091.09112958121 292.9999880166295
1991 0.005 9.955 1 1051.025378467755 1003.977015066778 1004.195377627962 1098.421001308768 1098.557473955089 1098.925408400278 1092.003000041572 409.3700143710213 1091.09950100098 292.9999879954445
1992 0.005 9.960000000000001 1 1051.019224790537 1003.977269084529 1004.195641996128 1098.40845864714 1098.545057258693 1098.911706609081 1091.990621341993 409.3770702996758 1091.091128737134 292.9999880166765
1993 0.005 9.965 1 1051.025671984519 1003.977593445675 1004.195955420197 1098.421001649125 1098.557474310175 1098.925408739078 1092.0030052758 409.3841146946156 1091.099501133619 292.9999879953854
1994 0.005 9.970000000000001 1 1051.019517430148 1003.977846274189 1004.19621859644 1098.408458787595 1098.54505735985 1098.911707149649 1091.990620529297 409.3911473201563 1091.091130286748 292.9999880166981
1995 0.005 9.975 1 1051.025966393865 1003.97816946212 1004.1965308451 1098.421004076273 1098.557475969688 1098.92541019901 1092.00300995378 409.3981686348858 1091.09950566457 292.9999879953781
1996 0.005 9.98 1 1051.019806322346 1003.978421085547 1004.196792821768 1098.408455412993 1098.545054882122 1098.911704541905 1091.99061889344 409.4051780853073 1091.091127849217 292.9999880166816
1997 0.005 9.984999999999999 1 1051.026257893118 1003.978743107143 1004.19710389899 1098.421005064241 1098.55747715834 1098.925411351093 1092.003016617214 409.4121762556097 1091.099505546108 292.999987995374
1998 0.005 9.99 1 1051.020097752738 1003.978993552277 1004.19736470373 1098.408456832025 1098.545055769744 1098.911705890009 1091.990617058817 409.4191626526628 1091.091131432324 292.9999880166365
1999 0.005 9.995000000000001 1 1051.026549174506 1003.979314407858 1004.19767461057 1098.421005810844 1098.557476840798 1098.925410528097 1092.00301757442 409.4261377954045 1091.099507212411 292.9999879953685
2000 0.005 10 1 1051.02038460471 1003.979563668895 1004.197934237275 1098.408454550274 1098.545054609753 1098.911704290552 1091.990617993519 409.4331011716432 1091.091128419855 292.9999880166105
2001 0.005 10.005 1 1051.026837659686 1003.979883368893 1004.198242982161 1098.421006051057 1098.557477524111 1098.925411481819 1092.003024611101 409.4400533642986 1091.099506619609 292.999987995381
2002 0.005 10.01 1 1051.020674190389 1003.980131470842 1004.198501453701 1098.408455858018 1098.545054584799 1098.911705162789 1091.990617963628 409.4469938341773 1091.091135506995 292.9999880165825
2003 0.005 10.015 1 1051.027126223726 1003.980450017056 1004.198809047616 1098.421007162389 1098.557478768966 1098.925411660174 1092.003023884126 409.4539232394823 1091.099510217319 292.9999879953803
2004 0.005 10.02 1 1051.020961201003 1003.980696967724 1004.199066359485 1098.408455939227 1098.545054807943 1098.911704802029 1091.990625456743 409.4608409364373 1091.091134968435 292.999988016572
2005 0.005 10.025 1 1051.027410915314 1003.981014356251 1004.199372800646 1098.421005892288 1098.557477789906 1098.925411253256 1092.003026453606 409.4677476286757 1091.09950902194 292.9999879953561
2006 0.005 10.03 1 1051.021248253688 1003.981260163928 1004.199628973097 1098.408456771804 1098.545055113266 1098.911705186154 1091.990629947442 409.4746426497314 1091.091138415848 292.999988016577
2007 0.005 10.035 1 1051.027696129764 1003.981576397686 1004.199934261349 1098.421006179366 1098.557477972713 1098.92541171942 1092.003021922614 409.4815266242069 1091.099512329442 292.9999879953183
2008 0.005 10.04 1 1051.021532662679 1003.981821064629 1004.20018929084 1098.40845641828 1098.545054845953 1098.911704064406 1091.990636253228 409.4883989963088 1091.091136034109 292.9999880166188
2009 0.005 10.045 1 1051.027978055608 1003.982136144421 1004.200493433117 1098.421003750167 1098.557476563747 1098.925410406866 1092.003021577635 409.4952603425234 1091.099512724617 292.9999879952796
2010 0.005 10.05 1 1051.021818497111 1003.982379690062 1004.200747330966 1098.40845899027 1098.545056368118 1098.911705810839 1091.990641810864 409.5021103629892 1091.091140780065 292.9999880166187
2011 0.005 10.055 1 1051.028261353736 1003.982693631835 1004.20105034076 1098.421004160493 1098.557477129725 1098.925410778732 1092.003018924932 409.5089493060206 1091.099516119477 292.9999879952949
2012 0.005 10.06 1 1051.022098741708 1003.982936032178 1004.201303094438 1098.408456670561 1098.54505460739 1098.911703900511 1091.990642591583 409.5157766367991 1091.091136925332 292.9999880165641
2013 0.005 10.065 1 1051.028542972792 1003.983248845629 1004.201604973096 1098.421005327478 1098.557478300501 1098.925412615494 1092.003022967725 409.5225929872984 1091.099517439901 292.9999879953384
2014 0.005 10.07 1 1051.022382697779 1003.983490135896 1004.201856621313 1098.408459483611 1098.545056644014 1098.91170502946 1091.990646776239 409.5293978338519 1091.091142634733 292.9999880165394
2015 0.005 10.075 1 1051.028821950013 1003.983801808774 1004.202157366789 1098.421001598116 1098.557475206012 1098.925409219375 1092.003018259787 409.536191792185 1091.099517992719 292.9999879953636
[truncated: 195,407 more chars]
