# Supplementary material for: Thermocouple Sensor Response in Hot Airstream
Source: Sensors (Basel). 2025 Jul 26;25(15):4634. doi: 10.3390/s25154634 (PMC12349096; doi:10.3390/s25154634)
Supplement: Supplementary file 1 [file sensors-25-04634-s001.zip › report-file-tc_11bR2.out]

"report-file-tc"
"Time Step" "delta-time etc.."
("TimeStep" "delta-time" "flow-time" "iters-per-timestep" "t_1" "t_sensor" "t0" "t1" "t2" "t3" "ty_1" "ty_10" "ty1" "ty10")
0 0.005 0 0 292.9999999999999 292.9999999999999 292.9999999999999 292.9999999999999 292.9999999999999 292.9999999999999 292.9999999999999 292.9999999999999 292.9999999999999 292.9999999999999
1 0.005 0.005 20 457.893523706996 294.4264437425776 293.9264449725139 944.2016855623937 987.4557875024722 1014.890711111697 875.5078642679147 441.9942598336862 905.3047778489679 508.5075145867264
2 0.005 0.01 20 533.4179929239655 297.6802031703985 296.4794623183193 1098.076433258833 1098.693949434477 1098.816558333565 1091.962001013483 385.4921629540914 1095.864621305459 388.0065003720325
3 0.005 0.015 20 655.0123677223745 302.1190943375942 300.4705030371428 1100.116183717866 1099.817298171477 1099.799244549151 1098.258284219005 342.1629574477501 1097.623704016692 330.9213588936485
4 0.005 0.02 20 730.0874342502196 307.2091846339416 305.3986357305138 1100.014214954466 1099.752931054899 1099.793677232199 1097.440365701678 349.0499516025005 1096.096187116106 311.0974087847438
5 0.005 0.025 20 785.5305816387752 312.7838491864962 310.8904935006587 1099.960246655868 1099.723812009611 1099.786685720875 1096.931658750268 321.132703428095 1095.555843317689 304.2718593909087
6 0.005 0.03 20 825.7763174243483 318.6400479812526 316.701605759788 1099.94769981793 1099.721877317865 1099.789074232377 1096.586900218577 306.5670416118394 1095.324781863215 302.6405225865417
7 0.005 0.035 20 831.6639109724143 324.6676606778296 322.6907911530905 1099.947001944528 1099.722909612177 1099.790183447699 1096.390182469927 300.6935128395477 1095.368123756703 302.7854038275132
8 0.005 0.04 20 836.0187884178847 330.7737226066194 328.7697890284181 1099.950989767286 1099.726015458565 1099.790066326468 1096.289399235095 298.0568690600147 1095.486664029002 303.4035351861999
9 0.005 0.045 20 830.9195683248682 336.9215373448453 334.8903135614446 1099.953009093897 1099.727160076849 1099.790349890517 1096.233953687922 296.225844432496 1095.580191442009 303.9123211704451
10 0.005 0.05 20 828.0192986126809 343.0864605980099 341.0280313885053 1099.955725783958 1099.727517426483 1099.789321700244 1096.230177228758 295.0178541139986 1095.641438872888 304.2436576398307
11 0.005 0.055 20 826.3911027879277 349.2559324030884 347.1705036443659 1099.957508642153 1099.728492526908 1099.789597261588 1096.250161199659 294.5024611120604 1095.676581360288 304.4459583196461
12 0.005 0.06 20 824.6135413221092 355.4244075444961 353.3119966918655 1099.962220910242 1099.731062423776 1099.79140284252 1096.283830440426 294.3301741122004 1095.698485533272 304.5396593215429
13 0.005 0.065 20 824.4143340850859 361.5867256617308 359.4488901433663 1099.964402352552 1099.732100931016 1099.79197598536 1096.311232649085 294.2808016630864 1095.712912556174 304.5528881598924
14 0.005 0.07000000000000001 20 824.5961896247932 367.7404610724705 365.5786716106784 1099.960980266829 1099.729801807228 1099.789476467099 1096.329564666268 294.2801464024088 1095.721063216882 304.507136579758
15 0.005 0.075 20 825.5623124503459 373.8827414481697 371.6990259070357 1099.965157460597 1099.73198859388 1099.791485724037 1096.347093426689 294.3066718526394 1095.726951326778 304.4042306169346
16 0.005 0.08 20 826.927167686438 380.0101837586952 377.8072805256538 1099.965374400583 1099.731853390259 1099.791077911811 1096.359609252718 294.3384852920968 1095.73234279946 304.2554151137585
17 0.005 0.08500000000000001 20 828.3907770816734 386.1196396551151 383.9005609791158 1099.965863267414 1099.731913147711 1099.791096568789 1096.366995558783 294.3551963524196 1095.736882857516 304.0720736032038
18 0.005 0.09 20 829.9292161156947 392.2080177791755 389.97592914991 1099.965705325989 1099.731666323091 1099.790507329344 1096.375375339386 294.3563765796187 1095.742428247726 303.8653468882791
19 0.005 0.095 20 831.4881529957461 398.2725056717925 396.0305230128857 1099.967289044439 1099.732641298582 1099.791529920005 1096.383109662906 294.3521285441575 1095.748238959706 303.644194117641
20 0.005 0.1 20 833.0438555514399 404.3104879551946 402.0615934900219 1099.966920840847 1099.732143899834 1099.790705960016 1096.388443430927 294.3495045106243 1095.7533895715 303.4137978917992
21 0.005 0.105 20 834.5694154753758 410.3197192576471 408.0666391874284 1099.967993495897 1099.73276130865 1099.791279466962 1096.39454735801 294.3500007774722 1095.759589935261 303.1782283297809
22 0.005 0.11 20 836.0573429752421 416.2981629366585 414.0433787119726 1099.968550718938 1099.732934742337 1099.791156853115 1096.400586911358 294.3524522739571 1095.765877937865 302.9397361452304
23 0.005 0.115 20 837.4802691036439 422.2439939476851 419.9897602454449 1099.969481084495 1099.733339987202 1099.791349935192 1096.407153387106 294.3554606541049 1095.772600606307 302.7003711702996
24 0.005 0.12 20 838.8008066802344 428.1556058264992 425.9039421994258 1099.970227389367 1099.733658348006 1099.791444221344 1096.413482003396 294.3581393834299 1095.779260306582 302.4627681267747
25 0.005 0.125 20 840.0865650898762 434.0315977930291 431.7842904255621 1099.971267942252 1099.734167114463 1099.791625011279 1096.419234193812 294.3600595163773 1095.785888001827 302.2281891500709
26 0.005 0.13 20 841.356405491834 439.8706783228628 437.6293386528049 1099.971883280795 1099.73436304149 1099.791603316473 1096.425175211678 294.3611068461873 1095.79226644162 301.9973671620271
27 0.005 0.135 20 842.6117938589398 445.6717413452736 443.4377977128086 1099.972708690432 1099.734733027662 1099.791711891454 1096.430909393428 294.3614888846314 1095.798857885202 301.7707666342017
28 0.005 0.14 20 843.8497916416253 451.4338175048705 449.2084945662018 1099.973334848434 1099.7350405147 1099.791848282771 1096.436457027295 294.3612645912875 1095.805290929248 301.5487172968899
29 0.005 0.145 20 845.1242269649551 457.1561583023812 454.9403617837478 1099.97400053877 1099.735372235071 1099.791930759094 1096.441775099236 294.3605248909257 1095.811850104302 301.3315427809871
30 0.005 0.15 20 846.3743779201261 462.837767951168 460.6325345262537 1099.974636446422 1099.735643209758 1099.792108314141 1096.445999766339 294.3595276424339 1095.818082793105 301.1193477768459
31 0.005 0.155 20 847.585067509894 468.4778717764993 466.2844564126576 1099.975142208806 1099.735803519017 1099.792095322193 1096.451598931304 294.3582756468934 1095.82419154016 300.9121337426625
32 0.005 0.16 20 848.8156154004076 474.0758892096901 471.8966206079737 1099.975730353855 1099.736034183891 1099.792139821487 1096.456837389139 294.3569261084623 1095.830280416486 300.7097404777067
33 0.005 0.165 20 850.0367200506083 479.6314402440519 477.4689634874496 1099.976266242285 1099.736164276433 1099.792104271058 1096.463102410322 294.3555324358687 1095.836184185523 300.5120762834265
34 0.005 0.17 20 851.2629808960344 485.1439907125346 482.9990418115025 1099.977113744883 1099.736781299241 1099.792502990176 1096.46790797778 294.354117225459 1095.842334748432 300.3188651422009
35 0.005 0.175 20 852.4924358733538 490.6127507248148 488.4858675561982 1099.97851602055 1099.738048484365 1099.793585480916 1096.472801542123 294.352714219072 1095.848549078956 300.1297815701748
36 0.005 0.18 20 853.7434159599558 496.0372019746426 493.9288566047009 1099.979217753338 1099.738393750433 1099.793794364806 1096.478016616425 294.351348433529 1095.854212919761 299.9445797400974
37 0.005 0.185 20 855.0278510648727 501.416896522047 499.327536402593 1099.979489463101 1099.738460776341 1099.793731709425 1096.482590174968 294.3500419001507 1095.859608843527 299.763099052737
38 0.005 0.19 20 856.3774277165846 506.7515297725171 504.6815453916199 1099.979713294513 1099.738451607145 1099.793532365052 1096.486718249425 294.3488107726055 1095.865519278455 299.5851041256589
39 0.005 0.195 20 857.7966741693726 512.0408654373737 509.9905935567456 1099.980282495177 1099.738631805908 1099.793382045006 1096.491146846893 294.3476822048498 1095.871530367953 299.4104921858483
40 0.005 0.2 20 859.1843746992621 517.2846775443743 515.2544535746289 1099.980422001025 1099.738518001329 1099.793125478991 1096.495196570814 294.346674776917 1095.877267782908 299.2389637181507
41 0.005 0.205 20 860.5413486086165 522.4827415159066 520.4729002021933 1099.979732400426 1099.737535389017 1099.792121142276 1096.498290190876 294.3457753443495 1095.882005544764 299.0702809218483
42 0.005 0.21 20 861.89849247256 527.6350239383759 525.6458090204593 1099.98014506067 1099.737536055931 1099.791838235639 1096.502631882659 294.3449924384328 1095.888036086316 298.9042734470339
43 0.005 0.215 20 863.2548730814626 532.741448152946 530.7730552328929 1099.980704092598 1099.73772642731 1099.79186040767 1096.50769775869 294.3443232741412 1095.893957974421 298.7406361038398
44 0.005 0.22 20 864.6310690008173 537.8019962348224 535.8545801280704 1099.980921711658 1099.737883725041 1099.791986624143 1096.511545138784 294.3437972534406 1095.898981833083 298.5791924972699
45 0.005 0.225 20 866.0194898322877 542.8166128128598 540.8903285594419 1099.981693074104 1099.738264888494 1099.792096797319 1096.517179769638 294.3435658106644 1095.903330436712 298.4197633695831
46 0.005 0.23 20 867.4218121669504 547.7853277936065 545.8803119685942 1099.981935339017 1099.738241432692 1099.791944018638 1096.522544244063 294.3435141136934 1095.908525907786 298.2621199568593
47 0.005 0.235 20 868.7477370375841 552.7081656869232 550.8245296261877 1099.982370265978 1099.738411692267 1099.791980783335 1096.52757431307 294.3436580164956 1095.913251893535 298.1060081371947
48 0.005 0.24 20 870.1307345386173 557.5851818023554 555.7230264228651 1099.982611127878 1099.738414290478 1099.791987285161 1096.532441932281 294.3440941165085 1095.917295255546 297.9512236047594
49 0.005 0.245 20 871.5219583114114 562.416498437799 560.5758842351885 1099.98286295727 1099.738334710766 1099.791855249029 1096.537123237591 294.3448545784052 1095.920721546156 297.7977101963936
50 0.005 0.25 20 872.911075469676 567.202225872563 565.3831956876535 1099.983182803821 1099.738333910021 1099.791773905351 1096.541943068068 294.3458793041425 1095.924020363481 297.6449489571855
51 0.005 0.255 20 874.2926847976803 571.9425352267576 570.1450945324797 1099.983670131733 1099.738537095494 1099.791800158844 1096.546730108005 294.3472471420068 1095.927046710907 297.4929920208089
52 0.005 0.26 20 875.6852067862003 576.6376481193116 574.8617512456364 1099.984306826195 1099.738887141833 1099.792009778616 1096.551347048477 294.3489687919644 1095.930238870058 297.3414597426383
53 0.005 0.265 20 877.070714531475 581.287706793349 579.5333188994663 1099.984603592401 1099.73893595669 1099.791967973732 1096.555314550258 294.3510906231281 1095.933361295021 297.1905575053357
54 0.005 0.27 20 878.4317794741655 585.8929030140393 584.1599711540787 1099.984867265522 1099.73897627625 1099.791898613463 1096.5589765855 294.353603479547 1095.936468812068 297.0398981693228
55 0.005 0.275 20 879.7800888278016 590.4534588115337 588.7419119145593 1099.985363065473 1099.739172457869 1099.791962142701 1096.562956089045 294.3565388931656 1095.940511556107 296.8895034573596
56 0.005 0.28 20 881.1229209340075 594.9695981289467 593.2793483717217 1099.98570379438 1099.739280538651 1099.791962291712 1096.566641713014 294.3599270000422 1095.944678610284 296.7391847504146
57 0.005 0.285 20 882.4602289128873 599.4415847722972 597.7725187715859 1099.986088242863 1099.739333520331 1099.791874577332 1096.570767850806 294.3637825743077 1095.948644193622 296.5888229824753
58 0.005 0.29 20 883.8014691001418 603.8696666060392 602.2216587269349 1099.986684101464 1099.739673705588 1099.792058521178 1096.574586404776 294.3681321561936 1095.952997179404 296.438385655184
59 0.005 0.295 20 885.148069654589 608.2540934265161 606.6270209560302 1099.987276744802 1099.740191955848 1099.792479831515 1096.577914505087 294.3729906774062 1095.957250867177 296.2879378664676
60 0.005 0.3 20 886.5019268536453 612.5951175657636 610.9888559359767 1099.986978770661 1099.739766989094 1099.792031518138 1096.580313272237 294.3783837301448 1095.960120414362 296.1375205401483
61 0.005 0.305 20 887.8573487322504 616.8930160404587 615.3074276408407 1099.98718944452 1099.739664034513 1099.79176673857 1096.584082494375 294.3843089238041 1095.964255563096 295.9872001429849
62 0.005 0.31 20 889.2064311413577 621.1480808904647 619.5830116754878 1099.987808104022 1099.740053512688 1099.792007820689 1096.587780470391 294.3908217882935 1095.96861464711 295.8371430377085
63 0.005 0.315 20 890.5576292848451 625.3606224227146 623.8158985209355 1099.988717748568 1099.740791408114 1099.792599345374 1096.59169744859 294.3978940286617 1095.973026663037 295.6875680192774
64 0.005 0.32 20 891.8907617961058 629.5309091598033 628.0063738754081 1099.988658945292 1099.740432504007 1099.792157075438 1096.59423848763 294.4055416691671 1095.976276099821 295.5387344486361
65 0.005 0.325 20 893.2197230035613 633.6592260927672 632.154732231871 1099.988928290333 1099.740386963454 1099.79193827324 1096.597570717294 294.4137882977743 1095.980198041244 295.3909996262129
66 0.005 0.33 20 894.5428256922117 637.7459101769874 636.2612928341383 1099.989823071748 1099.741116249605 1099.792508563439 1096.601500620164 294.4226709753288 1095.984612434187 295.2447337282474
67 0.005 0.335 20 895.8616477015955 641.7912566552634 640.3263557917048 1099.99041094386 1099.741465396173 1099.79277700998 1096.604755307093 294.4321613653029 1095.988623515194 295.1003647467533
68 0.005 0.34 20 897.1759476520173 645.7955794008452 644.3502279288102 1099.990410708849 1099.741208083696 1099.79240915074 1096.607784484609 294.4422741627183 1095.992217121208 294.9583036685078
69 0.005 0.345 20 898.4849649146435 649.7592195772463 648.3332311586577 1099.9907936665 1099.74134181834 1099.792380036132 1096.611144814719 294.4530395943462 1095.995993687748 294.8189849868223
70 0.005 0.35 20 899.7890592274364 653.6824835751031 652.2756770923208 1099.991659163844 1099.742129757087 1099.793044613637 1096.614471097147 294.4644540163537 1096.000158400759 294.6830322469291
71 0.005 0.355 20 901.0860111274783 657.5656803638858 656.1778768040899 1099.991272235326 1099.741623300704 1099.792430179808 1096.616977074086 294.4765339881889 1096.003179331613 294.5510236606331
72 0.005 0.36 20 902.3749927686619 661.4091454703574 660.040166697414 1099.99160484585 1099.741647367161 1099.792379563627 1096.620140478371 294.4892691234073 1096.00650563246 294.4234382052173
73 0.005 0.365 20 903.6693093214217 665.2132038306531 663.8628713388991 1099.991560559591 1099.741609948041 1099.792248840842 1096.622406273802 294.5026475123929 1096.009646246912 294.3004595104907
74 0.005 0.37 20 904.9632265854991 668.9781940291887 667.6463156747585 1099.992752569867 1099.742593430351 1099.793121271839 1096.626090486801 294.5167149166853 1096.013960530941 294.1829121642216
75 0.005 0.375 20 906.2470142999859 672.7044552542818 671.390679377088 1099.992541645818 1099.742205314893 1099.792680469935 1096.628497818044 294.5314594137374 1096.016768832286 294.0713273375313
76 0.005 0.38 20 907.523434228034 676.3923020624192 675.0960317098504 1099.992777908954 1099.742141358728 1099.792502240537 1096.631774965293 294.5469002355198 1096.019896202721 293.966100729055
77 0.005 0.385 20 908.7967315840705 680.0420604513638 678.7630565556705 1099.993282330196 1099.742463915608 1099.792665623162 1096.634527358612 294.5630281409535 1096.023298760476 293.8675088543597
78 0.005 0.39 20 910.0728688449154 683.6541344311859 682.3922053531786 1099.99402991737 1099.7431559739 1099.793277076062 1096.63742173079 294.57985195627 1096.026706798089 293.7756905605735
79 0.005 0.395 20 911.3469992459466 687.2289124357883 685.9838627846128 1099.993714763764 1099.742652137768 1099.792777441648 1096.639253024382 294.5974016005125 1096.028623558175 293.6906918980089
80 0.005 0.4 20 912.6085615113343 690.7667443685833 689.5384103181418 1099.994046017006 1099.742607889579 1099.792551806085 1096.642455357185 294.615672710468 1096.031975881214 293.6125916147465
81 0.005 0.405 20 913.8585213630487 694.2679669125511 693.0562002465679 1099.994471192261 1099.743039394467 1099.792908003696 1096.644965245148 294.6346429924216 1096.03525235547 293.5413377982829
82 0.005 0.41 20 915.1353623579854 697.7329681634311 696.5375824758835 1099.994968005541 1099.743421209695 1099.79324259387 1096.647435852042 294.6543479607148 1096.038462505399 293.4767539824196
83 0.005 0.415 20 916.4261543607669 701.1621159266296 699.9828995779885 1099.99484009555 1099.743033019897 1099.792758805544 1096.649708716557 294.6747929123895 1096.041188012717 293.4185015451722
84 0.005 0.42 20 917.6765252186701 704.5557154973171 703.3924900130617 1099.995002447453 1099.742997390763 1099.792614922756 1096.652234274976 294.6959855870351 1096.044174633259 293.3662817096529
85 0.005 0.425 20 918.9071093196235 707.914096573701 706.7666961778344 1099.995875739605 1099.743799584378 1099.793270613806 1096.654982462551 294.7179243545333 1096.047892151939 293.3196910364832
86 0.005 0.43 20 920.1215286587466 711.237617097379 710.1058736592067 1099.996237286902 1099.743856217237 1099.793256310387 1096.657960650416 294.7406169264698 1096.05087251637 293.2783242522208
87 0.005 0.435 20 921.3276379614109 714.5266184244326 713.4103641343029 1099.996063031968 1099.743474735709 1099.792803829682 1096.660138025869 294.7640677257053 1096.053369782065 293.2417766564389
88 0.005 0.44 20 922.5296187277643 717.7814581111481 716.6805182189773 1099.99639588114 1099.743655863055 1099.792866921352 1096.662810441727 294.7882483398415 1096.056358619812 293.2095776712285
89 0.005 0.445 20 923.7293973793605 721.0024879722073 719.9166852474697 1099.997271319435 1099.744465272704 1099.793599724147 1096.665618030637 294.8132474187237 1096.059899073575 293.1813650646981
90 0.005 0.45 20 924.9278162203352 724.1900472219376 723.1192022178313 1099.99725375699 1099.744164485732 1099.7932384116 1096.667923630315 294.8391295816871 1096.062389915979 293.1567649037765
91 0.005 0.455 20 926.1201869273098 727.3444799921732 726.2884117178721 1099.997160347931 1099.743910977133 1099.792925582341 1096.66977747089 294.8657374209547 1096.064927175647 293.1354099881607
92 0.005 0.46 20 927.3010448261106 730.4661253823379 729.4246596543164 1099.997591319267 1099.744222112204 1099.793131614279 1096.672161079266 294.8931338552413 1096.068298490311 293.1169443655546
93 0.005 0.465 20 928.4738610753335 733.5553172051289 732.5282829101423 1099.998425579589 1099.74496323685 1099.793760147482 1096.674879503244 294.9213318125266 1096.071999233338 293.1010461768236
94 0.005 0.47 20 929.6389815196361 736.612370932791 735.5996009558258 1099.998174179569 1099.744491791299 1099.793259739183 1096.676545578561 294.9503161744231 1096.07391690755 293.0874561258274
95 0.005 0.475 20 930.7962855530391 739.6376313174405 738.6389547654298 1099.998600712927 1099.744637386534 1099.793417477637 1096.679326408954 294.9801429138681 1096.075966967822 293.0758540382055
96 0.005 0.48 20 931.9460839852109 742.6314181862521 741.6466688015781 1099.998956872709 1099.745047817477 1099.793673588317 1096.681308956791 295.0107777456238 1096.078817301692 293.0659608053421
97 0.005 0.485 20 933.08906183516 745.59405919552 744.6230727313715 1099.999371939725 1099.745381033388 1099.794036441006 1096.683114783238 295.0422430814038 1096.081486383503 293.0575405180451
98 0.005 0.49 20 934.2243915880725 748.525874478976 747.5684902953836 1099.999090693648 1099.744869425484 1099.793407528438 1096.685074227655 295.0745283057114 1096.083736471078 293.0503983778851
99 0.005 0.495 20 935.3536828171909 751.4271875112594 750.4832427724283 1099.999590614112 1099.745054076908 1099.79345591833 1096.688030888933 295.1076254372537 1096.086848440583 293.0443525841615
100 0.005 0.5 20 936.4764908819326 754.2983167275349 753.3676521196946 1100.000332579848 1099.745813817263 1099.79411409795 1096.690277836078 295.1415314243512 1096.090185723448 293.0392403341887
101 0.005 0.505 20 937.5925076153521 757.1395585466697 756.2220178985663 1100.000358787861 1099.74564853368 1099.793961307824 1096.691928134037 295.1762477778198 1096.092122796247 293.0349122325871
102 0.005 0.51 20 938.7004271728102 759.9512210512139 759.0466508647172 1100.00006686637 1099.745242773084 1099.793494942165 1096.693313107011 295.2118090558183 1096.093641661301 293.0312476797913
103 0.005 0.515 20 939.8009708158835 762.7336240058468 761.841872710857 1100.000388554412 1099.745523458802 1099.793693744571 1096.695195288141 295.248206286935 1096.09609569684 293.0281436140772
104 0.005 0.52 20 940.8933002556057 765.4870604176084 764.6079793038581 1100.001123955189 1099.746230271778 1099.794303950651 1096.697246431861 295.2854282973982 1096.099172484429 293.0255140378733
105 0.005 0.525 20 941.9765564746907 768.2118342437802 767.3452769619067 1100.00095110392 1099.745816364843 1099.793868356986 1096.699054557964 295.3234889374117 1096.101277993175 293.0232882242942
106 0.005 0.53 20 943.0488894481846 770.9082444818252 770.0540625681397 1100.000955544515 1099.745586298806 1099.793548809456 1096.700854631519 295.3623511242096 1096.103806746132 293.0214077207219
107 0.005 0.535 20 944.1154975557743 773.5766165204119 772.7346565056208 1100.003504659907 1099.747608410238 1099.795703141312 1096.706209041339 295.4020331994314 1096.107247098496 293.0198227345027
108 0.005 0.54 20 945.1695062025923 776.2172072116067 775.3873293275658 1100.002086426178 1099.746662553836 1099.794888389132 1096.705683519337 295.4425541413522 1096.109763569865 293.0184954594739
109 0.005 0.545 20 946.214923582104 778.8303212829848 778.0123773715155 1100.002911960303 1099.747082871196 1099.795261620812 1096.707062636342 295.4839077011881 1096.111637980794 293.0173910942634
110 0.005 0.55 20 947.2535318597801 781.4162755117025 780.6101145424923 1100.005071130929 1099.748421017198 1099.796590746585 1096.712634550393 295.5260795936748 1096.114623485785 293.0164826975068
111 0.005 0.555 20 948.2835865954528 783.975322410082 783.18080857265 1100.004219848545 1099.74808207882 1099.796322891818 1096.712821657781 295.569058909963 1096.117153563621 293.0157484614448
112 0.005 0.5600000000000001 20 949.3042459884037 786.5077231229951 785.7247231597231 1100.00087597999 1099.745023089428 1099.792326067218 1096.710351414283 295.6128672572008 1096.117085254493 293.0151718503199
113 0.005 0.5650000000000001 20 950.3206198255693 789.0138044860345 788.2421714596899 1100.002751719763 1099.746357447796 1099.793829042626 1096.714916077223 295.6574859501682 1096.11942816042 293.0147360393374
114 0.005 0.5700000000000001 20 951.3298151066457 791.4938183806687 790.7334201400781 1100.001585368044 1099.745771079708 1099.793252786523 1096.714751148878 295.7029126895451 1096.12203125354 293.0144314607749
115 0.005 0.5750000000000001 20 952.3341281652873 793.9480590012409 793.1987552506165 1100.002964992818 1099.746713752784 1099.794150762839 1096.716841097464 295.7491480683664 1096.124023420439 293.0142479686239
116 0.005 0.58 20 953.3321114775135 796.3768035473321 795.6384610015746 1100.004331381959 1099.747301525816 1099.794780988314 1096.721496968038 295.796156614923 1096.125860696429 293.0141788361648
117 0.005 0.585 20 954.3199557456493 798.7802741210189 798.0527721877608 1100.003168909697 1099.746663368432 1099.794140112012 1096.721153332478 295.8439905841793 1096.127868690929 293.0142274581058
118 0.005 0.59 20 955.3140854978263 801.1587230221364 800.441946343752 1100.004856221822 1099.748056182475 1099.795514158305 1096.723155654752 295.8926271480029 1096.130226942524 293.0143875633768
119 0.005 0.595 20 956.2951874296135 803.5124684480203 802.8062766469222 1100.006175812209 1099.748617324829 1099.796144187441 1096.727513226002 295.9420452630077 1096.132141461818 293.0146532871929
120 0.005 0.6 20 957.2635149537462 805.8417436442513 805.1460147579721 1100.00464582465 1099.747576141849 1099.795158637248 1096.727003967865 295.9922600757254 1096.133956584784 293.0150207406286
121 0.005 0.605 20 958.227788465573 808.1468348878853 807.4614394988749 1100.006810847021 1099.749423510905 1099.796909420746 1096.729227159056 296.0432652077664 1096.136681306761 293.0154908600432
122 0.005 0.61 20 959.1846809822844 810.4280011092949 809.7528127572632 1100.008227411799 1099.750075896555 1099.797639164172 1096.733527731607 296.0950542366825 1096.138618346319 293.0160669062524
123 0.005 0.615 20 960.1312738277547 812.6854673034512 812.020369516851 1100.0064934546 1099.748668799424 1099.796301849467 1096.733102044644 296.1476144379789 1096.140272854548 293.0167548769386
124 0.005 0.62 20 961.0675263649733 814.9195110459738 814.2643799877783 1100.009034129708 1099.750899724186 1099.798358299621 1096.735291027942 296.2009415251402 1096.143455204454 293.0175621096473
125 0.005 0.625 20 961.9936619641571 817.13035698099 816.4850812175883 1100.009920734705 1099.751249147581 1099.798730599558 1096.738760188185 296.2550454880665 1096.145151103065 293.0184961239635
126 0.005 0.63 20 962.9299995841998 819.3182380372183 818.682717037742 1100.007575867996 1099.749277667161 1099.796788912079 1096.73773768324 296.3099200947141 1096.146329464247 293.0195640811894
127 0.005 0.635 20 963.8643928233639 821.4834317467869 820.8575457292004 1100.009117707469 1099.750649983763 1099.797898955111 1096.739123856283 296.365574940543 1096.148902491829 293.0207755761988
128 0.005 0.64 20 964.7815236939838 823.626181446793 823.0098090490411 1100.010772382262 1099.751764983683 1099.799088556539 1096.743249934407 296.4219694951174 1096.15097041837 293.0221424484481
129 0.005 0.645 20 965.6798021355886 825.7466832644943 825.139717404288 1100.00804595619 1099.749449594317 1099.796766688907 1096.742068176975 296.4790886680739 1096.151925024671 293.0236743283329
130 0.005 0.65 20 966.5694936110958 827.8452045670781 827.2475281884344 1100.009756051286 1099.75082016215 1099.797941820218 1096.74386136961 296.5369500789745 1096.154284608167 293.0253841003968
131 0.005 0.655 20 967.4521913740876 829.9219812626592 829.3334805467981 1100.011296151352 1099.752006434758 1099.79909326557 1096.747763681647 296.595577155647 1096.1564755189 293.0272836501868
132 0.005 0.66 20 968.3259551390981 831.9772121540392 831.3977853931085 1100.009055870313 1099.750074420696 1099.797234299891 1096.746913700747 296.6549552952072 1096.157537119167 293.0293826974574
133 0.005 0.665 20 969.1936738279062 834.0111429554195 833.4406820241375 1100.009818124489 1099.75061756492 1099.797569684701 1096.747412152249 296.7150563520182 1096.159239725843 293.0316935633207
134 0.005 0.67 20 970.0556292261433 836.0240177453887 835.462413858281 1100.011964328457 1099.752401574606 1099.799343134285 1096.751912341973 296.7758899371581 1096.161938665248 293.0342308902046
135 0.005 0.675 20 970.9080392277765 838.016015163726 837.4631734446767 1100.009359280651 1099.750292790652 1099.79732524287 1096.750272829374 296.8374717121276 1096.162669034348 293.0370084722901
136 0.005 0.68 20 971.7563047960712 839.9873807796649 839.4431981134159 1100.010346029971 1099.750807170067 1099.797693880538 1096.751256550684 296.8998111349693 1096.164210638421 293.0400418844043
137 0.005 0.6850000000000001 20 972.5967320587259 841.9383411680384 841.4027159278568 1100.012021939282 1099.752171878289 1099.798936079649 1096.755078324829 296.962905233158 1096.166684864945 293.0433403864192
138 0.005 0.6900000000000001 20 973.429316383392 843.8690831418888 843.341922201757 1100.010324291023 1099.750872398838 1099.797762495245 1096.754275476864 297.026678769403 1096.167925675656 293.0469164396696
139 0.005 0.6950000000000001 20 974.2586396128545 845.7798500999839 845.2610485566211 1100.010715462807 1099.750921923374 1099.797627830842 1096.754970087537 297.0911934114953 1096.169209540816 293.0507823155872
140 0.005 0.7000000000000001 20 975.0842623754293 847.6708714253823 847.1603241300239 1100.012671066866 1099.752327854982 1099.798956063034 1096.759583631653 297.1564275088336 1096.171674260794 293.0549513847129
141 0.005 0.705 20 975.9033705553705 849.542316787068 849.0399312232618 1100.010761500174 1099.751040150469 1099.797718252587 1096.758348774931 297.2223727640488 1096.173029571562 293.059440944093
142 0.005 0.71 20 976.7171102512825 851.3944123505102 850.9000905258509 1100.011591465054 1099.751488652328 1099.798083674217 1096.759014536035 297.2890426742927 1096.174299675838 293.0642600781168
143 0.005 0.715 20 977.5255865242086 853.2273757637515 852.7410203016238 1100.012918461456 1099.752298961425 1099.798835439062 1096.76278371581 297.3564408021434 1096.176302577295 293.0694102484025
144 0.005 0.72 20 978.3271019267452 855.0413801788072 854.5629033305195 1100.01149970338 1099.751526648535 1099.798061003742 1096.761851774691 297.4245150550985 1096.178134385198 293.0748999213324
145 0.005 0.725 20 979.1226693324115 856.8366379383012 856.3659474929971 1100.012161455813 1099.751902232505 1099.798368403624 1096.762086234556 297.4932622738274 1096.179128415377 293.0807631330964
146 0.005 0.73 20 979.91468608116 858.6133554508712 858.150359986042 1100.01310872719 1099.752244786215 1099.798665228677 1096.765820746968 297.5627540563463 1096.180734991714 293.0870131087293
147 0.005 0.735 20 980.6997251159473 860.3717066087045 859.9163203480229 1100.011688560501 1099.751507743455 1099.797912846619 1096.764780025849 297.6329390868832 1096.182635216198 293.0936482843447
148 0.005 0.74 20 981.4803886333017 862.1118976053837 861.6640304782455 1100.012716251235 1099.752267222361 1099.798609223891 1096.765359340891 297.7039175574964 1096.183776104364 293.1006689853137
149 0.005 0.745 20 982.2542551006369 863.8341291352141 863.3936889249838 1100.013448362188 1099.752364891091 1099.798684716724 1096.769001624222 297.7755505465871 1096.185133081882 293.1080822971686
150 0.005 0.75 20 983.0204812828993 865.5385661455573 865.1054717209613 1100.011965656804 1099.751451144862 1099.797739058558 1096.768213816438 297.8478888520037 1096.186746767813 293.1158861789015
151 0.005 0.755 20 983.7802446150198 867.2254204384483 866.7995812412598 1100.013354852572 1099.752638075949 1099.798822440288 1096.769041211658 297.9209715051121 1096.188526252721 293.1240756401793
152 0.005 0.76 20 984.5328344492517 868.8948673246766 868.4762033629045 1100.014017015682 1099.752716816944 1099.798906590897 1096.772210780292 297.9947110166221 1096.189573242885 293.132652541531
153 0.005 0.765 20 985.2783623593875 870.5470702202102 870.1355038189656 1100.012136522734 1099.751370893699 1099.79757198674 1096.771026728209 298.0691429375042 1096.190952928756 293.1416178366676
154 0.005 0.77 20 986.0194500553789 872.1822224217594 871.7776666463332 1100.013755327022 1099.752902810441 1099.798944539323 1096.771906374464 298.1442419879967 1096.192744218119 293.1509601212981
155 0.005 0.775 20 986.7548622775994 873.800501549881 873.4028148777552 1100.014517616079 1099.753078246454 1099.799155825227 1096.775063860742 298.2200348438083 1096.193921532132 293.1606649862012
156 0.005 0.78 20 987.4830077589509 875.4020502581346 875.0111404585667 1100.012247618789 1099.75126724714 1099.797376670298 1096.773694523524 298.2964878929159 1096.194683865769 293.1706819382621
157 0.005 0.785 20 988.2065325389341 876.9870912427014 876.6028766586792 1100.014171361469 1099.753053719672 1099.798910694427 1096.775051253637 298.3736566866298 1096.1970944124 293.1810180555127
158 0.005 0.79 20 988.9216080531 878.5557914812163 878.1782042289142 1100.015257111349 1099.753544996256 1099.799472760328 1096.7785185795 298.4515068026063 1096.198144553634 293.191682307754
159 0.005 0.795 20 989.6304484836259 880.1083077651722 879.7372808413061 1100.012727634937 1099.75139086191 1099.797365902764 1096.777107200388 298.5300172407248 1096.198817086495 293.2026644304354
160 0.005 0.8 20 990.3349726525209 881.6448362199339 881.2802954686455 1100.014396604817 1099.752953616607 1099.798699362258 1096.77802142088 298.6092191444537 1096.200758546578 293.2139352110762
161 0.005 0.805 20 991.0336459489472 883.1655593182517 882.8074284090682 1100.015826864714 1099.753891694865 1099.799693712564 1096.781556076315 298.6890941725792 1096.202353805994 293.2254668986214
162 0.005 0.8100000000000001 20 991.7235302870037 884.6706098936079 884.3188260700235 1100.013218057423 1099.751672372488 1099.797529236081 1096.780015186359 298.769640447983 1096.202766338409 293.2372204962567
163 0.005 0.8150000000000001 20 992.4095977859964 886.1601885163025 885.814673008606 1100.014582785004 1099.752869048816 1099.798514416839 1096.780686725561 298.8508314318798 1096.204542269135 293.2491496183353
164 0.005 0.8200000000000001 20 993.0891623468455 887.6344608162423 887.2951422783539 1100.016285037373 1099.754189673912 1099.799840157563 1096.784287442946 298.9326921365309 1096.206330287545 293.2612059275237
165 0.005 0.8250000000000001 20 993.7610340376782 889.0935570822958 888.7603712176906 1100.013713054902 1099.752024562348 1099.797763973216 1096.782537763888 299.015192868152 1096.206716284729 293.2733331888979
166 0.005 0.8300000000000001 20 994.4279971888682 890.5376615260591 890.2105368211102 1100.014646680177 1099.752737940452 1099.798304413165 1096.782914340943 299.0983383711643 1096.20793733235 293.2854789962515
167 0.005 0.835 20 995.0908841823833 891.9669558850867 891.6458175740489 1100.016701538482 1099.75440004349 1099.799891351714 1096.787100623834 299.1821779085091 1096.210151905682 293.2976003274159
168 0.005 0.84 20 995.7451420400915 893.3815539547696 893.0663421040855 1100.014305646256 1099.752418937124 1099.798036357728 1096.78546989377 299.2666287921154 1096.210518752593 293.3096769833494
169 0.005 0.845 20 996.394998181165 894.7816371221892 894.4722820096566 1100.014924074763 1099.75275333636 1099.798227314052 1096.785713753174 299.3517378986088 1096.211391619275 293.3216874614287
170 0.005 0.85 20 997.0401913626323 896.167373211107 895.8638050388744 1100.016861766543 1099.754324800409 1099.79971346712 1096.789583631476 299.437499541122 1096.213585565737 293.3336095822913
171 0.005 0.855 20 997.6775999754731 897.538881046004 897.2410408705174 1100.014829529178 1099.752775174448 1099.798285506229 1096.788152715603 299.5239187364404 1096.214247859993 293.3454247124108
172 0.005 0.86 20 998.3100212951363 898.8963291910125 898.6041506567414 1100.015241508102 1099.752916997885 1099.798308509637 1096.788072083497 299.610976262799 1096.214930927875 293.3571033891611
173 0.005 0.865 20 998.9380450970646 900.2398853650258 899.9533002903133 1100.016965284322 1099.754197029776 1099.799500510167 1096.791877607119 299.6986601009959 1096.216908785507 293.3686166593735
174 0.005 0.87 20 999.5582695311662 901.5696640559945 901.2886157397036 1100.015189851453 1099.753012581887 1099.798414503761 1096.790449028667 299.7870351108787 1096.217808202495 293.3799306588131
175 0.005 0.875 20 1000.172934915008 902.8858256993619 902.610250966569 1100.015699765015 1099.753218803028 1099.798508201266 1096.790471501783 299.875989841621 1096.218467408219 293.3909707135383
176 0.005 0.88 20 1000.782787503029 904.1885290571373 903.9183633891846 1100.017029277793 1099.754039652809 1099.799279922533 1096.794068687924 299.9655382415735 1096.219988794878 293.4016391312321
177 0.005 0.885 20 1001.385908274797 905.4778881373438 905.2130760430734 1100.015584020797 1099.75322810226 1099.798486941047 1096.793030768405 300.0557013940941 1096.221291147292 293.411892306412
178 0.005 0.89 20 1001.983978996965 906.7540602944734 906.4945409240623 1100.016260913326 1099.753593532557 1099.798775110592 1096.793188351131 300.1464521910623 1096.22192652605 293.4217362865892
179 0.005 0.895 20 1002.577468389773 908.0171938334689 907.7629060535975 1100.017203399056 1099.753971445 1099.799130764678 1096.79650168126 300.2377951987444 1096.223084276635 293.431190904226
180 0.005 0.9 20 1003.164745691261 909.2674040924788 909.018294066203 1100.015867305032 1099.75328815294 1099.798420025588 1096.795402186292 300.3296906456465 1096.22458114489 293.4402728013444
181 0.005 0.905 20 1003.747365255064 910.5048414578707 910.2608500671043 1100.0168311562 1099.753995453088 1099.799068424763 1096.795684374133 300.4221758787972 1096.225481708819 293.4489898510947
182 0.005 0.91 20 1004.325112951432 911.7296479756878 911.4907166067503 1100.01745647618 1099.754049736632 1099.799129997988 1096.798608229283 300.5152217782545 1096.226288625938 293.4573362736349
183 0.005 0.915 20 1004.896212766293 912.9419333726241 912.7080110214529 1100.015993347211 1099.753184946806 1099.798228743984 1096.79744409391 300.6088142042125 1096.227647715511 293.4652866705909
184 0.005 0.92 20 1005.46175860312 914.1418480030605 913.9128752090835 1100.017181723395 1099.754249209248 1099.79923292615 1096.797523526364 300.7030122467971 1096.228668806021 293.4728037248802
185 0.005 0.925 20 1006.021613342502 915.3295244357246 915.1054467405683 1100.017809816164 1099.754289090803 1099.799285510664 1096.800488322247 300.7977582576019 1096.229396479108 293.4798772713741
186 0.005 0.93 20 1006.576376196364 916.5050707123332 916.2858361963071 1100.015970852823 1099.753005019359 1099.798022588145 1096.799185827292 300.893030221747 1096.230302950887 293.4864781210703
187 0.005 0.9350000000000001 20 1007.127022561732 917.6686362666137 917.4541888215981 1100.017545062818 1099.754476106736 1099.799349646905 1096.799799984089 300.9888465972838 1096.231773295636 293.4925843550168
188 0.005 0.9400000000000001 20 1007.673363705008 918.8203508829216 918.610635614285 1100.018306026293 1099.754631330625 1099.799533531307 1096.802862761639 301.0852034794185 1096.232539932553 293.4981948859349
189 0.005 0.9450000000000001 20 1008.212506936189 919.9603100455815 919.7552826129925 1100.016124541885 1099.752902741565 1099.797837809638 1096.80147843994 301.1820649953211 1096.233125287672 293.5033157769345
190 0.005 0.9500000000000001 20 1008.748696273815 921.0886674778429 920.8882707824423 1100.017873528231 1099.754626319477 1099.799366219711 1096.802022626844 301.2794534874491 1096.234855135913 293.5079599288258
191 0.005 0.9550000000000001 20 1009.278677714363 922.2055427634009 922.0097256006529 1100.018848171457 1099.755024535688 1099.799829414871 1096.805055047179 301.3773451354018 1096.235752292381 293.5121565157249
192 0.005 0.96 20 1009.802099377571 923.3110238968787 923.1197424903224 1100.016185810803 1099.75285775707 1099.797744691936 1096.802875492054 301.4757217215916 1096.235843691868 293.5159355509399
193 0.005 0.965 20 1010.323485728301 924.4052649925458 924.2184649265065 1100.017917030731 1099.754496941823 1099.79914787363 1096.803711150303 301.5746927576496 1096.237602706438 293.5192979811973
194 0.005 0.97 20 1010.840179823833 925.4883828102238 925.3060131516805 1100.019220961306 1099.755306508809 1099.800029394836 1096.80683575572 301.6740996032093 1096.238641698761 293.5222549293759
195 0.005 0.975 20 1011.350304245506 926.5604618917304 926.3824817074316 1100.016556574222 1099.753043373629 1099.797836149256 1096.805054376955 301.7739781521748 1096.238701041906 293.5248140554837
196 0.005 0.98 20 1011.85728178284 927.6216489559328 927.4480048662828 1100.018038986493 1099.75437066665 1099.798948314514 1096.805739850747 301.8743469832077 1096.240146478212 293.5269666269829
197 0.005 0.985 20 1012.359550064957 928.672065068003 928.5027063844246 1100.019697081797 1099.755596019472 1099.800196001828 1096.809215021799 301.97518041658 1096.241589945289 293.5287160512236
198 0.005 0.99 20 1012.854838115232 929.7117820324904 929.5466700989466 1100.017076802699 1099.753391157839 1099.798078098509 1096.80724658594 302.0764459232935 1096.241597440143 293.5300755165765
199 0.005 0.995 20 1013.347470623729 930.7409435615123 930.5800270004009 1100.018085711904 1099.754227145478 1099.798751109907 1096.80742932775 302.1781703777143 1096.24259300926 293.5310696799937
200 0.005 1 20 1013.836072939041 931.7596680488043 931.6028990892172 1100.020022712719 1099.755808473256 1099.800288854864 1096.811010815568 302.2803234972186 1096.24442796276 293.531738284017
201 0.005 1.005 20 1014.318587691231 932.7680302645966 932.6153690295241 1100.017472261316 1099.753708169968 1099.79832396963 1096.808985893411 302.3829247188116 1096.244428057618 293.5321293897296
202 0.005 1.01 20 1014.797261452945 933.7661557172271 933.6175571193921 1100.018053151403 1099.754077675844 1099.798574998345 1096.80879587081 302.4859700229853 1096.245020423002 293.5322630024959
203 0.005 1.015 20 1015.273338507994 934.7541738516334 934.6095878116375 1100.020034944959 1099.755704245278 1099.800116073744 1096.812537418785 302.5894639565673 1096.246946385342 293.5321384149777
204 0.005 1.02 20 1015.742300166257 935.7321457751782 935.5915373759583 1100.01780498019 1099.753980268908 1099.798537343585 1096.81055571516 302.6933515010507 1096.247078738947 293.5317630478647
205 0.005 1.025 20 1016.208016013034 936.700199018758 936.5635227668788 1100.018256202366 1099.754156277615 1099.798589369328 1096.810383650407 302.7976839220352 1096.247520840394 293.5311467949806
206 0.005 1.03 20 1016.670714097165 937.6584536569857 937.5256635976921 1100.020103297898 1099.75557493182 1099.799912418439 1096.81415139724 302.9024382718841 1096.249280447055 293.5303026207716
207 0.005 1.035 20 1017.127248691585 938.6069803083093 938.4780399911189 1100.01831887663 1099.754301009361 1099.798730518484 1096.812705460689 303.0075593630986 1096.249878235143 293.5292451660542
208 0.005 1.04 20 1017.580095039718 939.5458958802865 939.4207623086381 1100.018698501186 1099.754419064308 1099.798771989167 1096.812545362667 303.1131014186523 1096.250048329047 293.5280040594317
209 0.005 1.045 20 1018.029820435759 940.4753152120859 940.3539435034729 1100.020188172061 1099.755414603421 1099.799705907064 1096.816022850961 303.2190213592997 1096.251439195475 293.5265948374492
210 0.005 1.05 20 1018.473907394623 941.3953077227038 941.2776621299143 1100.018600800724 1099.75449291756 1099.798837639616 1096.814418284145 303.3253407605142 1096.252335393742 293.5250177901891
211 0.005 1.055 20 1018.913739052693 942.3059824028632 942.192022525963 1100.019060769821 1099.754726143784 1099.799011339382 1096.813920525646 303.4320028712243 1096.252525764256 293.5232838111509
212 0.005 1.06 20 1019.350940656651 943.2074535891959 943.0971352153329 1100.020039410423 1099.755202742582 1099.799483058596 1096.817005759425 303.5390289138411 1096.253440495344 293.5213889836825
213 0.005 1.065 20 1019.782643103968 944.0997881565216 943.9930776749302 1100.018634075692 1099.754495794718 1099.798771153254 1096.815606737457 303.6464551591622 1096.254575740422 293.5193234027925
214 0.005 1.07 20 1020.211292922241 944.9831002792664 944.8799545872996 1100.019427609538 1099.755025271223 1099.799252682041 1096.815483247518 303.7542165964448 1096.254990023572 293.5170830453923
215 0.005 1.075 20 1020.635784316057 945.857483558245 945.7578646461133 1100.020062089026 1099.755139158245 1099.799381486304 1096.818110240803 303.8623151716307 1096.25555323855 293.5146638690111
216 0.005 1.08 20 1021.055643961407 946.7230171407323 946.6268892772526 1100.018648582475 1099.754343964127 1099.798562676506 1096.817036307807 303.9707577068841 1096.256662237276 293.512053192761
217 0.005 1.085 20 1021.472017855277 947.5798080014747 947.4871313428641 1100.019794569695 1099.755291323954 1099.799451319721 1096.817141923648 304.0795525992155 1096.257323516025 293.5092495603739
218 0.005 1.09 20 1021.884555778828 948.4279490624481 948.3386855784526 1100.02039173273 1099.755304089152 1099.799481135686 1096.81998576692 304.1886515972416 1096.257767566834 293.506258399082
219 0.005 1.095 20 1022.292776257249 949.2675092916631 949.1816257696984 1100.018708014872 1099.754204520229 1099.798388841233 1096.818586861161 304.2981081549383 1096.258591733957 293.5030770168524
220 0.005 1.1 20 1022.697937155533 950.0985965300231 950.0160539253226 1100.020081314233 1099.755500307262 1099.799587350298 1096.818734766053 304.4078399308902 1096.259583109953 293.4997171041597
221 0.005 1.105 20 1023.09937542774 950.9213030893557 950.842063264372 1100.020756712163 1099.755595244636 1099.799707143581 1096.821498758228 304.5178903879508 1096.260084271291 293.4962572185632
222 0.005 1.11 20 1023.495557238605 951.7356836190888 951.6597184821144 1100.018637537676 1099.754023284117 1099.798176845977 1096.819694330739 304.6282372510595 1096.260428328358 293.4927725969029
223 0.005 1.115 20 1023.890188479817 952.5418569995593 952.469124252608 1100.020310456423 1099.755663847175 1099.799644590372 1096.82008032882 304.7389000263261 1096.261865816183 293.4892612894539
224 0.005 1.12 20 1024.280145437402 953.3398990791338 953.2703644687083 1100.021104420097 1099.75589589891 1099.799953349553 1096.822823883921 304.8498629008998 1096.262307115851 293.4857020525007
225 0.005 1.125 20 1024.66510739111 954.1298782847099 954.063512968763 1100.018634695666 1099.753897821223 1099.798012089255 1096.820825371404 304.9610646111494 1096.262358835422 293.4820903990187
226 0.005 1.13 20 1025.048321261413 954.9119075448781 954.8486736271548 1100.020412693748 1099.755599290384 1099.799486706254 1096.82155622638 305.0725229581827 1096.263856632685 293.4784271463374
227 0.005 1.135 20 1025.42726765559 955.6860603144221 955.6259238763486 1100.02153148423 1099.756201953543 1099.800190698916 1096.82452298051 305.1843083500603 1096.264413922521 293.4746942273363
228 0.005 1.14 20 1025.80156568967 956.4523901872489 956.395323521895 1100.018841720584 1099.753945551386 1099.798014740081 1096.8224867677 305.2963476638841 1096.264200558163 293.4708657523
229 0.005 1.145 20 1026.174834650726 957.2110098661421 957.1569761852646 1100.020511111847 1099.755457907991 1099.799287908797 1096.823269165279 305.4086074494322 1096.265685782685 293.4668855565421
230 0.005 1.15 20 1026.544426048325 957.9620007848475 957.910964777484 1100.021985883135 1099.756510920833 1099.800398266831 1096.826353576204 305.5211056216268 1096.266668538473 293.4627447303793
231 0.005 1.155 20 1026.908066334593 958.7054018026819 958.6573407616983 1100.019220547525 1099.754211771493 1099.798206056113 1096.824074417716 305.6338645388689 1096.266390679334 293.4584864290603
232 0.005 1.16 20 1027.270591322183 959.4413278822027 959.3962039695846 1100.020419773884 1099.755250631065 1099.799064198283 1096.824227311101 305.7467759906446 1096.267430683224 293.4541577812039
233 0.005 1.165 20 1027.630388281293 960.1698616051666 960.1276409268219 1100.022181720205 1099.756669160841 1099.800476299327 1096.827460222415 305.8600721223668 1096.2687334487 293.4497692057871
234 0.005 1.17 20 1027.98419601761 960.8910399920338 960.8516994806751 1100.019570160874 1099.754511235589 1099.79845733697 1096.82515131248 305.9735605456285 1096.268395723937 293.445336114993
235 0.005 1.175 20 1028.336194560103 961.6049671661609 961.5684722248019 1100.020330856981 1099.755051339727 1099.79884274649 1096.825072324335 306.0872329612127 1096.268922635514 293.4408545805939
236 0.005 1.18 20 1028.685894753011 962.3117313493323 962.2780479486325 1100.022288779677 1099.756679177356 1099.800418210038 1096.828730304207 306.2011276004841 1096.270548324151 293.4363220351229
237 0.005 1.185 20 1029.029938429692 963.0113711579535 962.9804751437016 1100.019963862871 1099.754809370283 1099.798698354164 1096.826630764873 306.315255928986 1096.270320210278 293.4317348431405
238 0.005 1.19 20 1029.371936834665 963.7039787864045 963.6758394917819 1100.02053260567 1099.755098059373 1099.798837690442 1096.826556988249 306.4295675245113 1096.270576766078 293.4270964699717
239 0.005 1.195 20 1029.711818221964 964.3896441619943 964.364226900337 1100.022331854379 1099.756538307714 1099.800218460988 1096.830195076358 306.5440974451915 1096.272299898879 293.4223985188356
240 0.005 1.2 20 1030.046527687285 965.0684000068478 965.0456834965607 1100.020322276804 1099.755103251948 1099.798929118099 1096.827961448812 306.6588086094782 1096.272275507607 293.4176409296832
241 0.005 1.205 20 1030.378853408133 965.7403376796974 965.720291265534 1100.020738118681 1099.755233575103 1099.798944331027 1096.827646218514 306.7737131334251 1096.27238864321 293.4128227796034
242 0.005 1.21 20 1030.709075386735 966.4055440724729 966.3881345936009 1100.022258276411 1099.756344500504 1099.799998134659 1096.830949766202 306.8887797406593 1096.27379771617 293.4079344007499
243 0.005 1.215 20 1031.034573013453 967.0640534119311 967.0492598878157 1100.020563916225 1099.755283847428 1099.799031256631 1096.829040518629 307.0040201210093 1096.27415122161 293.4029772395811
244 0.005 1.22 20 1031.357349164402 967.7159514688364 967.7037436570822 1100.020941758446 1099.755440113247 1099.799124087003 1096.828501116272 307.1194351238296 1096.274147779911 293.3979579046294
245 0.005 1.225 20 1031.678348333886 968.3613201120799 968.3516677342919 1100.022159035838 1099.756150307693 1099.799805016597 1096.831681293934 307.2349652767798 1096.27501780192 293.3928820410583
246 0.005 1.23 20 1031.995116077565 969.0002015578536 968.9930820616479 1100.020729041291 1099.755386307785 1099.799060490536 1096.830299134942 307.3506828013814 1096.275792710143 293.3877570851365
247 0.005 1.235 20 1032.30933516948 969.6326775085702 969.6280613885414 1100.021377186263 1099.755764197831 1099.799386460833 1096.830012309706 307.4665432683834 1096.275957943925 293.3825932123179
248 0.005 1.24 20 1032.621062982869 970.258817705374 970.2566782442839 1100.022220343352 1099.756060721182 1099.799672458285 1096.832866760407 307.5825297879395 1096.2764984272 293.377389924894
249 0.005 1.245 20 1032.928741511993 970.8786643975413 970.8789789592385 1100.020771587581 1099.75532610675 1099.798940085432 1096.831204616039 307.6986716657456 1096.277383193037 293.3721354085849
250 0.005 1.25 20 1033.234459430231 971.4923056047566 971.4950455705771 1100.021762962551 1099.756085468541 1099.799646251913 1096.831086267313 307.8149373861907 1096.27775146295 293.3668264259457
251 0.005 1.255 20 1033.536862652882 972.0998022793897 972.1049423104558 1100.022318286569 1099.756097877233 1099.799680819871 1096.833578642405 307.9312882185388 1096.278041524485 293.3614710610152
252 0.005 1.26 20 1033.836160271207 972.7012006782883 972.7087174449185 1100.020730739759 1099.755148342578 1099.798728647698 1096.832074378125 308.0478132561864 1096.278845623501 293.3560724493564
253 0.005 1.265 20 1034.133210530968 973.2965784422803 973.3064455692231 1100.022004257986 1099.756288480773 1099.799793585163 1096.832040669069 308.1644342480037 1096.279457225393 293.3506436141471
254 0.005 1.27 20 1034.427315199792 973.8860007924692 973.898192101823 1100.022595564515 1099.756312125547 1099.799845906133 1096.834671363925 308.2811850622247 1096.27966618201 293.345199712268
255 0.005 1.275 20 1034.717783560145 974.4695079697965 974.4840025174749 1100.020723810854 1099.754972520067 1099.798530997456 1096.83318769034 308.3980462098472 1096.280123441132 293.3397529085814
256 0.005 1.28 20 1035.00675489179 975.0471813318259 975.0639526701482 1100.022304215406 1099.756480716972 1099.799900126315 1096.833482843497 308.5150429373301 1096.281099040481 293.3343108548071
257 0.005 1.285 20 1035.292426609145 975.619080174018 975.6381026849135 1100.022904716874 1099.756565852514 1099.80006547939 1096.835875943205 308.6321033131257 1096.281228276335 293.328885215939
258 0.005 1.29 20 1035.574827549041 976.1852402777611 976.2064957356303 1100.020725496622 1099.754831747572 1099.798354008521 1096.83412295574 308.7492218757104 1096.281400427524 293.3234840407297
259 0.005 1.295 20 1035.855721418223 976.7457418635004 976.7692024838153 1100.022249511881 1099.756436893984 1099.799819162841 1096.834173384264 308.8664711830634 1096.282482286791 293.3181046778993
260 0.005 1.3 20 1036.134026817993 977.3006443088651 977.3262864095267 1100.023174088689 1099.756838364705 1099.800317975966 1096.836722378688 308.9838151612348 1096.282771974923 293.3127531155787
261 0.005 1.305 20 1036.407827354594 977.8499754487304 977.8777825455272 1100.02049713374 1099.754643532908 1099.798205558749 1096.834459673292 309.1012040098706 1096.282396510848 293.3074334602038
262 0.005 1.31 20 1036.681091604124 978.3938249481629 978.4237678509858 1100.022121662799 1099.756221343085 1099.799575061253 1096.834713711316 309.2186676093618 1096.283669542947 293.302142196574
263 0.005 1.315 20 1036.951628335203 978.9322491698123 978.9643049777213 1100.023511484127 1099.757118464448 1099.800541713127 1096.837620356075 309.3362049445788 1096.284264750157 293.296879807343
264 0.005 1.32 20 1037.217771422248 979.4652729217197 979.4994254422138 1100.020769358887 1099.754808652792 1099.798318142147 1096.835448001134 309.4537666148423 1096.283916555808 293.2916498204411
265 0.005 1.325 20 1037.483273858663 979.992981314072 980.0292034543276 1100.022140315496 1099.756053400287 1099.799369879934 1096.835720188644 309.5713821799136 1096.284841879302 293.2864495571117
266 0.005 1.33 20 1037.746501007161 980.5154321423488 980.5537008641003 1100.023794990723 1099.757302096531 1099.800649022007 1096.838909193281 309.6890923827155 1096.285810173252 293.2812793828397
267 0.005 1.335 20 1038.004917275026 981.0326435367705 981.0729436480552 1100.021094573897 1099.755054796771 1099.798511855206 1096.836638666594 309.8068137225958 1096.28538509333 293.2761440247635
268 0.005 1.34 20 1038.262892826712 981.5446952015426 981.5870023710912 1100.02206526628 1099.755847720749 1099.799147667868 1096.836684716016 309.9245918053224 1096.285880212245 293.2710454822382
269 0.005 1.345 20 1038.518887658877 982.0516519064107 982.0959418423151 1100.024000528891 1099.757460134434 1099.800723950402 1096.839909898575 310.0424451171873 1096.287241401067 293.2659843944205
270 0.005 1.35 20 1038.77005395311 982.5535285910289 982.5997866240406 1100.021427944238 1099.755359594127 1099.798774247782 1096.837522682006 310.1603373516083 1096.286864885868 293.2609673005471
271 0.005 1.355 20 1039.020326118391 983.0503964707806 983.0986005916376 1100.02201563168 1099.755731984578 1099.79901654869 1096.837137482523 310.2782114969735 1096.287000178482 293.2560003547344
272 0.005 1.36 20 1039.269211414464 983.542326067662 983.5924513598032 1100.023978832791 1099.7573601085 1099.800566541727 1096.840473284212 310.3961230039901 1096.288504875159 293.2510831282373
273 0.005 1.365 20 1039.513529312011 984.0293291123735 984.0813613606022 1100.021734311977 1099.75563714051 1099.799001868956 1096.838285291108 310.5141229637499 1096.288291416902 293.2462172800289
274 0.005 1.37 20 1039.756500889843 984.5114739556353 984.5653925006781 1100.022139458554 1099.755789294976 1099.799041688386 1096.837835994489 310.6320830054988 1096.288236904249 293.2414113692847
275 0.005 1.375 20 1039.99825545374 984.9888298430826 985.0446100605066 1100.023883446146 1099.757132809088 1099.800320415504 1096.841275474945 310.7500453842421 1096.289498311439 293.2366657096622
276 0.005 1.38 20 1040.236022998045 985.461413499565 985.5190406087177 1100.022063842483 1099.755855299129 1099.799157059118 1096.839605272952 310.8680649737997 1096.289681493696 293.2319809695052
277 0.005 1.385 20 1040.47214109048 985.9292857873421 985.9887404854783 1100.022477875354 1099.756015820717 1099.799218282561 1096.839105499377 310.9860557902119 1096.289585228514 293.2273647971959
278 0.005 1.39 20 1040.706188941596 986.3925105349026 986.4537702174588 1100.023859857214 1099.756951889656 1099.800127356558 1096.842172237174 311.1040161199526 1096.290494543858 293.2228172770323
279 0.005 1.395 20 1040.935710995663 986.8511062670506 986.9141560884798 1100.022222958324 1099.756006112958 1099.79924695488 1096.840321688542 311.2220420216487 1096.291016478699 293.218335120017
280 0.005 1.4 20 1041.16354616515 987.3051328200821 987.3699539219116 1100.022741865147 1099.756271134025 1099.799444288623 1096.839810373864 311.340047741339 1096.290906112336 293.2139260974445
281 0.005 1.405 20 1041.389731958224 987.7546483604714 987.8212197719211 1100.023694120476 1099.75673442684 1099.799906516298 1096.842494230859 311.4580042207637 1096.291414313363 293.2095872952684
282 0.005 1.41 20 1041.6129016593 988.1996783037775 988.2679845090403 1100.02229452934 1099.756033347858 1099.799204450187 1096.840934363565 311.5760061165839 1096.292241984309 293.2053207767537
283 0.005 1.415 20 1041.834503289603 988.6402764469008 988.7102990669474 1100.023034649109 1099.756548229684 1099.799684935239 1096.840505099625 311.6940312890372 1096.292209415645 293.2011241717541
284 0.005 1.42 20 1042.054178964129 989.0764983640958 989.1482178017982 1100.023664785958 1099.756649287368 1099.799807506273 1096.843166421203 311.8119629837418 1096.29239758052 293.1970024675475
285 0.005 1.425 20 1042.271046728785 989.5083679060939 989.5817693798234 1100.022117062823 1099.755774624503 1099.798946612648 1096.84170109416 311.9299089103821 1096.29304450004 293.1929486548485
286 0.005 1.43 20 1042.486618324255 989.9359392463118 990.0110044476693 1100.023200959967 1099.756708627396 1099.799843177966 1096.841360609124 312.0478028142895 1096.293230084316 293.1889639661929
287 0.005 1.435 20 1042.70008885726 990.3592647650457 990.4359746289811 1100.023750728202 1099.756708857628 1099.799872952115 1096.843782464321 312.1656438163986 1096.293344257183 293.1850496936784
288 0.005 1.44 20 1042.91111987494 990.7783714396431 990.856711573084 1100.022088974039 1099.755616036601 1099.798779246746 1096.842340803328 312.2834617235799 1096.29393474877 293.1812029408085
289 0.005 1.445 20 1043.121006867374 991.1933163107091 991.2732675373591 1100.023461608116 1099.756918258885 1099.799986878357 1096.842199180656 312.4013110400632 1096.294588442759 293.1774240323967
290 0.005 1.45 20 1043.328673764969 991.6041429465854 991.6856881415413 1100.024067127551 1099.75698166482 1099.800095288631 1096.844615541253 312.5190947725594 1096.294675530828 293.1737153217016
291 0.005 1.455 20 1043.53326636169 992.0108697583079 992.0939964566738 1100.021932370458 1099.755399904275 1099.798557417823 1096.842601559945 312.6367895125035 1096.294781606755 293.1700796130407
292 0.005 1.46 20 1043.737586492367 992.4135636676936 992.4982514004907 1100.023585080136 1099.757032572996 1099.800029356466 1096.842818805678 312.7544787154757 1096.295787101227 293.1665120149405
293 0.005 1.465 20 1043.93949952141 992.8122642744921 992.8984967866916 1100.024375722525 1099.757262738587 1099.800337534987 1096.845401857316 312.8721338518638 1096.295875191106 293.1630159032903
294 0.005 1.47 20 1044.138176112119 993.2069866474418 993.2947523280204 1100.021877904524 1099.755240161983 1099.798383585083 1096.843334064376 312.9896942175043 1096.295588308432 293.1595936523796
295 0.005 1.475 20 1044.336942538402 993.597800132212 993.6870788526048 1100.023602401177 1099.756929585513 1099.7998664195 1096.843712539588 313.1072131260181 1096.296710404795 293.1562418689633
296 0.005 1.48 20 1044.533356632171 993.9847434974026 994.0755182418451 1100.024722966836 1099.757545103979 1099.80058172975 1096.846416808982 313.2247266932633 1096.297044636243 293.1529602538867
297 0.005 1.485 20 1044.726039979059 994.3678235467801 994.4600850595218 1100.02192702002 1099.755240054635 1099.798384965973 1096.843945501106 313.3420997125548 1096.296478350923 293.1497519234481
298 0.005 1.49 20 1044.918860675512 994.7471070752803 994.8408369587254 1100.023416932522 1099.756675302664 1099.799620225648 1096.84404565164 313.4594136588461 1096.297427116394 293.146613746709
299 0.005 1.495 20 1045.109988422008 995.1226413393316 995.2178203049117 1100.024895396788 1099.757724862084 1099.800725719006 1096.846922355921 313.5767369520599 1096.298240848467 293.1435453190063
300 0.005 1.5 20 1045.297306139563 995.4944240957742 995.5910454735834 1100.022104702033 1099.755414342112 1099.79852593932 1096.844338163263 313.6939463026286 1096.297536250713 293.1405487449928
301 0.005 1.505 20 1045.484408726333 995.8625259149752 995.9605706392409 1100.02329006383 1099.756451260922 1099.799393888122 1096.844348052454 313.811050743965 1096.298189785606 293.1376219755422
302 0.005 1.51 20 1045.670414332822 996.2269936027186 996.3264421405077 1100.025064064306 1099.757874622448 1099.800813652048 1096.847530220046 313.9281704232531 1096.299320100005 293.1347635181253
303 0.005 1.515 20 1045.852318872501 996.5878225500793 996.6886692232988 1100.022398801755 1099.755673615879 1099.798746184617 1096.845197393537 314.0451843040647 1096.298565366849 293.1319756405202
304 0.005 1.52 20 1046.033961103262 996.9450793697878 997.0473053407544 1100.023209961105 1099.756266948513 1099.799188380158 1096.845019014742 314.1620350057282 1096.298920890243 293.1292562845711
305 0.005 1.525 20 1046.215022683728 997.2988137580176 997.4024006792311 1100.025175250332 1099.757904294499 1099.80077479272 1096.848446665638 314.2788472127812 1096.300152331757 293.1266033320313
306 0.005 1.53 20 1046.39175462681 997.6490195507399 997.753961252423 1100.02274576284 1099.755967672921 1099.799002357039 1096.846078429457 314.3956161752733 1096.299643352565 293.1240161345074
307 0.005 1.535 20 1046.567968194288 997.9957559711413 998.1020355841345 1100.023196389527 1099.756200908044 1099.799120676829 1096.845487478291 314.51223607603 1096.299646563071 293.1214933479608
308 0.005 1.54 20 1046.743859938943 998.3390749019761 998.4466744275181 1100.025024222786 1099.757688282169 1099.800548367475 1096.848733528681 314.6287696829455 1096.300937701147 293.119031692883
309 0.005 1.545 20 1046.915858548501 998.6789731621338 998.787885462553 1100.022936739614 1099.756174988622 1099.799187840458 1096.846491612383 314.7452959110428 1096.300752376726 293.1166295508915
310 0.005 1.55 20 1047.087037808456 999.015504120106 999.1257127605671 1100.023273085044 1099.756280505172 1099.799195640132 1096.845787209104 314.8616650114818 1096.300617103645 293.1142867530423
311 0.005 1.555 20 1047.258124480039 999.348717194905 999.4602059587606 1100.024852578481 1099.757449877543 1099.800314035114 1096.848942020113 314.9779122401805 1096.301537824958 293.1120011510653
312 0.005 1.56 20 1047.425608753874 999.6786157144085 999.7913756917794 1100.023085232272 1099.756318682079 1099.79928443454 1096.847009801113 315.0941378094111 1096.301758443086 293.1097704688796
313 0.005 1.565 20 1047.59196719396 1000.005249062214 1000.119265911504 1100.023539702864 1099.756509320398 1099.799391206169 1096.846563066441 315.210209970934 1096.301550061389 293.1075953676904
314 0.005 1.57 20 1047.757740089877 1000.328663102594 1000.443921560208 1100.024768008305 1099.75723931371 1099.800094413753 1096.849635306221 315.3261203388456 1096.302188089024 293.1054744616773
315 0.005 1.575 20 1047.920596308355 1000.64886320062 1000.765354719302 1100.023259357355 1099.756432347841 1099.799328764567 1096.847920410118 315.4419923455642 1096.302649437593 293.1034050336851
316 0.005 1.58 20 1048.082240858882 1000.965895814807 1001.083606208389 1100.023842503874 1099.756776971414 1099.799634584399 1096.847389164509 315.5577878956911 1096.302521258332 293.1013870674263
317 0.005 1.585 20 1048.242973416938 1001.279800883049 1001.398716033804 1100.024636309612 1099.757051506307 1099.799920002797 1096.849971979669 315.6733914609937 1096.302727706521 293.0994198324698
318 0.005 1.59 20 1048.401351337526 1001.59059066463 1001.710701164732 1100.023199752494 1099.756321994689 1099.799186408078 1096.848350299286 315.788911798516 1096.303440826006 293.0975004433446
319 0.005 1.595 20 1048.558597590909 1001.898308625314 1002.019600400049 1100.024108818003 1099.757037285661 1099.799871866359 1096.847916507832 315.9043793750251 1096.303462642506 293.0956275717828
320 0.005 1.6 20 1048.714575815803 1002.202990855102 1002.325451175491 1100.024649725027 1099.757048815013 1099.799912584865 1096.850269030816 316.0196769159892 1096.303484988988 293.0938010337659
321 0.005 1.605 20 1048.86841281558 1002.504649504461 1002.628268978301 1100.023051611719 1099.756101361683 1099.798969978307 1096.848591937739 316.1348338243172 1096.304033169025 293.0920183982516
322 0.005 1.61 20 1049.021530566682 1002.803330506696 1002.928095406468 1100.024271826851 1099.757207910995 1099.800012045497 1096.848426017922 316.2499462281586 1096.304360577043 293.0902772084845
323 0.005 1.615 20 1049.173013297204 1003.09906811752 1003.224964989613 1100.02481687188 1099.757206925206 1099.800051898378 1096.850778390886 316.3649009758145 1096.304376284194 293.0885777006969
324 0.005 1.62 20 1049.322175111495 1003.391868783616 1003.518891101015 1100.022922894954 1099.755886436966 1099.798763987348 1096.849037592555 316.4796708337197 1096.304493675951 293.0869179768922
325 0.005 1.625 20 1049.471152464764 1003.681786447109 1003.809918135659 1100.024455709319 1099.757360857387 1099.800108324683 1096.849131489749 316.594389448576 1096.305298983325 293.0852960742805
326 0.005 1.63 20 1049.61834011683 1003.968848335414 1004.098077918635 1100.025183741679 1099.757497121288 1099.800293326184 1096.851584047739 316.7089631967883 1096.305246843095 293.0837151746846
327 0.005 1.635 20 1049.762835028449 1004.253057569494 1004.383378771052 1100.022847879483 1099.755685372759 1099.79855034608 1096.849654750865 316.8233483952574 1096.305041252765 293.0821751645107
328 0.005 1.64 20 1049.907766630163 1004.534470757834 1004.665867703168 1100.024564976172 1099.75740505773 1099.800080723734 1096.849804195607 316.9376536363459 1096.306092508776 293.0806723414794
329 0.005 1.645 20 1050.050770868 1004.813113609796 1004.945574733506 1100.025432006471 1099.757761031151 1099.800546227359 1096.852161438969 317.0518561040894 1096.306169573529 293.0792044828565
330 0.005 1.65 20 1050.191660032932 1005.088984996163 1005.22250537485 1100.022760804635 1099.755590739485 1099.79845827693 1096.849721271853 317.1658513135483 1096.305632407988 293.0777697330224
331 0.005 1.655 20 1050.333415627753 1005.362143895427 1005.496707984733 1100.024380111872 1099.75717844196 1099.799840775396 1096.849882121289 317.2797210619623 1096.30662378492 293.0763650789438
332 0.005 1.66 20 1050.473616466702 1005.632617013528 1005.768212482054 1100.025630960286 1099.757977400114 1099.800732599153 1096.852485409842 317.3935256410305 1096.306998421768 293.0749890151897
333 0.005 1.665 20 1050.610573516416 1005.900398713526 1006.037021864913 1100.022842808161 1099.755653402228 1099.798512520362 1096.850105256499 317.5071236687274 1096.306277481813 293.0736417877133
334 0.005 1.67 20 1050.748097930385 1006.165548604694 1006.303183871775 1100.02423648957 1099.756932607123 1099.79959775595 1096.850290196462 317.6205043409703 1096.307052353418 293.072321811965
335 0.005 1.675 20 1050.884665939338 1006.428100521658 1006.566734784101 1100.02585760521 1099.758147638189 1099.800856952633 1096.853400894889 317.7337946707842 1096.307759671209 293.0710274651416
336 0.005 1.68 20 1051.017602941811 1006.688040794247 1006.827671369503 1100.023112322168 1099.755886062866 1099.798714079228 1096.850859968044 317.8469355530511 1096.307103366511 293.0697592565793
337 0.005 1.685 20 1051.150965223642 1006.945424933457 1007.086037728104 1100.024111000958 1099.756715706499 1099.799384723065 1096.850680093947 317.9599001951601 1096.307497417388 293.0685163606728
338 0.005 1.69 20 1051.283918711442 1007.200289174242 1007.341870419544 1100.025978111231 1099.75827300833 1099.800924779774 1096.853786766468 318.0728026169462 1096.308644740792 293.0672972136125
339 0.005 1.695 20 1051.41301441219 1007.452618570708 1007.595165834608 1100.023375486434 1099.756153610345 1099.798953290482 1096.851263972063 318.1855720806021 1096.307978906195 293.0661021492785
340 0.005 1.7 20 1051.542278108215 1007.702464102825 1007.845964690747 1100.023996869334 1099.75656466855 1099.799228086763 1096.850792958074 318.2981238053648 1096.308008190584 293.064930812875
341 0.005 1.705 20 1051.671454634532 1007.949866632218 1008.094306106309 1100.025899475242 1099.758155648696 1099.800765188519 1096.854003413919 318.4105537921961 1096.309235336198 293.0637817230224
342 0.005 1.71 20 1051.797036429529 1008.194811353617 1008.340187021197 1100.023615521212 1099.756398417749 1099.799171278815 1096.851686789911 318.5228869003336 1096.308759342443 293.0626545849519
343 0.005 1.715 20 1051.922363918641 1008.437344417363 1008.583644470214 1100.024013587098 1099.756546397899 1099.799211633552 1096.851174981334 318.634997574872 1096.308513603389 293.0615496401376
344 0.005 1.72 20 1052.047808255302 1008.677508755613 1008.82471942803 1100.025800774593 1099.757934524974 1099.800530064868 1096.854558464215 318.7469286838152 1096.309623871598 293.0604654418985
345 0.005 1.725 20 1052.169993311437 1008.915291869381 1009.063409706215 1100.023862402461 1099.756589140385 1099.799324634294 1096.852443175997 318.858745670292 1096.309508751323 293.059401647096
346 0.005 1.73 20 1052.29171384276 1009.150734171599 1009.299748386129 1100.024242945402 1099.756727549909 1099.799370130514 1096.851831206425 318.9703748045085 1096.309219781981 293.0583587234614
347 0.005 1.735 20 1052.413299056501 1009.383874324768 1009.53377208457 1100.025642458494 1099.757703339936 1099.800320572586 1096.854772109136 319.0818353728989 1096.30999254977 293.0573357845038
348 0.005 1.74 20 1052.532192386445 1009.61470489159 1009.765482273542 1100.02396941803 1099.756726467347 1099.79942146648 1096.852723461508 319.1931605219829 1096.310262744773 293.0563318072198
349 0.005 1.745 20 1052.650317215898 1009.843263728044 1009.994910478628 1100.02444443806 1099.756962549592 1099.799590739858 1096.852064684624 319.304203477405 1096.309988867402 293.0553469199202
350 0.005 1.75 20 1052.768178410203 1010.069585874902 1010.222090388907 1100.0254363723 1099.757469901299 1099.800098625124 1096.854687678689 319.4151945856296 1096.310376572327 293.0543804096146
351 0.005 1.755 20 1052.883868499389 1010.293670389085 1010.447027632417 1100.023987494672 1099.756736490848 1099.799380381004 1096.853025749014 319.526041241418 1096.310916961173 293.0534310234263
352 0.005 1.76 20 1052.998797901837 1010.51555293167 1010.669752513255 1100.024721552572 1099.757226310819 1099.799827836186 1096.852603872409 319.6366984468372 1096.310722187071 293.0524990842621
353 0.005 1.765 20 1053.113043682911 1010.735262945651 1010.890294626251 1100.025385674523 1099.757350117522 1099.799974446492 1096.855131037284 319.7471362325364 1096.310760371167 293.0515848608221
354 0.005 1.77 20 1053.225476923863 1010.95280330409 1011.10866193536 1100.023914029446 1099.756550394627 1099.799171373838 1096.853605123961 319.8574112657014 1096.311298775099 293.0506874954446
355 0.005 1.775 20 1053.337398691235 1011.168209850904 1011.324884433274 1100.024990982907 1099.757452080667 1099.800029497309 1096.853312324538 319.9674699359701 1096.311450833915 293.049806656773
356 0.005 1.78 20 1053.44822874834 1011.381506767697 1011.538988278841 1100.025524490677 1099.757446803887 1099.800060021172 1096.855633673805 320.0773541137179 1096.311366033633 293.0489428281159
357 0.005 1.785 20 1053.557212965763 1011.592694229101 1011.750978243827 1100.023785256951 1099.756352772443 1099.798990336994 1096.85374649887 320.1871152271816 1096.311673000532 293.0480953776297
358 0.005 1.79 20 1053.666089825225 1011.801812548887 1011.960887752428 1100.02509795025 1099.757592064541 1099.800145581412 1096.853483416258 320.2967412653587 1096.312148745541 293.0472637894899
359 0.005 1.795 20 1053.773745213875 1012.008883842594 1012.168741343048 1100.025661797508 1099.757621328321 1099.800231138766 1096.855785996001 320.4061631307179 1096.312003286038 293.046448754426
360 0.005 1.8 20 1053.879336741561 1012.213903200102 1012.374539404407 1100.02356703975 1099.756093178701 1099.79874994033 1096.853784715373 320.5153675324595 1096.31193731101 293.0456496859982
361 0.005 1.805 20 1053.98526427736 1012.416915260583 1012.578317748343 1100.025151961415 1099.757676621247 1099.800189379449 1096.853711016191 320.6244219761345 1096.312752330943 293.0448657268508
362 0.005 1.81 20 1054.089921032293 1012.617942571135 1012.780102475805 1100.025915767745 1099.757872471032 1099.800460890577 1096.856241074492 320.7333592758482 1096.312688639516 293.044098026802
363 0.005 1.815 20 1054.192189188505 1012.816978027809 1012.979893492011 1100.023454683392 1099.755901606891 1099.798557458476 1096.854131825006 320.8420022363667 1096.31224582175 293.0433461015471
364 0.005 1.82 20 1054.295366578193 1013.014072211599 1013.177730497643 1100.025200430217 1099.757618603228 1099.800066628595 1096.854420259932 320.9505173227679 1096.313270696315 293.0426089406125
365 0.005 1.825 20 1054.397425162058 1013.209242364187 1013.373635089915 1100.026245515636 1099.758168141504 1099.800724151989 1096.856879910938 321.0588910375813 1096.313377551131 293.0418863580352
366 0.005 1.83 20 1054.497164124658 1013.402476640694 1013.567602755848 1100.023490829601 1099.755898887016 1099.798549991442 1096.85443094675 321.1670035060725 1096.312687731345 293.0411784178448
367 0.005 1.835 20 1054.598170897527 1013.593825146566 1013.759672220569 1100.025017001221 1099.75738246372 1099.799835491857 1096.854445514411 321.2749480796889 1096.313564170938 293.0404843003248
368 0.005 1.84 20 1054.697991423315 1013.78330513117 1013.949864585486 1100.026314263706 1099.758300200919 1099.800857481605 1096.856926029468 321.3829046588373 1096.313904970186 293.0398034392078
369 0.005 1.845 20 1054.794510364201 1013.970904282538 1014.138175374072 1100.023517667211 1099.755984180552 1099.798652341221 1096.854332314971 321.4904801897783 1096.313137061732 293.0391361336573
370 0.005 1.85 20 1054.891995791367 1014.156675943984 1014.324646295208 1100.024823815311 1099.757118252142 1099.799591270109 1096.854506083813 321.5978661812881 1096.313823097948 293.0384818524195
371 0.005 1.855 20 1054.988793633566 1014.340643141395 1014.509302894956 1100.026541989949 1099.758481948116 1099.800969662675 1096.857518713205 321.7051787094308 1096.31464835539 293.0378398757819
372 0.005 1.86 20 1055.082248978842 1014.522785593318 1014.692135192634 1100.023844955871 1099.756258046203 1099.798874379073 1096.855056301214 321.8122316032605 1096.313888812729 293.037210568159
373 0.005 1.865 20 1055.176331252827 1014.703147770263 1014.873176932528 1100.024669615828 1099.756891849265 1099.799365631783 1096.854785656816 321.919074349733 1096.314035616499 293.0365935687207
374 0.005 1.87 20 1055.270556522386 1014.881763564115 1015.052460861204 1100.026645756433 1099.758533791949 1099.800961456261 1096.858162195821 322.0257554542457 1096.315183795182 293.0359882062363
375 0.005 1.875 20 1055.361351215824 1015.058608385837 1015.229974517487 1100.024156603389 1099.756534911213 1099.799125152024 1096.855703436779 322.1322233015349 1096.314507395579 293.0353947018726
376 0.005 1.88 20 1055.452442313988 1015.233721809876 1015.40574767922 1100.024627287092 1099.756797437844 1099.799276136522 1096.855035682885 322.2385038476943 1096.314349687776 293.034813080576
377 0.005 1.885 20 1055.543961234401 1015.407140022893 1015.579814301363 1100.026476296356 1099.758322536925 1099.8007428464 1096.858172427998 322.344540051501 1096.315519871953 293.0342427626809
378 0.005 1.89 20 1055.63227229246 1015.578840834992 1015.752163595073 1100.024319189038 1099.756736098806 1099.799315476238 1096.855793923361 322.4504701598519 1096.315121378516 293.0336835438912
379 0.005 1.895 20 1055.720618277318 1015.74886115265 1015.922823875328 1100.024660038831 1099.75684247206 1099.799325531975 1096.855089647685 322.5562022062423 1096.31479488571 293.0331357547998
380 0.005 1.9 20 1055.809365980697 1015.917234882308 1016.091826948912 1100.026281525977 1099.75807330627 1099.800506956201 1096.858172423893 322.6616765692341 1096.315743649172 293.0325988619393
381 0.005 1.905 20 1055.895422622644 1016.083945290047 1016.259165704911 1100.024478631188 1099.75688378159 1099.799424846316 1096.85603517796 322.7670363983246 1096.315685886272 293.0320723782544
382 0.005 1.91 20 1055.981215717757 1016.249025506115 1016.424866323222 1100.024891038539 1099.757047881916 1099.799506257334 1096.855470371825 322.8721818373384 1096.315336585441 293.0315566471479
383 0.005 1.915 20 1056.066902343149 1016.412501142182 1016.588953456661 1100.026051851268 1099.757791348949 1099.80025753162 1096.858117765904 322.9772509600587 1096.315769291858 293.0310512252402
384 0.005 1.92 20 1056.150720700068 1016.574365604382 1016.751427092992 1100.024515392579 1099.756948504688 1099.799466011939 1096.856334879785 323.0819026548371 1096.316111165276 293.0305556197621
385 0.005 1.925 20 1056.234027946564 1016.734646945798 1016.912310187686 1100.02506234797 1099.757267141724 1099.799737292359 1096.855626030884 323.1864967516907 1096.315802845419 293.030069991415
386 0.005 1.93 20 1056.317166680375 1016.893371397226 1017.071627981344 1100.025874093944 1099.757584823951 1099.800070555288 1096.858088172208 323.2910098260471 1096.315984626126 293.0295941999277
387 0.005 1.935 20 1056.398633783885 1017.05053241923 1017.229379901528 1100.024414027388 1099.756855983505 1099.799350866302 1096.856277992695 323.3952577349768 1096.316529644236 293.0291276691324
388 0.005 1.94 20 1056.479796690892 1017.206162566671 1017.385592683698 1100.025286302252 1099.757506856476 1099.799963885751 1096.855897702592 323.4991579291753 1096.316421468975 293.0286704189893
389 0.005 1.945 20 1056.560285176846 1017.360280475049 1017.540286150919 1100.025857768856 1099.757536360585 1099.800021134408 1096.858285639969 323.6029783578864 1096.316351184392 293.0282225754317
390 0.005 1.95 20 1056.639045831794 1017.512877657799 1017.693457095494 1100.024251765478 1099.756623713996 1099.799120819231 1096.856432676017 323.7065481501863 1096.316685753719 293.0277834895498
391 0.005 1.955 20 1056.717992016569 1017.663989111326 1017.845133438761 1100.025416858897 1099.757657808771 1099.800102818981 1096.856164974781 323.8100030804969 1096.316856171411 293.0273526441256
392 0.005 1.96 20 1056.796307964759 1017.813636689946 1017.995338655034 1100.026023476505 1099.75767431071 1099.800146103128 1096.858788952181 323.9131476470903 1096.316748818895 293.0269302380092
393 0.005 1.965 20 1056.872678480075 1017.961806052612 1018.144064781247 1100.024141991777 1099.756407993033 1099.798923011609 1096.856790826647 324.0160291537275 1096.316824349235 293.0265157625275
394 0.005 1.97 20 1056.949774827993 1018.108540734041 1018.291346258707 1100.025641331964 1099.757841663382 1099.800233410926 1096.856773663093 324.11885528368 1096.317472024451 293.0261086574122
395 0.005 1.975 20 1057.025655113623 1018.253850753409 1018.437197222417 1100.026267541519 1099.757931191117 1099.800382288654 1096.859072865865 324.221434655608 1096.317327642465 293.025709134819
396 0.005 1.98 20 1057.09956851129 1018.397724967324 1018.58161217019 1100.02398053717 1099.756190437856 1099.79871120389 1096.856825995225 324.3237064729406 1096.317050016343 293.0253169577177
397 0.005 1.985 20 1057.174507662933 1018.540203868351 1018.724621851981 1100.025655968707 1099.757889379497 1099.800224864261 1096.85679706329 324.4258262593755 1096.317980040238 293.0249315432195
398 0.005 1.99 20 1057.248297805216 1018.681302126609 1018.866244343698 1100.02647562252 1099.758177955537 1099.800621703506 1096.859154875624 324.5277407398659 1096.317874749878 293.0245529797078
399 0.005 1.995 20 1057.31983372512 1018.821003679079 1019.006470935485 1100.023845793558 1099.756045345017 1099.798575417053 1096.856787359686 324.629398963721 1096.317247724405 293.0241812493542
400 0.005 2 20 1057.392666770686 1018.959352980788 1019.145335014834 1100.025524786281 1099.757690421395 1099.800002705487 1096.857016367738 324.7308902151278 1096.318178214491 293.0238158088968
401 0.005 2.005 20 1057.464582274159 1019.096366630288 1019.282856349882 1100.026732626914 1099.758409068098 1099.800824050615 1096.859735390753 324.8322705272166 1096.318358979456 293.0234565773449
402 0.005 2.01 20 1057.533872469428 1019.23202367385 1019.419022893322 1100.023940088096 1099.756084863736 1099.798607471468 1096.857293206882 324.9333288571574 1096.317555110397 293.023103767489
403 0.005 2.015 20 1057.604484264001 1019.366366650009 1019.553865797487 1100.025379324649 1099.757445572987 1099.799769923819 1096.857309714759 325.034175571049 1096.318297187986 293.0227569456768
404 0.005 2.02 20 1057.674591747128 1019.499415473606 1019.687406452166 1100.026893917209 1099.758565384103 1099.800956908131 1096.860133180869 325.1349332670725 1096.318836776009 293.0224158430966
405 0.005 2.025 20 1057.741821203917 1019.631144307468 1019.819629737407 1100.024106234986 1099.756270864355 1099.798784782791 1096.857479278965 325.2354450093585 1096.318034447516 293.0220782068596
406 0.005 2.03 20 1057.810173470127 1019.761595203188 1019.950566272683 1100.025158810584 1099.757187931745 1099.799535830368 1096.857177804683 325.3356468060836 1096.318435701022 293.021747205408
407 0.005 2.035 20 1057.878549885495 1019.890791649591 1020.08023982453 1100.026952016054 1099.758672239051 1099.801017549162 1096.860148630572 325.4357421273537 1096.319355932672 293.0214231678005
408 0.005 2.04 20 1057.9436970722 1020.018705454405 1020.208633346083 1100.024271410204 1099.756491468831 1099.798995923142 1096.857482266633 325.5356503250995 1096.318506383797 293.0211048374486
409 0.005 2.045 20 1058.009906975952 1020.145378229784 1020.335777715617 1100.024972125284 1099.756979618376 1099.799339965255 1096.857082891042 325.63529458186 1096.318543441884 293.0207917280381
410 0.005 2.05 20 1058.076543681275 1020.270837366206 1020.461699012264 1100.026906065919 1099.758603235774 1099.800908736442 1096.860302044933 325.734744335504 1096.319693988841 293.0204839308569
411 0.005 2.055 20 1058.139961958028 1020.395052790837 1020.586379135836 1100.024506848993 1099.756724287083 1099.799212342904 1096.857877261563 325.8340019262596 1096.318968462126 293.0201811984296
412 0.005 2.06 20 1058.204133808158 1020.518063136035 1020.709846714147 1100.024980907986 1099.756933152433 1099.79929210031 1096.857464487391 325.9330326590946 1096.318742248315 293.0198835709923
413 0.005 2.065 20 1058.268860225 1020.639896034219 1020.832127955461 1100.026790314569 1099.758371296473 1099.800671142393 1096.860731537216 326.0318211570078 1096.31977826509 293.0195906884238
414 0.005 2.07 20 1058.330661406834 1020.760523602134 1020.953205829398 1100.024729420316 1099.756927023764 1099.799394833039 1096.858339279997 326.1304355135078 1096.319421953957 293.0193025973654
415 0.005 2.075 20 1058.392912279191 1020.879979717804 1021.073105745449 1100.025118770236 1099.75707305399 1099.799433535978 1096.857659246976 326.2288376677782 1096.319137823259 293.019019484465
416 0.005 2.08 20 1058.455568289038 1020.998290197893 1021.191851773144 1100.026569727471 1099.758115042823 1099.800443341811 1096.860584019423 326.326982279511 1096.319886987138 293.0187409277968
417 0.005 2.085 20 1058.51601421362 1021.115434979741 1021.309432699996 1100.024848478015 1099.757074776463 1099.79949248908 1096.85849346221 326.4250014751503 1096.31998252282 293.0184666849175
418 0.005 2.09 20 1058.576322047886 1021.23144054894 1021.425868812004 1100.025276844917 1099.757271324276 1099.799625068724 1096.857769889337 326.5228328961786 1096.319589939358 293.0181971030545
419 0.005 2.095 20 1058.636877111052 1021.346330943434 1021.54118259274 1100.026342607245 1099.757858186209 1099.800210373418 1096.860467294804 326.6203659841812 1096.319932138469 293.0179321710135
420 0.005 2.1 20 1058.695813904346 1021.460093535538 1021.655367980274 1100.024881841545 1099.757111156481 1099.799484824941 1096.858748492105 326.717685839543 1096.320353145062 293.0176714348291
421 0.005 2.105 20 1058.754340608445 1021.572749837728 1021.768441568431 1100.025507555602 1099.757503312533 1099.79985270717 1096.858186958816 326.8148687764605 1096.319952725941 293.0174149716347
422 0.005 2.11 20 1058.813137959023 1021.684324174076 1021.880426667634 1100.026266870315 1099.757716009693 1099.800069368732 1096.860784681304 326.9117737455022 1096.3200374545 293.0171628458787
423 0.005 2.115 20 1058.870397565108 1021.79480438528 1021.991316995437 1100.024812800532 1099.756957049604 1099.799310075535 1096.859113638478 327.0084706378059 1096.320514498668 293.0169146256602
424 0.005 2.12 20 1058.927489712268 1021.904211919483 1022.101128822853 1100.025745303474 1099.757749158882 1099.800086151096 1096.858469756318 327.1050260082756 1096.320431094363 293.0166696236673
425 0.005 2.125 20 1058.984422376394 1022.012566362172 1022.209882079864 1100.026284929635 1099.757743666838 1099.800108688953 1096.860791013074 327.2013180042749 1096.320305609867 293.0164275709606
426 0.005 2.13 20 1059.039868834363 1022.119856088095 1022.317570383375 1100.024598316285 1099.756719117389 1099.799097265771 1096.858909382038 327.2973128493153 1096.320607336906 293.0161882299201
427 0.005 2.135 20 1059.095659233271 1022.226109382918 1022.424215171479 1100.025852310817 1099.757887973353 1099.800198619391 1096.858552844719 327.3932378521787 1096.32089331761 293.0159518444678
428 0.005 2.14 20 1059.150810903708 1022.33133880534 1022.529831356123 1100.026405222203 1099.757903823879 1099.800264644992 1096.860811541346 327.4888973977343 1096.320690135636 293.0157190415067
429 0.005 2.145 20 1059.204460265217 1022.435532860504 1022.634412599143 1100.024418282591 1099.756478901626 1099.798878548453 1096.858917138461 327.5842706321592 1096.320625653977 293.0154899606149
430 0.005 2.15 20 1059.258969911238 1022.538726123368 1022.737984954528 1100.025992317115 1099.758016690517 1099.800279378987 1096.858996793208 327.679528258368 1096.321301510159 293.0152643416307
431 0.005 2.155 20 1059.312593927682 1022.640926946001 1022.840560433136 1100.026687690484 1099.758159510229 1099.800495771577 1096.861389224924 327.7745774468855 1096.321111630726 293.0150424242993
432 0.005 2.16 20 1059.36438745819 1022.742118305156 1022.942128064177 1100.024268344518 1099.756256390725 1099.798666276425 1096.85914935136 327.869306255999 1096.32065554182 293.0148241957623
433 0.005 2.165 20 1059.417514101649 1022.842339719431 1023.042717169344 1100.025977032161 1099.757973710849 1099.800191946159 1096.859219606011 327.963886957354 1096.321599572899 293.0146092904981
434 0.005 2.17 20 1059.469716663216 1022.94159866274 1023.142339146195 1100.026943614428 1099.75843367523 1099.800761361692 1096.861604803366 328.0583386943717 1096.32156543253 293.0143977527551
435 0.005 2.175 20 1059.519708627042 1023.039873757497 1023.240980066134 1100.024192819741 1099.756186207873 1099.798608891476 1096.859062593179 328.1524681452071 1096.32082706172 293.0141897344908
436 0.005 2.18 20 1059.571236774037 1023.137206307953 1023.338669671478 1100.025754762074 1099.757718511375 1099.799941181091 1096.859066588585 328.2463725627275 1096.321659552539 293.0139849560395
437 0.005 2.185 20 1059.622246752576 1023.233607894119 1023.435422852585 1100.02708279448 1099.758610853184 1099.800920276826 1096.861707146858 328.3401809875385 1096.321963674632 293.0137833226249
438 0.005 2.19 20 1059.67070760232 1023.329053517072 1023.531223439015 1100.024271444277 1099.756276652903 1099.798697097188 1096.859149070719 328.4336950239845 1096.321111537042 293.0135850303863
439 0.005 2.195 20 1059.720598742394 1023.423583129537 1023.62609989835 1100.025561663865 1099.757458969905 1099.799700409846 1096.859093705702 328.5269322790071 1096.321667099637 293.0133898775816
440 0.005 2.2 20 1059.770473245857 1023.517213340892 1023.720070262374 1100.027199736223 1099.758728324977 1099.801006749531 1096.862056807874 328.6200747394427 1096.322323029957 293.0131976924559
441 0.005 2.205 20 1059.817567856262 1023.609916175353 1023.813117020076 1100.024520324002 1099.756501447066 1099.798898697434 1096.859658433055 328.7129695283591 1096.321501937854 293.0130086984713
442 0.005 2.21 20 1059.865786427223 1023.701727212169 1023.905265076164 1100.025424738604 1099.757228729825 1099.799478818841 1096.85937079902 328.8055438183007 1096.321672838613 293.0128228070092
443 0.005 2.215 20 1059.914456172462 1023.792668067745 1023.996535641635 1100.027309164886 1099.758823081149 1099.801048904087 1096.86241972249 328.8980070886337 1096.322707786215 293.0126397747609
444 0.005 2.22 20 1059.960141857837 1023.882706580952 1024.086907898889 1100.024740476349 1099.756754527201 1099.799142463716 1096.859797448194 328.9903001851196 1096.321931392737 293.0124597236779
445 0.005 2.225 20 1060.006700434495 1023.971875405742 1024.176404522553 1100.025250341908 1099.757065539876 1099.799336630146 1096.85914555953 329.0822758206763 1096.321751003687 293.0122826724739
446 0.005 2.23 20 1060.054047718181 1024.060200899418 1024.265049764589 1100.02712465896 1099.758626132711 1099.800843003931 1096.862251203919 329.1740686440734 1096.322847027646 293.0121083349484
447 0.005 2.235 20 1060.098615173215 1024.14765189296 1024.352824202314 1100.024905476229 1099.756956553259 1099.799335862241 1096.859857974922 329.2657358556468 1096.322311394368 293.0119367512256
448 0.005 2.24 20 1060.143688933894 1024.23425753691 1024.439747951092 1100.025251017679 1099.757070577743 1099.799353462825 1096.859158849269 329.3570943990886 1096.321922597158 293.0117679585269
449 0.005 2.245 20 1060.189620207634 1024.320045546699 1024.525846020287 1100.026949422065 1099.758379352216 1099.800603621197 1096.862360117229 329.448215367229 1096.322842294046 293.0116017313666
450 0.005 2.25 20 1060.233209612166 1024.404988624419 1024.611101812078 1100.025075690027 1099.757107004517 1099.799458507916 1096.860299520083 329.5392404543722 1096.322642665048 293.0114380078578
451 0.005 2.255 20 1060.276982684717 1024.489111038393 1024.695532417596 1100.02547658109 1099.757264162264 1099.799529563369 1096.859675543543 329.6299697577862 1096.322247395591 293.0112770010919
452 0.005 2.26 20 1060.321357661987 1024.57243636809 1024.779159474441 1100.026795189965 1099.75814231843 1099.800391707302 1096.862497009313 329.7204255183869 1096.322816865329 293.0111185549487
453 0.005 2.265 20 1060.363894338892 1024.654943100873 1024.86196930958 1100.02516952515 1099.757231145649 1099.799546374986 1096.860446805618 329.8107684143947 1096.323048983207 293.0109624039017
454 0.005 2.27 20 1060.406373190211 1024.736652125522 1024.943977400794 1100.025644805563 1099.757484944902 1099.799750861713 1096.85967236812 329.9009120535518 1096.322641286388 293.010808737018
455 0.005 2.275 20 1060.449174873759 1024.817584072977 1025.02520277485 1100.026553185085 1099.757897821097 1099.80017154326 1096.862204070382 329.9907510113548 1096.322830339732 293.0106576971957
456 0.005 2.28 20 1060.490501231429 1024.897723335095 1025.105636327595 1100.025101261091 1099.757172219751 1099.799455868754 1096.860427526174 330.0804324258293 1096.323269465229 293.0105093487036
457 0.005 2.285 20 1060.531530841657 1024.977091463006 1025.185294530091 1100.025878117284 1099.757734395833 1099.799986595117 1096.859874967603 330.1699447012099 1096.323005813888 293.0103639634515
458 0.005 2.29 20 1060.572452158486 1025.055703148911 1025.264192189828 1100.026474524863 1099.757794508687 1099.80007669273 1096.862296656715 330.2591755501037 1096.322878372367 293.0102217785569
459 0.005 2.295 20 1060.612604348555 1025.133546094536 1025.342321433976 1100.024978819201 1099.756960487942 1099.799239219789 1096.860714626502 330.3481661641395 1096.323285967391 293.0100820723521
460 0.005 2.3 20 1060.653110970756 1025.210643088342 1025.419699218203 1100.026093625586 1099.757928624331 1099.800164457573 1096.860369251413 330.4370508416961 1096.323350937286 293.0099450537082
461 0.005 2.305 20 1060.69330243118 1025.287004683623 1025.496337749125 1100.026622603275 1099.757917658269 1099.800193474674 1096.862629679912 330.5256501290169 1096.323139517857 293.0098104048644
462 0.005 2.31 20 1060.732192719865 1025.362616196936 1025.572227279094 1100.024800528089 1099.75673426634 1099.799046421441 1096.860640216478 330.6139758780492 1096.3232846421 293.0096776445403
463 0.005 2.315 20 1060.771708110503 1025.437505408711 1025.647388303374 1100.026158976972 1099.758046701559 1099.800267354788 1096.860322985745 330.7022087839927 1096.323713669229 293.009547000849
464 0.005 2.32 20 1060.810650533787 1025.511679608036 1025.721830739828 1100.026748473324 1099.758102208458 1099.800379596952 1096.862568036271 330.7901814244701 1096.32348777614 293.0094182264356
465 0.005 2.325 20 1060.848125730266 1025.585122497119 1025.7955438847 1100.024569388663 1099.75647769972 1099.798809822662 1096.860437918549 330.877887815752 1096.323245374579 293.0092912974682
466 0.005 2.33 20 1060.886810155509 1025.657868205595 1025.868552623793 1100.026214223833 1099.75812447287 1099.800296266343 1096.860453613353 330.9654574702735 1096.32404850331 293.0091660604051
467 0.005 2.335 20 1060.924747908008 1025.729921932748 1025.940865851403 1100.026995570894 1099.758354357432 1099.800617697844 1096.862903531882 331.0528423875139 1096.323850973504 293.0090426398211
468 0.005 2.34 20 1060.960947451789 1025.801263275705 1026.012469637989 1100.024461500731 1099.756301336871 1099.798640396158 1096.860678311881 331.1399168055513 1096.323235464286 293.0089209968723
469 0.005 2.345 20 1060.998701218393 1025.871929261524 1026.08339042976 1100.026154655021 1099.757979894455 1099.800119204022 1096.860820312774 331.2267940252621 1096.324142860538 293.0088008470078
470 0.005 2.35 20 1061.035798933211 1025.941926169337 1026.153638322562 1100.027276698185 1099.758621586067 1099.800862999066 1096.863300763009 331.3135529431664 1096.324227579685 293.0086821903853
471 0.005 2.355 20 1061.070667479855 1026.011227136607 1026.223194605001 1100.024473724946 1099.75631445559 1099.798662498881 1096.860696177145 331.3999800438181 1096.323403244813 293.008565103535
472 0.005 2.36 20 1061.107217439642 1026.079870366477 1026.292085661234 1100.025935751509 1099.75772443182 1099.799879146818 1096.860657720355 331.4862000390787 1096.324129033702 293.0084494313036
473 0.005 2.365 20 1061.143518617416 1026.147866624055 1026.360324948794 1100.027363332046 1099.758757143454 1099.800988039956 1096.863277338786 331.5723560041947 1096.324532157006 293.0083352132592
474 0.005 2.37 20 1061.17736544163 1026.21518615692 1026.427892171208 1100.024565094629 1099.756448232293 1099.798795536574 1096.860629181728 331.6582030486867 1096.323670952255 293.0082226333524
475 0.005 2.375 20 1061.212689449277 1026.281865222937 1026.494812333653 1100.025693784492 1099.757444049865 1099.799632961802 1096.860470467947 331.7438018156415 1096.324046635912 293.0081115975427
476 0.005 2.38 20 1061.248289552761 1026.347920921615 1026.561102987802 1100.027450825342 1099.758866311736 1099.801058773968 1096.863446846801 331.8292831900994 1096.324851854975 293.0080020327772
477 0.005 2.385 20 1061.281130108259 1026.413319756188 1026.626741813851 1100.024789642198 1099.756675728765 1099.799002802411 1096.860969242124 331.9145503017422 1096.323989545288 293.0078940785047
478 0.005 2.39 20 1061.315180114802 1026.47809490469 1026.691751173002 1100.0255350023 1099.7572247748 1099.799415673625 1096.860612342963 331.9994954036209 1096.323978622459 293.0077876985025
479 0.005 2.395 20 1061.350018658292 1026.542267996533 1026.75615167808 1100.027505228559 1099.758871769893 1099.801013067519 1096.863900442276 332.0842880908934 1096.325067377411 293.0076827726953
480 0.005 2.4 20 1061.382017929018 1026.60580311221 1026.819919267846 1100.025065327606 1099.756943918614 1099.799255241318 1096.861351814031 332.1689362972713 1096.324341366055 293.0075793947342
481 0.005 2.405 20 1061.414843077589 1026.668729160769 1026.883073222669 1100.025495881951 1099.75715020698 1099.799352549287 1096.860683113998 332.2532319991039 1096.324061032475 293.0074775957017
482 0.005 2.41 20 1061.448659570323 1026.731069623294 1026.945634747034 1100.027309301468 1099.758631793242 1099.80077919523 1096.863745927151 332.3373691149888 1096.325088143488 293.0073772494583
483 0.005 2.415 20 1061.47993913852 1026.7927932166 1027.007583476852 1100.025217345106 1099.757127130162 1099.799429604581 1096.861374024877 332.4214050482555 1096.324682605006 293.0072783251444
484 0.005 2.42 20 1061.511703605243 1026.853923854846 1027.068935460837 1100.0255373454 1099.75722183676 1099.799432637992 1096.860588339619 332.5051386874886 1096.324250628773 293.007180935298
485 0.005 2.425 20 1061.544370927248 1026.914484088167 1027.129710741882 1100.027070732069 1099.758361564608 1099.800535234983 1096.863516180309 332.5886178577929 1096.325017580447 293.0070849611595
486 0.005 2.43 20 1061.575037607174 1026.974448131973 1027.189892707422 1100.025295974016 1099.757240659539 1099.799517313572 1096.861433987017 332.6720019408154 1096.324965911298 293.0069903085458
487 0.005 2.435 20 1061.606031501963 1027.033837919366 1027.24949666265 1100.025744980397 1099.757432136589 1099.799629505624 1096.86088265094 332.7551350981511 1096.324533109427 293.0068971105291
488 0.005 2.44 20 1061.63754235789 1027.092673417338 1027.308540989004 1100.026904850148 1099.758114303419 1099.800302410329 1096.863718466868 332.8379795750802 1096.324919690818 293.0068052911778
489 0.005 2.445 20 1061.667592731043 1027.15093321288 1027.367011641955 1100.025416273611 1099.757327925514 1099.799553357374 1096.861950181538 332.9206940502087 1096.325241184549 293.0067147516478
490 0.005 2.45 20 1061.697687994267 1027.208635214932 1027.424921095098 1100.026013970973 1099.757693597655 1099.799880256981 1096.861284999414 333.0032216089374 1096.324862493276 293.0066255823621
491 0.005 2.455 20 1061.728020460994 1027.265794077493 1027.482283377517 1100.026753314688 1099.757940165634 1099.800149022973 1096.863616135742 333.0854605526902 1096.324898230802 293.0065377718956
492 0.005 2.46 20 1061.757290779836 1027.322394151541 1027.539088326581 1100.025285709323 1099.757190945962 1099.799404467356 1096.86185300957 333.1675309167695 1096.325344125593 293.0064511709849
493 0.005 2.465 20 1061.78665446844 1027.378454109533 1027.595349201487 1100.026166771646 1099.7579071203 1099.800092582875 1096.861191949139 333.2494777119884 1096.325184310472 293.0063658236347
494 0.005 2.47 20 1061.815966716528 1027.433985032559 1027.651077703527 1100.026691995021 1099.757900393847 1099.800125640449 1096.863463402963 333.3308188353913 1096.324978020857 293.0062817830132
495 0.005 2.475 20 1061.844300943727 1027.488972466407 1027.70626422612 1100.025078919028 1099.756950444154 1099.799181552632 1096.861681185172 333.4122079736711 1096.325282121072 293.0061989097954
496 0.005 2.48 20 1061.873124716449 1027.543439390669 1027.760925357742 1100.026287736232 1099.758042395815 1099.800216295834 1096.861407629701 333.4934508200485 1096.325431665515 293.0061171838209
497 0.005 2.485 20 1061.901620368491 1027.597394312774 1027.815071612732 1100.026862380003 1099.758056700412 1099.800269783689 1096.863811921637 333.574462377328 1096.325190191684 293.0060366836322
498 0.005 2.49 20 1061.92890511757 1027.650818728608 1027.86868968979 1100.024930035604 1099.756711097863 1099.798966717453 1096.861892893549 333.6552544111549 1096.325161524931 293.0059573055025
499 0.005 2.495 20 1061.957218800544 1027.703740720905 1027.92179951506 1100.026443281359 1099.758186748526 1099.800322025543 1096.861809927305 333.7358799797285 1096.325735051602 293.0058789511586
500 0.005 2.5 20 1061.984920164503 1027.756165030266 1027.974409219765 1100.027088608815 1099.758293893918 1099.80049839113 1096.864079472477 333.816291641626 1096.325501197567 293.0058017915582
501 0.005 2.505 20 1062.011084911449 1027.808069946796 1028.026502960617 1100.024736828351 1099.756487748014 1099.798764072372 1096.861732559458 333.8964776808017 1096.325096814493 293.0057257488367
502 0.005 2.51 20 1062.038762233558 1027.859489010335 1028.078104185168 1100.026395367142 1099.758172172246 1099.8002684406 1096.861706717614 333.9764969825047 1096.325960543563 293.0056506770317
503 0.005 2.515 20 1062.065795494261 1027.910425709418 1028.129220347162 1100.027287368172 1099.758544428872 1099.800747750553 1096.864026501283 334.0563129001223 1096.325827694796 293.0055766172796
504 0.005 2.52 20 1062.090935542146 1027.960854884069 1028.179833363194 1100.024588586711 1099.756350542473 1099.79864530515 1096.861530507131 334.1358931806075 1096.325094731365 293.0055036691047
505 0.005 2.525 20 1062.117867825239 1028.01081325676 1028.229968547994 1100.026205464428 1099.757936343136 1099.800026027824 1096.861623853141 334.2152900696095 1096.325912588939 293.0054316459605
506 0.005 2.53 20 1062.144400491885 1028.060306341015 1028.279634819886 1100.027459462727 1099.758737544178 1099.800923491461 1096.864265252174 334.2944875691049 1096.326090737876 293.0053605803137
507 0.005 2.535 20 1062.168737295928 1028.109306024325 1028.328812816759 1100.024681062686 1099.75641984881 1099.798708628474 1096.861822998412 334.3734486086163 1096.325220655767 293.0052905518381
508 0.005 2.54 20 1062.194750217246 1028.15784767771 1028.377526299841 1100.026052799981 1099.757688439569 1099.799790525989 1096.861871151087 334.4522086717512 1096.32580281766 293.0052214632376
509 0.005 2.545 20 1062.220810138052 1028.205941326262 1028.425787339017 1100.027624131947 1099.758889212886 1099.801046054876 1096.864658158015 334.5308058828882 1096.326352039983 293.005153262592
510 0.005 2.55 20 1062.244399119811 1028.253553917769 1028.473572910334 1100.024876204646 1099.756627290464 1099.798906109578 1096.862035252447 334.6091849514966 1096.325491186825 293.0050860851443
511 0.005 2.555 20 1062.269394571519 1028.300717664179 1028.520904181538 1100.025811168701 1099.757428748187 1099.799560216955 1096.861606945638 334.6873415675045 1096.325705948526 293.005019985747
512 0.005 2.56 20 1062.294982770546 1028.34745021679 1028.567798729192 1100.027662387605 1099.758976152497 1099.801095410726 1096.864601035742 334.7653433137074 1096.326646120208 293.0049546143939
513 0.005 2.565 20 1062.317867727875 1028.393714086601 1028.614230379115 1100.025034479897 1099.756848111722 1099.799122190916 1096.861941420862 334.8431502187445 1096.325801559243 293.0048900406603
514 0.005 2.57 20 1062.341926617634 1028.439539795536 1028.660219208541 1100.025626372063 1099.757236583539 1099.799387765906 1096.861404175816 334.9207104689903 1096.32564041655 293.0048264766153
515 0.005 2.575 20 1062.36695575331 1028.484948486449 1028.705784946837 1100.027542988014 1099.758833178202 1099.800929554165 1096.864601012959 334.9981126653785 1096.326701082106 293.0047639877804
516 0.005 2.58 20 1062.389366351164 1028.529905439926 1028.750904012939 1100.025272594793 1099.757076891739 1099.799333790648 1096.862324416182 335.0753241215763 1096.326059032313 293.0047024481868
517 0.005 2.585 20 1062.412405993688 1028.574432371059 1028.795589895707 1100.025607581072 1099.757194849085 1099.799366491339 1096.861536710619 335.1523038309476 1096.325597234148 293.004641747993
518 0.005 2.59 20 1062.436678089236 1028.618553603116 1028.839863887376 1100.027335817087 1099.758566748744 1099.800684869291 1096.86461307222 335.2290763890525 1096.326527857168 293.0045816937192
519 0.005 2.595 20 1062.458670745135 1028.662237931238 1028.883705218907 1100.025380706233 1099.757221064007 1099.799480436811 1096.862341535186 335.3056749785621 1096.326250906077 293.0045222891362
520 0.005 2.6 20 1062.481126620003 1028.70550543615 1028.927126690992 1100.025710143014 1099.757336958862 1099.799515646632 1096.861504061814 335.3820503095662 1096.325814166267 293.0044636196201
521 0.005 2.605 20 1062.50444067706 1028.748376210779 1028.970146250761 1100.027068837749 1099.758286793403 1099.80044967949 1096.864235071913 335.4582246850667 1096.326416591316 293.0044056929297
522 0.005 2.61 20 1062.526096992759 1028.790825052709 1029.012746941331 1100.02542045256 1099.757323039169 1099.799554545298 1096.862242064178 335.5342247446309 1096.326527606152 293.0043487301238
523 0.005 2.615 20 1062.54795503994 1028.832870614377 1029.054941498077 1100.025885686225 1099.757550010055 1099.799720660366 1096.86155245246 335.6100247363705 1096.326086143242 293.0042927963571
524 0.005 2.62 20 1062.570373818441 1028.874528556675 1029.096744292516 1100.02685805259 1099.758045851995 1099.800223575516 1096.864108906631 335.6855923820165 1096.326300210455 293.0042379166489
525 0.005 2.625 20 1062.591610843722 1028.915780244629 1029.13814293701 1100.025429180947 1099.757322957065 1099.799511499232 1096.862477197595 335.7609971035364 1096.326691236599 293.0041837320078
526 0.005 2.63 20 1062.612961662491 1028.956642049444 1029.179148636393 1100.026149925065 1099.757804148645 1099.799961880947 1096.861967074574 335.8362041106344 1096.326346204828 293.0041302491837
527 0.005 2.635 20 1062.634539846022 1028.997125160729 1029.219772534658 1100.026803493134 1099.757925666534 1099.800112240738 1096.864380721156 335.9111775845895 1096.326242655666 293.004077322677
528 0.005 2.64 20 1062.655145727874 1029.037212650638 1029.260002910507 1100.025303022443 1099.757130185115 1099.799320634205 1096.862587940926 335.985968470759 1096.326651741803 293.0040248408505
529 0.005 2.645 20 1062.6761093513 1029.07692286931 1029.299852306918 1100.026326403908 1099.758008456584 1099.800162710966 1096.862071206851 336.0606067583225 1096.32661709376 293.0039729160103
530 0.005 2.65 20 1062.696965929149 1029.116263962603 1029.339330273888 1100.026813791159 1099.757972486763 1099.800173895627 1096.864228855313 336.1350095992635 1096.326375499622 293.0039217060263
531 0.005 2.655 20 1062.716776555543 1029.155218256875 1029.378423897372 1100.025069448195 1099.756878629355 1099.799101978969 1096.862290511331 336.2092152420771 1096.326544105601 293.0038712770439
532 0.005 2.66 20 1062.737425447417 1029.193809671199 1029.417149822316 1100.026387050944 1099.758123661049 1099.800265231217 1096.86199266785 336.283273229729 1096.326865358696 293.0038219439215
533 0.005 2.665 20 1062.757708582096 1029.232043063116 1029.455515566931 1100.026957511203 1099.758155172245 1099.800349960923 1096.864260529286 336.3571120839304 1096.326603501496 293.0037735502803
534 0.005 2.67 20 1062.776750740483 1029.269898795354 1029.493506852223 1100.024876357352 1099.756634962305 1099.79887502707 1096.862275135215 336.4307327159034 1096.326399401103 293.0037256432418
535 0.005 2.675 20 1062.797102057947 1029.307406661296 1029.531144566627 1100.026499607624 1099.75822846033 1099.800320345475 1096.862364299674 336.5041865964753 1096.327102449626 293.0036782785896
536 0.005 2.68 20 1062.816873097462 1029.344567827738 1029.568433596628 1100.027238523498 1099.758414994498 1099.800592247231 1096.86475477867 336.5774388704027 1096.326863880894 293.0036315267415
537 0.005 2.685 20 1062.835053519365 1029.381357895595 1029.605356032368 1100.024739606528 1099.756439490481 1099.798696166769 1096.862368575517 336.6504682986256 1096.326309065846 293.0035852564422
538 0.005 2.69 20 1062.854963275139 1029.417810198554 1029.641934404093 1100.026421521248 1099.758126906316 1099.800189704932 1096.862417551934 336.7233375209045 1096.327181402167 293.0035393165761
539 0.005 2.695 20 1062.874346883085 1029.453927967245 1029.678175785463 1100.02745468712 1099.758666598219 1099.800839406451 1096.864821591929 336.7960299754771 1096.327161562737 293.0034938420012
540 0.005 2.7 20 1062.891732206302 1029.489681490036 1029.71405836572 1100.024660977869 1099.756378838318 1099.798655300444 1096.862185110397 336.8684921140037 1096.326330625323 293.0034488845397
541 0.005 2.705 20 1062.91098794017 1029.525106468162 1029.749606065922 1100.026174566235 1099.757856281155 1099.799932590565 1096.862136743292 336.9407796408152 1096.327072203739 293.0034045518698
542 0.005 2.71 20 1062.930099376074 1029.560209368526 1029.784828151718 1100.027559224448 1099.758819787199 1099.800979716905 1096.864791542408 337.0129065851152 1096.327382464102 293.0033608834506
543 0.005 2.715 20 1062.946976362287 1029.594958506111 1029.819702406428 1100.024764292759 1099.756503563772 1099.798774535685 1096.862208562845 337.0848083683639 1096.326495452205 293.0033179725535
544 0.005 2.72 20 1062.965504311723 1029.629387553596 1029.854250897981 1100.025986443214 1099.75759394358 1099.799696204844 1096.862149540206 337.1565015952448 1096.326911114271 293.003275677651
545 0.005 2.725 20 1062.984396648994 1029.663508443885 1029.888486707316 1100.027693572886 1099.758943337487 1099.801066668418 1096.86517897609 337.2280396445341 1096.327593248593 293.0032340458792
546 0.005 2.73 20 1063.000775931774 1029.697285016026 1029.922384378968 1100.024989346038 1099.75671519441 1099.798970428854 1096.862646520419 337.299373481593 1096.326717442552 293.003193024248
547 0.005 2.735 20 1063.018555053128 1029.730747346612 1029.955963194339 1100.025818325313 1099.757365590293 1099.79947855729 1096.862268858892 337.3704911247098 1096.326776910481 293.0031525814055
548 0.005 2.74 20 1063.037172902214 1029.763912840238 1029.989239907958 1100.027740596644 1099.758989043362 1099.801068656718 1096.865352674067 337.4414522254978 1096.327804648765 293.0031125993594
549 0.005 2.745 20 1063.053108880344 1029.796743071981 1030.022187553174 1100.025209799907 1099.75697164736 1099.799220684753 1096.86270677177 337.5122397685663 1096.327010522864 293.0030731459771
550 0.005 2.75 20 1063.070153381823 1029.829264680355 1030.054822815746 1100.025661840049 1099.757224818419 1099.799362675753 1096.861970721475 337.5827933860014 1096.326718774284 293.0030341567551
551 0.005 2.755 20 1063.08836079508 1029.861498415489 1030.087164524385 1100.027504777841 1099.758749366043 1099.800833406717 1096.865027292301 337.6531872415891 1096.327734782217 293.0029955421559
552 0.005 2.76 20 1063.10385983867 1029.893408711797 1030.119188550256 1100.025353098407 1099.757161652667 1099.799403853887 1096.862678174444 337.7234417037959 1096.327239753771 293.0029573270983
553 0.005 2.765 20 1063.120312470754 1029.925018738017 1030.150908936604 1100.025708945204 1099.757270645563 1099.799415324429 1096.862024749185 337.7934600022222 1096.326790904879 293.0029195969785
554 0.005 2.77 20 1063.137993798192 1029.95635169144 1030.182346273475 1100.027348807656 1099.758509260869 1099.800602254597 1096.865196754233 337.8632799507683 1096.327608403739 293.0028824577861
555 0.005 2.775 20 1063.153371021002 1029.987373535567 1030.213477492219 1100.025517855726 1099.757305615153 1099.799515473111 1096.863135969504 337.9329453888421 1096.327469736929 293.0028459518811
556 0.005 2.78 20 1063.169325829416 1030.018104423112 1030.244315042305 1100.025920195125 1099.757466119969 1099.799597505379 1096.862459706141 338.0024097994206 1096.327011274319 293.002810142987
557 0.005 2.785 20 1063.186204763829 1030.048560621761 1030.274873431968 1100.027163905746 1099.758260171649 1099.800379292269 1096.865229944431 338.071631627196 1096.327449594214 293.0027748462684
558 0.005 2.79 20 1063.201360870979 1030.07871712291 1030.305135954493 1100.025607358074 1099.757415715613 1099.79959124622 1096.863259605469 338.1407265826039 1096.327713137966 293.0027399785965
559 0.005 2.795 20 1063.216917970152 1030.10859008223 1030.335112272411 1100.026114496664 1099.757704333853 1099.799836527541 1096.862482749318 338.2096440310819 1096.327282154728 293.0027055839408
560 0.005 2.8 20 1063.232984390215 1030.138192346671 1030.364814633009 1100.026925902705 1099.758029357542 1099.800178546261 1096.864853276013 338.2783431161819 1096.327334501448 293.0026715617637
561 0.005 2.805 20 1063.247834161664 1030.167504419014 1030.394229578797 1100.025484226069 1099.757311664394 1099.799464513199 1096.863069327723 338.346890792309 1096.3277894111 293.0026378301325
562 0.005 2.81 20 1063.263176748214 1030.196543798737 1030.423368571241 1100.026295992417 1099.757929220977 1099.800058568002 1096.862478052642 338.4152694532058 1096.327523155698 293.0026045201117
563 0.005 2.815 20 1063.278553265843 1030.225318786783 1030.452240877054 1100.02687514627 1099.757964745989 1099.800122577678 1096.864894732224 338.4834196098531 1096.327316504783 293.0025716587826
564 0.005 2.82 20 1063.292954978057 1030.253812031415 1030.480834109881 1100.025311585666 1099.757065847314 1099.799230767064 1096.86319221993 338.5514129394854 1096.327625502154 293.0025392841051
565 0.005 2.825 20 1063.308158340976 1030.282043621321 1030.509161686794 1100.026485314601 1099.75810571982 1099.800217465194 1096.862883907033 338.6192475387027 1096.327715980046 293.002507387446
566 0.005 2.83 20 1063.322968532396 1030.310017924041 1030.537230528529 1100.027019580868 1099.758091256368 1099.80024745658 1096.865172309378 338.6868598205735 1096.327443555928 293.0024758480162
567 0.005 2.835 20 1063.336894908889 1030.337715778318 1030.565025885672 1100.02514969803 1099.756843538608 1099.799041858922 1096.863156493161 338.7542719932637 1096.327496079809 293.0024446144857
568 0.005 2.84 20 1063.351780263619 1030.365160704266 1030.5925638164 1100.026559721575 1099.758226230172 1099.800321801148 1096.862866536257 338.8215416780855 1096.327946204081 293.0024135920694
569 0.005 2.845 20 1063.366228750204 1030.392355117306 1030.619849718673 1100.027157091815 1099.758297257768 1099.80045939401 1096.865021097208 338.8886224389226 1096.327691974302 293.0023829475443
570 0.005 2.85 20 1063.379471032024 1030.419277356832 1030.646867323002 1100.024883211889 1099.756576147763 1099.798800645299 1096.862776544395 338.9555013026172 1096.327309755619 293.0023526744174
571 0.005 2.855 20 1063.394112213976 1030.445957212401 1030.673637041059 1100.026549642088 1099.758250046004 1099.800299755333 1096.86282827831 339.0222481428955 1096.328130510248 293.0023226847709
572 0.005 2.86 20 1063.408391255928 1030.472397244562 1030.700164986957 1100.027387819177 1099.758544926451 1099.800697254645 1096.865247444785 339.0888110123904 1096.327914608148 293.0022930174607
573 0.005 2.865 20 1063.420901259625 1030.498569203806 1030.726430073632 1100.02477644286 1099.756425987691 1099.798658629777 1096.862890596222 339.1551402000052 1096.327211204266 293.0022637084178
574 0.005 2.87 20 1063.435318024993 1030.524508302391 1030.752456108622 1100.026451669338 1099.758067914407 1099.800097406371 1096.863097405358 339.2212970292403 1096.328040944218 293.0022346911106
575 0.005 2.875 20 1063.449394001009 1030.550216242805 1030.778248652884 1100.027639236153 1099.758785975118 1099.800917123058 1096.865625904055 339.2873154711463 1096.328151568361 293.002206044691
576 0.005 2.88 20 1063.461339907063 1030.575660930724 1030.803784145656 1100.024825274609 1099.756466451581 1099.798707080327 1096.862979074193 339.3531217442147 1096.327281038802 293.0021777197044
577 0.005 2.885 20 1063.475239401361 1030.600876800101 1030.829085027732 1100.026227996836 1099.757811281476 1099.799865802986 1096.862860316386 339.4187534273394 1096.327913582247 293.0021497747105
578 0.005 2.89 20 1063.489113461696 1030.625870648746 1030.85416058798 1100.027707077278 1099.758907814755 1099.801032768881 1096.865529921346 339.4842553855987 1096.328364776464 293.0021221682069
579 0.005 2.895 20 1063.500777238642 1030.650608547708 1030.878986441929 1100.024940536428 1099.756622812533 1099.798859993322 1096.862945119954 339.5495641284827 1096.327475201127 293.0020949027831
580 0.005 2.9 20 1063.513949505051 1030.675121014026 1030.903582145922 1100.025976589945 1099.757532461704 1099.799615152336 1096.86257694352 339.6146404185625 1096.32774513837 293.0020679407716
581 0.005 2.905 20 1063.527795330538 1030.699422171333 1030.927961885608 1100.027778955954 1099.759012596539 1099.801097652755 1096.865581448217 339.6795599202875 1096.328586453116 293.002041317853
582 0.005 2.91 20 1063.539083932973 1030.723474338973 1030.952099200347 1100.025133203256 1099.75684951934 1099.799076448897 1096.863013056856 339.7443392313513 1096.327702622004 293.0020150571148
583 0.005 2.915 20 1063.551685065912 1030.74730582754 1030.976011762593 1100.025831710726 1099.757334221995 1099.79942729616 1096.862662426303 339.8089080553682 1096.327599479375 293.0019891832834
584 0.005 2.92 20 1063.565353010853 1030.770935495517 1030.999717302032 1100.027770226335 1099.758954400148 1099.800998624848 1096.865887888088 339.8733280542654 1096.328641075565 293.0019636111051
585 0.005 2.925 20 1063.576427106668 1030.794324340856 1031.02318822159 1100.025405020257 1099.75709778685 1099.799306054391 1096.863484287312 339.9375902776562 1096.327931999539 293.001938425045
586 0.005 2.93 20 1063.588464201352 1030.817495638902 1031.04643871604 1100.02580034512 1099.757274818267 1099.799382978401 1096.862746375772 340.0016344457934 1096.327558189004 293.0019136089222
587 0.005 2.935 20 1063.60165745947 1030.840469282671 1031.06948632346 1100.027574347446 1099.75871163956 1099.800764699391 1096.865793371793 340.0655165624389 1096.328530029162 293.0018891035326
588 0.005 2.94 20 1063.612633256961 1030.86321086536 1031.092307205138 1100.025529382271 1099.757269954778 1099.799480484636 1096.863415096688 340.1292666266091 1096.328151561146 293.0018649169028
589 0.005 2.945 20 1063.624235625574 1030.885739733255 1031.114913131717 1100.025860107987 1099.75738282101 1099.799500518903 1096.86258586677 340.1928687045369 1096.327705961716 293.0018410934881
590 0.005 2.95 20 1063.636848694457 1030.908074707023 1031.137320454986 1100.027317244861 1099.758431048327 1099.80052097018 1096.865462756458 340.256264278318 1096.328357708517 293.0018175458163
591 0.005 2.955 20 1063.647780525416 1030.930186776584 1031.159509025218 1100.025584220483 1099.757374533804 1099.799556610031 1096.8633702399 340.3195328216327 1096.328361421766 293.0017943031158
592 0.005 2.96 20 1063.659096029304 1030.952093563427 1031.181490166748 1100.02602510678 1099.757576030193 1099.799690344861 1096.862691829342 340.3825869057906 1096.327888196484 293.0017713479352
593 0.005 2.965 20 1063.671185833367 1030.973810801637 1031.203277819219 1100.027140831458 1099.758187794996 1099.80029266071 1096.865556591476 340.4454357645953 1096.328168549214 293.0017486035054
594 0.005 2.97 20 1063.682042441575 1030.995314559001 1031.224855337363 1100.025659958845 1099.757427598807 1099.799562502403 1096.863748371082 340.5081384924814 1096.328511172599 293.0017261227899
595 0.005 2.975 20 1063.6931363444 1031.016619884225 1031.246232285865 1100.026303026051 1099.757837615686 1099.799938681379 1096.863124494484 340.5706660454334 1096.328117927477 293.001703990598
596 0.005 2.98 20 1063.704589700815 1031.037736584233 1031.267418024852 1100.027001644639 1099.758026852384 1099.800152568151 1096.865475892762 340.6329952712614 1096.328065514731 293.0016822279497
597 0.005 2.985 20 1063.71517439006 1031.05864564487 1031.28839892374 1100.025525315125 1099.757263837871 1099.799393041423 1096.863685191567 340.6951879389185 1096.328473235127 293.0016607095965
598 0.005 2.99 20 1063.726117666017 1031.07936269733 1031.309185107957 1100.026448239013 1099.758039150516 1099.800145399917 1096.863035188889 340.7572447588969 1096.32835506574 293.0016394933969
599 0.005 2.995 20 1063.737124894326 1031.099895395394 1031.329785004377 1100.026967560058 1099.758029146916 1099.800171911222 1096.865254532089 340.8190879309275 1096.328109293339 293.0016185743663
600 0.005 3 20 1063.747269052688 1031.120224456525 1031.350184287764 1100.025282483364 1099.75700177069 1099.799164068832 1096.863377523335 340.8807567875329 1096.328310009127 293.0015978990536
601 0.005 3.005 20 1063.758193416656 1031.140371276411 1031.370397497367 1100.026539615538 1099.758167465157 1099.800260972086 1096.863050953632 340.94230848627 1096.328533006442 293.0015774757688
602 0.005 3.01 20 1063.768959967863 1031.160339606028 1031.3904305853 1100.027112069515 1099.758190573387 1099.800329028457 1096.865401667914 341.0035874848056 1096.328249901543 293.0015573060375
603 0.005 3.015 20 1063.778543634741 1031.180108411578 1031.410268098778 1100.025105563587 1099.756760542863 1099.798944991996 1096.863412136606 341.0647766132786 1096.328116196098 293.0015373966567
604 0.005 3.02 20 1063.789506178459 1031.199704344331 1031.429927693606 1100.026701682953 1099.758310109283 1099.800357175143 1096.863508547672 341.1258280070906 1096.328742990468 293.0015177149176
605 0.005 3.025 20 1063.800005346068 1031.21912729946 1031.449413196938 1100.027365623586 1099.758438698339 1099.800564789795 1096.865763856044 341.1865788677525 1096.328472204822 293.0014982966263
606 0.005 3.03 20 1063.80897049381 1031.238351384155 1031.468704703048 1100.024939271203 1099.756546898351 1099.798748287755 1096.863399545167 341.2472975781122 1096.327970188342 293.0014791466314
607 0.005 3.035 20 1063.819741971651 1031.257408264858 1031.487823472696 1100.026613985715 1099.758240637428 1099.800258191212 1096.863364959184 341.3078457469779 1096.328826425567 293.0014601844372
608 0.005 3.04 20 1063.830084101352 1031.276298080947 1031.506773483182 1100.027558082437 1099.758683670951 1099.800813420129 1096.865705452655 341.3682138850737 1096.32872906237 293.0014415112994
609 0.005 3.045 20 1063.838542318538 1031.294991427538 1031.525532922555 1100.024815016237 1099.756442766452 1099.79866856038 1096.863125263345 341.4284205333441 1096.327911431703 293.0014230864832
610 0.005 3.05 20 1063.848986125244 1031.313522191364 1031.544123975181 1100.026372280125 1099.757971261983 1099.799997718455 1096.863132832287 341.4884526374716 1096.32867444594 293.0014048348402
611 0.005 3.055 20 1063.859292501522 1031.331894352639 1031.562553758112 1100.027700390867 1099.758861406014 1099.800975721249 1096.865755705085 341.5483576452918 1096.328907584545 293.0013868378835
612 0.005 3.06 20 1063.867512917859 1031.350075109367 1031.580798586053 1100.024897095953 1099.756536308468 1099.798759048069 1096.863192882623 341.6079873463592 1096.327998845562 293.0013691435169
613 0.005 3.065 20 1063.877488954074 1031.368096886898 1031.598879113556 1100.0262014255 1099.757717620597 1099.799761934431 1096.863220122985 341.6675393938501 1096.328475795721 293.0013516564105
614 0.005 3.07 20 1063.887821707915 1031.385968910665 1031.616806278812 1100.027852179275 1099.758995758707 1099.80107684108 1096.866156446081 341.7269528817366 1096.329080011876 293.0013343819715
615 0.005 3.075 20 1063.895772743109 1031.403653908874 1031.634553279404 1100.025117398049 1099.756742197487 1099.798952329833 1096.863580595228 341.7861139582336 1096.328176208915 293.0013173902352
616 0.005 3.08 20 1063.905170228963 1031.421180503386 1031.652137770624 1100.026005840734 1099.757477203163 1099.799542554146 1096.863134202429 341.8451867837889 1096.328301503212 293.001300664053
617 0.005 3.085 20 1063.915503054196 1031.438564073731 1031.669574490537 1100.027892804768 1099.759068546972 1099.801111731426 1096.866171620572 341.9040986242621 1096.329278858607 293.0012840588751
618 0.005 3.09 20 1063.923240089975 1031.455765565657 1031.686835964905 1100.02530264663 1099.756983914723 1099.799189429607 1096.863514644141 341.9627793582937 1096.328427549897 293.0012677486332
619 0.005 3.095 20 1063.93208626998 1031.472809669393 1031.703936862372 1100.025819149869 1099.757305287303 1099.799395128356 1096.862826948645 342.0213923387827 1096.328187377419 293.0012516122842
620 0.005 3.1 20 1063.942199423381 1031.489716100727 1031.720894950432 1100.027695511435 1099.758864673443 1099.800902627543 1096.865931246103 342.0798274217668 1096.329212593647 293.0012356792985
621 0.005 3.105 20 1063.9499283205 1031.506447738184 1031.737684234133 1100.025474790997 1099.757191025668 1099.799387232348 1096.863560965954 342.1380582952079 1096.32862420493 293.0012199141831
622 0.005 3.11 20 1063.958472962323 1031.523026111553 1031.754317668093 1100.025831539971 1099.757305393194 1099.799403943716 1096.862909342955 342.19610658171 1096.328174724948 293.0012044634842
623 0.005 3.115 20 1063.968199933798 1031.539471296177 1031.770813043965 1100.027548292851 1099.758626284923 1099.800666797888 1096.866122615571 342.2540975209835 1096.329039283528 293.0011891297316
624 0.005 3.12 20 1063.975911945294 1031.555748977227 1031.787146081738 1100.025649952721 1099.757344376541 1099.79952034377 1096.863952418792 342.31193616502 1096.328802578821 293.001173985993
625 0.005 3.125 20 1063.984240070326 1031.571877400751 1031.803327858257 1100.026025100311 1099.757490486243 1099.799584088249 1096.863193854986 342.3694997545371 1096.328336084354 293.0011590533602
626 0.005 3.13 20 1063.993426637068 1031.587872047688 1031.819371958047 1100.027327677173 1099.758368907871 1099.800448755632 1096.865932490232 342.4269993950136 1096.328860850487 293.0011443612405
627 0.005 3.135 20 1064.001152360345 1031.603706397987 1031.835259856129 1100.025696167706 1099.757446098401 1099.799594318449 1096.863874312823 342.4843540064661 1096.329022898801 293.0011297310438
628 0.005 3.14 20 1064.009239164946 1031.619394864668 1031.850999900845 1100.02617570846 1099.75770595403 1099.799800478223 1096.863077410561 342.5414665734028 1096.328567682377 293.0011155054345
629 0.005 3.145 20 1064.017886476706 1031.634950563166 1031.866604272943 1100.027074943737 1099.758116752447 1099.800226161028 1096.865557660904 342.598508306113 1096.32868658174 293.0011013824119
630 0.005 3.15 20 1064.025611751276 1031.650352658209 1031.882058056309 1100.025626289558 1099.757393055053 1099.799510370397 1096.863804822941 342.655383401682 1096.329075438379 293.0010873730459
631 0.005 3.155 20 1064.033623075368 1031.665615892469 1031.897370663501 1100.026390630263 1099.757938779893 1099.800027904969 1096.863259917815 342.7119985944822 1096.32875705934 293.0010733908869
632 0.005 3.16 20 1064.041902312556 1031.680749083773 1031.912551096489 1100.027010082718 1099.758012764451 1099.800126641288 1096.865719535514 342.7684773570451 1096.328579276839 293.0010598090572
633 0.005 3.165 20 1064.049341403978 1031.695732647302 1031.927584939758 1100.025500710721 1099.757174971432 1099.799293851503 1096.864050154759 342.8249280848834 1096.328922113652 293.0010464012638
634 0.005 3.17 20 1064.057374142526 1031.710583809612 1031.942483457952 1100.026590638427 1099.758133273359 1099.800212886887 1096.863567038724 342.8811398264043 1096.328935554005 293.0010332814691
635 0.005 3.175 20 1064.065315610919 1031.725306703107 1031.957252269767 1100.027099115732 1099.758113298904 1099.800236859667 1096.865758905992 342.9371699862015 1096.328661882838 293.0010203242136
636 0.005 3.18 20 1064.072311385895 1031.739881046798 1031.97187615112 1100.025286042528 1099.75693712563 1099.79909552599 1096.863764610128 342.9931476824727 1096.328758265704 293.0010074998932
637 0.005 3.185 20 1064.080340128191 1031.754328744905 1031.986369408115 1100.026644368178 1099.75824629065 1099.800312987289 1096.863454478285 343.0489911065986 1096.32913507359 293.0009942390226
638 0.005 3.19 20 1064.088115207791 1031.768652290077 1032.000737349695 1100.027223834019 1099.758297412285 1099.800421694739 1096.865624595651 343.1045564477164 1096.328858933295 293.0009814437995
639 0.005 3.195 20 1064.094616959521 1031.782827960925 1032.0149618269 1100.025040640218 1099.756676764609 1099.798858552495 1096.863464823591 343.1600790255113 1096.328562794488 293.0009688533944
640 0.005 3.2 20 1064.102732372349 1031.796884822959 1032.029062343578 1100.026680448302 1099.758314355325 1099.800336525931 1096.863500218977 343.2154239780961 1096.329304093476 293.0009566993306
641 0.005 3.205 20 1064.110406388621 1031.810823132399 1032.043043017186 1100.027472254991 1099.758546928268 1099.800659371505 1096.865951691776 343.27051902648 1096.329057464471 293.0009450618124
642 0.005 3.21 20 1064.116517980482 1031.824615314199 1032.056882915504 1100.024934706556 1099.756501818433 1099.79869341273 1096.863667654699 343.3254603115563 1096.328402989726 293.0009333838642
643 0.005 3.215 20 1064.124453405032 1031.838293157584 1032.070603122889 1100.026608936625 1099.758169587138 1099.800164297166 1096.863749395603 343.3803933834621 1096.329247849807 293.0009204161715
644 0.005 3.22 20 1064.132128892242 1031.851857533021 1032.08420796224 1100.027731956619 1099.758808677339 1099.800909126395 1096.866232910139 343.4350715493313 1096.329281228269 293.0009090825978
645 0.005 3.225 20 1064.13779957378 1031.865275793907 1032.097673187567 1100.024916424037 1099.756498528964 1099.798706808789 1096.86354092707 343.4896116018874 1096.32840847779 293.0008973061709
646 0.005 3.23 20 1064.145407671053 1031.878580984424 1032.11102002422 1100.026372720115 1099.757908118268 1099.799922962227 1096.863486498731 343.5440871415753 1096.329083751987 293.0008862256607
647 0.005 3.235 20 1064.153108724883 1031.891778689428 1032.124256582762 1100.027795792745 1099.758933779957 1099.801025736162 1096.866086359317 343.5983806446693 1096.32945098881 293.0008750749729
648 0.005 3.24 20 1064.158573476911 1031.904833759605 1032.137357258551 1100.024993695871 1099.756623656179 1099.798834582685 1096.863424125354 343.6524636778361 1096.328539205883 293.0008640936774
649 0.005 3.245 20 1064.165747135213 1031.917777030512 1032.150341495587 1100.026122916493 1099.757628532366 1099.799678947614 1096.86318941012 343.7064990853478 1096.328890832468 293.0008531139729
650 0.005 3.25 20 1064.173557363509 1031.930620651315 1032.163221971362 1100.027886363219 1099.759041427632 1099.801097389424 1096.866278352179 343.7603769291637 1096.329621622819 293.0008422923736
651 0.005 3.255 20 1064.178944287192 1031.943326176702 1032.175971262334 1100.025232291246 1099.756857128294 1099.799044174966 1096.863788161405 343.8139997101688 1096.328734505633 293.0008316464302
652 0.005 3.26 20 1064.18569663078 1031.95592098065 1032.18860619611 1100.025982148278 1099.757411708825 1099.799466373968 1096.863393005514 343.867464780312 1096.328672114954 293.0008212003163
653 0.005 3.265 20 1064.193494089304 1031.96842102969 1032.201141671856 1100.027927318792 1099.759052621393 1099.801064063435 1096.866556070471 343.9209016805647 1096.329730139589 293.0008107677942
654 0.005 3.27 20 1064.198746749818 1031.980786843797 1032.213549810738 1100.02546767941 1099.757108335809 1099.799291002513 1096.863972178661 343.9741302041032 1096.328945737341 293.0008006517156
655 0.005 3.275 20 1064.20507613474 1031.993040741199 1032.225843354679 1100.02587444938 1099.757317133684 1099.799398026102 1096.863149303275 344.0271853756615 1096.328610056621 293.0007905129718
656 0.005 3.28 20 1064.212585215088 1032.005201661239 1032.238039107525 1100.027668551453 1099.758785034624 1099.800812834935 1096.866175809935 344.0801869430554 1096.329589589747 293.0007805520307
657 0.005 3.285 20 1064.217963213743 1032.017234543769 1032.250112478406 1100.025583090365 1099.757283733623 1099.799463513551 1096.863839531424 344.1329789888388 1096.32913609237 293.0007706880045
658 0.005 3.29 20 1064.22399018266 1032.029157776881 1032.262074247885 1100.025896008151 1099.75737144258 1099.799463553086 1096.863030409628 344.1856392586829 1096.328653993207 293.0007610393482
659 0.005 3.295 20 1064.231189594899 1032.040990650063 1032.273941155825 1100.027449595463 1099.758521118608 1099.800571901178 1096.8660601131 344.2382163107375 1096.329381342666 293.0007513360474
660 0.005 3.3 20 1064.236675749976 1032.052702450465 1032.285691611995 1100.025699849874 1099.757400576939 1099.799553022542 1096.864107223554 344.2905826104571 1096.329282925212 293.0007418777555
661 0.005 3.305 20 1064.242593257556 1032.06430895904 1032.2973350267 1100.026114551163 1099.757577141589 1099.799657531802 1096.863429544586 344.3427869612498 1096.328802623835 293.0007324589193
662 0.005 3.31 20 1064.249353850909 1032.075824372891 1032.308883968429 1100.027280362734 1099.758275805338 1099.800349367049 1096.866155012949 344.3948750197151 1096.329166601422 293.0007232498698
663 0.005 3.315 20 1064.254863677563 1032.087223967743 1032.320320928124 1100.025766513071 1099.757481994097 1099.799596734631 1096.86425524897 344.4468912398751 1096.329466111771 293.00071411672
664 0.005 3.32 20 1064.26067863471 1032.098520708425 1032.331653297632 1100.026336277914 1099.757835432312 1099.799913992988 1096.863475500558 344.4986734525667 1096.329045250581 293.0007052016422
665 0.005 3.325 20 1064.267000297083 1032.109725840565 1032.342891648594 1100.027072021173 1099.758072838145 1099.800173347367 1096.865857626155 344.5502979284105 1096.3290206239 293.000696231446
666 0.005 3.33 20 1064.272380039223 1032.120818293288 1032.354020473838 1100.025601335667 1099.757327548993 1099.799433088864 1096.86401880013 344.6018857820359 1096.329436453871 293.0006873643603
667 0.005 3.335 20 1064.278266612848 1032.131814308011 1032.365050421891 1100.026504288933 1099.758047124157 1099.800122643768 1096.863495040631 344.6532794499547 1096.32924782645 293.0006785160937
668 0.005 3.34 20 1064.284203575972 1032.142718432108 1032.375987073585 1100.027025948524 1099.758042770754 1099.800158670255 1096.865673959786 344.7044987522641 1096.328996584527 293.0006699275704
669 0.005 3.345 20 1064.289375425773 1032.153512402129 1032.386816616094 1100.02541896412 1099.757090733917 1099.799212328351 1096.863952785864 344.7556126925042 1096.329251866917 293.0006614646959
670 0.005 3.35 20 1064.295382367329 1032.164216711932 1032.397553109019 1100.026642483531 1099.75819552163 1099.800256190124 1096.863707351782 344.8065993846297 1096.329404263059 293.0006531800867
671 0.005 3.355 20 1064.301228792497 1032.174833225913 1032.408200629474 1100.027201468028 1099.758200306115 1099.800303332109 1096.866079424661 344.8574219582043 1096.329108346629 293.0006448826688
672 0.005 3.36 20 1064.305957809979 1032.18533917813 1032.418741835063 1100.025260887194 1099.75685416673 1099.799006554861 1096.864056185015 344.9081029480272 1096.329041602777 293.0006366874632
673 0.005 3.365 20 1064.312112065316 1032.195760730586 1032.429194079056 1100.02677848661 1099.758334679423 1099.800363617619 1096.863998423683 344.9586742907001 1096.329591964549 293.0006284801611
674 0.005 3.37 20 1064.317743949664 1032.206096070591 1032.439559508409 1100.02739918331 1099.758433830694 1099.800536534947 1096.866118837608 345.0090879437981 1096.329322951193 293.0006206301594
675 0.005 3.375 20 1064.322038968647 1032.216319267965 1032.449817827146 1100.025015031677 1099.756605178275 1099.798784127029 1096.863728628636 345.0593344751159 1096.328861143206 293.0006128431122
676 0.005 3.38 20 1064.328190876372 1032.22646284096 1032.459991068857 1100.026711228006 1099.758312196309 1099.800304616381 1096.863782271889 345.1095125384848 1096.329709285798 293.0006051799688
677 0.005 3.385 20 1064.333814332885 1032.236524218879 1032.470080997781 1100.02759219118 1099.758675844672 1099.800776407278 1096.866091275236 345.1595381405624 1096.329531660165 293.0005973493501
678 0.005 3.39 20 1064.337793034851 1032.246474246706 1032.480065529851 1100.024896530179 1099.756482334497 1099.798673892172 1096.863601759751 345.2093988643571 1096.328759812212 293.0005896884928
679 0.005 3.395 20 1064.343738974301 1032.256346881299 1032.489967177605 1100.026512892159 1099.758066362562 1099.800057309618 1096.863739154391 345.2591467516983 1096.329540549888 293.0005821848
680 0.005 3.4 20 1064.349498657929 1032.2661436987 1032.499790816789 1100.027786461691 1099.758872410941 1099.800953660231 1096.866406975537 345.3087670087884 1096.329684708595 293.0005749559446
681 0.005 3.405 20 1064.353269691399 1032.275831682776 1032.509512237653 1100.024999140442 1099.756549306286 1099.798738832869 1096.863926899094 345.3582128392416 1096.328773536131 293.0005676818279
682 0.005 3.41 20 1064.358875740221 1032.285442365198 1032.519151468614 1100.026349126588 1099.757818940361 1099.799828664515 1096.86383815181 345.4075206793106 1096.329332688031 293.0005604365576
683 0.005 3.415 20 1064.364781414347 1032.294981985474 1032.52871662286 1100.027921104893 1099.75902110691 1099.801082535623 1096.86657080312 345.4567406680105 1096.32985936536 293.0005531296539
684 0.005 3.42 20 1064.368340792573 1032.304413391931 1032.538180774852 1100.025121564815 1099.756728307864 1099.798920836365 1096.863822795136 345.5057978355925 1096.328949455716 293.0005462077201
685 0.005 3.425 20 1064.373530490281 1032.313765630464 1032.547561474896 1100.026082234789 1099.75755243644 1099.799590970093 1096.863401197155 345.5547135786805 1096.329146091264 293.0005394149355
686 0.005 3.43 20 1064.379563936351 1032.32305319074 1032.556873338038 1100.027941284468 1099.759092839222 1099.801119177167 1096.866466416807 345.6035355578135 1096.330041730464 293.0005326829911
687 0.005 3.435 20 1064.383024265943 1032.332235165738 1032.56608669694 1100.025313884574 1099.756965503599 1099.799147116116 1096.863816904151 345.6522097551444 1096.32916432925 293.0005257718985
688 0.005 3.44 20 1064.387851920362 1032.341338632826 1032.575218268883 1100.025916252491 1099.757358997509 1099.799415703365 1096.863328188364 345.7007214134936 1096.32897554278 293.0005190075318
689 0.005 3.445 20 1064.393864231567 1032.350381679137 1032.584284541506 1100.0278518453 1099.758959614443 1099.800960778083 1096.866633661965 345.7491603691226 1096.32999672863 293.0005122883682
690 0.005 3.45 20 1064.397433164083 1032.359324886402 1032.593257513606 1100.02557562053 1099.757199537623 1099.79936324984 1096.86429304821 345.7974267849593 1096.329335408271 293.0005058735097
691 0.005 3.455 20 1064.401948835374 1032.368189335416 1032.602149687176 1100.025944152676 1099.757340562108 1099.799407619104 1096.863566170428 345.8455290473448 1096.328911990121 293.0004993667912
692 0.005 3.46 20 1064.407672225901 1032.376992884466 1032.610976260625 1100.027671196752 1099.758715680419 1099.800731649586 1096.866600233343 345.893578415348 1096.329826482872 293.00049284932
693 0.005 3.465 20 1064.411368714448 1032.385700987017 1032.619712841546 1100.025685094381 1099.757357826202 1099.799519238853 1096.864217459712 345.9414657311193 1096.329519408313 293.0004863532942
694 0.005 3.47 20 1064.415688549144 1032.394331053633 1032.628369795968 1100.026018144463 1099.757472711401 1099.799550675238 1096.863362648869 345.9892032039388 1096.329044312465 293.0004802273062
695 0.005 3.475 20 1064.421085901262 1032.402900370455 1032.636961845722 1100.027411539276 1099.758442166025 1099.800496379933 1096.866224128403 346.0368085929966 1096.329632313582 293.0004741440145
696 0.005 3.48 20 1064.424928097724 1032.411379398532 1032.645468116331 1100.02573054545 1099.757453061053 1099.799586843276 1096.864161444233 346.0843280955349 1096.329695171743 293.000468221803
697 0.005 3.485 20 1064.429151907726 1032.419783427302 1032.653897878794 1100.026196478124 1099.757684885229 1099.79975669224 1096.863423705187 346.131701776566 1096.32921592494 293.000462020904
698 0.005 3.49 20 1064.434135421287 1032.428125958556 1032.662263009397 1100.027180437854 1099.758181193933 1099.800260304538 1096.866079017589 346.1789199878664 1096.329402640124 293.0004560447541
699 0.005 3.495 20 1064.438141790813 1032.436384741143 1032.670547659547 1100.025773612315 1099.757472075272 1099.799556860389 1096.864487044769 346.2260580169979 1096.329783902865 293.0004501696642
700 0.005 3.5 20 1064.442344508217 1032.444571821688 1032.678759082204 1100.026455895491 1099.757933695063 1099.79999541884 1096.863832603952 346.2730467349224 1096.329402630469 293.0004445839165
701 0.005 3.505 20 1064.447004604845 1032.4526962003 1032.686905838617 1100.027114818577 1099.758069278215 1099.80015426157 1096.866217865853 346.319882203015 1096.329283469711 293.0004388174197
702 0.005 3.51 20 1064.450757564417 1032.460737203479 1032.69497253429 1100.025596224061 1099.757261102984 1099.79935641754 1096.864374312977 346.3666443392494 1096.329658988006 293.0004330968688
703 0.005 3.515 20 1064.455094441636 1032.468710185914 1032.702968750682 1100.026594998522 1099.758124880569 1099.800191468063 1096.86375697887 346.4132528512861 1096.329592536009 293.0004273068994
704 0.005 3.52 20 1064.459501834463 1032.476620653184 1032.710901126799 1100.027105455269 1099.758101495898 1099.800207085655 1096.865968387198 346.4597123288391 1096.329314159272 293.0004218676825
705 0.005 3.525 20 1064.463005858707 1032.48444819655 1032.718754130551 1100.025360881109 1099.7570068812 1099.7991381098 1096.864039419512 346.5060704905932 1096.329475261849 293.0004164184968
706 0.005 3.53 20 1064.467519575472 1032.492213140507 1032.72654098029 1100.02667803136 1099.758248866834 1099.800297827581 1096.863742269625 346.5522992188742 1096.329755008306 293.0004110963765
707 0.005 3.535 20 1064.471820702311 1032.499918123289 1032.734266853477 1100.027254188336 1099.758280247638 1099.800381441461 1096.86604767959 346.5983797253487 1096.329458897538 293.0004055372822
708 0.005 3.54 20 1064.475014625462 1032.507540287021 1032.741914196065 1100.025183493611 1099.756768018588 1099.798916027504 1096.864078024854 346.6443289878513 1096.329243877625 293.0004000791095
709 0.005 3.545 20 1064.479705524323 1032.515106302436 1032.749500747282 1100.026813271879 1099.758365432277 1099.800368611555 1096.864162792031 346.6901869325255 1096.3299131059 293.000394848451
710 0.005 3.55 20 1064.483928950836 1032.522613975926 1032.757028304448 1100.027523740011 1099.758541162793 1099.800628774183 1096.866427811245 346.7359112258059 1096.32966127888 293.0003898093581
711 0.005 3.555 20 1064.486701213437 1032.530036712536 1032.764476393222 1100.025023161128 1099.756562880794 1099.798732673748 1096.864027938665 346.7814947671486 1096.329068937633 293.0003847642726
712 0.005 3.56 20 1064.491355476139 1032.537404957476 1032.771864716088 1100.02669645652 1099.758253356614 1099.800229685791 1096.864021604815 346.8269920868181 1096.329928827244 293.0003795568221
713 0.005 3.565 20 1064.495598912956 1032.544717650397 1032.779196217683 1100.027692400488 1099.758768069146 1099.800860563048 1096.866309486373 346.8723760705634 1096.329869399458 293.0003743745013
714 0.005 3.57 20 1064.498085774534 1032.551944727909 1032.786448396474 1100.024932483413 1099.756504594414 1099.798692728121 1096.863731653394 346.9175998408739 1096.329019478915 293.0003695083279
715 0.005 3.575 20 1064.502524644829 1032.559118331337 1032.793641778078 1100.026441841344 1099.757975929172 1099.799969412166 1096.863718779638 346.962745302922 1096.329737228369 293.0003647682708
716 0.005 3.58 20 1064.506991356291 1032.566242922823 1032.8007837492 1100.027842159695 1099.758944090334 1099.801016146634 1096.866417215703 347.0077495917266 1096.330020482855 293.0003601004804
717 0.005 3.585 20 1064.509349069488 1032.573283092125 1032.807848158667 1100.025033770604 1099.756615613889 1099.798800608884 1096.863867288034 347.0525888672859 1096.329088330629 293.0003551628673
718 0.005 3.59 20 1064.513516175275 1032.580270417809 1032.814855061043 1100.026255110532 1099.757709121275 1099.799726645323 1096.863787695948 347.0973168624857 1096.329500644281 293.0003502886398
719 0.005 3.595 20 1064.518173003488 1032.587213977477 1032.821814764603 1100.027965898476 1099.759062893872 1099.801102393168 1096.866768467847 347.1419637938514 1096.330167804368 293.0003455685419
720 0.005 3.6 20 1064.520427794776 1032.594074568496 1032.828698718472 1100.025262180868 1099.756839229487 1099.79901052648 1096.86418555528 347.1864597083357 1096.32926990925 293.0003410519888
721 0.005 3.605 20 1064.524199877206 1032.600879806372 1032.835523720205 1100.026076241796 1099.757485629163 1099.799521357697 1096.863710782758 347.2307974782875 1096.32930158419 293.0003365898829
722 0.005 3.61 20 1064.52893850185 1032.607644405968 1032.842303744875 1100.02797434989 1099.759098401079 1099.801101021614 1096.866746372126 347.275075457001 1096.330319409006 293.0003319610063
723 0.005 3.615 20 1064.531154324921 1032.614327965724 1032.849009904525 1100.025432330757 1099.757069327659 1099.799244315653 1096.864065177742 347.319245924758 1096.329482217532 293.0003272915919
724 0.005 3.62 20 1064.534587468021 1032.620954677875 1032.855656377167 1100.025911340202 1099.757336648117 1099.799396825365 1096.863417642796 347.3632601659472 1096.329180526667 293.0003229585078
725 0.005 3.625 20 1064.539224193418 1032.627542573772 1032.862259284143 1100.027749542809 1099.75885545965 1099.800864361151 1096.866481224428 347.4071775186698 1096.330185568012 293.0003187280881
726 0.005 3.63 20 1064.541615024317 1032.634054567887 1032.868792528154 1100.025607234259 1099.757274472164 1099.799435680232 1096.864136994603 347.4510109745397 1096.329649998025 293.0003145933313
727 0.005 3.635 20 1064.544819515049 1032.640510414633 1032.87526766102 1100.025940405447 1099.757371242965 1099.799439889226 1096.863421660146 347.494675567089 1096.329174377626 293.0003101739735
728 0.005 3.64 20 1064.549279565173 1032.646929207004 1032.881701088544 1100.027590883427 1099.758613262793 1099.800631447573 1096.866626956811 347.5382158065574 1096.329968953063 293.0003059115045
729 0.005 3.645 20 1064.551836810994 1032.653276419998 1032.888068296805 1100.025750564106 1099.757403543898 1099.799543249469 1096.864495379708 347.5816819959871 1096.329783924252 293.0003017936749
730 0.005 3.65 20 1064.55499463653 1032.65956919006 1032.894379494203 1100.026152971235 1099.757568340644 1099.799629325443 1096.863789762893 347.6249876797157 1096.329307322217 293.000297920726
731 0.005 3.655 20 1064.55905684746 1032.665821812723 1032.900647062635 1100.02739512006 1099.758374619459 1099.800422875433 1096.866490508894 347.6681744939237 1096.329769628939 293.0002940349468
732 0.005 3.66 20 1064.561763620899 1032.672006822478 1032.906851367894 1100.025801086384 1099.757503041248 1099.799611397763 1096.864456478354 347.7112939136986 1096.329967061076 293.0002899428316
733 0.005 3.665 20 1064.56481692352 1032.678138008441 1032.913000373607 1100.026306724707 1099.75779251819 1099.799856439417 1096.863620503055 347.7542722428547 1096.329527519269 293.00028584227
734 0.005 3.67 20 1064.56850028782 1032.684226741644 1032.919104320936 1100.027133465193 1099.758124370762 1099.800205661416 1096.866054537516 347.7971141401741 1096.329573229879 293.0002820213765
735 0.005 3.675 20 1064.571273689898 1032.690251998006 1032.925148099186 1100.025688205469 1099.757400371113 1099.799486902674 1096.864307509061 347.8398685363587 1096.329984011697 293.0002780957804
736 0.005 3.68 20 1064.574439681525 1032.696227669353 1032.931140246604 1100.026518743579 1099.758018922186 1099.800075193047 1096.863827685356 347.882531248967 1096.329687696327 293.0002743479937
737 0.005 3.685 20 1064.577880728298 1032.702161549994 1032.937089000449 1100.02710642426 1099.758058977855 1099.800147613352 1096.866231188219 347.9250220990702 1096.329478077195 293.0002706789692
738 0.005 3.69 20 1064.580529966905 1032.70803319929 1032.942978827423 1100.025545021254 1099.757169581579 1099.799266291134 1096.864507858119 347.9674064999443 1096.32978098099 293.0002671127701
739 0.005 3.695 20 1064.583850114111 1032.713859352747 1032.948820413068 1100.026706435908 1099.758202929428 1099.800247253293 1096.86412175741 348.0097179788886 1096.329851057167 293.0002633139924
740 0.005 3.7 20 1064.587121901526 1032.719642985488 1032.954618581828 1100.027228387962 1099.758193744524 1099.800285719655 1096.866300380295 348.0518625422002 1096.329580039304 293.0002594760679
741 0.005 3.705 20 1064.589452364721 1032.725362375218 1032.9603563861 1100.025339490926 1099.756932678064 1099.799068556725 1096.864273443121 348.0939073185248 1096.329601067637 293.0002557515007
742 0.005 3.71 20 1064.592922476881 1032.73103970395 1032.966048470995 1100.026745928502 1099.758313655009 1099.800343669209 1096.863920516176 348.135894524983 1096.330041986708 293.0002521162813
743 0.005 3.715 20 1064.596123994986 1032.736675688555 1032.971698241781 1100.027351387743 1099.758384369926 1099.800479500668 1096.866148822583 348.1777328550585 1096.329751242464 293.0002486363727
744 0.005 3.72 20 1064.598095838883 1032.742246191598 1032.977287406413 1100.025083967352 1099.756667474661 1099.79882767279 1096.863908029045 348.219440746654 1096.329374832353 293.0002452635133
745 0.005 3.725 20 1064.601787268748 1032.747780650615 1032.982835453201 1100.02678516783 1099.758355817172 1099.800334859321 1096.864093883942 348.2610845614326 1096.330154660165 293.0002418679115
746 0.005 3.73 20 1064.605003064755 1032.753276667632 1032.988344153177 1100.027609978496 1099.758639437322 1099.800719682981 1096.86649600849 348.3025897021174 1096.329929219497 293.0002385845572
747 0.005 3.735 20 1064.606671181466 1032.75870592887 1032.99379198067 1100.024984994767 1099.756513372922 1099.798682844159 1096.864096070703 348.3439679036437 1096.329209301463 293.0002352584645
748 0.005 3.74 20 1064.610300429503 1032.764100048209 1032.999199395287 1100.026650562474 1099.75816024212 1099.80012718171 1096.86420792301 348.3852315511094 1096.330032413535 293.0002319145707
749 0.005 3.745 20 1064.613645409688 1032.769459599196 1033.004570667559 1100.027831580508 1099.758872878479 1099.800944964171 1096.86668401471 348.4264270473034 1096.330110192872 293.0002283816556
750 0.005 3.75 20 1064.615078822918 1032.774750738569 1033.009880252325 1100.02500867437 1099.756552322205 1099.798733990275 1096.864015445677 348.4674534618699 1096.32922951176 293.0002250522442
751 0.005 3.755 20 1064.618455615665 1032.780005928787 1033.015148954968 1100.026419884469 1099.757902674589 1099.799894377907 1096.863921873422 348.5083995878924 1096.329851985724 293.0002218565979
752 0.005 3.76 20 1064.621981975636 1032.785230248479 1033.020384178518 1100.027897078929 1099.758997030977 1099.80105741871 1096.866564727944 348.5492766364669 1096.330271397493 293.0002187297553
753 0.005 3.765 20 1064.623319167593 1032.790386978155 1033.025558773429 1100.025108980013 1099.756702355254 1099.798882090249 1096.863900120677 348.5900032218667 1096.329356802584 293.0002155573659
754 0.005 3.77 20 1064.626395099123 1032.795506558892 1033.030692039214 1100.026154544139 1099.75761122762 1099.799638590547 1096.86361794531 348.6306207589604 1096.329607709111 293.000212548109
755 0.005 3.775 20 1064.630176129222 1032.800600950309 1033.035796135099 1100.027985905558 1099.759101287779 1099.80111843902 1096.866761941075 348.6711718027552 1096.330421932648 293.0002094746065
756 0.005 3.78 20 1064.631479526179 1032.805630299376 1033.040842490412 1100.0253319265 1099.756927198366 1099.799090729689 1096.864208938599 348.7115852974072 1096.329521272358 293.0002065489354
757 0.005 3.785 20 1064.634224049491 1032.810620950895 1033.045846819361 1100.026020930986 1099.7574153915 1099.799448335928 1096.863772888803 348.751872605546 1096.329407018407 293.0002035039486
758 0.005 3.79 20 1064.638091120421 1032.815589083206 1033.050824098139 1100.027966908476 1099.759047318439 1099.801030519634 1096.866965894836 348.7920475638928 1096.330458287822 293.0002003090333
759 0.005 3.795 20 1064.639443164389 1032.820494063214 1033.055745273995 1100.02557075847 1099.757178884186 1099.799335561451 1096.864401355627 348.8321227453173 1096.329720011044 293.000197181983
760 0.005 3.8 20 1064.641856614009 1032.825357750426 1033.060622941561 1100.02594158793 1099.757342534757 1099.799402477732 1096.863589756661 348.8720811225143 1096.329343519375 293.0001942399672
761 0.005 3.805 20 1064.645554699319 1032.830198620128 1033.065473081753 1100.027705109219 1099.758771119176 1099.800778502881 1096.866596647382 348.9119505143495 1096.330285545405 293.0001912725117
762 0.005 3.81 20 1064.647116564459 1032.834980275729 1033.070269947805 1100.025682775685 1099.757345578879 1099.799498520279 1096.864281972613 348.9517601312234 1096.329897241933 293.000188506005
763 0.005 3.815 20 1064.649419763894 1032.839721261759 1033.075024391048 1100.025998195763 1099.757433284388 1099.799500881038 1096.863487516589 348.9914565348098 1096.329397163567 293.0001857278036
764 0.005 3.82 20 1064.652884374897 1032.844439488054 1033.079751891379 1100.027496876271 1099.758513136781 1099.800542893339 1096.866471545673 349.031002720867 1096.330066983719 293.0001830186085
765 0.005 3.825 20 1064.654630221302 1032.849103096018 1033.084429757232 1100.025758466496 1099.757443929477 1099.799570128242 1096.86441327783 349.0704352213765 1096.330023489079 293.0001802211876
766 0.005 3.83 20 1064.656934380822 1032.853728628827 1033.089067839524 1100.026228223785 1099.757658543394 1099.799710942797 1096.863829556801 349.1098089309809 1096.329549392669 293.0001774943534
767 0.005 3.835 20 1064.660044638251 1032.858329084781 1033.093677836209 1100.027319188047 1099.758263887116 1099.800316998093 1096.866569302075 349.1490108527215 1096.329827887526 293.0001747124727
768 0.005 3.84 20 1064.661984703518 1032.862878940946 1033.098241237561 1100.025830078983 1099.757508012018 1099.799592188287 1096.86466719022 349.1881069115242 1096.330163858658 293.0001718006374
769 0.005 3.845 20 1064.664252594108 1032.867391103426 1033.102765400837 1100.026458457754 1099.757915655335 1099.799966257584 1096.863949274729 349.2271207551365 1096.329762501037 293.0001690942666
770 0.005 3.85 20 1064.666991315276 1032.871874269433 1033.107258583605 1100.027115316434 1099.758079438626 1099.800163135916 1096.866196260613 349.2660848161473 1096.329686674137 293.0001666037552
771 0.005 3.855 20 1064.668904902235 1032.876308555772 1033.111706242332 1100.02564301267 1099.757320392668 1099.799403255254 1096.864404156677 349.3048868228824 1096.330079777325 293.0001640796291
772 0.005 3.86 20 1064.671292997932 1032.880708073185 1033.116116908169 1100.026576584032 1099.758094396562 1099.800151401719 1096.863818925501 349.3436211956544 1096.329926611508 293.0001616627245
773 0.005 3.865 20 1064.673887022244 1032.885079422043 1033.120498028095 1100.027111115666 1099.758090891015 1099.800183223234 1096.866093443758 349.3822584825854 1096.329668299116 293.000159078301
774 0.005 3.87 20 1064.675652879838 1032.889402289756 1033.124834187998 1100.025442645363 1099.757070811581 1099.799178110101 1096.864334489393 349.4207801001173 1096.329862305002 293.0001565205217
775 0.005 3.875 20 1064.678277733718 1032.893695797306 1033.129137719983 1100.026731525176 1099.758245944453 1099.800279952197 1096.864125635636 349.4592082786116 1096.330062403188 293.0001539393932
776 0.005 3.88 20 1064.680799684299 1032.897961940511 1033.133413006138 1100.027295242433 1099.758260967081 1099.800345411051 1096.866442321359 349.4975233714856 1096.32977398309 293.0001515426776
777 0.005 3.885 20 1064.682271582778 1032.902177718048 1033.13764226028 1100.025306543024 1099.756856246898 1099.798986735563 1096.864419172085 349.5357035558947 1096.329656626947 293.000149121695
778 0.005 3.89 20 1064.685067955327 1032.906366654117 1033.141840690128 1100.026825063442 1099.758375620958 1099.800380468967 1096.864175919516 349.5738144976342 1096.330259973386 293.0001467415743
779 0.005 3.895 20 1064.687532177208 1032.910528295514 1033.146010985788 1100.027483297107 1099.758500572635 1099.800582415946 1096.866425617684 349.6118704249322 1096.32997852385 293.0001443540349
780 0.005 3.9 20 1064.688617958509 1032.914636557845 1033.150133337871 1100.025040076995 1099.756599744859 1099.798762473252 1096.863998271235 349.6497563423635 1096.329455505897 293.000142161816
781 0.005 3.905 20 1064.691558193785 1032.918721249192 1033.15422701054 1100.026733805968 1099.758304122233 1099.800273435982 1096.864025414019 349.6875485901218 1096.330301626185 293.0001398829857
782 0.005 3.91 20 1064.694085148182 1032.922781219638 1033.158294812189 1100.027677078966 1099.758737395794 1099.800820642898 1096.866386772172 349.7253067665638 1096.330168847828 293.0001376918408
783 0.005 3.915 20 1064.694936799514 1032.926787066144 1033.162314588611 1100.024972638063 1099.756509618167 1099.798679290986 1096.864023717615 349.7629179967501 1096.329343641773 293.0001353366536
784 0.005 3.92 20 1064.697786950698 1032.930770618115 1033.166306886041 1100.026550644819 1099.758049810317 1099.800020643832 1096.864116794598 349.800416874323 1096.330094738745 293.000132884315
785 0.005 3.925 20 1064.700530600672 1032.934734399133 1033.170277434144 1100.027882960607 1099.758930430092 1099.800989377751 1096.866793082216 349.8378532510329 1096.330302099741 293.0001304763772
786 0.005 3.93 20 1064.701241175283 1032.938643297041 1033.174200025294 1100.025078782131 1099.75660216087 1099.798775355997 1096.864227465429 349.8751336796936 1096.329393869922 293.0001283186938
787 0.005 3.935 20 1064.703816421784 1032.94252838924 1033.178094169925 1100.026363944974 1099.757793670689 1099.799793073774 1096.864086719514 349.9123175271095 1096.3298792935 293.0001261232887
788 0.005 3.94 20 1064.706759979339 1032.946396493405 1033.181968384264 1100.027991046897 1099.759072356725 1099.801110140397 1096.866832746541 349.9494621286364 1096.330489267164 293.0001240298548
789 0.005 3.945 20 1064.707371032184 1032.950209864711 1033.185795130822 1100.025215277042 1099.756793696708 1099.798966716278 1096.864139152854 349.9864977052873 1096.329565124006 293.000121938621
790 0.005 3.95 20 1064.709615997442 1032.953996507246 1033.189591345022 1100.026099070834 1099.757528033879 1099.799556366302 1096.863680404234 350.023405326666 1096.329671357525 293.0001199206722
791 0.005 3.955 20 1064.712753083622 1032.957769987692 1033.193370318298 1100.027974039453 1099.759105175382 1099.801112709446 1096.866693529645 350.0602417631856 1096.330617061981 293.0001178271856
792 0.005 3.96 20 1064.713417097937 1032.961490910182 1033.197103792458 1100.025423452122 1099.757040485866 1099.79920057375 1096.864166149473 350.096993694186 1096.329756866661 293.0001158637583
793 0.005 3.965 20 1064.715360100692 1032.965183554452 1033.200806135003 1100.025957033591 1099.757360352104 1099.799401971731 1096.86364627017 350.13360933971 1096.329491938565 293.0001137596237
794 0.005 3.97 20 1064.71854985527 1032.968866374527 1033.204493930577 1100.027876418518 1099.758942086977 1099.800924451409 1096.86690485232 350.1701351216856 1096.330520100831 293.0001115725781
795 0.005 3.975 20 1064.71936707096 1032.972499668703 1033.208138838255 1100.025648035642 1099.757256002354 1099.799402162732 1096.864526897735 350.2065781615132 1096.32991032666 293.0001093912249
796 0.005 3.98 20 1064.721131841931 1032.976104086591 1033.211752853782 1100.026010727026 1099.757379823332 1099.799430698553 1096.863851803875 350.2428897266514 1096.329468443121 293.0001073799305
797 0.005 3.985 20 1064.724102633887 1032.979696788145 1033.215350841264 1100.027684945299 1099.758695179455 1099.800699911501 1096.866815921592 350.2791099002044 1096.330328893476 293.0001053878294
798 0.005 3.99 20 1064.72508717807 1032.983242553152 1033.218907596335 1100.02574383378 1099.757394089731 1099.799536122042 1096.86449453567 350.3152940451692 1096.330070996524 293.0001035284828
799 0.005 3.995 20 1064.726724302121 1032.986758666264 1033.222433135852 1100.026088325833 1099.757524091489 1099.799586372849 1096.86360967498 350.3513513698987 1096.329595717538 293.0001016483749
800 0.005 4 20 1064.729421239223 1032.990261047855 1033.225941171889 1100.027406587096 1099.7584098912 1099.80045741263 1096.866408263915 350.3872871442122 1096.330104691572 293.0000998335551
801 0.005 4.005 20 1064.730666430844 1032.993721009532 1033.229411372196 1100.025785020471 1099.757489846554 1099.799601408132 1096.864383521939 350.4231832977476 1096.330232546775 293.0000979321442
802 0.005 4.01 20 1064.732326246888 1032.997153855613 1033.232852853474 1100.026295890325 1099.757749550979 1099.799801693746 1096.863788159515 350.458971236034 1096.329755691199 293.0000961835344
803 0.005 4.015 20 1064.734688665259 1033.00057107701 1033.23627598873 1100.027225654919 1099.758176868655 1099.800237025701 1096.866427749052 350.4946144199541 1096.329876768832 293.000094254282
804 0.005 4.02 20 1064.736094340449 1033.003949766322 1033.239664234932 1100.025790470262 1099.757460014268 1099.799529880598 1096.864691981349 350.5301947934096 1096.330268943314 293.0000922114065
805 0.005 4.025 20 1064.737827901882 1033.007303176679 1033.243025500828 1100.026557728426 1099.758005308194 1099.800045507206 1096.864149455814 350.5656960509658 1096.329942459283 293.0000903214948
806 0.005 4.03 20 1064.739914289213 1033.010638555518 1033.246367139604 1100.027162682828 1099.758084201554 1099.800158072933 1096.866476247543 350.6010531532111 1096.329774117368 293.0000886655521
807 0.005 4.035 20 1064.741206402882 1033.013934880943 1033.249673245637 1100.025609733284 1099.757236038546 1099.799320788062 1096.864604914625 350.6363399254097 1096.330113730376 293.0000869288425
808 0.005 4.04 20 1064.743105901272 1033.017207698895 1033.252953356505 1100.026668593601 1099.758173353021 1099.800223537825 1096.864025408384 350.6715880898625 1096.330109703717 293.000085327517
809 0.005 4.045 20 1064.745036581849 1033.020461753875 1033.256213582393 1100.02716926096 1099.758145410302 1099.800238251843 1096.866195941047 350.7067009215436 1096.329819832124 293.0000834025287
810 0.005 4.05 20 1064.746122270258 1033.023675849995 1033.259437622111 1100.025378778645 1099.75698627853 1099.799108085861 1096.864271855182 350.7417101758709 1096.329910115262 293.0000816535474
811 0.005 4.055 20 1064.748249002412 1033.026870917115 1033.262639151539 1100.026734131301 1099.758283427457 1099.800312692861 1096.863993075565 350.7766978533961 1096.330251564972 293.0000798972693
812 0.005 4.06 20 1064.750179035083 1033.030048761247 1033.26582251491 1100.027348934859 1099.758347003964 1099.800431811287 1096.866353123034 350.8115441841477 1096.329961605445 293.0000783331702
813 0.005 4.065 20 1064.750966275602 1033.03318527008 1033.268969211883 1100.025183640271 1099.756727797418 1099.798866611942 1096.864317703214 350.8462541842001 1096.329656089124 293.0000767004172
814 0.005 4.07 20 1064.753370252617 1033.036307634983 1033.272097139512 1100.026859684307 1099.758389891671 1099.80036539461 1096.864409754023 350.8809225470816 1096.330402874183 293.0000751008492
815 0.005 4.075 20 1064.755263794867 1033.039413039415 1033.275207578507 1100.027610335886 1099.758608807083 1099.800681818221 1096.866661256679 350.9154978596623 1096.33015700027 293.000073519945
816 0.005 4.08 20 1064.755726813778 1033.042473694818 1033.278278980062 1100.02504823539 1099.756568912711 1099.798727654638 1096.864194843839 350.9499452816073 1096.329514976255 293.0000720751942
817 0.005 4.085 20 1064.75810958645 1033.045520296115 1033.281331272242 1100.026691905722 1099.758220653956 1099.800185058128 1096.864194732702 350.9843350002621 1096.330339260081 293.0000703873369
818 0.005 4.09 20 1064.760166093359 1033.048552638627 1033.284367878624 1100.027777498196 1099.758828757335 1099.800902948789 1096.866587776558 351.0186658099389 1096.33033719054 293.0000686497091
819 0.005 4.095 20 1064.760394002628 1033.051538393651 1033.287364610173 1100.024970992582 1099.756524278517 1099.798702355226 1096.863930093417 351.0528671601172 1096.329467076154 293.0000670764741
820 0.005 4.1 20 1064.762631434963 1033.054510114906 1033.290342148365 1100.026446688914 1099.757945094084 1099.799927863843 1096.863924857272 351.0869792202788 1096.330135694979 293.0000655704741
821 0.005 4.105 20 1064.764941351407 1033.057472105754 1033.293307510834 1100.027893083497 1099.758977514646 1099.801033055833 1096.866648883263 351.1210482612134 1096.330481343736 293.0000640766008
822 0.005 4.11 20 1064.765149193705 1033.060389041454 1033.296234724172 1100.025135695046 1099.756677142918 1099.798842383821 1096.864230823343 351.1549812307814 1096.329555993425 293.000062657494
823 0.005 4.115 20 1064.767119141521 1033.063290722134 1033.299142418619 1100.026288320937 1099.757692752536 1099.799698835184 1096.864089036146 351.1887945122633 1096.329890638398 293.000061184835
824 0.005 4.12 20 1064.769682011884 1033.06618625704 1033.302040565204 1100.028028228813 1099.759102911758 1099.801123219773 1096.867008167293 351.222574271208 1096.33063075554 293.0000596745969
825 0.005 4.125 20 1064.769814252951 1033.069036387849 1033.304900731791 1100.025342161906 1099.756905720795 1099.799062461122 1096.864378891806 351.2562531511584 1096.329737216381 293.0000581479622
826 0.005 4.13 20 1064.771441123818 1033.071867194095 1033.307738250965 1100.026062396015 1099.757462433744 1099.799492727295 1096.863795732873 351.2898112789105 1096.329698886321 293.0000565692253
827 0.005 4.135 20 1064.774136112011 1033.074694264978 1033.310567709242 1100.027970007034 1099.759078644403 1099.801068799615 1096.866845243954 351.3233275500068 1096.330724946494 293.0000550512773
828 0.005 4.14 20 1064.774351056551 1033.077477393147 1033.313360254329 1100.025518546795 1099.757139786995 1099.799295980517 1096.864273016159 351.3567706300768 1096.329937962411 293.0000536628378
829 0.005 4.145 20 1064.775692918737 1033.080239359075 1033.316129241811 1100.025932718684 1099.757340608098 1099.799391462887 1096.863564988038 351.3900786699605 1096.329580072724 293.0000522927198
830 0.005 4.15 20 1064.778340075202 1033.082998388325 1033.318890572123 1100.0277508792 1099.758822485603 1099.800817685878 1096.866679707083 351.4233178351595 1096.33054228445 293.000050951302
831 0.005 4.155 20 1064.77880922641 1033.085718374072 1033.321618993167 1100.025691146087 1099.757322622588 1099.799465371469 1096.864481949036 351.4565121191236 1096.330077917532 293.0000496331856
832 0.005 4.16 20 1064.780065912611 1033.088417603134 1033.324324781251 1100.026051916686 1099.757429282753 1099.799478881539 1096.86386897642 351.4895546481113 1096.329590778139 293.000048348977
833 0.005 4.165 20 1064.782504598401 1033.091113351159 1033.327023072891 1100.02761222658 1099.758588668123 1099.800600362076 1096.866872711419 351.5225021018131 1096.330326788775 293.0000469968438
834 0.005 4.17 20 1064.78316041382 1033.093771808523 1033.329689375342 1100.025813939346 1099.757454553598 1099.799576908854 1096.86467103515 351.5554251762536 1096.330222395555 293.00004570761
835 0.005 4.175 20 1064.784355581928 1033.096409105549 1033.332333166778 1100.026202924816 1099.75762584026 1099.799679742821 1096.863835907732 351.5882321716057 1096.329755108287 293.0000444106705
836 0.005 4.18 20 1064.786446684103 1033.09903876567 1033.33496607439 1100.027336173478 1099.758314093079 1099.800365025365 1096.866451565213 351.6209314997797 1096.330111266614 293.0000429419986
837 0.005 4.185 20 1064.787324883578 1033.101634838941 1033.337569491376 1100.025811540135 1099.757511245676 1099.799602350933 1096.864521193885 351.6535933221676 1096.330386621979 293.0000415347322
838 0.005 4.19 20 1064.788541050346 1033.104210812144 1033.340151374911 1100.026380231066 1099.757853928694 1099.799906689418 1096.863791391079 351.6862398293834 1096.329944812558 293.0000402598138
839 0.005 4.195 20 1064.790355457732 1033.106777421558 1033.342721562065 1100.027153259155 1099.75811163366 1099.800180697339 1096.866279067994 351.7187012646846 1096.329918867202 293.0000390465119
840 0.005 4.2 20 1064.791325902569 1033.109313683392 1033.345264750423 1100.025708092393 1099.757371660703 1099.799442578923 1096.864611006745 351.7513704847437 1096.330310797618 293.0000378473789
841 0.005 4.205 20 1064.792730211755 1033.111833451606 1033.347789398498 1100.026625680911 1099.758086372488 1099.800125276404 1096.864179405629 351.7838677868352 1096.330093505435 293.0000367156379
842 0.005 4.21 20 1064.794337509298 1033.114342535674 1033.350302056359 1100.027173347563 1099.758093232398 1099.800171906048 1096.866501735168 351.8161113760466 1096.329852572243 293.0000355565047
843 0.005 4.215 20 1064.79515243509 1033.116819842004 1033.352786603111 1100.025549496467 1099.757145280942 1099.799236904127 1096.864638491679 351.8482417861198 1096.330117313171 293.0000343892203
844 0.005 4.22 20 1064.796731635776 1033.119282544841 1033.355253742492 1100.026732457051 1099.758236663964 1099.80027385481 1096.864152354204 351.8804242205153 1096.330255008678 293.0000331742157
845 0.005 4.225 20 1064.79823190375 1033.121733342987 1033.357708140688 1100.027244042082 1099.758222829002 1099.800312833483 1096.866301977238 351.9124289354945 1096.329965511237 293.0000318784136
846 0.005 4.23 20 1064.798791013202 1033.124150206625 1033.360132739044 1100.025300206914 1099.756888278532 1099.799022052851 1096.864249284859 351.9442834617472 1096.32990517931 293.0000306403929
847 0.005 4.235 20 1064.80060722638 1033.126556355523 1033.362542708456 1100.026776128049 1099.758336635496 1099.80035092405 1096.864061406448 351.9761936369534 1096.330413498448 293.0000294637632
848 0.005 4.24 20 1064.802135299586 1033.128952545776 1033.36494188054 1100.027436811813 1099.758446263059 1099.800525882818 1096.866403267381 352.0079821658573 1096.330124005063 293.0000283892961
849 0.005 4.245 20 1064.802392678015 1033.131312844371 1033.367310256092 1100.025104807073 1099.756642563359 1099.798789742549 1096.864233295576 352.0395832064798 1096.329665481367 293.000027283938
850 0.005 4.25 20 1064.80443441483 1033.133666794492 1033.369667358504 1100.026820403046 1099.758348981303 1099.800310149305 1096.864383715959 352.0711704219146 1096.330484607644 293.0000261803993
851 0.005 4.255 20 1064.806041816935 1033.136011865477 1033.372014694874 1100.027714468828 1099.75871382659 1099.80078009995 1096.866789463201 352.1027256101393 1096.330316058227 293.0000250625442
852 0.005 4.26 20 1064.805999698777 1033.138318209198 1033.374329622633 1100.02502743834 1099.7565325893 1099.798695394406 1096.864254734068 352.1340816377182 1096.32955334986 293.00002401363
853 0.005 4.265 20 1064.807963149333 1033.140617026144 1033.376631896084 1100.026626113241 1099.758126508111 1099.800090513283 1096.864207707586 352.1653836265604 1096.330355772288 293.0000228556625
854 0.005 4.27 20 1064.809736004378 1033.142909102369 1033.378925723791 1100.027841626449 1099.758901792444 1099.800967028397 1096.866658295318 352.196729091954 1096.330489913358 293.0000216594789
855 0.005 4.275 20 1064.809562891821 1033.14516107176 1033.381186306658 1100.025024217741 1099.756574829921 1099.798750185433 1096.864011415361 352.2278798181845 1096.32957633874 293.0000204848595
856 0.005 4.28 20 1064.811325984644 1033.147404454511 1033.383433480995 1100.026368555808 1099.757837861275 1099.799830613513 1096.863920398268 352.2589239902404 1096.330122992466 293.0000194154647
857 0.005 4.285 20 1064.81336610748 1033.149646051233 1033.385675995952 1100.027946172137 1099.759031876028 1099.801075418709 1096.866737243702 352.2900200243154 1096.330628377009 293.0000183094588
858 0.005 4.29 20 1064.813181511566 1033.151848615865 1033.387886615654 1100.025197217839 1099.756754706793 1099.798917374558 1096.864240402123 352.3209568903121 1096.329700019071 293.0000173226404
859 0.005 4.295 20 1064.814662456481 1033.154043137056 1033.39008517163 1100.026226666982 1099.757616434183 1099.799613552892 1096.864032960494 352.3517331388635 1096.329899073899 293.0000163011791
860 0.005 4.3 20 1064.816962741482 1033.156239655867 1033.392281913466 1100.028084905779 1099.759152766889 1099.80114210709 1096.867110790892 352.3825490330788 1096.330781544272 293.0000153163775
861 0.005 4.305 20 1064.816759823951 1033.158396660741 1033.394446610149 1100.025465293721 1099.757025215537 1099.79916790561 1096.864514234677 352.4133009821429 1096.329900346194 293.0000143234366
862 0.005 4.31 20 1064.817909538533 1033.160539993688 1033.396594773923 1100.026053989617 1099.757426109202 1099.799452678693 1096.863871038027 352.4438600884363 1096.32970935283 293.0000134281497
863 0.005 4.315 20 1064.820268924489 1033.162685801081 1033.398740922757 1100.027940112787 1099.759018096957 1099.800995239851 1096.866903885898 352.4743889704961 1096.330762420818 293.0000123282145
864 0.005 4.32 20 1064.820197911094 1033.164794313706 1033.40085658459 1100.02561611446 1099.757237273126 1099.799383312562 1096.864348502564 352.5049282824864 1096.330082356944 293.0000112553546
865 0.005 4.325 20 1064.821151530751 1033.166887252497 1033.402954505182 1100.025978687685 1099.757381761756 1099.799426911053 1096.863582796414 352.5352731591817 1096.329669707599 293.0000102294788
866 0.005 4.33 20 1064.823374407355 1033.168982452203 1033.405050179462 1100.027695777424 1099.75874086217 1099.800736858352 1096.866661019926 352.5655353235918 1096.330542086837 293.0000092378066
867 0.005 4.335 20 1064.823581851482 1033.171045263546 1033.407119193003 1100.025749246882 1099.757389833675 1099.799519839389 1096.86449149937 352.595850726193 1096.330214031371 293.0000083051356
868 0.005 4.34 20 1064.824494501538 1033.173093118256 1033.409171567428 1100.026117974344 1099.757508690769 1099.799551117612 1096.863872493826 352.6259788433261 1096.329713869838 293.0000073454777
869 0.005 4.345 20 1064.826503802485 1033.175142286796 1033.411221471182 1100.027545807218 1099.758499343636 1099.800516550719 1096.866833460343 352.655966317266 1096.330308959821 293.0000064036749
870 0.005 4.350000000000001 20 1064.826944406753 1033.177161853376 1033.413246676698 1100.025877272445 1099.757515015044 1099.799613828283 1096.86479833504 352.6860032234488 1096.330362551145 293.0000053887499
871 0.005 4.355 20 1064.827823875662 1033.17916592197 1033.415255098707 1100.026324285551 1099.757743068014 1099.799783696939 1096.863969678709 352.7159356377795 1096.329900377527 293.0000046233636
872 0.005 4.36 20 1064.829460468931 1033.181167114766 1033.417257882882 1100.027296744903 1099.758247801376 1099.800297044982 1096.866486819277 352.7457092832074 1096.330108075159 293.0000036884068
873 0.005 4.365 20 1064.830080204195 1033.183140887158 1033.419237021141 1100.025823223513 1099.757513500636 1099.799583013752 1096.864578006013 352.7754869081349 1096.330475194948 293.0000028202684
874 0.005 4.37 20 1064.831005976448 1033.185100749406 1033.4212007736 1100.026490183341 1099.757967928177 1099.800011294343 1096.863854969595 352.8052400881296 1096.330089696601 293.0000017903577
875 0.005 4.375 20 1064.83239605211 1033.187055148305 1033.42315710778 1100.027127396875 1099.758088242755 1099.800160244694 1096.866205750143 352.8348020965408 1096.329954501574 293.0000008625881
876 0.005 4.38 20 1064.833027144655 1033.188984268116 1033.425091425935 1100.02564910814 1099.75729376976 1099.79936293894 1096.864572887078 352.8643133413512 1096.330307905515 292.9999999977877
877 0.005 4.385 20 1064.83421198304 1033.19090374395 1033.427013747862 1100.02669619487 1099.758166508567 1099.800195193541 1096.864204920199 352.8938488412807 1096.330223017308 292.9999990506928
878 0.005 4.39 20 1064.835492498071 1033.192817408018 1033.428929152406 1100.027229745553 1099.758151129553 1099.800221022531 1096.866540120845 352.9231868867808 1096.329950829851 292.9999982172848
879 0.005 4.395 20 1064.835921205631 1033.194704232879 1033.430821605012 1100.025508376505 1099.757073711681 1099.799168553886 1096.864651185585 352.9524212740724 1096.330110504294 292.9999973587542
880 0.005 4.4 20 1064.837297626443 1033.1965827624 1033.432702663605 1100.026801373913 1099.758307190348 1099.800327133589 1096.864214906697 352.9817277061424 1096.330398126032 292.9999966053647
881 0.005 4.405 20 1064.838500233159 1033.198454541154 1033.434576162054 1100.027342383269 1099.758323644916 1099.800400779601 1096.86639030188 353.0108871622238 1096.330101986217 292.9999957107928
882 0.005 4.41 20 1064.838659003702 1033.20029643465 1033.436424343258 1100.025251639381 1099.756820291318 1099.798947085987 1096.864230439192 353.0399094594422 1096.329897649877 292.9999949210746
883 0.005 4.415 20 1064.840284901345 1033.202133844263 1033.438263685993 1100.02682733386 1099.758387551068 1099.800374870375 1096.86413927019 353.0689696104557 1096.330551302613 292.9999938796657
884 0.005 4.42 20 1064.841512902299 1033.20396608001 1033.440097096578 1100.02754487011 1099.75856343481 1099.800633841135 1096.866436537007 353.0979535478202 1096.330282740199 292.9999930509202
885 0.005 4.425 20 1064.841360588314 1033.205765858227 1033.441903560571 1100.02505755979 1099.756588821316 1099.798737250266 1096.864159660696 353.1267584989986 1096.329677428976 292.9999922547264
886 0.005 4.43 20 1064.843144880803 1033.207564704032 1033.443703882835 1100.026778754809 1099.758287611342 1099.800234823446 1096.864390359952 353.1555324976089 1096.330511870741 292.9999915477081
887 0.005 4.435 20 1064.844540401549 1033.20936107304 1033.445500644365 1100.027817701461 1099.758817135285 1099.800874944272 1096.866859407934 353.1843025765656 1096.33044346226 292.9999907467557
888 0.005 4.44 20 1064.844163037219 1033.211122490165 1033.447269032295 1100.025057381698 1099.756554654707 1099.798712787836 1096.864279839615 353.2128875899369 1096.329612612559 292.9999900394931
889 0.005 4.445 20 1064.845779087574 1033.212880886473 1033.449029432397 1100.026567609266 1099.758039058412 1099.800002590992 1096.864199028131 353.2414112340387 1096.330333599116 292.9999892335845
890 0.005 4.45 20 1064.84739180463 1033.21463870442 1033.450787137597 1100.027927296489 1099.758985702435 1099.801035380368 1096.866764982043 353.2700001141995 1096.330620283708 292.9999885116576
891 0.005 4.455 20 1064.846911472254 1033.216361222433 1033.452516656993 1100.025113036647 1099.756662858533 1099.798826245368 1096.864100374263 353.2984050763573 1096.329699661362 292.9999877487179
892 0.005 4.46 20 1064.848292906522 1033.218078518131 1033.454236473573 1100.026309413559 1099.757755968649 1099.799756545718 1096.863865340205 353.3266979877333 1096.33010319626 292.9999870451284
893 0.005 4.465 20 1064.850165601657 1033.219799212493 1033.455956402098 1100.027985644563 1099.759085660787 1099.801113820918 1096.866745346892 353.3550505453439 1096.330748867215 292.9999860683657
894 0.005 4.47 20 1064.849712459485 1033.221485962651 1033.457649575965 1100.025296829682 1099.756865541718 1099.799016636021 1096.864269872249 353.383290104919 1096.329832955101 292.9999853498048
895 0.005 4.475000000000001 20 1064.850820361977 1033.223165640481 1033.459332127191 1100.026132695514 1099.757516356151 1099.79952461015 1096.863945581629 353.4113526002296 1096.32986014071 292.9999846426757
896 0.005 4.48 20 1064.852949648963 1033.224852882358 1033.461017980655 1100.028067746467 1099.759137337545 1099.80111233345 1096.867133739182 353.4394206758345 1096.330852587739 292.9999839455999
897 0.005 4.485 20 1064.852547979114 1033.226506560379 1033.46267761067 1100.025561018949 1099.75712453044 1099.799262225538 1096.864595887514 353.4674589637483 1096.33002687734 292.9999832079487
898 0.005 4.49 20 1064.85335097248 1033.228149385287 1033.46432392705 1100.026021911395 1099.757389735501 1099.799420014195 1096.863858972517 353.4953174404948 1096.329731534004 292.9999825063015
899 0.005 4.495 20 1064.85541583463 1033.229799148031 1033.465972671778 1100.027869899181 1099.758925406507 1099.800904152004 1096.866876517101 353.5231456581784 1096.330749114736 292.9999817525899
900 0.005 4.5 20 1064.855189200494 1033.231416850504 1033.467595828409 1100.025682588094 1099.757311597635 1099.799451754708 1096.864413976633 353.5510143325343 1096.330195660957 292.9999810690509
901 0.005 4.505 20 1064.855857773426 1033.233023199178 1033.469205775697 1100.026021078964 1099.757423700789 1099.799468160512 1096.863636539946 353.57869748186 1096.329743125921 292.9999803734547
902 0.005 4.51 20 1064.857755766829 1033.234635160882 1033.470817005277 1100.027619619472 1099.758641161469 1099.800646499824 1096.866644090407 353.6063007552436 1096.330515831999 292.9999795070764
903 0.005 4.515 20 1064.857814073037 1033.236220151682 1033.472406666448 1100.025790453187 1099.75743480547 1099.799556324513 1096.86455773187 353.6339587126821 1096.330328635846 292.9999787392269
904 0.005 4.52 20 1064.858483841843 1033.237794668767 1033.473984238534 1100.026196050799 1099.757591317308 1099.799628967197 1096.863950933668 353.6614527201324 1096.329836193901 292.9999780144222
905 0.005 4.525 20 1064.860139282808 1033.23937297969 1033.475562214493 1100.02747094996 1099.758411558708 1099.800433791713 1096.866795520221 353.6887999020321 1096.330290080354 292.9999773330483
906 0.005 4.53 20 1064.860424662502 1033.240926973605 1033.477120371075 1100.025894256893 1099.757542673812 1099.79962570331 1096.864818969486 353.7161922472181 1096.330482473028 292.9999766737684
907 0.005 4.535 20 1064.861088934528 1033.242469518398 1033.478665843668 1100.026408280264 1099.757843017883 1099.79988030656 1096.863982730269 353.7435236899456 1096.33004693915 292.9999760769906
908 0.005 4.54 20 1064.862356661172 1033.244011560743 1033.480208437573 1100.027219848379 1099.758166893509 1099.800225817185 1096.866401938338 353.7706910863543 1096.330090566169 292.9999754856529
909 0.005 4.545 20 1064.862774901591 1033.245531059864 1033.481732000257 1100.025769580869 1099.757447569608 1099.799512334214 1096.86456668711 353.7978537990328 1096.330494523031 292.9999748584607
910 0.005 4.55 20 1064.863566777129 1033.247041371446 1033.483244626733 1100.02656795038 1099.758049453325 1099.800090135388 1096.863945001085 353.825022302075 1096.330205976796 292.9999742969772
911 0.005 4.555 20 1064.864647577647 1033.248549539317 1033.48475355485 1100.027133389937 1099.758087423807 1099.800164005651 1096.866221714461 353.8519993224722 1096.329991620848 292.9999736149135
912 0.005 4.56 20 1064.865011005549 1033.2500355973 1033.486243798435 1100.025573969501 1099.757205491737 1099.799284007963 1096.864492651434 353.8789134318096 1096.330302216127 292.9999728602025
913 0.005 4.565 20 1064.866036957599 1033.251516332145 1033.487725981154 1100.026730400601 1099.758220609107 1099.800249298872 1096.864171960218 353.9058858322677 1096.33033781073 292.9999721550479
914 0.005 4.57 20 1064.867096682601 1033.252996038543 1033.489206124736 1100.027294806589 1099.758219683563 1099.80028691114 1096.866592688766 353.9326760816323 1096.330052040572 292.9999715252551
915 0.005 4.575 20 1064.867203182522 1033.254450989464 1033.490665710463 1100.025423215302 1099.756970581824 1099.799080862848 1096.864599632838 353.9593483189561 1096.330065850032 292.9999709409536
916 0.005 4.58 20 1064.868483732742 1033.255903654461 1033.492119324731 1100.026859684667 1099.758357762258 1099.800360906955 1096.864402420252 353.9860955457676 1096.330496999391 292.9999703539096
917 0.005 4.585 20 1064.86947296713 1033.257353226306 1033.49356930547 1100.027448638053 1099.758426268605 1099.800497871294 1096.866539977391 354.0127279638432 1096.330218341309 292.9999698045865
918 0.005 4.59 20 1064.86925833875 1033.258774897772 1033.494996381095 1100.025167611001 1099.75670747174 1099.798848015959 1096.86425344772 354.0392192015011 1096.329847729772 292.9999692855396
919 0.005 4.595 20 1064.870767414418 1033.260196877768 1033.496419021201 1100.026839800085 1099.758393635441 1099.800358486046 1096.864227330632 354.0657274801245 1096.330635558199 292.9999687252341
920 0.005 4.600000000000001 20 1064.871800416947 1033.261617025423 1033.497839124666 1100.027639147007 1099.758666123355 1099.800735669658 1096.86648111675 354.0922094123664 1096.3304091332 292.9999682500523
921 0.005 4.605 20 1064.87134262287 1033.263007000687 1033.499234906807 1100.025017071877 1099.756554343503 1099.798708457219 1096.864048968161 354.1185140566879 1096.329701817078 292.9999675822903
922 0.005 4.61 20 1064.872856751179 1033.264398757957 1033.500627256286 1100.026667721092 1099.758180625754 1099.800134750601 1096.864210260843 354.1447832730821 1096.330493403785 292.9999668836372
923 0.005 4.615 20 1064.874166059732 1033.265792987778 1033.502020413973 1100.027870036147 1099.758887797745 1099.800939055445 1096.866865246587 354.1710771771657 1096.330548780659 292.9999662443685
924 0.005 4.62 20 1064.873570890807 1033.267156029483 1033.503389264231 1100.025078167261 1099.756574058071 1099.798731173031 1096.864337718474 354.197183686848 1096.329664765284 292.9999656785801
925 0.005 4.625 20 1064.874926608032 1033.268518958584 1033.504753147485 1100.026518595734 1099.757949776941 1099.799917172193 1096.864284527531 354.2232039747782 1096.330291200445 292.9999650607929
926 0.005 4.63 20 1064.87643704373 1033.269886301718 1033.506119129288 1100.02799138148 1099.759043916926 1099.801081172948 1096.866889915613 354.2493070256295 1096.330720862145 292.999964513166
927 0.005 4.635 20 1064.875741345406 1033.271220899427 1033.507459579403 1100.025177108917 1099.756730975344 1099.798892767092 1096.86419177854 354.2752679016203 1096.3297958031 292.9999640871734
928 0.005 4.64 20 1064.876816446264 1033.272552572219 1033.50879292495 1100.026241161074 1099.757662534053 1099.799667768356 1096.863885841096 354.3010916405368 1096.330067252605 292.9999636370348
929 0.005 4.645 20 1064.878579177187 1033.273892320524 1033.510130791224 1100.028017092082 1099.759123098306 1099.801132384394 1096.866799851301 354.3269767498059 1096.330866176692 292.9999631511902
930 0.005 4.65 20 1064.877937785475 1033.275200354441 1033.511444182234 1100.025367378817 1099.756959111084 1099.799108989673 1096.864219696015 354.3527877508033 1096.329969424427 292.9999626525431
931 0.005 4.655 20 1064.878723054018 1033.276503235417 1033.512749183249 1100.026048486374 1099.757441248551 1099.79946177697 1096.863787440321 354.3784364378809 1096.329848108212 292.9999620016844
932 0.005 4.66 20 1064.880719345961 1033.277817872157 1033.514061371621 1100.028013866843 1099.759077526776 1099.801043701539 1096.867094725691 354.4040510061289 1096.330883960027 292.9999613590533
933 0.005 4.665 20 1064.880186509144 1033.279102961473 1033.51535114927 1100.025630388372 1099.757201428788 1099.799338076122 1096.864636869924 354.4296630333232 1096.330128767056 292.9999608262006
934 0.005 4.67 20 1064.880766203618 1033.280380318137 1033.516630961939 1100.026035163635 1099.757387487039 1099.79941967034 1096.863933369256 354.4550901868594 1096.329753019059 292.9999603174202
935 0.005 4.675 20 1064.882593810668 1033.281667398957 1033.517916128486 1100.027817269521 1099.758832053893 1099.80081260291 1096.866968656434 354.4804819923191 1096.330698890097 292.999959821189
936 0.005 4.68 20 1064.882287278171 1033.282927181448 1033.519180194139 1100.02574960339 1099.757375697902 1099.799511757997 1096.864537141404 354.5059404487022 1096.330307890851 292.9999593859368
937 0.005 4.685 20 1064.88274309709 1033.284177320101 1033.52043290764 1100.026070683792 1099.757475839851 1099.799523464111 1096.863701475778 354.5312488447126 1096.329817395496 292.9999589244611
938 0.005 4.69 20 1064.884361093928 1033.28543530301 1033.521689527486 1100.027544963827 1099.758545651547 1099.800562429346 1096.866585425265 354.5564659285451 1096.330489101977 292.9999584477746
939 0.005 4.695 20 1064.884304159527 1033.286669745681 1033.522927606785 1100.025805308798 1099.757476803699 1099.799588442135 1096.864495227616 354.5817417238785 1096.33044040966 292.9999579825262
940 0.005 4.7 20 1064.884800473553 1033.287896079131 1033.524156024379 1100.026247299658 1099.75767533875 1099.799714627643 1096.863849357992 354.6068788574724 1096.329960205763 292.9999575562085
941 0.005 4.705 20 1064.886149001977 1033.289128599164 1033.525387589636 1100.027356973748 1099.758293358017 1099.800330036186 1096.86663544579 354.6318680159692 1096.330232181204 292.999957063868
942 0.005 4.71 20 1064.886389037054 1033.290341309846 1033.526603251184 1100.025895192272 1099.757541844521 1099.79960475658 1096.86488760556 354.6568834878727 1096.330557672151 292.9999564770171
943 0.005 4.715 20 1064.886914563353 1033.291546589885 1033.527810201435 1100.026519181106 1099.757939532554 1099.79996961832 1096.864204093896 354.6818744956419 1096.330141465218 292.9999558890752
944 0.005 4.72 20 1064.887951525507 1033.292753775599 1033.529017126273 1100.027217778369 1099.75813505894 1099.800190886185 1096.86654079484 354.7066856088041 1096.330077184495 292.9999554787748
945 0.005 4.725000000000001 20 1064.888171210327 1033.293940854007 1033.530207466131 1100.025722108599 1099.757361881731 1099.799426745835 1096.864683644254 354.7314855741024 1096.330468557662 292.9999550296369
946 0.005 4.73 20 1064.888861854596 1033.295122237805 1033.531390078022 1100.026653305548 1099.758139951506 1099.80017389663 1096.864035302496 354.7563324479017 1096.330319508286 292.9999546273883
947 0.005 4.735 20 1064.889743848838 1033.296303442579 1033.532571263685 1100.027168861121 1099.758124121948 1099.800198754097 1096.866260940037 354.7810043295136 1096.33005377425 292.999954234571
948 0.005 4.74 20 1064.889821366179 1033.297463998328 1033.53373542241 1100.025494569291 1099.7571124287 1099.79920475934 1096.864394425793 354.8055927930231 1096.330268476426 292.9999537878642
949 0.005 4.745 20 1064.890794520751 1033.298623401017 1033.534895235571 1100.026765516717 1099.758268640479 1099.800287601671 1096.8641979772 354.8302698140728 1096.330433116307 292.9999534217344
950 0.005 4.75 20 1064.89166134208 1033.299783556408 1033.536054998173 1100.027337390685 1099.758291059116 1099.800357282356 1096.866522246391 354.8547710946503 1096.330151806284 292.99995298186
951 0.005 4.755 20 1064.891516663056 1033.300921440146 1033.537196845302 1100.025338909975 1099.756872774223 1099.798986592157 1096.864554801687 354.8791440501899 1096.330008851697 292.9999524662347
952 0.005 4.76 20 1064.892773889171 1033.302061159523 1033.538336487699 1100.026902144066 1099.758408993674 1099.800392324583 1096.864472023779 354.9035749651671 1096.330616652592 292.9999519070951
953 0.005 4.765 20 1064.893604306375 1033.303200804324 1033.539475541475 1100.027550029043 1099.758531589309 1099.800594101659 1096.866654952098 354.9279382948733 1096.330339101649 292.9999514495292
954 0.005 4.77 20 1064.893124209697 1033.30431397713 1033.540593558862 1100.025113944445 1099.756637562851 1099.798781780193 1096.86425430991 354.9521427005283 1096.329823406306 292.9999509776332
955 0.005 4.775 20 1064.894492054464 1033.305429800689 1033.541709267585 1100.026797777291 1099.758340201695 1099.800293349816 1096.864223555205 354.9763613484006 1096.330669190997 292.9999505532616
956 0.005 4.78 20 1064.895458813622 1033.306547599862 1033.542825925691 1100.027740297387 1099.75877286168 1099.800836622954 1096.866564420443 355.0005931235591 1096.330531167937 292.999950118458
957 0.005 4.785 20 1064.894758471577 1033.307636728333 1033.543920259179 1100.025005642945 1099.756535332039 1099.798694141825 1096.864061070101 355.0246571830235 1096.32971120663 292.9999497907044
958 0.005 4.79 20 1064.896078076884 1033.308729765587 1033.545013301144 1100.026585554086 1099.758078252785 1099.800038068543 1096.864159503316 355.0486589000988 1096.33045474368 292.9999494161769
959 0.005 4.795 20 1064.897317009515 1033.309828790624 1033.546110318893 1100.027914904171 1099.75894966191 1099.800994764825 1096.866873031391 355.0727188779198 1096.330645076066 292.9999490351734
960 0.005 4.8 20 1064.896540853072 1033.310898747832 1033.547185228399 1100.025127944072 1099.756630131666 1099.798783797922 1096.864375667726 355.0966010135105 1096.329733404554 292.9999486584272
961 0.005 4.805 20 1064.897653671708 1033.311970314948 1033.548257246517 1100.026416269037 1099.757828502375 1099.799810616486 1096.864223817269 355.1203805996469 1096.330232372493 292.9999481372511
962 0.005 4.81 20 1064.899152120753 1033.313050349411 1033.549334809015 1100.028051052948 1099.759098343669 1099.801120665036 1096.867033356396 355.1442481079177 1096.330814094632 292.9999476156034
963 0.005 4.815 20 1064.898312149624 1033.314100054616 1033.55038952936 1100.025270141086 1099.75682467568 1099.798980170282 1096.864298288393 355.1679980916809 1096.329909444808 292.9999472238301
964 0.005 4.82 20 1064.89911259797 1033.315147778163 1033.551438507001 1100.026161428512 1099.757564945082 1099.799574523414 1096.863872926131 355.1916150111754 1096.330013911167 292.9999468665022
965 0.005 4.825 20 1064.900819581587 1033.316206619856 1033.552494653324 1100.028029328678 1099.759139722634 1099.801129338777 1096.866832052023 355.2152847842645 1096.330955406813 292.9999464803856
966 0.005 4.83 20 1064.900052417298 1033.317236733051 1033.553529323361 1100.025458908187 1099.757059313592 1099.79920727213 1096.864264997951 355.2389113618408 1096.330083936477 292.9999461882456
967 0.005 4.835 20 1064.900588813478 1033.318262253943 1033.554556608434 1100.025991119147 1099.757388481538 1099.799418806996 1096.86366338238 355.2623681546266 1096.329833808729 292.9999458596098
968 0.005 4.84 20 1064.902386427997 1033.319301178412 1033.55559261515 1100.027905102044 1099.758969674264 1099.800943061013 1096.866897794307 355.2857988931777 1096.330849771286 292.9999454325933
969 0.005 4.845 20 1064.901845773852 1033.320314521058 1033.556609595347 1100.025691140314 1099.757284182794 1099.799411382768 1096.864625730671 355.3092639192256 1096.330238183754 292.9999450100679
970 0.005 4.850000000000001 20 1064.902230585566 1033.321321911927 1033.557618788336 1100.026042044135 1099.757399385154 1099.799435818072 1096.863928754291 355.3325524945963 1096.32978146274 292.9999445421848
971 0.005 4.855 20 1064.903882973572 1033.322341445053 1033.558635764625 1100.027742703745 1099.758727608926 1099.80071266284 1096.867017608399 355.3557667201651 1096.33064779817 292.9999441459282
972 0.005 4.86 20 1064.903543127279 1033.323337005878 1033.559634621479 1100.025814829849 1099.757430344167 1099.79955353101 1096.864701255181 355.3790709227916 1096.330384901881 292.9999437556579
973 0.005 4.865 20 1064.903867127932 1033.324325439057 1033.560624860112 1100.026167106886 1099.757564555781 1099.799607016676 1096.863868885735 355.4022291132515 1096.329918228412 292.9999433862848
974 0.005 4.87 20 1064.905222621686 1033.325322592852 1033.56162024924 1100.027481532006 1099.758450863593 1099.800479905158 1096.866644481506 355.4252742075989 1096.330425203182 292.9999430700217
975 0.005 4.875 20 1064.905151754912 1033.326298989704 1033.562599473265 1100.025843274628 1099.757522629636 1099.799616378903 1096.864567892324 355.4483951793072 1096.330550038052 292.9999427704421
976 0.005 4.88 20 1064.905498831678 1033.327269068195 1033.563571054066 1100.02631928446 1099.757767338422 1099.799808938868 1096.863810753794 355.4714331284487 1096.330072881855 292.9999424546689
977 0.005 4.885 20 1064.906570265508 1033.328244874309 1033.564545671084 1100.027245267895 1099.758203079469 1099.800254436522 1096.866366014986 355.4943167978661 1096.330202307711 292.9999420908731
978 0.005 4.89 20 1064.906719093507 1033.329204029257 1033.565507148993 1100.025833024785 1099.757491832514 1099.799548893334 1096.864741738861 355.5172090416987 1096.330585158545 292.9999416327645
979 0.005 4.895 20 1064.907180514349 1033.33015927059 1033.566463175917 1100.026571967963 1099.758014416273 1099.800044952716 1096.864167208396 355.5400940109122 1096.330233095143 292.9999412196885
980 0.005 4.9 20 1064.908042519935 1033.331117937244 1033.567420900882 1100.027202960937 1099.758107910049 1099.800166329167 1096.866588069168 355.5628018380597 1096.330068724644 292.9999408829223
981 0.005 4.905 20 1064.90813341324 1033.332059189459 1033.568364825935 1100.025679389714 1099.757276967432 1099.799342378096 1096.864785830645 355.5854752660005 1096.330419318702 292.9999405340299
982 0.005 4.91 20 1064.908790184275 1033.33299786217 1033.569303861971 1100.026730557606 1099.758208957564 1099.800239039604 1096.864203562836 355.60821930805 1096.330404268736 292.9999401943993
983 0.005 4.915 20 1064.909502455031 1033.333938015545 1033.570243374754 1100.027226912659 1099.758176878302 1099.800253010312 1096.866377935377 355.6308073598523 1096.330115155371 292.999939921908
984 0.005 4.92 20 1064.909371542112 1033.334858453087 1033.571167092383 1100.025426139953 1099.757015968161 1099.799121951063 1096.864397526572 355.6533001317786 1096.330201874217 292.9999396466104
985 0.005 4.925 20 1064.910302540944 1033.335779351655 1033.572087811643 1100.026778271214 1099.758312648087 1099.800330233374 1096.864084571611 355.6758900657836 1096.330546542237 292.9999393344307
986 0.005 4.93 20 1064.911029744575 1033.336702670857 1033.573010204448 1100.027374488916 1099.75836708882 1099.800440926161 1096.866347379956 355.698354025332 1096.330263074795 292.9999390516303
987 0.005 4.935 20 1064.91064822014 1033.337604044114 1033.573915334406 1100.025215295908 1099.756768201595 1099.798894382316 1096.86426430192 355.7206683247032 1096.329972984124 292.9999387549551
988 0.005 4.94 20 1064.911877796982 1033.338511011508 1033.574821348101 1100.026893458732 1099.758411085458 1099.800373335183 1096.864466156363 355.743035866504 1096.330684866088 292.999938302617
989 0.005 4.945 20 1064.912646198521 1033.339420816035 1033.575729717237 1100.027636781626 1099.75862025964 1099.800679036163 1096.866755556447 355.7653570796841 1096.330428257896 292.9999378983333
990 0.005 4.95 20 1064.91197781522 1033.340305519724 1033.576618713663 1100.025088907114 1099.756582915281 1099.798724569267 1096.864381249744 355.7875065595738 1096.32978304566 292.9999375768486
991 0.005 4.955 20 1064.91323559073 1033.341195662095 1033.577508155314 1100.026767876237 1099.75826311247 1099.800208196676 1096.864400923148 355.8096556295306 1096.330619395185 292.9999372206512
992 0.005 4.96 20 1064.914187005883 1033.342090595538 1033.578401147623 1100.02785142541 1099.758869851893 1099.800925993277 1096.866792417131 355.831854204175 1096.330628699138 292.999936934911
993 0.005 4.965 20 1064.913291666927 1033.342957685209 1033.579272969181 1100.025041879911 1099.756559499261 1099.798721379659 1096.86418984898 355.85388424591 1096.329740748373 292.9999366487497
994 0.005 4.97 20 1064.914424087418 1033.34382904106 1033.580144104892 1100.026514048051 1099.757987166769 1099.799953140118 1096.864095091261 355.8758486820972 1096.330422811681 292.9999363622325
995 0.005 4.975000000000001 20 1064.915628188925 1033.344707831245 1033.581020371264 1100.027938925753 1099.759007722829 1099.801050586227 1096.866713135025 355.8979029682376 1096.330760783226 292.9999360883308
996 0.005 4.98 20 1064.914694938155 1033.345558886617 1033.581876069889 1100.025135479877 1099.756693274725 1099.798855475187 1096.864083404316 355.9198050749309 1096.329843336288 292.999935829965
997 0.005 4.985 20 1064.915603108739 1033.346412936441 1033.582730268404 1100.026303675561 1099.75771426932 1099.799710190131 1096.864034416768 355.9416021462936 1096.330166366956 292.9999355386288
998 0.005 4.99 20 1064.917111462752 1033.347279263737 1033.583593326767 1100.028059250987 1099.759124477116 1099.801129308077 1096.867051596051 355.9634544005495 1096.330894653495 292.9999351462579
999 0.005 4.995 20 1064.916224492694 1033.348118427299 1033.584436565197 1100.025387496071 1099.756924829481 1099.799065012945 1096.864540945754 355.985222711504 1096.329988818644 292.9999348408057
1000 0.005 5 20 1064.916824483198 1033.348956209065 1033.585275224512 1100.026131379057 1099.757494572299 1099.799504562478 1096.864034733453 356.0068404024411 1096.329951544634 292.9999345871059
1001 0.005 5.005 20 1064.918494822017 1033.349808275938 1033.586123869933 1100.028063536787 1099.75913020715 1099.801098512388 1096.867120417244 356.0284822468875 1096.330980205973 292.9999343176511
1002 0.005 5.01 20 1064.917661941673 1033.350633007426 1033.586952474839 1100.025576379684 1099.757164868603 1099.799306069966 1096.864484374725 356.0501398406321 1096.330187879912 292.9999340624515
1003 0.005 5.015 20 1064.917992744524 1033.351453368281 1033.587774369174 1100.025996454394 1099.757382683965 1099.799415508603 1096.863703692387 356.0716275661695 1096.329847230644 292.9999337734608
1004 0.005 5.02 20 1064.919612849007 1033.352287286448 1033.58860518454 1100.027805290408 1099.758862603213 1099.800843820156 1096.866764838374 356.0930910417068 1096.330818079592 292.9999334766304
1005 0.005 5.025 20 1064.919036670347 1033.353097437187 1033.589418563121 1100.025703924571 1099.757340092469 1099.799476961307 1096.864414717776 356.1146193926146 1096.330334950414 292.9999332733548
1006 0.005 5.03 20 1064.919299913629 1033.353903547422 1033.59022595532 1100.026059407016 1099.757443728195 1099.799482945539 1096.863803010792 356.1359884761367 1096.329846089203 292.9999329935832
1007 0.005 5.035 20 1064.920763983825 1033.35472259317 1033.591042174094 1100.027629416526 1099.75860816806 1099.800606791578 1096.866862301383 356.1572510552951 1096.330577622731 292.9999326068441
1008 0.005 5.04 20 1064.9204597751 1033.355521588391 1033.591843616128 1100.025858184336 1099.757474360926 1099.799581379255 1096.86481894035 356.1785966876608 1096.330460460747 292.9999322453943
1009 0.005 5.045 20 1064.920709812865 1033.356315999633 1033.592639128721 1100.02626643948 1099.757652339588 1099.799685793777 1096.864071492622 356.1998226288769 1096.329989107654 292.999931978921
1010 0.005 5.05 20 1064.921864264034 1033.357118969983 1033.593440108726 1100.027426568662 1099.758365295276 1099.800395311499 1096.86670701634 356.2209208284498 1096.330361127182 292.9999316921065
1011 0.005 5.055 20 1064.921773470212 1033.357904315992 1033.59422778471 1100.025876823046 1099.75754702671 1099.799623148903 1096.864709593302 356.2420799907742 1096.330636665653 292.9999314500648
1012 0.005 5.06 20 1064.92202531572 1033.358684670558 1033.595009129727 1100.026428659364 1099.757882274016 1099.799919233169 1096.863901200207 356.2632181135745 1096.330189061433 292.9999312010329
1013 0.005 5.065 20 1064.922880483464 1033.359470473358 1033.595793641435 1100.027181741816 1099.758133409015 1099.800194562313 1096.866315169782 356.2841921525904 1096.330170857466 292.999931000421
1014 0.005 5.07 20 1064.922916486007 1033.360240852086 1033.596566138354 1100.025740789045 1099.757400629248 1099.799459891616 1096.864597510191 356.3051656326115 1096.330559345546 292.9999307526159
1015 0.005 5.075 20 1064.9233973193 1033.361009675434 1033.597335038485 1100.026641041643 1099.758100600743 1099.800129028265 1096.864151296573 356.326172376946 1096.330336733232 292.9999305088916
1016 0.005 5.08 20 1064.92409465174 1033.361783001977 1033.598107121401 1100.02719957112 1099.758113199263 1099.800177224781 1096.866519928492 356.3469980326381 1096.330091903271 292.9999301882679
1017 0.005 5.085 20 1064.924041442743 1033.362540117751 1033.598866528646 1100.025600949672 1099.757176032136 1099.799249309558 1096.864785288275 356.367761286745 1096.330353879128 292.9999298340187
1018 0.005 5.09 20 1064.924745448711 1033.363297915663 1033.599623965626 1100.026800163252 1099.75827042777 1099.800289012961 1096.864347692518 356.3886116461603 1096.33048512454 292.9999295398794
1019 0.005 5.095 20 1064.925360950795 1033.364058685236 1033.600383626284 1100.027312050189 1099.75825743506 1099.800328530977 1096.866505250575 356.4093206586519 1096.330194582581 292.9999293129614
1020 0.005 5.100000000000001 20 1064.925023711297 1033.364799554588 1033.601127600226 1100.025357263983 1099.756920891689 1099.799041540567 1096.864424123384 356.4299328131338 1096.330139773089 292.9999291022864
1021 0.005 5.105 20 1064.925976910406 1033.365543932051 1033.601871224644 1100.026834579719 1099.758373251527 1099.800370205067 1096.864198598099 356.4506287998901 1096.330650366235 292.9999289033557
1022 0.005 5.11 20 1064.926611582482 1033.366291768275 1033.602617634569 1100.02747154613 1099.758472989333 1099.800540485587 1096.866432019623 356.4712410370693 1096.330373130052 292.9999287055794
1023 0.005 5.115 20 1064.925982464236 1033.3670167821 1033.603346437421 1100.025120932808 1099.756670347447 1099.798811531095 1096.864120913325 356.4917072804787 1096.329916565898 292.9999285187806
1024 0.005 5.12 20 1064.927179864922 1033.367749531446 1033.604077889887 1100.026832175416 1099.758366741111 1099.800318695092 1096.864335183335 356.5122111922279 1096.33071152017 292.9999282786665
1025 0.005 5.125 20 1064.92793441221 1033.368487453832 1033.604813709091 1100.027720718736 1099.758722634632 1099.800779856037 1096.866746941577 356.5327025117716 1096.330528184869 292.9999280738774
1026 0.005 5.13 20 1064.927094316146 1033.369200954882 1033.60553123386 1100.025063226715 1099.756551476433 1099.798695079468 1096.864373734658 356.5530189650484 1096.329764393455 292.9999277806413
1027 0.005 5.135 20 1064.92824444968 1033.369921559691 1033.606250827348 1100.026696452209 1099.758159705908 1099.800106666477 1096.864442142141 356.5733050687043 1096.330562300785 292.9999274564054
1028 0.005 5.14 20 1064.92921489381 1033.370649149799 1033.606975811638 1100.027918593591 1099.758937889233 1099.800984753783 1096.866917866517 356.5936615544742 1096.330696088887 292.9999271431352
1029 0.005 5.145 20 1064.928200387218 1033.371349981548 1033.607681092893 1100.025083715479 1099.756602507125 1099.79876433044 1096.864209784262 356.6138794405368 1096.329794903281 292.9999269094742
1030 0.005 5.15 20 1064.929157460311 1033.372054920115 1033.608385679224 1100.026428251238 1099.757879765444 1099.799859260075 1096.86404619042 356.6340193204086 1096.33035779075 292.9999266817379
1031 0.005 5.155 20 1064.930395863056 1033.372770410959 1033.609098076466 1100.027986799581 1099.759059342 1099.80109244066 1096.866800205659 356.6542467966993 1096.330848981688 292.9999264129411
1032 0.005 5.16 20 1064.929378422776 1033.373459195317 1033.609791005361 1100.025213924203 1099.756775200017 1099.79892988318 1096.864176555354 356.6743576915427 1096.329930305021 292.9999263218852
1033 0.005 5.165 20 1064.93006935621 1033.374149870052 1033.610481850308 1100.026202696712 1099.757614967295 1099.799614959085 1096.863881655769 356.6943387294589 1096.330108717151 292.999926151636
1034 0.005 5.17 20 1064.931595957982 1033.374855863558 1033.611184099003 1100.028073127546 1099.759153599746 1099.801139561086 1096.867032754526 356.7143758066879 1096.330988035855 292.9999259433453
1035 0.005 5.175 20 1064.930646765388 1033.375536086701 1033.611867942532 1100.025465163554 1099.757019108396 1099.799155026449 1096.864535478078 356.7343672031732 1096.330091326512 292.999925731849
1036 0.005 5.18 20 1064.931075321116 1033.376215578739 1033.612548150144 1100.026084619331 1099.757435905964 1099.799450746512 1096.86401853205 356.7541944513386 1096.329920820423 292.9999254444291
1037 0.005 5.185 20 1064.932672161196 1033.37691067076 1033.613239513063 1100.027996888869 1099.759042858769 1099.801007749082 1096.867127003653 356.7740300093957 1096.330949834073 292.9999251269175
1038 0.005 5.19 20 1064.931851695599 1033.377580765544 1033.613912863163 1100.025667825686 1099.757254149601 1099.799388522197 1096.864597133524 356.7939081957358 1096.330274022284 292.9999249604386
1039 0.005 5.195 20 1064.932048132989 1033.378247006176 1033.614580369699 1100.026004703336 1099.757384632506 1099.799426374965 1096.863746457728 356.813627052299 1096.329856825226 292.9999247902921
1040 0.005 5.2 20 1064.933530197562 1033.378927453825 1033.615257574383 1100.027735564387 1099.758768182437 1099.800754582246 1096.8667630586 356.8332991072122 1096.330767215302 292.9999245659138
1041 0.005 5.205 20 1064.932963164885 1033.379586135118 1033.615918976604 1100.025747082397 1099.757390330952 1099.799522308661 1096.864450610249 356.8530609625975 1096.330411816693 292.9999243881118
1042 0.005 5.21 20 1064.93312468077 1033.380241309094 1033.616575179351 1100.026104093316 1099.757516105777 1099.799557415309 1096.863718938967 356.8726764522098 1096.329934763407 292.9999241641436
1043 0.005 5.215 20 1064.934399220121 1033.380909075991 1033.617240125269 1100.02752835338 1099.758499071884 1099.800515870046 1096.86672562148 356.892191502555 1096.330512369506 292.9999239986406
1044 0.005 5.22 20 1064.934147296059 1033.381559871246 1033.617892845318 1100.025883429685 1099.757515567798 1099.799606436496 1096.864820960377 356.9117767750954 1096.330551393429 292.9999238555675
1045 0.005 5.225000000000001 20 1064.934323350011 1033.382207346291 1033.618540994543 1100.026337179726 1099.757736163721 1099.799768632101 1096.864099899469 356.9312714525629 1096.33007575797 292.9999235978995
1046 0.005 5.23 20 1064.935291367883 1033.382863633564 1033.61919520797 1100.027346057685 1099.758266656969 1099.800306614295 1096.866682442861 356.9506270576289 1096.330297441044 292.999923324915
1047 0.005 5.235 20 1064.935219795547 1033.383504391658 1033.619837825141 1100.025873918455 1099.757533351121 1099.799595224696 1096.86477930869 356.9700264120671 1096.330667741521 292.9999230828764
1048 0.005 5.24 20 1064.935444787288 1033.384141575808 1033.620475427021 1100.026519571542 1099.757976486804 1099.800012986578 1096.864009130522 356.9894449224697 1096.330282667171 292.9999228775524
1049 0.005 5.245 20 1064.936140099012 1033.384784808919 1033.621117263683 1100.027170612705 1099.758110215661 1099.800171154774 1096.866341385645 357.0086856859256 1096.330163309668 292.999922718495
1050 0.005 5.25 20 1064.936055252698 1033.385412666753 1033.621747195029 1100.025655704216 1099.757303893754 1099.799372377626 1096.864524188088 357.0279200912048 1096.330515766282 292.9999225229199
1051 0.005 5.255 20 1064.936531488189 1033.38604060386 1033.622374854191 1100.026674140772 1099.758162976224 1099.800193617246 1096.864048010125 357.0472192432907 1096.330425893727 292.9999223629823
1052 0.005 5.26 20 1064.937132764519 1033.386673926921 1033.623006668574 1100.027209582751 1099.758143231829 1099.800213492546 1096.866434833893 357.0663590465271 1096.330138158574 292.9999222180637
1053 0.005 5.265 20 1064.936943472841 1033.387291335755 1033.623626255173 1100.025514445633 1099.75707816956 1099.799166195223 1096.864682798086 357.0854092589547 1096.330292809247 292.9999220274269
1054 0.005 5.27 20 1064.937684508233 1033.387912521729 1033.624246517176 1100.026835807136 1099.758309580276 1099.80031896045 1096.864426710194 357.1045496865547 1096.330556296855 292.999921732947
1055 0.005 5.275 20 1064.938245700116 1033.388537720145 1033.624870138717 1100.027394224061 1099.758341286995 1099.800406946226 1096.866612695859 357.1235686463783 1096.330274701842 292.9999214584474
1056 0.005 5.28 20 1064.937754734828 1033.389143256067 1033.625478747535 1100.025310605554 1099.75684679922 1099.798963783379 1096.864466140799 357.142478583868 1096.330081834848 292.999921336858
1057 0.005 5.285 20 1064.938708221295 1033.389754433991 1033.626088771783 1100.026866525413 1099.758405666748 1099.800386107376 1096.864293170687 357.1614647050079 1096.330723371773 292.9999211692613
1058 0.005 5.29 20 1064.939298669908 1033.390369915656 1033.626702422743 1100.027562975046 1099.758571171858 1099.800635782235 1096.866517065251 357.1804036772111 1096.330464392687 292.9999210433192
1059 0.005 5.295 20 1064.938482746485 1033.390962438916 1033.627298742607 1100.025067745926 1099.756605101394 1099.79875235522 1096.864101047185 357.1992028521029 1096.329870512402 292.9999209010654
1060 0.005 5.3 20 1064.939609111989 1033.391562988228 1033.627897968191 1100.026753778185 1099.758292705301 1099.800242573822 1096.86418458475 357.21801387814 1096.330713061034 292.9999207304093
1061 0.005 5.305 20 1064.940378055307 1033.392170611544 1033.628502985207 1100.027787278252 1099.758807903256 1099.800864280202 1096.866720599759 357.2368593308374 1096.330619033688 292.9999205961468
1062 0.005 5.31 20 1064.939409563169 1033.392754502551 1033.629090806706 1100.025051211846 1099.756549588511 1099.798701092568 1096.864282683829 357.255523565822 1096.329779248844 292.9999204702177
1063 0.005 5.315 20 1064.940446419626 1033.393345964489 1033.629681155057 1100.026598472343 1099.758043917007 1099.799997102266 1096.864384235569 357.2741414773927 1096.330491009671 292.9999201288894
1064 0.005 5.32 20 1064.941475905192 1033.393947353936 1033.630279349938 1100.027983766798 1099.759001020401 1099.801039243405 1096.867029260074 357.2928422754944 1096.330766992373 292.9999198477008
1065 0.005 5.325 20 1064.940396771952 1033.394522301525 1033.630858391053 1100.025150732003 1099.756670501359 1099.798826303535 1096.864305347146 357.3114069849885 1096.329857570642 292.9999197116749
1066 0.005 5.33 20 1064.941181211625 1033.395101497859 1033.631437229992 1100.026350780318 1099.757771832781 1099.799766725473 1096.864058282893 357.3298851603917 1096.330279104759 292.9999194907314
1067 0.005 5.335 20 1064.942451573089 1033.395693178737 1033.632025422053 1100.028021642312 1099.759104561015 1099.801124511583 1096.866845276825 357.3484534564113 1096.330933820778 292.9999193705696
1068 0.005 5.34 20 1064.941383582912 1033.396258960988 1033.632595037287 1100.025297129895 1099.756871580117 1099.799022337901 1096.864212447724 357.3669378961459 1096.330026993351 292.9999192675981
1069 0.005 5.345 20 1064.941877864366 1033.396826143329 1033.63316248813 1100.026113097483 1099.757517761328 1099.799528450734 1096.863791040726 357.3853013592574 1096.330049037899 292.9999191590048
1070 0.005 5.350000000000001 20 1064.943418897746 1033.39741037875 1033.63374270911 1100.028048782112 1099.759138144256 1099.801113259218 1096.866993061835 357.4036926395985 1096.331034053075 292.9999189629435
1071 0.005 5.355 20 1064.942442482188 1033.397970164715 1033.634305735477 1100.025543471718 1099.757113937245 1099.799247013767 1096.864533367157 357.4220767232611 1096.330185321607 292.9999187352752
1072 0.005 5.36 20 1064.942723179445 1033.398529444332 1033.634865591454 1100.026046445749 1099.757392587366 1099.799414363735 1096.863994741972 357.4402851067866 1096.329886678081 292.9999185366854
1073 0.005 5.365 20 1064.944261751395 1033.399104902616 1033.635437225866 1100.027913765211 1099.758940655948 1099.800907360065 1096.867097300653 357.4584864364945 1096.330898398774 292.9999183567311
1074 0.005 5.37 20 1064.943495155003 1033.399658096905 1033.635993161295 1100.02574691452 1099.757335980978 1099.799463203402 1096.864673816215 357.4767587556073 1096.330360242004 292.9999182049373
1075 0.005 5.375 20 1064.943567842134 1033.400207677903 1033.636543812903 1100.026044542367 1099.757424546028 1099.799467333277 1096.863786682589 357.494884935282 1096.329900162157 292.9999180949023
1076 0.005 5.38 20 1064.944914822433 1033.400771237704 1033.637104150915 1100.027657940408 1099.758667275074 1099.800664922275 1096.866738256407 357.5129488555411 1096.330697128154 292.9999179355973
1077 0.005 5.385 20 1064.944392817975 1033.401315279942 1033.637650488764 1100.025788849734 1099.757441308515 1099.799561749278 1096.864489589909 357.5311114720618 1096.33050441209 292.9999178092986
1078 0.005 5.39 20 1064.944492633993 1033.401856083695 1033.638192069577 1100.026165719704 1099.757588412594 1099.799630506578 1096.863737647782 357.5491533382575 1096.330009902013 292.9999176591924
1079 0.005 5.395 20 1064.945583632692 1033.402409245763 1033.638742550407 1100.027434498617 1099.758404855836 1099.80042981488 1096.866582389219 357.5670751239434 1096.330455538912 292.999917557026
1080 0.005 5.4 20 1064.945370306705 1033.402947143282 1033.639282023924 1100.025881236706 1099.757536498373 1099.799614470107 1096.864768058877 357.5850639232567 1096.33062653828 292.9999174002463
1081 0.005 5.405 20 1064.945536765873 1033.403483212692 1033.6398183621 1100.026424390728 1099.757834753624 1099.799860085365 1096.864155372825 357.6030003439909 1096.330168603637 292.9999172078902
1082 0.005 5.41 20 1064.946332254967 1033.404027961384 1033.640361008235 1100.027283499206 1099.758190613989 1099.800235262989 1096.866677093949 357.620784098717 1096.33023732029 292.9999170656804
1083 0.005 5.415 20 1064.946237748833 1033.404558632639 1033.640893311406 1100.025830518261 1099.757467420114 1099.799521287487 1096.864854972068 357.6385980586689 1096.330634349488 292.9999168940763
1084 0.005 5.42 20 1064.94651086572 1033.40508834151 1033.64142286389 1100.026639695011 1099.758080324545 1099.800105781434 1096.864236825822 357.656454653905 1096.330360383669 292.9999167548196
1085 0.005 5.425 20 1064.947091247625 1033.40562360165 1033.641956612829 1100.02719095512 1099.758112563548 1099.800177363218 1096.866457343447 357.6741458740983 1096.330155510051 292.9999166235053
1086 0.005 5.43 20 1064.946896151972 1033.406143500112 1033.642478491674 1100.0256095315 1099.757224321074 1099.799299415496 1096.864604411262 357.6918030687918 1096.330462224326 292.9999164501127
1087 0.005 5.435 20 1064.947391650204 1033.406664735387 1033.642999165244 1100.02671893653 1099.758220751942 1099.800249569903 1096.864078897931 357.7095602777002 1096.330504588022 292.9999163038601
1088 0.005 5.44 20 1064.947910743525 1033.407191168336 1033.643524035587 1100.027245448305 1099.758207947195 1099.800281585042 1096.866319741345 357.7271589789519 1096.330219358279 292.9999161820245
1089 0.005 5.445 20 1064.947523498558 1033.407700785211 1033.644036125037 1100.025389734815 1099.756970455695 1099.799079898719 1096.864366333235 357.7446757864418 1096.330235894325 292.9999161050859
1090 0.005 5.45 20 1064.948307041503 1033.408215688926 1033.644549818644 1100.026812709976 1099.758339998777 1099.800344335742 1096.864198188885 357.7622835620099 1096.330641950655 292.9999159229453
1091 0.005 5.455 20 1064.948865902425 1033.408736821443 1033.64506894316 1100.027452772834 1099.758418160563 1099.80047977838 1096.866620745938 357.77979129492 1096.330352401841 292.9999157337289
1092 0.005 5.46 20 1064.948206722054 1033.40923859855 1033.645573689455 1100.025215813639 1099.756723064908 1099.798846268468 1096.864485046666 357.7971634377199 1096.329987619338 292.9999155302282
1093 0.005 5.465 20 1064.949253373132 1033.40974879876 1033.64608228827 1100.026899603762 1099.758409819489 1099.800363570224 1096.864514675564 357.8145882492397 1096.330765929038 292.9999153134101
1094 0.005 5.47 20 1064.949825723051 1033.41026451724 1033.646595731758 1100.027699804386 1099.75868633407 1099.800742464035 1096.866776075282 357.8320083635012 1096.330555013345 292.9999151837561
1095 0.005 5.475000000000001 20 1064.948871167325 1033.410756872021 1033.647091932365 1100.025056791581 1099.756565259177 1099.798717434307 1096.864224927238 357.8492751713417 1096.329844576593 292.999915129222
1096 0.005 5.48 20 1064.949917404534 1033.411257398646 1033.647591119783 1100.02670011586 1099.75820554472 1099.800155112948 1096.864258812161 357.866548809409 1096.330666349706 292.9999149744418
1097 0.005 5.485 20 1064.95068846842 1033.411765659934 1033.648096596261 1100.027842630472 1099.758885391662 1099.800939627198 1096.866658101529 357.8839015379825 1096.33072085508 292.9999148943162
1098 0.005 5.49 20 1064.949603781342 1033.412249391737 1033.648584309168 1100.025046252196 1099.756575550441 1099.798735898542 1096.864080020167 357.9010892918923 1096.329825907891 292.9999148327308
1099 0.005 5.495 20 1064.950501167335 1033.412739855171 1033.649073809604 1100.026467131393 1099.75793472893 1099.799903474395 1096.864039735516 357.9182153651095 1096.330448642955 292.9999147325955
1100 0.005 5.5 20 1064.951582028434 1033.41324270122 1033.649573099852 1100.027974894254 1099.759028943273 1099.801063634332 1096.866876006967 357.9354336207682 1096.330840257219 292.9999145436522
1101 0.005 5.505 20 1064.950504301037 1033.413721437218 1033.650055424136 1100.025214948785 1099.756739271455 1099.798884992478 1096.864380270063 357.95251765226 1096.329925129558 292.9999143531266
1102 0.005 5.51 20 1064.951151746519 1033.414205045008 1033.650538556004 1100.026303309952 1099.75767915745 1099.799669049018 1096.864201949639 357.9694937671296 1096.33018490273 292.9999141108436
1103 0.005 5.515 20 1064.952503532797 1033.414703913479 1033.651033419369 1100.028103071289 1099.759157034357 1099.801150893198 1096.867161426529 357.986545657677 1096.330995268955 292.9999139543022
1104 0.005 5.52 20 1064.951387435552 1033.415176897109 1033.651509964418 1100.02541332726 1099.756972852745 1099.799114450131 1096.864449071974 358.0035544784761 1096.330104315274 292.9999138789726
1105 0.005 5.525 20 1064.951727368663 1033.415650964925 1033.651984481068 1100.026078485133 1099.757458489927 1099.799477028174 1096.863867107502 358.0204302594369 1096.330006168078 292.9999138136396
1106 0.005 5.53 20 1064.953214597626 1033.416141245627 1033.652470755342 1100.027994014132 1099.759080778895 1099.801052043684 1096.866920608361 358.0373382930749 1096.331039032119 292.9999137209592
1107 0.005 5.535 20 1064.952245941087 1033.416607860552 1033.652940427713 1100.025595367486 1099.757202914708 1099.799341838635 1096.864390608443 358.054278371067 1096.330285840253 292.9999136482828
1108 0.005 5.54 20 1064.952362180033 1033.417072944837 1033.653406281951 1100.025979714624 1099.757367052974 1099.799402961893 1096.863684825684 358.0710722747847 1096.329891503565 292.9999135694434
1109 0.005 5.545 20 1064.953806015339 1033.417554772456 1033.653884260362 1100.027781459102 1099.758814671598 1099.800794628599 1096.866863608728 358.087821527982 1096.330824626049 292.9999134856874
1110 0.005 5.55 20 1064.953103422251 1033.418017034295 1033.654348790184 1100.025766567778 1099.757375265505 1099.799498469612 1096.864646701908 358.1046444508414 1096.330412984166 292.9999133427476
1111 0.005 5.555 20 1064.95320076141 1033.418477750588 1033.654810057085 1100.026122830302 1099.757484029526 1099.799518028985 1096.86401208409 358.1213190345848 1096.329929936523 292.9999131587372
1112 0.005 5.56 20 1064.95441241378 1033.418952979959 1033.655282029044 1100.027622530959 1099.758575106891 1099.800575441022 1096.866947587487 358.1379105721756 1096.330609287223 292.9999129417474
1113 0.005 5.565 20 1064.953981778593 1033.419410788512 1033.65574167542 1100.025887413806 1099.757512171181 1099.79960935582 1096.864805068923 358.1546062657431 1096.330586152854 292.9999127863254
1114 0.005 5.57 20 1064.954033442699 1033.419865380204 1033.65619689959 1100.026283128524 1099.757693094969 1099.799728547871 1096.863955099843 358.171208548175 1096.330110225098 292.9999126016633
1115 0.005 5.575 20 1064.954919629824 1033.420330551959 1033.656659703025 1100.027349305395 1099.758301075939 1099.800342175729 1096.866526589922 358.1876948889334 1096.330393623586 292.9999125138484
1116 0.005 5.58 20 1064.95472092596 1033.420780969005 1033.657111704428 1100.025856986302 1099.757539895847 1099.799607424465 1096.864622156536 358.2042480238596 1096.330708832699 292.9999124029428
1117 0.005 5.585 20 1064.954832937165 1033.421229388887 1033.657560277001 1100.026464940315 1099.757922814802 1099.799958109825 1096.863923280541 358.2207909534325 1096.33028226219 292.9999123425939
1118 0.005 5.59 20 1064.955483302544 1033.421685959887 1033.658014975262 1100.027177280265 1099.758121854316 1099.800177919197 1096.866323508691 358.2371760647401 1096.330222416086 292.9999123200726
1119 0.005 5.595 20 1064.955367646889 1033.422129847632 1033.658460262221 1100.025732617662 1099.757366469201 1099.799423076028 1096.86472219622 358.2535635197193 1096.330584244869 292.9999122292121
1120 0.005 5.600000000000001 20 1064.95570727098 1033.42257542074 1033.658905207632 1100.026701064158 1099.758148073478 1099.800167494097 1096.864287229095 358.2700028043019 1096.330431724258 292.999912076096
1121 0.005 5.605 20 1064.956225409252 1033.423027443629 1033.659355410975 1100.027231967327 1099.758136123422 1099.800198683662 1096.866613925553 358.2862780396071 1096.330162917553 292.9999119149222
1122 0.005 5.61 20 1064.95595885802 1033.423464689337 1033.659794644331 1100.025574527631 1099.757143363223 1099.799223131221 1096.864729055275 358.3025006919977 1096.330397766406 292.9999117607844
1123 0.005 5.615 20 1064.956504422466 1033.423905021295 1033.660234064668 1100.026799715846 1099.758290413413 1099.800307884041 1096.864267627337 358.3188369300083 1096.330586819131 292.9999116449162
1124 0.005 5.62 20 1064.956958650034 1033.424350227508 1033.660677575693 1100.027321728446 1099.758286178017 1099.800357678237 1096.866428408508 358.3350549500805 1096.330294874691 292.9999115722337
1125 0.005 5.625 20 1064.956404770067 1033.424777777721 1033.661107822549 1100.02531509999 1099.756878478817 1099.798997928119 1096.864333090298 358.3511734511561 1096.330161511968 292.9999114979905
1126 0.005 5.63 20 1064.95725700232 1033.425212069063 1033.661540671508 1100.026844470704 1099.758389410166 1099.800376985747 1096.86420272087 358.3673824466271 1096.33074418982 292.9999113647202
1127 0.005 5.635 20 1064.957749065119 1033.425652318001 1033.661978849527 1100.027516861959 1099.758517375274 1099.800580787425 1096.866489342767 358.3835291786507 1096.330456587755 292.999911287952
1128 0.005 5.64 20 1064.956945858479 1033.426072831616 1033.662402494184 1100.025127825869 1099.756644367139 1099.798777678339 1096.864306678027 358.3995378457151 1096.329935026005 292.9999112609757
1129 0.005 5.645 20 1064.957998493248 1033.426503002518 1033.662830826375 1100.02684843764 1099.758354449509 1099.800294685786 1096.864475879687 358.4155678963581 1096.330764742248 292.9999111579254
1130 0.005 5.65 20 1064.958621094165 1033.426941015425 1033.663266112404 1100.027799526056 1099.758781627473 1099.800831874311 1096.866912089497 358.431623071358 1096.330625563524 292.9999110790804
1131 0.005 5.655 20 1064.957560278646 1033.427355552324 1033.663684395706 1100.025057989146 1099.756549681708 1099.798700550137 1096.864329656145 358.4475169646294 1096.329820067551 292.9999109284461
1132 0.005 5.66 20 1064.958540277076 1033.427778740262 1033.664106170168 1100.02665474133 1099.758115393857 1099.800064778989 1096.864372898012 358.4633959894692 1096.33059248419 292.9999107261148
1133 0.005 5.665 20 1064.959385884129 1033.428211687049 1033.664535978859 1100.027930405475 1099.75896398852 1099.801009899677 1096.866851487314 358.4793678459149 1096.330795406786 292.9999106023137
1134 0.005 5.67 20 1064.958229025364 1033.428619489212 1033.664947673937 1100.025100132586 1099.756630765322 1099.798790176329 1096.864169483979 358.4952035350142 1096.329881172417 292.9999105358742
1135 0.005 5.675 20 1064.958960045546 1033.429033242099 1033.665360736394 1100.026376031246 1099.757823856537 1099.799809621035 1096.863960213916 358.5109694588115 1096.330367441705 292.9999104380308
1136 0.005 5.68 20 1064.960101644336 1033.429460558711 1033.665784353515 1100.027990991159 1099.759073443367 1099.801100883523 1096.866784587678 358.5268338247958 1096.330930247243 292.9999103061469
1137 0.005 5.685 20 1064.958959525454 1033.429863101495 1033.666190454036 1100.025245646499 1099.756813161403 1099.798964712201 1096.864194981537 358.5425985490369 1096.33001323947 292.9999102610342
1138 0.005 5.69 20 1064.959461813004 1033.430270319312 1033.666597420696 1100.026183093578 1099.757570541623 1099.799571202753 1096.863973217022 358.5582355621814 1096.330123974167 292.9999101572989
1139 0.005 5.695 20 1064.960898851223 1033.430694998002 1033.66701773213 1100.028099266437 1099.759164380073 1099.801139076398 1096.86715936977 358.5739339993904 1096.331056902501 292.9999100818611
1140 0.005 5.7 20 1064.95981397728 1033.431095898843 1033.667421759758 1100.025527953747 1099.757075523504 1099.799207382213 1096.864626280626 358.5896175803607 1096.330188840188 292.9999100267016
1141 0.005 5.705 20 1064.960016547243 1033.431497112402 1033.667823429364 1100.026065696121 1099.757420659783 1099.799439212267 1096.86394694823 358.6051378660787 1096.329958764822 292.9999098643777
1142 0.005 5.71 20 1064.96146560686 1033.431915205279 1033.668237453653 1100.027951804495 1099.758998963836 1099.800964793636 1096.867033434089 358.620682494948 1096.330994944813 292.999909694527
1143 0.005 5.715 20 1064.960529927603 1033.432311058997 1033.668636110481 1100.025669328743 1099.757277840923 1099.799414836767 1096.864490136044 358.6363064378589 1096.330370403155 292.9999095864081
1144 0.005 5.72 20 1064.960578215801 1033.432705167985 1033.66903102047 1100.026016608551 1099.757400321483 1099.799440536694 1096.863728090531 358.6517600182776 1096.329923544921 292.9999095127637
1145 0.005 5.725000000000001 20 1064.961884228776 1033.433114701023 1033.669436977534 1100.027691571403 1099.758715381187 1099.800707559703 1096.866713170131 358.6671778004846 1096.330774608482 292.9999094451334
1146 0.005 5.73 20 1064.96124594218 1033.433505860402 1033.669830258142 1100.025776751576 1099.757419459603 1099.799542711315 1096.864491760984 358.6826990297015 1096.330510525168 292.9999094105864
1147 0.005 5.735 20 1064.961287643293 1033.433895546522 1033.670220345528 1100.026157751494 1099.757549932996 1099.799584913265 1096.863895142145 358.6981035081633 1096.330002036079 292.9999093568815
1148 0.005 5.74 20 1064.962391475961 1033.434299769072 1033.670621432955 1100.02752462398 1099.758468692547 1099.800484468034 1096.866814641528 358.7133923481165 1096.330536100889 292.9999092819162
1149 0.005 5.745 20 1064.962025257941 1033.434688877932 1033.671012016956 1100.025905230476 1099.757533251603 1099.799616208586 1096.864895416945 358.7287580689238 1096.330635819732 292.9999091434842
1150 0.005 5.75 20 1064.962068594423 1033.435075922139 1033.671399332169 1100.02639310988 1099.757795868922 1099.799822869535 1096.864121357424 358.7440648531693 1096.330187373102 292.9999089744643
1151 0.005 5.755 20 1064.962833407417 1033.435472654007 1033.671793855674 1100.027297610916 1099.758227839179 1099.800273720451 1096.866557702781 358.7592420831301 1096.330326235495 292.9999088480404
1152 0.005 5.76 20 1064.962635335789 1033.435855642718 1033.672178278626 1100.025842063561 1099.757507275178 1099.799563784253 1096.86472554308 358.7744745054065 1096.330716457146 292.9999087930613
1153 0.005 5.765 20 1064.962761962289 1033.436237926656 1033.67256048746 1100.026552534599 1099.758017010867 1099.8000490955 1096.863995599178 358.7897356128937 1096.330359071339 292.9999087376073
1154 0.005 5.77 20 1064.963305035065 1033.436627494919 1033.67294831355 1100.027158444879 1099.758102015563 1099.800165853988 1096.866305447413 358.8048373081845 1096.330200814635 292.9999087022539
1155 0.005 5.775 20 1064.963070445224 1033.437003450561 1033.673325968988 1100.02562437406 1099.757259407532 1099.799329903529 1096.864528785576 358.8199249202344 1096.330522407897 292.9999086292831
1156 0.005 5.78 20 1064.963479081916 1033.437382356622 1033.673704026604 1100.026708263506 1099.758196312248 1099.800223914213 1096.864114190845 358.8350956181217 1096.330500957101 292.9999085632916
1157 0.005 5.785 20 1064.963948524087 1033.437768060341 1033.674087743421 1100.027254023138 1099.758180153737 1099.800244032196 1096.866535200777 358.8501201702451 1096.330204671662 292.9999085098543
1158 0.005 5.79 20 1064.96356664703 1033.438139269383 1033.674460981559 1100.025483532481 1099.757033861841 1099.799127409362 1096.864681261596 358.8650648364004 1096.330305286165 292.9999084914076
1159 0.005 5.795 20 1064.964223019945 1033.438516314323 1033.674836641422 1100.026856683479 1099.758334522659 1099.800338666099 1096.864452867052 358.8801145514484 1096.330638835208 292.9999083878532
1160 0.005 5.8 20 1064.964672867435 1033.438899043684 1033.675217344189 1100.027449462122 1099.758397183864 1099.800458718873 1096.866664101442 358.8950656076431 1096.330371677338 292.9999082133522
1161 0.005 5.805 20 1064.96397647355 1033.439263154845 1033.675584319628 1100.025269604339 1099.756792301547 1099.79891270497 1096.864460203648 358.9099092102287 1096.330083745788 292.9999080831
1162 0.005 5.81 20 1064.964866122394 1033.439634618472 1033.675954269866 1100.026861960947 1099.758406525825 1099.800378538006 1096.864268606007 358.9248288327113 1096.330811455368 292.9999079156556
1163 0.005 5.815 20 1064.96534681685 1033.440012703965 1033.676330093274 1100.027614750104 1099.758624857832 1099.800684866427 1096.866542832323 358.9397368987312 1096.330567158599 292.9999078329898
1164 0.005 5.82 20 1064.96436679448 1033.440368926288 1033.676689824723 1100.02504641059 1099.756577641856 1099.798725582465 1096.864098343439 358.9544925101681 1096.329900809812 292.9999078328251
1165 0.005 5.825 20 1064.965381115155 1033.440734936483 1033.677054171689 1100.026735545379 1099.758256548506 1099.800199443705 1096.86422115338 358.9692640898497 1096.33073803961 292.9999077368441
1166 0.005 5.83 20 1064.966053781406 1033.441110447148 1033.677426647728 1100.027827964192 1099.758848341107 1099.800901376916 1096.866761688147 358.9840948536307 1096.330704492714 292.9999077079379
1167 0.005 5.835 20 1064.964948916229 1033.441463065989 1033.677782856146 1100.025065527968 1099.756561898002 1099.79871287194 1096.864299794377 358.9987655149714 1096.329830526025 292.9999077066723
1168 0.005 5.84 20 1064.96582621212 1033.441824618066 1033.678143016119 1100.026567900405 1099.757999306996 1099.799954515001 1096.864384796145 359.0133871640842 1096.330499979286 292.9999076240467
1169 0.005 5.845 20 1064.9667913066 1033.442198629746 1033.678513388117 1100.028015166783 1099.759032080583 1099.801061697844 1096.867075053293 359.0281098283901 1096.330853099888 292.9999075143405
1170 0.005 5.850000000000001 20 1064.965593100973 1033.44254757197 1033.678866040511 1100.025189598085 1099.756708047138 1099.798859330201 1096.864366784248 359.0427132189166 1096.329926912165 292.9999073664744
1171 0.005 5.855 20 1064.966198327781 1033.442902094735 1033.679220079166 1100.026328720667 1099.757735455511 1099.799730428956 1096.864063467528 359.0572274635767 1096.330294069477 292.9999072652612
1172 0.005 5.86 20 1064.96740785008 1033.443271064256 1033.679585136094 1100.028038579853 1099.759124251719 1099.801133734228 1096.866886363301 359.0718434274752 1096.331015131523 292.9999072204599
1173 0.005 5.865 20 1064.966219171214 1033.443615716342 1033.679933270421 1100.025349037086 1099.756925447677 1099.799069315546 1096.864251871378 359.0863984080036 1096.330112698553 292.999907193918
1174 0.005 5.87 20 1064.966551360744 1033.443962550052 1033.680280208303 1100.026083921538 1099.757482777394 1099.799495908479 1096.863780570614 359.1008391664378 1096.330057659896 292.9999070944924
1175 0.005 5.875 20 1064.967997920683 1033.444327732462 1033.680641094956 1100.028027855761 1099.759114414041 1099.801083522603 1096.86698821675 359.1153061789302 1096.331078132705 292.9999070389771
1176 0.005 5.88 20 1064.966942653811 1033.444670610978 1033.680986720363 1100.025585338533 1099.757159400933 1099.799290979335 1096.864565708521 359.1297939653341 1096.33026238352 292.9999070211368
1177 0.005 5.885 20 1064.967079071866 1033.445014251355 1033.681330769255 1100.026046450848 1099.757389550136 1099.799410171979 1096.863992285485 359.1441176434918 1096.329923154258 292.9999069854538
1178 0.005 5.89 20 1064.968461903324 1033.445375215854 1033.68168765618 1100.027874735544 1099.758887101827 1099.800856805346 1096.867095248129 359.1584298757517 1096.330899926566 292.9999069196365
1179 0.005 5.895 20 1064.967646410309 1033.445716015957 1033.682030755845 1100.025782350214 1099.757373309408 1099.799495513252 1096.864703610822 359.172833642362 1096.330441836473 292.9999067412247
1180 0.005 5.9 20 1064.967617863468 1033.446054465995 1033.682369951809 1100.026078740023 1099.757458068445 1099.799497720165 1096.863834147862 359.1870997008699 1096.329970945758 292.9999066226361
1181 0.005 5.905 20 1064.968802555701 1033.446408008514 1033.682720125734 1100.027623735616 1099.758619185391 1099.800621376491 1096.866731482328 359.2013058822942 1096.330703391852 292.9999065621711
1182 0.005 5.91 20 1064.96821166912 1033.446743927232 1033.683057990767 1100.025805778468 1099.75746327658 1099.799576633402 1096.864511244344 359.2156296428336 1096.330577512581 292.9999064635954
1183 0.005 5.915 20 1064.968222534488 1033.447078187677 1033.683392668785 1100.02621397024 1099.757638423122 1099.799676219324 1096.863780797159 359.2298455469029 1096.330100488426 292.9999064397591
1184 0.005 5.92 20 1064.969137360221 1033.44742515377 1033.683736867092 1100.027384504313 1099.758351509095 1099.800382372732 1096.866512697855 359.243952710284 1096.330460885529 292.9999063528464
1185 0.005 5.925 20 1064.968859918755 1033.447758495695 1033.684071510437 1100.025875835536 1099.757543317668 1099.799614494244 1096.86471028136 359.258117179391 1096.330707248233 292.9999063035437
1186 0.005 5.93 20 1064.96891607041 1033.44809183414 1033.684404773482 1100.026463155801 1099.757880743595 1099.799906425175 1096.864146821763 359.2722662788406 1096.330251859169 292.9999062638206
1187 0.005 5.935 20 1064.969571948616 1033.448434961268 1033.684745705282 1100.027247541052 1099.758154638505 1099.800202341718 1096.866625775924 359.286261157465 1096.330253218538 292.9999062279805
1188 0.005 5.94 20 1064.96938867778 1033.448765647769 1033.68507769627 1100.025816631891 1099.757431009682 1099.799480823961 1096.864910694528 359.3002848487831 1096.33064991279 292.9999061631813
1189 0.005 5.945 20 1064.969588927821 1033.449096834489 1033.685408445911 1100.026675151651 1099.758123554602 1099.800149374454 1096.864221465328 359.3143714107409 1096.330444341758 292.9999060019227
1190 0.005 5.95 20 1064.970033348008 1033.44943431816 1033.685744184007 1100.027191090492 1099.758117648813 1099.800184380539 1096.866438589951 359.3283124071737 1096.330199925063 292.9999059231935
1191 0.005 5.955 20 1064.969696062054 1033.449757601114 1033.686069344568 1100.02556443299 1099.757174714187 1099.799254544809 1096.864529985296 359.3422162079939 1096.330472064666 292.9999058717045
1192 0.005 5.96 20 1064.970155557258 1033.450084219012 1033.68639499868 1100.026743309678 1099.758251206182 1099.800275734369 1096.864076462062 359.3562311337564 1096.330580712792 292.9999058098639
1193 0.005 5.965 20 1064.970575990793 1033.450417068914 1033.686725964725 1100.027275414458 1099.758242757623 1099.800314343337 1096.866339709683 359.3701132873591 1096.330285186099 292.9999057957618
1194 0.005 5.97 20 1064.970050991766 1033.450734934493 1033.687046080878 1100.025377713633 1099.756929562399 1099.799039950738 1096.864474570448 359.3839223695075 1096.330225280763 292.9999057557638
1195 0.005 5.975000000000001 20 1064.970813673117 1033.451060427655 1033.687369927475 1100.026863328529 1099.758372710365 1099.800363179175 1096.864388352489 359.3978095702288 1096.330713779243 292.9999056955057
1196 0.005 5.98 20 1064.971242780837 1033.451392794705 1033.687700038323 1100.027511407593 1099.758471192051 1099.800529496043 1096.86671726155 359.4116260552693 1096.3304336004 292.9999056653667
1197 0.005 5.985 20 1064.970439348642 1033.451706559089 1033.688016726317 1100.025200268635 1099.756691652152 1099.798818127678 1096.864508609194 359.4253122127919 1096.329991185871 292.9999056825322
1198 0.005 5.99 20 1064.971396195557 1033.45202924512 1033.688337622649 1100.02688791126 1099.758400161368 1099.800349091395 1096.864478241834 359.4390570612906 1096.330823832394 292.9999054458228
1199 0.005 5.995 20 1064.971896499195 1033.452359404208 1033.688665274816 1100.027740602717 1099.758735614289 1099.800791279763 1096.866765973632 359.4528298115424 1096.33063764797 292.9999052705151
1200 0.005 6 20 1064.970793744186 1033.452666456226 1033.688976109872 1100.025025487597 1099.756547100058 1099.798701940622 1096.864118809896 359.4664550099327 1096.329878857351 292.9999051903964
1201 0.005 6.005 20 1064.971719086285 1033.452982428606 1033.689290581347 1100.026646910206 1099.758152098251 1099.800102783865 1096.864155845634 359.480075214613 1096.330671926468 292.999905134913
1202 0.005 6.01 20 1064.972475894492 1033.453308655663 1033.689613626911 1100.02787617741 1099.758922008646 1099.800971826533 1096.866678556892 359.4937834836203 1096.330789368537 292.9999051182604
1203 0.005 6.015000000000001 20 1064.971296433331 1033.453611530872 1033.689920118399 1100.025078860906 1099.756601806606 1099.798756009456 1096.864158312045 359.5073479839074 1096.329875771786 292.999905100184
1204 0.005 6.02 20 1064.972071935598 1033.453922838584 1033.69023025292 1100.026457898222 1099.757888120331 1099.799857472701 1096.864194343368 359.5208495339102 1096.330425855529 292.9999050751177
1205 0.005 6.025 20 1064.973115614961 1033.454248518198 1033.690552067056 1100.028024003952 1099.7590615172 1099.801084269633 1096.867038409033 359.5344451024152 1096.330910545737 292.9999050463809
1206 0.005 6.03 20 1064.971921437404 1033.454550382002 1033.69085732937 1100.025266743432 1099.756782522075 1099.798927853654 1096.864475328692 359.5479372723845 1096.329990720799 292.9999050729621
1207 0.005 6.035 20 1064.972423891047 1033.454857656812 1033.691164186678 1100.026276839521 1099.757648834855 1099.799638029506 1096.864172588605 359.5613303355813 1096.330201601077 292.9999050188034
1208 0.005 6.04 20 1064.973724222849 1033.455181216315 1033.691483543129 1100.028110049407 1099.759174821012 1099.801160181921 1096.867124816046 359.5748030122624 1096.331081040791 292.9999048132188
1209 0.005 6.045 20 1064.972523143937 1033.455480291141 1033.691785953207 1100.025452734329 1099.757019914148 1099.799162205806 1096.864433804823 359.5882592343856 1096.330189691828 292.9999047219667
1210 0.005 6.05 20 1064.972712871117 1033.455780436143 1033.692086502402 1100.026044159205 1099.757430494622 1099.799451547134 1096.863765090466 359.6015761901979 1096.330021180619 292.9999045974077
1211 0.005 6.055 20 1064.974107751854 1033.456098244316 1033.692400160904 1100.027948851316 1099.759030695078 1099.801001732696 1096.866859816693 359.614923451025 1096.331050360077 292.9999045063638
1212 0.005 6.06 20 1064.973102789396 1033.456394302584 1033.692698920943 1100.025626566377 1099.757239915829 1099.799376043617 1096.864387177489 359.6283253019419 1096.33036407373 292.999904502539
1213 0.005 6.065 20 1064.973153751473 1033.45669071378 1033.692995793434 1100.026018675105 1099.757387372218 1099.799417188713 1096.863820514665 359.6415851294275 1096.329930763316 292.9999045008486
1214 0.005 6.07 20 1064.974476901267 1033.457004844917 1033.693305944674 1100.02777743337 1099.758778852323 1099.800755095548 1096.866979297149 359.6547980875426 1096.330828670067 292.9999044869903
1215 0.005 6.075 20 1064.97374047365 1033.457301034234 1033.693604093587 1100.025815973871 1099.757407668792 1099.799525672417 1096.864800960043 359.6681065466076 1096.330480866081 292.9999044601786
1216 0.005 6.08 20 1064.973724065764 1033.457595718629 1033.693899224089 1100.026166966737 1099.757531257095 1099.79956351566 1096.864027590527 359.681282679698 1096.330007830893 292.9999044657816
1217 0.005 6.085 20 1064.974776226416 1033.457904977472 1033.694205354398 1100.027567715093 1099.758524878593 1099.800536504523 1096.866822337038 359.694389363035 1096.330619023609 292.9999043922253
1218 0.005 6.09 20 1064.974286795584 1033.458197840644 1033.694499931488 1100.025859075997 1099.757511530134 1099.799611071588 1096.864679931989 359.707594592634 1096.330653720784 292.9999042262306
1219 0.005 6.095 20 1064.974249361752 1033.458488550618 1033.694791034285 1100.026298318118 1099.757731102602 1099.799767511978 1096.86385478704 359.7207447087437 1096.330184710595 292.9999041490148
1220 0.005 6.100000000000001 20 1064.97501996581 1033.458790585517 1033.695090631594 1100.027294992223 1099.758252467799 1099.800299480114 1096.866418499902 359.733774864011 1096.330385386851 292.9999040667819
1221 0.005 6.105 20 1064.974776693646 1033.459079821041 1033.695381141453 1100.025848874292 1099.757526563972 1099.799586355706 1096.864647858287 359.7468593227716 1096.330740601136 292.9999039906701
1222 0.005 6.11 20 1064.974858001614 1033.459369446934 1033.695670504785 1100.026526577899 1099.757970837053 1099.79999844957 1096.864087355333 359.7599623513915 1096.330337560573 292.9999039315864
1223 0.005 6.115 20 1064.975418058131 1033.459668753823 1033.695967667942 1100.027219038291 1099.758119937827 1099.800168703801 1096.866605302924 359.7728978351773 1096.330214891629 292.9999039052
1224 0.005 6.12 20 1064.975200797878 1033.459955737454 1033.696255990051 1100.02574202536 1099.757337659775 1099.799391307663 1096.864886725664 359.7858320688301 1096.330597321278 292.9999038842626
1225 0.005 6.125 20 1064.975467824461 1033.460244758739 1033.696544306299 1100.02673631887 1099.758186277495 1099.800208679548 1096.86429980358 359.7988546986998 1096.330501337858 292.9999038764157
1226 0.005 6.13 20 1064.975876585323 1033.460540109957 1033.69683786611 1100.02724106207 1099.75816711433 1099.800232132346 1096.866478597106 359.8117387458415 1096.330243815455 292.9999039057129
1227 0.005 6.135 20 1064.975459541397 1033.460820707827 1033.697120550586 1100.025495680739 1099.757081272594 1099.799174531585 1096.86452753053 359.824573258642 1096.330400411851 292.999903840058
1228 0.005 6.140000000000001 20 1064.975979482998 1033.461106180897 1033.697404911635 1100.026786055508 1099.758298713995 1099.800315395056 1096.864143975743 359.8375308398498 1096.330650216338 292.9999036462103
1229 0.005 6.145 20 1064.976364255067 1033.461397916385 1033.697694691523 1100.027342717372 1099.758320391063 1099.800391079919 1096.866378522565 359.8503667145224 1096.330355223374 292.9999035255816
1230 0.005 6.15 20 1064.975705992103 1033.461673044091 1033.69797239355 1100.025283231878 1099.756836563549 1099.798953558045 1096.864320716002 359.8631138226621 1096.330151010156 292.9999035611874
1231 0.005 6.155 20 1064.976542035145 1033.461957064778 1033.698254632278 1100.026870170075 1099.758401407782 1099.800377945615 1096.864333381029 359.8759415634746 1096.330792437848 292.9999035101607
1232 0.005 6.16 20 1064.976982409631 1033.462248650607 1033.698543759076 1100.027599508992 1099.758572455974 1099.800626070628 1096.866738360572 359.8887339041907 1096.330522698898 292.9999034699682
1233 0.005 6.165 20 1064.976044701672 1033.462520495327 1033.698818764651 1100.025128782785 1099.756616173603 1099.798749628747 1096.864446992825 359.9013788835919 1096.329930230842 292.9999034851528
1234 0.005 6.17 20 1064.977010728246 1033.462802558023 1033.699098959967 1100.026832745459 1099.758322993535 1099.800261568083 1096.864519969231 359.9140514900366 1096.33078184179 292.9999033749357
1235 0.005 6.175 20 1064.977581383473 1033.463093061242 1033.699386640375 1100.027833899158 1099.758833946463 1099.800885142486 1096.866836195326 359.926787670919 1096.330713882863 292.999903388525
1236 0.005 6.18 20 1064.976390997122 1033.463360148832 1033.699657529324 1100.025042836673 1099.756553182615 1099.798710012991 1096.864190573725 359.9393798163112 1096.329868791652 292.9999034720887
1237 0.005 6.185 20 1064.977239461191 1033.463635793013 1033.699931890547 1100.026566014827 1099.758049798456 1099.800006766712 1096.864126088967 359.9519592721766 1096.330594204384 292.9999033747231
1238 0.005 6.19 20 1064.978069599993 1033.463922910225 1033.700215625975 1100.027917564528 1099.758975171437 1099.801021757559 1096.86672647817 359.9646423670538 1096.330845532906 292.9999031710821
1239 0.005 6.195 20 1064.976856997763 1033.464186562489 1033.700482937118 1100.025120226804 1099.756661631903 1099.79881777116 1096.864128723372 359.9771841776671 1096.329938624883 292.9999031163421
1240 0.005 6.2 20 1064.977497652216 1033.464457548486 1033.700753029645 1100.026353196693 1099.757773979122 1099.799760313611 1096.864051043926 359.9896615167021 1096.330343065687 292.9999030372899
1241 0.005 6.205 20 1064.978656481251 1033.464744453247 1033.701035803688 1100.028054896015 1099.759109017789 1099.801118513201 1096.867052545987 360.0022315544135 1096.330985103722 292.999902998401
1242 0.005 6.21 20 1064.977446170012 1033.465008361173 1033.701302973536 1100.025353084216 1099.756877085374 1099.799015261817 1096.864541738425 360.0147177989092 1096.330074592572 292.999902944461
1243 0.005 6.215 20 1064.977813627984 1033.465276079422 1033.701570502558 1100.026189473902 1099.757549523893 1099.799549956281 1096.864096358129 360.0270877307033 1096.330124664735 292.9999029255275
1244 0.005 6.22 20 1064.979177054952 1033.46556130533 1033.701851492366 1100.028093335353 1099.759162576675 1099.801134175539 1096.867111379291 360.03952402892 1096.331119487789 292.9999028721178
1245 0.005 6.225000000000001 20 1064.977982438189 1033.465822817809 1033.702116158982 1100.025530327435 1099.757112912433 1099.79925399732 1096.864437147243 360.0519868084901 1096.330268304351 292.9999029390842
1246 0.005 6.23 20 1064.978085197495 1033.466084859704 1033.702378694041 1100.026014143177 1099.757393149593 1099.799420388841 1096.863752345453 360.0643022760697 1096.329987463461 292.9999028023249
1247 0.005 6.235 20 1064.979426199655 1033.466364404338 1033.702654223767 1100.02787146172 1099.75893270234 1099.800905225115 1096.866819024373 360.0766302658133 1096.330990380363 292.9999026513674
1248 0.005 6.24 20 1064.978506750104 1033.466623616563 1033.702915889195 1100.025690447212 1099.757311053461 1099.799443262502 1096.864434604518 360.0890342428851 1096.330421514126 292.9999024976052
1249 0.005 6.245 20 1064.978490132652 1033.466882280899 1033.703175089133 1100.026038892255 1099.757422162367 1099.799456328516 1096.863743322186 360.1012979459256 1096.329969570696 292.9999024751216
1250 0.005 6.25 20 1064.979704870351 1033.467157970364 1033.703447040025 1100.02767974126 1099.75867597004 1099.800665115793 1096.866832316125 360.1135087486497 1096.330762734635 292.9999024190092
1251 0.005 6.255 20 1064.979060700101 1033.467417033172 1033.703707886094 1100.025828591554 1099.757446044474 1099.799556986187 1096.864725004716 360.1258256148465 1096.330546958713 292.9999024263756
1252 0.005 6.26 20 1064.979034829742 1033.467675520022 1033.70396663957 1100.026222275112 1099.757596645047 1099.799627144589 1096.86407208174 360.138026159456 1096.330061542576 292.9999024280351
1253 0.005 6.265000000000001 20 1064.979991439378 1033.467947818372 1033.704235897154 1100.027503623259 1099.758433756069 1099.800450530248 1096.866850033177 360.1501310711978 1096.330531074322 292.9999024491426
1254 0.005 6.27 20 1064.97958575823 1033.468205387982 1033.704495010023 1100.025908715765 1099.757558460693 1099.799635789802 1096.864786811756 360.1623327514645 1096.330723810331 292.9999024659452
1255 0.005 6.275 20 1064.979549033018 1033.468461608757 1033.704751423051 1100.026404135826 1099.757830720097 1099.799862315817 1096.864028320849 360.1745084415332 1096.330254949391 292.9999024916565
1256 0.005 6.28 20 1064.980178949227 1033.46872781321 1033.705015480863 1100.027241151469 1099.758185720339 1099.80023514652 1096.866411186073 360.1865491524418 1096.33033761533 292.9999024287141
1257 0.005 6.285 20 1064.979933353716 1033.468981122026 1033.705270181478 1100.025791055917 1099.757463052394 1099.799519589042 1096.864598365301 360.19863629693 1096.330722164841 292.9999022756811
1258 0.005 6.29 20 1064.980054330203 1033.469235236964 1033.705523955478 1100.026581349941 1099.758056103546 1099.800088429567 1096.863981814947 360.2107763346298 1096.330428226416 292.9999021412145
1259 0.005 6.295 20 1064.980526702104 1033.46949790541 1033.705784613064 1100.027177518124 1099.758101238974 1099.800161488094 1096.866437001245 360.2227704462017 1096.330202522121 292.9999022129974
1260 0.005 6.3 20 1064.980229561217 1033.469748398686 1033.706036570519 1100.025630512499 1099.757225707685 1099.799292427498 1096.864739346848 360.2347248129897 1096.330507535571 292.9999022114495
1261 0.005 6.305 20 1064.980626457381 1033.470003230769 1033.706290294631 1100.026783246611 1099.758239302833 1099.800255859716 1096.864386339578 360.2467775481801 1096.330554298949 292.9999021886204
1262 0.005 6.31 20 1064.98100915597 1033.47026494084 1033.706550050801 1100.027308308112 1099.758222087611 1099.800285016902 1096.866644890502 360.2586991859359 1096.330265537928 292.9999021004363
1263 0.005 6.315 20 1064.980488776908 1033.470511288269 1033.706798635283 1100.025454020465 1099.757003150117 1099.799105754391 1096.864580499008 360.270553700255 1096.33032079728 292.9999021502091
1264 0.005 6.32 20 1064.981098471528 1033.470763675206 1033.707049723178 1100.026836519354 1099.758352378487 1099.800355469148 1096.864267466806 360.2825314091 1096.330727087963 292.9999020970463
1265 0.005 6.325 20 1064.981468636884 1033.47102223149 1033.707306259919 1100.027434518561 1099.758418475844 1099.800485665333 1096.866464190681 360.2944254801385 1096.330440837701 292.9999020449595
1266 0.005 6.33 20 1064.980661635951 1033.471262813473 1033.70754979757 1100.025191713062 1099.756733158238 1099.798860754781 1096.864235163034 360.3062102573894 1096.330088190397 292.9999019489305
1267 0.005 6.335 20 1064.981545251286 1033.471512625387 1033.707797858177 1100.026845192142 1099.758393423768 1099.800353855155 1096.864236013638 360.3180772184992 1096.330848823073 292.999901824116
1268 0.005 6.34 20 1064.981998010021 1033.471770182809 1033.708052902092 1100.027655972329 1099.758664464993 1099.80072475007 1096.866588048895 360.3299424581243 1096.330614202252 292.9999018439825
1269 0.005 6.345 20 1064.980950508821 1033.472007534182 1033.708293559495 1100.025066651452 1099.756567464772 1099.798708245929 1096.864281406888 360.3416497983687 1096.329903705882 292.9999018175477
1270 0.005 6.350000000000001 20 1064.981896701188 1033.472255486799 1033.708539650073 1100.026745011574 1099.758220444031 1099.800158346229 1096.864455424961 360.353368994227 1096.330715829162 292.9999018121748
1271 0.005 6.355 20 1064.982575185728 1033.472514261306 1033.708795246378 1100.027912711283 1099.758906211849 1099.800948354838 1096.86699516012 360.3651585597356 1096.330771314535 292.9999017722565
1272 0.005 6.36 20 1064.981351171399 1033.472749496076 1033.709034141495 1100.025095215743 1099.756586546961 1099.798739031097 1096.864352742534 360.3768076832844 1096.329876852386 292.9999018156497
1273 0.005 6.365 20 1064.982122427031 1033.472993088352 1033.709276624763 1100.026529089465 1099.75796832936 1099.799931338651 1096.864222727411 360.3884252853718 1096.3305224532 292.9999018149824
1274 0.005 6.37 20 1064.9830267708 1033.473249211419 1033.709529216532 1100.027977409299 1099.759031827972 1099.801067125341 1096.86685924382 360.400156186167 1096.33091250096 292.9999017771379
1275 0.005 6.375 20 1064.981769947753 1033.473481104905 1033.709764768168 1100.025186481044 1099.756738549501 1099.798891177016 1096.864164855612 360.4117862057493 1096.330008529176 292.9999017776777
1276 0.005 6.38 20 1064.982278181249 1033.473718680577 1033.710001855483 1100.0262509233 1099.757668128173 1099.799668831902 1096.863892245588 360.4233275864704 1096.330271467878 292.9999015599429
1277 0.005 6.385 20 1064.983497848881 1033.473972996696 1033.710251976926 1100.028053765494 1099.759140949224 1099.80113933401 1096.866905795107 360.4349582783169 1096.331068849004 292.9999014743811
1278 0.005 6.390000000000001 20 1064.982291688008 1033.474204221819 1033.710486454339 1100.025396646677 1099.756963602391 1099.79910217244 1096.864362897505 360.4465444893916 1096.330164165464 292.9999014072891
1279 0.005 6.395 20 1064.982531637133 1033.474438982518 1033.710721185285 1100.026096356938 1099.757464885701 1099.799473136149 1096.863950982367 360.4579966623883 1096.330059942547 292.9999014549063
1280 0.005 6.4 20 1064.983932162394 1033.474692674568 1033.710970406578 1100.028046526947 1099.759095671365 1099.801054650761 1096.867188533859 360.4694903653248 1096.331084987708 292.9999014454842
1281 0.005 6.405 20 1064.982838071694 1033.474924999992 1033.711205474159 1100.025655449289 1099.757213247168 1099.799341605665 1096.86471105058 360.4810288859879 1096.330332445046 292.9999014711051
1282 0.005 6.41 20 1064.982851065438 1033.475156856546 1033.711437879492 1100.026039452664 1099.757392625105 1099.799420713356 1096.863924987703 360.4924224337794 1096.329957470906 292.9999015284094
1283 0.005 6.415 20 1064.984135113134 1033.475406030169 1033.711683232439 1100.027819956933 1099.758840627206 1099.80081842798 1096.86691823467 360.5038144965565 1096.330913283251 292.9999015605816
1284 0.005 6.42 20 1064.983288740384 1033.475635723246 1033.71191521394 1100.025753890399 1099.757376309504 1099.799506164079 1096.864539984131 360.5153004563017 1096.330496029495 292.9999014784314
1285 0.005 6.425 20 1064.983055677256 1033.47586368802 1033.712143616144 1100.026065627623 1099.757489310471 1099.799530774556 1096.863611807943 360.526680129014 1096.329946881287 292.9999013643555
1286 0.005 6.43 20 1064.984301257294 1033.47610768347 1033.71238423774 1100.0275665448 1099.758558197548 1099.800566634446 1096.866654095491 360.5379782929827 1096.330682206282 292.9999012390421
1287 0.005 6.435 20 1064.98373538397 1033.476335679263 1033.712613978484 1100.025828321435 1099.757487247317 1099.799590598983 1096.864558209038 360.5493832635923 1096.330632192332 292.9999012530337
1288 0.005 6.44 20 1064.98369033571 1033.476563449495 1033.712842002068 1100.026267117477 1099.757677487091 1099.799709775865 1096.863943280674 360.5607097878624 1096.330142103079 292.9999011396427
1289 0.005 6.445 20 1064.984535026902 1033.476804588279 1033.71308026476 1100.027391116393 1099.758312657698 1099.80034129052 1096.866729102691 360.5719153948212 1096.330429508982 292.9999011497754
1290 0.005 6.45 20 1064.984239050412 1033.477033203162 1033.71331014274 1100.025911406942 1099.757548058477 1099.799608592567 1096.864920573597 360.5831931745022 1096.330742393248 292.99990112921
1291 0.005 6.455 20 1064.98424368283 1033.477261644897 1033.713538486532 1100.026523920131 1099.757938081212 1099.799962197555 1096.864223973734 360.594476467197 1096.330329345864 292.9999011496847
1292 0.005 6.46 20 1064.984785953571 1033.477499301511 1033.713774072946 1100.027242500984 1099.758150131972 1099.800199409321 1096.866582761358 360.6056167184519 1096.3302809618 292.9999012174028
1293 0.005 6.465 20 1064.984511319454 1033.477724104596 1033.714000369469 1100.025750939868 1099.757381585135 1099.799439379408 1096.864740523637 360.6167875978481 1096.330668378393 292.9999012316375
1294 0.005 6.47 20 1064.984689633746 1033.477950309408 1033.714226090376 1100.026668288587 1099.758142492907 1099.800171595465 1096.864083371627 360.6280377461786 1096.330506905623 292.9999011763038
1295 0.005 6.475000000000001 20 1064.985063435629 1033.478183356158 1033.714457398567 1100.027179982271 1099.75812516558 1099.800194842947 1096.866304308081 360.6391508034332 1096.330237702375 292.9999010981467
1296 0.005 6.48 20 1064.984652315209 1033.478402981127 1033.714678932803 1100.025519659757 1099.757124956056 1099.799209122857 1096.864473258662 360.650221190786 1096.330456161505 292.999900973341
1297 0.005 6.485 20 1064.985131633363 1033.478627848706 1033.714902626323 1100.026771020543 1099.758275926667 1099.800292510373 1096.864145318556 360.6614039163795 1096.330628884369 292.9999009869036
1298 0.005 6.49 20 1064.985498705405 1033.478859793597 1033.71513256116 1100.027322251061 1099.75828313007 1099.800350006991 1096.866452053675 360.6724662886978 1096.33033004285 292.999901021285
1299 0.005 6.495 20 1064.984883083237 1033.479076581746 1033.715351644987 1100.025346212775 1099.756885044176 1099.79899616306 1096.864515244874 360.6834448467666 1096.330206202967 292.9999010350431
1300 0.005 6.5 20 1064.985641111529 1033.479302306903 1033.715575602463 1100.026905403209 1099.758405700413 1099.800381959492 1096.864505018082 360.6945147781026 1096.330781681675 292.9999009271654
1301 0.005 6.505 20 1064.986037979843 1033.479535348358 1033.715806307823 1100.027578046659 1099.758532510118 1099.800585946416 1096.866806797204 360.7055362011847 1096.330504825426 292.9999009277422
1302 0.005 6.51 20 1064.985092704944 1033.479748757126 1033.716022893856 1100.0251629722 1099.756664619386 1099.79879488327 1096.864406082287 360.7164324753763 1096.330010085337 292.9999009403926
1303 0.005 6.515000000000001 20 1064.985994782622 1033.479971763331 1033.71624420348 1100.026839604731 1099.758362497468 1099.80030957348 1096.864365399933 360.7273936313723 1096.330849063455 292.9999008860576
1304 0.005 6.52 20 1064.986473451607 1033.480202621339 1033.716472448394 1100.027750054466 1099.7587675864 1099.800828013882 1096.86665222428 360.7384000002268 1096.330702569442 292.9999008841435
1305 0.005 6.525 20 1064.985304373768 1033.480411226454 1033.716684752643 1100.025029870392 1099.756550495685 1099.79870477813 1096.864105300066 360.7492599993419 1096.329896658147 292.9999008017214
1306 0.005 6.53 20 1064.986158642202 1033.480629147726 1033.716901209268 1100.026597860754 1099.758093787058 1099.80004901524 1096.864125660416 360.7601200995885 1096.330653177811 292.9999007443436
1307 0.005 6.535 20 1064.986927401673 1033.480859231276 1033.71712797309 1100.027914988569 1099.758960539728 1099.801001932616 1096.866745190029 360.7710708113575 1096.330846247337 292.9999007166825
1308 0.005 6.54 20 1064.9856839105 1033.481065942928 1033.717338294857 1100.025100601813 1099.756626989298 1099.798780144109 1096.864182301458 360.7818876604083 1096.329919206654 292.9999006754562
1309 0.005 6.545 20 1064.986381620333 1033.481281401108 1033.717552671886 1100.026425587361 1099.757843013452 1099.799815048587 1096.864187419644 360.7926428314092 1096.330421401238 292.9999006940999
1310 0.005 6.55 20 1064.987429073764 1033.481512323735 1033.717779565972 1100.028058552123 1099.759092377344 1099.80110738456 1096.867108966351 360.8035019055272 1096.330968844468 292.9999006682301
1311 0.005 6.555 20 1064.986191682806 1033.481719933706 1033.717990538468 1100.025316650662 1099.756833557933 1099.798973684467 1096.864523383146 360.8142765127065 1096.330068972349 292.9999007170757
1312 0.005 6.56 20 1064.986554790629 1033.481932183309 1033.718202533242 1100.026228078213 1099.757593073336 1099.799589313329 1096.864106818832 360.8249537155949 1096.330189010128 292.99990068446
1313 0.005 6.565 20 1064.987863295107 1033.482161915567 1033.718427980587 1100.02810516493 1099.759175394492 1099.801151748113 1096.867123473727 360.8357053744414 1096.331138059199 292.9999006671452
1314 0.005 6.57 20 1064.986631205979 1033.482368093271 1033.718637428984 1100.025494227339 1099.75706716183 1099.799207815227 1096.864439537567 360.8464610029455 1096.330251024018 292.9999005585184
1315 0.005 6.575 20 1064.986734833385 1033.482575442581 1033.718845189345 1100.026030199456 1099.757412068961 1099.799433747768 1096.863779589475 360.8570793343594 1096.330026309819 292.9999004720008
1316 0.005 6.58 20 1064.988071858202 1033.482800694627 1033.719066386958 1100.027908704176 1099.75898261164 1099.800953163113 1096.866830106016 360.8677391146504 1096.331041266569 292.9999003483329
1317 0.005 6.585 20 1064.987055096426 1033.483005300714 1033.71927355793 1100.025659783735 1099.757278627799 1099.79941027245 1096.864415192128 360.8784609313045 1096.33041308294 292.9999003651581
1318 0.005 6.59 20 1064.987011029446 1033.483209710278 1033.719478559651 1100.026004447164 1099.757391109478 1099.79942794743 1096.863710013779 360.8890377105833 1096.329956811431 292.9999005111857
1319 0.005 6.595 20 1064.988285216044 1033.483432645098 1033.719697466369 1100.027752164197 1099.758738612136 1099.800715263902 1096.866994654342 360.8995831217331 1096.330813037853 292.9999005119417
1320 0.005 6.600000000000001 20 1064.987543740841 1033.483638186603 1033.719904888411 1100.025825895374 1099.757424897509 1099.799539260576 1096.864789767779 360.9102282757658 1096.330528606079 292.9999005010844
1321 0.005 6.605 20 1064.987481198686 1033.483843320588 1033.720110455688 1100.026198401946 1099.757563334721 1099.799594372188 1096.864060304431 360.9207550740711 1096.330056282527 292.9999005382776
1322 0.005 6.61 20 1064.988457864848 1033.484063163322 1033.720327171543 1100.027549814175 1099.758484651624 1099.800500865266 1096.866864600118 360.9312065809635 1096.330596687933 292.9999005580543
1323 0.005 6.615 20 1064.987969004513 1033.484268090695 1033.720533710051 1100.02590539291 1099.757545834412 1099.799631272003 1096.864797182802 360.9417692377536 1096.330710229917 292.9999004374732
1324 0.005 6.62 20 1064.987904729991 1033.484471462024 1033.720737373357 1100.026355159729 1099.757777699532 1099.799811865286 1096.863982232806 360.9522843225192 1096.330242246171 292.9999002708082
1325 0.005 6.625 20 1064.988561687245 1033.484685769239 1033.720949386722 1100.027281529882 1099.758224696855 1099.800270185904 1096.866453670649 360.9626793127395 1096.330387006895 292.9999002695546
1326 0.005 6.63 20 1064.988284749012 1033.484887351285 1033.721152312725 1100.025829237237 1099.757504952759 1099.799562548388 1096.864630645637 360.9731323954132 1096.330763086056 292.9999001305671
1327 0.005 6.635 20 1064.988337415752 1033.485089477696 1033.721354257666 1100.026548713651 1099.75801208912 1099.800043301495 1096.863967314579 360.9836301528185 1096.330412630097 292.9999001844444
1328 0.005 6.640000000000001 20 1064.988803267272 1033.48530070159 1033.721563463137 1100.027183874972 1099.758112392294 1099.800167466103 1096.866399264852 360.9939779805323 1096.330249258846 292.9999001916598
1329 0.005 6.645 20 1064.988500844315 1033.485499831104 1033.721764027624 1100.025667279976 1099.757273858834 1099.799334676552 1096.864721555152 361.0043179654465 1096.330574254007 292.9999002243094
1330 0.005 6.65 20 1064.988828723036 1033.485703099087 1033.721966322737 1100.0267552666 1099.758213490676 1099.800230374708 1096.864310366671 361.0147424548844 1096.330556293363 292.9999002538765
1331 0.005 6.655 20 1064.989186611537 1033.485914041129 1033.722175286787 1100.027278348959 1099.75818721635 1099.800248244454 1096.866639456244 361.0250346351298 1096.330255890598 292.9999003117302
1332 0.005 6.66 20 1064.988703554868 1033.486110731078 1033.722373979079 1100.025506460437 1099.75705163433 1099.799142274251 1096.864705050521 361.0352712707507 1096.330373037743 292.9999002895041
1333 0.005 6.665 20 1064.989240081848 1033.486313148765 1033.722575179607 1100.026840480761 1099.75833550814 1099.800342509092 1096.864315115172 361.045626055251 1096.33070752489 292.9999001520171
1334 0.005 6.67 20 1064.989576469605 1033.48652196043 1033.722782037514 1100.027405800212 1099.758377769285 1099.800443733725 1096.866504001175 361.0559037272415 1096.330427677635 292.9999000460846
1335 0.005 6.675 20 1064.988788191903 1033.486713337327 1033.722976242628 1100.02524568145 1099.756789875531 1099.798910661188 1096.864310419878 361.0660870719919 1096.330142988904 292.9999001036523
1336 0.005 6.68 20 1064.989607517013 1033.48691367692 1033.723174920152 1100.026861195302 1099.758409836101 1099.800378262682 1096.864229338509 361.0763471610681 1096.330860102857 292.9999000025468
1337 0.005 6.685 20 1064.989979908237 1033.4871214138 1033.723380379745 1100.027599829138 1099.758611077791 1099.800673157876 1096.86650506608 361.0866137048256 1096.330597952264 292.9999000704225
1338 0.005 6.69 20 1064.988953711859 1033.487309028753 1033.723571297902 1100.02506460105 1099.756583940816 1099.798726684391 1096.864169180673 361.0967318465976 1096.329942836067 292.9999001384589
1339 0.005 6.695 20 1064.989886632348 1033.487507674272 1033.723768099916 1100.026757019933 1099.758258809615 1099.800199458363 1096.86436116304 361.1068818685419 1096.330766470404 292.9999001892106
1340 0.005 6.7 20 1064.990488590454 1033.487717053361 1033.723974347977 1100.027869452533 1099.758864172116 1099.800909015138 1096.86691838198 361.1170920215766 1096.330752195133 292.9999001785119
1341 0.005 6.705 20 1064.989282710867 1033.487904151818 1033.724165000182 1100.025090398316 1099.756570362903 1099.798717846915 1096.864400280176 361.1271581026601 1096.329881295922 292.9999001967925
1342 0.005 6.71 20 1064.990073152355 1033.488100492795 1033.724360059001 1100.026583442715 1099.758019312535 1099.799973086738 1096.864344867448 361.1371966767651 1096.330575609649 292.9998999884701
1343 0.005 6.715 20 1064.990906023493 1033.488309112848 1033.724565198032 1100.027985233502 1099.759022207638 1099.801058473762 1096.866916846536 361.147353650466 1096.330905434187 292.9998998739229
1344 0.005 6.72 20 1064.989622255115 1033.488493604953 1033.724753401622 1100.025161700029 1099.756698094943 1099.798852896266 1096.864228315531 361.1573983211317 1096.329989099204 292.999899865058
1345 0.005 6.725000000000001 20 1064.990141642017 1033.488684654623 1033.724943901106 1100.02631020612 1099.757729906645 1099.799725834079 1096.863952386479 361.1673767835157 1096.330346183321 292.9998998166578
1346 0.005 6.73 20 1064.99129278057 1033.488891545061 1033.725146773286 1100.028030692046 1099.75911866912 1099.801129617105 1096.866846460582 361.1774564808121 1096.331064080178 292.9998998565057
1347 0.005 6.735 20 1064.990022563956 1033.4890748206 1033.725333427862 1100.025338421279 1099.756913525297 1099.799058465431 1096.864250418884 361.1874833191357 1096.330151494137 292.9998998809277
1348 0.005 6.74 20 1064.990296113307 1033.489262424341 1033.725520938718 1100.026106499499 1099.757490158183 1099.799497898385 1096.863885008522 361.1973908585984 1096.33010810101 292.9998999243275
1349 0.005 6.745 20 1064.99167436569 1033.48946962982 1033.725723655319 1100.028067801284 1099.759129995525 1099.801091296597 1096.867145579471 361.2073524660244 1096.331121945352 292.9998999271681
1350 0.005 6.75 20 1064.990524010084 1033.489655110416 1033.725911909409 1100.025610418253 1099.757165535625 1099.799293489874 1096.86468033336 361.2173395507751 1096.330309516454 292.9998999759619
1351 0.005 6.755 20 1064.990565683127 1033.489841591982 1033.726098854827 1100.026058527031 1099.75740050405 1099.799420603267 1096.863986280363 361.2271777213684 1096.329985338545 292.9999000123844
1352 0.005 6.76 20 1064.991857324977 1033.490045650525 1033.72629892042 1100.027879676522 1099.758900952194 1099.800869894897 1096.867016928042 361.2370304976093 1096.33097479006 292.9998998344957
1353 0.005 6.765000000000001 20 1064.990910925369 1033.490229916558 1033.726485659348 1100.025745747047 1099.757354525415 1099.799484161579 1096.864578034537 361.2469841785181 1096.330488263967 292.999899794222
1354 0.005 6.77 20 1064.990822485506 1033.490413067157 1033.726669513162 1100.026067425587 1099.757456281243 1099.799493415269 1096.863747127635 361.2568125769636 1096.33002104716 292.9998996820281
1355 0.005 6.775 20 1064.991941991014 1033.490612210181 1033.726865185669 1100.027624945191 1099.758624382506 1099.800622316289 1096.86669773198 361.2665883267113 1096.330758620806 292.9998996108982
1356 0.005 6.78 20 1064.991289844839 1033.490795004876 1033.72704986312 1100.025813734553 1099.757462568079 1099.799572725371 1096.864540522987 361.2764924366433 1096.330618240157 292.9998995873946
1357 0.005 6.785 20 1064.991223370867 1033.490977588969 1033.727232779626 1100.02622441338 1099.757636394996 1099.799669768216 1096.863877798954 361.2862951241115 1096.33013556933 292.9998996103334
1358 0.005 6.79 20 1064.992074572428 1033.491174164834 1033.727426402951 1100.027419986922 1099.758360250351 1099.80038425198 1096.866699835993 361.2959930699208 1096.330492427252 292.9998995668424
1359 0.005 6.795 20 1064.991724019335 1033.491358293917 1033.727611729787 1100.025917326795 1099.75755239336 1099.799617791233 1096.86492597629 361.3057719882332 1096.330743898317 292.9998995854125
1360 0.005 6.8 20 1064.991690210656 1033.491542383416 1033.727795797204 1100.026487697357 1099.757890677859 1099.799913245429 1096.864234477574 361.3155405416404 1096.330305522878 292.9998997237922
1361 0.005 6.805 20 1064.992258803507 1033.491736362648 1033.727987573906 1100.027264052008 1099.758170110088 1099.800216306271 1096.866631469186 361.3251690169798 1096.330309909899 292.9998997166575
1362 0.005 6.81 20 1064.991956275672 1033.49191791357 1033.728170638532 1100.025798350773 1099.75743648559 1099.799488752874 1096.864765469463 361.3348475913091 1096.33072118118 292.9998995932809
1363 0.005 6.815 20 1064.992069634151 1033.49210031307 1033.728352636298 1100.02663594286 1099.758101848071 1099.800133448793 1096.864100626363 361.3446001935087 1096.330487550445 292.9998995880447
1364 0.005 6.82 20 1064.992451965662 1033.492290248482 1033.728540829461 1100.027173568712 1099.758111996673 1099.80017953797 1096.866326226988 361.3542137042949 1096.330250310861 292.9998996203042
1365 0.005 6.825 20 1064.992055182407 1033.492466999911 1033.728719378521 1100.025559756073 1099.757173317262 1099.799251527312 1096.864500602994 361.3637997818802 1096.330517246054 292.9998995205696
1366 0.005 6.83 20 1064.992444739134 1033.492648299803 1033.72889965066 1100.026744701807 1099.758249114331 1099.800271943442 1096.864093772237 361.3735006297609 1096.330620991695 292.9998995360111
1367 0.005 6.835 20 1064.992631029629 1033.492837447954 1033.729086648255 1100.027276406865 1099.758251517548 1099.800320114616 1096.866341472656 361.3830924280086 1096.330241159819 292.999899537711
1368 0.005 6.84 20 1064.992218820099 1033.493012549867 1033.729263848957 1100.025402632258 1099.756936475648 1099.799043029328 1096.864604484387 361.3925858120721 1096.330268734371 292.9998995607232
1369 0.005 6.845 20 1064.992909122441 1033.493196035188 1033.729445730872 1100.026898909259 1099.758388031069 1099.800374581052 1096.864492973073 361.4021896259988 1096.330771007795 292.9998996276589
1370 0.005 6.850000000000001 20 1064.993259115008 1033.493386662655 1033.72963416535 1100.027534256804 1099.758486168806 1099.800539903028 1096.866750157273 361.4117367650286 1096.33049659129 292.9998996301163
1371 0.005 6.855 20 1064.992354066145 1033.493558611455 1033.729809166313 1100.025200616888 1099.7567022386 1099.798829376587 1096.864441740892 361.4211707323906 1096.330059907932 292.9998996479387
1372 0.005 6.86 20 1064.993220675663 1033.493740398828 1033.729989244112 1100.026872503506 1099.758394191543 1099.800344896755 1096.864409896863 361.4306753731749 1096.330877772861 292.9998994302823
1373 0.005 6.865 20 1064.993639843475 1033.493929496509 1033.730175899288 1100.027709264888 1099.7587219593 1099.800781322862 1096.866630392168 361.440221109707 1096.330692178405 292.9998993554443
1374 0.005 6.87 20 1064.992481492449 1033.494097153181 1033.730347206047 1100.025041067077 1099.756560277904 1099.798708048256 1096.864125627061 361.4496194387893 1096.329930457217 292.999899324497
1375 0.005 6.875 20 1064.99334238176 1033.494274622107 1033.730523143281 1100.0266494227 1099.75815281997 1099.800101103586 1096.864173397447 361.4590332910026 1096.330715760435 292.9998992020331
1376 0.005 6.88 20 1064.994036206956 1033.494463307468 1033.730708646097 1100.027878286846 1099.758918029628 1099.800965633126 1096.866720876817 361.4685298545356 1096.330821032352 292.9998992577895
1377 0.005 6.885 20 1064.992779376364 1033.494629753717 1033.730878694135 1100.025083784092 1099.756596590896 1099.79874907164 1096.864227378235 361.4778983429485 1096.329909471587 292.9998993551907
1378 0.005 6.890000000000001 20 1064.993508954177 1033.494805357391 1033.731053097652 1100.026483437484 1099.757902934671 1099.799866142832 1096.864267719211 361.4872132765533 1096.330480048836 292.999899429592
1379 0.005 6.895 20 1064.994471600555 1033.494995909779 1033.731239790013 1100.028043189953 1099.759068320108 1099.801089265006 1096.86711058808 361.4966388695784 1096.330949317582 292.9998994739271
1380 0.005 6.9 20 1064.993193781218 1033.495163051488 1033.73141042948 1100.025268157724 1099.756785919798 1099.798928881244 1096.864465159365 361.5059708866669 1096.330043664459 292.999899490743
1381 0.005 6.905 20 1064.993624909676 1033.495335728543 1033.731582712125 1100.026276024277 1099.757653339824 1099.799643068799 1096.864130751274 361.5152141429159 1096.330249171535 292.9998993996818
1382 0.005 6.91 20 1064.994833413727 1033.495525262323 1033.731768185685 1100.028090938541 1099.759168056096 1099.801155538504 1096.867035521158 361.5245544180127 1096.331132824204 292.9998993188838
1383 0.005 6.915 20 1064.993563180685 1033.495691128081 1033.73193736849 1100.025440992956 1099.757016466231 1099.799155525883 1096.86438435406 361.5338853256674 1096.330234740168 292.9998993770879
1384 0.005 6.92 20 1064.993683105457 1033.495858715037 1033.732105338994 1100.026040547081 1099.757432363116 1099.799451065403 1096.863723630242 361.5430928256696 1096.330064295284 292.9998993501738
1385 0.005 6.925 20 1064.995034118593 1033.496045068204 1033.732287497715 1100.027956257097 1099.759037926099 1099.801004619762 1096.866869798409 361.5523331763305 1096.331096194772 292.9998992774028
1386 0.005 6.93 20 1064.993943531546 1033.496210051433 1033.732455216853 1100.025626254166 1099.757235729702 1099.799369262662 1096.864391806781 361.561634349192 1096.330398893338 292.9998992745781
1387 0.005 6.935 20 1064.99391079896 1033.496375883163 1033.732621574995 1100.026009100958 1099.757382407133 1099.799414376694 1096.863772539865 361.57079102938 1096.329974467581 292.9998993300876
1388 0.005 6.94 20 1064.995183996853 1033.496560213352 1033.732801875858 1100.027782175372 1099.758783512767 1099.800757839858 1096.866979083271 361.5799290141165 1096.330880460641 292.9998993478084
1389 0.005 6.945 20 1064.994386811995 1033.496727339007 1033.732971007197 1100.025818057565 1099.757408918884 1099.799524476616 1096.864793757554 361.5891739342863 1096.330523370051 292.9998993956045
1390 0.005 6.95 20 1064.994298493419 1033.496894168482 1033.733138311448 1100.0261717858 1099.757529156955 1099.799558416515 1096.864063036833 361.5982998420436 1096.330045725968 292.999899352859
1391 0.005 6.955 20 1064.995308596324 1033.497075900612 1033.733316793228 1100.02759235123 1099.758538304809 1099.800546354352 1096.86687683339 361.6073598740014 1096.330664678272 292.9998992489197
1392 0.005 6.96 20 1064.99476358645 1033.497242577653 1033.733485168683 1100.025895282816 1099.757530352353 1099.799621847293 1096.864780244516 361.6165416724167 1096.330701824593 292.9998991765146
1393 0.005 6.965 20 1064.994639195693 1033.497407338867 1033.73365037866 1100.026299060328 1099.757725991682 1099.79976220279 1096.86388898193 361.6256675979513 1096.330226321477 292.9998992157267
1394 0.005 6.97 20 1064.995350765077 1033.497584147937 1033.733824766816 1100.02732207189 1099.758270855538 1099.800309942271 1096.866475183877 361.6346746808201 1096.330440589696 292.9998991178653
1395 0.005 6.975000000000001 20 1064.995017624101 1033.497748279989 1033.733990283701 1100.025846762525 1099.757525732293 1099.799586774515 1096.864629729099 361.643756706137 1096.330782725106 292.9998991662243
1396 0.005 6.98 20 1064.99502025927 1033.497912464143 1033.734154378576 1100.026511753537 1099.757972083934 1099.800001223204 1096.863952627597 361.6528581417821 1096.330402008371 292.9998991005319
1397 0.005 6.985 20 1064.995495521671 1033.498086457369 1033.7343263143 1100.027178798481 1099.758107048299 1099.800162646329 1096.866418240446 361.6618175600104 1096.330262948974 292.9998991062984
1398 0.005 6.99 20 1064.995226922694 1033.49824952757 1033.734490682012 1100.025723941298 1099.757333412207 1099.799385217638 1096.864805840063 361.6707906244632 1096.330635186496 292.9998991414186
1399 0.005 6.995 20 1064.995457906064 1033.498415655092 1033.734656027056 1100.026727499844 1099.758175569548 1099.800195733474 1096.864313754754 361.6798504647667 1096.33052799248 292.9998992014288
1400 0.005 7 20 1064.995820937763 1033.49859002098 1033.734828445472 1100.027264316283 1099.758165780463 1099.800224919527 1096.866636008892 361.6887757665446 1096.330267271136 292.9998991894623
1401 0.005 7.005 20 1064.995345352755 1033.498750244663 1033.734990624062 1100.025544716829 1099.757104694879 1099.799189877133 1096.864699977799 361.6976593864637 1096.330434924955 292.9998991307804
1402 0.005 7.01 20 1064.995849605716 1033.498916274184 1033.735155471725 1100.026835862503 1099.75831943379 1099.800328428962 1096.864347720152 361.7066740319324 1096.330691957297 292.999898971919
1403 0.005 7.015000000000001 20 1064.996123929526 1033.49908838872 1033.735325847919 1100.027350532165 1099.758320397685 1099.800391650201 1096.866423143954 361.7155940792927 1096.330400563549 292.9998990659878
1404 0.005 7.02 20 1064.995373223763 1033.499243787649 1033.735483934556 1100.025286446833 1099.756841619781 1099.798960148479 1096.864312818312 361.7244220651296 1096.330204585718 292.9998991402661
1405 0.005 7.025 20 1064.996142549239 1033.499408059321 1033.735646585075 1100.026852988831 1099.758398669301 1099.80037751642 1096.864223239486 361.7333521827612 1096.330847131234 292.9998991452971
1406 0.005 7.03 20 1064.996478547659 1033.499579824956 1033.735816149329 1100.027558300302 1099.758562038375 1099.80062323005 1096.866499605288 361.7422518652215 1096.330572831544 292.9998991100265
1407 0.005 7.035 20 1064.995485665618 1033.499732309853 1033.735971820289 1100.02509112087 1099.756612281113 1099.79874977164 1096.864226362478 361.7510218512391 1096.329982875319 292.9998991366364
1408 0.005 7.04 20 1064.99640580192 1033.499896371014 1033.73613402207 1100.026808959948 1099.75831300879 1099.800251641826 1096.864423241714 361.7598399680876 1096.330819106651 292.9998990905777
1409 0.005 7.045 20 1064.996942536453 1033.500070481028 1033.73630513245 1100.027837595554 1099.758821408292 1099.800868086116 1096.866945993519 361.7687112839788 1096.330731224928 292.999899064424
1410 0.005 7.05 20 1064.995731694479 1033.500222536121 1033.736460804367 1100.025079344063 1099.756562122553 1099.798708447038 1096.86438026968 361.7774387910349 1096.329898549153 292.9998990520953
1411 0.005 7.055 20 1064.996554699264 1033.500384346796 1033.73662119208 1100.026630072111 1099.758076616881 1099.800024237888 1096.864374203103 361.7861614509707 1096.330640582261 292.9998989485019
1412 0.005 7.06 20 1064.99730843622 1033.500557641956 1033.736791183116 1100.027955622882 1099.758991451123 1099.801032698453 1096.866875455792 361.7949930465116 1096.330897955392 292.9998989019987
1413 0.005 7.065 20 1064.995980626995 1033.500707210463 1033.736944572939 1100.02512308364 1099.756656692559 1099.798815899104 1096.864168840602 361.803710706154 1096.329972691027 292.9998989199676
1414 0.005 7.07 20 1064.996561522025 1033.500863834867 1033.73710047566 1100.026355394684 1099.757785705946 1099.799773308403 1096.863972752828 361.8123695081317 1096.330406889332 292.9998988647953
1415 0.005 7.075 20 1064.997612604576 1033.501035989241 1033.737268756088 1100.028019752685 1099.759098610317 1099.801115522602 1096.866837603944 361.8211472983935 1096.331041613747 292.9998988808775
1416 0.005 7.08 20 1064.996333811769 1033.501184832419 1033.737421084631 1100.025298174189 1099.756865558031 1099.799012107163 1096.864221254857 361.8298479875052 1096.33013332888 292.9998989306008
1417 0.005 7.085 20 1064.996641709246 1033.501338468958 1033.737574556671 1100.026139213957 1099.757530102605 1099.799534825547 1096.863883880837 361.8384427233465 1096.330163626423 292.9998990101087
1418 0.005 7.09 20 1064.997980991524 1033.501511405992 1033.737743070197 1100.028070909299 1099.759145276708 1099.801116143115 1096.86708190655 361.8471112012447 1096.331145755729 292.9998989579352
1419 0.005 7.095 20 1064.996790744844 1033.501662483816 1033.737897029264 1100.02556030428 1099.757113163209 1099.799241023002 1096.864631511559 361.855797897818 1096.330286126073 292.9998990022411
1420 0.005 7.100000000000001 20 1064.996838210666 1033.50181525228 1033.738050159687 1100.0260681829 1099.7574088576 1099.799426858242 1096.864009687523 361.864331366168 1096.330014445613 292.999898879359
1421 0.005 7.105 20 1064.99813595448 1033.501986535742 1033.738217366205 1100.02792852505 1099.758953477256 1099.800918389083 1096.86709758097 361.8728936804575 1096.33101552765 292.9998987782066
1422 0.005 7.11 20 1064.997145321272 1033.502137215628 1033.738370595066 1100.025730038561 1099.757328100887 1099.799456117644 1096.864592695371 361.8815520021835 1096.330468074205 292.9998986848242
1423 0.005 7.115 20 1064.997017244468 1033.502287065849 1033.738521227577 1100.026042632357 1099.757422527581 1099.799461182765 1096.86376276057 361.890078534455 1096.330007371814 292.9998987246047
1424 0.005 7.12 20 1064.998180280935 1033.502453623648 1033.738684200676 1100.027673483651 1099.758680709123 1099.800673529147 1096.866757147742 361.8985736096795 1096.330812794644 292.9998986794337
1425 0.005 7.125 20 1064.997458272338 1033.502603231568 1033.738835856059 1100.025795507558 1099.757438008413 1099.799555662953 1096.864520430784 361.9071859725933 1096.330602196444 292.9998987089583
1426 0.005 7.13 20 1064.997340542955 1033.502751982036 1033.738985114537 1100.026172429343 1099.75758832708 1099.79962523294 1096.863761489532 361.91569997939 1096.33012264287 292.9998988322888
1427 0.005 7.135 20 1064.998225853884 1033.502915331266 1033.739145516241 1100.02744878969 1099.758415635749 1099.800439226651 1096.866597004968 361.9241265835287 1096.330563656268 292.9998988759555
1428 0.005 7.140000000000001 20 1064.997812508339 1033.503066214709 1033.739297699472 1100.025906011797 1099.757546551973 1099.79961929955 1096.864837978402 361.9326540386838 1096.330732424256 292.9998988889043
1429 0.005 7.145 20 1064.997777112647 1033.503217015228 1033.739448492786 1100.026424260026 1099.757826979689 1099.799850771175 1096.864176062134 361.941144674542 1096.330273601719 292.9998989475659
1430 0.005 7.15 20 1064.99839535873 1033.503379251668 1033.739608377732 1100.027307103471 1099.758206162493 1099.800244078413 1096.866715664772 361.9495019436993 1096.330358626384 292.9998988901091
1431 0.005 7.155 20 1064.998108292054 1033.503529712949 1033.73976014917 1100.025863477341 1099.757491348319 1099.799536379931 1096.864912195443 361.9579243189799 1096.33076605064 292.9998987004356
1432 0.005 7.16 20 1064.998139458056 1033.503680399152 1033.739910593932 1100.026636749131 1099.758079417463 1099.800104569644 1096.864178165492 361.9664050871807 1096.330478375851 292.9998986396106
1433 0.005 7.165 20 1064.99850321496 1033.503839163589 1033.740067651894 1100.027184088885 1099.758107755931 1099.800170094329 1096.866428184199 361.9747422939147 1096.330263856389 292.9998985951852
1434 0.005 7.17 20 1064.998129774609 1033.503984825751 1033.740215079953 1100.025610344227 1099.757230245556 1099.79930192668 1096.864545476805 361.983076030653 1096.330579936435 292.9998986841475
1435 0.005 7.175 20 1064.998468557973 1033.50413446235 1033.740363847971 1100.02673494642 1099.758228618163 1099.800252589052 1096.864105543115 361.9915242730149 1096.33061707978 292.9998987256891
1436 0.005 7.18 20 1064.998595699108 1033.50429117355 1033.740518590692 1100.027225538374 1099.758208328084 1099.800281359707 1096.866214332797 361.9998620115175 1096.330235264119 292.9998987319277
1437 0.005 7.185 20 1064.998210986542 1033.504434315331 1033.740663847272 1100.025420390439 1099.756986338277 1099.799088129106 1096.864477785188 362.0081210579967 1096.330343127349 292.9998987844667
1438 0.005 7.19 20 1064.998817480751 1033.504585285845 1033.740813324786 1100.026847571104 1099.758347060337 1099.800344171277 1096.864359196587 362.0164912093366 1096.330735321242 292.9998987765534
1439 0.005 7.195 20 1064.999172865138 1033.50474435664 1033.740970149125 1100.027488697775 1099.758431897256 1099.800484797556 1096.866746890497 362.0247884606059 1096.330465013793 292.9998987507707
1440 0.005 7.2 20 1064.998339134423 1033.504885904448 1033.741114582147 1100.025239271082 1099.756737098916 1099.798858159486 1096.864530689405 362.0329832510726 1096.330105352883 292.9998986652162
1441 0.005 7.205 20 1064.999161174491 1033.505037636847 1033.74126455035 1100.026921152025 1099.758427094609 1099.800378073001 1096.864517403632 362.0412522777685 1096.330884933488 292.9998985969045
1442 0.005 7.21 20 1064.999516586982 1033.505196272027 1033.7414208983 1100.027679848397 1099.758672580389 1099.800731455656 1096.866696977702 362.0495488823933 1096.330655997583 292.9998985497746
1443 0.005 7.215 20 1064.998408018602 1033.505334177351 1033.741562349218 1100.025070482683 1099.756577845738 1099.79872270961 1096.864248397309 362.0577136748909 1096.329960200383 292.9998985743501
1444 0.005 7.22 20 1064.999260292422 1033.505482148887 1033.741708771923 1100.026713607022 1099.758219746884 1099.800164466 1096.864251246832 362.0659017670964 1096.330777716288 292.9998985314106
1445 0.005 7.225000000000001 20 1064.999876189662 1033.505640436886 1033.741864099148 1100.02786224064 1099.758894875186 1099.800942649093 1096.866705810872 362.0741890308294 1096.33082926937 292.9998985727651
1446 0.005 7.23 20 1064.998579339485 1033.505775759631 1033.742003225532 1100.025045702591 1099.756572413331 1099.798730711315 1096.86408662391 362.0823334279615 1096.329917750971 292.9998986798917
1447 0.005 7.235 20 1064.999310357553 1033.505919986321 1033.742146316435 1100.026484798169 1099.757948781219 1099.799913674284 1096.864069976375 362.090434928406 1096.330555300569 292.9998987316362
1448 0.005 7.24 20 1065.000208852755 1033.506078339047 1033.742300999389 1100.027973882357 1099.759028694294 1099.801060028855 1096.866847890166 362.0986698433694 1096.330939446276 292.9998986460271
1449 0.005 7.245 20 1064.998918778369 1033.506214439711 1033.742440600896 1100.02520446386 1099.756729690093 1099.798876110758 1096.864340813786 362.1067885343491 1096.330008767161 292.9998986146896
1450 0.005 7.25 20 1064.999447933989 1033.506357687618 1033.742583116027 1100.026324006769 1099.757696332357 1099.799680275803 1096.864222214185 362.1148272065916 1096.330308311298 292.9998984933478
1451 0.005 7.255 20 1065.000602659513 1033.506518235537 1033.74273949141 1100.028114379699 1099.759157046112 1099.801146615896 1096.86720201754 362.1229666828086 1096.331100135112 292.9998984884904
1452 0.005 7.26 20 1064.999320350878 1033.506655544401 1033.742880121798 1100.025435715626 1099.756973669158 1099.799108496838 1096.864559920991 362.1310716395334 1096.330196991764 292.9998985287874
1453 0.005 7.265000000000001 20 1064.999480917777 1033.506795726768 1033.743020543981 1100.026121774701 1099.757480888086 1099.799490807503 1096.863984199078 362.1390554776102 1096.330106832065 292.9998985782037
1454 0.005 7.27 20 1065.000819034669 1033.50695440316 1033.743175017915 1100.028029754226 1099.75909846399 1099.801062774656 1096.867052160181 362.1471075608412 1096.331144473875 292.999898523622
1455 0.005 7.275 20 1064.999637743983 1033.507090370729 1033.743314002714 1100.025606964099 1099.757204417926 1099.79933911282 1096.86443893872 362.1552165768687 1096.330386117545 292.9998985773983
1456 0.005 7.28 20 1064.999589442762 1033.50722669944 1033.743451019969 1100.025999846079 1099.757382008665 1099.799414571276 1096.863683940684 362.1631822042303 1096.330002120131 292.9998985576123
1457 0.005 7.285 20 1065.000868845014 1033.507381410056 1033.74360180867 1100.027794426301 1099.758834266232 1099.800809744764 1096.86679881939 362.171150471522 1096.330959989323 292.9998985652163
1458 0.005 7.29 20 1064.999962043344 1033.507517753232 1033.743740388635 1100.025760846662 1099.757373965669 1099.799496445573 1096.864576640178 362.1792314149708 1096.330507614798 292.9998984816453
1459 0.005 7.295 20 1064.999883528328 1033.507654569606 1033.743877662246 1100.026115141585 1099.757485931565 1099.79951497934 1096.863918635098 362.1871711292568 1096.330041974175 292.9998984333619
1460 0.005 7.3 20 1065.000952386126 1033.507807862502 1033.744027494437 1100.027624550399 1099.75857966373 1099.800576566888 1096.866914671128 362.1950563508277 1096.330708229935 292.9998984181449
1461 0.005 7.305 20 1065.000371741871 1033.507946299509 1033.744167513136 1100.025897801644 1099.757505700024 1099.799598385998 1096.864898397545 362.2030526453012 1096.3306666134 292.9998984063058
1462 0.005 7.31 20 1065.000242991386 1033.508083966164 1033.744305596171 1100.026308334356 1099.757694954601 1099.799723539204 1096.864079582817 362.2109764760165 1096.330186762822 292.999898481919
1463 0.005 7.315 20 1065.001004136599 1033.508233819605 1033.744452870243 1100.027400413459 1099.758332836821 1099.800362431583 1096.866663675242 362.2188073573128 1096.330504404782 292.9998985020118
1464 0.005 7.32 20 1065.000618418453 1033.508370774989 1033.744591330463 1100.025883716038 1099.757549107525 1099.799614596211 1096.864736387583 362.2267277717226 1096.330810612216 292.9998984731167
1465 0.005 7.325 20 1065.000546552647 1033.508506949255 1033.744727617003 1100.026479713588 1099.75792968637 1099.799959341624 1096.863973356797 362.2346642088592 1096.330382071892 292.9998985261457
1466 0.005 7.33 20 1065.00104515862 1033.508652808363 1033.744871557414 1100.027191269498 1099.758130438908 1099.800185459732 1096.866340179605 362.2424505721526 1096.33031882719 292.999898476546
1467 0.005 7.335 20 1065.000728104499 1033.508786930263 1033.745007155245 1100.025723628768 1099.757374737585 1099.799430462434 1096.864589536956 362.2502838359932 1096.330706166074 292.9998984156523
1468 0.005 7.34 20 1065.000905957822 1033.50892343387 1033.745143046703 1100.026666677613 1099.75813829342 1099.800162431845 1096.86409330061 362.258201925801 1096.330532027134 292.999898260814
1469 0.005 7.345 20 1065.001263539089 1033.509068585066 1033.745286296913 1100.027215019575 1099.758137335114 1099.800196697948 1096.866466035083 362.2659706499866 1096.330273312158 292.9998982195721
1470 0.005 7.350000000000001 20 1065.000850615102 1033.509201570782 1033.745421020179 1100.025571954553 1099.757140872837 1099.799214278597 1096.86473159412 362.2737107049059 1096.330481331149 292.9998982343034
1471 0.005 7.355 20 1065.001279297965 1033.509340137928 1033.745558372773 1100.026821017543 1099.758289078177 1099.800296877024 1096.864410221571 362.2815690122339 1096.330659688882 292.9998982505024
1472 0.005 7.36 20 1065.001572563486 1033.509486498082 1033.745702767006 1100.027375619169 1099.758297207069 1099.800356842458 1096.86669948614 362.2893149492613 1096.330354958575 292.9998982745118
1473 0.005 7.365 20 1065.000931874896 1033.509617108124 1033.745835821419 1100.025390497667 1099.756913649701 1099.799019729344 1096.864617415963 362.2969943651856 1096.330269613786 292.999898384047
1474 0.005 7.37 20 1065.001588239094 1033.509755767564 1033.745972997054 1100.026904646936 1099.758412372395 1099.800393037292 1096.864424947759 362.3047879941775 1096.330832891969 292.9998983550424
1475 0.005 7.375 20 1065.001883252705 1033.509900879112 1033.74611615213 1100.027531372233 1099.758521277752 1099.800582248264 1096.86654560899 362.3125492009541 1096.330568258661 292.999898425865
1476 0.005 7.38 20 1065.00092476295 1033.510026743979 1033.746245239844 1100.025131583252 1099.7566577716 1099.798792539977 1096.864222819507 362.3201885676529 1096.330054643138 292.9998984902383
1477 0.005 7.385 20 1065.001777793556 1033.510163355274 1033.746380196705 1100.026815385441 1099.758351968472 1099.800299858272 1096.864249157471 362.3278871313884 1096.330883213516 292.9998983636541
1478 0.005 7.390000000000001 20 1065.002237485247 1033.510308517365 1033.746522738892 1100.027742014793 1099.758763797691 1099.800822265178 1096.866602294185 362.335637271264 1096.330736057921 292.999898273943
1479 0.005 7.395 20 1065.001058501349 1033.510432641937 1033.746650384543 1100.025047586972 1099.756554650468 1099.798699979834 1096.864207720682 362.343247562727 1096.329930106567 292.9998982994179
1480 0.005 7.4 20 1065.001888352762 1033.510567769471 1033.746783957229 1100.026644241769 1099.758108833728 1099.800053506471 1096.864342957478 362.350851757343 1096.330678586269 292.9998982370427
1481 0.005 7.405 20 1065.002637780632 1033.51071532093 1033.746928019021 1100.027966649704 1099.758973357723 1099.801005007499 1096.8670368555 362.3585591720298 1096.33087400553 292.9998982329174
1482 0.005 7.41 20 1065.001345627644 1033.510840212842 1033.747056550209 1100.025152218009 1099.756636897493 1099.79878435868 1096.86444158827 362.3661396411342 1096.329951965717 292.9998983077734
1483 0.005 7.415 20 1065.001965016221 1033.510973310892 1033.747188756665 1100.026464261907 1099.757863435847 1099.799834584186 1096.864290887662 362.3736732682626 1096.330466471238 292.9998983220998
1484 0.005 7.42 20 1065.002946909432 1033.511120752185 1033.747332436434 1100.028059636899 1099.759103936245 1099.801119288542 1096.867027066933 362.3813334859881 1096.331034269054 292.9998982548016
1485 0.005 7.425 20 1065.001593856953 1033.511244473518 1033.74745990031 1100.025271555247 1099.756819150575 1099.798968310497 1096.864319944027 362.3889093257865 1096.330104565114 292.9998983042699
1486 0.005 7.43 20 1065.001949356914 1033.511372736458 1033.747588022567 1100.026184572833 1099.757584392751 1099.799584755478 1096.863883311376 362.3964040628737 1096.330240122508 292.9998982991281
1487 0.005 7.435 20 1065.003172980252 1033.511518540138 1033.747729751964 1100.028055997685 1099.75915339098 1099.801137091257 1096.866888853806 362.4039794235728 1096.331158712004 292.99989821922
1488 0.005 7.44 20 1065.001942008495 1033.511641998264 1033.747856422271 1100.025476245396 1099.757064450517 1099.799201781364 1096.864313530806 362.4115678839182 1096.33030045451 292.9998981202318
1489 0.005 7.445 20 1065.002006305123 1033.511767356026 1033.747982121276 1100.026036286741 1099.757412199769 1099.799429594685 1096.863780817179 362.419012690684 1096.330047318254 292.9998980622612
1490 0.005 7.45 20 1065.003351893632 1033.51191272759 1033.74812326731 1100.0279473888 1099.75899449514 1099.800956192751 1096.867019621774 362.4264938348429 1096.331069014451 292.9998980527367
1491 0.005 7.455 20 1065.002312814911 1033.512038216228 1033.748251260374 1100.025705141538 1099.757282133263 1099.799404840888 1096.864673297727 362.4340532075494 1096.330433202673 292.9998980900679
1492 0.005 7.46 20 1065.002248455868 1033.512164213779 1033.748377740284 1100.026069542172 1099.757410585592 1099.799436587479 1096.864014019976 362.4414684537142 1096.329994150497 292.9998981082356
1493 0.005 7.465 20 1065.003457792751 1033.512308161354 1033.748517916257 1100.027777397325 1099.758750434341 1099.800727995876 1096.867067149776 362.4488590045582 1096.330860556603 292.9998981189009
1494 0.005 7.47 20 1065.002613203389 1033.512433574919 1033.748645512268 1100.025829197613 1099.757437824227 1099.799555213559 1096.864705572787 362.4563799068365 1096.330580926878 292.999898168493
1495 0.005 7.475000000000001 20 1065.002470292755 1033.512557962088 1033.748770573181 1100.026161375223 1099.757555867148 1099.799593980545 1096.863859093404 362.4637953035784 1096.330108990341 292.9998982128673
1496 0.005 7.48 20 1065.003430078721 1033.51269701132 1033.748906628743 1100.027505509227 1099.758473378263 1099.800494457858 1096.866638594851 362.4711393311092 1096.330648634075 292.9998982458784
1497 0.005 7.485 20 1065.002897935505 1033.512821463584 1033.749032739601 1100.025860002045 1099.757528478518 1099.799617787482 1096.864595235999 362.4785973557035 1096.330752353814 292.9998981686699
1498 0.005 7.49 20 1065.00276699249 1033.512945319151 1033.749156980159 1100.026329068945 1099.757768153893 1099.799801501075 1096.863844907626 362.4860175581852 1096.330270054258 292.9998981187655
1499 0.005 7.495 20 1065.003456796613 1033.51308146947 1033.74929065142 1100.027288146874 1099.758228078735 1099.800267329632 1096.866499343779 362.4933131926962 1096.330414516847 292.9998980776228
1500 0.005 7.5 20 1065.003149282395 1033.51320638998 1033.749416801089 1100.025861066363 1099.757508304012 1099.799557251149 1096.864827059746 362.5006732771717 1096.330785433286 292.9998981141455
1501 0.005 7.505 20 1065.00318767279 1033.5133327709 1033.749542864865 1100.026601851518 1099.758025703834 1099.800045911047 1096.864257618647 362.5080834600272 1096.33043566049 292.9998981403307
1502 0.005 7.51 20 1065.003619551156 1033.513468413176 1033.749676521041 1100.027230681665 1099.758119863566 1099.800169702278 1096.866651780166 362.5153378941589 1096.330271116364 292.9998981899429
1503 0.005 7.515000000000001 20 1065.003242594917 1033.513591720229 1033.749801491058 1100.02568785227 1099.757287517018 1099.799349956213 1096.864767868261 362.522594462522 1096.330618226481 292.9998981819152
1504 0.005 7.52 20 1065.003477830787 1033.513717704714 1033.749926835253 1100.026729878725 1099.75820561049 1099.800232974018 1096.864174833535 362.5299748710963 1096.330600594134 292.9998982045798
1505 0.005 7.525 20 1065.003760627736 1033.513850761262 1033.750058203154 1100.027238722507 1099.758179896702 1099.80024866869 1096.86639863159 362.5372363782652 1096.330304552249 292.999898242101
1506 0.005 7.53 20 1065.003233097915 1033.513969818797 1033.750179476369 1100.02544524826 1099.757031178276 1099.79913012839 1096.864418027619 362.5444521637217 1096.330410329644 292.9998982898097
1507 0.005 7.535 20 1065.003752201198 1033.51409506712 1033.750303473918 1100.026797612155 1099.758317429529 1099.800327576495 1096.864148789344 362.5517672868697 1096.330729137134 292.9998982179925
1508 0.005 7.54 20 1065.004039765503 1033.514228097737 1033.750434532134 1100.027398326323 1099.758371942491 1099.800435090281 1096.866454584869 362.559018184512 1096.33043332155 292.9998981892964
1509 0.005 7.545 20 1065.0032856396 1033.514344989733 1033.750554099651 1100.025257208058 1099.756788119522 1099.79890343765 1096.864408318269 362.5661664978875 1096.330165857049 292.9998981090572
1510 0.005 7.55 20 1065.004103621533 1033.514472620941 1033.750679841622 1100.02692303015 1099.758426214598 1099.800382398113 1096.864531735426 362.5734084958511 1096.330878781965 292.9998980771402
1511 0.005 7.555 20 1065.004471453716 1033.514608483419 1033.75081328612 1100.027672391396 1099.758634647632 1099.800683448417 1096.866847852006 362.5806448012066 1096.3306312471 292.9998981130752
1512 0.005 7.56 20 1065.003389320152 1033.51472373406 1033.750931943397 1100.025114481575 1099.756602560363 1099.798738896255 1096.864399117306 362.587743978245 1096.329988279541 292.9998981491851
1513 0.005 7.565 20 1065.004233446558 1033.514849598633 1033.751056243915 1100.026788379121 1099.758282423413 1099.800222861979 1096.86439600685 362.5948983084269 1096.330827612079 292.9998981082085
1514 0.005 7.57 20 1065.004772624058 1033.514984839217 1033.751188638395 1100.027844113872 1099.758858721646 1099.800911725904 1096.866783407626 362.6021379859137 1096.33080755698 292.9998981120075
1515 0.005 7.575 20 1065.003496209075 1033.515097386926 1033.751305055172 1100.025050932333 1099.756565916895 1099.798720816269 1096.864145570978 362.609238306735 1096.329936461065 292.999898149488
1516 0.005 7.58 20 1065.004228457304 1033.515219194216 1033.751425711857 1100.026528764352 1099.758000403987 1099.799961175736 1096.864089341073 362.6163220764571 1096.330614816303 292.9998981260174
1517 0.005 7.585 20 1065.005044167355 1033.515353671165 1033.751556743112 1100.027945490779 1099.759004309345 1099.801042528479 1096.866763648252 362.6235249946531 1096.330935279294 292.9998981090889
1518 0.005 7.59 20 1065.003717645606 1033.515465603441 1033.75167233747 1100.025160505795 1099.756693529753 1099.798843087514 1096.864220223988 362.6306176008227 1096.330000264545 292.9998980610582
1519 0.005 7.595 20 1065.004281088152 1033.515585579611 1033.75179153073 1100.026341813632 1099.757736170766 1099.799722879504 1096.864134437411 362.6376333031502 1096.330366255015 292.9998980123029
1520 0.005 7.600000000000001 20 1065.005405776568 1033.515722658064 1033.751924455916 1100.028094280112 1099.759137073672 1099.801134199046 1096.867162851099 362.6447598677174 1096.33107854406 292.9998979890444
1521 0.005 7.605 20 1065.004117226661 1033.515837169148 1033.75204230039 1100.025400364811 1099.756925410499 1099.799061184288 1096.864575769831 362.6518395871712 1096.330175156879 292.9998980441473
1522 0.005 7.61 20 1065.004346505944 1033.51595526366 1033.752160428307 1100.026162095352 1099.757516418201 1099.799518250977 1096.864075174658 362.6588080737101 1096.330153345356 292.9998980813363
1523 0.005 7.615 20 1065.005639329544 1033.516091740864 1033.752292721358 1100.028077578109 1099.759140668894 1099.801104526177 1096.867125535482 362.6658482519573 1096.331177949299 292.99989807359
1524 0.005 7.62 20 1065.004387564679 1033.516205515169 1033.752409661295 1100.025581376648 1099.757164970952 1099.799301001498 1096.864478413288 362.6729360325548 1096.330365018955 292.9998981157307
1525 0.005 7.625 20 1065.004385099008 1033.516319757056 1033.75252456827 1100.026010737073 1099.757388525131 1099.799415351121 1096.863737374287 362.6798858390263 1096.330032386908 292.9998981354414
1526 0.005 7.63 20 1065.00561485674 1033.516452028259 1033.752652986827 1100.027826697866 1099.75887839455 1099.800853876157 1096.866798156739 362.6868443636913 1096.330997357846 292.9998981161222
1527 0.005 7.635 20 1065.004665297557 1033.516565221142 1033.752768649096 1100.025721774772 1099.757345198902 1099.799474233743 1096.864458817528 362.693910814981 1096.330506526849 292.9998980982486
1528 0.005 7.640000000000001 20 1065.004556985065 1033.516678386187 1033.752882394779 1100.026061106126 1099.757445910149 1099.799480474816 1096.863779169583 362.7008508033089 1096.330027895879 292.9998979841222
1529 0.005 7.645 20 1065.005702129485 1033.516809409959 1033.753009804169 1100.027657055367 1099.758630606047 1099.800621174864 1096.866887682873 362.7077375499362 1096.33077428008 292.9998979239064
1530 0.005 7.65 20 1065.005045556815 1033.516924950957 1033.753127055951 1100.025870703903 1099.757476810556 1099.799578537094 1096.864841299138 362.7147477593014 1096.330637472846 292.9998979069684
1531 0.005 7.655 20 1065.004926984947 1033.517040529009 1033.753242981829 1100.026276973778 1099.757648473157 1099.799675239092 1096.864126400364 362.7216719687405 1096.33016046208 292.9998979262858
1532 0.005 7.66 20 1065.005721724764 1033.517169299528 1033.753369011021 1100.027464961675 1099.758388443304 1099.800407300557 1096.866804893853 362.7285072905083 1096.330540314028 292.9998980006404
1533 0.005 7.665 20 1065.005305201418 1033.517284961391 1033.753486224156 1100.025911566587 1099.757558177347 1099.79962781955 1096.864832410567 362.7354386210549 1096.330794726482 292.9998979939552
1534 0.005 7.67 20 1065.005190022008 1033.517399588334 1033.753601121582 1100.026446839233 1099.757881604973 1099.799912514553 1096.864008317904 362.7423737584729 1096.330357542636 292.9998980684335
1535 0.005 7.675 20 1065.005727584694 1033.51752452074 1033.753724055476 1100.027223974547 1099.758159710631 1099.800209518704 1096.866419854424 362.7491806563293 1096.330359694301 292.9998980587688
1536 0.005 7.68 20 1065.005404785464 1033.51763764816 1033.753838694728 1100.025772090381 1099.757428406245 1099.799481189516 1096.86462520201 362.7560280757931 1096.330756914004 292.999898077151
1537 0.005 7.685 20 1065.005494685044 1033.517752577081 1033.753953276125 1100.026627120451 1099.758099808889 1099.800128673609 1096.864022607256 362.7629627842105 1096.330517108143 292.9998980482873
1538 0.005 7.69 20 1065.005819678547 1033.517874936294 1033.754073893948 1100.027166303684 1099.758107698231 1099.800173750559 1096.86630687716 362.7697466023936 1096.33026700277 292.9998979020596
1539 0.005 7.695 20 1065.00547879084 1033.517986795204 1033.754187314355 1100.02561041155 1099.757189748609 1099.799256677331 1096.864735570285 362.7765175825604 1096.330534576551 292.999897862508
1540 0.005 7.7 20 1065.005851788457 1033.518103967636 1033.754303368582 1100.026811529829 1099.758266936562 1099.800278662736 1096.864410509397 362.7834026823522 1096.330637542398 292.9998978516822
1541 0.005 7.705 20 1065.006147424891 1033.51822841082 1033.754425919771 1100.027335255097 1099.758256125417 1099.800316566078 1096.866634782855 362.7901769083299 1096.330348834619 292.9998979066386
1542 0.005 7.71 20 1065.005520193456 1033.518338421801 1033.754538226056 1100.025425140136 1099.756948047386 1099.799054765508 1096.864675821084 362.7968811367118 1096.330312316065 292.9998979287809
1543 0.005 7.715 20 1065.006139696814 1033.518455721329 1033.75465409493 1100.026901081447 1099.75839769377 1099.800386365115 1096.86443623411 362.8037048376899 1096.330813764754 292.9998979475175
1544 0.005 7.72 20 1065.006429158338 1033.518579862907 1033.754776288607 1100.027498269654 1099.758472306587 1099.800534676469 1096.866578596246 362.8104867373287 1096.330539295109 292.9998979817652
1545 0.005 7.725000000000001 20 1065.005497361227 1033.518685332994 1033.754884931991 1100.025167193915 1099.756693418941 1099.798824801663 1096.864276168447 362.8171571502702 1096.330098905384 292.9998980248932
1546 0.005 7.73 20 1065.006310339662 1033.518800790819 1033.754998795388 1100.026842018123 1099.758384014261 1099.80033636341 1096.864243136015 362.8239103567558 1096.330908632706 292.9998979944243
1547 0.005 7.735 20 1065.006720127119 1033.518924700415 1033.755120220869 1100.027699168546 1099.758715246545 1099.800773003544 1096.866580183431 362.8306951457698 1096.330711821342 292.9998978646901
1548 0.005 7.74 20 1065.00556891842 1033.519027831284 1033.755226966578 1100.025043034022 1099.756553893958 1099.798700232341 1096.864157568567 362.8373369520393 1096.329949310748 292.9998979085034
1549 0.005 7.745 20 1065.006400694993 1033.519141963379 1033.755339479604 1100.026681882193 1099.758163939937 1099.800107838162 1096.864310774467 362.8439922402557 1096.330737871232 292.9998978809739
1550 0.005 7.75 20 1065.0070676161 1033.519268392112 1033.755462661474 1100.027925168879 1099.758930383841 1099.800969131268 1096.866958350718 362.8507443751852 1096.330844634961 292.9998978903967
1551 0.005 7.755 20 1065.005792289072 1033.519372327903 1033.755570206187 1100.025126385063 1099.756608003797 1099.798753582254 1096.864431999625 362.857368249722 1096.329939128673 292.9998979282103
1552 0.005 7.76 20 1065.006459952131 1033.519485231994 1033.755682123725 1100.026502644525 1099.7579151104 1099.799878153611 1096.864310946656 362.8639563305418 1096.330522144964 292.9998978919346
1553 0.005 7.765000000000001 20 1065.007382874821 1033.519612382795 1033.755805552296 1100.028048911353 1099.759078571869 1099.801099907406 1096.867072522437 362.870666782449 1096.330999976668 292.9998979122204
1554 0.005 7.77 20 1065.006039624375 1033.519715535075 1033.755912453417 1100.025248579048 1099.756781785453 1099.798930733475 1096.864332582296 362.8772901982082 1096.330085015692 292.9998979443245
1555 0.005 7.775 20 1065.006415908033 1033.519824216659 1033.756020909258 1100.026235759398 1099.757638623223 1099.799635331388 1096.863953312677 362.8838371423916 1096.330290959995 292.9998978934908
1556 0.005 7.78 20 1065.007593049428 1033.519949707101 1033.756142370524 1100.028054379347 1099.759149841356 1099.801140837995 1096.866889980441 362.8904922634538 1096.331151340456 292.9998978182008
1557 0.005 7.785 20 1065.006305127403 1033.520052699501 1033.756248755366 1100.025429654553 1099.757009432575 1099.799148887861 1096.864301984265 362.8971318760131 1096.330261575749 292.9998978579703
1558 0.005 7.79 20 1065.00643729812 1033.520158587761 1033.756354961469 1100.026059136454 1099.757440564772 1099.799453313481 1096.863785806658 362.9036361090727 1096.330091051951 292.9998979092497
1559 0.005 7.795 20 1065.007755503098 1033.520284128573 1033.756476229823 1100.027991309074 1099.759046573913 1099.801008136151 1096.867046268837 362.9101905549571 1096.331108561408 292.9998978705846
1560 0.005 7.8 20 1065.006666312611 1033.520389364969 1033.756584077197 1100.025670251653 1099.757241712917 1099.799365732637 1096.864667084471 362.9168121454059 1096.330409534727 292.9998979270988
1561 0.005 7.805000000000001 20 1065.006583586711 1033.520494965991 1033.756690314548 1100.02605461132 1099.757395065116 1099.799421305104 1096.863981693943 362.9232946316698 1096.329991434314 292.9998979244152
1562 0.005 7.81 20 1065.007824062752 1033.520619266746 1033.756810698263 1100.027816095299 1099.75879872261 1099.800772476238 1096.867096564565 362.9297643323268 1096.330910701324 292.9998979191882
1563 0.005 7.815 20 1065.006977077574 1033.520725340855 1033.756918974591 1100.025819463459 1099.75741419905 1099.799532901868 1096.864763839403 362.9363568235453 1096.330561921864 292.9998979467845
1564 0.005 7.82 20 1065.006823540947 1033.520830227487 1033.757024586913 1100.026149936881 1099.75752893913 1099.799564427527 1096.863891220955 362.9428471738457 1096.330089582545 292.9998979430902
1565 0.005 7.825 20 1065.007781552961 1033.52095033616 1033.757141635147 1100.027546214557 1099.758520154026 1099.800534396152 1096.866694747581 362.9492685524294 1096.330698597514 292.9998979165422
1566 0.005 7.83 20 1065.00719621671 1033.521055039379 1033.757248109272 1100.025851552085 1099.75751044155 1099.799607113287 1096.864610063718 362.9558157483737 1096.330719750229 292.9998978706249
1567 0.005 7.835 20 1065.007061113291 1033.521159419284 1033.757352970292 1100.026298398459 1099.757726629591 1099.799760756134 1096.863840776937 362.9623055311782 1096.330253507158 292.9998977838887
1568 0.005 7.84 20 1065.007764906111 1033.521276077309 1033.757467179446 1100.027314090891 1099.75826571895 1099.800306411232 1096.866455288009 362.968679623437 1096.330470044722 292.999897841713
1569 0.005 7.845 20 1065.007436418433 1033.521380959374 1033.757573384556 1100.025871808939 1099.757534721765 1099.799589175921 1096.864733344191 362.9751460480426 1096.330811669436 292.9998978101233
1570 0.005 7.850000000000001 20 1065.007407529195 1033.521487212136 1033.75767947602 1100.026543901622 1099.757974652669 1099.799997874415 1096.864152301354 362.9816366608947 1096.330415331342 292.9998978594321
1571 0.005 7.855 20 1065.007873518875 1033.521603180368 1033.757793400235 1100.027226206054 1099.758127546394 1099.800173919263 1096.866596432696 362.9879808368707 1096.330297330624 292.9998978656655
1572 0.005 7.86 20 1065.007537436624 1033.521708002408 1033.757899714622 1100.025747151585 1099.757342600225 1099.799394732223 1096.864881554873 362.9943476771776 1096.33067028802 292.9998979082283
1573 0.005 7.865 20 1065.007733075713 1033.521815905611 1033.758006909937 1100.026746040729 1099.758185024615 1099.800204684011 1096.864361664592 363.0008145354544 1096.330564385143 292.9998978869631
1574 0.005 7.87 20 1065.008048285029 1033.521931040573 1033.758120334259 1100.027256339258 1099.758166261527 1099.800228905389 1096.866565978582 363.0071521292514 1096.330300187237 292.9998979270741
1575 0.005 7.875 20 1065.007529652305 1033.522032360558 1033.758223815532 1100.025521019164 1099.757097629508 1099.799186626619 1096.864583974191 363.0134581691486 1096.330476757479 292.999897893168
1576 0.005 7.88 20 1065.007961220982 1033.522138964108 1033.758329407966 1100.026797806006 1099.758303130231 1099.800318189187 1096.864176271427 363.0198994549143 1096.33072247988 292.9998977572187
1577 0.005 7.885 20 1065.008245746511 1033.522252610696 1033.75844124081 1100.027352622606 1099.758324054657 1099.800390422285 1096.866388722659 363.0262533565694 1096.330436087775 292.9998977053364
1578 0.005 7.890000000000001 20 1065.007507582077 1033.52235055196 1033.758541846394 1100.025295696797 1099.756847300792 1099.798961637296 1096.864332914813 363.0325151472681 1096.330241695365 292.9998977055161
1579 0.005 7.895 20 1065.008235274939 1033.522457871942 1033.758647508226 1100.026878154392 1099.758407185556 1099.800380481526 1096.864335973223 363.0388801492842 1096.33086730148 292.999897630999
1580 0.005 7.9 20 1065.008580866239 1033.522573702975 1033.758760986092 1100.027596538665 1099.758564852362 1099.800616791815 1096.866743668514 363.045200329506 1096.330585174684 292.9998976838932
1581 0.005 7.905 20 1065.007556906384 1033.522670885753 1033.758861402626 1100.025143026967 1099.756624962657 1099.798755585767 1096.864470243816 363.0514291782123 1096.330010084976 292.9998977415712
1582 0.005 7.91 20 1065.008438935089 1033.522778998699 1033.758967746325 1100.026847724827 1099.758332647914 1099.800268945967 1096.864548791447 363.0576937915425 1096.330860000935 292.9998977740274
1583 0.005 7.915 20 1065.008908837522 1033.52289635898 1033.759082408561 1100.027843838913 1099.758833403828 1099.80088162544 1096.866877664009 363.064053498636 1096.330784401552 292.9998977780236
1584 0.005 7.92 20 1065.007654596314 1033.522990974888 1033.759180860896 1100.0250643991 1099.756566070313 1099.798716030856 1096.864247649393 363.0702607392824 1096.329955324902 292.9998979077381
1585 0.005 7.925 20 1065.008389203556 1033.523095153509 1033.759283900889 1100.026590126188 1099.758063504817 1099.800017035659 1096.86417793762 363.0764580036098 1096.330673161094 292.9998978785185
1586 0.005 7.930000000000001 20 1065.009132588803 1033.523211584377 1033.759397107143 1100.027934146708 1099.758984590308 1099.801025192175 1096.866747542547 363.0827929492953 1096.330931876678 292.999897869469
1587 0.005 7.935 20 1065.007814658491 1033.523304552111 1033.75949384648 1100.025120776923 1099.756657002904 1099.798811269621 1096.864135281089 363.0890058887944 1096.330002698643 292.9998977849119
1588 0.005 7.94 20 1065.008397473744 1033.523405993419 1033.759594476733 1100.026371687391 1099.757787967682 1099.799769215391 1096.864074399655 363.095146755864 1096.330431586245 292.9998978036387
1589 0.005 7.945 20 1065.009439071233 1033.523523778459 1033.759708282796 1100.02805620264 1099.759108377587 1099.801117237308 1096.867034638899 363.1014111891529 1096.331050848822 292.9998977521566
1590 0.005 7.95 20 1065.00814302158 1033.52361926576 1033.759807154742 1100.025348335866 1099.756871663337 1099.799006940108 1096.864516894909 363.1075882962322 1096.330146372533 292.9998978189427
1591 0.005 7.955 20 1065.00843698725 1033.523719589222 1033.759907344914 1100.026200301999 1099.757554116265 1099.799550532323 1096.864124037358 363.1136949036547 1096.330199815724 292.9998978040878
1592 0.005 7.96 20 1065.009704620068 1033.523838700731 1033.760022235861 1100.028116740086 1099.759168289889 1099.801134195642 1096.867221941909 363.1198746491868 1096.331180697516 292.9998977998065
1593 0.005 7.965 20 1065.008437899692 1033.523934927035 1033.760121726302 1100.025555856548 1099.757120950536 1099.799251970405 1096.864537495119 363.1260994765328 1096.330343728029 292.9998978119958
1594 0.005 7.97 20 1065.008455573375 1033.52403218669 1033.760219571242 1100.02603413969 1099.757400515587 1099.799423503239 1096.863848233764 363.1321765942717 1096.330055912748 292.9998978443165
1595 0.005 7.975000000000001 20 1065.009729370901 1033.524147626041 1033.760331093713 1100.027895949089 1099.758947909171 1099.800916367298 1096.866889893118 363.1382765587159 1096.331071206161 292.9998977647446
1596 0.005 7.98 20 1065.008683944324 1033.524243069708 1033.760429168206 1100.025698325767 1099.757314124247 1099.799444399353 1096.864448774249 363.1444937498432 1096.330494599674 292.9998976829522
1597 0.005 7.985 20 1065.008571425721 1033.524338298791 1033.760525120991 1100.026034804872 1099.75742130546 1099.799457216971 1096.863712122811 363.150572605907 1096.330038414995 292.9998976483108
1598 0.005 7.99 20 1065.009689322815 1033.524451012522 1033.760634258162 1100.027682380371 1099.758681422475 1099.800670045301 1096.866803309797 363.1566070765966 1096.330823637453 292.9998976345348
1599 0.005 7.995 20 1065.008978909351 1033.524548265807 1033.760733390739 1100.025837076533 1099.757449844829 1099.799556679747 1096.864733090169 363.1627635685884 1096.330621840172 292.9998976541945
1600 0.005 8 20 1065.008875711679 1033.52464553269 1033.760831040759 1100.026229726714 1099.757599184318 1099.799625191457 1096.864074741747 363.168832377005 1096.330129562327 292.9998976848148
1601 0.005 8.005000000000001 20 1065.009722198463 1033.524757398325 1033.760939982812 1100.027514665675 1099.758439181288 1099.800453943591 1096.866871563078 363.1748092458941 1096.330588106986 292.9998976924137
1602 0.005 8.01 20 1065.009276913738 1033.524855722073 1033.761039799993 1100.02593192702 1099.757561336168 1099.799634618247 1096.864908191456 363.1809008449625 1096.330779678778 292.9998977427995
1603 0.005 8.015000000000001 20 1065.00912498708 1033.524953116799 1033.761137608276 1100.026423368806 1099.757835341578 1099.799862820883 1096.864071771997 363.1869931371075 1096.330317755285 292.9998977542934
1604 0.005 8.02 20 1065.009711785788 1033.525061441485 1033.761243804383 1100.027262304749 1099.758191838103 1099.800238562089 1096.866513978687 363.1929427542389 1096.330401392029 292.9998978561505
1605 0.005 8.025 20 1065.009374075075 1033.525157408098 1033.761341270103 1100.025813201744 1099.757475636677 1099.799528354778 1096.864664376363 363.1989584128389 1096.330797722524 292.9998977831853
1606 0.005 8.029999999999999 20 1065.009401813076 1033.525254470883 1033.76143815514 1100.026595133352 1099.758060379417 1099.80008914875 1096.864008599544 363.205053727967 1096.330499502643 292.9998977097673
1607 0.005 8.035 20 1065.009753719305 1033.525359943065 1033.761541926226 1100.027159805692 1099.758098412938 1099.800162317624 1096.866302816381 363.2110018877485 1096.330288302592 292.9998976977607
1608 0.005 8.040000000000001 20 1065.009379269822 1033.525453873025 1033.761637497741 1100.025621576904 1099.757230894295 1099.79929706178 1096.864625670677 363.2169341044547 1096.330590354247 292.9998977610805
1609 0.005 8.045 20 1065.009696977266 1033.525552823845 1033.76173545652 1100.026763367322 1099.758230931459 1099.800247070915 1096.86429302536 363.2229537975012 1096.330617412909 292.9998977364369
1610 0.005 8.050000000000001 20 1065.010016615863 1033.525660016196 1033.761840747743 1100.027306349729 1099.758217424223 1099.800274475906 1096.866648816288 363.2288956154272 1096.330323591855 292.9998977683519
1611 0.005 8.055 20 1065.009429570725 1033.525753250581 1033.761936160449 1100.025473576654 1099.757001444586 1099.799098588993 1096.864722729713 363.2347989547773 1096.330365706747 292.999897778282
1612 0.005 8.06 20 1065.009977738643 1033.525853368777 1033.762034974359 1100.026880227246 1099.758365718836 1099.800360746643 1096.86444374455 363.2408178729499 1096.330771936251 292.9998978236646
1613 0.005 8.065 20 1065.010268863152 1033.525960628578 1033.762140363957 1100.027466496327 1099.758426169908 1099.800486420449 1096.866611428693 363.2467602924659 1096.330499939876 292.9998978712989
1614 0.005 8.07 20 1065.009372934746 1033.526049755665 1033.762232560392 1100.025212517931 1099.75674110092 1099.798868599353 1096.864327588584 363.2526038743975 1096.330151248989 292.9998977541388
1615 0.005 8.074999999999999 20 1065.010178848819 1033.526148893884 1033.762330117712 1100.026873293983 1099.758411137919 1099.800368954805 1096.864302795116 363.2585281295039 1096.330915570053 292.999897599414
1616 0.005 8.08 20 1065.01051703245 1033.526255661366 1033.762434638537 1100.027647119954 1099.758658262182 1099.800718763373 1096.866543942535 363.2644650729685 1096.330684953514 292.9998976275179
1617 0.005 8.085000000000001 20 1065.009384571512 1033.526342021247 1033.762524579455 1100.025047583722 1099.756568589713 1099.798713745661 1096.8641232463 363.2703183671117 1096.329984995122 292.9998976650089
1618 0.005 8.09 20 1065.010235817631 1033.526439324213 1033.762620239526 1100.026717240003 1099.758219784814 1099.800161153673 1096.864275519014 363.2761647213098 1096.330796121538 292.9998976641411
1619 0.005 8.095000000000001 20 1065.010845149129 1033.526548299974 1033.762726119972 1100.02788142176 1099.758889519208 1099.800933321256 1096.866874857563 363.2820713643318 1096.330831567314 292.9998976416936
1620 0.005 8.1 20 1065.009573870666 1033.526635501883 1033.762816961524 1100.025104514727 1099.756585475483 1099.798729951016 1096.864398111326 363.2878783083957 1096.329942255539 292.9998977811333
1621 0.005 8.105 20 1065.010284883606 1033.526732299835 1033.762912539541 1100.026561902993 1099.757975751914 1099.799929813681 1096.864406131543 363.2936719445627 1096.330581601656 292.9998977566241
1622 0.005 8.109999999999999 20 1065.011144823811 1033.526842740343 1033.763019437248 1100.02803652485 1099.759055354174 1099.801079098585 1096.867071392888 363.2995960345399 1096.330981267988 292.999897789021
1623 0.005 8.115 20 1065.009807166318 1033.526929939714 1033.763110371985 1100.025230379025 1099.756746459367 1099.798891817018 1096.864403912524 363.3054063655046 1096.330059728041 292.9998977883905
1624 0.005 8.120000000000001 20 1065.010224379021 1033.527023098106 1033.76320321456 1100.026297970103 1099.75769446322 1099.799689305054 1096.864043419323 363.3111309964812 1096.330349430523 292.9998976928519
1625 0.005 8.125 20 1065.011346034736 1033.527132794469 1033.763308980574 1100.028061813368 1099.759142181696 1099.801141134947 1096.866945268992 363.3169810053527 1096.331137437377 292.9998976200708
1626 0.005 8.130000000000001 20 1065.010041475886 1033.5272191665 1033.763398877644 1100.025387294768 1099.75696199025 1099.799102119842 1096.864282867575 363.3227936654687 1096.330243898616 292.9998976603911
1627 0.005 8.135 20 1065.010188725337 1033.527308799461 1033.763488767986 1100.026075230211 1099.757465757909 1099.799477209737 1096.863774414333 363.3285169983094 1096.330140858993 292.999897675153
1628 0.005 8.140000000000001 20 1065.011506652156 1033.527417742675 1033.763593497902 1100.028019240248 1099.759096748442 1099.801058985627 1096.866965352487 363.3342883196759 1096.331166371462 292.9998976519243
1629 0.005 8.145 20 1065.010327454028 1033.527505559392 1033.763684192599 1100.025606956371 1099.757192005756 1099.799323457145 1096.864501426936 363.3400725817764 1096.33039401288 292.9998976761294
1630 0.005 8.15 20 1065.010297838914 1033.527594798781 1033.763773942285 1100.026033253494 1099.757384054565 1099.799405689843 1096.863918400151 363.3457601482649 1096.33001360211 292.9998976669635
1631 0.005 8.154999999999999 20 1065.011552004228 1033.527703319621 1033.763878477821 1100.027856879005 1099.758849360299 1099.800815126766 1096.867124690603 363.3514594021703 1096.330963765665 292.9998976658841
1632 0.005 8.16 20 1065.01064622786 1033.527793681847 1033.763971115652 1100.025814823852 1099.757392625852 1099.799509398123 1096.864812889361 363.3572425258326 1096.330542981056 292.9998976992071
1633 0.005 8.165000000000001 20 1065.010513215955 1033.527883393848 1033.76406149923 1100.026145428751 1099.757503527995 1099.799533045117 1096.86400178059 363.3629599121962 1096.330076488298 292.9998977209764
1634 0.005 8.17 20 1065.011518886383 1033.527988584072 1033.764163501638 1100.027625845667 1099.75859272719 1099.800593876704 1096.866826384861 363.3685853672268 1096.330756461569 292.9998976470364
1635 0.005 8.175000000000001 20 1065.010846143143 1033.528078033528 1033.764254926467 1100.025852256792 1099.757494498149 1099.799596823053 1096.864660379488 363.3743510919471 1096.330704645169 292.9998976024524
1636 0.005 8.18 20 1065.010703764924 1033.528166454586 1033.764343909568 1100.026262749922 1099.757681355114 1099.799714688132 1096.863853722778 363.3800239449036 1096.33021958426 292.9998976268409
1637 0.005 8.185 20 1065.011452706653 1033.528267885882 1033.764442810527 1100.027366181019 1099.758321362553 1099.800354232023 1096.866498014186 363.3856399276097 1096.33052613275 292.9998976435327
1638 0.005 8.19 20 1065.011050860769 1033.528356567599 1033.764532992776 1100.025862908217 1099.75754073246 1099.799607420369 1096.864632125419 363.3913296612276 1096.330816665159 292.9998976803863
1639 0.005 8.195 20 1065.011002785409 1033.528445943107 1033.764622349442 1100.026485694942 1099.757926137799 1099.79995085697 1096.864029533273 363.3970164623481 1096.33040249981 292.9998976962291
1640 0.005 8.199999999999999 20 1065.011478947908 1033.52854625153 1033.764720620139 1100.027225549431 1099.758136801754 1099.800183336724 1096.8665465179 363.4025777560246 1096.330323638888 292.9998977614689
1641 0.005 8.205 20 1065.011190026943 1033.528635534798 1033.764811227649 1100.025783463951 1099.757389032822 1099.799436111409 1096.864902237133 363.4081950382276 1096.330709085777 292.9998977960873
1642 0.005 8.210000000000001 20 1065.01130929737 1033.528727658705 1033.764902824488 1100.026718458967 1099.758148699749 1099.800167102904 1096.864357135503 363.4138554975848 1096.330547009646 292.9998976995166
1643 0.005 8.215 20 1065.011638120533 1033.528827744444 1033.765001146908 1100.027240330566 1099.758140926137 1099.800201181994 1096.866606729391 363.4194560809444 1096.330289990951 292.9998975688344
1644 0.005 8.220000000000001 20 1065.011184745843 1033.528914520224 1033.765089876629 1100.025592593569 1099.757162253847 1099.799235823418 1096.864727776913 363.424988808002 1096.33053775896 292.9998975583979
1645 0.005 8.225 20 1065.011544704798 1033.529006062146 1033.765180516549 1100.026801774562 1099.758288868593 1099.800302603568 1096.864271953128 363.4306719227425 1096.330703634818 292.9998975656074
1646 0.005 8.23 20 1065.011815963725 1033.52910436458 1033.765277138073 1100.027324791989 1099.758283496188 1099.800350753525 1096.866416562481 363.4362438437038 1096.330408892305 292.99989759253
1647 0.005 8.234999999999999 20 1065.01110179825 1033.529187223985 1033.765362614976 1100.025339869837 1099.756897049717 1099.799011619932 1096.864359918848 363.4417303115036 1096.330301215539 292.9998976294293
1648 0.005 8.24 20 1065.011753547597 1033.529278386371 1033.765452338981 1100.026852555329 1099.758387221435 1099.800374063584 1096.864218391113 363.4473451026969 1096.3308532656 292.9998975908332
1649 0.005 8.245000000000001 20 1065.012086953325 1033.529377556112 1033.76554940037 1100.027528025042 1099.758514704776 1099.800572109982 1096.866536695172 363.4529075588654 1096.330572947059 292.9998976377533
1650 0.005 8.25 20 1065.011102964603 1033.529458645897 1033.765633636883 1100.025150455724 1099.756659480316 1099.79878796719 1096.864322160123 363.4583928575751 1096.330069544324 292.9998976533955
1651 0.005 8.255000000000001 20 1065.011967836945 1033.529551046595 1033.765724245093 1100.026854574581 1099.758361409458 1099.800300457501 1096.864463458239 363.4639104083267 1096.330890371464 292.9998976137718
1652 0.005 8.26 20 1065.012398124373 1033.529652651264 1033.765823185419 1100.02778829779 1099.758771212059 1099.800818693011 1096.866872937903 363.4694595944733 1096.330738492806 292.9998975354584
1653 0.005 8.265000000000001 20 1065.011195433613 1033.5297332931 1033.765907432127 1100.025086895455 1099.756561295521 1099.798703341789 1096.86440950112 363.4748946411439 1096.329944494049 292.9998975205073
1654 0.005 8.27 20 1065.011995015844 1033.529824009839 1033.765996813121 1100.02667458352 1099.758131364575 1099.800075807882 1096.864383961096 363.4803588351547 1096.330721567012 292.9998974922365
1655 0.005 8.275 20 1065.012662057551 1033.529926380271 1033.766096030173 1100.027950063689 1099.758969884629 1099.801008432375 1096.86691915893 363.4859300775885 1096.330906707195 292.9998975050176
1656 0.005 8.279999999999999 20 1065.011321349715 1033.530005108488 1033.766178717942 1100.025104006481 1099.756628146847 1099.79878367705 1096.864175814601 363.491408535499 1096.329987878108 292.9998975773763
1657 0.005 8.285 20 1065.011904608496 1033.530091635955 1033.766264499282 1100.026406368735 1099.757844905779 1099.799822985761 1096.864025453349 363.4968002819054 1096.330491608591 292.9998975958217
1658 0.005 8.290000000000001 20 1065.01286307845 1033.53019312358 1033.766362297918 1100.02800184562 1099.759073732714 1099.801096750256 1096.866831805273 363.5023286531272 1096.331040023934 292.9998976735033
1659 0.005 8.295 20 1065.011539481766 1033.530271769927 1033.766444616293 1100.025258238985 1099.756815226259 1099.798963015883 1096.864215085217 363.5077627697735 1096.330124118638 292.9998976930013
1660 0.005 8.300000000000001 20 1065.011884274196 1033.530356388889 1033.766528982827 1100.026200227813 1099.757585790449 1099.79958187716 1096.86397507517 363.513159497564 1096.330249372241 292.9998977350339
1661 0.005 8.305 20 1065.013137675669 1033.53045993109 1033.766628214933 1100.028104706794 1099.759165594858 1099.801136866735 1096.867153460103 363.5185986734934 1096.331165635251 292.9998976882096
1662 0.005 8.31 20 1065.01189328317 1033.530541533852 1033.766712963268 1100.025529142603 1099.757068917497 1099.799196085194 1096.864643494487 363.5240320935428 1096.330301895004 292.999897614759
1663 0.005 8.315 20 1065.011932551906 1033.530625269846 1033.766797143209 1100.026081936994 1099.757426677036 1099.799438446044 1096.864012232994 363.5293904018225 1096.330071621197 292.9998975766086
1664 0.005 8.32 20 1065.013229405903 1033.530728111921 1033.766895914649 1100.027989525115 1099.759021166798 1099.800979481758 1096.867126548769 363.534759301203 1096.331114226633 292.9998974941861
1665 0.005 8.324999999999999 20 1065.012124584907 1033.530809564129 1033.766980166102 1100.025693657434 1099.757284087579 1099.799415109049 1096.864578725185 363.5401814294701 1096.330473138683 292.9998975317264
1666 0.005 8.33 20 1065.012004588345 1033.530891198245 1033.767062629011 1100.026039135872 1099.757407144417 1099.799441145287 1096.863806726243 363.5455590020446 1096.330033746124 292.9998975521564
1667 0.005 8.335000000000001 20 1065.013172765646 1033.530989916397 1033.767157766379 1100.027727542575 1099.758740931765 1099.800723337534 1096.866789695861 363.550878854638 1096.33091162096 292.9998975473957
1668 0.005 8.34 20 1065.01232490234 1033.531071170181 1033.767241279559 1100.025784744925 1099.757417202265 1099.799538311593 1096.864518736395 363.556288012659 1096.330607434912 292.9998976017932
1669 0.005 8.345000000000001 20 1065.012165516726 1033.531151782507 1033.767322595691 1100.026145976692 1099.757549056592 1099.799584685185 1096.863760598283 363.5616289577487 1096.330118508472 292.9998976451723
1670 0.005 8.35 20 1065.013124128375 1033.531248138103 1033.767415848857 1100.02751018714 1099.758470229099 1099.800488822596 1096.866685795322 363.5669055462383 1096.330650599206 292.9998976466257
1671 0.005 8.355 20 1065.012614964163 1033.531331085562 1033.767500333848 1100.025891478555 1099.757531909173 1099.799614432079 1096.864779462973 363.5722571804718 1096.330751767748 292.9998975700825
1672 0.005 8.359999999999999 20 1065.012509070493 1033.53141441252 1033.767583824735 1100.026388817433 1099.757780694652 1099.799803197305 1096.864160880854 363.577605726897 1096.330277852315 292.9998974921468
1673 0.005 8.365 20 1065.0131483235 1033.531509810892 1033.767676823499 1100.027345510602 1099.758245541177 1099.800278781078 1096.866751730187 363.5828629010319 1096.330434355406 292.9998974362824
1674 0.005 8.370000000000001 20 1065.012797350083 1033.53159332441 1033.7677617681 1100.025888383896 1099.75752307176 1099.799571489471 1096.864906190408 363.5881638276114 1096.330811755317 292.9998974721561
1675 0.005 8.375 20 1065.012787185317 1033.531677691289 1033.76784606865 1100.026602374353 1099.758030098147 1099.800054001919 1096.864215549312 363.5934909282603 1096.330463314311 292.9998975108206
1676 0.005 8.380000000000001 20 1065.013150862024 1033.531770493958 1033.767937179166 1100.027197289834 1099.758114113149 1099.800172511394 1096.866459611318 363.5987344952311 1096.330308691049 292.9998976256324
1677 0.005 8.385 20 1065.012758852175 1033.531850524663 1033.768019000845 1100.02565509548 1099.757280287116 1099.799346775134 1096.864595624455 363.6039606133049 1096.330650717486 292.9998976442258
1678 0.005 8.390000000000001 20 1065.012979805282 1033.531934088465 1033.76810197353 1100.026718962567 1099.758205711526 1099.800229945557 1096.864080182162 363.6092740066345 1096.330627364732 292.9998976772425
1679 0.005 8.395 20 1065.013105579972 1033.532024758377 1033.768190832175 1100.027205383686 1099.758178607987 1099.800249221683 1096.866213712693 363.6145227060439 1096.330250712086 292.9998976880848
1680 0.005 8.4 20 1065.01273988309 1033.532102717077 1033.768270871608 1100.025472401855 1099.757046242627 1099.799136728392 1096.864498020825 363.6197129350298 1096.330438646266 292.9998977055188
1681 0.005 8.404999999999999 20 1065.013241543598 1033.532187628703 1033.76835456065 1100.026825515796 1099.75832309702 1099.800327323431 1096.864278552287 363.6249854031533 1096.330744147649 292.9998975660487
1682 0.005 8.41 20 1065.013554210066 1033.532280926187 1033.768445823004 1100.027435032599 1099.758379644739 1099.800433868515 1096.866653140861 363.6302073491738 1096.330460364741 292.9998975220093
1683 0.005 8.415000000000001 20 1065.012736828071 1033.532357743274 1033.768525407148 1100.025289378335 1099.756796708477 1099.798907998538 1096.864551978682 363.6353630785536 1096.330188133828 292.9998974874436
1684 0.005 8.42 20 1065.013519525268 1033.532444845421 1033.768610788664 1100.026933261188 1099.758428974541 1099.800386782725 1096.864569495295 363.6405933897321 1096.330899615135 292.9998974572907
1685 0.005 8.425000000000001 20 1065.013831136268 1033.532539413265 1033.768703187404 1100.027664530877 1099.758634850261 1099.800687198603 1096.866778209352 363.6458024731102 1096.330655363065 292.9998975223546
1686 0.005 8.43 20 1065.01272757651 1033.53261363572 1033.768780939566 1100.025105321378 1099.756603119809 1099.79874143441 1096.864331102282 363.6509351114225 1096.330017438536 292.9998975974211
1687 0.005 8.435 20 1065.013543328628 1033.532698134608 1033.768864051638 1100.026756933079 1099.758268367237 1099.800213883287 1096.864277037445 363.6560945673322 1096.330850577293 292.9998975767469
1688 0.005 8.44 20 1065.014056985513 1033.532792130019 1033.768955276201 1100.027826583567 1099.758852123632 1099.800904537561 1096.866690636389 363.6613151499124 1096.330822325265 292.9998976450954
1689 0.005 8.445 20 1065.012780516236 1033.532864027783 1033.769031067156 1100.025045118225 1099.756562461355 1099.798715030345 1096.864113786569 363.6664207798347 1096.32995849891 292.9998976256523
1690 0.005 8.449999999999999 20 1065.013507416544 1033.532945631104 1033.76911150422 1100.026537373468 1099.758004813355 1099.799961787291 1096.864121706212 363.671534443609 1096.330636238495 292.9998975433831
1691 0.005 8.455 20 1065.014305795426 1033.533040893764 1033.769203258212 1100.027971853444 1099.759011581051 1099.80104277516 1096.866891449408 363.6767285045474 1096.330952664289 292.9998974919025
1692 0.005 8.460000000000001 20 1065.013013302008 1033.53311434977 1033.769280291577 1100.025198173124 1099.756702549784 1099.798844181704 1096.864410669305 363.6818445652584 1096.330028425103 292.9998975230233
1693 0.005 8.465 20 1065.013522616484 1033.533195278516 1033.769360546209 1100.026375443105 1099.757751942016 1099.799735233143 1096.864249422741 363.6868960630882 1096.33039294571 292.9998975388794
1694 0.005 8.470000000000001 20 1065.014596202819 1033.533292798664 1033.76945408861 1100.028107553399 1099.759143591916 1099.801142109121 1096.867185930966 363.6920379690396 1096.331101461132 292.9998975383075
1695 0.005 8.475 20 1065.013285130454 1033.533367303247 1033.769532133818 1100.025402163162 1099.756936768277 1099.799072030314 1096.864507690965 363.6971548720632 1096.3302141153 292.9998975755747
1696 0.005 8.48 20 1065.013463371744 1033.53344489916 1033.76960998251 1100.026139915455 1099.757511798734 1099.799518880461 1096.863943410795 363.7021964341193 1096.330184990838 292.9998975755855
1697 0.005 8.484999999999999 20 1065.014738691115 1033.533541130977 1033.769702149709 1100.028051124135 1099.759133535929 1099.801100777969 1096.866982800878 363.7072915899283 1096.331208160328 292.9998975680986
1698 0.005 8.49 20 1065.01349604648 1033.533614832133 1033.769779008725 1100.025567680527 1099.75716018703 1099.799294297648 1096.864385410813 363.7124184493892 1096.330387514726 292.9998976155796
1699 0.005 8.495000000000001 20 1065.013462676081 1033.533689495424 1033.769854395641 1100.026004260252 1099.757382957067 1099.799409695133 1096.863702829047 363.7174087652364 1096.330050815859 292.9998975677042
1700 0.005 8.5 20 1065.014710880417 1033.533783346795 1033.769944328694 1100.027844881402 1099.758885794468 1099.800857925273 1096.866859461895 363.7224468612685 1096.331017188544 292.9998975203184
1701 0.005 8.505000000000001 20 1065.01374705816 1033.533858423338 1033.770021804679 1100.025736902799 1099.757343707703 1099.799468405859 1096.864579016027 363.7275547926479 1096.330517072998 292.9998975209144
1702 0.005 8.51 20 1065.013636923517 1033.533934155828 1033.770098092063 1100.026095569368 1099.75745454293 1099.799480444153 1096.863950116159 363.7325564146918 1096.330043777687 292.999897601542
1703 0.005 8.515000000000001 20 1065.014737990718 1033.534027533692 1033.770187966551 1100.027687094436 1099.75864314339 1099.800631222218 1096.867008678222 363.7375196045878 1096.33078884836 292.9998975953439
1704 0.005 8.52 20 1065.014027555911 1033.534104953091 1033.770267315852 1100.02588059787 1099.757482742006 1099.799584511916 1096.864854636079 363.7425673102638 1096.330656860652 292.9998976326877
1705 0.005 8.525 20 1065.013882004645 1033.534181828528 1033.770344797377 1100.026272352486 1099.75765538052 1099.799684122632 1096.864035614813 363.7475787213341 1096.33018948212 292.9998976330514
1706 0.005 8.529999999999999 20 1065.014661218377 1033.534271633859 1033.77043199579 1100.027435775841 1099.758381203003 1099.800406573243 1096.866663227369 363.7525318924706 1096.330576002998 292.9998976582068
1707 0.005 8.535 20 1065.014195866644 1033.534347734501 1033.770509770168 1100.025883290192 1099.757550929726 1099.799624476126 1096.864673613029 363.7575708452152 1096.330818546315 292.9998976623529
1708 0.005 8.540000000000001 20 1065.014092632812 1033.534423691448 1033.77058599558 1100.026434850447 1099.75788027703 1099.799909441487 1096.863928989668 363.7625821140417 1096.330382683168 292.9998977039693
1709 0.005 8.545 20 1065.01459431685 1033.534509870756 1033.770670197946 1100.027213777474 1099.758153158716 1099.800204291696 1096.866364563879 363.7674717084568 1096.330370550987 292.9998976782137
1710 0.005 8.550000000000001 20 1065.014268338164 1033.534585032828 1033.770746831589 1100.025782276764 1099.757431119468 1099.799481229724 1096.864660459958 363.7724363340551 1096.330765438044 292.9998975481064
1711 0.005 8.555 20 1065.014368487049 1033.534662621298 1033.770823953082 1100.026652792143 1099.758102759202 1099.800125239597 1096.864171293533 363.7774684228453 1096.330527978442 292.9998974780984
1712 0.005 8.56 20 1065.01470069102 1033.5347491993 1033.770908717741 1100.027212841312 1099.758117914516 1099.800173705736 1096.866551182573 363.7823470325105 1096.330281355155 292.9998974763443
1713 0.005 8.565 20 1065.014308030242 1033.534823972712 1033.770985193634 1100.025630560186 1099.757197626566 1099.799263159491 1096.8648249555 363.7872341552062 1096.330556912699 292.9998974979146
1714 0.005 8.57 20 1065.014623409661 1033.534903695198 1033.771064008633 1100.026813459746 1099.758268009527 1099.800282407403 1096.864410981276 363.7922111315752 1096.330660183953 292.9998975127158
1715 0.005 8.575000000000001 20 1065.014907120615 1033.534991002809 1033.771149578246 1100.027341538255 1099.758263912022 1099.800324935534 1096.866615242208 363.7971093708229 1096.330378600438 292.9998975373737
1716 0.005 8.58 20 1065.014253799659 1033.535062688619 1033.771223773425 1100.025408785726 1099.75695265972 1099.799062348589 1096.864533097266 363.8019824244561 1096.33035639121 292.9998976588878
1717 0.005 8.585000000000001 20 1065.014814008315 1033.535141688987 1033.771301579975 1100.026855932835 1099.75837789021 1099.80037318002 1096.86425183694 363.8069160224552 1096.330835266802 292.9998976238309
1718 0.005 8.59 20 1065.015104683528 1033.535227915527 1033.771385891088 1100.027477025038 1099.758466491697 1099.800527134792 1096.866458281317 363.8118420648385 1096.330556293762 292.9998977033117
1719 0.005 8.595000000000001 20 1065.014155894241 1033.535295774918 1033.771456912644 1100.025159064201 1099.756690687779 1099.798821644237 1096.864219651039 363.8166693785464 1096.330116209426 292.9998976824893
1720 0.005 8.6 20 1065.014983186099 1033.535374372363 1033.771533857094 1100.026850478864 1099.758389847687 1099.800338482697 1096.864258481146 363.8215552250415 1096.330929012059 292.9998974867668
1721 0.005 8.605 20 1065.015379068953 1033.535461734061 1033.771618743674 1100.027707785354 1099.758715360257 1099.800768947963 1096.866644103914 363.8264780737528 1096.330726061281 292.9998974466707
1722 0.005 8.609999999999999 20 1065.014198213725 1033.535529108327 1033.771689678018 1100.025073608995 1099.756560985608 1099.798700686573 1096.864320622476 363.8312591289239 1096.329962393067 292.9998975214618
1723 0.005 8.615 20 1065.015034583357 1033.535607680013 1033.771766663309 1100.026711885849 1099.758175530578 1099.800113825357 1096.864438279586 363.8360534179716 1096.330758989653 292.9998975235585
1724 0.005 8.620000000000001 20 1065.015674358435 1033.535697528168 1033.771853379998 1100.027937133756 1099.758934533517 1099.800973975189 1096.866997798687 363.8409713061839 1096.330871455278 292.9998975567978
1725 0.005 8.625 20 1065.014364951321 1033.535765074399 1033.771924680077 1100.025133505204 1099.756615524192 1099.798762493883 1096.864408962722 363.8457579719299 1096.329969654681 292.9998976272385
1726 0.005 8.630000000000001 20 1065.015007914145 1033.535841170657 1033.771999880999 1100.026506327364 1099.757925997906 1099.79988919985 1096.864259935734 363.8505487025449 1096.330561868814 292.9998975731546
1727 0.005 8.635 20 1065.015885437796 1033.535931235294 1033.772086400686 1100.028026562884 1099.759070327382 1099.801095694492 1096.866970750616 363.8554009401042 1096.331022391819 292.999897565793
1728 0.005 8.640000000000001 20 1065.014549411951 1033.53599810059 1033.772157061042 1100.025235865414 1099.756777702858 1099.798926162198 1096.864275396916 363.860208597404 1096.330109420586 292.999897618052
1729 0.005 8.645 20 1065.014904422406 1033.536070361116 1033.772229138013 1100.026235208797 1099.757641505312 1099.799637309625 1096.86391790154 363.864967518006 1096.330311599998 292.9998975343237
1730 0.005 8.65 20 1065.016077262689 1033.536160304447 1033.772315118356 1100.02806629591 1099.759158605731 1099.801146711466 1096.866900651829 363.8697569362007 1096.33118034605 292.9998974921497
1731 0.005 8.654999999999999 20 1065.014765736698 1033.536227567587 1033.772385787951 1100.025427582743 1099.757006989796 1099.799145336891 1096.864306806504 363.8745916512534 1096.330277202208 292.9998975013216
1732 0.005 8.66 20 1065.014880752758 1033.536297804722 1033.772456322118 1100.026059491519 1099.757434964718 1099.799448142328 1096.86383877939 363.8792817290041 1096.330104692961 292.999897534253
1733 0.005 8.665000000000001 20 1065.016193537622 1033.536388164585 1033.772542425251 1100.028004447201 1099.759052723284 1099.801010636977 1096.867098398774 363.8840358013128 1096.331133299829 292.9998975142937
1734 0.005 8.67 20 1065.015086737945 1033.536458292855 1033.772615216616 1100.025687435937 1099.757249258215 1099.799369636396 1096.864725275015 363.8888607247076 1096.330438404601 292.9998975771156
1735 0.005 8.675000000000001 20 1065.01498952624 1033.536529254894 1033.772686861765 1100.026070263635 1099.757404244207 1099.799427448299 1096.864026636465 363.8935354866904 1096.330025292242 292.9998975970059
1736 0.005 8.68 20 1065.016185824283 1033.536618458874 1033.772772369666 1100.027823812578 1099.75881051714 1099.800782656175 1096.867054628009 363.8982285917826 1096.330944986631 292.9998975662939
1737 0.005 8.685 20 1065.015291013855 1033.536688864896 1033.772845167585 1100.025806449446 1099.757411228472 1099.799533167562 1096.864667267046 363.9030243994549 1096.330588850779 292.9998975976292
1738 0.005 8.69 20 1065.01512290747 1033.536758250473 1033.772915325449 1100.026127602649 1099.757515395536 1099.799553344588 1096.863832935134 363.9077231016041 1096.330106550065 292.9998975738008
1739 0.005 8.695 20 1065.016110351079 1033.536843446753 1033.772997468699 1100.027559827812 1099.758532536026 1099.800542503731 1096.866690102207 363.9123858827878 1096.330727544935 292.9998974891406
1740 0.005 8.700000000000001 20 1065.015474990509 1033.536913165671 1033.773069070356 1100.025851116209 1099.757510252905 1099.799607522496 1096.864574324332 363.917137707906 1096.330741907763 292.9998974552867
1741 0.005 8.705 20 1065.015344996168 1033.536982738708 1033.773139084091 1100.026300671675 1099.757727933939 1099.799758448501 1096.863851093163 363.9218543955348 1096.330278021542 292.9998974459373
1742 0.005 8.710000000000001 20 1065.016037774997 1033.537065071667 1033.773218952949 1100.027327677569 1099.758267589137 1099.800304058357 1096.866531479316 363.926447426653 1096.330478787215 292.9998974941679
1743 0.005 8.715 20 1065.015674811775 1033.537136249472 1033.773291471237 1100.025889158612 1099.757539062145 1099.799590268705 1096.86482578875 363.9311151044735 1096.330829578269 292.9998975015434
1744 0.005 8.720000000000001 20 1065.015651648615 1033.537208827909 1033.773363885006 1100.026571680643 1099.757982768613 1099.800002114607 1096.864266523755 363.9358717845595 1096.330428328314 292.9998975667793
1745 0.005 8.725 20 1065.016091705626 1033.537290933579 1033.773444093874 1100.027237989607 1099.758129139322 1099.800177574382 1096.86664443098 363.940453634998 1096.330316760089 292.9998975818326
1746 0.005 8.73 20 1065.015730951862 1033.537361596667 1033.773516344592 1100.02575229917 1099.757352306578 1099.79940301614 1096.864862603077 363.9450847553904 1096.33069936801 292.9998975976177
1747 0.005 8.734999999999999 20 1065.015889753415 1033.537434791833 1033.773589016081 1100.026734557387 1099.758186352663 1099.800207434912 1096.864271590846 363.9497973367806 1096.33059559476 292.9998976132432
1748 0.005 8.74 20 1065.016151634106 1033.537515285074 1033.773668001861 1100.027225966935 1099.758153684357 1099.800220539312 1096.866432514851 363.9543846424035 1096.33032789467 292.9998976226858
1749 0.005 8.745000000000001 20 1065.015640662585 1033.537582113092 1033.773736988757 1100.025509759254 1099.757097555367 1099.799185323417 1096.864500439276 363.9589878321959 1096.330499757459 292.9998974993228
1750 0.005 8.75 20 1065.016053238858 1033.537654143927 1033.773808059056 1100.026787743127 1099.758298671322 1099.800312388064 1096.864131103425 363.9636660492785 1096.330741262209 292.9998974206109
1751 0.005 8.755000000000001 20 1065.016340853685 1033.537734001732 1033.773886084082 1100.027358584179 1099.758325056448 1099.800387333914 1096.866415682058 363.9682782578995 1096.330448630152 292.9998974037006
1752 0.005 8.76 20 1065.015598399865 1033.537798806527 1033.773953501494 1100.025318335163 1099.756853497541 1099.798962566548 1096.864448876511 363.9727866750498 1096.33025391402 292.9998974483523
1753 0.005 8.765000000000001 20 1065.01631834193 1033.537873455022 1033.77402649222 1100.026909913308 1099.75841535623 1099.800384074934 1096.864477506376 363.9774134943474 1096.330876957612 292.9998974503913
1754 0.005 8.77 20 1065.01664432996 1033.537956657327 1033.774107429074 1100.027626443271 1099.758580379765 1099.800627472475 1096.866829712286 363.9820489661577 1096.330619975284 292.9998975251353
1755 0.005 8.775 20 1065.015604661221 1033.538020520444 1033.774174600755 1100.025154991015 1099.756635534442 1099.798764253857 1096.864485146532 363.9865336630404 1096.330044721963 292.9998975439887
1756 0.005 8.779999999999999 20 1065.016449013952 1033.538095354563 1033.774247843757 1100.026854196067 1099.758344337238 1099.800279826457 1096.864501709623 363.9911115964755 1096.33089344648 292.9998975967777
1757 0.005 8.785 20 1065.016880760155 1033.538178955633 1033.774328891231 1100.027819992501 1099.758822691156 1099.800875199923 1096.86678586493 363.9957422094315 1096.330804276299 292.9998975725468
1758 0.005 8.790000000000001 20 1065.015606588952 1033.538239914663 1033.774393765281 1100.025046891921 1099.756557136325 1099.798708990096 1096.864177854821 364.0002286412661 1096.329968303068 292.9998976390982
1759 0.005 8.795 20 1065.016337108766 1033.538310826957 1033.774463522259 1100.026583959902 1099.758060816492 1099.800015050351 1096.864154452211 364.0047383403979 1096.330690746876 292.9998975948848
1760 0.005 8.800000000000001 20 1065.01708440482 1033.5383940863 1033.7745435522 1100.027937001339 1099.758987463312 1099.801026656773 1096.866746583089 364.0093595665812 1096.330953581384 292.9998974953315
1761 0.005 8.805 20 1065.015734190304 1033.53845441049 1033.774607724002 1100.025125312025 1099.756658040805 1099.798810784588 1096.86413628487 364.0138699243347 1096.330020344452 292.9998974733433
1762 0.005 8.81 20 1065.016300502501 1033.538523185591 1033.774675742127 1100.026378333074 1099.757798522154 1099.799776118354 1096.864065711619 364.0183025638586 1096.330463576748 292.9998974189367
1763 0.005 8.815 20 1065.017323864034 1033.538608379239 1033.774757062283 1100.028058196912 1099.759108305348 1099.801116734379 1096.867039921184 364.0228793296582 1096.331067422253 292.9998974015216
1764 0.005 8.82 20 1065.016024200447 1033.53867153535 1033.774823642503 1100.025352575993 1099.756873515562 1099.799008198221 1096.864523817535 364.0274091207479 1096.330161684528 292.9998974843612
1765 0.005 8.825000000000001 20 1065.016286567151 1033.538739480269 1033.774891536788 1100.026202455006 1099.757553933207 1099.799551988585 1096.864127006758 364.031805891708 1096.330211363158 292.999897503683
1766 0.005 8.83 20 1065.017546283289 1033.538825951427 1033.774973813072 1100.028119184909 1099.759172657162 1099.801137448045 1096.867206865652 364.0362883499659 1096.331208642495 292.9998975323379
1767 0.005 8.835000000000001 20 1065.016268109088 1033.538890193621 1033.775041299308 1100.025573179672 1099.757126236807 1099.799255192752 1096.86459508556 364.0408491711739 1096.330360312266 292.9998975583842
1768 0.005 8.84 20 1065.016270705992 1033.538955545711 1033.775107299541 1100.026053671738 1099.757410402454 1099.799430201068 1096.863893758536 364.0452535265698 1096.33007826813 292.999897616912
1769 0.005 8.845000000000001 20 1065.017509722788 1033.539039234824 1033.775187152988 1100.02789836482 1099.758947258888 1099.800917862778 1096.866912368733 364.0497343572806 1096.331084841654 292.9998975461396
1770 0.005 8.85 20 1065.01646886712 1033.539102917128 1033.77525352317 1100.025701625905 1099.757312560755 1099.799441625545 1096.864484127334 364.054264164298 1096.330507776253 292.999897489101
1771 0.005 8.855 20 1065.016328324975 1033.5391661335 1033.775317547059 1100.026035860815 1099.757421544189 1099.799457122935 1096.863703908746 364.0586602224322 1096.330054015217 292.9998974936301
1772 0.005 8.859999999999999 20 1065.01742584032 1033.5392469766 1033.775394967483 1100.027675042696 1099.758683803306 1099.800674521182 1096.866720311924 364.0630290393966 1096.330860369129 292.9998975167774
1773 0.005 8.865 20 1065.016674471342 1033.539311442581 1033.775461419211 1100.025809178112 1099.757439664945 1099.799552417832 1096.864612432101 364.067553635156 1096.330630044885 292.9998975087551
1774 0.005 8.870000000000001 20 1065.016555619719 1033.53937658342 1033.775527037049 1100.026209980233 1099.757590639098 1099.799618499571 1096.863994770091 364.0719776801555 1096.330142381627 292.999897517351
1775 0.005 8.875 20 1065.017431618826 1033.539457058685 1033.775604514952 1100.027516271146 1099.758441259775 1099.800452884949 1096.86687518246 364.0762923272509 1096.330610688578 292.9998975374797
1776 0.005 8.880000000000001 20 1065.016936202576 1033.539523852686 1033.775672861422 1100.025929137795 1099.757554014883 1099.79962695545 1096.864936979807 364.0807214119848 1096.330783743978 292.9998975672733
1777 0.005 8.885 20 1065.016820391446 1033.539590498463 1033.775739835365 1100.026438193591 1099.757838598481 1099.799861739737 1096.864152195685 364.0851805297929 1096.330335088229 292.9998975472391
1778 0.005 8.890000000000001 20 1065.01737593595 1033.539668034645 1033.775815301833 1100.027291889529 1099.758210404407 1099.800251906375 1096.866580704366 364.0895015762179 1096.33042607576 292.999897514074
1779 0.005 8.895 20 1065.017013489061 1033.539733260386 1033.775882096895 1100.025831744892 1099.757484761431 1099.799536442487 1096.864735007021 364.0938926337204 1096.330820177931 292.999897444818
1780 0.005 8.9 20 1065.017007468207 1033.539799847604 1033.775948611629 1100.026603323055 1099.758061354411 1099.800088016838 1096.864054711865 364.0983482746052 1096.330515294801 292.9998974798526
1781 0.005 8.904999999999999 20 1065.017359014603 1033.539874362974 1033.776021469679 1100.027170489331 1099.758107239645 1099.800168676077 1096.866317768727 364.1026552675649 1096.330318356752 292.9998974768068
1782 0.005 8.91 20 1065.016955437385 1033.539937007077 1033.776085965014 1100.025612895556 1099.757231937082 1099.799300485904 1096.864539965941 364.1069631132336 1096.330624355989 292.9998975120619
1783 0.005 8.915000000000001 20 1065.017230990963 1033.540004343558 1033.776152513467 1100.026745491154 1099.758228381824 1099.800248702234 1096.864153435827 364.1114300025077 1096.330646450446 292.9998975090824
1784 0.005 8.92 20 1065.017360020729 1033.540079157832 1033.776225369173 1100.027255672475 1099.758214737197 1099.800280463496 1096.866371484716 364.1157673982653 1096.330273597624 292.9998975208966
1785 0.005 8.925000000000001 20 1065.016949625275 1033.54014146906 1033.776289798267 1100.025472119463 1099.757004886257 1099.799098733932 1096.864679288176 364.1200000697172 1096.330393324065 292.9998975319668
1786 0.005 8.93 20 1065.017505361151 1033.540211324039 1033.776358302143 1100.026888343226 1099.758362514598 1099.800355222789 1096.864489353259 364.1243902598853 1096.330787538549 292.9998975451153
1787 0.005 8.935 20 1065.017785308581 1033.540288583521 1033.776433634132 1100.027485014552 1099.758430190803 1099.800485737373 1096.866702699893 364.1287255203935 1096.330514435466 292.9998974851101
1788 0.005 8.94 20 1065.016879548823 1033.540348300244 1033.776496472224 1100.02524562958 1099.756756868908 1099.798878573453 1096.864423886319 364.1329606274248 1096.330174053551 292.9998974451798
1789 0.005 8.945 20 1065.017659679905 1033.540417627243 1033.77656427323 1100.026883733392 1099.758414078886 1099.800370818696 1096.864371722062 364.1372789344413 1096.330932122791 292.9998973397903
1790 0.005 8.950000000000001 20 1065.017979051714 1033.540494703431 1033.776639182686 1100.027659725812 1099.75866520318 1099.800722262711 1096.866580919069 364.1416546760972 1096.330706566225 292.9998974432082
1791 0.005 8.955 20 1065.016821716467 1033.540551001177 1033.776699192129 1100.025047174546 1099.756568689725 1099.798716002614 1096.864117528277 364.1458802041205 1096.32999840823 292.999897494427
1792 0.005 8.960000000000001 20 1065.017647779028 1033.540618110299 1033.776764808521 1100.026710688192 1099.758222211168 1099.80016491007 1096.864204825668 364.1501359434777 1096.330828299429 292.9998975138558
1793 0.005 8.965 20 1065.01821603351 1033.540696342273 1033.77684008562 1100.027858673843 1099.758883120964 1099.800929927344 1096.866752971983 364.1545224359184 1096.330842667661 292.9998974980576
1794 0.005 8.970000000000001 20 1065.016939659107 1033.540752931326 1033.776900374824 1100.025085085377 1099.756580790716 1099.798726746719 1096.864302499212 364.1587476478281 1096.329956043509 292.9998975710308
1795 0.005 8.975 20 1065.017643843707 1033.540819753613 1033.776966011339 1100.02655201797 1099.757970569165 1099.799924495368 1096.864368740396 364.1629311901235 1096.33058561599 292.9998975541632
1796 0.005 8.98 20 1065.018493762344 1033.540900522159 1033.777043232224 1100.028036403615 1099.759051919266 1099.801074482127 1096.867094117985 364.1672670679352 1096.330990578281 292.9998975731506
1797 0.005 8.984999999999999 20 1065.017143007809 1033.540958211191 1033.777104698219 1100.025231826022 1099.756741029707 1099.798885203606 1096.864429565411 364.1715038628725 1096.330064302384 292.9998976080429
1798 0.005 8.99 20 1065.017575348017 1033.541022395478 1033.77716852041 1100.026326063738 1099.757711427585 1099.799699041014 1096.864113561194 364.1756620378265 1096.33037310237 292.9998974554267
1799 0.005 8.995000000000001 20 1065.018665318413 1033.541102724038 1033.777245007455 1100.028069245263 1099.759142948016 1099.80114129011 1096.866989119393 364.1799373892114 1096.331148673705 292.999897386508
1800 0.005 9 20 1065.017331695346 1033.541160251499 1033.777306121218 1100.025401775938 1099.756966928618 1099.799105821741 1096.864344158217 364.1842058637597 1096.33026055195 292.9998973787529
1801 0.005 9.005000000000001 20 1065.017465000817 1033.541220759909 1033.777367037719 1100.026083950323 1099.757471278442 1099.79948247685 1096.863773562975 364.1883536287243 1096.330160329449 292.9998973891248
1802 0.005 9.01 20 1065.018764134323 1033.541300108358 1033.777442260211 1100.028012072109 1099.759095577029 1099.801060151213 1096.866923737513 364.1925651222548 1096.331196118618 292.9998974165794
1803 0.005 9.015000000000001 20 1065.017574657239 1033.54135857152 1033.777503719372 1100.025607347967 1099.757195522901 1099.799325793648 1096.864448627939 364.1968685798408 1096.330414929641 292.9998974754835
1804 0.005 9.02 20 1065.017507189853 1033.54141794765 1033.777563758125 1100.026009622827 1099.757377487352 1099.799404561895 1096.863794286818 364.2010037555139 1096.3300296723 292.9998975225633
1805 0.005 9.025 20 1065.018747887048 1033.541496550895 1033.777638417172 1100.02783973522 1099.758844891228 1099.800811481409 1096.867031513156 364.2051333249072 1096.330981017442 292.9998974890634
1806 0.005 9.029999999999999 20 1065.017845079104 1033.541557456181 1033.777701570896 1100.025802832788 1099.757383286986 1099.799500080323 1096.864790382073 364.2094066664642 1096.330550732094 292.9998975784425
1807 0.005 9.035 20 1065.017689482698 1033.541618235108 1033.777763008183 1100.026142715377 1099.757490845255 1099.799519366508 1096.864049889415 364.2135457906618 1096.330073317471 292.9998975619729
1808 0.005 9.040000000000001 20 1065.01870966776 1033.541695308175 1033.777836828418 1100.027651342009 1099.758602655127 1099.800599136914 1096.866931296699 364.2176243059001 1096.330767957164 292.9998975085713
1809 0.005 9.045 20 1065.018030450145 1033.541756600246 1033.777900154021 1100.025872996472 1099.757502299594 1099.799603277015 1096.864730488385 364.2218409812419 1096.33071553073 292.9998973917124
1810 0.005 9.050000000000001 20 1065.017866792358 1033.54181683281 1033.777960992433 1100.026271051908 1099.757680786412 1099.799714428484 1096.863914552031 364.2260109228982 1096.330238111005 292.9998974347104
1811 0.005 9.055 20 1065.018598644049 1033.541890164566 1033.778031892821 1100.02737590468 1099.758325165045 1099.800357082077 1096.866533551409 364.2300731583176 1096.330543838252 292.9998974482618
1812 0.005 9.06 20 1065.018180342812 1033.541950550648 1033.778093838015 1100.025875472879 1099.757549419646 1099.799613291063 1096.864650754203 364.234234489441 1096.330847304284 292.9998975295001
1813 0.005 9.065 20 1065.018081023873 1033.542011209788 1033.778154734427 1100.02647169739 1099.757918928988 1099.799948377281 1096.863939183606 364.2384526205921 1096.330417361704 292.9998975683985
1814 0.005 9.07 20 1065.018561328241 1033.542082279281 1033.778223836619 1100.027213777709 1099.758143831347 1099.800190152122 1096.866404179159 364.2425006048564 1096.33036888889 292.9998975612892
1815 0.005 9.075000000000001 20 1065.018226813381 1033.542142074021 1033.778285131556 1100.025759065948 1099.757386626795 1099.799436752101 1096.864733589084 364.2465825576799 1096.330736319301 292.9998974959613
1816 0.005 9.08 20 1065.01834651741 1033.542205318916 1033.778347848587 1100.026696229412 1099.758141716411 1099.800158753555 1096.864262960719 364.2507891264327 1096.33056665065 292.9998973717144
1817 0.005 9.085000000000001 20 1065.018677502854 1033.542277149825 1033.778417859424 1100.027241386311 1099.758137091653 1099.800192161726 1096.866630224686 364.2548379900889 1096.330298135684 292.9998973053796
1818 0.005 9.09 20 1065.018200541327 1033.542336562778 1033.778479205828 1100.025599641943 1099.757154523243 1099.799227141401 1096.864808866465 364.2588477437413 1096.330528662097 292.9998973479938
1819 0.005 9.095000000000001 20 1065.018578614056 1033.542401216642 1033.778542870948 1100.026834784583 1099.758299885312 1099.800308796453 1096.864394514831 364.2630177101377 1096.3307084288 292.9998973828313
1820 0.005 9.1 20 1065.018847290817 1033.542472921295 1033.778612892959 1100.027361578505 1099.758297566232 1099.800359860276 1096.866564703872 364.267129425778 1096.330415789269 292.9998975039969
1821 0.005 9.105 20 1065.018108406349 1033.542528989201 1033.778671670631 1100.025362486674 1099.756907431865 1099.79901884057 1096.864463417573 364.2711315680286 1096.330324782727 292.999897531213
1822 0.005 9.109999999999999 20 1065.018728686465 1033.542592846106 1033.778734218721 1100.026865269877 1099.758397093629 1099.800382619918 1096.864249426706 364.275266501392 1096.330869863379 292.9998975380671
1823 0.005 9.115 20 1065.019024481121 1033.54266422584 1033.778803669623 1100.027518023454 1099.758511861742 1099.800571321959 1096.866483233615 364.2793801189607 1096.330597712777 292.9998975978297
1824 0.005 9.120000000000001 20 1065.018011748938 1033.54271693029 1033.778859681897 1100.025127804092 1099.756656644664 1099.79879083078 1096.864192595125 364.283360049278 1096.330088161039 292.9998976252479
1825 0.005 9.125 20 1065.018856456438 1033.542780605514 1033.778921677429 1100.026830821039 1099.758358008074 1099.800301286319 1096.864322056319 364.287406684035 1096.330908970892 292.9998974935048
1826 0.005 9.130000000000001 20 1065.019272890185 1033.542854118447 1033.778992568471 1100.027769497069 1099.758763672156 1099.800813225974 1096.866784033721 364.291526601843 1096.330752458254 292.9998974666514
1827 0.005 9.135 20 1065.018081169093 1033.542907332079 1033.779049379539 1100.025088868366 1099.756562758221 1099.798702343317 1096.864404014171 364.2954885038013 1096.329960470961 292.9998974537176
1828 0.005 9.140000000000001 20 1065.018871441896 1033.542970808427 1033.779111430549 1100.026684144744 1099.758129498938 1099.80007108783 1096.864454914354 364.2994624493677 1096.330730410226 292.9998974337194
1829 0.005 9.145 20 1065.019550628941 1033.543046566433 1033.779184040667 1100.027967100891 1099.758972113416 1099.801006639851 1096.867004705818 364.3035718684253 1096.330914877707 292.999897437102
1830 0.005 9.15 20 1065.018212670981 1033.543099353697 1033.779240742379 1100.025146342171 1099.756643676067 1099.798792536244 1096.864340501169 364.3075562754987 1096.330006755867 292.9998975241419
1831 0.005 9.154999999999999 20 1065.018773245581 1033.543159871744 1033.779300615037 1100.026429999941 1099.757854047332 1099.799832662246 1096.864121107415 364.3114780076658 1096.330518867023 292.9998975240911
1832 0.005 9.16 20 1065.019710243441 1033.543235021062 1033.779372176519 1100.028021254708 1099.759086129353 1099.801106444482 1096.866866281223 364.3155577399727 1096.331070419525 292.9998974921179
1833 0.005 9.165000000000001 20 1065.018345209575 1033.543286752487 1033.77942766193 1100.025258361099 1099.756815838032 1099.798964310874 1096.864208950761 364.3195717360601 1096.33013880211 292.9998975409601
1834 0.005 9.17 20 1065.018664101847 1033.543343832215 1033.779484654981 1100.026184960406 1099.757585548686 1099.799586167436 1096.863861506476 364.3234746255513 1096.330275131678 292.9998974997666
1835 0.005 9.175000000000001 20 1065.019878330871 1033.543419614484 1033.779556302401 1100.028073245626 1099.75915635594 1099.801134247011 1096.866995797509 364.3274848163232 1096.331184284081 292.9998974041257
1836 0.005 9.18 20 1065.018619446803 1033.543473633479 1033.779613494922 1100.025503247019 1099.757059835748 1099.799190213266 1096.864519110901 364.3315110325838 1096.330311046527 292.99989738131
1837 0.005 9.185 20 1065.018677756712 1033.543530568156 1033.779670827913 1100.026078753912 1099.757423552997 1099.799434842167 1096.863996000584 364.3353864154773 1096.330084778054 292.9998973282385
1838 0.005 9.19 20 1065.019974694702 1033.543606806903 1033.779742911843 1100.027988605298 1099.759012576315 1099.800970338584 1096.8671797714 364.3393133045685 1096.331115781752 292.9998973607369
1839 0.005 9.195 20 1065.018873238592 1033.543663088278 1033.779801932031 1100.025723911645 1099.757288418007 1099.799411405931 1096.864739907389 364.3433495676959 1096.330471892909 292.999897442768
1840 0.005 9.200000000000001 20 1065.018753978356 1033.543719589885 1033.77985924452 1100.026077334806 1099.757421754589 1099.799449274428 1096.863963288044 364.3472455409058 1096.330044202869 292.9998975670792
1841 0.005 9.205 20 1065.019892091732 1033.543793071383 1033.779929201312 1100.027759977766 1099.758753953818 1099.800735226652 1096.86692418768 364.3511112457229 1096.33091921321 292.9998975273068
1842 0.005 9.210000000000001 20 1065.019046974409 1033.543848931946 1033.779987398352 1100.025800733097 1099.757422318069 1099.799543713942 1096.864610316583 364.3551359446293 1096.330626387117 292.9998975720598
1843 0.005 9.215 20 1065.018882140418 1033.543904078248 1033.780043272704 1100.026157914728 1099.757555532757 1099.799590303412 1096.863811769483 364.3590538255563 1096.330149345432 292.9998975624009
1844 0.005 9.220000000000001 20 1065.019774609486 1033.543974087554 1033.780110398656 1100.027505943107 1099.758477270561 1099.800496105929 1096.866605068207 364.3628839930334 1096.33068618545 292.9998974787982
1845 0.005 9.225 20 1065.019214213515 1033.544029866465 1033.780167959236 1100.025859869799 1099.757524206395 1099.799611946266 1096.864591038149 364.3668581586283 1096.330775116825 292.9998974226657
1846 0.005 9.23 20 1065.01909178405 1033.544085614296 1033.780224068043 1100.026350868161 1099.757777184627 1099.799803817063 1096.86390726678 364.3707970144657 1096.330316431689 292.9998973830312
1847 0.005 9.234999999999999 20 1065.019723554298 1033.544153961054 1033.780290067557 1100.027311461157 1099.758236770214 1099.800272966905 1096.866565842596 364.3746027214606 1096.330450664348 292.9998973817338
1848 0.005 9.24 20 1065.019387594435 1033.544211101656 1033.78034859685 1100.025873463107 1099.75751406386 1099.799561519194 1096.864860799812 364.3784871303955 1096.330820655657 292.999897435931
1849 0.005 9.245000000000001 20 1065.019371133703 1033.544269854166 1033.780407163986 1100.026607593184 1099.758025077091 1099.800042745274 1096.864286096918 364.3824367949627 1096.330468740982 292.9998974741689
1850 0.005 9.25 20 1065.019764190448 1033.544338141276 1033.780473599031 1100.027237569211 1099.758126624728 1099.800174564969 1096.86665565951 364.3862310224081 1096.330314771293 292.9998975424044
1851 0.005 9.255000000000001 20 1065.019389055136 1033.544394305884 1033.780531484888 1100.025716017154 1099.757304969752 1099.799360488423 1096.864840025866 364.390048659462 1096.330668678307 292.9998975582606
1852 0.005 9.26 20 1065.019570807797 1033.544453726378 1033.780590348917 1100.026760403557 1099.758219796388 1099.800239470125 1096.864260614959 364.3940043203768 1096.330634493677 292.9998975536884
1853 0.005 9.265000000000001 20 1065.019843605795 1033.544520428806 1033.780655456066 1100.02725422613 1099.758184574774 1099.800249481242 1096.86646866492 364.3978297173837 1096.330355495109 292.9998974509806
1854 0.005 9.27 20 1065.019262709735 1033.544573070468 1033.780710467194 1100.025472337279 1099.757049103615 1099.799143125166 1096.864480843264 364.4016014480663 1096.330464191776 292.9998974338804
1855 0.005 9.275 20 1065.019720998372 1033.544631998526 1033.780768380689 1100.026808595648 1099.758322316175 1099.800330853504 1096.864154116105 364.4055205141378 1096.33077645757 292.9998973474397
1856 0.005 9.279999999999999 20 1065.020005853472 1033.5446982808 1033.780832837991 1100.027389886385 1099.758366501889 1099.800431727315 1096.866413359125 364.4093741195624 1096.330481562169 292.9998973861512
1857 0.005 9.285 20 1065.019184834878 1033.544748694937 1033.780886055929 1100.025273859008 1099.756806867738 1099.79891800537 1096.864376232413 364.4131289004164 1096.330222816359 292.9998974436681
1858 0.005 9.290000000000001 20 1065.019942701393 1033.544809278654 1033.780944979387 1100.026900511764 1099.758417994223 1099.800378813952 1096.864419323961 364.416973830899 1096.330906990063 292.999897421873
1859 0.005 9.295 20 1065.020297884001 1033.544878569294 1033.781011970709 1100.027660977349 1099.758628905819 1099.800674557771 1096.866795607891 364.4208399368158 1096.330663882112 292.9998974575659
1860 0.005 9.300000000000001 20 1065.019177302939 1033.544928428259 1033.781065279444 1100.025124932246 1099.756600763891 1099.798732677719 1096.864450133816 364.4245554658889 1096.330012209108 292.9998975291761
1861 0.005 9.305 20 1065.020032948689 1033.544989340765 1033.781124550873 1100.026819795264 1099.758294635913 1099.800226306646 1096.864540066343 364.4283291892592 1096.330867394271 292.9998974672799
1862 0.005 9.31 20 1065.020524070939 1033.545060241663 1033.781192738152 1100.027884154256 1099.758874096895 1099.80091841482 1096.866918488304 364.4322090598438 1096.330837298932 292.9998973726659
1863 0.005 9.315 20 1065.019212314459 1033.545108395442 1033.781244835845 1100.025074232435 1099.756572776376 1099.798724181464 1096.864256884872 364.4359532376306 1096.329976073008 292.9998973340418
1864 0.005 9.32 20 1065.019913034642 1033.545165407797 1033.781300845902 1100.026549610569 1099.758011859057 1099.799971119684 1096.864156833693 364.4396744589137 1096.330659652155 292.9998973522454
1865 0.005 9.325000000000001 20 1065.020667030155 1033.545235555986 1033.781367765501 1100.027957966407 1099.759011208195 1099.801047553129 1096.8667703346 364.4435447361197 1096.330982570455 292.9998973630439
1866 0.005 9.33 20 1065.019325518722 1033.545282692447 1033.781418739933 1100.025153852739 1099.756692487094 1099.798844805896 1096.864160421475 364.4473070927488 1096.330047047747 292.9998974652709
1867 0.005 9.335000000000001 20 1065.01981944513 1033.545337186621 1033.781472729153 1100.026323372949 1099.757742542802 1099.799731127629 1096.863965341945 364.4509872194903 1096.330421215247 292.9998974590425
1868 0.005 9.34 20 1065.020869678191 1033.545408498041 1033.78154012664 1100.028047544756 1099.759119549368 1099.801125060394 1096.866946564881 364.4547986155323 1096.331106329839 292.9998975132659
1869 0.005 9.345000000000001 20 1065.019590827612 1033.545457854073 1033.781592868443 1100.025381790367 1099.75692114923 1099.799052530885 1096.864483291489 364.458576597261 1096.330211935417 292.9998975379602
1870 0.005 9.35 20 1065.019786912116 1033.545511812652 1033.781646878676 1100.026164290379 1099.757514317699 1099.79951257952 1096.86409413303 364.4622163003273 1096.330174666791 292.9998976001983
1871 0.005 9.355 20 1065.021083501582 1033.545585334889 1033.781716154823 1100.028108169476 1099.759152618673 1099.801109545381 1096.867254362747 364.465939373706 1096.331200983131 292.9998975428263
1872 0.005 9.359999999999999 20 1065.019827230559 1033.545636727844 1033.781770733166 1100.025621465352 1099.757175319249 1099.799302182707 1096.864647378051 364.4697427294208 1096.330393824733 292.9998974845124
1873 0.005 9.365 20 1065.019776885007 1033.545688786965 1033.781823558267 1100.026049350538 1099.757403758887 1099.79942646379 1096.863884200832 364.473396419789 1096.330066532887 292.9998974359851
1874 0.005 9.370000000000001 20 1065.021011430648 1033.545759275236 1033.781890248127 1100.027872447969 1099.758904292736 1099.800872547197 1096.866948824498 364.4770696487753 1096.331060318549 292.9998973604547
1875 0.005 9.375 20 1065.020011132127 1033.545810155532 1033.781943741183 1100.025736991909 1099.757346975719 1099.799476343438 1096.864527251192 364.4808853426574 1096.330549917544 292.9998973909653
1876 0.005 9.380000000000001 20 1065.019847868401 1033.545860622651 1033.781995040956 1100.026068798642 1099.757455022422 1099.799487925498 1096.863732909469 364.484567482164 1096.330089634486 292.9998974168403
1877 0.005 9.385 20 1065.020920044831 1033.545927894059 1033.782059017195 1100.027638519822 1099.758634208207 1099.80062888259 1096.866714426424 364.4881877310391 1096.330833964212 292.9998974189886
1878 0.005 9.390000000000001 20 1065.020175930448 1033.545979038625 1033.782112208532 1100.025822749812 1099.757467966958 1099.799574863874 1096.864545422648 364.4919639366339 1096.330685857672 292.9998974649862
1879 0.005 9.395 20 1065.020042369284 1033.546030361654 1033.782164096615 1100.026224564332 1099.757631117649 1099.799662587408 1096.863870280326 364.4956567157309 1096.330195317109 292.9998974699113
1880 0.005 9.4 20 1065.020868205317 1033.546096699727 1033.782227597685 1100.027458828379 1099.758389269298 1099.800404267693 1096.866762998668 364.4992428185902 1096.330585586351 292.9998975453395
1881 0.005 9.404999999999999 20 1065.020402118887 1033.546150588249 1033.782282975432 1100.025921742229 1099.7575552702 1099.79961883835 1096.864900651299 364.5029488225597 1096.330806219045 292.9998975167055
1882 0.005 9.41 20 1065.020308068659 1033.546204788355 1033.782337347247 1100.026485146926 1099.757886515655 1099.79990703139 1096.864213641493 364.5066666849132 1096.330376668449 292.9998974676444
1883 0.005 9.415000000000001 20 1065.020816583783 1033.546269655367 1033.782400140831 1100.027282532302 1099.758176049428 1099.800217273712 1096.866693991339 364.5102332716164 1096.330377900998 292.9998973975754
1884 0.005 9.42 20 1065.020469504364 1033.546323275285 1033.782455322063 1100.025839840935 1099.757460119075 1099.799504331139 1096.864883681692 364.5138513748587 1096.330798748141 292.9998974194897
1885 0.005 9.425000000000001 20 1065.020508722149 1033.546377811937 1033.782509664507 1100.026661714439 1099.758109599184 1099.800135592943 1096.864186961715 364.5175955940345 1096.330547470584 292.9998973921493
1886 0.005 9.43 20 1065.02079845606 1033.546440278854 1033.782570640851 1100.027189427179 1099.758116505454 1099.800180978868 1096.866384532617 364.5211947915558 1096.330321237343 292.9998974455983
1887 0.005 9.435 20 1065.020362741024 1033.546490064704 1033.782622376049 1100.025588344631 1099.757193603962 1099.799265961709 1096.864554195501 364.5247689133653 1096.330594963038 292.9998974680272
1888 0.005 9.44 20 1065.020678068477 1033.546544321 1033.782675879612 1100.026761624785 1099.758258121956 1099.800277617514 1096.864108650145 364.5285006851597 1096.330700912441 292.9998974984805
1889 0.005 9.445 20 1065.020933793995 1033.54660625221 1033.782736115048 1100.02728397404 1099.75824136588 1099.800307875425 1096.86636409374 364.5321136339831 1096.330397257429 292.9998975377345
1890 0.005 9.450000000000001 20 1065.020297821985 1033.546653899502 1033.782786193379 1100.025393932442 1099.756946553893 1099.799053412415 1096.86445284085 364.5356410465813 1096.330363178966 292.9998975631739
1891 0.005 9.455 20 1065.020883502456 1033.546710337613 1033.782841193639 1100.026874365583 1099.758378307392 1099.800366064797 1096.864383664883 364.5393157375424 1096.330829776035 292.9998974411679
1892 0.005 9.460000000000001 20 1065.021200035535 1033.546775196066 1033.782903910907 1100.027532807311 1099.75847988301 1099.800528987216 1096.866760633373 364.5429485172177 1096.330547848722 292.9998974208134
1893 0.005 9.465 20 1065.020255365107 1033.546822323764 1033.782954184823 1100.025216367381 1099.756705580378 1099.798827101937 1096.864514594582 364.5464464165089 1096.330119631313 292.9998974357248
1894 0.005 9.470000000000001 20 1065.021059459051 1033.546880041321 1033.78301026104 1100.026904951874 1099.758409441889 1099.800352801628 1096.864514530517 364.5500347234064 1096.330933457889 292.9998974524243
1895 0.005 9.475 20 1065.021418596584 1033.546945687894 1033.78307359108 1100.02774413106 1099.758730867205 1099.800781485572 1096.866779471977 364.5536973542389 1096.330741655483 292.9998974658606
1896 0.005 9.48 20 1065.020205129014 1033.546989831488 1033.783121578244 1100.025058848345 1099.756563136023 1099.798709412698 1096.864218588174 364.557211781171 1096.329994519433 292.9998975419408
1897 0.005 9.484999999999999 20 1065.020986468752 1033.547044591253 1033.783175032846 1100.026681413939 1099.758174930949 1099.800120480326 1096.864233697019 364.5607405643952 1096.330797372088 292.9998975069673
1898 0.005 9.49 20 1065.021591439414 1033.547110041474 1033.78323753469 1100.027887141722 1099.758924263201 1099.800968187915 1096.866710902201 364.5644164136784 1096.330901420625 292.999897525582
1899 0.005 9.495000000000001 20 1065.020255605689 1033.547153165633 1033.78328462523 1100.02507714425 1099.756598950178 1099.798752994902 1096.86411704645 364.5679488287519 1096.329987492344 292.9998975351987
1900 0.005 9.5 20 1065.020910925963 1033.547205263955 1033.78333580005 1100.026464987583 1099.757911177161 1099.79987636096 1096.864074920323 364.5714257301948 1096.33057352907 292.9998974052471
1901 0.005 9.505000000000001 20 1065.021772510673 1033.547272125349 1033.783399119893 1100.027999277905 1099.759053200251 1099.801078538073 1096.866873536153 364.5750607616417 1096.331020954918 292.9998973314771
1902 0.005 9.51 20 1065.020476244021 1033.547317107579 1033.78344763519 1100.025261360507 1099.756781298898 1099.798919579895 1096.864403611713 364.5786111240036 1096.330109421421 292.9998973200413
1903 0.005 9.515000000000001 20 1065.020869069441 1033.547368408962 1033.783498587167 1100.026285940168 1099.757654514523 1099.79963965127 1096.864168929551 364.5820491549056 1096.330311235271 292.999897348315
1904 0.005 9.52 20 1065.022024183214 1033.547437715103 1033.783563805438 1100.028119883363 1099.759169224409 1099.801150745496 1096.867190711112 364.5856116346076 1096.331170525614 292.9998974093961
1905 0.005 9.525 20 1065.020738011201 1033.547484772853 1033.783614223823 1100.025490576239 1099.75702361564 1099.799151898322 1096.864621784394 364.5891822994126 1096.33029039406 292.999897466716
1906 0.005 9.529999999999999 20 1065.020807248726 1033.547534225154 1033.783664114344 1100.026110990199 1099.757460259429 1099.799470268948 1096.86400202758 364.5926151417154 1096.330129619525 292.9998975245715
1907 0.005 9.535 20 1065.022065164069 1033.547602524676 1033.783728443758 1100.028004367904 1099.759059840223 1099.801023572696 1096.86704883937 364.5961068615792 1096.331169204551 292.9998974743488
1908 0.005 9.540000000000001 20 1065.020897835396 1033.54764927464 1033.78377820941 1100.025645561495 1099.757240379923 1099.79937271321 1096.864491335404 364.5997151789733 1096.330467855123 292.9998975405894
1909 0.005 9.545 20 1065.020778874057 1033.547696221619 1033.783826015714 1100.026017211297 1099.757392517864 1099.799423174922 1096.863728212562 364.6031731458143 1096.330051240901 292.9998975120203
1910 0.005 9.550000000000001 20 1065.021963366472 1033.54776136429 1033.783887549603 1100.027761659766 1099.758789948379 1099.800768983833 1096.866778870383 364.6066067443641 1096.330968676601 292.9998974344246
1911 0.005 9.555 20 1065.021060682726 1033.547808232653 1033.78393677182 1100.025762053597 1099.75739195063 1099.799518079152 1096.864488819318 364.6101962280692 1096.330592244406 292.9998974061491
1912 0.005 9.56 20 1065.020924878752 1033.547855658272 1033.783984808755 1100.026132195274 1099.757516589163 1099.799546126801 1096.863847869901 364.6136734316856 1096.330112330491 292.9998974263234
1913 0.005 9.565 20 1065.021901954027 1033.547919314712 1033.784045299775 1100.027576250203 1099.758530962698 1099.800535680974 1096.86681530026 364.6170603140549 1096.33071246469 292.9998974144322
1914 0.005 9.57 20 1065.021284702998 1033.547968620945 1033.784096363097 1100.025888033688 1099.757514268721 1099.799604015567 1096.864808476154 364.6205939461776 1096.330723270604 292.9998974451267
1915 0.005 9.575000000000001 20 1065.021175198255 1033.548018535821 1033.784146618322 1100.026352645844 1099.757737425301 1099.799757964307 1096.864156361365 364.6240775733219 1096.330268681204 292.999897451159
1916 0.005 9.58 20 1065.021842440618 1033.548081005144 1033.784206671723 1100.027385754896 1099.758290429057 1099.800319812366 1096.866774277166 364.6274343916297 1096.330488673877 292.9998975248085
1917 0.005 9.585000000000001 20 1065.021463184667 1033.54813141626 1033.784258605708 1100.025922430659 1099.757561733813 1099.799613621364 1096.864890298152 364.630891530362 1096.330858681432 292.9998975099476
1918 0.005 9.59 20 1065.021371245453 1033.548181744155 1033.784309125946 1100.02654563138 1099.757978758837 1099.800006281921 1096.864117297381 364.6344210940779 1096.330452281215 292.9998975671459
1919 0.005 9.595000000000001 20 1065.021772045835 1033.548240846491 1033.784366523858 1100.027194805625 1099.758123720265 1099.800177381269 1096.866405320949 364.6377994380495 1096.33035562689 292.9998975461256
1920 0.005 9.6 20 1065.021385918364 1033.548288387031 1033.784415844613 1100.02570719085 1099.757341160068 1099.799398221151 1096.864611307442 364.6412007886515 1096.330719754039 292.9998974395964
1921 0.005 9.605 20 1065.021539179389 1033.548338702572 1033.784465746408 1100.026688819176 1099.758168639939 1099.8001947671 1096.864061491102 364.6447381726019 1096.330615557763 292.9998973771256
1922 0.005 9.609999999999999 20 1065.021820217323 1033.548396681236 1033.784522109033 1100.027200503534 1099.758141897049 1099.800210051216 1096.866321515893 364.648128633921 1096.330331090143 292.9998973863763
1923 0.005 9.615 20 1065.021310919242 1033.54844230813 1033.784569793817 1100.025513289118 1099.757093952555 1099.79917734961 1096.864550159419 364.6514721281009 1096.330494765054 292.9998974048661
1924 0.005 9.620000000000001 20 1065.021760930155 1033.54849446543 1033.784620769509 1100.026822930935 1099.758304642083 1099.800310614775 1096.864336526649 364.6549751659113 1096.330729622378 292.9998973780914
1925 0.005 9.625 20 1065.022038785179 1033.548555161459 1033.784679557576 1100.027406141757 1099.758332750263 1099.800386801777 1096.866684976032 364.6583796669608 1096.330437625675 292.9998974156242
1926 0.005 9.630000000000001 20 1065.021285556205 1033.548600030774 1033.784727071637 1100.025352573392 1099.756861742834 1099.798968329104 1096.864625752695 364.6616790741078 1096.330257635417 292.9998974385314
1927 0.005 9.635 20 1065.021976914779 1033.548654215528 1033.78477979029 1100.026926194589 1099.758424606594 1099.800394317522 1096.864519271784 364.665112724893 1096.33089347365 292.9998974143646
1928 0.005 9.640000000000001 20 1065.02227203555 1033.548716214554 1033.784839681878 1100.027618389157 1099.758580327446 1099.800630835503 1096.866774263808 364.6685513001183 1096.330632725599 292.9998974647393
1929 0.005 9.645 20 1065.021194862948 1033.548758237258 1033.784885278103 1100.0251314851 1099.756634219012 1099.798770543735 1096.864320680994 364.6718524450649 1096.330068033665 292.999897472174
1930 0.005 9.65 20 1065.021999280834 1033.548810574534 1033.784936137188 1100.026803543061 1099.758325356124 1099.800269737728 1096.864299792308 364.6752195556217 1096.330908066379 292.9998973658029
1931 0.005 9.654999999999999 20 1065.022448928634 1033.548872381991 1033.784995426771 1100.02779461562 1099.758811860402 1099.800865448271 1096.866674269024 364.6786956217076 1096.330811198952 292.9998973445207
1932 0.005 9.66 20 1065.021168710268 1033.548911992831 1033.785038918797 1100.025041224151 1099.756558209005 1099.798708724383 1096.864112378275 364.6820065330717 1096.329980032707 292.9998974437485
1933 0.005 9.665000000000001 20 1065.021905883654 1033.548961878358 1033.785087686564 1100.026580664832 1099.75805974022 1099.800013199672 1096.864124746494 364.6853169974025 1096.330700501945 292.9998974297446
1934 0.005 9.67 20 1065.02263570069 1033.549024379629 1033.785146894089 1100.0279385199 1099.758983337852 1099.801020528274 1096.866792108095 364.6887760028478 1096.330939419264 292.9998974932565
1935 0.005 9.675000000000001 20 1065.021316517043 1033.54906491163 1033.785191195857 1100.025148125716 1099.756661510819 1099.798809083685 1096.864271131192 364.6921008263034 1096.330021867559 292.9998975004943
1936 0.005 9.68 20 1065.021860922621 1033.549114030803 1033.785239559044 1100.026399118712 1099.75779990157 1099.799775273586 1096.864196467259 364.695349656746 1096.33045597119 292.9998975145738
1937 0.005 9.685 20 1065.022868948626 1033.549179212719 1033.785300862436 1100.028078676636 1099.759113772835 1099.801119589089 1096.867135884043 364.6987538773054 1096.331074954348 292.9998975045658
1938 0.005 9.69 20 1065.021548226466 1033.549221962782 1033.785347163471 1100.025352476409 1099.75687019586 1099.79900762659 1096.864540717131 364.7021032641385 1096.330169717127 292.9998975755753
1939 0.005 9.695 20 1065.02179529569 1033.549269323151 1033.785394558172 1100.026208626447 1099.757564854608 1099.799561488794 1096.864102325395 364.7053358955981 1096.330236429411 292.9998975263783
1940 0.005 9.700000000000001 20 1065.023026865674 1033.549335134435 1033.785456304855 1100.028107280531 1099.75916937515 1099.80113709664 1096.867146484271 364.7086710903308 1096.331217456636 292.9998974071711
1941 0.005 9.705 20 1065.021742157393 1033.549378430842 1033.785502943647 1100.025545069209 1099.75711311561 1099.79924745585 1096.864502549847 364.7120628776464 1096.330369635393 292.9998973805916
1942 0.005 9.710000000000001 20 1065.021713648938 1033.549422401145 1033.78554765637 1100.026022868858 1099.757398727504 1099.799422535806 1096.863760654651 364.7153061710521 1096.330087750656 292.9998973334976
1943 0.005 9.715 20 1065.02295472592 1033.549485104291 1033.785606532754 1100.027887625013 1099.758944873871 1099.800914792228 1096.866847078773 364.7185809041773 1096.331092494277 292.9998973160241
1944 0.005 9.720000000000001 20 1065.021915443043 1033.549528328447 1033.785652433443 1100.025704623469 1099.757315873965 1099.799441978739 1096.864478518571 364.7219887187558 1096.33052607258 292.9998973561648
1945 0.005 9.725 20 1065.021760874016 1033.549571395523 1033.785696349786 1100.026035894048 1099.757418206174 1099.799451973185 1096.863715253903 364.7252459192381 1096.330062370591 292.9998974179014
1946 0.005 9.73 20 1065.022893064103 1033.549632676654 1033.785754098129 1100.027695355834 1099.758691015066 1099.800675868978 1096.866824375785 364.7284599266647 1096.330871937926 292.9998974244199
1947 0.005 9.734999999999999 20 1065.022113364601 1033.549677782959 1033.785801219127 1100.025832936646 1099.757443745438 1099.799552849003 1096.8647247812 364.7318320058828 1096.330636612088 292.999897452663
1948 0.005 9.74 20 1065.021989375942 1033.549723518081 1033.785847440689 1100.026234245999 1099.757602089641 1099.799624860914 1096.864076575829 364.7351006999809 1096.330163670523 292.9998974681606
1949 0.005 9.745000000000001 20 1065.022842676927 1033.549784276218 1033.785905323177 1100.027523728927 1099.758444780376 1099.800458417253 1096.8668893501 364.7382741146666 1096.330626265391 292.9998975135617
1950 0.005 9.75 20 1065.022329776281 1033.54983123815 1033.785953947612 1100.025933307271 1099.757562684863 1099.799633473834 1096.864895295931 364.7415854921945 1096.330805972486 292.999897420235
1951 0.005 9.755000000000001 20 1065.022181748279 1033.54987781859 1033.786000929291 1100.026417137163 1099.757825716053 1099.799853218766 1096.864110546641 364.7448907540505 1096.330340023295 292.9998973941036
1952 0.005 9.76 20 1065.022721829716 1033.549935286995 1033.786056433917 1100.027277081557 1099.758203162306 1099.8002466675 1096.86652992518 364.7480627628937 1096.330434928098 292.9998973547952
1953 0.005 9.765000000000001 20 1065.022351333174 1033.549980665642 1033.786103458403 1100.025823122235 1099.757481857749 1099.799535453438 1096.864681474603 364.7513037925518 1096.330824520349 292.9998973801351
1954 0.005 9.77 20 1065.022350889562 1033.550027038547 1033.786149751244 1100.026595677935 1099.758059875611 1099.80008626239 1096.864009186034 364.7546481774999 1096.330523242181 292.9998973431782
1955 0.005 9.775 20 1065.022701134443 1033.550081764451 1033.786202853879 1100.027168263527 1099.758102462433 1099.800163489632 1096.866323952986 364.7578423863292 1096.330316925566 292.999897449308
1956 0.005 9.779999999999999 20 1065.022295771803 1033.550124983546 1033.786247841024 1100.025637157644 1099.757248816549 1099.799310606031 1096.864588682289 364.7610174784545 1096.330641783724 292.9998974283857
1957 0.005 9.785 20 1065.022565492741 1033.550172868471 1033.786294941394 1100.026761167075 1099.758234350397 1099.8002512852 1096.864221877515 364.7643434500057 1096.330662011822 292.9998975406043
1958 0.005 9.790000000000001 20 1065.022845555814 1033.550228969161 1033.786349254752 1100.027290443174 1099.758212543046 1099.800270156146 1096.866565833488 364.767535109627 1096.330357943639 292.9998975011689
1959 0.005 9.795 20 1065.022254630311 1033.550272035578 1033.786394570285 1100.025476273889 1099.757006058491 1099.799099315918 1096.864707181815 364.770655196273 1096.33040070259 292.9998976042266
1960 0.005 9.800000000000001 20 1065.022789199184 1033.550322368997 1033.786443605452 1100.026888773956 1099.758364255852 1099.800356702962 1096.864495089551 364.7739354782369 1096.330797483635 292.9998975023068
1961 0.005 9.805 20 1065.023055852564 1033.550380085596 1033.786499446956 1100.02749054692 1099.758431539734 1099.800486569205 1096.866718627332 364.7771627567906 1096.330519170814 292.9998975602724
1962 0.005 9.81 20 1065.022163548259 1033.550420255847 1033.78654275424 1100.025248333864 1099.756758715776 1099.798879678254 1096.864435149813 364.7802741762202 1096.330183700875 292.9998974730798
1963 0.005 9.815 20 1065.022920543519 1033.550470300379 1033.786591306946 1100.026893190578 1099.758418740708 1099.800374057267 1096.864392733331 364.7834869446239 1096.330947499183 292.9998974743725
1964 0.005 9.82 20 1065.023227692491 1033.55052807807 1033.786646930235 1100.027660870229 1099.758662724019 1099.800720209369 1096.866604284597 364.7867572723976 1096.330713448071 292.999897465817
1965 0.005 9.825000000000001 20 1065.022069925354 1033.550564985945 1033.786687566084 1100.025059059751 1099.756578885205 1099.798721523159 1096.864125736892 364.7898761670269 1096.330023204251 292.9998975055257
1966 0.005 9.83 20 1065.022860183514 1033.550612664272 1033.786733864626 1100.026710769768 1099.758221022243 1099.800164582457 1096.864196329191 364.7930340002407 1096.330834224512 292.9998974637377
1967 0.005 9.835000000000001 20 1065.023432672994 1033.550671663218 1033.786789945213 1100.027865593627 1099.758889570381 1099.800934588495 1096.866742832108 364.7963112823683 1096.330866334661 292.9998974623669
1968 0.005 9.84 20 1065.022127539397 1033.550708434027 1033.786830528195 1100.025074707836 1099.756577877768 1099.798727738322 1096.864227090434 364.7994314511394 1096.329966280339 292.9998975300473
1969 0.005 9.845000000000001 20 1065.022828551856 1033.55075577754 1033.786876764722 1100.026541106784 1099.757970731697 1099.799924187689 1096.864298953013 364.8025143109842 1096.330607237855 292.9998974706707
1970 0.005 9.85 20 1065.023666644627 1033.550817405369 1033.786934829026 1100.028029498239 1099.759045693796 1099.801068353256 1096.867085046675 364.8057608942573 1096.330987694264 292.9998973948551
1971 0.005 9.855 20 1065.022326858773 1033.550856337994 1033.786977458926 1100.025242473007 1099.756739955458 1099.798881837118 1096.864491911863 364.8088982791081 1096.330072962685 292.999897353652
1972 0.005 9.859999999999999 20 1065.022749125674 1033.550901949507 1033.787022706665 1100.0263394911 1099.757712028817 1099.799698073987 1096.864193387162 364.8119504884569 1096.330373667762 292.9998973256152
1973 0.005 9.865 20 1065.023843527352 1033.550963929256 1033.787080845024 1100.028099045365 1099.759159546836 1099.801153943451 1096.867058114699 364.8151476303281 1096.331167458903 292.9998972424186
1974 0.005 9.870000000000001 20 1065.022486902656 1033.551002963959 1033.787123516272 1100.025406859727 1099.756963057816 1099.799101693391 1096.864413308517 364.8183319009502 1096.33026092957 292.9998973470367
1975 0.005 9.875 20 1065.0226251189 1033.551044866846 1033.787165824779 1100.026095196268 1099.757478842717 1099.799487787128 1096.863817837225 364.8213900126941 1096.330181079663 292.9998973581544
1976 0.005 9.880000000000001 20 1065.023899300773 1033.551105430357 1033.787222404111 1100.028013614208 1099.759097094128 1099.801062627307 1096.86691052689 364.8245139079878 1096.331207182636 292.9998974579545
1977 0.005 9.885 20 1065.02267718361 1033.551144582467 1033.787264627767 1100.025592848478 1099.757189246383 1099.799323259834 1096.864396252917 364.8277357053173 1096.330432735657 292.999897461622
1978 0.005 9.890000000000001 20 1065.0226152698 1033.55118503796 1033.787305823623 1100.026019073835 1099.757388804685 1099.79941259859 1096.863751092927 364.8307937684943 1096.330058556844 292.9998975162937
1979 0.005 9.895 20 1065.023846309932 1033.551244805819 1033.787361709627 1100.027835839165 1099.758849590937 1099.800817107073 1096.866961888751 364.8338473317516 1096.331006653766 292.9998974212539
1980 0.005 9.9 20 1065.022908104546 1033.551286759282 1033.78740597948 1100.025784920878 1099.757376571199 1099.799493402361 1096.864717809187 364.8370478803208 1096.330559900552 292.9998974633353
1981 0.005 9.904999999999999 20 1065.022756232589 1033.55132878073 1033.787448674478 1100.026130348392 1099.757481985556 1099.799510448919 1096.864021190744 364.8401159247355 1096.330078490019 292.9998974071582
1982 0.005 9.91 20 1065.023787632636 1033.55138768471 1033.78750427728 1100.027654846963 1099.758599081104 1099.800593187481 1096.866987637081 364.8431153170118 1096.330770079604 292.9998975273858
1983 0.005 9.915000000000001 20 1065.023103823932 1033.551431118384 1033.787549674617 1100.025900421497 1099.757514748085 1099.799609984843 1096.86483110936 364.8462803326028 1096.330723642525 292.999897502563
1984 0.005 9.92 20 1065.022926925931 1033.551473303277 1033.787592519321 1100.026287913943 1099.75768859191 1099.799718682212 1096.863973763922 364.8493912134167 1096.330241888196 292.9998975963221
1985 0.005 9.925000000000001 20 1065.023649869996 1033.551528736562 1033.787645576454 1100.027385365768 1099.758328863244 1099.800360353272 1096.866598563352 364.8523854750263 1096.330558260486 292.9998975663631
1986 0.005 9.93 20 1065.023217845437 1033.55157130578 1033.787689804411 1100.025882621011 1099.757551700941 1099.799616808618 1096.864687456485 364.8554869462088 1096.330848692134 292.9998976239845
1987 0.005 9.935 20 1065.023098164495 1033.55161382756 1033.787732586466 1100.026473648234 1099.757921145775 1099.799950543248 1096.863948857756 364.8586327088441 1096.330425961154 292.9998975935709
1988 0.005 9.94 20 1065.02354687555 1033.551666213694 1033.787783155932 1100.027193541445 1099.758130763747 1099.800183786248 1096.866344828375 364.8616320610179 1096.330366898002 292.9998976015298
1989 0.005 9.945 20 1065.023217390611 1033.551707366583 1033.787825859809 1100.02575448381 1099.757395985289 1099.799444490787 1096.864643147895 364.8646638998926 1096.330765060063 292.9998974556979
1990 0.005 9.950000000000001 20 1065.023317438075 1033.551751689417 1033.787869740112 1100.026679892934 1099.758136261639 1099.800157947453 1096.864158437374 364.8678196259025 1096.330575751357 292.9998974383328
1991 0.005 9.955 20 1065.023645982682 1033.551804785424 1033.787921070659 1100.027230812848 1099.758139453136 1099.80019416309 1096.866543030149 364.870816393759 1096.330321991104 292.9998974581886
1992 0.005 9.960000000000001 20 1065.023176641038 1033.551845791754 1033.787963968833 1100.025596572098 1099.757154865358 1099.799224585743 1096.864791631866 364.8737805199189 1096.330538777478 292.9998974712516
1993 0.005 9.965 20 1065.02354345261 1033.551892602238 1033.788009798276 1100.026836679878 1099.7582932372 1099.800300614169 1096.864438373787 364.876909561224 1096.330712248978 292.9998974578349
1994 0.005 9.970000000000001 20 1065.023806453024 1033.551946797625 1033.788062247901 1100.027373179703 1099.75829603571 1099.800354421887 1096.866660286035 364.8799330691281 1096.330421157733 292.9998974879733
1995 0.005 9.975 20 1065.023085878067 1033.551985709881 1033.788103833238 1100.025390607051 1099.756918729981 1099.799026199898 1096.864574906231 364.8828685600265 1096.330328813707 292.9998975287116
1996 0.005 9.98 20 1065.023698240538 1033.552032585789 1033.788149434128 1100.02688744985 1099.758404507156 1099.800388915311 1096.864351899913 364.885952252284 1096.330886063713 292.9998974331403
1997 0.005 9.984999999999999 20 1065.023959640957 1033.552086411592 1033.788201386668 1100.0275269898 1099.758513589936 1099.800572801714 1096.866530395563 364.8890196781573 1096.330606345917 292.999897396538
1998 0.005 9.99 20 1065.022948826641 1033.552121641285 1033.788240035814 1100.025137811178 1099.756665151234 1099.798798892051 1096.864196285001 364.8919539832032 1096.330113215041 292.999897344992
1999 0.005 9.995000000000001 20 1065.023756718928 1033.552167290089 1033.78828415052 1100.026823484463 1099.758358169797 1099.800304330904 1096.864247036335 364.8949733932133 1096.330930418161 292.999897300689
2000 0.005 10 20 1065.024167190145 1033.552222415817 1033.788336759808 1100.027757663615 1099.75876593596 1099.800817839553 1096.866664306422 364.8980710664661 1096.330778220185 292.9998973094904
2001 0.005 10.005 20 1065.022948604549 1033.552256933958 1033.788374985462 1100.025063383186 1099.756557507674 1099.798699202198 1096.864264769579 364.9010061304621 1096.329977839594 292.9998973754994
2002 0.005 10.01 20 1065.023739646517 1033.552302354334 1033.788418967996 1100.026670503639 1099.758126999272 1099.800067256572 1096.864401275047 364.9039410796559 1096.330740734602 292.9998973613024
2003 0.005 10.015 20 1065.024414644791 1033.552360565591 1033.788473998649 1100.027972395029 1099.758971005557 1099.801003286172 1096.86704059228 364.9070218523149 1096.330916979129 292.9998974052921
2004 0.005 10.02 20 1065.023075707067 1033.552396193486 1033.788513488144 1100.02515435206 1099.756638869246 1099.798785630133 1096.864427931402 364.9099668250998 1096.330002349177 292.9998974406516
2005 0.005 10.025 20 1065.023654978489 1033.552439947878 1033.788556519658 1100.026466442598 1099.757872409307 1099.799843994316 1096.864240958869 364.9128578639712 1096.33052777678 292.9998974744167
[truncated: 198,391 more chars]
