# Supplementary material for: Thermocouple Sensor Response in Hot Airstream
Source: Sensors (Basel). 2025 Jul 26;25(15):4634. doi: 10.3390/s25154634 (PMC12349096; doi:10.3390/s25154634)
Supplement: Supplementary file 1 [file sensors-25-04634-s001.zip › report-file-tc_11bR3.out]

"report-file-tc"
"Time Step" "delta-time etc.."
("TimeStep" "delta-time" "flow-time" "iters-per-timestep" "t_1" "t_sensor" "t0" "t1" "t2" "t3" "ty_1" "ty_10" "ty1" "ty10")
0 0.005 0 0 292.9999999999999 292.9999999999999 292.9999999999999 292.9999999999999 292.9999999999999 292.9999999999999 292.9999999999999 292.9999999999999 292.9999999999999 292.9999999999999
1 0.005 0.005 20 486.910945472687 295.1161704903467 294.3663821655533 1000.560333717664 1027.837836074742 1044.226797917897 962.0002027935824 489.9340435515008 975.6306871080114 513.1972651761977
2 0.005 0.01 20 550.5842409520159 299.3708163866634 297.7571630939405 1100.59893058064 1099.986971079848 1099.548453308336 1098.583585831552 382.6788171971086 1099.856119249668 377.0492925276185
3 0.005 0.015 20 707.6874467891062 305.0232462485324 302.8589383195347 1100.847253163061 1100.125685906198 1099.98074581298 1099.517371933817 364.6555243392676 1098.230526615426 322.031853128138
4 0.005 0.02 20 808.2462714341544 311.5529335433487 309.0908012485176 1100.663490587021 1100.01950927316 1099.953685304332 1098.078091658177 339.8237288028118 1097.170342282719 307.1852851651496
5 0.005 0.025 20 852.9246342649333 318.6080368033152 315.9884290141252 1100.592138724823 1099.990100188686 1099.952550855332 1097.387978547233 310.7560379782853 1096.685274847326 305.0826054527187
6 0.005 0.03 20 880.4993312421747 325.9500185726649 323.2493357269055 1100.573272895627 1099.982383634173 1099.949682615799 1096.966119400871 300.4665534132847 1096.596852692911 307.3991773551258
7 0.005 0.035 20 883.0396330152108 333.429170578046 330.6885264580554 1100.57336535619 1099.985505886271 1099.951369597454 1096.822921646264 297.2551015435697 1096.683398148568 310.3180430498574
8 0.005 0.04 20 877.2379833034942 340.971902465443 338.2040714092533 1100.58656740716 1099.993878721915 1099.957216129909 1096.784914623513 295.8721757674763 1096.78786333154 312.3240754938175
9 0.005 0.045 20 877.7344956835867 348.5335634581843 345.7430003288015 1100.595531450805 1099.999033139557 1099.956971365887 1096.822273866499 294.9036406451656 1096.84862910519 313.4449949323866
10 0.005 0.05 20 876.2061050191843 356.0912971102873 353.279502920969 1100.598300502729 1100.000379500169 1099.95996442127 1096.868963625135 294.3778806864091 1096.888721504841 314.0081601463998
11 0.005 0.055 20 876.1908795500765 363.6316294558133 360.8009179618632 1100.60190053807 1100.002203722306 1099.95649334255 1096.923561303523 294.2539237142959 1096.910602202074 314.208084409328
12 0.005 0.06 20 877.0221747972129 371.1480713424121 368.3004927859309 1100.606309170819 1100.004489322522 1099.961856627211 1096.963953027277 294.2110031929434 1096.925311225245 314.1642730839505
13 0.005 0.065 20 878.0762027089971 378.638233528327 375.7748608909012 1100.611169182704 1100.005811903906 1099.958823258008 1096.997888608025 294.1550275897543 1096.933855648929 313.9561730745694
14 0.005 0.07000000000000001 20 879.7258772129421 386.0989058471921 383.2213091329332 1100.611107703215 1100.005458172717 1099.96097776632 1097.016435114244 294.1212351584669 1096.937542433703 313.6380539218693
15 0.005 0.075 20 881.5752099628509 393.5267756031196 390.6370991097564 1100.610899493874 1100.005266641833 1099.960079478503 1097.029020942661 294.1223766693668 1096.943668267426 313.2483354676816
16 0.005 0.08 20 883.41299574075 400.9183164730618 398.0192331469763 1100.611701355187 1100.005287956869 1099.957880613025 1097.045546904546 294.1453963001314 1096.94178318489 312.8117063851677
17 0.005 0.08500000000000001 20 885.2916318316999 408.2697969030182 405.3643983039609 1100.611531974353 1100.004324398792 1099.958450255555 1097.052612254072 294.1822990522787 1096.946998464296 312.3473510279118
18 0.005 0.09 20 887.1287600778493 415.5776766029767 412.6693109349267 1100.610158120532 1100.002599656865 1099.954440813041 1097.064781323816 294.2300278149957 1096.947004130543 311.8666612968754
19 0.005 0.095 20 888.839999232648 422.8387254628945 419.930750617942 1100.618166563687 1100.008418440818 1099.961966197171 1097.081285425706 294.2818300457396 1096.952990794513 311.3773133084888
20 0.005 0.1 20 890.4047725123523 430.0501236128846 427.1457560974818 1100.614294213956 1100.004857924663 1099.955135569605 1097.085327809433 294.3308235810562 1096.954419789886 310.8844344927695
21 0.005 0.105 20 891.9128193929272 437.2099553995268 434.3118605778491 1100.621336911499 1100.010357968715 1099.963453086098 1097.104375080087 294.3724570087667 1096.95884133655 310.3924498781876
22 0.005 0.11 20 893.4151848208896 444.3160252632973 441.4266958967924 1100.614799463152 1100.004517434231 1099.955769222641 1097.105091086904 294.4049620495695 1096.961921498007 309.9042969266507
23 0.005 0.115 20 894.9180688125972 451.3665496312069 448.4883163315925 1100.620912727357 1100.008770848737 1099.961175551721 1097.119002464921 294.4285484560078 1096.965093331857 309.4221917364632
24 0.005 0.12 20 896.3646599959334 458.3596568648983 455.494756259317 1100.618602167991 1100.006302916799 1099.957760118528 1097.121631139551 294.4446788469088 1096.971179842939 308.950878829887
25 0.005 0.125 20 897.7763975345736 465.2939626470529 462.4445074612071 1100.622512557244 1100.009697101499 1099.960624325891 1097.136430773621 294.4547951172062 1096.972269742437 308.4946136486574
26 0.005 0.13 20 899.1582625876999 472.1680103415713 469.3370538800147 1100.623464712824 1100.009488077309 1099.961431962246 1097.143690382409 294.4604211510492 1096.978137500693 308.0512924037139
27 0.005 0.135 20 900.4849508608628 478.9808238165257 476.1733114413614 1100.622517301769 1100.008251294352 1099.95722704551 1097.153123372362 294.4626407767372 1096.979350725383 307.6201007228767
28 0.005 0.14 20 901.7823837417246 485.7317336258384 482.9497239671603 1100.626046357445 1100.010621948607 1099.961877250307 1097.161708089653 294.4625773976069 1096.984955362276 307.2016581182499
29 0.005 0.145 20 903.0629676457015 492.419456205005 489.6641249454348 1100.627930528413 1100.011112054091 1099.95868627963 1097.174922161033 294.4607708781959 1096.987808200647 306.7952223926151
30 0.005 0.15 20 904.3588190867807 499.0428486953003 496.3152046303957 1100.627935522369 1100.011290003049 1099.962647912844 1097.179549608151 294.4578140546282 1096.991606712298 306.3998653563515
31 0.005 0.155 20 905.6469777212823 505.6012606972815 502.9021030584602 1100.628920000484 1100.01252075609 1099.961597063798 1097.183808995017 294.4542289669942 1096.996694747337 306.0150343174797
32 0.005 0.16 20 906.9468109521891 512.0941904406204 509.4241997400788 1100.63081828099 1100.012774022504 1099.962850332447 1097.196969921158 294.4501188832746 1096.998240683486 305.6404447420465
33 0.005 0.165 20 908.2781981852899 518.521150239904 515.8809683166845 1100.630196346323 1100.011885035531 1099.960905399301 1097.201686473295 294.4457444876186 1097.003921727171 305.2755197075295
34 0.005 0.17 20 909.6264306413086 524.8818104070093 522.2720145118341 1100.632300983588 1100.012344929559 1099.960697842834 1097.211565327704 294.4412458006735 1097.004844630775 304.9196762093625
35 0.005 0.175 20 911.0035064401742 531.1759386889754 528.5970243071688 1100.633300301045 1100.014036644051 1099.964407194889 1097.212313827611 294.4368373345121 1097.011180966644 304.5723055987999
36 0.005 0.18 20 912.3816186498779 537.4033781687208 534.8557741974809 1100.633205836238 1100.012333963956 1099.958433880544 1097.223495450664 294.4326105168857 1097.011321921468 304.232809789571
37 0.005 0.185 20 913.7372321476568 543.5640933500898 541.0481096564247 1100.63353767257 1100.012869205169 1099.962921136123 1097.229280146028 294.4286532650007 1097.017075552695 303.9005748607948
38 0.005 0.19 20 915.078210605325 549.6580143637451 547.1739286148993 1100.635594713864 1100.014057284841 1099.959585760418 1097.235521824357 294.4250274590343 1097.019782852011 303.575079149915
39 0.005 0.195 20 916.4143050627254 555.6852201248057 553.2332297001224 1100.637521819523 1100.015942573233 1099.96536257542 1097.244475351963 294.4218002186161 1097.02277554449 303.2557936339538
40 0.005 0.2 20 917.7425366783388 561.645845732208 559.2260649820863 1100.639061224051 1100.015287629462 1099.96125863099 1097.251840655241 294.4189690924898 1097.027094085313 302.9422005617402
41 0.005 0.205 20 919.0717570588354 567.5400474521333 565.1525261092726 1100.63820230295 1100.015367363877 1099.964230654459 1097.256098973843 294.416615723238 1097.029764493038 302.6338825045293
42 0.005 0.21 20 920.4151212574651 573.368023909374 571.0127426634748 1100.636842673844 1100.013597260055 1099.960417900578 1097.256819080513 294.4146613636897 1097.034197510135 302.3305811075462
43 0.005 0.215 20 921.7443439259357 579.1300415163713 576.8069713907696 1100.641448008425 1100.017114333105 1099.963970666724 1097.268338785815 294.4131588067942 1097.035334203193 302.0320645644058
44 0.005 0.22 20 923.0617440786189 584.8263364873264 582.5354165231973 1100.640062926272 1100.015398892774 1099.963396421233 1097.268787574849 294.4120070181343 1097.04026232583 301.7382133936483
45 0.005 0.225 20 924.3821390783787 590.4572960900354 588.1983989972844 1100.641219126112 1100.015809112901 1099.960580880279 1097.277322263137 294.4111641330804 1097.040727991748 301.4489320904972
46 0.005 0.23 20 925.7080823799675 596.0232186105978 593.7962069462669 1100.643455698634 1100.017580868193 1099.965158385087 1097.281996921697 294.4105154209621 1097.045729637885 301.1642023469645
47 0.005 0.235 20 927.0344299118908 601.5244298636186 599.3291755765337 1100.642986532641 1100.016264546301 1099.959986074196 1097.28757438152 294.4100569410929 1097.048232997111 300.8841918628775
48 0.005 0.24 20 928.3605885666766 606.9613227938117 604.797663650312 1100.645629545153 1100.019066806048 1099.9665610626 1097.295614294741 294.4096839794594 1097.051404909073 300.6091585123673
49 0.005 0.245 20 929.7006253076429 612.3343776816115 610.2020992674821 1100.645076127318 1100.017973178484 1099.962776828635 1097.296226030444 294.4093519802229 1097.055958871833 300.3379309901865
50 0.005 0.25 20 931.0776556461022 617.6441232272192 615.5429257849429 1100.648981430913 1100.019766492204 1099.965823326618 1097.307766207509 294.4089866018361 1097.058351568212 300.0685222391759
51 0.005 0.255 20 932.4019076158261 622.890877654046 620.8205826814243 1100.644858864292 1100.016828419811 1099.962008414261 1097.30507642334 294.4085970505696 1097.062249236376 299.8024630836596
52 0.005 0.26 20 933.6730289532311 628.0751935875805 626.0355481228147 1100.648957631848 1100.019316491223 1099.964286468716 1097.315613648461 294.4080896798434 1097.063580469819 299.5406324056679
53 0.005 0.265 20 934.9381862438913 633.1975310935662 631.1882737242349 1100.646810266112 1100.017715803545 1099.964966029261 1097.314915482561 294.4074943197849 1097.068518506079 299.2838678009196
54 0.005 0.27 20 936.202575143228 638.2583954548137 636.279278085235 1100.648872419287 1100.018425966067 1099.961317546742 1097.32159062901 294.4067787566019 1097.06904942438 299.0321294158503
55 0.005 0.275 20 937.4560602770541 643.2583088163807 641.3090471159976 1100.64805314303 1100.01781809929 1099.964662778905 1097.324590617191 294.4059752668833 1097.073730668909 298.7855506962549
56 0.005 0.28 20 938.7182527491439 648.1977832212854 646.2781010309342 1100.648745159586 1100.018145987961 1099.960424734025 1097.329341662619 294.4050403618333 1097.075878363108 298.5435710091267
57 0.005 0.285 20 939.9689417189379 653.0773960505576 651.1869764285307 1100.652033046673 1100.021020453695 1099.96704887605 1097.336052897978 294.4039779462273 1097.078689244007 298.3062413325598
58 0.005 0.29 20 941.2101775637376 657.8976386485413 656.0361644162277 1100.651029096153 1100.018667039949 1099.960494491301 1097.336503312664 294.402898272738 1097.0820234138 298.0740329016281
59 0.005 0.295 20 942.4699042116674 662.6591087665106 660.8262534368326 1100.651989731201 1100.020107685368 1099.965891770033 1097.345052408754 294.401776492065 1097.084328210036 297.8478155506821
60 0.005 0.3 20 943.7365282104251 667.3623282350682 665.5577710907382 1100.651378004441 1100.019417150533 1099.962750398238 1097.343295956449 294.40071743647 1097.088710640327 297.6284071221519
61 0.005 0.305 20 945.0028482651182 672.007995254029 670.2312194705644 1100.655731249679 1100.021361603279 1099.964675111009 1097.354861625815 294.3997788093901 1097.089155592448 297.416138241689
62 0.005 0.31 20 946.2673699875681 676.5965323542457 674.8466258973109 1100.655742973294 1100.021106463348 1099.965282056954 1097.357564403156 294.3989518053171 1097.093886542675 297.2112763429151
63 0.005 0.315 20 947.5213174354906 681.1284834003162 679.4049953230448 1100.654177247436 1100.020397422172 1099.961415373682 1097.363919558034 294.3984167267113 1097.093567136953 297.0143754474596
64 0.005 0.32 20 948.7721399675492 685.6045412136355 683.9071460355676 1100.65760604889 1100.02271416384 1099.967257879375 1097.368204375644 294.3981349620037 1097.098573619216 296.8260098298017
65 0.005 0.325 20 950.0108029231028 690.0253092862815 688.3537130430545 1100.650954751219 1100.016306008254 1099.957509570928 1097.365791466727 294.3982617466542 1097.099367528974 296.6472890806413
66 0.005 0.33 20 951.244440834114 694.3914277004616 692.7453205621939 1100.653968306128 1100.01911681231 1099.964143025804 1097.371549072257 294.3988072025116 1097.102779161798 296.4788735794606
67 0.005 0.335 20 952.4693331427161 698.7035381878758 697.0826251678823 1100.656352307643 1100.021142912825 1099.963170445771 1097.374132970211 294.3998735531549 1097.107324509251 296.3213289156821
68 0.005 0.34 20 953.6872898481687 702.962286959097 701.3662501972399 1100.659723778828 1100.02315468353 1099.96678029279 1097.382564194494 294.401550286935 1097.109141617246 296.1752820810395
69 0.005 0.345 20 954.9003748726877 707.1681485454568 705.5966986425924 1100.651644240088 1100.016328672274 1099.959007132702 1097.378492428734 294.4038809821966 1097.112359726661 296.0411163522695
70 0.005 0.35 20 956.1157503479421 711.3220267755221 709.774774102992 1100.664080411832 1100.025923465087 1099.968354689791 1097.395756395583 294.4069557682255 1097.114369687494 295.9194792091437
71 0.005 0.355 20 957.3158903482612 715.4242877281905 713.9009442471474 1100.658863542057 1100.022375158332 1099.965666619293 1097.387767199225 294.4108627971007 1097.118321902922 295.8099092011435
72 0.005 0.36 20 958.5074476899121 719.4755795906917 717.9758420598466 1100.659264139035 1100.021612975563 1099.962912471324 1097.393978050248 294.4156611729131 1097.117418742826 295.7118104648363
73 0.005 0.365 20 959.6933559034884 723.4765012259189 722.0000886685278 1100.660258191053 1100.022694378767 1099.96678339934 1097.393740925476 294.421260342465 1097.12206464588 295.6244604949906
74 0.005 0.37 20 960.8681311459419 727.427645197885 725.9742720375355 1100.658996693507 1100.020545524731 1099.960938823741 1097.397906695835 294.4277264090054 1097.122733558121 295.5474814218861
75 0.005 0.375 20 962.0346606938868 731.3296564780943 729.8990164448288 1100.662737469781 1100.024358484557 1099.967645136905 1097.403089749541 294.4350404110755 1097.126544545195 295.4804518307259
76 0.005 0.38 20 963.1802938006067 735.1830741159079 733.7748779101206 1100.659792667337 1100.020817338917 1099.961001702775 1097.403274362177 294.4432275794376 1097.128425321894 295.4228424654511
77 0.005 0.385 20 964.3150275742162 738.9885590994361 737.602493628273 1100.665796659721 1100.026103380864 1099.969243116918 1097.414640505198 294.4522140048765 1097.131900411696 295.374376943229
78 0.005 0.39 20 965.436457331755 742.7465907614628 741.3823720573668 1100.660506258894 1100.021482584341 1099.961945066943 1097.412020109486 294.4619982297434 1097.134947474091 295.3350135593903
79 0.005 0.395 20 966.5480532531187 746.457825163457 745.115145946245 1100.664552556629 1100.024497769913 1099.968371511364 1097.417751854219 294.4724724947677 1097.137247487664 295.3043298135366
80 0.005 0.4 20 967.6454854918281 750.1227952098837 748.8013642921353 1100.660919812659 1100.021209643926 1099.963290683696 1097.414187546407 294.4836247048204 1097.14095993355 295.2819214708202
81 0.005 0.405 20 968.7359263585006 753.7421051857229 752.4416326262764 1100.665546435476 1100.024757987752 1099.965517758345 1097.424247063736 294.4953871462464 1097.140512964592 295.2673957668072
82 0.005 0.41 20 969.8256192752769 757.3162675903874 756.0364765669092 1100.664964931652 1100.023990441772 1099.966990287944 1097.422140335848 294.507790742923 1097.146011061582 295.2605719598695
83 0.005 0.415 20 970.9084551727315 760.8458417482409 759.5864609586018 1100.666324245565 1100.024879820699 1099.96337682757 1097.42909161942 294.5207240357419 1097.145033367631 295.2613057109857
84 0.005 0.42 20 971.984422237004 764.3313453811796 763.0921044967433 1100.664951122576 1100.023226107923 1099.965976806738 1097.427980917058 294.534155792298 1097.150013551809 295.2695120674475
85 0.005 0.425 20 973.0501512684369 767.7733542944987 766.5539751467353 1100.667021089742 1100.024041606983 1099.962816805915 1097.432405080586 294.5480248525137 1097.149437851582 295.2851984460754
86 0.005 0.43 20 974.1060996358282 771.1723986960121 769.9726014170762 1100.668022068804 1100.024993009382 1099.96763419353 1097.435921793277 294.5623164602749 1097.152573984344 295.3082749290501
87 0.005 0.435 20 975.1593411802612 774.5289535400921 773.3484782435352 1100.664801756305 1100.022294621011 1099.961329119817 1097.43535711189 294.5769977063568 1097.154175516843 295.338746649758
88 0.005 0.44 20 976.2066469824114 777.8436363811841 776.6821943944044 1100.670165960064 1100.027014877264 1099.969111909512 1097.443372244069 294.5919864034428 1097.156169660969 295.3765033354366
89 0.005 0.445 20 977.2375890302025 781.1168730302908 779.9742160726709 1100.665705794988 1100.023119564751 1099.962433830467 1097.43991964811 294.6072851943394 1097.159022098652 295.4212926093606
90 0.005 0.45 20 978.2694626072055 784.3492920599218 783.225145947853 1100.670896443999 1100.026707958823 1099.968090963746 1097.449398281461 294.6228828954859 1097.159686118217 295.4732989108867
91 0.005 0.455 20 979.2943247283831 787.54131849394 786.4354305287902 1100.667196180301 1100.024298785704 1099.965297608451 1097.445133486843 294.6387682991733 1097.163039170501 295.5331158845531
92 0.005 0.46 20 980.3105773283377 790.6935171411569 789.6056209396085 1100.668111788614 1100.024587366629 1099.965245558773 1097.45181983837 294.6549149654359 1097.162709830098 295.6007600077991
93 0.005 0.465 20 981.3273636644511 793.8063889748996 792.7362159821921 1100.670141493503 1100.025979984456 1099.967421581196 1097.450619420886 294.67132570737 1097.16807802164 295.6762983377495
94 0.005 0.47 20 982.3369675441932 796.8804251390687 795.8277300457059 1100.672006392205 1100.027794474393 1099.965548540163 1097.456201799248 294.687981810615 1097.16670659905 295.759774421772
95 0.005 0.475 20 983.3420543400986 799.9160751482535 798.8806037099422 1100.671560139064 1100.026323171795 1099.967409478362 1097.456032902239 294.7048611149629 1097.171762637063 295.8511425989699
96 0.005 0.48 20 984.3375110006161 802.9138217671941 801.8953381512054 1100.670562717065 1100.025541678245 1099.963634559944 1097.459552431043 294.7220157184079 1097.16983177518 295.9510519441201
97 0.005 0.485 20 985.3245731552033 805.8741774798073 804.8724242955373 1100.671559748642 1100.026393590912 1099.968336396247 1097.463869731067 294.7393902467039 1097.172321035716 296.0606357942296
98 0.005 0.49 20 986.3025008009108 808.7975942588308 807.8123319919855 1100.672354377874 1100.026123483656 1099.963623042729 1097.464465714581 294.7569904232006 1097.173848960737 296.1804526499987
99 0.005 0.495 20 987.2766236051175 811.6845509299292 810.7155430455941 1100.674305650676 1100.028011913677 1099.969202903759 1097.469711895856 294.7749076790798 1097.175671577596 296.3042568486024
100 0.005 0.5 20 988.2436289645198 814.5354546711634 813.5824748702886 1100.673328055826 1100.027178147923 1099.965057067116 1097.469257934938 294.7930657973798 1097.178707028026 296.4327635875528
101 0.005 0.505 20 989.1973936846746 817.3507866175089 816.413611625292 1100.672261870933 1100.026838366766 1099.967944738091 1097.472810695028 294.8115990326773 1097.178929951847 296.5674326977824
102 0.005 0.51 20 990.1466342949556 820.1310028454503 819.209400433157 1100.672666072046 1100.026618298416 1099.965867990489 1097.469500186707 294.8304942460713 1097.182332139632 296.7086983196575
103 0.005 0.515 20 991.083277830538 822.8765788928274 821.9703238856572 1100.675519802428 1100.029247625044 1099.968068972403 1097.4773744907 294.8496864666284 1097.181776345923 296.8565112562122
104 0.005 0.52 20 992.0121621825659 825.5879070453904 824.6967806251939 1100.673237661886 1100.026743515109 1099.968201401992 1097.474868190017 294.8693068487395 1097.186072261715 297.010531466036
105 0.005 0.525 20 992.9315030607161 828.2654522012243 827.3892405947687 1100.674331163468 1100.026968373788 1099.964219765715 1097.480922458832 294.8893789937204 1097.18435424509 297.1703519522786
106 0.005 0.53 20 993.8354797112609 830.9096291135463 830.0481141544113 1100.675725466075 1100.028370028045 1099.968748273846 1097.478249559396 294.9098969692593 1097.189269300641 297.333762582633
107 0.005 0.535 20 994.7272439559182 833.5208374436817 832.6738197066645 1100.674187330912 1100.026591927058 1099.964220563994 1097.483404983955 294.9309545916883 1097.187821762277 297.4989103565305
108 0.005 0.54 20 995.6122931060149 836.0995471906358 835.2668133292992 1100.678575930304 1100.030923830986 1099.97199153123 1097.4856609851 294.9525090283893 1097.191352524171 297.6649265049885
109 0.005 0.545 20 996.4886884341884 838.6461449943484 837.8274833696823 1100.676977645799 1100.028298451476 1099.964545414215 1097.490399969549 294.9746325317731 1097.191998445905 297.8294900353225
110 0.005 0.55 20 997.355685206627 841.1610441372387 840.3562678550629 1100.681435464209 1100.032994132396 1099.973252364616 1097.493116245669 294.9973252556097 1097.194147268918 297.9908240170743
111 0.005 0.555 20 998.2146085475937 843.6445624059252 842.8535027448091 1100.674998297571 1100.026718285895 1099.963884459309 1097.489423767562 295.0207024723976 1097.19549152753 298.1474692123014
112 0.005 0.5600000000000001 20 999.0641581230857 846.0971857117868 845.3196437222708 1100.678262387974 1100.029496973945 1099.969091605851 1097.49591937227 295.0447720138661 1097.195852644994 298.2976620228693
113 0.005 0.5650000000000001 20 999.9039535935897 848.5192675294363 847.7550532836043 1100.676491895247 1100.028019973282 1099.966672084372 1097.492570136184 295.0695435112517 1097.199919294262 298.4398264632172
114 0.005 0.5700000000000001 20 1000.728415455443 850.9112296843377 850.1601547593021 1100.678785793407 1100.029796690527 1099.967688966098 1097.499377996938 295.0950511766224 1097.197964223718 298.571682480259
115 0.005 0.5750000000000001 20 1001.547339691166 853.2734171267758 852.5352950823251 1100.67675051905 1100.027789648952 1099.968502940283 1097.496136418217 295.1213790768787 1097.20193089291 298.6907461978453
116 0.005 0.58 20 1002.358171858343 855.6062697982049 854.880915988426 1100.681006026847 1100.030536078018 1099.966144733258 1097.505911647643 295.1485295862922 1097.200432230673 298.7956272848718
117 0.005 0.585 20 1003.157656622202 857.9100640544286 857.1973177368777 1100.677137799105 1100.028067519003 1099.968718853901 1097.498551507953 295.1765611253495 1097.20493967642 298.886178231757
118 0.005 0.59 20 1003.950365269222 860.1852019475582 859.4848910102158 1100.678862236654 1100.029309383678 1099.965611147823 1097.501819139132 295.2054617158452 1097.203772564771 298.9632815503321
119 0.005 0.595 20 1004.738799967332 862.4320552221845 861.7439997081821 1100.679488812626 1100.029627386479 1099.97008375007 1097.506311403078 295.235300784584 1097.205434344288 299.0296452494836
120 0.005 0.6 20 1005.523715473891 864.6510125507787 863.9750370014036 1100.681987289835 1100.030459770159 1099.965628307672 1097.511827595979 295.2660808075723 1097.207260506699 299.0749754059707
121 0.005 0.605 20 1006.297314305332 866.8423596006141 866.1783149312278 1100.680134524039 1100.030141511189 1099.970343958355 1097.510729708465 295.2978170741041 1097.207869092675 299.0977728589984
122 0.005 0.61 20 1007.067463462552 869.0064896936539 868.3541987008582 1100.681111476969 1100.03019048963 1099.966524071372 1097.511727932785 295.3305955983202 1097.211180130979 299.1163185580032
123 0.005 0.615 20 1007.8261678963 871.1437243851691 870.5030318275609 1100.68111648817 1100.031013409638 1099.96916468956 1097.514916572275 295.3643702082951 1097.210949473144 299.1395515871471
124 0.005 0.62 20 1008.578830122867 873.2543761969451 872.625075629204 1100.678422665306 1100.027825186564 1099.965991561648 1097.510887153567 295.399150005335 1097.213142555575 299.1643338284191
125 0.005 0.625 20 1009.323875360723 875.3388050896356 874.720643017483 1100.681173047514 1100.030032675539 1099.967303386585 1097.517930010969 295.4349902967467 1097.211693735604 299.1835371425926
126 0.005 0.63 20 1010.065280950335 877.3973546004744 876.7901704094705 1100.685017621289 1100.032761390273 1099.972312427521 1097.520891348813 295.4718640704777 1097.217390300134 299.1903707679588
127 0.005 0.635 20 1010.793631936312 879.4303321684073 878.8340009206574 1100.684228404838 1100.032886456586 1099.968183068033 1097.519340968913 295.5098253919021 1097.214947350112 299.1811083624328
128 0.005 0.64 20 1011.518884581333 881.4380842948523 880.8524457757908 1100.683812399171 1100.031227575481 1099.970029778862 1097.521161293213 295.5487850900681 1097.218747631717 299.1540520527436
129 0.005 0.645 20 1012.23358720824 883.4209260978641 882.8458414274858 1100.682547636196 1100.031002081462 1099.966991188184 1097.520822344736 295.5887909867096 1097.217776799781 299.1140598675707
130 0.005 0.65 20 1012.941965021867 885.3792304350555 884.8145439155827 1100.68406183098 1100.031423155943 1099.970215953709 1097.525453408264 295.62980404777 1097.219243988968 299.0687661709636
131 0.005 0.655 20 1013.641194667337 887.313254071406 886.7588326475113 1100.682509374782 1100.030291626952 1099.964879465866 1097.523988483459 295.6718305496958 1097.220157045996 299.0234613956528
132 0.005 0.66 20 1014.333795484449 889.2233662108238 888.6790616516815 1100.685251727602 1100.032570967846 1099.971316071941 1097.53024697185 295.7148224300921 1097.22095214854 298.9766226494423
133 0.005 0.665 20 1015.018949106406 891.1098139924031 890.5754931770761 1100.682101401491 1100.029995560984 1099.965962420318 1097.5244381298 295.7587370161612 1097.223527457686 298.9257874060854
134 0.005 0.67 20 1015.696697929296 892.9729778753906 892.4484939580057 1100.686215373327 1100.033121069035 1099.9706095439 1097.533890600409 295.8035774070324 1097.223234616887 298.8669281119637
135 0.005 0.675 20 1016.367027399965 894.8130593416738 894.2982888282202 1100.682027656124 1100.02915215616 1099.96631263976 1097.526663999472 295.849314766187 1097.225611996665 298.7986413391654
136 0.005 0.68 20 1017.030326012901 896.6304008774189 896.125211120405 1100.681708760982 1100.029090630096 1099.966634201956 1097.531666937935 295.8959144404622 1097.224144116866 298.7240018959478
137 0.005 0.6850000000000001 20 1017.691473595711 898.4253248033177 897.9295718456631 1100.684224140211 1100.031160207378 1099.970142706871 1097.531005906657 295.9433391660602 1097.228367638548 298.6430018242393
138 0.005 0.6900000000000001 20 1018.34051235233 900.1980568318377 899.7116268485707 1100.679953787456 1100.026861692107 1099.963178104822 1097.533567125736 295.9915391719974 1097.225321433757 298.5579227328662
139 0.005 0.6950000000000001 20 1018.989865695378 901.948954012661 901.4717016296402 1100.684414803585 1100.030746873155 1099.969833309748 1097.532448356723 296.0404895237847 1097.229951154911 298.4703751244948
140 0.005 0.7000000000000001 20 1019.630124694216 903.6782587774063 903.2100675631377 1100.684130521016 1100.03000926127 1099.965010022732 1097.535711528485 296.0902074598292 1097.228337317307 298.380235952717
141 0.005 0.705 20 1020.26621792366 905.3862694366595 904.9270091776335 1100.685904105163 1100.032035661982 1099.97105235331 1097.538313513281 296.1406350736994 1097.230575903699 298.2878174107046
142 0.005 0.71 20 1020.895680203194 907.0732282210936 906.622783746087 1100.684898329262 1100.031352542627 1099.965590876134 1097.537206319858 296.1917774989676 1097.231551374345 298.1947322784084
143 0.005 0.715 20 1021.520478897545 908.7394529140848 908.297693809234 1100.688518601178 1100.033373748329 1099.971167985318 1097.542743700891 296.2435931387241 1097.233102365623 298.1026294589005
144 0.005 0.72 20 1022.135905321664 910.3851090946747 909.9519322299911 1100.684549322679 1100.030037057728 1099.965716656483 1097.537575795513 296.296113292506 1097.234498305206 298.0145064347954
145 0.005 0.725 20 1022.745396617882 912.0105173971951 911.5858008281089 1100.685688945177 1100.031669533246 1099.969524026192 1097.543844450913 296.3492618802792 1097.23391523216 297.9308329955352
146 0.005 0.73 20 1023.351136172839 913.6159308094235 913.1995554102997 1100.686452528339 1100.032672763388 1099.969639285082 1097.538906130581 296.402982171589 1097.23722401491 297.8481342050927
147 0.005 0.735 20 1023.948414452616 915.2016117325753 914.7934630004411 1100.687519792043 1100.032980257723 1099.969387925077 1097.546172515155 296.4573202907507 1097.234767706933 297.7673825955278
148 0.005 0.74 20 1024.543620985506 916.7678184075133 916.3677719996363 1100.688310906919 1100.032390101719 1099.970502800782 1097.547235668764 296.5122712656611 1097.23887046073 297.6876197266181
149 0.005 0.745 20 1025.127370361186 918.3147610687481 917.9227230847634 1100.687259661145 1100.031652979171 1099.966568686311 1097.548061894213 296.5678092050842 1097.235636739143 297.6085786483274
150 0.005 0.75 20 1025.707102065398 919.842655731352 919.4585234257655 1100.682664199461 1100.027949128537 1099.966330407191 1097.542618672304 296.6239036963389 1097.239331180269 297.5302377206705
151 0.005 0.755 20 1026.283978791083 921.3518545136864 920.9755110338659 1100.687546350675 1100.032545557512 1099.966956110297 1097.549252553521 296.6805587573679 1097.238705605076 297.4522377754615
152 0.005 0.76 20 1026.855404645853 922.8425349760689 922.4738796734606 1100.687501806324 1100.032346974382 1099.970472513639 1097.549914603501 296.7378215931892 1097.240252522731 297.37418885814
153 0.005 0.765 20 1027.422842970471 924.314932228104 923.9538654296304 1100.686041974885 1100.030843382623 1099.964385431678 1097.549570113241 296.7955954534555 1097.240620047534 297.2956885008967
154 0.005 0.77 20 1027.985665017748 925.7693201575393 925.415733056238 1100.689340889086 1100.033885419987 1099.971470680856 1097.554755254889 296.8538805985818 1097.241807590833 297.2162196518668
155 0.005 0.775 20 1028.541155353589 927.2058597994422 926.8596595048516 1100.686527688858 1100.031249801114 1099.965677224587 1097.55018777525 296.9126999292293 1097.243511571256 297.1349281436894
156 0.005 0.78 20 1029.088475951977 928.6248244743588 928.2859092692855 1100.688864582628 1100.033327715506 1099.970644440486 1097.556106418853 296.9720231538374 1097.24285510744 297.0533975851477
157 0.005 0.785 20 1029.627477306851 930.0263787684793 929.694658597138 1100.686050120207 1100.030279298113 1099.966107648329 1097.551229982525 297.0319034614573 1097.245022457005 296.972672804762
158 0.005 0.79 20 1030.159563191729 931.4107963099784 931.0861762641478 1100.689244201605 1100.033359967102 1099.969398624204 1097.557956042526 297.0922481659929 1097.24348253311 296.8883570038129
159 0.005 0.795 20 1030.68728690939 932.7782551616383 932.4606435117502 1100.687601615031 1100.031637681129 1099.969673631337 1097.553253969921 297.1531309390368 1097.24685120986 296.8030638897156
160 0.005 0.8 20 1031.206044429776 934.1289902733292 933.8182981209627 1100.689199681772 1100.0330012819 1099.966695511216 1097.559668813057 297.2144821576539 1097.24451438154 296.7177597077717
161 0.005 0.805 20 1031.720503594994 935.4631963211517 935.159331365705 1100.688008304329 1100.031741751128 1099.968870064127 1097.555456980104 297.2763438668372 1097.248342566862 296.6326553832249
162 0.005 0.8100000000000001 20 1032.227688259071 936.7811007869951 936.4839743238042 1100.688019613258 1100.031535715041 1099.965936483905 1097.55922712916 297.338720825737 1097.246941015549 296.548106122808
163 0.005 0.8150000000000001 20 1032.732462666203 938.0829316688319 937.7924491900662 1100.692134861502 1100.035450691607 1099.972661727179 1097.560047243247 297.4015637034653 1097.249574033397 296.4651344310354
164 0.005 0.8200000000000001 20 1033.22815548339 939.3688208131457 939.084904894155 1100.687739071789 1100.031337911875 1099.964590330243 1097.560800525077 297.4648611466571 1097.248882522626 296.3838812584866
165 0.005 0.8250000000000001 20 1033.721925215539 940.639061351832 940.3616118656219 1100.692746662156 1100.035220830722 1099.972183224314 1097.565081687631 297.5285890438466 1097.250800956631 296.2990821669325
166 0.005 0.8300000000000001 20 1034.20722444643 941.8937507499398 941.6226985933048 1100.688516100525 1100.031685293593 1099.964973708684 1097.560676981856 297.5928244481692 1097.251004417447 296.2137252450332
167 0.005 0.835 20 1034.688717832341 943.133155225654 942.8684095580517 1100.690732341091 1100.033853276705 1099.970773681139 1097.56618088437 297.6575742088307 1097.250727167119 296.1300437832076
168 0.005 0.84 20 1035.164982069627 944.3573948182051 944.098876775212 1100.687250353761 1100.030819019586 1099.966920594815 1097.561435501936 297.7227339376095 1097.252821299704 296.0487055568799
169 0.005 0.845 20 1035.63642175875 945.5667398725043 945.3143606782685 1100.691489567463 1100.034215958577 1099.970162192948 1097.567901911029 297.7883232743378 1097.251233360194 295.9700009194182
170 0.005 0.85 20 1036.104516140954 946.7613293310238 946.5150090505123 1100.689899463309 1100.032895760708 1099.970452271934 1097.563289173496 297.8543168068981 1097.255049733746 295.8940054985026
171 0.005 0.855 20 1036.565141246935 947.9413929458971 947.7010506824719 1100.692367469769 1100.034351913682 1099.967642654575 1097.572058406979 297.9207449199221 1097.252483755499 295.8221938606017
172 0.005 0.86 20 1037.013074596682 949.1070178720532 948.8725798253126 1100.689712000088 1100.033016152361 1099.970689231298 1097.56498205109 297.9876461276949 1097.256478744809 295.7532889178922
173 0.005 0.865 20 1037.442542439255 950.2584338309755 950.0298264981946 1100.691972036213 1100.034646262136 1099.967667514158 1097.568141709221 298.0549338362022 1097.255269779528 295.6864311837298
174 0.005 0.87 20 1037.888539710613 951.3958304323958 951.1729727449234 1100.692704136646 1100.035185659733 1099.972197910881 1097.570742363667 298.1227091751985 1097.257311105105 295.621368616461
175 0.005 0.875 20 1038.332443955371 952.5193599606793 952.3021855436965 1100.690880403514 1100.033066760404 1099.966107665176 1097.568859248488 298.1907192324092 1097.257311585011 295.5578262087727
176 0.005 0.88 20 1038.771356945725 953.6292498213904 953.4176728734939 1100.693253471807 1100.034892129067 1099.971423304984 1097.573660553553 298.2593353752545 1097.257496206522 295.4955401324276
177 0.005 0.885 20 1039.204618326351 954.7256171324583 954.5195719205216 1100.690468133958 1100.032795235343 1099.966175850314 1097.569031578362 298.3283641472309 1097.258792084788 295.4343053758477
178 0.005 0.89 20 1039.632753256178 955.8086623429033 955.6080741094308 1100.692126221485 1100.034415421208 1099.9711969677 1097.575001861076 298.3977007081575 1097.257623714039 295.3740778219093
179 0.005 0.895 20 1040.057507436282 956.8785250516743 956.6833236166552 1100.689851771651 1100.032078882197 1099.967740629265 1097.569782170963 298.4673818279142 1097.260378517732 295.3147590711388
180 0.005 0.9 20 1040.479030497871 957.9354664268361 957.7455695354047 1100.697210665516 1100.037719746007 1099.972802696502 1097.584005738709 298.5374522572284 1097.259237728505 295.2563138289324
181 0.005 0.905 20 1040.893844855083 958.979514726516 958.7948729867538 1100.693260679774 1100.035508882956 1099.972431770069 1097.570923664479 298.6079066604029 1097.262769324232 295.1988020540525
182 0.005 0.91 20 1041.305187719172 960.0109270406886 959.8314595409357 1100.695949695405 1100.036306225202 1099.968873836329 1097.58364000241 298.6786871363731 1097.259901625401 295.1424018232194
183 0.005 0.915 20 1041.710949762031 961.0297665312187 960.8554187718263 1100.691976110592 1100.033970179983 1099.971247701061 1097.572417565628 298.7499110653415 1097.263049218225 295.0873345776899
184 0.005 0.92 20 1042.114578087991 962.0362941212863 961.8669857594782 1100.695504430721 1100.035699667166 1099.967852104127 1097.58317741551 298.821536391253 1097.261819466799 295.0338175931134
185 0.005 0.925 20 1042.510454019981 963.0305610835039 962.8662418624377 1100.691012413129 1100.03304001059 1099.971209860729 1097.576153057483 298.8934308204625 1097.263515280044 294.9819744157708
186 0.005 0.93 20 1042.906207843826 964.0128006234892 963.8533910956427 1100.695535285125 1100.035906495842 1099.968523783582 1097.583167399446 298.9655979859049 1097.263983398934 294.9317790873534
187 0.005 0.9350000000000001 20 1043.293882596223 964.9831113687244 964.8285601030047 1100.693981260404 1100.035517486136 1099.972880798814 1097.581081704498 299.0381534743099 1097.263734078761 294.8831591316802
188 0.005 0.9400000000000001 20 1043.679475175345 965.9416408630095 965.7918825758178 1100.691975278275 1100.032665881035 1099.965721124097 1097.577090190329 299.1110942157529 1097.264523315253 294.8360329923823
189 0.005 0.9450000000000001 20 1044.058880616911 966.8885407081262 966.7435195571334 1100.691830895619 1100.033393009706 1099.97062265842 1097.580303478954 299.1842404450978 1097.263724058925 294.7902060804682
190 0.005 0.9500000000000001 20 1044.438037302447 967.8239664693497 967.6836111997461 1100.691934112 1100.033152949515 1099.968423743618 1097.577124071428 299.2577269079039 1097.266756906731 294.7457463764851
191 0.005 0.9550000000000001 20 1044.811416537407 968.7481014661425 968.6123506795263 1100.696297548394 1100.037002675316 1099.971956832387 1097.583006109316 299.3314908228617 1097.264823819517 294.7027090382099
192 0.005 0.96 20 1045.181117580085 969.66100559543 969.5298077035847 1100.691451345064 1100.032489558464 1099.968528979826 1097.577865761909 299.4056082037148 1097.267162401288 294.6610789154453
193 0.005 0.965 20 1045.546356206746 970.5628702425334 970.4361650264266 1100.693309573439 1100.03430921803 1099.967194811125 1097.582877262798 299.47993280074 1097.264945252899 294.620807961513
194 0.005 0.97 20 1045.909964452861 971.4538141450131 971.3315405501095 1100.693356098438 1100.034451523382 1099.970869657562 1097.58000142881 299.5545908947864 1097.269217228671 294.581866207146
195 0.005 0.975 20 1046.266652921726 972.3339627767358 972.2160704294985 1100.69234376491 1100.033192613298 1099.965984445709 1097.582837344681 299.629488602932 1097.266358894055 294.544230186206
196 0.005 0.98 20 1046.621308124681 973.2034793726787 973.0899029376105 1100.694266616947 1100.035085743611 1099.972137666508 1097.586526293085 299.7047855060488 1097.268572983106 294.5078532291856
197 0.005 0.985 20 1046.968526266769 974.0624660505759 973.953156664517 1100.692714863835 1100.033437425204 1099.965880771932 1097.582543258778 299.7802901994386 1097.268265369182 294.4727262296413
198 0.005 0.99 20 1047.311059512204 974.9110990429184 974.8059956235062 1100.694809537417 1100.035273656538 1099.971826336514 1097.587639524113 299.8560379113916 1097.268471326671 294.4388628364016
199 0.005 0.995 20 1047.650054096122 975.7494434701939 975.6484994148865 1100.692135866356 1100.032680468708 1099.965766420318 1097.582698049894 299.9320417241524 1097.269484784694 294.4062229716357
200 0.005 1 20 1047.985514696892 976.5777032767179 976.4808587287188 1100.695310371014 1100.035828472121 1099.971874488039 1097.588179674147 300.0082556341986 1097.269199606312 294.3747523131693
201 0.005 1.005 20 1048.316913843055 977.3959180586561 977.3031297365321 1100.691341683695 1100.032677395465 1099.968158782129 1097.581111722786 300.0846703068883 1097.271973720773 294.3444049973417
202 0.005 1.01 20 1048.64505086553 978.2042943259555 978.1154987267088 1100.696047722837 1100.036336126291 1099.970761975085 1097.589362795135 300.161492583198 1097.269868516605 294.3151286156423
203 0.005 1.015 20 1048.972278440654 979.0029268997309 978.9180673026264 1100.696980175987 1100.036639942276 1099.9729049255 1097.590416453769 300.238424779665 1097.273892108716 294.2868365676068
204 0.005 1.02 20 1049.289278024939 979.7918732898543 979.7109209654185 1100.691015477207 1100.031630597796 1099.965238174155 1097.588244790222 300.3154347131556 1097.270243917805 294.2594552166144
205 0.005 1.025 20 1049.608985554552 980.5713274843332 980.4942142866284 1100.694230160951 1100.034103359707 1099.96961537426 1097.585598223369 300.3926962871044 1097.273519557239 294.2329409639304
206 0.005 1.03 20 1049.92172683838 981.3413783548638 981.2680633137386 1100.69435667023 1100.034253449893 1099.966353510874 1097.588210509997 300.4701483722934 1097.271824698038 294.2072578880961
207 0.005 1.035 20 1050.232582001185 982.1021532616496 982.0325836529654 1100.695969386561 1100.036260773954 1099.973255078329 1097.589529825743 300.5478563288669 1097.273895032726 294.182376511371
208 0.005 1.04 20 1050.538018837388 982.8537181106082 982.7878566515727 1100.692500446803 1100.032677706307 1099.96553345064 1097.588046080412 300.6257652886557 1097.273090858338 294.1581768421685
209 0.005 1.045 20 1050.842573909368 983.5962792265926 983.5340663599516 1100.697557661992 1100.036506048216 1099.972619787003 1097.593328806818 300.7037924500601 1097.273519125216 294.1346148191046
210 0.005 1.05 20 1051.140239767346 984.3298240112252 984.2712321720998 1100.690744760259 1100.030921096107 1099.964443856514 1097.587382910085 300.7819312047733 1097.274398501612 294.1117313000686
211 0.005 1.055 20 1051.437782942247 985.0545817877587 984.9995490101649 1100.696208967968 1100.036114976662 1099.972196331899 1097.59385666369 300.8603093604847 1097.273805652804 294.0895246774725
212 0.005 1.06 20 1051.731495481604 985.7705983216106 985.719084044031 1100.693761629127 1100.032999155761 1099.967351274985 1097.588106809555 300.9388955517442 1097.276231151436 294.0680080764582
213 0.005 1.065 20 1052.019738836148 986.4779992006927 986.4299654121722 1100.694632315379 1100.034737209295 1099.96995921675 1097.593838467487 301.0175319581485 1097.274569330844 294.0471982473043
214 0.005 1.07 20 1052.30844748252 987.1768974768103 987.1322917887157 1100.696485922697 1100.036460982365 1099.971580305714 1097.589356447512 301.0963399379053 1097.278169069935 294.0269626800193
215 0.005 1.075 20 1052.589524614175 987.8673903253265 987.8261735169881 1100.696415994185 1100.03576214753 1099.968515901805 1097.594954209815 301.17528499719 1097.274610850337 294.0073250115395
216 0.005 1.08 20 1052.870433098401 988.5495685794872 988.511698133916 1100.695761556318 1100.035509464189 1099.971598894793 1097.590940255512 301.2543756256412 1097.278558187387 293.9883114591677
217 0.005 1.085 20 1053.146558993521 989.2235487565405 989.1889847023971 1100.697047533624 1100.037147394513 1099.969366649921 1097.593208109138 301.3334638771187 1097.276575981267 293.9699228459469
218 0.005 1.09 20 1053.420269562541 989.889432959809 989.858125908994 1100.697078172603 1100.036406703654 1099.973162744652 1097.595566304759 301.4127732796026 1097.27780342348 293.9521605707228
219 0.005 1.095 20 1053.69133944971 990.5473241471955 990.5192346535332 1100.697585343751 1100.035843406898 1099.967906921342 1097.598161258443 301.4922273433488 1097.277279054804 293.9348738738176
220 0.005 1.1 20 1053.957532861155 991.1973021360179 991.172394755755 1100.697308328206 1100.036397607473 1099.972576465159 1097.598214548707 301.5717699741631 1097.277497167556 293.9179755914375
221 0.005 1.105 20 1054.222716125435 991.8394650549679 991.8177004397421 1100.697088218424 1100.036774242866 1099.968757599846 1097.593296191583 301.651314167662 1097.279466005395 293.9019651980945
222 0.005 1.11 20 1054.48296947875 992.4739216087313 992.4552569129746 1100.697794575766 1100.036782500803 1099.972546009987 1097.599182307409 301.7309307999399 1097.277873973413 293.8863206179108
223 0.005 1.115 20 1054.742161037714 993.100736082366 993.0851360045029 1100.695277757957 1100.034976661278 1099.969057936102 1097.593012328571 301.8107133568462 1097.280601511189 293.8710570284863
224 0.005 1.12 20 1054.998242379599 993.7200644128637 993.7074821242213 1100.699317191445 1100.038042643562 1099.972342565549 1097.600919672774 301.8906868947581 1097.278944532303 293.8562674013988
225 0.005 1.125 20 1055.249763551779 994.3318938644051 994.3223037790719 1100.692933323458 1100.032655778047 1099.9686339304 1097.592978989792 301.9706217585999 1097.281040981315 293.8419362293853
226 0.005 1.13 20 1055.494749724422 994.936437947424 994.9297907229675 1100.69654810475 1100.035629022366 1099.967906964323 1097.59992875404 302.0508102177762 1097.278701324359 293.8280236244476
227 0.005 1.135 20 1055.737893726977 995.5337835493366 995.5300360114493 1100.700452351257 1100.038484298581 1099.974253527276 1097.603385906765 302.1309480547309 1097.283542515665 293.8145094634639
228 0.005 1.14 20 1055.976928115811 996.1239391535787 996.123081712729 1100.698926671759 1100.038040638258 1099.970078614839 1097.598981638506 302.2110979927562 1097.281120113588 293.8013693236265
229 0.005 1.145 20 1056.216329224631 996.7069795331787 996.7089729136177 1100.694042109135 1100.033145257551 1099.970881673248 1097.597073546657 302.2914256043832 1097.281486119369 293.7885786912158
230 0.005 1.15 20 1056.45721575562 997.2830701895145 997.2878619957841 1100.697634692896 1100.035912578753 1099.967959930721 1097.600839022223 302.3717841333747 1097.281828586731 293.7761252305452
231 0.005 1.155 20 1056.691727296791 997.85225634975 997.8598152149754 1100.697669262907 1100.036742970911 1099.972533144763 1097.6028979135 302.4520664415055 1097.28169455554 293.7640155532476
232 0.005 1.16 20 1056.924768050016 998.4146054821539 998.4248981376739 1100.696680570343 1100.034797785126 1099.966765718728 1097.598722793509 302.5324630574267 1097.282824322338 293.7522495428159
233 0.005 1.165 20 1057.1535265616 998.9702340090851 998.9832268604425 1100.698353895725 1100.03672781437 1099.971895047396 1097.602890674996 302.6129553829662 1097.282254236392 293.7408194393026
234 0.005 1.17 20 1057.38095216104 999.5191800684491 999.5348418376402 1100.69553580126 1100.034821202585 1099.968670758369 1097.598202089915 302.6934909023828 1097.284944992645 293.7298243721067
235 0.005 1.175 20 1057.604900382381 1000.061580291609 1000.079873453565 1100.699127443923 1100.037588058776 1099.971763440169 1097.604274051132 302.7740186848411 1097.282854914727 293.7192636474797
236 0.005 1.18 20 1057.826622838577 1000.597443438113 1000.61833956932 1100.695218645336 1100.033797871526 1099.96897486657 1097.598125888155 302.8546926202812 1097.284623103787 293.7090500653242
237 0.005 1.185 20 1058.045129208467 1001.126908789525 1001.15037352544 1100.697338173401 1100.035673020898 1099.968014646955 1097.603669169976 302.9353267170402 1097.282138788041 293.699125202393
238 0.005 1.19 20 1058.262784020775 1001.650024290506 1001.676022707104 1100.696651564368 1100.035154594674 1099.971307054553 1097.600353504618 303.0160725401187 1097.285496997931 293.68944589387
239 0.005 1.195 20 1058.4754514441 1002.166874934481 1002.195380963314 1100.696256595186 1100.034414524089 1099.966687948854 1097.602216179695 303.0968196323872 1097.282478898641 293.6799815176905
240 0.005 1.2 20 1058.688318572066 1002.677556924152 1002.708532083931 1100.697852277819 1100.036301341068 1099.972825105903 1097.603227739284 303.1774578378462 1097.285134615996 293.6706567242569
241 0.005 1.205 20 1058.897094632091 1003.182109837874 1003.215529759456 1100.696592017086 1100.034925579919 1099.966763399251 1097.602022444183 303.258154979316 1097.28462088611 293.6614945645112
242 0.005 1.21 20 1059.103918311163 1003.680658063904 1003.716486329288 1100.698490654529 1100.036755434457 1099.972243356662 1097.606075503797 303.3389567456049 1097.28469948443 293.652598777826
243 0.005 1.215 20 1059.308649555576 1004.173220069702 1004.211432279516 1100.696184071187 1100.034659753868 1099.966566422909 1097.601816564083 303.4195967521582 1097.285970700965 293.6438476075286
244 0.005 1.22 20 1059.510317657639 1004.659909810623 1004.700473735493 1100.698741737163 1100.036968986173 1099.971720733935 1097.606872914775 303.5002666683923 1097.285345751779 293.635294804254
245 0.005 1.225 20 1059.710190198708 1005.140747002491 1005.183637571563 1100.695405859949 1100.034217465011 1099.968153961555 1097.601238076538 303.5811792068516 1097.287329328976 293.6269942806514
246 0.005 1.23 20 1059.907505116712 1005.615866206567 1005.661048736871 1100.699081636902 1100.037183322547 1099.971240691163 1097.607754050709 303.6620284585064 1097.285333510682 293.6188605593067
247 0.005 1.235 20 1060.103261895736 1006.085278473435 1006.132727724064 1100.69617972 1100.034422074192 1099.969681234034 1097.601609067842 303.7428852801963 1097.287762281528 293.6108453413904
248 0.005 1.24 20 1060.295383987759 1006.549096350841 1006.598783560193 1100.697812383837 1100.035740556717 1099.96794759586 1097.607068614063 303.8236890992621 1097.284781322664 293.6029401593123
249 0.005 1.245 20 1060.487193841056 1007.007369222515 1007.059264266819 1100.697238497379 1100.03517084644 1099.971197387454 1097.603212893049 303.9043565055863 1097.28796257707 293.5951455987299
250 0.005 1.25 20 1060.675171976619 1007.460169988138 1007.514248862722 1100.697026635311 1100.034896947354 1099.966776631441 1097.606218923651 303.9851900420433 1097.285697328426 293.587452373549
251 0.005 1.255 20 1060.86303322994 1007.907582252219 1007.963811162683 1100.698786234092 1100.03676186078 1099.97314134247 1097.606847368985 304.0660915545516 1097.288024073759 293.5798623882864
252 0.005 1.26 20 1061.047243019672 1008.349632430126 1008.407992760445 1100.696862484821 1100.03479379223 1099.966543677409 1097.606284810941 304.1468405278956 1097.28711727832 293.5721700976497
253 0.005 1.265 20 1061.230088782145 1008.786429814525 1008.84688961484 1100.698887459671 1100.036567743746 1099.972037812919 1097.609682600232 304.2276740868975 1097.287735788118 293.5643029836427
254 0.005 1.27 20 1061.41121706148 1009.217991602559 1009.280528576886 1100.696743875108 1100.034573921464 1099.966410506312 1097.605227916247 304.3084682773949 1097.289263408693 293.5565164319376
255 0.005 1.275 20 1061.590037413742 1009.644446409247 1009.709032169231 1100.702531795103 1100.040447372872 1099.975627681114 1097.610005991736 304.3892380885264 1097.289224128106 293.548911700232
256 0.005 1.28 20 1061.766951298402 1010.065782836006 1010.132394315849 1100.698393231577 1100.03616974601 1099.969941805127 1097.608345140943 304.4697500749672 1097.290647630299 293.5414718030432
257 0.005 1.285 20 1061.940076466112 1010.482095635095 1010.55070886734 1100.699744085832 1100.037835909339 1099.971927397579 1097.610948340073 304.5504727771984 1097.288552150293 293.5341671267429
258 0.005 1.29 20 1062.113591023562 1010.893434128571 1010.96402322911 1100.698918400587 1100.036582501413 1099.971188329794 1097.604621925168 304.6312737810352 1097.290798461553 293.5269789909664
259 0.005 1.295 20 1062.282761683003 1011.299880048968 1011.372420253995 1100.699250136427 1100.036492390245 1099.968749635151 1097.612185551348 304.711967858062 1097.287312610628 293.5198995809432
260 0.005 1.3 20 1062.45221829674 1011.701458594855 1011.775923487163 1100.697896509634 1100.035852380041 1099.971577583776 1097.608118491252 304.7926871575628 1097.290928815526 293.5129209084262
261 0.005 1.305 20 1062.618240697588 1012.098254471162 1012.174624513361 1100.698207305566 1100.035853263757 1099.967554241857 1097.608891723212 304.8733407878127 1097.288535278395 293.5060388358015
262 0.005 1.31 20 1062.783375480287 1012.490330138834 1012.568576056341 1100.698494610486 1100.035908490183 1099.971984615358 1097.610387986799 304.9539420814513 1097.290266505281 293.4992467146142
263 0.005 1.315 20 1062.947353976486 1012.877746065601 1012.957844655121 1100.699622677696 1100.036076176583 1099.967475810729 1097.610923643717 305.0345609575976 1097.290087571486 293.4925272447717
264 0.005 1.32 20 1063.107520361335 1013.260549020771 1013.342482185643 1100.700187841265 1100.038319161524 1099.973444931126 1097.612151153911 305.1151987207746 1097.290788053228 293.4858933063327
265 0.005 1.325 20 1063.267290863571 1013.638774242096 1013.722521009947 1100.698579296424 1100.036296006779 1099.967753909428 1097.609394672286 305.1957938319401 1097.291587608532 293.4793790829445
266 0.005 1.33 20 1063.423734583073 1014.012510005246 1014.09804602255 1100.70025832658 1100.037643854333 1099.972382589696 1097.612643321498 305.2763678335163 1097.290382021847 293.4730233155679
267 0.005 1.335 20 1063.579993979736 1014.381775342788 1014.469077199793 1100.698065492528 1100.035382079823 1099.968655244382 1097.607549710077 305.3568930136822 1097.292353078273 293.4668199133994
268 0.005 1.34 20 1063.732713667693 1014.746656057265 1014.835704314551 1100.700109642544 1100.037121893931 1099.971389854586 1097.613410063315 305.4373457788145 1097.290301879895 293.4607330859345
269 0.005 1.345 20 1063.885476484748 1015.107167979596 1015.197941339969 1100.69783790065 1100.035061080501 1099.970250524734 1097.60718662111 305.5177796615505 1097.29281713003 293.4547308502541
270 0.005 1.35 20 1064.035237961639 1015.463410508954 1015.555884944695 1100.69971785653 1100.036744907421 1099.968526477575 1097.613209127539 305.5981882269519 1097.290157067267 293.4487933703179
271 0.005 1.355 20 1064.185408760844 1015.815409004945 1015.909559812379 1100.699282116488 1100.036165429198 1099.971639285582 1097.60919261388 305.6785945377534 1097.294044371306 293.4429133592481
272 0.005 1.36 20 1064.3307116646 1016.163208061444 1016.25902348412 1100.697945172794 1100.035036640647 1099.966876355072 1097.612396831337 305.7589187769332 1097.29080691958 293.4370884548482
273 0.005 1.365 20 1064.477238650044 1016.506893264058 1016.604342901272 1100.700059602261 1100.036958406939 1099.972877563461 1097.612533676511 305.8392378631934 1097.293149901708 293.4313157995059
274 0.005 1.37 20 1064.619583200704 1016.846457877665 1016.945533260105 1100.69617062781 1100.033322970351 1099.965152256975 1097.609963130978 305.9195135207292 1097.292549946009 293.4255874297573
275 0.005 1.375 20 1064.762682747817 1017.182029397865 1017.282698635148 1100.701632360152 1100.038367185629 1099.973176340266 1097.613895060512 305.9996691316659 1097.293130367467 293.4199023789671
276 0.005 1.38 20 1064.901891139853 1017.513562342919 1017.615817684195 1100.696969404359 1100.034161946403 1099.966214167712 1097.609935419778 306.0798985918502 1097.29379335762 293.4142711147096
277 0.005 1.385 20 1065.041298235363 1017.841213596586 1017.945023476388 1100.701745777544 1100.038605893561 1099.973543681914 1097.617884154926 306.1600536692822 1097.292840898066 293.4086947101712
278 0.005 1.39 20 1065.177773038844 1018.164922242579 1018.270277811246 1100.697369584801 1100.034560459343 1099.968048114222 1097.61108837857 306.2399865928836 1097.294284620134 293.4031749197319
279 0.005 1.395 20 1065.312608639215 1018.484809325476 1018.591687390923 1100.700610124796 1100.037356732537 1099.971607763215 1097.615770043372 306.3199538448343 1097.292057388496 293.3977118358064
280 0.005 1.4 20 1065.447427206425 1018.800876987779 1018.909259189899 1100.697984996822 1100.034731413301 1099.96933407404 1097.610376697934 306.399916884892 1097.29459998086 293.3923044219061
281 0.005 1.405 20 1065.578922588238 1019.113209250933 1019.223077328727 1100.699657704179 1100.036407083875 1099.968417627737 1097.615427051756 306.4798395955644 1097.2919006706 293.3869553557772
282 0.005 1.41 20 1065.711217375416 1019.421823599709 1019.533157750458 1100.699272208779 1100.036326237882 1099.971869066152 1097.611540823904 306.5595165279929 1097.295590984863 293.3816618628567
283 0.005 1.415 20 1065.83943403757 1019.726765993955 1019.839552576294 1100.698821025837 1100.035653921371 1099.96704604877 1097.61414638253 306.6392581922602 1097.292702622933 293.3764262889106
284 0.005 1.42 20 1065.968663157123 1020.028106264661 1020.142320059179 1100.700445515062 1100.037463266657 1099.97310131597 1097.614950675738 306.7188971501644 1097.295306154298 293.3712509833273
285 0.005 1.425 20 1066.09465531765 1020.325855674239 1020.441486014609 1100.699292603527 1100.036069782703 1099.967336638461 1097.613611755711 306.798534949872 1097.29446182954 293.3661410934222
286 0.005 1.43 20 1066.219712443269 1020.620088949556 1020.737114533959 1100.701761621457 1100.038297794765 1099.973090162961 1097.61713205771 306.878180543114 1097.294739500752 293.3610966905599
287 0.005 1.435 20 1066.34359020213 1020.910813365005 1021.029221516366 1100.700194359353 1100.036931505958 1099.968552056336 1097.615021557973 306.9577994900045 1097.295399986212 293.3561133966282
288 0.005 1.44 20 1066.465014476096 1021.19809503514 1021.317865449426 1100.701484105254 1100.038638822453 1099.973697529648 1097.618483401541 307.0370401517154 1097.294701736717 293.3511890939024
289 0.005 1.445 20 1066.586468138936 1021.481961230575 1021.60307772325 1100.700037557952 1100.035974595047 1099.968859360848 1097.616647395885 307.1161445041295 1097.296023196654 293.3463185384038
290 0.005 1.45 20 1066.705704145607 1021.762493112306 1021.884939945832 1100.704746184832 1100.041336646961 1099.97531804811 1097.618903552715 307.1953970589827 1097.295441003518 293.3414966060691
291 0.005 1.455 20 1066.824572774478 1022.039679159344 1022.163438215467 1100.701381807205 1100.037556234869 1099.972358599801 1097.617696065904 307.274593893058 1097.297394937792 293.3367215511988
292 0.005 1.46 20 1066.936762927449 1022.313520891669 1022.438591092934 1100.695748424775 1100.032712871888 1099.96587153981 1097.616144248071 307.3538386386773 1097.293324067851 293.3319928982382
293 0.005 1.465 20 1067.055890573034 1022.584157050724 1022.710497612191 1100.70079893983 1100.036955392959 1099.971734722429 1097.613623215641 307.4329578944769 1097.297551297236 293.3273108037231
294 0.005 1.47 20 1067.167998066664 1022.851580231717 1022.979190626266 1100.699974625081 1100.036549337598 1099.967584005806 1097.616410783022 307.5118644318044 1097.294743117144 293.3226797137745
295 0.005 1.475 20 1067.281394143802 1023.115841502397 1023.244700933627 1100.700747934422 1100.03752827234 1099.973363629173 1097.616057526914 307.5907365249444 1097.296995771978 293.3181021670649
296 0.005 1.48 20 1067.392154300404 1023.376953122018 1023.50705036159 1100.699355593084 1100.035431215523 1099.966742892103 1097.615622481132 307.6696299794622 1097.29599765444 293.3135779265282
297 0.005 1.485 20 1067.502333421543 1023.634990042059 1023.766306157427 1100.701701283803 1100.038049561817 1099.972833516773 1097.617563439663 307.7484321528763 1097.296278598266 293.3091061606136
298 0.005 1.49 20 1067.611719394631 1023.889960510977 1024.022484529538 1100.701610928698 1100.038551711175 1099.969927437845 1097.614064476528 307.8271587533916 1097.297651254159 293.304686068017
299 0.005 1.495 20 1067.719371584427 1024.141954269833 1024.275661516377 1100.704786379291 1100.04003732064 1099.974783225587 1097.624850262604 307.9057100145064 1097.296316564849 293.3003176910516
300 0.005 1.5 20 1067.824546026565 1024.390911293279 1024.525803783276 1100.699222675085 1100.0360397038 1099.96955233907 1097.61553728473 307.9840922455067 1097.29772213405 293.2960008060148
301 0.005 1.505 20 1067.929225281479 1024.63693948542 1024.77299347582 1100.702443150952 1100.039261051692 1099.973235338701 1097.620085998991 308.0623381836523 1097.296745266191 293.2917359083478
302 0.005 1.51 20 1068.033455697844 1024.880028043645 1025.017230529372 1100.699112289218 1100.035489848723 1099.970400340964 1097.614317889979 308.1407219149148 1097.298765758298 293.2875230277882
303 0.005 1.515 20 1068.13468682158 1025.120254074262 1025.258594098321 1100.700885080041 1100.037467992065 1099.969090089748 1097.618834589927 308.2189445905166 1097.295634947219 293.2833620615553
304 0.005 1.52 20 1068.237061835642 1025.357619593401 1025.4970784256 1100.699479101398 1100.036130488181 1099.971814818858 1097.615637146968 308.2971438194546 1097.298559937499 293.279252905839
305 0.005 1.525 20 1068.336613876038 1025.592187317251 1025.732753214103 1100.700724562776 1100.036755349952 1099.967737998466 1097.618223813938 308.375064035557 1097.2963247137 293.275195524565
306 0.005 1.53 20 1068.437081256453 1025.823991905348 1025.965645083573 1100.701809497114 1100.037711206496 1099.97281549129 1097.618533653992 308.4530137656993 1097.298928739996 293.2711899393424
307 0.005 1.535 20 1068.533933345062 1026.053039622223 1026.195776700186 1100.700627198207 1100.036720607516 1099.968146527086 1097.617662379772 308.5309820028428 1097.297693514376 293.2672357037574
308 0.005 1.54 20 1068.631281658599 1026.279391573743 1026.423192253356 1100.702537032854 1100.037680186344 1099.971991252101 1097.619833163518 308.6086768903533 1097.297991270216 293.2633324844473
309 0.005 1.545 20 1068.725465669441 1026.503033864144 1026.647895711406 1100.699273494796 1100.035685680753 1099.967592565368 1097.616261701391 308.6862873712578 1097.297637715401 293.2594802638558
310 0.005 1.55 20 1068.819674552739 1026.724050361773 1026.86995224921 1100.701365281434 1100.037700984851 1099.972674000565 1097.621257575172 308.764009501411 1097.297059096549 293.2556784253799
311 0.005 1.555 20 1068.913167239182 1026.942423248712 1027.089357097647 1100.698483539305 1100.035446165564 1099.968809553636 1097.614808950221 308.8413845133857 1097.298938045456 293.2519268709591
312 0.005 1.56 20 1069.004971091411 1027.158237550709 1027.306183967605 1100.700849919114 1100.036873427074 1099.970761645738 1097.622756452125 308.9186564727599 1097.29666377743 293.248225481072
313 0.005 1.565 20 1069.096651789927 1027.371474036395 1027.520425645557 1100.698103144581 1100.034922272807 1099.969725001231 1097.615887919412 308.9960255387338 1097.299151928291 293.2445740520496
314 0.005 1.57 20 1069.186482992027 1027.582216234199 1027.732157543009 1100.701122328339 1100.037173447204 1099.969144989583 1097.620679880639 309.0733322006964 1097.296883760896 293.2409722591319
315 0.005 1.575 20 1069.277271391554 1027.790464898462 1027.941382736152 1100.701144421954 1100.037318259989 1099.971829560335 1097.616779665738 309.1503709252643 1097.300613275631 293.2374197662583
316 0.005 1.58 20 1069.364442123723 1027.996257970102 1028.148145689488 1100.702016303416 1100.038208355319 1099.968969842541 1097.619479599826 309.2272027762548 1097.29799404672 293.233916354848
317 0.005 1.585 20 1069.45329575836 1028.199643992424 1028.352480068248 1100.703794909378 1100.039396058833 1099.974509256145 1097.623250812468 309.3042700021707 1097.300326052248 293.2304613857158
318 0.005 1.59 20 1069.537518658161 1028.400586170993 1028.55437295416 1100.700922663534 1100.03731109619 1099.969052554617 1097.618945796577 309.3810290521832 1097.299122146797 293.2270544242523
319 0.005 1.595 20 1069.622529641717 1028.599175307154 1028.75389290183 1100.702509186838 1100.038559754096 1099.973857458051 1097.621950405031 309.4575962179619 1097.298748044932 293.2236951796321
320 0.005 1.6 20 1069.706346628146 1028.795385920805 1028.951028833296 1100.699566338588 1100.035973589692 1099.967141529175 1097.617011029851 309.5341172107624 1097.298825546811 293.2203829957543
321 0.005 1.605 20 1069.789520522581 1028.989316004529 1029.145864025628 1100.703090479952 1100.038614152837 1099.973470075767 1097.622605146066 309.6106097342874 1097.298568678633 293.2171177574176
322 0.005 1.61 20 1069.871326305433 1029.1809140554 1029.338365307485 1100.698546328891 1100.034920949186 1099.967855661873 1097.617190773004 309.6869025826064 1097.299925670499 293.2138990890365
323 0.005 1.615 20 1069.952406393581 1029.370279506086 1029.528616673952 1100.702128478322 1100.037961677941 1099.971657624147 1097.622323306292 309.7630004044524 1097.298347865994 293.2107268549851
324 0.005 1.62 20 1070.035241021505 1029.557429211327 1029.716635580163 1100.70274928185 1100.037990982044 1099.971508888471 1097.623643444251 309.8392884973275 1097.301528782635 293.2076007036043
325 0.005 1.625 20 1070.112008285047 1029.742355109842 1029.902433108996 1100.701892123357 1100.037671238241 1099.969680533384 1097.62264481179 309.9153227734008 1097.29809444035 293.2045205465851
326 0.005 1.63 20 1070.190869990837 1029.925074648347 1030.086012439792 1100.699831791415 1100.03599213546 1099.970581320698 1097.616939196488 309.9911313905263 1097.300927342602 293.201486347102
327 0.005 1.635 20 1070.267419440833 1030.105643490454 1030.267428455056 1100.700146546351 1100.036076913779 1099.967358397366 1097.621782894044 310.0668465312791 1097.298132969416 293.1984975941351
328 0.005 1.64 20 1070.344517378582 1030.284078502458 1030.446697391222 1100.699678057683 1100.036037267237 1099.972354863476 1097.619047046316 310.1427328179713 1097.300909436301 293.1955539436981
329 0.005 1.645 20 1070.420344055805 1030.460410762165 1030.623855330329 1100.700801729123 1100.036855474429 1099.968137423661 1097.618941589053 310.2181168145331 1097.299914183662 293.192655013731
330 0.005 1.65 20 1070.494654146313 1030.634673614163 1030.798932619324 1100.701763117199 1100.037795411119 1099.972953057125 1097.621641568603 310.2935184012837 1097.299292210204 293.1898003238214
331 0.005 1.655 20 1070.569309797473 1030.806866697295 1030.971930885234 1100.700140470791 1100.035573691595 1099.967157066819 1097.617959793843 310.3688477487217 1097.300137269463 293.1869891598904
332 0.005 1.66 20 1070.641795548638 1030.977057506372 1031.14291674572 1100.702543038008 1100.038349731207 1099.97292271332 1097.623539924652 310.4440210809451 1097.299544449162 293.1842210610671
333 0.005 1.665 20 1070.714380087076 1031.145209793348 1031.311859894751 1100.699568463331 1100.036027601523 1099.969214930838 1097.61725498748 310.5189686146429 1097.301630039707 293.181495392085
334 0.005 1.67 20 1070.785455462679 1031.311405210941 1031.478832195616 1100.702981096399 1100.039201017352 1099.972637911543 1097.621339548782 310.5937963698651 1097.300068984684 293.178811553455
335 0.005 1.675 20 1070.857277309142 1031.475628476719 1031.643818341737 1100.700762244495 1100.036602527993 1099.970666497483 1097.618304494362 310.6688379477045 1097.302765654435 293.176168895884
336 0.005 1.68 20 1070.925062010228 1031.637921435391 1031.806872970885 1100.701654945156 1100.037489118844 1099.969245630083 1097.623138011702 310.743524017473 1097.298896542696 293.1735669716492
337 0.005 1.685 20 1070.995335109023 1031.798293297556 1031.967993402556 1100.700750389928 1100.036983822692 1099.972499864778 1097.618332367338 310.817933109216 1097.302445754353 293.1710050575696
338 0.005 1.69 20 1071.06165042046 1031.956755485276 1032.127200251752 1100.698788699595 1100.035048328966 1099.966977712669 1097.621465797881 310.8922877391993 1097.299597929883 293.1684823798808
339 0.005 1.695 20 1071.131232547847 1032.113394451581 1032.284559749709 1100.70317754753 1100.038307965456 1099.973285097753 1097.623542201478 310.9667423065457 1097.301671288752 293.1659984468202
340 0.005 1.7 20 1071.195596807041 1032.268143175144 1032.440038982904 1100.698767099222 1100.034844147141 1099.967121778286 1097.620019895018 311.0407891190895 1097.300520099917 293.1635543754888
341 0.005 1.705 20 1071.26317948592 1032.421124410841 1032.593727011161 1100.704398272218 1100.040068049281 1099.97474690137 1097.622779821334 311.1147871390027 1097.301424559852 293.161151243997
342 0.005 1.71 20 1071.328712190406 1032.572297632582 1032.745602052478 1100.702596253908 1100.037332806274 1099.968413533201 1097.6247400559 311.1887797586296 1097.301301449218 293.1587874052982
343 0.005 1.715 20 1071.391085585504 1032.721686634265 1032.895693382793 1100.702744573353 1100.038762726949 1099.973358581568 1097.623242264921 311.2625888588879 1097.300814581452 293.1564608797373
344 0.005 1.72 20 1071.453687735805 1032.869254253942 1033.043956826312 1100.695995806017 1100.032785593751 1099.966146091597 1097.618366564327 311.3361979023474 1097.302033175537 293.1541703173699
345 0.005 1.725 20 1071.51767312337 1033.015142932384 1033.19051810918 1100.702555606755 1100.038286957798 1099.971431743603 1097.623599456806 311.4096053063689 1097.301068724269 293.151914964804
346 0.005 1.73 20 1071.580211047499 1033.159290765412 1033.335335591097 1100.700358882919 1100.03568917576 1099.968571370002 1097.619581658029 311.4833212550307 1097.302962331104 293.1496944516066
347 0.005 1.735 20 1071.640702590454 1033.301765929437 1033.478473503312 1100.702551887116 1100.037919959226 1099.970532098264 1097.624388472577 311.5566117869813 1097.300255777262 293.1475083017497
348 0.005 1.74 20 1071.702909118242 1033.442566635645 1033.619925617427 1100.702491537919 1100.037413587324 1099.971538101825 1097.623627535293 311.6297995376642 1097.303248032046 293.1453559999239
349 0.005 1.745 20 1071.76171632671 1033.581714968778 1033.759726898248 1100.704085242861 1100.039934694421 1099.971034496075 1097.622979232184 311.7028732815554 1097.301093895595 293.1432372900013
350 0.005 1.75 20 1071.820921374642 1033.719207412504 1033.897859220902 1100.701795995997 1100.037083644694 1099.971859882703 1097.621443771138 311.775848749747 1097.302565892071 293.1411518130602
351 0.005 1.755 20 1071.879098594181 1033.85508077833 1034.034366570431 1100.701874269104 1100.03762479495 1099.968904140077 1097.621516192022 311.8484937304329 1097.301598918089 293.1390989742043
352 0.005 1.76 20 1071.936176259241 1033.989359984207 1034.169268584445 1100.701095827381 1100.036880479649 1099.972105898958 1097.625230495167 311.9210909847676 1097.301111326187 293.1370784947339
353 0.005 1.765 20 1071.993783038335 1034.122045813612 1034.302571906333 1100.69964227822 1100.035483002933 1099.966360507826 1097.621056420979 311.9936009820858 1097.301388057278 293.1350899414787
354 0.005 1.77 20 1072.050094742755 1034.253198045392 1034.434330261065 1100.702212808814 1100.038039211207 1099.972468459587 1097.62532446037 312.0659248747825 1097.301305402931 293.1331328383681
355 0.005 1.775 20 1072.106312833118 1034.382780850349 1034.564517293324 1100.69935109826 1100.035766184013 1099.968270615379 1097.619862881396 312.1380986621832 1097.303308144539 293.1312066005768
356 0.005 1.78 20 1072.160817174047 1034.510863276555 1034.693193253272 1100.701988900308 1100.037745317135 1099.970958511817 1097.625137657544 312.2101430168046 1097.301423627044 293.129310828902
357 0.005 1.785 20 1072.21584415394 1034.637417421498 1034.820336062682 1100.699629263304 1100.035863416214 1099.970123865734 1097.620062309764 312.2820385797755 1097.303595451823 293.1274450846219
358 0.005 1.79 20 1072.269117618704 1034.762502829574 1034.946001139276 1100.702003545357 1100.037707228071 1099.969852756704 1097.625277887062 312.3538234418403 1097.300592866534 293.12560876789
359 0.005 1.795 20 1072.323444613445 1034.886108316669 1035.070178939049 1100.700862677135 1100.03670005252 1099.971978640135 1097.620478722546 312.4254449948152 1097.303891893758 293.1238014108699
360 0.005 1.8 20 1072.37458410666 1035.00826224976 1035.192901838835 1100.700829448086 1100.036299923611 1099.967350823441 1097.624402896234 312.4968462624769 1097.3000256442 293.1220225236995
361 0.005 1.805 20 1072.428009937344 1035.128989226857 1035.314185239076 1100.701637542284 1100.037357747279 1099.973033320758 1097.622384171672 312.5682549535237 1097.303374919849 293.1202715829839
362 0.005 1.81 20 1072.478865408355 1035.248291380501 1035.434042612233 1100.700719768804 1100.036331868183 1099.967559664791 1097.622749106513 312.6393478223912 1097.301827261163 293.1185482262788
363 0.005 1.815 20 1072.529855986764 1035.366209495673 1035.552504547746 1100.702120329129 1100.037792000668 1099.972528529431 1097.625010249201 312.7103079936094 1097.302202283993 293.11685208161
364 0.005 1.82 20 1072.580129297824 1035.482722989652 1035.669559653074 1100.700167299707 1100.036078697348 1099.967081224661 1097.622139874761 312.7811480716135 1097.302504717632 293.1151827319414
365 0.005 1.825 20 1072.629707234577 1035.597896098936 1035.785263805876 1100.702572568932 1100.038179714088 1099.972370595916 1097.62619234597 312.8518420202114 1097.302281341349 293.1135397949878
366 0.005 1.83 20 1072.678912148068 1035.711685250108 1035.899582539218 1100.699684675301 1100.035849210992 1099.968515479684 1097.621176358618 312.9227724933843 1097.303850318864 293.1119227970339
367 0.005 1.835 20 1072.727116250759 1035.824166509992 1036.012581958246 1100.702554712285 1100.038040322931 1099.971571753451 1097.626251432989 312.9932508489514 1097.302232932014 293.1103313379239
368 0.005 1.84 20 1072.775259040198 1035.935301116314 1036.124232754639 1100.699750443817 1100.035830389883 1099.970015531829 1097.62105855322 313.0631886619182 1097.304009518954 293.108764874985
369 0.005 1.845 20 1072.821928225744 1036.045152547025 1036.234592140313 1100.702136015345 1100.037541995116 1099.969751367704 1097.625942475409 313.1335866154647 1097.301182633338 293.1072229985918
370 0.005 1.85 20 1072.869476102754 1036.153694487241 1036.343635921075 1100.70044054136 1100.035948348993 1099.971333620727 1097.621367939429 313.2038053724624 1097.303890223964 293.1057054400604
371 0.005 1.855 20 1072.915029463069 1036.260981712011 1036.451419118025 1100.701306516589 1100.036190431749 1099.967468094338 1097.624749618119 313.2734614125146 1097.301096577279 293.1042118745053
372 0.005 1.86 20 1072.962698043264 1036.367029099618 1036.557953693057 1100.703943566831 1100.039217928705 1099.973835293522 1097.622953264599 313.3428653479364 1097.304497631296 293.1027421936664
373 0.005 1.865 20 1073.007388991737 1036.47182787352 1036.663237944289 1100.702884302075 1100.038132631787 1099.969231837475 1097.626105068261 313.4126518727968 1097.303022592247 293.1012961470362
374 0.005 1.87 20 1073.050456538913 1036.575372763916 1036.767265258121 1100.699614665452 1100.035713740139 1099.971219718384 1097.624719928116 313.4822118264611 1097.303182312956 293.099873460702
375 0.005 1.875 20 1073.096353868612 1036.677715000582 1036.87007768605 1100.702068309083 1100.038163368774 1099.968770595628 1097.6217395737 313.5510132305989 1097.304215855718 293.0984736830381
376 0.005 1.88 20 1073.141506939828 1036.77892212557 1036.971739510553 1100.706624508199 1100.040632618216 1099.974124817335 1097.632679479081 313.6202492016564 1097.303965764709 293.0970960391512
377 0.005 1.885 20 1073.182214315728 1036.878859198129 1037.072148855377 1100.699375309519 1100.03524994711 1099.966793574562 1097.622052969786 313.6894377211566 1097.304083071776 293.0957392398456
378 0.005 1.89 20 1073.224133452155 1036.977654701253 1037.171400269713 1100.701793455292 1100.037216482008 1099.970605865637 1097.626999944002 313.7581201864298 1097.30258323277 293.094407863639
379 0.005 1.895 20 1073.267297120858 1037.075269989466 1037.269466433868 1100.700417958855 1100.035996968886 1099.970187603334 1097.62169515337 313.826494265321 1097.304858015287 293.0931020803558
380 0.005 1.9 20 1073.308718581276 1037.171778717853 1037.366418625556 1100.704329374695 1100.039883726868 1099.971946755284 1097.62630749554 313.8952603317465 1097.302397322764 293.0918216353417
381 0.005 1.905 20 1073.352123143306 1037.267160250742 1037.462232158476 1100.704058312965 1100.038785905179 1099.973911347804 1097.626502370071 313.9638092312717 1097.30597257781 293.0905631883857
382 0.005 1.91 20 1073.390679717076 1037.361409879313 1037.556920881612 1100.702355680201 1100.038088592287 1099.969061768488 1097.626310732622 314.0315594272872 1097.302678246021 293.0893277478607
383 0.005 1.915 20 1073.431415270779 1037.454546830091 1037.650489068988 1100.701553016944 1100.036807605903 1099.971388114244 1097.622465211283 314.0994606629582 1097.304844725492 293.0881119591995
384 0.005 1.92 20 1073.470545961333 1037.546582217852 1037.742951159609 1100.701066135034 1100.036700975489 1099.96730618337 1097.623633897696 314.1676695491846 1097.303297373376 293.0869162921823
385 0.005 1.925 20 1073.511044825798 1037.637577473089 1037.83435699432 1100.704296037263 1100.039823154083 1099.974585582488 1097.627166194993 314.234997638403 1097.304602495467 293.0857398971604
386 0.005 1.93 20 1073.549641630844 1037.727483223606 1037.924676560951 1100.701445519853 1100.036170984386 1099.967066978253 1097.624210524443 314.302690582793 1097.304035233987 293.0845843402267
387 0.005 1.935 20 1073.586797475471 1037.816344986119 1038.013948624232 1100.702595025148 1100.038168277622 1099.972951331866 1097.62788057289 314.3698414169906 1097.303678500703 293.0834464344777
388 0.005 1.94 20 1073.6253825987 1037.90414806939 1038.102155854117 1100.700407342896 1100.035828037097 1099.968185959844 1097.623242837944 314.436879075093 1097.305044515148 293.0823253667496
389 0.005 1.945 20 1073.662030764927 1037.990938645994 1038.189346263454 1100.702762756762 1100.037731231397 1099.971422180329 1097.626968452312 314.5040847578852 1097.303311583745 293.0812196770154
390 0.005 1.95 20 1073.700452075934 1038.076711019952 1038.275513639192 1100.702550848342 1100.038105546263 1099.971760881639 1097.621681083214 314.5712480141943 1097.305714154439 293.0801309677495
391 0.005 1.955 20 1073.736349024999 1038.161501464077 1038.360692378504 1100.704240844956 1100.038838999709 1099.971272537578 1097.62915812181 314.6377350122585 1097.302556243035 293.0790574364723
392 0.005 1.96 20 1073.772577405579 1038.24526263239 1038.444844706111 1100.700567083101 1100.036298062172 1099.971290904503 1097.621261395885 314.7041552811947 1097.305894745804 293.0779996633581
393 0.005 1.965 20 1073.80752788991 1038.328053411668 1038.528015967316 1100.701473937895 1100.036846680719 1099.967639369288 1097.626359773301 314.7708212871996 1097.302206846371 293.0769571226161
394 0.005 1.97 20 1073.844107485445 1038.409879864873 1038.610214280446 1100.701686424923 1100.03663839877 1099.971035961809 1097.623950342226 314.8371641998231 1097.305049104266 293.0759326262275
395 0.005 1.975 20 1073.878361716967 1038.490746808271 1038.691454040435 1100.701070245809 1100.036508210081 1099.967338042192 1097.624530920737 314.9030508818609 1097.303612807188 293.0749237320487
396 0.005 1.98 20 1073.913438101996 1038.570686183803 1038.771756554796 1100.702920821584 1100.038425122251 1099.972948373429 1097.627160153419 314.9690414325991 1097.304494596692 293.0739313344955
397 0.005 1.985 20 1073.947398054881 1038.649671093498 1038.851106269971 1100.701029710761 1100.0365648745 1099.967409421939 1097.6238921494 315.0351496333694 1097.304496424085 293.0729552302899
398 0.005 1.99 20 1073.981216819312 1038.727763768518 1038.929553555403 1100.703641124686 1100.038928015796 1099.973281115134 1097.628222682542 315.1006483794837 1097.304176928801 293.0719950309966
399 0.005 1.995 20 1074.014442603321 1038.804910769821 1039.007058289951 1100.700525425836 1100.036413741262 1099.969078715492 1097.622861450694 315.1660702797623 1097.305429368768 293.0710492003194
400 0.005 2 20 1074.047124345191 1038.881184203509 1039.083678784096 1100.70310000034 1100.037957327644 1099.97140392003 1097.629432338246 315.2315971591424 1097.303655052831 293.0701195131585
401 0.005 2.005 20 1074.078025701069 1038.95649251658 1039.159341803148 1100.696057414229 1100.031869372345 1099.966034104746 1097.62095791349 315.296871092104 1097.304806309274 293.0692035822112
402 0.005 2.01 20 1074.110550699498 1039.030963420335 1039.234150151515 1100.70043424793 1100.035866051225 1099.969174650223 1097.62686087528 315.3615914387488 1097.302821448232 293.0683014350737
403 0.005 2.015 20 1074.144944903899 1039.104581005706 1039.308096678846 1100.702320230129 1100.037543476977 1099.972173372219 1097.623646070541 315.4264300279631 1097.306702842331 293.0674127433817
404 0.005 2.02 20 1074.1770807752 1039.177387204405 1039.381228445672 1100.705772481949 1100.039580927429 1099.969704419472 1097.633946574606 315.4913790916414 1097.303303943903 293.0665372837792
405 0.005 2.025 20 1074.207309341042 1039.249305290191 1039.453481575147 1100.702187024003 1100.037573564652 1099.972495449681 1097.624522679658 315.5558011041088 1097.306138838345 293.0656746229077
406 0.005 2.03 20 1074.237611559452 1039.320379885856 1039.524883852939 1100.702106424713 1100.037349664782 1099.968297357335 1097.626226624181 315.619981871833 1097.304322700303 293.0648246448527
407 0.005 2.035 20 1074.267941086845 1039.390632078708 1039.595454179229 1100.702582069469 1100.037589648492 1099.971981336443 1097.627583323255 315.6843359222524 1097.304701277088 293.0639874887382
408 0.005 2.04 20 1074.298485718958 1039.460057334617 1039.66519549469 1100.701876474924 1100.036404410382 1099.967332795385 1097.624255663366 315.7486245986844 1097.304894710281 293.0631631534554
409 0.005 2.045 20 1074.328807436602 1039.528715373027 1039.734165427158 1100.706825489567 1100.041854966986 1099.976411380514 1097.628736959638 315.8123440543307 1097.305630787293 293.0623519347932
410 0.005 2.05 20 1074.357520709456 1039.596532438815 1039.802296137171 1100.701966586254 1100.037453548814 1099.969903100954 1097.626243744334 315.8759081357452 1097.30585192287 293.0615536503983
411 0.005 2.055 20 1074.383875822821 1039.663530558667 1039.86960688805 1100.699192856102 1100.034563045062 1099.969482781526 1097.626919462809 315.9397516571457 1097.303731629493 293.0607687907627
412 0.005 2.06 20 1074.414289091038 1039.729756857494 1039.936132083587 1100.700137430629 1100.035968044648 1099.970037137411 1097.623323013141 316.0031499724694 1097.30598965667 293.0599972544592
413 0.005 2.065 20 1074.442138635452 1039.795234601879 1040.001907170961 1100.702854611367 1100.038018754911 1099.970207590857 1097.627504529811 316.066112117389 1097.303515113641 293.0592385287052
414 0.005 2.07 20 1074.471590125494 1039.859942655788 1040.066907101682 1100.702040229516 1100.037530860982 1099.972106721156 1097.624617284114 316.1292012202729 1097.306831413741 293.0584918363734
415 0.005 2.075 20 1074.498130044135 1039.923900684647 1040.131157265751 1100.702239729186 1100.037484106522 1099.968034816162 1097.628293287267 316.1924715649915 1097.303306965243 293.0577563924846
416 0.005 2.08 20 1074.526375703558 1039.987106522291 1040.194650145625 1100.701596644322 1100.036798889757 1099.970786037645 1097.62400393877 316.2550260561871 1097.306548568465 293.0570329514832
417 0.005 2.085 20 1074.552863498661 1040.049582515273 1040.257410971171 1100.702130717296 1100.037278887412 1099.968315430358 1097.626530680689 316.3174261009294 1097.304569971884 293.0563229944213
418 0.005 2.09 20 1074.581123966202 1040.111362015869 1040.3194652101 1100.704968094004 1100.039575921573 1099.973721770449 1097.630284076713 316.3801406063168 1097.305861130051 293.0556274465278
419 0.005 2.095 20 1074.604688605986 1040.172349397744 1040.380742130197 1100.697292403012 1100.032900324335 1099.964417172774 1097.623684373417 316.4425807110867 1097.304689050529 293.054945741738
420 0.005 2.1 20 1074.630958349625 1040.232657988332 1040.441322934122 1100.700690701633 1100.035860795568 1099.971347575062 1097.628028565701 316.5044150534645 1097.304553318318 293.0542769096867
421 0.005 2.105 20 1074.658249585751 1040.292264973574 1040.501196737498 1100.701953781767 1100.036775765212 1099.968504885701 1097.624062897239 316.5662970656292 1097.305775052806 293.0536199777607
422 0.005 2.11 20 1074.681925372672 1040.35116619502 1040.560369729279 1100.699782009101 1100.035085705554 1099.969927549336 1097.627392768211 316.6284399753662 1097.304145678964 293.0529738803137
423 0.005 2.115 20 1074.708614109996 1040.409383536412 1040.618849845386 1100.700514471268 1100.036193349614 1099.969778531498 1097.623003578165 316.6899818299515 1097.306490681489 293.0523380443824
424 0.005 2.12 20 1074.733367460573 1040.466959661146 1040.676683367147 1100.703680222135 1100.038796927739 1099.970922064652 1097.62985822169 316.7511312851203 1097.303994981969 293.0517117350146
425 0.005 2.125 20 1074.758595386848 1040.523842827843 1040.733825374224 1100.701037219443 1100.036430859536 1099.971516193691 1097.624405746329 316.8126157667689 1097.306918967608 293.051094467005
426 0.005 2.13 20 1074.782188895012 1040.580072394382 1040.790311450492 1100.701835111255 1100.036828067512 1099.967594959882 1097.628309525503 316.8739620971573 1097.304011074437 293.0504857602016
427 0.005 2.135 20 1074.807761911256 1040.635659915304 1040.846149671209 1100.703772086477 1100.039126523956 1099.973471125445 1097.6238660567 316.9346428973358 1097.307730795688 293.0498852992196
428 0.005 2.14 20 1074.830470704278 1040.690589171537 1040.901329322102 1100.702409329396 1100.037144267237 1099.968208165587 1097.627517885229 316.9953056919824 1097.304663797534 293.0492929076291
429 0.005 2.145 20 1074.855504972846 1040.744912554564 1040.955891126166 1100.705119519683 1100.039319560071 1099.973615018472 1097.630628230796 317.0562292799815 1097.306062343699 293.0487082480802
430 0.005 2.15 20 1074.875810544617 1040.798533849859 1041.009767802111 1100.697441695407 1100.032879313547 1099.964384742829 1097.624527488072 317.1167851147829 1097.304847584557 293.0481313568581
431 0.005 2.155 20 1074.899132169786 1040.851564089836 1041.063036150047 1100.70145771415 1100.036278818289 1099.971742448815 1097.627816928718 317.1768205451064 1097.304806947752 293.0475620768289
432 0.005 2.16 20 1074.923354432148 1040.903978355596 1041.115685235342 1100.702210007146 1100.037016702863 1099.967917247851 1097.624133212083 317.2369087757548 1097.306237016613 293.0470003788875
433 0.005 2.165 20 1074.944826748889 1040.955800439922 1041.167739335835 1100.703090399059 1100.038461682037 1099.971888284608 1097.632279631386 317.2972052238678 1097.304852534578 293.0464462089228
434 0.005 2.17 20 1074.967385185988 1041.006995722665 1041.219169972794 1100.700234541828 1100.036029907131 1099.969710310664 1097.623740333246 317.3567474283158 1097.306754989031 293.0459001333243
435 0.005 2.175 20 1074.989221668968 1041.057631133322 1041.270032016986 1100.703762157608 1100.038828927366 1099.97115853949 1097.629860241321 317.4162428676927 1097.304430593898 293.0453620777055
436 0.005 2.18 20 1075.011851556953 1041.107654092661 1041.320279934266 1100.701411140751 1100.036686751864 1099.971388056702 1097.624491120208 317.4760518591649 1097.307612165043 293.044831527731
437 0.005 2.185 20 1075.031933742313 1041.157100322177 1041.369953209995 1100.701663881259 1100.036713699693 1099.967203933238 1097.627050097829 317.5354753359983 1097.304211767892 293.0443084172386
438 0.005 2.19 20 1075.05344784845 1041.20595564008 1041.41902734314 1100.700311878852 1100.035058868326 1099.968963954241 1097.626127353777 317.5943987551867 1097.306468241082 293.0437924930612
439 0.005 2.195 20 1075.074261012573 1041.254258740173 1041.467548154036 1100.701800763318 1100.036880388021 1099.967934027143 1097.627616487553 317.6533997437093 1097.304503056594 293.0432836290603
440 0.005 2.2 20 1075.095776742685 1041.302016231311 1041.515516485255 1100.70320639152 1100.038023060966 1099.972553196368 1097.628368104325 317.7126461283073 1097.305854894538 293.0427816077481
441 0.005 2.205 20 1075.115490949335 1041.349197480856 1041.562913588182 1100.701071322678 1100.03589938925 1099.96666706419 1097.625979935907 317.7711618763698 1097.304905274828 293.0422863028136
442 0.005 2.21 20 1075.135858590978 1041.395862480899 1041.609786847382 1100.703533504646 1100.038556285087 1099.973252926624 1097.630380784482 317.8295827378042 1097.305116809005 293.0417976531311
443 0.005 2.215 20 1075.156122437649 1041.441959949504 1041.656095375469 1100.701064751413 1100.036528382799 1099.968050876476 1097.624505900126 317.8880081964627 1097.306436635039 293.0413154183519
444 0.005 2.22 20 1075.17512412512 1041.487541471247 1041.701881673965 1100.702624055668 1100.037835721993 1099.971623399103 1097.630151878399 317.9464362102681 1097.304818315651 293.0408392297923
445 0.005 2.225 20 1075.195608280225 1041.532579730135 1041.747123152245 1100.700996526314 1100.036384578254 1099.969692365306 1097.625074113512 318.0042226651944 1097.307189911431 293.040368611049
446 0.005 2.23 20 1075.213984747161 1041.577106355498 1041.791850757746 1100.702428850298 1100.037743370374 1099.970674020275 1097.629932968012 318.0619442821895 1097.30506679726 293.039904076344
447 0.005 2.235 20 1075.235455144724 1041.621129667491 1041.836065514555 1100.70365472285 1100.038032242445 1099.971692891191 1097.627861428934 318.1200446099961 1097.308203290699 293.0394454571741
448 0.005 2.24 20 1075.252088548895 1041.664632145807 1041.879769385504 1100.702439484788 1100.037463995663 1099.967861721218 1097.628604009099 318.1776191702397 1097.304444632509 293.0389926857442
449 0.005 2.245 20 1075.271526433557 1041.707621319729 1041.922951683128 1100.702239862445 1100.037457772202 1099.971972684908 1097.62470306141 318.2348389658195 1097.307828942381 293.038545818277
450 0.005 2.25 20 1075.291457370253 1041.750161930376 1041.96567493406 1100.705610988637 1100.039155329936 1099.969344439392 1097.634348563706 318.292025766983 1097.305382125193 293.0381047164731
451 0.005 2.255 20 1075.308137426866 1041.792178593166 1042.007885332615 1100.703381026359 1100.038473938231 1099.973683382805 1097.628030207892 318.3495018526839 1097.306185795145 293.0376694523589
452 0.005 2.26 20 1075.326559513296 1041.833703312335 1042.049600008185 1100.703445086443 1100.039073639037 1099.96935639349 1097.625901728868 318.4061721211127 1097.306546305138 293.0372398843642
453 0.005 2.265 20 1075.343990763566 1041.874766581939 1042.090845728098 1100.705220556512 1100.040167343103 1099.974776193967 1097.629801742356 318.4627217704973 1097.30595245648 293.0368159310794
454 0.005 2.27 20 1075.361584415094 1041.915321407049 1042.131585869984 1100.701295305783 1100.036771629187 1099.968165828744 1097.624908314076 318.5195115666082 1097.306706213736 293.036397618821
455 0.005 2.275 20 1075.379093416708 1041.955439314481 1042.171879023073 1100.704597665952 1100.039282787587 1099.973199007219 1097.630930051964 318.5761622376345 1097.305780806583 293.0359846967569
456 0.005 2.28 20 1075.395018722502 1041.995034583334 1042.211660839197 1100.698089709088 1100.033730787853 1099.966969881013 1097.62340444947 318.6321104895613 1097.307270379009 293.0355772994391
457 0.005 2.285 20 1075.413257488015 1042.034238002281 1042.251031911864 1100.70508277509 1100.039746246822 1099.971965973646 1097.632083686435 318.6881033645528 1097.305467875929 293.0351751350698
458 0.005 2.29 20 1075.43082836657 1042.072969142333 1042.289935379777 1100.7028084115 1100.037806570772 1099.972300821406 1097.627573765794 318.7444537866615 1097.308062994798 293.0347782914885
459 0.005 2.295 20 1075.446070320019 1042.111247940588 1042.328387688203 1100.7028402377 1100.037719724581 1099.968784101838 1097.630045661217 318.8002901576318 1097.304902966776 293.0343866192469
460 0.005 2.3 20 1075.463173267627 1042.149075026726 1042.366384693677 1100.702275001782 1100.037081409288 1099.971070793003 1097.625138206671 318.8556255223154 1097.307654615278 293.034000005647
461 0.005 2.305 20 1075.479909625012 1042.186499378847 1042.403971141578 1100.704960708697 1100.038407559141 1099.969154958782 1097.632967592677 318.9112285702512 1097.305195934514 293.0336185342123
462 0.005 2.31 20 1075.494952527873 1042.223468818759 1042.441107768213 1100.702592095526 1100.037124460001 1099.9719500135 1097.628342511804 318.966860542417 1097.305864927728 293.0332418544846
463 0.005 2.315 20 1075.510765727965 1042.259998547627 1042.477803929659 1100.701750009125 1100.036732828775 1099.967356875193 1097.626695694246 319.0217454181609 1097.305784570133 293.0328701410904
464 0.005 2.32 20 1075.52661067952 1042.296130501804 1042.51409366304 1100.703919412098 1100.03835289608 1099.972526970732 1097.631474994347 319.0765204495273 1097.305783342862 293.0325031170224
465 0.005 2.325 20 1075.542188482658 1042.331820357291 1042.549946200982 1100.701576083678 1100.03669886007 1099.967547950525 1097.625442122795 319.1316480950227 1097.306817036006 293.0321407785469
466 0.005 2.33 20 1075.556862921824 1042.367118186147 1042.585400509091 1100.70321100617 1100.03837325216 1099.972203156055 1097.630965860513 319.1865131421699 1097.305610311437 293.0317830951702
467 0.005 2.335 20 1075.572434898785 1042.401983264453 1042.620422714834 1100.700554669919 1100.036104332242 1099.969055611404 1097.625169479384 319.240769673024 1097.307746774574 293.0314298710301
468 0.005 2.34 20 1075.586995455491 1042.436473432006 1042.65506639888 1100.704041355686 1100.03900771469 1099.971495425248 1097.630339082183 319.2950715656706 1097.305489201154 293.0310812652253
469 0.005 2.345 20 1075.603363006496 1042.470559953234 1042.689304018596 1100.703737803523 1100.039205427585 1099.973916959961 1097.623916206649 319.349668197098 1097.308864875627 293.0307369019862
470 0.005 2.35 20 1075.618235598132 1042.504289982854 1042.723177282265 1100.706277676273 1100.039888849688 1099.970252428888 1097.636400858875 319.403631913842 1097.305293433534 293.0303970479542
471 0.005 2.355 20 1075.631359234613 1042.537579833348 1042.756623270272 1100.702114270424 1100.037164631621 1099.972220310561 1097.624844026632 319.4573181898642 1097.307683680939 293.0300613763204
472 0.005 2.36 20 1075.644850255865 1042.570488572567 1042.789680596566 1100.70188490219 1100.036623873144 1099.96770882226 1097.628438096895 319.5111982605866 1097.304978998433 293.0297297769938
473 0.005 2.365 20 1075.65964538527 1042.603026938224 1042.822361100822 1100.702801853061 1100.037926099884 1099.973473264118 1097.627978970158 319.565043840563 1097.307023678369 293.0294023032467
474 0.005 2.37 20 1075.67505549946 1042.635209849166 1042.854680750834 1100.704008166495 1100.037822768331 1099.968018826489 1097.631872631566 319.6183209084456 1097.306306870572 293.029078682436
475 0.005 2.375 20 1075.687105537146 1042.667020928504 1042.886635651347 1100.703384607817 1100.038098692153 1099.97260720315 1097.630909552696 319.6713186050453 1097.305742596823 293.0287592011903
476 0.005 2.38 20 1075.701222848078 1042.698436499142 1042.918193353435 1100.701180882817 1100.036179228291 1099.967094974029 1097.626157695248 319.7247480241178 1097.307063239223 293.0284434142261
477 0.005 2.385 20 1075.71562652646 1042.729543533313 1042.949432331671 1100.706164974775 1100.040472665473 1099.973852723494 1097.635458103105 319.7776746805311 1097.306624320152 293.0281315945635
478 0.005 2.39 20 1075.728102239717 1042.760240686725 1042.980272179738 1100.701293278498 1100.037002063064 1099.970361173018 1097.626497193512 319.8306615681522 1097.308131193803 293.0278237382199
479 0.005 2.395 20 1075.740445700657 1042.79060196466 1043.010768593357 1100.703864819979 1100.038999490846 1099.971774231388 1097.630411792694 319.8833578342952 1097.305725429891 293.0275197514943
480 0.005 2.4 20 1075.755234278904 1042.820604502376 1043.040901482859 1100.702863433218 1100.037979527621 1099.972982475777 1097.625941757727 319.935546462388 1097.308875660907 293.027219822157
481 0.005 2.405 20 1075.766130711549 1042.850261699007 1043.070693495567 1100.702668542796 1100.037520170472 1099.967957669405 1097.629484390823 319.9878793964218 1097.304747546641 293.0269237353022
482 0.005 2.41 20 1075.779978871354 1042.879570942376 1043.100128767469 1100.702369884086 1100.036939269182 1099.971586593974 1097.62795653385 320.0400111010696 1097.308135700221 293.026631763741
483 0.005 2.415 20 1075.791314188229 1042.908537211264 1043.129226771988 1100.70109894049 1100.036009015737 1099.967049629161 1097.628698033688 320.0923045367043 1097.305051942229 293.0263444764158
484 0.005 2.42 20 1075.804782610013 1042.937193466494 1043.158005228975 1100.703360219067 1100.038222227965 1099.973416526405 1097.629278295962 320.1442114505081 1097.306913642418 293.0260619163881
485 0.005 2.425 20 1075.817528037565 1042.965511834847 1043.186451463764 1100.70321780678 1100.038649852816 1099.968656399811 1097.626104855271 320.1958654015667 1097.307037638448 293.0257836150333
486 0.005 2.43 20 1075.830456209284 1042.993538779447 1043.214595083358 1100.705859835959 1100.039746476214 1099.973808443581 1097.631776697519 320.2473287305781 1097.307125741018 293.0255085628132
487 0.005 2.435 20 1075.841033134002 1043.021193726324 1043.242382725057 1100.700833849437 1100.035746646909 1099.966364648544 1097.624076115662 320.299032090082 1097.307646695856 293.0252367334081
488 0.005 2.44 20 1075.852460129129 1043.048557788698 1043.269866078318 1100.703405980393 1100.038499369923 1099.972081274642 1097.630529140423 320.3503453609812 1097.306249073638 293.0249676223055
489 0.005 2.445 20 1075.864386123301 1043.075574272056 1043.297004449581 1100.700251839126 1100.035939694573 1099.969499561952 1097.625188016297 320.4012139920375 1097.308074471782 293.0247011765686
490 0.005 2.45 20 1075.876055513547 1043.102321124514 1043.32386470149 1100.704555134479 1100.039221304183 1099.971839627696 1097.631638164468 320.4522314632204 1097.305687426422 293.0244372873973
491 0.005 2.455 20 1075.888200616698 1043.128731819526 1043.350393613843 1100.702297778367 1100.037334601189 1099.971933561709 1097.624436711336 320.5033310574012 1097.308347583819 293.0241758526108
492 0.005 2.46 20 1075.89799226621 1043.154843871923 1043.37662289206 1100.702001586136 1100.036798258444 1099.968136812229 1097.629938244746 320.5539476042012 1097.304603238293 293.0239171886902
493 0.005 2.465 20 1075.912288497032 1043.180694100316 1043.402576585211 1100.705246066389 1100.038846394409 1099.972247273156 1097.632709262616 320.6042259129157 1097.308843578896 293.0236609350505
494 0.005 2.47 20 1075.92070771818 1043.206211318845 1043.428214164938 1100.70177472816 1100.036673688357 1099.967907929558 1097.629346611246 320.6547398920965 1097.305640314105 293.0234076700959
495 0.005 2.475 20 1075.932719170681 1043.231453010673 1043.45356310312 1100.703498352838 1100.037867593812 1099.972626507164 1097.629254648712 320.7050185958778 1097.307097861365 293.0231569943417
496 0.005 2.48 20 1075.94459348108 1043.256410720227 1043.478630679333 1100.704737330766 1100.0400786175 1099.969880763909 1097.627658047829 320.7551276002328 1097.307740469797 293.0229092230481
497 0.005 2.485 20 1075.953339478656 1043.28106839734 1043.503400044687 1100.70199761175 1100.037089792308 1099.972031859505 1097.629972652378 320.8052489741478 1097.307057772629 293.0226643256009
498 0.005 2.49 20 1075.965152768193 1043.305438843265 1043.527875620986 1100.702532561059 1100.037200292974 1099.967910542883 1097.626632615868 320.8551212096168 1097.307923170221 293.0224222340496
499 0.005 2.495 20 1075.97460182094 1043.32954779342 1043.552089937053 1100.703832566553 1100.038582377502 1099.972863197862 1097.631059160935 320.9044906439678 1097.306554680344 293.0221832039774
500 0.005 2.5 20 1075.985678110722 1043.353358845646 1043.576006612224 1100.701763660056 1100.036934879365 1099.970102849554 1097.626307361724 320.9539265989686 1097.308588389993 293.0219466593617
501 0.005 2.505 20 1075.996669864858 1043.376953708469 1043.599696723401 1100.706848192053 1100.040422219123 1099.973179681028 1097.636846737776 321.0034479213852 1097.306082101874 293.0217130430207
502 0.005 2.51 20 1076.005483648422 1043.400214267302 1043.623066071548 1100.701255567258 1100.036522893825 1099.971371009477 1097.626850743427 321.0527563452995 1097.307928068437 293.0214820267527
503 0.005 2.515 20 1076.014541833108 1043.4232171156 1043.646173023672 1100.70176518992 1100.036829754346 1099.968397843678 1097.629945882275 321.1017869650921 1097.305241898007 293.0212536990326
504 0.005 2.52 20 1076.025551616477 1043.44595450409 1043.669009125663 1100.701666166609 1100.036333234601 1099.96997596452 1097.62530412558 321.1506318213058 1097.308119394206 293.0210280105266
505 0.005 2.525 20 1076.034955891443 1043.468440135331 1043.691593158052 1100.702589992895 1100.037658546307 1099.968210526323 1097.627744031211 321.1993774323205 1097.306093802126 293.0208048262181
506 0.005 2.53 20 1076.044207746712 1043.490656934437 1043.713907271609 1100.700810967405 1100.036133338398 1099.971648901465 1097.628216643277 321.2479976144412 1097.307351283367 293.0205844615066
507 0.005 2.535 20 1076.055069262659 1043.512634195326 1043.735977978951 1100.703380044087 1100.038625756149 1099.969019165183 1097.627228119599 321.2964221995662 1097.307493839768 293.0203662724062
508 0.005 2.54 20 1076.063643122612 1043.534370021618 1043.757807726739 1100.703313272798 1100.038595712481 1099.973240491579 1097.630773216871 321.3447598913377 1097.307345638309 293.0201507859277
509 0.005 2.545 20 1076.07341175942 1043.55584181827 1043.779376764271 1100.702139921844 1100.037208183425 1099.967493891236 1097.624800758731 321.3930334940251 1097.307735530245 293.0199376295532
510 0.005 2.55 20 1076.081856380506 1043.577089629763 1043.800716237017 1100.703500908908 1100.038213335597 1099.972046594667 1097.631010397439 321.4409822702368 1097.30626250746 293.0197269512781
511 0.005 2.555 20 1076.090480655503 1043.598045261345 1043.821768452001 1100.698717565637 1100.034432912112 1099.96805187752 1097.624539791379 321.4892238840083 1097.308151072911 293.0195186836284
512 0.005 2.56 20 1076.099718982582 1043.618806159953 1043.842614963982 1100.704277489175 1100.038847011376 1099.972134606989 1097.631671463876 321.5368728042426 1097.305674071573 293.0193126724417
513 0.005 2.565 20 1076.111128889704 1043.639338034202 1043.863228341586 1100.704240710545 1100.038377904917 1099.972945998349 1097.63056841104 321.5844987405182 1097.308883437055 293.0191091008979
514 0.005 2.57 20 1076.117523104028 1043.659622364728 1043.88360611772 1100.702607450035 1100.037480355567 1099.968349375169 1097.630758539148 321.6319416375444 1097.305059054515 293.0189076955598
515 0.005 2.575 20 1076.12696541502 1043.679663317352 1043.903734892092 1100.701665146669 1100.036781081168 1099.97160767367 1097.626353570604 321.6790356940594 1097.30833025707 293.0187086677821
516 0.005 2.58 20 1076.135004431554 1043.699481227498 1043.923639844516 1100.701875699853 1100.036661288386 1099.967336576398 1097.628966732869 321.7262338543352 1097.305666923769 293.0185117560662
517 0.005 2.585 20 1076.144473314271 1043.719089237185 1043.94332896953 1100.703435525603 1100.038664106637 1099.973712648261 1097.62998595882 321.7732652059862 1097.307812629019 293.0183170982357
518 0.005 2.59 20 1076.152514280281 1043.738452625161 1043.962778360388 1100.701687642374 1100.036503902985 1099.966761601718 1097.627793039671 321.8201024391407 1097.30674771135 293.0181247250581
519 0.005 2.595 20 1076.160763345178 1043.757624564947 1043.982030659933 1100.704150860541 1100.039142415144 1099.973713199967 1097.631698027923 321.8667960342544 1097.306991708341 293.0179343669139
520 0.005 2.6 20 1076.168960550384 1043.776543648028 1044.001035290724 1100.70094409478 1100.036202384885 1099.967160778973 1097.626251053093 321.9135787912802 1097.307672727433 293.017746239493
521 0.005 2.605 20 1076.176385136108 1043.795272640851 1044.019845580293 1100.703447760861 1100.038414967021 1099.972405625083 1097.630937206398 321.9600321443934 1097.306363807902 293.017560027493
522 0.005 2.61 20 1076.184427199939 1043.81375438709 1044.038410592169 1100.700000928621 1100.035422126242 1099.969083291065 1097.625501130357 322.006313178536 1097.307734641908 293.0173760797994
523 0.005 2.615 20 1076.192148232997 1043.83205600092 1044.05678972812 1100.703559845226 1100.038419672236 1099.971202138657 1097.631124938236 322.0526491490438 1097.30559854113 293.0171940462984
524 0.005 2.62 20 1076.201340889388 1043.850133838811 1044.074944196225 1100.701863114278 1100.037109723507 1099.972231501368 1097.625997359293 322.0987228547465 1097.308633307954 293.0170140145774
525 0.005 2.625 20 1076.207900114036 1043.868015683762 1044.092904335354 1100.702536900754 1100.037421901586 1099.967949952623 1097.630190117382 322.1446874902799 1097.305240643461 293.0168360862847
526 0.005 2.63 20 1076.216570751489 1043.885689247015 1044.110652982763 1100.701970699694 1100.03699978281 1099.971421057705 1097.626558788369 322.1904302987882 1097.308547143962 293.016660069264
527 0.005 2.635 20 1076.223536955602 1043.903163803586 1044.128204456459 1100.701673887795 1100.036669884857 1099.967328616046 1097.628529485019 322.2361226458576 1097.306158552075 293.0164862424981
528 0.005 2.64 20 1076.231767533456 1043.920450919237 1044.145562392423 1100.703313652452 1100.038468520065 1099.973275584663 1097.629746196868 322.2814786377369 1097.307643855804 293.0163140472257
529 0.005 2.645 20 1076.238834373198 1043.937523911549 1044.162711071081 1100.701547189804 1100.036614068404 1099.966974242172 1097.627444097933 322.3267899157432 1097.306969587792 293.0161439337136
530 0.005 2.65 20 1076.246184267428 1043.954434672189 1044.179690802215 1100.704179913186 1100.039050432392 1099.973514599401 1097.632049965428 322.3720678877761 1097.306957838669 293.0159755612711
531 0.005 2.655 20 1076.253389442106 1043.971117836372 1044.196449883036 1100.701058229224 1100.036302277509 1099.967672326976 1097.626016283783 322.4172723303272 1097.307760981984 293.0158090885781
532 0.005 2.66 20 1076.259709946822 1043.987631823367 1044.213035084233 1100.70313255703 1100.038024155281 1099.972025599618 1097.63092600866 322.4621078298399 1097.306014976235 293.0156445262825
533 0.005 2.665 20 1076.267130144301 1044.003931672266 1044.229407675662 1100.700204015877 1100.035690141982 1099.969463130453 1097.625319600732 322.5068862707365 1097.308119023741 293.0154815879984
534 0.005 2.67 20 1076.273965939854 1044.020077557562 1044.245620481855 1100.703674185673 1100.038486455137 1099.970924909221 1097.631774588922 322.5515380657098 1097.305662747755 293.0153206050027
535 0.005 2.675 20 1076.282043703777 1044.036020658456 1044.261630769746 1100.701828044717 1100.037008657196 1099.972048603122 1097.625909258266 322.59605498 1097.308708881006 293.0151612134591
536 0.005 2.68 20 1076.287911402788 1044.051793577096 1044.277471898345 1100.702607145309 1100.03752178696 1099.96794269361 1097.630258123445 322.6404117692448 1097.305389215475 293.01500367446
537 0.005 2.685 20 1076.295411476231 1044.067382860178 1044.29312699965 1100.701691434256 1100.036541815552 1099.970385788711 1097.626319362506 322.6847136309618 1097.308636554873 293.0148477280634
538 0.005 2.69 20 1076.301662854958 1044.082803591084 1044.308614938654 1100.702380930219 1100.037302860373 1099.968108372361 1097.629216648678 322.7290896827895 1097.306371102604 293.014693470332
539 0.005 2.695 20 1076.309012067654 1044.098059033203 1044.323932082267 1100.703460241798 1100.038086781044 1099.972498189522 1097.629692291221 322.7731148132342 1097.307590552435 293.0145410125476
540 0.005 2.7 20 1076.315088847263 1044.113120313315 1044.33906074612 1100.701488401163 1100.036551180412 1099.96686862993 1097.627550287816 322.8170049759244 1097.307049552561 293.0143900325207
541 0.005 2.705 20 1076.321422396403 1044.12803894465 1044.354040432755 1100.704115859313 1100.03896501068 1099.973578461604 1097.631838355094 322.8607932473165 1097.306844844369 293.014240775566
542 0.005 2.71 20 1076.327716064034 1044.142753831195 1044.368821411631 1100.70087076685 1100.036034890055 1099.967478852965 1097.626278712093 322.9043193435469 1097.307592616004 293.0140929055467
543 0.005 2.715 20 1076.333520991776 1044.157325634748 1044.383454622927 1100.703253391379 1100.038165438058 1099.972167000555 1097.630896967728 322.9476857809709 1097.306313440588 293.0139468915422
544 0.005 2.72 20 1076.340180942476 1044.171706274037 1044.397898357932 1100.700292054922 1100.035746034313 1099.969297823438 1097.626035940613 322.9909995108299 1097.308215893563 293.0138022819646
545 0.005 2.725 20 1076.346147316563 1044.185957175731 1044.412206812189 1100.70376652972 1100.038516026403 1099.971111031438 1097.631606566295 323.0341911971523 1097.305853574028 293.0136592408893
546 0.005 2.73 20 1076.353493417748 1044.200030872298 1044.426339635483 1100.702014667817 1100.037013020685 1099.971576719163 1097.626015740421 323.077251180259 1097.308837028738 293.0135178267661
547 0.005 2.735 20 1076.358601960715 1044.213954560718 1044.440323789715 1100.702763592589 1100.03767402344 1099.96814889559 1097.630589669707 323.120180163803 1097.305704874582 293.0133778276895
548 0.005 2.74 20 1076.365617177571 1044.227719528691 1044.454144845795 1100.703076633036 1100.037665261072 1099.971382507254 1097.626487390456 323.1630337878933 1097.30908755135 293.0132393759301
549 0.005 2.745 20 1076.369696952358 1044.24130852111 1044.46779849155 1100.700358672697 1100.035303674687 1099.96679852258 1097.627751848339 323.2057332985792 1097.306578281524 293.0131023036549
550 0.005 2.75 20 1076.378095854295 1044.254791256503 1044.48132763629 1100.705267502715 1100.03942037888 1099.973683761614 1097.632371612933 323.2484858716096 1097.308169736249 293.0129668195619
551 0.005 2.755 20 1076.382229589516 1044.268077412323 1044.494675133111 1100.701219699184 1100.036531382958 1099.967076096657 1097.628340335184 323.2910781809082 1097.307188906411 293.0128326104814
552 0.005 2.76 20 1076.38782351197 1044.281246136569 1044.507898239738 1100.704154028718 1100.03893879271 1099.97378025272 1097.631951566459 323.3333433212192 1097.306912811823 293.0126999448419
553 0.005 2.765 20 1076.393912363982 1044.294240195673 1044.520948564588 1100.701639256754 1100.036234357772 1099.967236762638 1097.626764485844 323.375524051879 1097.307723652903 293.0125685985357
554 0.005 2.77 20 1076.398910779809 1044.307109753463 1044.53387256834 1100.703824356804 1100.038460252733 1099.972695109907 1097.63117663001 323.4173606636495 1097.30683775225 293.0124386409524
555 0.005 2.775 20 1076.406786072655 1044.319851115522 1044.546661009003 1100.704539943874 1100.038578907413 1099.971394448007 1097.632875806926 323.4591472106016 1097.309484810612 293.0123101551399
556 0.005 2.78 20 1076.410022795978 1044.33243965024 1044.559306478444 1100.703897840846 1100.039054914382 1099.97124336779 1097.633516663838 323.5009072975627 1097.306306369208 293.0121828935659
557 0.005 2.785 20 1076.416157369519 1044.3448620275 1044.571784877994 1100.701706036936 1100.036810467729 1099.971349826423 1097.624882281511 323.5425662426059 1097.308680027232 293.0120571263345
558 0.005 2.79 20 1076.420841807717 1044.357160212592 1044.584134976918 1100.703150686835 1100.038090465059 1099.968346787184 1097.630798899545 323.5840546169608 1097.305922800936 293.0119325037302
559 0.005 2.795 20 1076.42678635527 1044.369309412453 1044.596335194807 1100.70219472559 1100.037074085673 1099.97127934462 1097.626234230376 323.6254633242781 1097.309067622075 293.0118093003354
560 0.005 2.8 20 1076.431482569721 1044.381324128398 1044.60840164612 1100.702794534126 1100.037829235628 1099.968564791425 1097.62890784772 323.6667939593214 1097.306726029482 293.0116873202913
561 0.005 2.805 20 1076.436823704166 1044.393207842595 1044.620332836804 1100.702828903301 1100.037674084513 1099.972751058251 1097.629900965505 323.7078986889048 1097.307820451579 293.0115667059269
562 0.005 2.81 20 1076.442516818733 1044.404956913567 1044.632131912183 1100.703738174964 1100.038867531152 1099.969275696434 1097.627286157482 323.7490326304737 1097.307803587431 293.0114473601113
563 0.005 2.815 20 1076.448148510241 1044.416606418569 1044.643823042654 1100.706014692783 1100.039500594831 1099.97369976682 1097.631903853757 323.7900553886215 1097.307776733662 293.0113291689327
564 0.005 2.82 20 1076.454113208536 1044.428126839741 1044.655390261599 1100.705085468792 1100.038912147084 1099.970006320637 1097.633341208287 323.8307944000651 1097.308575302768 293.0112122043961
565 0.005 2.825 20 1076.456676081968 1044.439501359703 1044.666819479949 1100.704041521565 1100.038812100008 1099.972547183941 1097.631121710465 323.871374975866 1097.306849859542 293.0110964814587
566 0.005 2.83 20 1076.462599510368 1044.450735341877 1044.678103195527 1100.703051844253 1100.038497655294 1099.97166210164 1097.625481678568 323.9118477948739 1097.309418444133 293.0109819174609
567 0.005 2.835 20 1076.468118567989 1044.461890725044 1044.689295962758 1100.706863319502 1100.040479594026 1099.973180825478 1097.637022603501 323.9523320217655 1097.306785330055 293.0108686466368
568 0.005 2.84 20 1076.472477926554 1044.472872787465 1044.70033040594 1100.703115324005 1100.038238703853 1099.972248004608 1097.625433321755 323.9924560864827 1097.309745634401 293.0107563835995
569 0.005 2.845 20 1076.475915637126 1044.483736633359 1044.711241655017 1100.703308364664 1100.038079997866 1099.968813013179 1097.630920764317 324.0325227202102 1097.306044824386 293.0106455106552
570 0.005 2.85 20 1076.481642679582 1044.494473362773 1044.722021885536 1100.702943016104 1100.037498173386 1099.970968223226 1097.626796009013 324.0726514389652 1097.309256974871 293.0105355752809
571 0.005 2.855 20 1076.485540293031 1044.505095710624 1044.732691471082 1100.703904821208 1100.039105205931 1099.9698986008 1097.627951499128 324.1126285966594 1097.307381100127 293.0104269465263
572 0.005 2.86 20 1076.492036531893 1044.515629409385 1044.743259054387 1100.70615626325 1100.03991380433 1099.973911956507 1097.63434504896 324.1523820253038 1097.308532230946 293.0103193004524
573 0.005 2.865 20 1076.492849024821 1044.525963781403 1044.753650667953 1100.698169464759 1100.033348805628 1099.964805482788 1097.625960299953 324.1919604589747 1097.306602041717 293.0102128567227
574 0.005 2.87 20 1076.499341701222 1044.536253763673 1044.763974916004 1100.705813568625 1100.040596368545 1099.975187376512 1097.630790158156 324.2315917139262 1097.30765464821 293.0101073915201
575 0.005 2.875 20 1076.504237013198 1044.546408768778 1044.774171142677 1100.702919524842 1100.037590763742 1099.968462772019 1097.629176335235 324.2709563603907 1097.30827905777 293.0100031210363
576 0.005 2.88 20 1076.507110306351 1044.556456170171 1044.784262600087 1100.703414140499 1100.038196651381 1099.972124690905 1097.631559097209 324.3101377783208 1097.306511282333 293.0098999461712
577 0.005 2.885 20 1076.511525039895 1044.566359074002 1044.794207904317 1100.69992716181 1100.035191602537 1099.968119162953 1097.628526432444 324.3492957445629 1097.308199128893 293.0097976855776
578 0.005 2.89 20 1076.516050381557 1044.576187568057 1044.804073969105 1100.703958429044 1100.038894257541 1099.971481532081 1097.632672677097 324.3884650089844 1097.306635870001 293.0096965388261
579 0.005 2.895 20 1076.521742072619 1044.585892703053 1044.813816169452 1100.702405699344 1100.036849122767 1099.971359906651 1097.626384631822 324.4274307040286 1097.309757559229 293.0095964556365
580 0.005 2.9 20 1076.523649997017 1044.595475750582 1044.823445287097 1100.701110395631 1100.036082502797 1099.967814608498 1097.629913822059 324.4661708721027 1097.30629324774 293.0094974516678
581 0.005 2.905 20 1076.529239985581 1044.604962758814 1044.832970245919 1100.702854885755 1100.03777442087 1099.971986227701 1097.624716234202 324.5049533646898 1097.309256366749 293.0093994699121
582 0.005 2.91 20 1076.532944438497 1044.614352675543 1044.84239675982 1100.703239989407 1100.037072998584 1099.967962283806 1097.629121174383 324.5436795389475 1097.306409367285 293.0093023436907
583 0.005 2.915 20 1076.536816674215 1044.623634460784 1044.851717093368 1100.703092211895 1100.037932151754 1099.973358761556 1097.629412973028 324.5821841077076 1097.307456592375 293.0092064794956
584 0.005 2.92 20 1076.539159119214 1044.632765479526 1044.860894025781 1100.697900014329 1100.032938294667 1099.964515196599 1097.626965936035 324.6205633079675 1097.306579654247 293.0091113234629
585 0.005 2.925 20 1076.544808765388 1044.641858380706 1044.870015142686 1100.704276682253 1100.038907191613 1099.973385088483 1097.631360780737 324.6587785363231 1097.307291196734 293.0090172902717
586 0.005 2.93 20 1076.548820292433 1044.650824427306 1044.879020691731 1100.701623925221 1100.036578939809 1099.967272071585 1097.626181197024 324.6967128085367 1097.308109316083 293.0089241944825
587 0.005 2.935 20 1076.552636354181 1044.659720288746 1044.887950218877 1100.704587384941 1100.039555116176 1099.973521304433 1097.633157302933 324.7346314613756 1097.30711995417 293.0088320457185
588 0.005 2.94 20 1076.55485392844 1044.668445842075 1044.896720533799 1100.696632819278 1100.032576387348 1099.965967246175 1097.625234171688 324.7724948949955 1097.30854560305 293.0087408273923
589 0.005 2.945 20 1076.559814713288 1044.677140054903 1044.905442534651 1100.70417505646 1100.038852358082 1099.972039550108 1097.632085991106 324.8103030899402 1097.306851716952 293.0086504946248
590 0.005 2.95 20 1076.564720280936 1044.68572126543 1044.914057649356 1100.702806651901 1100.037592267581 1099.97118170381 1097.625719453156 324.848007308583 1097.309577705625 293.0085612203229
591 0.005 2.955 20 1076.56748531371 1044.694222349832 1044.922592344345 1100.704059680886 1100.038136398157 1099.969216535588 1097.630928209255 324.8855049583105 1097.306152289008 293.0084727322645
592 0.005 2.96 20 1076.571789975773 1044.702611319046 1044.93101658342 1100.70270908763 1100.037646563482 1099.972398049898 1097.626870978555 324.9229484177446 1097.30930891372 293.0083852366058
593 0.005 2.965 20 1076.573929219086 1044.710903106508 1044.939344914304 1100.702019957361 1100.036359574975 1099.967548817535 1097.629460917864 324.9602970437415 1097.305725140896 293.0082986123081
594 0.005 2.97 20 1076.579613395427 1044.719140264243 1044.947607254549 1100.705034051269 1100.039270313784 1099.974098688531 1097.632657426046 324.9974996785597 1097.308303207565 293.008212829599
595 0.005 2.975 20 1076.580762250213 1044.727230190969 1044.955741331965 1100.699493724666 1100.034328994302 1099.966019488075 1097.627170154145 325.0344162261799 1097.307120748381 293.0081279314086
596 0.005 2.98 20 1076.585530160369 1044.735278981932 1044.963816743173 1100.704175380198 1100.039087882802 1099.973638091097 1097.631022862084 325.0713296933895 1097.307628024229 293.0080438208223
597 0.005 2.985 20 1076.59017630677 1044.743233805955 1044.971803727433 1100.704300612315 1100.039509870093 1099.969907940716 1097.627208548975 325.1082649266648 1097.309173384381 293.0079607274199
598 0.005 2.99 20 1076.591112942868 1044.751078514893 1044.979685605208 1100.701293636801 1100.036595745141 1099.971587916963 1097.630700590017 325.1449747014452 1097.307078588654 293.0078783140544
599 0.005 2.995 20 1076.595823160077 1044.758828240215 1044.987465667201 1100.701313547495 1100.036781377876 1099.96953969339 1097.625699394481 325.1815343659585 1097.309249892115 293.007796898774
600 0.005 3 20 1076.600515361605 1044.766557932484 1044.995214881876 1100.707032620432 1100.040672430436 1099.973705801736 1097.637157808625 325.2181181244274 1097.307266352603 293.0077162057433
601 0.005 3.005 20 1076.603240323815 1044.774156589767 1045.002851157949 1100.703344810772 1100.038309671624 1099.972028998892 1097.625540440853 325.2547381437366 1097.309615549948 293.0076364123046
602 0.005 3.01 20 1076.605151476848 1044.78168005062 1045.010406128098 1100.703929706134 1100.038238016933 1099.969372205187 1097.631319968263 325.2911007537635 1097.306040996991 293.0075573891674
603 0.005 3.015 20 1076.610738172548 1044.789136656326 1045.017886306928 1100.705086088071 1100.039070115213 1099.973601420074 1097.631780321157 325.3273483672072 1097.309634398644 293.007479153602
604 0.005 3.02 20 1076.61165710759 1044.796482835539 1045.025266394134 1100.702758889886 1100.037528560426 1099.968376434862 1097.633831478742 325.3634306438399 1097.30632986969 293.0074017431326
605 0.005 3.025 20 1076.615230140795 1044.803759111179 1045.032570992814 1100.703012701007 1100.037889700153 1099.973076171432 1097.629950436739 325.3992012101035 1097.307947871382 293.0073250288755
606 0.005 3.03 20 1076.618412229702 1044.810944483408 1045.039786822119 1100.702471343443 1100.036914950623 1099.967621249127 1097.628963894103 325.4348961275239 1097.307158257522 293.0072491795195
607 0.005 3.035 20 1076.624105792363 1044.81811999189 1045.046978575207 1100.708324643453 1100.041427921109 1099.974921884764 1097.638921267284 325.4706198596367 1097.308416048186 293.0071740958405
608 0.005 3.04 20 1076.625248149262 1044.825155572468 1045.054051904562 1100.703296709903 1100.03797158725 1099.968075121061 1097.628006896301 325.5062895677427 1097.30844439762 293.0070997302064
609 0.005 3.045 20 1076.629337148939 1044.832170732447 1045.061088380986 1100.707551073706 1100.04135764181 1099.974967606769 1097.638635937553 325.5417715998885 1097.308039052037 293.0070261789155
610 0.005 3.05 20 1076.630526981761 1044.839035094467 1045.067991059857 1100.70078163181 1100.03635819102 1099.969266787558 1097.626370825718 325.5770923512958 1097.309037510789 293.0069532575552
611 0.005 3.055 20 1076.633084494767 1044.84585449513 1045.074836711722 1100.704277038985 1100.038963667825 1099.972234925586 1097.632054018839 325.6124795805535 1097.30679208413 293.0068812788431
612 0.005 3.06 20 1076.63658599413 1044.852571283464 1045.081580169197 1100.701626323336 1100.036756823077 1099.971169763223 1097.626638506185 325.6477755801303 1097.309108871143 293.006809783048
613 0.005 3.065 20 1076.63831320818 1044.859225423836 1045.088262275476 1100.703113743862 1100.037628879522 1099.968859421509 1097.630826093189 325.6827800074149 1097.305610843601 293.006739227779
614 0.005 3.07 20 1076.642852409277 1044.865804826243 1045.094865445309 1100.703261529273 1100.03813363505 1099.973353151022 1097.627503233978 325.7177024967011 1097.309277095172 293.0066691989644
615 0.005 3.075 20 1076.64397768671 1044.872301440664 1045.101390228761 1100.701597873882 1100.036415104935 1099.96716122718 1097.631495086861 325.7525933532375 1097.305935202533 293.0066000853195
616 0.005 3.08 20 1076.647428045703 1044.878738107541 1045.107849298681 1100.702246397159 1100.037092543189 1099.972323319306 1097.631055982083 325.7873017202879 1097.30769109109 293.0065314970575
617 0.005 3.085 20 1076.650352487576 1044.885094325616 1045.114232598948 1100.7015764861 1100.036468380754 1099.966914542541 1097.628400432981 325.8218034481419 1097.307048153532 293.0064636630019
618 0.005 3.09 20 1076.653299689376 1044.891406335406 1045.120566096515 1100.703833477047 1100.038600594894 1099.972734912756 1097.632487019636 325.8563967670716 1097.307367634012 293.0063965492577
619 0.005 3.095 20 1076.656167583978 1044.897627440766 1045.12681329934 1100.701683964053 1100.036426655258 1099.96719308989 1097.627662335735 325.8908958953934 1097.308138921127 293.0063299390188
620 0.005 3.1 20 1076.659134445656 1044.903821197811 1045.133027306172 1100.70601762084 1100.040587777772 1099.974763613821 1097.632090522764 325.9252244486034 1097.307677631141 293.0062642057572
621 0.005 3.105 20 1076.661693604362 1044.90990534334 1045.139140288364 1100.701615692077 1100.036776807524 1099.969520913766 1097.626756519363 325.9598068813186 1097.309435152422 293.0061990666429
622 0.005 3.11 20 1076.663782642441 1044.915953807292 1045.145211531422 1100.705162186391 1100.039519312382 1099.972619587542 1097.632963424275 325.9940927481617 1097.306799749085 293.006134546201
623 0.005 3.115 20 1076.66706749798 1044.921910714025 1045.151193647091 1100.70257969491 1100.037297718693 1099.971528087635 1097.626794737066 326.0281614613803 1097.309478636782 293.0060707584548
624 0.005 3.12 20 1076.668598019841 1044.927820876939 1045.157127425086 1100.703610272935 1100.038269439236 1099.96941679284 1097.633407436817 326.0621081856573 1097.30588412363 293.0060074830159
625 0.005 3.125 20 1076.671896978274 1044.933644459999 1045.162973856446 1100.70230663504 1100.037051594386 1099.972107524534 1097.62728791686 326.0954497461261 1097.309192180223 293.0059450885904
626 0.005 3.13 20 1076.673477113853 1044.939405591706 1045.168759511973 1100.702024707473 1100.036403692807 1099.967411985479 1097.629463704451 326.1289591876782 1097.306216459666 293.0058830224821
627 0.005 3.135 20 1076.677264048661 1044.945124497198 1045.174498141056 1100.704520632693 1100.039458680206 1099.974218668546 1097.627696603374 326.1624911730266 1097.308655799354 293.0058217853316
628 0.005 3.14 20 1076.681592592535 1044.950813399596 1045.180201133133 1100.706494767253 1100.040075656146 1099.970560839599 1097.635874834267 326.1959802772911 1097.308437970163 293.005761010482
629 0.005 3.145 20 1076.682774739265 1044.956428503651 1045.185839947079 1100.705580436668 1100.039738933694 1099.973247410747 1097.632345097413 326.2293610109228 1097.308476299769 293.0057011238654
630 0.005 3.15 20 1076.683922018527 1044.961940593417 1045.191380833876 1100.70135553579 1100.036123390593 1099.966988966421 1097.628461814796 326.2626324102212 1097.308014658321 293.0056418204064
631 0.005 3.155 20 1076.686972443402 1044.967430732524 1045.196887949032 1100.705891201167 1100.04036699044 1099.974872213266 1097.632189145146 326.2958361391305 1097.307742364385 293.0055829463059
632 0.005 3.16 20 1076.687687257116 1044.972793351534 1045.202281396718 1100.698411958497 1100.033539231973 1099.966013974926 1097.625157364417 326.3289653063005 1097.308466595836 293.0055247146983
633 0.005 3.165 20 1076.691239646143 1044.978166798547 1045.207669587033 1100.706741529679 1100.041669707015 1099.975050161666 1097.631771285061 326.3619415666027 1097.307745806337 293.0054670369541
634 0.005 3.17 20 1076.691718310567 1044.983403714577 1045.212934680487 1100.697766285391 1100.033400267455 1099.968909114914 1097.625443078338 326.3948024940507 1097.308694375125 293.0054099426878
635 0.005 3.175 20 1076.693229258953 1044.988602150619 1045.218154223049 1100.699582202717 1100.034571265589 1099.966887152874 1097.629459937455 326.4275664310804 1097.305597510755 293.00535344115
636 0.005 3.18 20 1076.698294706308 1044.993770352333 1045.223334145838 1100.702750289982 1100.037836756056 1099.973090924307 1097.626991575399 326.4601770352901 1097.309237788067 293.0052974058163
637 0.005 3.185 20 1076.699207847504 1044.998878113864 1045.228463000273 1100.701859452059 1100.036803889314 1099.967423800949 1097.629907728001 326.4927375106295 1097.306201954437 293.0052420647541
638 0.005 3.19 20 1076.703304789736 1045.003960060566 1045.233557914198 1100.704576253438 1100.039450138883 1099.973997574232 1097.631748636075 326.5253406612399 1097.309028197251 293.0051871346312
639 0.005 3.195 20 1076.704908079719 1045.008972544776 1045.238593816299 1100.703289435917 1100.038438385877 1099.969078258996 1097.62872021214 326.5576359282111 1097.308288833054 293.0051328939284
640 0.005 3.2 20 1076.707681451324 1045.013963328221 1045.243599811268 1100.706743151015 1100.0415902549 1099.975755555589 1097.631878795995 326.5898862657375 1097.308664145534 293.0050791023081
641 0.005 3.205 20 1076.709414930095 1045.018867903662 1045.248525857876 1100.702767003484 1100.037679338735 1099.96830020384 1097.630003504469 326.6220972481415 1097.308427387981 293.0050259491759
642 0.005 3.21 20 1076.710441600799 1045.023728590552 1045.253405888275 1100.70404819885 1100.039370519605 1099.973837039997 1097.632331039985 326.6544030529377 1097.307774274335 293.0049732156313
643 0.005 3.215 20 1076.713923435151 1045.028530285389 1045.25822658513 1100.703892070443 1100.038959722453 1099.97155055135 1097.62664921806 326.6863944359587 1097.309717116811 293.0049211375875
644 0.005 3.22 20 1076.714214860821 1045.033280451726 1045.26299567015 1100.703856350444 1100.038302324431 1099.972085278941 1097.633186857433 326.718243107329 1097.306426877566 293.0048695083784
645 0.005 3.225 20 1076.716677787259 1045.037949566302 1045.267684588323 1100.70069087714 1100.035453606857 1099.969390161783 1097.625705744152 326.7501100801522 1097.308816978762 293.0048183717772
646 0.005 3.23 20 1076.718458531106 1045.042598323692 1045.272347848246 1100.703541585557 1100.037785818473 1099.96880001311 1097.632847920349 326.7818965754736 1097.305966252443 293.0047678278415
647 0.005 3.235 20 1076.722648206222 1045.04721298194 1045.276973946877 1100.704549288015 1100.039043474757 1099.973945193486 1097.630907090864 326.8134774934662 1097.309824853515 293.0047177256211
648 0.005 3.24 20 1076.722477956865 1045.051755215038 1045.281539250588 1100.702065055642 1100.036892187201 1099.967397526766 1097.630384911626 326.8453579091967 1097.306327704458 293.0046681956014
649 0.005 3.245 20 1076.725591563615 1045.056260897088 1045.286059008776 1100.703602041201 1100.038675348641 1099.973590447591 1097.630119111657 326.8768733928377 1097.309025357263 293.0046191175069
650 0.005 3.25 20 1076.727012959331 1045.060705416457 1045.290523385589 1100.702461007965 1100.037434505143 1099.968200850242 1097.628519359549 326.9081050134477 1097.307880840609 293.0045704810727
651 0.005 3.255 20 1076.729107530946 1045.065121954794 1045.294952911094 1100.704410451342 1100.038699318361 1099.972837047984 1097.631496886621 326.938963733706 1097.307796892986 293.0045225011329
652 0.005 3.26 20 1076.730950642515 1045.06946777445 1045.29931831425 1100.702268787965 1100.036903858342 1099.967819877388 1097.627979292361 326.9700406672922 1097.308397312697 293.0044748546359
653 0.005 3.265 20 1076.734372864915 1045.073827993381 1045.303684793034 1100.707435815981 1100.041036373097 1099.974963536885 1097.638062976831 327.0010605279525 1097.308068068343 293.0044278844589
654 0.005 3.27 20 1076.734142597703 1045.078069563629 1045.307952564016 1100.701064022893 1100.036584111866 1099.969279800177 1097.626466780164 327.0319221301946 1097.308825714413 293.0043811372836
655 0.005 3.275 20 1076.736493135345 1045.082304359355 1045.312199716676 1100.704642899505 1100.0386493095 1099.972685286347 1097.632182676204 327.0627530877522 1097.307029069252 293.0043350183691
656 0.005 3.28 20 1076.737865611068 1045.086455292699 1045.316370679318 1100.700916227981 1100.036339309883 1099.970660264168 1097.626519989172 327.0934719568619 1097.309119108341 293.0042892979878
657 0.005 3.285 20 1076.738805345352 1045.090582082954 1045.320513440991 1100.702878871354 1100.037706149287 1099.969078696002 1097.631653935726 327.1240135983102 1097.305905874013 293.0042441284934
658 0.005 3.29 20 1076.742305611102 1045.094660737647 1045.324603979866 1100.702649837247 1100.037678552493 1099.972610019534 1097.627653400882 327.1545719588248 1097.30943833774 293.0041993689408
659 0.005 3.295 20 1076.743137117706 1045.098702076824 1045.328661947396 1100.702997943196 1100.03770128752 1099.967914441405 1097.630243600069 327.185051055279 1097.306732336124 293.0041550639361
660 0.005 3.3 20 1076.746351111116 1045.102718514034 1045.332688494854 1100.704807752675 1100.039669780475 1099.974662743164 1097.631827390222 327.2154239306826 1097.309351402584 293.0041112035038
661 0.005 3.305 20 1076.746455802172 1045.106651071216 1045.336642093414 1100.700860165765 1100.03607023851 1099.967408363875 1097.62807400673 327.2457099569237 1097.308111763932 293.0040677218962
662 0.005 3.31 20 1076.74912928453 1045.110583823199 1045.340585398363 1100.705508488599 1100.040379879901 1099.974572764324 1097.629715752046 327.2759114052931 1097.308260867824 293.0040247268138
663 0.005 3.315 20 1076.751233733439 1045.114462191904 1045.344476551575 1100.703587472912 1100.03770269727 1099.968450135646 1097.630888427254 327.3060276207796 1097.30824326299 293.0039821139601
664 0.005 3.32 20 1076.751253123172 1045.118293585163 1045.348325652409 1100.703843596505 1100.039020770545 1099.973528480871 1097.632141810395 327.3360237806357 1097.307118675302 293.0039399521616
665 0.005 3.325 20 1076.753993309509 1045.122071218702 1045.352116583677 1100.701853778146 1100.03639937365 1099.969440915595 1097.625927007792 327.3659378636869 1097.309082578884 293.0038982107295
666 0.005 3.33 20 1076.754372571104 1045.125826408571 1045.355888030886 1100.703640903855 1100.03844991878 1099.971485942088 1097.631604736024 327.3956522838772 1097.306786804725 293.0038567933491
667 0.005 3.335 20 1076.757107263774 1045.12952795476 1045.359603300062 1100.702109868172 1100.037414665781 1099.971642381128 1097.6277903224 327.425361839678 1097.309212780592 293.0038159410039
668 0.005 3.34 20 1076.756460052889 1045.133170049078 1045.363264064378 1100.699914632371 1100.035168187978 1099.967632650561 1097.63058990655 327.4549839116323 1097.306195073061 293.0037753403694
669 0.005 3.345 20 1076.76098760269 1045.136803055101 1045.366902975216 1100.703729998506 1100.038897197376 1099.973720117325 1097.62629084726 327.484607262286 1097.310204118817 293.0037353193553
670 0.005 3.35 20 1076.76277824964 1045.140428545203 1045.370535954644 1100.705672715799 1100.039377908349 1099.969193137034 1097.63584615035 327.5139877483059 1097.307099075038 293.0036955557793
671 0.005 3.355 20 1076.763337525193 1045.143982662123 1045.374106650016 1100.70295503511 1100.038523576168 1099.974057371471 1097.629241107182 327.5434038039842 1097.309342773248 293.0036562973743
672 0.005 3.36 20 1076.766473298672 1045.147534813029 1045.377665711937 1100.705966866042 1100.039578256298 1099.970319867198 1097.635216040414 327.5726995764117 1097.308356327708 293.0036173455281
673 0.005 3.365 20 1076.766037819717 1045.151028483148 1045.381176542708 1100.704126186906 1100.039521246247 1099.974183830517 1097.631321425994 327.6019206645766 1097.308021140686 293.0035787718357
674 0.005 3.37 20 1076.767499015379 1045.15445838639 1045.384622425629 1100.701432976299 1100.035609703179 1099.967063964266 1097.627043967886 327.630940826693 1097.307619169454 293.0035406640913
675 0.005 3.375 20 1076.768457478424 1045.157873766935 1045.388049813636 1100.703774652017 1100.038408307117 1099.972539387515 1097.631871777402 327.6600124905163 1097.307059002044 293.0035028236339
676 0.005 3.38 20 1076.770124757751 1045.161223261864 1045.391413874017 1100.700482550222 1100.035819554505 1099.968558209668 1097.626705972686 327.6889648009272 1097.308627892445 293.0034654368196
677 0.005 3.385 20 1076.771576324022 1045.164569740222 1045.394770160575 1100.703958279303 1100.03875430233 1099.972044640384 1097.632068325131 327.7177528922725 1097.306944765729 293.0034284717461
678 0.005 3.39 20 1076.773249581777 1045.16784974552 1045.398064021212 1100.700741329338 1100.036008468891 1099.969852220934 1097.62624350763 327.7464722293303 1097.308936287794 293.0033918075093
679 0.005 3.395 20 1076.774891218511 1045.171131747041 1045.401352733009 1100.703985653155 1100.037990271971 1099.969312897526 1097.632199156123 327.7752989669917 1097.306455506955 293.0033555858913
680 0.005 3.4 20 1076.775017037419 1045.174320378838 1045.404560707312 1100.698244503103 1100.03391856954 1099.969902275096 1097.625631579142 327.8041818881037 1097.309153694047 293.003319546781
681 0.005 3.405 20 1076.778247829053 1045.177538053994 1045.407781363485 1100.704649363936 1100.038597679616 1099.968882316194 1097.634030118135 327.8327523322486 1097.307070984488 293.0032840436533
682 0.005 3.41 20 1076.77915268597 1045.180705237313 1045.410958484708 1100.703181908103 1100.038067794075 1099.973380180289 1097.63226215722 327.8612744529748 1097.3086201811 293.0032487241478
683 0.005 3.415 20 1076.780364444154 1045.183827327384 1045.414095490903 1100.70231285586 1100.037211488201 1099.967762070425 1097.627985313285 327.8892888008095 1097.307638160213 293.0032139230978
684 0.005 3.42 20 1076.781684988514 1045.186941218979 1045.417216628528 1100.704461095851 1100.038786067795 1099.973261846111 1097.63227457077 327.9173676822455 1097.307327671083 293.003179447912
685 0.005 3.425 20 1076.781586941165 1045.189964443595 1045.420261087538 1100.698276276964 1100.033395630596 1099.965164812918 1097.625558375583 327.9454320236197 1097.307571576915 293.0031452706703
686 0.005 3.43 20 1076.784089002999 1045.193020032004 1045.423320457671 1100.704528046608 1100.039186067172 1099.973220669771 1097.633480272448 327.9734268245087 1097.307252235981 293.0031114981933
687 0.005 3.435 20 1076.785160821119 1045.196001694752 1045.426315153217 1100.700266580457 1100.035750203137 1099.968470525667 1097.6263211789 328.0013313926931 1097.308678601696 293.0030779758152
688 0.005 3.44 20 1076.786530776838 1045.198987727128 1045.429309399285 1100.704287839232 1100.039119725266 1099.972009562049 1097.632448713362 328.0292249322653 1097.306925627389 293.0030449187954
689 0.005 3.445 20 1076.788302882466 1045.20191587778 1045.43224964571 1100.701270014639 1100.036680468695 1099.970784766734 1097.626457463671 328.0570703529047 1097.309413603159 293.0030120584225
690 0.005 3.45 20 1076.789272740188 1045.204840616819 1045.435182219942 1100.703784902697 1100.038502522144 1099.969514199749 1097.633103051531 328.0848422879612 1097.306485577134 293.0029796221458
691 0.005 3.455 20 1076.791356100516 1045.207717389569 1045.438068152581 1100.70282932892 1100.038369180065 1099.973467012983 1097.627062726284 328.1125680242328 1097.310084410242 293.0029474882097
692 0.005 3.46 20 1076.791626830717 1045.210568022566 1045.440932073985 1100.702749091266 1100.03766987892 1099.968239719499 1097.629960132173 328.1402148252519 1097.306920262783 293.0029156391272
693 0.005 3.465 20 1076.793334295528 1045.213393056215 1045.443764276797 1100.703032009187 1100.037762606615 1099.973034876946 1097.629176043793 328.1676587929515 1097.308427817004 293.0028842142805
694 0.005 3.47 20 1076.794114089771 1045.216177404052 1045.446559596466 1100.702307009968 1100.036647611277 1099.96759675734 1097.629188653618 328.1949603902347 1097.307228889692 293.0028529127378
695 0.005 3.475 20 1076.796547686564 1045.218973590107 1045.449358795713 1100.705825911526 1100.039565179003 1099.973630830886 1097.634055763322 328.2223461100495 1097.307839300668 293.0028220808473
696 0.005 3.48 20 1076.796446755543 1045.221693282092 1045.452095245434 1100.701305037317 1100.03610297645 1099.967259535594 1097.628755013486 328.2494869312453 1097.307775646787 293.002791408927
697 0.005 3.485 20 1076.798799887342 1045.224428230247 1045.454833053893 1100.705516610908 1100.039768312503 1099.974359589889 1097.632328361613 328.2765350246744 1097.30792927863 293.0027612825364
698 0.005 3.49 20 1076.798990745832 1045.227092623493 1045.457513808964 1100.700830731517 1100.035759478223 1099.967370196099 1097.626441821878 328.303592939593 1097.308379399838 293.0027312403811
699 0.005 3.495 20 1076.799926040061 1045.229758796992 1045.460188324791 1100.703990498516 1100.038680793766 1099.97169604485 1097.631562088235 328.3306229512941 1097.307042014391 293.0027016015458
700 0.005 3.5 20 1076.801017283907 1045.232357224419 1045.462797726097 1100.70016065447 1100.035499784504 1099.969521461948 1097.627089396866 328.3574676944948 1097.309010672742 293.0026722419659
701 0.005 3.505 20 1076.802613097852 1045.234976248679 1045.46542052674 1100.704850637778 1100.039022866734 1099.970109236453 1097.63361066682 328.3842321654323 1097.306678602531 293.0026431134091
702 0.005 3.51 20 1076.804905912185 1045.237561449292 1045.46801273399 1100.703916370286 1100.038639520401 1099.97368028446 1097.629964887285 328.4110381734772 1097.309805896001 293.0026144488539
703 0.005 3.515 20 1076.804408789555 1045.240100227909 1045.470564617977 1100.702664340533 1100.037779622032 1099.96885250143 1097.629850170993 328.4377693974226 1097.307247695252 293.0025859380631
704 0.005 3.52 20 1076.806815288347 1045.242636344104 1045.473107185343 1100.705408553582 1100.040105062921 1099.974811618336 1097.628523533331 328.4642228106521 1097.309137932465 293.0025577650645
705 0.005 3.525 20 1076.808237047293 1045.245154299223 1045.475631093184 1100.705309665659 1100.038865381202 1099.96938698862 1097.633512081 328.4907405186041 1097.307783954507 293.0025298105048
706 0.005 3.53 20 1076.806128454099 1045.247595530552 1045.478089826488 1100.699440292907 1100.034486254226 1099.969677382268 1097.630068510106 328.5171710767857 1097.306921965258 293.0025021397808
707 0.005 3.535 20 1076.808238418822 1045.250008124724 1045.480511040009 1100.69971101368 1100.034847203462 1099.96612736064 1097.627012270939 328.5434523077656 1097.307887873169 293.0024748261717
708 0.005 3.54 20 1076.809912232382 1045.252436725074 1045.482941323402 1100.704155877083 1100.038667803234 1099.972917833582 1097.631987259043 328.5696322049419 1097.307563016805 293.0024476937916
709 0.005 3.545 20 1076.813367325472 1045.254858570579 1045.485363615571 1100.704956589622 1100.039054535823 1099.971627592505 1097.633054808573 328.5958661373114 1097.309926516493 293.0024209576441
710 0.005 3.55 20 1076.812340618624 1045.257249974662 1045.487767641651 1100.704683589246 1100.039381122928 1099.972277008174 1097.632274376975 328.621908191765 1097.307580770927 293.0023943133416
711 0.005 3.555 20 1076.81381629919 1045.259584301325 1045.490112681048 1100.702109637464 1100.036286497124 1099.968905835475 1097.626337342215 328.6478654833257 1097.30952200472 293.0023681386192
712 0.005 3.56 20 1076.814444717998 1045.261927816877 1045.492461334203 1100.705007329528 1100.039069740701 1099.970229705587 1097.634299296015 328.6738135390117 1097.306546392528 293.0023421041175
713 0.005 3.565 20 1076.814619635706 1045.2641955704 1045.494743427059 1100.69975021194 1100.03524391906 1099.971127011334 1097.625997499494 328.6997149307481 1097.309592150779 293.002316339821
714 0.005 3.57 20 1076.815854340357 1045.266466219981 1045.497019431084 1100.703641860923 1100.038439524387 1099.968826146344 1097.630152630316 328.7253556221633 1097.306810395663 293.0022908601082
715 0.005 3.575 20 1076.817160337575 1045.268714398707 1045.499272798507 1100.703042632286 1100.037896116897 1099.973663508134 1097.629007262299 328.7509872847231 1097.308361075587 293.0022655428883
716 0.005 3.58 20 1076.817811651206 1045.27093172093 1045.501498821225 1100.701925581394 1100.036620308104 1099.967598811226 1097.629343393144 328.7766146583353 1097.30727113969 293.0022405859989
717 0.005 3.585 20 1076.818803236975 1045.273145385658 1045.503717531083 1100.703314160229 1100.037915311492 1099.972153612717 1097.631480203866 328.8020818513793 1097.307327368434 293.0022157891862
718 0.005 3.59 20 1076.819990097927 1045.275316501046 1045.50589779077 1100.701595785128 1100.036501536509 1099.967378903069 1097.627854375362 328.8274817653991 1097.307881704662 293.0021913601483
719 0.005 3.595 20 1076.820925103073 1045.277494755764 1045.508080478413 1100.704426672158 1100.039009873909 1099.972913498531 1097.63211150418 328.8529177521955 1097.307503463773 293.0021671199407
720 0.005 3.6 20 1076.822329903321 1045.279628231364 1045.510222092818 1100.701670992703 1100.036904654473 1099.969170054817 1097.627417420856 328.8783440359291 1097.309491096036 293.0021430621986
721 0.005 3.605 20 1076.822678827586 1045.281760684564 1045.512360692769 1100.704313514357 1100.038906067289 1099.972157929963 1097.632287699385 328.9036679218008 1097.307282854114 293.0021193817745
722 0.005 3.61 20 1076.823498802509 1045.283833563658 1045.514444240988 1100.700491551124 1100.035638190966 1099.969171926151 1097.625979313636 328.9288690152374 1097.308962491024 293.002095755671
723 0.005 3.615 20 1076.824567772683 1045.285925526159 1045.516540077956 1100.7042625203 1100.038897611717 1099.970481526409 1097.632808485433 328.9539221439716 1097.306701107911 293.002072600994
724 0.005 3.62 20 1076.825790294941 1045.287971524055 1045.51859268397 1100.702143260221 1100.036967483988 1099.971675400323 1097.627104088663 328.9789337306334 1097.309180855431 293.0020494066339
725 0.005 3.625 20 1076.824999110114 1045.289987408556 1045.520618604414 1100.701244101946 1100.035785436177 1099.96680111005 1097.630984802621 329.0039593764607 1097.30548607051 293.0020266839643
726 0.005 3.63 20 1076.827249684323 1045.291996797234 1045.522631088023 1100.702553129077 1100.037136879529 1099.972171795844 1097.628967801204 329.0287862782569 1097.30817049407 293.0020040509031
727 0.005 3.635 20 1076.828295274888 1045.293990285614 1045.524630434496 1100.7031688009 1100.037437367655 1099.96821059961 1097.629286412846 329.0534829073629 1097.307565689612 293.0019817205851
728 0.005 3.64 20 1076.82973987286 1045.295989035043 1045.526631496482 1100.704929843673 1100.039391697173 1099.973394233783 1097.633009630905 329.0781341453372 1097.308033421038 293.0019596152954
729 0.005 3.645 20 1076.830197073694 1045.297941490705 1045.528593990085 1100.702188252449 1100.037108708583 1099.967932932612 1097.628359905875 329.1028548397952 1097.307967073924 293.0019375829466
730 0.005 3.65 20 1076.830008968762 1045.299877153499 1045.530537672344 1100.702493624213 1100.037763740472 1099.97223059278 1097.631887021209 329.1274599119625 1097.307932555188 293.0019159505729
731 0.005 3.655 20 1076.831753530471 1045.301779542207 1045.532446068504 1100.701516678153 1100.036712436916 1099.969119495592 1097.626830578882 329.1518271876117 1097.309563932859 293.0018943793066
732 0.005 3.66 20 1076.834191658993 1045.303731596369 1045.534392326511 1100.707421683435 1100.04072597366 1099.973675723241 1097.638751626507 329.1762698269712 1097.307974819223 293.0018731868572
733 0.005 3.665 20 1076.833436036763 1045.305600824095 1045.536277183299 1100.701594738105 1100.036191587319 1099.969017401759 1097.626248012344 329.2006811528071 1097.309117160621 293.0018521399869
734 0.005 3.67 20 1076.83326086699 1045.307459524805 1045.538143382429 1100.703089468785 1100.037724014529 1099.969959443624 1097.632673910595 329.2249459359179 1097.306056829298 293.0018312857848
735 0.005 3.675 20 1076.836980713463 1045.309330923314 1045.540011341898 1100.705546363243 1100.038990187886 1099.973196452515 1097.633689004904 329.2491011339981 1097.309786553231 293.0018107058548
736 0.005 3.68 20 1076.834576344635 1045.311153676882 1045.541847704939 1100.702493274588 1100.037199555042 1099.967919342917 1097.631843591831 329.2732909874076 1097.305848697874 293.0017901710326
737 0.005 3.685 20 1076.836726680602 1045.312959892454 1045.543658695108 1100.702914007608 1100.037710028034 1099.97268948133 1097.627917050998 329.2972584238248 1097.309212364173 293.0017700769704
738 0.005 3.69 20 1076.836683926804 1045.314737112424 1045.545443724169 1100.701901769091 1100.036725999364 1099.96768931509 1097.629471201612 329.3211362123386 1097.307094559556 293.0017499568236
739 0.005 3.695 20 1076.838191774958 1045.31652208761 1045.547229866828 1100.703951725395 1100.038521386596 1099.97280978406 1097.631068743158 329.3450026008969 1097.307924558203 293.0017302376875
740 0.005 3.7 20 1076.838819148247 1045.318266664448 1045.548981928066 1100.701732714397 1100.036654607103 1099.967137728213 1097.628317502945 329.3689241511483 1097.308020523302 293.0017105572853
741 0.005 3.705 20 1076.839061920388 1045.320015552949 1045.550736492646 1100.703770310968 1100.038760674441 1099.972994466874 1097.631865746014 329.3926695828522 1097.30758185818 293.0016911308443
742 0.005 3.71 20 1076.840244900524 1045.321715387473 1045.552443055816 1100.700944734395 1100.036214592782 1099.968462194476 1097.626963500334 329.4163486738291 1097.309146730591 293.001671948412
743 0.005 3.715 20 1076.840630579921 1045.323430511747 1045.554161019134 1100.704418405332 1100.03900177539 1099.9721647331 1097.631826322019 329.4400419782503 1097.30759372285 293.0016528734906
744 0.005 3.72 20 1076.841933845556 1045.325103671338 1045.555840313076 1100.702004707654 1100.037008716101 1099.970674307679 1097.62710408663 329.4636015172519 1097.309513384419 293.0016340684206
745 0.005 3.725 20 1076.841104320783 1045.326767312832 1045.557511173004 1100.702974020937 1100.037582405367 1099.96991433135 1097.631720178316 329.4870847726355 1097.30579408203 293.0016153228077
746 0.005 3.73 20 1076.843390186064 1045.328409851897 1045.559156452241 1100.702222870017 1100.036974066264 1099.971761165904 1097.627320378419 329.5104807180399 1097.309345533598 293.00159690112
747 0.005 3.735 20 1076.842847502159 1045.330038336376 1045.560792373208 1100.70225391447 1100.037025919622 1099.967620919677 1097.630810645508 329.5337952234404 1097.305964617626 293.0015786382512
748 0.005 3.74 20 1076.844948724121 1045.331658143705 1045.562413084826 1100.70315288405 1100.03778449688 1099.972709551494 1097.628693250457 329.5570195745927 1097.309105851135 293.0015605117457
749 0.005 3.745 20 1076.845112529313 1045.333256158145 1045.564018279543 1100.702401829325 1100.036884204304 1099.967561500852 1097.628721105154 329.5801934058364 1097.307650871313 293.0015426590308
750 0.005 3.75 20 1076.846305072687 1045.334859885586 1045.565622444595 1100.703964830418 1100.038653911099 1099.972740056302 1097.631541563637 329.6032938539382 1097.308131734456 293.0015248004306
751 0.005 3.755 20 1076.846462928922 1045.336421150378 1045.567192837269 1100.701467090058 1100.03663940957 1099.967251698378 1097.627647953227 329.6263946910861 1097.308079477212 293.0015073657575
752 0.005 3.76 20 1076.846752343845 1045.337986649286 1045.568761045651 1100.70348025923 1100.038225420571 1099.972391147483 1097.632871667576 329.6493850994275 1097.307303703709 293.0014898997763
753 0.005 3.765 20 1076.847809474295 1045.339509314989 1045.570290430778 1100.700647755105 1100.035902718834 1099.968279834051 1097.626620181926 329.6723171320327 1097.309181992341 293.0014727436513
754 0.005 3.77 20 1076.849689177168 1045.341079856818 1045.571855561584 1100.706569730524 1100.039987157683 1099.972947554933 1097.637300112751 329.6952021199857 1097.307646082874 293.0014556640161
755 0.005 3.775 20 1076.848929832253 1045.34257779146 1045.573366579267 1100.701178658364 1100.036118704544 1099.970206769618 1097.626574276191 329.7180170821932 1097.308625006535 293.0014388354332
756 0.005 3.78 20 1076.849078778695 1045.344080768081 1045.5748744048 1100.703449626528 1100.038027814779 1099.970370121939 1097.632163496401 329.740718618378 1097.30635540563 293.0014221723665
757 0.005 3.785 20 1076.85124905052 1045.345566834696 1045.576364559903 1100.703552005507 1100.038554549775 1099.972880256113 1097.625725667765 329.7633023481277 1097.309802596196 293.0014055306435
758 0.005 3.79 20 1076.850978775422 1045.347047535399 1045.577849389173 1100.703547107389 1100.038220230364 1099.968636623374 1097.633358030639 329.7857610390548 1097.306230030991 293.0013892686391
759 0.005 3.795 20 1076.852303358048 1045.348505860328 1045.579309739969 1100.703238449671 1100.038103185058 1099.973143980704 1097.628777199985 329.8083239383584 1097.309432959918 293.0013729830727
760 0.005 3.8 20 1076.852882439161 1045.349954219404 1045.580763249478 1100.7032468825 1100.038134170756 1099.968542486604 1097.630455060366 329.83086461413 1097.307922960654 293.0013569620361
761 0.005 3.805 20 1076.853024000905 1045.351388345535 1045.582202974265 1100.703232338413 1100.038473867072 1099.973170138332 1097.629613357522 329.8531915329884 1097.308353548451 293.0013411065212
762 0.005 3.81 20 1076.854192929977 1045.352797042696 1045.583615870211 1100.702849950098 1100.03799172189 1099.968394731183 1097.627737271432 329.8755074008097 1097.308718747892 293.0013253609563
763 0.005 3.815 20 1076.855389516513 1045.354228402796 1045.585043849348 1100.706012341109 1100.039871656815 1099.973937395438 1097.632333077077 329.897834208077 1097.308507182648 293.0013098974525
764 0.005 3.82 20 1076.854644020481 1045.35559643829 1045.586423215027 1100.700834775259 1100.035786240529 1099.967749792434 1097.627171908991 329.92004004182 1097.308423412265 293.0012943881943
765 0.005 3.825 20 1076.854676230878 1045.356974183163 1045.587804678423 1100.703620789003 1100.038085953435 1099.971526537186 1097.631439248775 329.9421905550577 1097.306996654267 293.0012792720228
766 0.005 3.83 20 1076.855778221768 1045.358311970605 1045.589149447392 1100.700950100505 1100.036005330637 1099.969629075136 1097.625862974869 329.9642272276286 1097.309140542252 293.0012640609484
767 0.005 3.835 20 1076.856998955839 1045.359685033165 1045.590522150776 1100.706154079161 1100.041002448885 1099.972817354485 1097.631986921295 329.9861841406182 1097.307331313647 293.0012491684727
768 0.005 3.84 20 1076.856390294505 1045.360983053733 1045.591829693831 1100.698909274101 1100.034299894252 1099.970129312229 1097.625403676132 330.0080669951062 1097.309371063935 293.0012343518142
769 0.005 3.845 20 1076.857273559647 1045.362307941834 1045.59315522187 1100.703072954564 1100.037757976608 1099.967969551124 1097.631103248187 330.0298847439097 1097.306259698403 293.0012197677072
770 0.005 3.85 20 1076.859461336929 1045.363633454122 1045.594478676044 1100.704100975227 1100.038810541726 1099.973647507323 1097.630876043536 330.0516615646581 1097.309609881426 293.0012052753593
771 0.005 3.855 20 1076.858708689105 1045.364922101164 1045.595773508885 1100.701887022343 1100.036628770234 1099.967518650481 1097.630023918793 330.0734097044703 1097.307595789808 293.0011908484057
772 0.005 3.86 20 1076.860007321078 1045.366225182567 1045.597077071443 1100.704287197462 1100.03910020135 1099.973319406415 1097.631190496763 330.09506204045 1097.30838470496 293.0011766890582
773 0.005 3.865 20 1076.860158504858 1045.3674871788 1045.598345302751 1100.701983899881 1100.036681627071 1099.967649401684 1097.6288397562 330.1167031403554 1097.30824036712 293.0011625865658
774 0.005 3.87 20 1076.862787655539 1045.368807589354 1045.599657129895 1100.708040926796 1100.041132371238 1099.974703724865 1097.638867824516 330.1382733876748 1097.308422506012 293.0011486883529
775 0.005 3.875 20 1076.860136246559 1045.370024894857 1045.600892849837 1100.698950923897 1100.034461318071 1099.96719151291 1097.626070258162 330.1598090502991 1097.308858452049 293.0011348886375
776 0.005 3.88 20 1076.860805981867 1045.371264073755 1045.602133669435 1100.703187648128 1100.037726440152 1099.971684941031 1097.631266275621 330.1812786806398 1097.307161132116 293.0011212251457
777 0.005 3.885 20 1076.863753109955 1045.37250627236 1045.60337208957 1100.703905730155 1100.037606398916 1099.970237294139 1097.631995780953 330.2025654688314 1097.309378004873 293.0011078195645
778 0.005 3.89 20 1076.861564169882 1045.373719303885 1045.604594574637 1100.702229348486 1100.037043683298 1099.969817476638 1097.631513185225 330.2236896482177 1097.306489416597 293.0010943601177
779 0.005 3.895 20 1076.864038899574 1045.374926485917 1045.605803845765 1100.703508635635 1100.03873886324 1099.973256380522 1097.625194224486 330.2450165471695 1097.310152704751 293.0010811956801
780 0.005 3.9 20 1076.864483280311 1045.37614158089 1045.607017785494 1100.704603422906 1100.038218479793 1099.96837055624 1097.63371960272 330.2661369590684 1097.306504943582 293.001068003153
781 0.005 3.905 20 1076.8648519094 1045.377326990917 1045.608206668231 1100.703173603433 1100.038336237904 1099.973032432236 1097.631720398419 330.2872540180837 1097.309595080373 293.0010550608433
782 0.005 3.91 20 1076.864543424891 1045.378490005303 1045.609377891448 1100.701955405771 1100.036952787197 1099.967725089359 1097.628480735398 330.3082454596124 1097.307568963696 293.0010422164662
783 0.005 3.915 20 1076.866043148565 1045.379674815935 1045.610561149857 1100.705189237013 1100.040089800477 1099.974811155585 1097.631428555983 330.3291179096304 1097.308690039959 293.0010295175931
784 0.005 3.92 20 1076.864840288877 1045.380787507685 1045.611685178882 1100.699010789055 1100.034481057081 1099.965905697427 1097.626825084899 330.350423487454 1097.308269944468 293.0010169486907
785 0.005 3.925 20 1076.866948300188 1045.381957579996 1045.612851316478 1100.707038563556 1100.041834437566 1099.976355512931 1097.631967052235 330.3714043087739 1097.308515253521 293.0010044357499
786 0.005 3.93 20 1076.866625644389 1045.383071870544 1045.613971954192 1100.701250427144 1100.036343235149 1099.96907419076 1097.627039636024 330.3921974689299 1097.308530103647 293.000992160801
787 0.005 3.935 20 1076.866017851682 1045.384179473349 1045.615084669791 1100.701645710831 1100.036646838158 1099.970599685972 1097.631053017891 330.4129391929228 1097.30733821235 293.0009798930388
788 0.005 3.94 20 1076.867587189473 1045.385265914179 1045.616172960909 1100.700924579227 1100.036008079469 1099.969808293553 1097.626569358196 330.4331163953808 1097.309444915734 293.0009678230587
789 0.005 3.945 20 1076.867411012215 1045.386367767696 1045.617276009249 1100.703499268595 1100.038129519301 1099.970308360563 1097.631766752494 330.4535019260463 1097.306477379349 293.0009559141333
790 0.005 3.95 20 1076.870689688655 1045.387478408218 1045.618380642646 1100.704786737585 1100.038893603218 1099.973149534329 1097.632102402235 330.4740096650374 1097.310220825313 293.0009440131217
791 0.005 3.955 20 1076.868995190139 1045.38856272077 1045.619472553354 1100.703034801017 1100.03737573128 1099.968096859743 1097.631446190701 330.4944447607353 1097.306791937279 293.0009323495466
792 0.005 3.96 20 1076.870797589301 1045.389639815808 1045.62054998767 1100.704170373315 1100.037970976475 1099.972125645572 1097.62881728593 330.514824641949 1097.309338675567 293.0009206383129
793 0.005 3.965 20 1076.87002448274 1045.390693757005 1045.621611080687 1100.702381735296 1100.036895969374 1099.967524797965 1097.629123971457 330.5351666794996 1097.30759288314 293.0009092607493
794 0.005 3.97 20 1076.87068140017 1045.39175704194 1045.622674781571 1100.703953311649 1100.038960984589 1099.973648164523 1097.631247530888 330.5555104565418 1097.308190478351 293.0008977613974
795 0.005 3.975 20 1076.870665827748 1045.392779811935 1045.623704309588 1100.701352139791 1100.036381404665 1099.967353777675 1097.627567844187 330.5756806213287 1097.30781744569 293.0008865440303
796 0.005 3.98 20 1076.870806567544 1045.393814923966 1045.624740530079 1100.703886683707 1100.03855333446 1099.973033918632 1097.631769269992 330.595874218173 1097.307104208443 293.0008754451932
797 0.005 3.985 20 1076.871581652336 1045.394816917037 1045.625746649663 1100.700844032503 1100.036018724653 1099.96847905078 1097.626772813747 330.6160171255069 1097.308684361709 293.0008643991385
798 0.005 3.99 20 1076.871691545033 1045.395834926095 1045.626764947607 1100.703601486831 1100.038151293348 1099.971322583679 1097.632111426071 330.6360259733333 1097.307097689602 293.0008534945164
799 0.005 3.995 20 1076.872129450574 1045.396810158747 1045.627746933438 1100.700041613622 1100.03518137182 1099.96835882857 1097.625577152862 330.655920378887 1097.308577537736 293.0008426212837
800 0.005 4 20 1076.872398602393 1045.397802155318 1045.628737498131 1100.702842924771 1100.037411935851 1099.969551022255 1097.633715259711 330.6759235140996 1097.306045446936 293.000831951966
801 0.005 4.005 20 1076.873741702556 1045.39877046157 1045.629708190837 1100.701214071862 1100.036344431244 1099.970787992223 1097.626799735923 330.6958716119305 1097.309604210249 293.0008212915833
802 0.005 4.01 20 1076.873367738573 1045.399740593434 1045.630680543729 1100.702279665652 1100.036942709569 1099.967399401037 1097.631858059688 330.715633009212 1097.306198430354 293.0008108260031
803 0.005 4.015 20 1076.876499657352 1045.400735383204 1045.631668981742 1100.705430495049 1100.038905625195 1099.972678387156 1097.632540805341 330.7354782822817 1097.309851231149 293.0008004103904
804 0.005 4.02 20 1076.87481274536 1045.401690607111 1045.632632297398 1100.702171772758 1100.036736240207 1099.967635575821 1097.629705785199 330.7551955185227 1097.307235065913 293.0007900704792
805 0.005 4.025 20 1076.875301363576 1045.402651959125 1045.633594936782 1100.703948210495 1100.038663568427 1099.97364645572 1097.63138712688 330.7748725527003 1097.307939716915 293.000779979447
806 0.005 4.03 20 1076.87627688727 1045.403598331195 1045.634543201963 1100.703281205848 1100.037278024394 1099.967999478728 1097.631563148859 330.794497737184 1097.307659029995 293.0007698598889
807 0.005 4.035 20 1076.87614059685 1045.404562516016 1045.635509089707 1100.705095178144 1100.039681781887 1099.974242843031 1097.635234081697 330.8141098736522 1097.307540031808 293.0007599376449
808 0.005 4.04 20 1076.875805392053 1045.405452979188 1045.636409200346 1100.699354027316 1100.034935600874 1099.967596478124 1097.626545737576 330.8335221378838 1097.308998961634 293.0007499759076
809 0.005 4.045 20 1076.876651166475 1045.406379224165 1045.63733306199 1100.704188709867 1100.038636904869 1099.971651475722 1097.632163856499 330.8528838882675 1097.307613086437 293.0007402632627
810 0.005 4.05 20 1076.87599185365 1045.407242464935 1045.638205424398 1100.697785581669 1100.033428623199 1099.967776746759 1097.625231102127 330.8722762757363 1097.309021858106 293.0007305225852
811 0.005 4.055 20 1076.877387773463 1045.408157349462 1045.639116201856 1100.704230197 1100.038991154923 1099.970579132039 1097.63265404921 330.8916283259492 1097.306791318361 293.0007209545354
812 0.005 4.06 20 1076.878034233038 1045.4090271106 1045.639989284473 1100.700749409038 1100.036110348829 1099.970997207876 1097.62660805716 330.9108496443813 1097.309998914508 293.00071146966
813 0.005 4.065 20 1076.877939798094 1045.409909456249 1045.640873161061 1100.70313498696 1100.038025587048 1099.9684657775 1097.630865112552 330.9300694289835 1097.306600545034 293.0007020163879
814 0.005 4.07 20 1076.879597379811 1045.410789542737 1045.641750615192 1100.703599781194 1100.03813825501 1099.97284321227 1097.628724350872 330.9492524536934 1097.309779126782 293.0006927855756
815 0.005 4.075 20 1076.879313769889 1045.411655464551 1045.642622791221 1100.703738016532 1100.03867083159 1099.969509847347 1097.628605209404 330.9683097683439 1097.307914182574 293.0006834951981
816 0.005 4.08 20 1076.879517481983 1045.41252143878 1045.643490231806 1100.703898435708 1100.038182437602 1099.972770410533 1097.629929040929 330.9873309482481 1097.307506707047 293.0006744711065
817 0.005 4.085 20 1076.880112494358 1045.413366083278 1045.64433645195 1100.702044683338 1100.0361156534 1099.967087494018 1097.627281021042 331.0063039458364 1097.307809350403 293.0006654543529
818 0.005 4.09 20 1076.880680263816 1045.414239407998 1045.645208218406 1100.705565549604 1100.03991864031 1099.974208067222 1097.633252884028 331.0251205472213 1097.307845397925 293.0006564819288
819 0.005 4.095 20 1076.881059326669 1045.415067406764 1045.646041856953 1100.701602825381 1100.035982495202 1099.968407229619 1097.626256045367 331.043940923981 1097.308984853635 293.0006476390198
820 0.005 4.1 20 1076.880116950217 1045.41589161354 1045.646870701837 1100.702003271742 1100.037076209901 1099.970770499595 1097.631256522797 331.06275417621 1097.307609242893 293.0006388350292
821 0.005 4.105 20 1076.881818028759 1045.416714016717 1045.647692997982 1100.701916003262 1100.037169194891 1099.970304391915 1097.628946061578 331.0815469152789 1097.309516058271 293.0006302447006
822 0.005 4.11 20 1076.881000547529 1045.417536044324 1045.648516177128 1100.703380617021 1100.03806485185 1099.970366912826 1097.633323311723 331.1002096623316 1097.30673616566 293.0006216369122
823 0.005 4.115 20 1076.883939296676 1045.418358822314 1045.649333923845 1100.704013854474 1100.038182523056 1099.972877307374 1097.629755835195 331.1189370325998 1097.310557392964 293.0006131998028
824 0.005 4.12 20 1076.881665507412 1045.419150479084 1045.650134515909 1100.701850782497 1100.03702816668 1099.968358295023 1097.630721353993 331.1374971225956 1097.30698040742 293.000604732288
825 0.005 4.125 20 1076.883115407343 1045.419939525802 1045.650923581864 1100.702723383297 1100.037095904847 1099.971387134155 1097.627266723892 331.1562546531262 1097.309563944949 293.0005964358776
826 0.005 4.13 20 1076.884179722082 1045.420754732368 1045.651735073862 1100.70505333308 1100.038451238823 1099.968640563698 1097.634857199273 331.1745325478059 1097.307080673427 293.0005882457522
827 0.005 4.135 20 1076.883334900716 1045.421543537357 1045.65252831576 1100.703675256528 1100.039036715191 1099.974200351104 1097.631006612883 331.1934235308218 1097.308331294116 293.000580073217
828 0.005 4.14 20 1076.883526587447 1045.422304355054 1045.653294807233 1100.701521073989 1100.036440266982 1099.967094022277 1097.628090378365 331.2115671509786 1097.307622237464 293.0005720265906
829 0.005 4.145 20 1076.883756677953 1045.423088199162 1045.654077542146 1100.704056691925 1100.038758712657 1099.973224194059 1097.632275706149 331.230090409539 1097.307391711212 293.0005640013875
830 0.005 4.15 20 1076.884540097324 1045.42383925544 1045.654831701878 1100.701468679559 1100.036561358818 1099.968243034978 1097.627511791425 331.2483996340655 1097.308838254943 293.0005561112207
831 0.005 4.155 20 1076.88453754696 1045.424604438706 1045.655597482307 1100.703801639832 1100.03863577103 1099.971921577479 1097.631599629866 331.2666728387782 1097.307525925158 293.0005482811299
832 0.005 4.16 20 1076.884804958742 1045.425331969284 1045.656329285651 1100.700347201247 1100.035289242212 1099.967704562825 1097.626439660914 331.2843828213941 1097.308881801591 293.0005404448681
833 0.005 4.165 20 1076.884868574195 1045.426081483444 1045.657078239221 1100.703711861718 1100.038331520842 1099.970797372861 1097.632470879004 331.3024898818915 1097.30665187462 293.0005328289052
834 0.005 4.17 20 1076.886453193833 1045.426811917751 1045.657809421454 1100.70264171202 1100.037710651842 1099.972582868781 1097.626945736797 331.3206764750645 1097.310171557678 293.0005251539348
835 0.005 4.175 20 1076.885406733195 1045.427542613639 1045.65854358922 1100.70308237589 1100.037723935167 1099.96829343062 1097.630875117441 331.3386546907915 1097.306201378101 293.0005176672605
836 0.005 4.18 20 1076.886426236453 1045.428257070722 1045.659259129748 1100.702359330586 1100.037084836639 1099.971582987948 1097.626971458902 331.3565939353693 1097.30923239166 293.0005102080809
837 0.005 4.185 20 1076.886283976404 1045.428967346604 1045.659972775702 1100.702752975194 1100.03753279355 1099.968564419818 1097.629280730944 331.3744332231733 1097.307198906355 293.0005028931903
838 0.005 4.19 20 1076.889530082563 1045.429731457417 1045.660724112366 1100.707463320403 1100.040737295447 1099.974629734191 1097.638085766025 331.3923135729433 1097.308956783774 293.0004955376717
839 0.005 4.195 20 1076.887095414091 1045.430423820049 1045.661428203848 1100.701501530784 1100.036513052453 1099.966936031231 1097.628643290112 331.4099316233255 1097.30757072517 293.0004883489357
840 0.005 4.2 20 1076.888086793949 1045.431151609186 1045.662153574812 1100.705539039896 1100.03974965379 1099.974086084574 1097.633354775454 331.4276993796497 1097.307738965653 293.0004812026918
841 0.005 4.205 20 1076.888087058242 1045.431835088183 1045.662843579453 1100.701499712294 1100.03660586886 1099.968024576055 1097.627111529958 331.4454810497064 1097.308875868495 293.0004740955026
842 0.005 4.21 20 1076.887758979973 1045.432530982914 1045.663540043594 1100.703400599119 1100.038299974582 1099.971767804687 1097.632147426842 331.4630720675344 1097.307379970131 293.0004670763955
843 0.005 4.215 20 1076.888394757278 1045.433196080426 1045.664207725306 1100.700813254435 1100.035337448458 1099.96788359172 1097.626716458567 331.4806047854685 1097.309036243749 293.0004601536374
844 0.005 4.22 20 1076.888164737597 1045.433878541616 1045.664891091992 1100.703792448023 1100.038342855472 1099.971262914203 1097.631783158797 331.4981893882527 1097.306998164176 293.0004533057312
845 0.005 4.225 20 1076.890764011632 1045.434563079627 1045.665569897075 1100.704259501537 1100.038164773994 1099.97217452796 1097.630809835933 331.5157426672705 1097.309920238221 293.000446453153
846 0.005 4.23 20 1076.8884378992 1045.435227346862 1045.666241217649 1100.70276725216 1100.037373218009 1099.968622832802 1097.631706206144 331.5331829592542 1097.306447816472 293.0004396891243
847 0.005 4.235 20 1076.890213172081 1045.435887394845 1045.666900704548 1100.703458842755 1100.038200773416 1099.97305224942 1097.627838725999 331.5505755825028 1097.309896278884 293.0004331047804
848 0.005 4.24 20 1076.891673620888 1045.43658073489 1045.667588838826 1100.706054197396 1100.039300295493 1099.969407257609 1097.636581245517 331.5678693497866 1097.307316720672 293.0004264551038
849 0.005 4.245 20 1076.891384847087 1045.437262078089 1045.668274609438 1100.706260826645 1100.041044490165 1099.975768897927 1097.630900801577 331.5851420769399 1097.309032221597 293.0004199906031
850 0.005 4.25 20 1076.889622625825 1045.437877735657 1045.668901084421 1100.699336958176 1100.034252756333 1099.965104569794 1097.627192307461 331.6023244921093 1097.307525878208 293.0004134223309
851 0.005 4.255 20 1076.891888739242 1045.438548843747 1045.669565963615 1100.706823441029 1100.041365643449 1099.975472912125 1097.631839317959 331.6196195656987 1097.308672321628 293.0004070742957
852 0.005 4.26 20 1076.893614009076 1045.439216995075 1045.670230034512 1100.705551912234 1100.039414708407 1099.970577624842 1097.634053972464 331.6368065368 1097.309852949156 293.0004007680818
853 0.005 4.265 20 1076.891255342598 1045.439860116516 1045.670880841825 1100.704257194142 1100.038953084952 1099.972356009358 1097.631616049238 331.6539192438617 1097.307773559428 293.0003945461197
854 0.005 4.27 20 1076.892912616593 1045.440492827418 1045.671515294762 1100.704094384968 1100.039071173001 1099.972017440884 1097.627109709144 331.6710648176884 1097.310399313557 293.0003882932656
855 0.005 4.275 20 1076.890219661617 1045.441093892633 1045.672124948435 1100.701153703897 1100.03611783473 1099.969621878213 1097.630567897079 331.6880440228294 1097.306632183332 293.000382090921
856 0.005 4.28 20 1076.89225466269 1045.441685033921 1045.672714030968 1100.701933463273 1100.036814215066 1099.971284568998 1097.62592639077 331.705003804448 1097.309332365757 293.0003760325521
857 0.005 4.285 20 1076.892343098877 1045.442300260631 1045.673325469888 1100.704125598222 1100.037607929177 1099.96858207075 1097.630950097384 331.7218980855025 1097.305982181942 293.0003700856258
858 0.005 4.29 20 1076.893253530161 1045.44290801816 1045.67393407601 1100.703005126504 1100.037279224949 1099.971035389731 1097.629688264195 331.7388501805561 1097.309159999284 293.0003640277296
859 0.005 4.295 20 1076.89251020775 1045.443501718081 1045.674532014525 1100.702938032827 1100.037711089989 1099.968994349058 1097.630198990786 331.7556348902201 1097.307176025785 293.0003581605087
860 0.005 4.3 20 1076.893951863129 1045.444106819854 1045.675133486011 1100.704247029104 1100.03837300881 1099.972551459133 1097.63070688206 331.7722623098753 1097.308260714068 293.0003522659552
861 0.005 4.305 20 1076.893953753761 1045.444695770683 1045.675726099145 1100.703010612003 1100.037926865066 1099.96805661475 1097.628537027303 331.7890110724074 1097.308118255285 293.0003465966997
862 0.005 4.31 20 1076.893387528587 1045.445280757758 1045.67631304114 1100.702667914827 1100.037516928684 1099.972150974711 1097.631425632517 331.8056677626828 1097.308283088204 293.0003407021434
863 0.005 4.315 20 1076.89618185503 1045.445886453411 1045.676910750264 1100.705361977127 1100.038513972387 1099.968429749357 1097.633347806552 331.8222564341883 1097.309007011502 293.0003351866415
864 0.005 4.32 20 1076.893585520326 1045.446463492746 1045.677495280857 1100.703190697997 1100.038113693365 1099.97252163167 1097.63213560849 331.8388173021067 1097.307864137121 293.0003294398659
865 0.005 4.325 20 1076.895148139689 1045.447032471685 1045.678067360819 1100.703327857739 1100.038702639155 1099.971812485994 1097.625898834442 331.8554239252112 1097.310115415208 293.0003238633154
866 0.005 4.33 20 1076.894451997796 1045.447611341755 1045.678645261771 1100.704627726321 1100.03898589915 1099.972054625528 1097.633239585148 331.8718571600649 1097.306805261752 293.0003183702918
867 0.005 4.335 20 1076.894675898152 1045.448148593669 1045.6791866004 1100.701135723371 1100.03586082711 1099.970418030432 1097.626146284696 331.8882591062533 1097.308738097991 293.0003130349651
868 0.005 4.34 20 1076.894246627945 1045.448700234578 1045.67973924158 1100.702756392954 1100.037456589464 1099.968353558804 1097.631391895639 331.9046259854794 1097.305931282792 293.0003075881258
869 0.005 4.345 20 1076.895552116712 1045.449243188165 1045.680281424005 1100.702226684724 1100.037175107961 1099.971949392362 1097.627216091821 331.9209526265219 1097.309423241661 293.0003022563762
870 0.005 4.350000000000001 20 1076.894902680513 1045.449779051032 1045.680819823778 1100.70184219131 1100.036682771109 1099.967372398355 1097.629678691121 331.9371539008478 1097.306560903635 293.0002969990745
871 0.005 4.355 20 1076.89616599931 1045.450329146979 1045.681366406338 1100.703425203943 1100.038448238987 1099.973489607107 1097.630436519147 331.9533982376834 1097.30851038635 293.0002917394531
872 0.005 4.36 20 1076.89637926112 1045.450862560621 1045.681901794937 1100.702150552549 1100.03718093045 1099.967294965529 1097.628856698158 331.969605379506 1097.307992573492 293.000286615532
873 0.005 4.365 20 1076.896366993669 1045.451411501907 1045.682449550866 1100.704226206617 1100.038960921823 1099.973281313035 1097.632237135806 331.9857437456028 1097.307913095351 293.0002814333957
874 0.005 4.37 20 1076.896749602387 1045.451930307789 1045.682971699232 1100.701730235452 1100.036770938351 1099.967668414498 1097.627687714428 332.00191514776 1097.308709443527 293.000276290215
875 0.005 4.375 20 1076.896522276054 1045.452466333133 1045.683507119652 1100.703931833518 1100.038819221328 1099.973017697496 1097.632287727469 332.018420138327 1097.30734297796 293.0002713329139
876 0.005 4.38 20 1076.896601280383 1045.452963000115 1045.684008096668 1100.70044781471 1100.035580336899 1099.968389166396 1097.626406221889 332.0345132469641 1097.308805735297 293.0002663565095
877 0.005 4.385 20 1076.896246856499 1045.453484697804 1045.684529514529 1100.703829128135 1100.038404608076 1099.971501260906 1097.632320271158 332.0504876163005 1097.306367894798 293.0002614934529
878 0.005 4.39 20 1076.897515991281 1045.453982335772 1045.685027320847 1100.701564496969 1100.036461920354 1099.971023981704 1097.626798487392 332.0664329386736 1097.309119121394 293.0002565053016
879 0.005 4.395 20 1076.896988953684 1045.454492634256 1045.685537912538 1100.702996721773 1100.037563608221 1099.968508977481 1097.631318902278 332.0819090908914 1097.306093177017 293.0002516636453
880 0.005 4.4 20 1076.898456615975 1045.454995202025 1045.686039840292 1100.702715610465 1100.037082128407 1099.970642435264 1097.627770021131 332.0976734532244 1097.309167368799 293.0002469247394
881 0.005 4.405 20 1076.897939931 1045.455497426305 1045.686545723792 1100.703101242422 1100.038224437104 1099.968846960718 1097.628870768315 332.1134396538706 1097.307393684665 293.0002422279266
882 0.005 4.41 20 1076.901147231338 1045.456049922066 1045.68708524614 1100.707270530003 1100.041057595892 1099.974938585822 1097.637283974183 332.1292474648135 1097.309780019285 293.0002375298976
883 0.005 4.415 20 1076.899036099581 1045.456546674669 1045.68759122845 1100.703240253075 1100.037660826355 1099.968453660173 1097.62955871493 332.1448729290946 1097.308021558815 293.0002328200239
884 0.005 4.42 20 1076.898874024673 1045.457051407838 1045.688098395365 1100.704300393166 1100.039417058337 1099.973958241357 1097.631554738015 332.1605160848616 1097.308217245807 293.0002283441834
885 0.005 4.425 20 1076.899228923936 1045.457526335682 1045.688574952753 1100.701888575001 1100.036639499076 1099.967483939678 1097.628087871892 332.1761868936672 1097.308616816404 293.0002236677482
886 0.005 4.43 20 1076.898993331887 1045.45802251767 1045.689070074892 1100.704411610129 1100.038756126053 1099.973146437662 1097.63302425107 332.1917628440575 1097.307562433067 293.0002192772338
887 0.005 4.435 20 1076.89780097329 1045.458450469577 1045.689508163681 1100.69780276172 1100.033195810593 1099.967102882424 1097.62471853183 332.2072664910085 1097.308554086381 293.0002148049365
888 0.005 4.44 20 1076.899125676539 1045.45893507298 1045.689986104982 1100.704404232105 1100.038848098972 1099.972417184169 1097.632367953868 332.222701896439 1097.307039075459 293.0002102212817
889 0.005 4.445 20 1076.899696842159 1045.459389776389 1045.690440998557 1100.701080057489 1100.035618965198 1099.96941982778 1097.62619714234 332.238011375229 1097.308816633033 293.0002057895093
890 0.005 4.45 20 1076.899295345736 1045.459859230843 1045.690910529711 1100.703134519703 1100.037708329369 1099.968646513815 1097.631645437846 332.2533877851341 1097.306100325137 293.0002013430906
891 0.005 4.455 20 1076.900484177592 1045.460314297502 1045.691366326602 1100.702083400551 1100.037099452106 1099.971607792122 1097.62719560728 332.2687186344648 1097.309472203279 293.0001972049452
892 0.005 4.46 20 1076.900075390505 1045.460770288421 1045.691823349054 1100.702338286513 1100.037108900505 1099.967529213235 1097.63004898101 332.284055308026 1097.306865213345 293.0001930044322
893 0.005 4.465 20 1076.900870131154 1045.461234259304 1045.692284378287 1100.703280931747 1100.038231786272 1099.973070041611 1097.630003547937 332.2992376570913 1097.308669945549 293.0001889167568
894 0.005 4.47 20 1076.900929080699 1045.461685494611 1045.692738305084 1100.702628222999 1100.037558237518 1099.968356187002 1097.629161030291 332.314510653385 1097.308045916767 293.0001846124705
895 0.005 4.475000000000001 20 1076.900639547553 1045.462143586629 1045.693195486653 1100.703459085077 1100.038414855772 1099.973043960459 1097.632601950991 332.3297756072104 1097.307605837775 293.0001806569067
896 0.005 4.48 20 1076.901120529419 1045.462574857978 1045.693629843239 1100.701390081776 1100.036489832148 1099.967245322115 1097.626986775642 332.3449252573292 1097.308377274529 293.0001766986405
897 0.005 4.485 20 1076.900850136935 1045.46303140836 1045.694086417332 1100.704512534037 1100.039230732112 1099.973547906961 1097.631683961055 332.3599319784886 1097.307260405275 293.0001723243052
898 0.005 4.49 20 1076.90293529226 1045.463482999167 1045.694533245034 1100.703388186057 1100.037522343872 1099.970552218861 1097.631326653773 332.3750297052442 1097.309647614424 293.0001682915968
899 0.005 4.495 20 1076.901607643405 1045.463939979382 1045.694992558547 1100.705059592091 1100.039263786006 1099.972527569576 1097.633563283867 332.3900084170568 1097.306955241383 293.0001642675991
900 0.005 4.5 20 1076.900857665637 1045.464333050643 1045.695395152333 1100.698349431987 1100.033730796884 1099.968738125705 1097.624694738865 332.4048289306448 1097.309175175062 293.0001603140888
901 0.005 4.505 20 1076.901426629959 1045.464765872432 1045.695824416967 1100.702914419311 1100.03775108798 1099.96861166549 1097.631629934784 332.4197856850252 1097.306313759495 293.0001565277304
902 0.005 4.51 20 1076.904291076363 1045.465217993109 1045.696267237809 1100.704865961245 1100.038865744473 1099.972471936647 1097.632204490899 332.4347384653564 1097.310057708337 293.000152584896
903 0.005 4.515 20 1076.902240500441 1045.465646668328 1045.696702036078 1100.703240076014 1100.037525851634 1099.96850602777 1097.630685495531 332.4495970982708 1097.307155028016 293.0001486632346
904 0.005 4.52 20 1076.9021407621 1045.466053438461 1045.697112988067 1100.700895264653 1100.036011718646 1099.971509662688 1097.628408447768 332.464330322106 1097.308837096477 293.0001449680723
905 0.005 4.525 20 1076.904190911808 1045.466488448601 1045.697545080666 1100.705595786996 1100.040611885754 1099.971208238537 1097.628941264299 332.4790933559361 1097.30922464295 293.0001411507392
906 0.005 4.53 20 1076.905123183461 1045.466957987327 1045.698004815936 1100.707624657794 1100.041269531623 1099.975195234622 1097.637660429211 332.4939297781102 1097.308632500434 293.0001372798227
907 0.005 4.535 20 1076.903173323776 1045.467359846397 1045.698416610247 1100.70185520502 1100.036115158633 1099.967166023606 1097.628187962153 332.5086117464856 1097.30808932762 293.0001339105452
908 0.005 4.54 20 1076.901760390866 1045.467754783884 1045.698818769966 1100.701068785979 1100.035867787865 1099.970968371423 1097.630636705781 332.5231273783155 1097.307059061714 293.0001303897404
909 0.005 4.545 20 1076.90311663024 1045.468138336197 1045.699201474639 1100.700542334359 1100.035806896889 1099.968770657749 1097.627099334438 332.5376395358818 1097.30889242566 293.00012656891
910 0.005 4.55 20 1076.903927477037 1045.468564512128 1045.699621255865 1100.705126675999 1100.039463494587 1099.972688183816 1097.633725039102 332.5519743238235 1097.307001400169 293.0001230485826
911 0.005 4.555 20 1076.902612564547 1045.468921126733 1045.69998695555 1100.697663773345 1100.033169076731 1099.967966703404 1097.624884585673 332.5664641407382 1097.309005578052 293.0001193606269
912 0.005 4.56 20 1076.903931856697 1045.469328270463 1045.700389361992 1100.704013453687 1100.038861698537 1099.969546440072 1097.631182082899 332.5809232532092 1097.306917766259 293.0001161963067
913 0.005 4.565 20 1076.905797143746 1045.469735367109 1045.70079004343 1100.703602601755 1100.037692261659 1099.971562162695 1097.629194785816 332.5953554248675 1097.310028582809 293.0001125152258
914 0.005 4.57 20 1076.902686416145 1045.470099243114 1045.701165676568 1100.699315242608 1100.034428594301 1099.966384948542 1097.628993778238 332.6096137159155 1097.306837674116 293.0001092863785
915 0.005 4.575 20 1076.90471610004 1045.470485352546 1045.701548230828 1100.702589515725 1100.037538869025 1099.97222362156 1097.627720376837 332.6240262367679 1097.309024422667 293.0001058887839
916 0.005 4.58 20 1076.90524187926 1045.47087190828 1045.701933982213 1100.703627699621 1100.038442445068 1099.969243828132 1097.628848963728 332.6387322085428 1097.308316651482 293.0001027967257
917 0.005 4.585 20 1076.905928035987 1045.471287959635 1045.702342686436 1100.705504906177 1100.039526038998 1099.974005396317 1097.634454777971 332.6532275394954 1097.308315234822 293.0000995721388
918 0.005 4.59 20 1076.904508326267 1045.471648727223 1045.702711589247 1100.700382316905 1100.035220349788 1099.966247283029 1097.628323266537 332.6674152789263 1097.307758535982 293.0000961116612
919 0.005 4.595 20 1076.905396396312 1045.472051551043 1045.703110816598 1100.705408350889 1100.039506202368 1099.973808091737 1097.632724799294 332.681585145651 1097.307515527868 293.0000927875695
920 0.005 4.600000000000001 20 1076.905250060199 1045.472409749164 1045.703473967684 1100.700821294869 1100.035776653296 1099.968377956505 1097.627093984024 332.6953552296498 1097.308867075893 293.0000897409219
921 0.005 4.605 20 1076.90615677561 1045.472817975478 1045.703876726734 1100.706177586788 1100.04026053934 1099.973458628922 1097.635187268508 332.7093341910529 1097.307365543014 293.0000866157399
922 0.005 4.61 20 1076.904347284129 1045.473142537635 1045.70421198295 1100.697314054532 1100.032652072241 1099.966687640996 1097.625371178071 332.7232931555787 1097.308861077398 293.0000833522957
923 0.005 4.615 20 1076.905480199226 1045.473516321949 1045.704581152257 1100.703609870841 1100.038505417823 1099.969483558873 1097.631428083614 332.737262612373 1097.306799589711 293.000080123859
924 0.005 4.62 20 1076.907509981016 1045.473892208227 1045.704951757494 1100.703899149116 1100.038570814867 1099.972877104411 1097.629842330843 332.7512654054145 1097.31030116123 293.0000770840242
925 0.005 4.625 20 1076.905272762722 1045.474240338969 1045.705306687441 1100.701073540236 1100.036170196408 1099.967629351646 1097.62999948456 332.7652391036965 1097.307084936995 293.000073926062
926 0.005 4.63 20 1076.906736217193 1045.474602765959 1045.705666606814 1100.70296738606 1100.03789372402 1099.972798958912 1097.62863232353 332.7791612156537 1097.309338813556 293.0000709984598
927 0.005 4.635 20 1076.906342664749 1045.474954326089 1045.706019452869 1100.702349172278 1100.037038766156 1099.968151695764 1097.628518055617 332.7930695080299 1097.307626674765 293.0000679312424
928 0.005 4.64 20 1076.90673979423 1045.475319297724 1045.706381587544 1100.704170116382 1100.038357993111 1099.972592057939 1097.631371512728 332.8069611199072 1097.307499772382 293.0000649691295
929 0.005 4.645 20 1076.906777281138 1045.475665472471 1045.706730927061 1100.702029446537 1100.036682525663 1099.967459321949 1097.627571635188 332.8207685516941 1097.307923690233 293.0000622498284
930 0.005 4.65 20 1076.90622273795 1045.4760259357 1045.707091399403 1100.703392163963 1100.038323826919 1099.972474903212 1097.632192125626 332.8344823669368 1097.307159334004 293.0000593385656
931 0.005 4.655 20 1076.906980409565 1045.476357409788 1045.707424778578 1100.700819215912 1100.036061766853 1099.968577234765 1097.626951972262 332.848113414624 1097.308965737222 293.0000565276253
932 0.005 4.66 20 1076.907300033872 1045.47672159581 1045.707786283793 1100.704821038006 1100.039525770062 1099.972393258101 1097.633224138145 332.8619330445096 1097.307326474154 293.0000537004055
933 0.005 4.665 20 1076.90819921085 1045.477069049236 1045.708132906537 1100.702265677917 1100.037226056335 1099.970684812642 1097.629262721648 332.8754521732617 1097.309660646824 293.0000508489483
934 0.005 4.67 20 1076.907239662391 1045.477421259724 1045.708486486057 1100.703699423946 1100.038492009125 1099.969875863315 1097.632391261914 332.8890670262948 1097.3067922002 293.0000478622172
935 0.005 4.675 20 1076.90810028902 1045.477749864855 1045.708815958188 1100.702265081547 1100.03734456505 1099.972593968736 1097.626684078359 332.9027201776986 1097.309552443792 293.00004520115
936 0.005 4.68 20 1076.907639185144 1045.478089611948 1045.709155651365 1100.703380710771 1100.037593602868 1099.968317846309 1097.630144150496 332.9163396046459 1097.306791008669 293.0000425291275
937 0.005 4.685 20 1076.907583239051 1045.478412744474 1045.709480891638 1100.70153330575 1100.036584985678 1099.972362656491 1097.627977738534 332.92978937665 1097.308846041696 293.0000398220001
938 0.005 4.69 20 1076.907904642224 1045.478734985503 1045.709803328348 1100.702926154526 1100.037696921672 1099.968545939739 1097.629633928229 332.9430728306872 1097.307515107998 293.0000370719528
939 0.005 4.695 20 1076.908020755077 1045.47907462261 1045.710141545445 1100.703818348434 1100.038559316082 1099.973158841606 1097.630377448418 332.9564297037351 1097.307529481893 293.0000345248264
940 0.005 4.7 20 1076.909540794124 1045.479413485694 1045.710476649043 1100.703588154394 1100.037726876636 1099.968318633021 1097.631251210024 332.9697190515888 1097.308359139117 293.0000320996944
941 0.005 4.705 20 1076.908161347631 1045.479752547439 1045.710818452349 1100.703842740587 1100.039121883665 1099.973332473873 1097.632721123022 332.9830523462301 1097.307564330091 293.000029499467
942 0.005 4.71 20 1076.910748778938 1045.480103741584 1045.711164430917 1100.704340158501 1100.03857618606 1099.970992345358 1097.633982173059 332.99636139082 1097.309944725225 293.0000270467654
943 0.005 4.715 20 1076.909081739264 1045.480447949265 1045.711513482994 1100.705514545657 1100.040462182551 1099.973068602729 1097.631560969348 333.0096202576904 1097.308156642729 293.0000244514055
944 0.005 4.72 20 1076.909379383145 1045.480756724886 1045.711825393261 1100.701806655959 1100.03712620864 1099.971235952225 1097.626430497901 333.0228120793543 1097.309556229425 293.0000221379551
945 0.005 4.725000000000001 20 1076.909872865266 1045.481107245788 1045.712169815182 1100.705566398735 1100.039180954226 1099.970252396118 1097.63554504952 333.0360090454786 1097.306906971452 293.000019523868
946 0.005 4.73 20 1076.910768150871 1045.481440363164 1045.712505119559 1100.705027837386 1100.039954898926 1099.974703169442 1097.627684327257 333.0492495371397 1097.310442843797 293.0000170940025
947 0.005 4.735 20 1076.908898628245 1045.481750867244 1045.712819738803 1100.702541949046 1100.036928945996 1099.967803753337 1097.630433272054 333.0623251407748 1097.30637389374 293.0000147089668
948 0.005 4.74 20 1076.909733972218 1045.482064215546 1045.713130983332 1100.703211298508 1100.037435698754 1099.972337679788 1097.62942232994 333.0754790616023 1097.308104025896 293.0000122164694
949 0.005 4.745 20 1076.909350403409 1045.48235931958 1045.713429614978 1100.70173955358 1100.036508841962 1099.967451532579 1097.628263141266 333.0884633674447 1097.307459707779 293.0000098078959
950 0.005 4.75 20 1076.909666853563 1045.482678659565 1045.713745591429 1100.703827535523 1100.03874549175 1099.973183903701 1097.631868158173 333.1014740599621 1097.307544815536 293.000007584431
951 0.005 4.755 20 1076.909837002622 1045.482971731965 1045.71404091192 1100.701309797616 1100.036430876816 1099.967292691848 1097.627696162146 333.114346398733 1097.308071227728 293.0000052546214
952 0.005 4.76 20 1076.909898270021 1045.483290634862 1045.714357932944 1100.70410439303 1100.03878779544 1099.972636712021 1097.632232144547 333.1273030695285 1097.307458273014 293.0000031000828
953 0.005 4.765 20 1076.910350618578 1045.483576174823 1045.714646095018 1100.701071038493 1100.036460465452 1099.968943295135 1097.626869735604 333.1402463994188 1097.309386542536 293.0000006797708
954 0.005 4.77 20 1076.910312219162 1045.483891739529 1045.714959198078 1100.704540229539 1100.039273731018 1099.97233895772 1097.632677738445 333.1531221978368 1097.307395135284 292.999998550001
955 0.005 4.775 20 1076.910716414334 1045.484175888437 1045.715245322675 1100.701503367371 1100.036292981686 1099.969501820803 1097.625903427038 333.1662193721316 1097.309444959859 292.9999961762436
956 0.005 4.78 20 1076.910879405852 1045.484492836159 1045.715558822336 1100.704617370039 1100.038811533277 1099.969943021794 1097.634485674586 333.1792415848645 1097.30652196947 292.9999941088565
957 0.005 4.785 20 1076.910959873431 1045.484772428578 1045.715841826573 1100.702102067259 1100.037385299977 1099.972181351536 1097.626720208472 333.1921079574408 1097.309792793807 292.9999919150553
958 0.005 4.79 20 1076.910833215821 1045.4850702839 1045.716138739846 1100.703870318266 1100.038009798609 1099.968340581069 1097.631691844335 333.2044731259949 1097.306536479063 292.9999899372509
959 0.005 4.795 20 1076.909990254291 1045.485337365324 1045.716410015921 1100.70001193734 1100.035319937326 1099.971731517856 1097.628043420641 333.217040580595 1097.30857595415 292.9999884122538
960 0.005 4.8 20 1076.910506629689 1045.485607542581 1045.716681944404 1100.701142682219 1100.036150351897 1099.967021263245 1097.626678620605 333.229624177441 1097.307664216985 292.9999863539103
961 0.005 4.805 20 1076.911115135661 1045.485902094234 1045.716970752724 1100.703661278236 1100.038575502748 1099.972993639207 1097.630968605756 333.2422314305683 1097.3077718196 292.9999841637029
962 0.005 4.81 20 1076.911872893997 1045.486185845622 1045.717254085228 1100.70253707283 1100.037619640591 1099.968316611616 1097.629531875736 333.2548568231911 1097.30847006463 292.9999816608022
963 0.005 4.815 20 1076.910644502039 1045.486476860496 1045.717544980404 1100.702931070062 1100.037771032201 1099.971752910944 1097.634251498064 333.2673652143629 1097.307220392391 292.9999793961863
964 0.005 4.82 20 1076.911199100465 1045.486731937134 1045.717803313647 1100.699963649473 1100.035345910124 1099.9676378239 1097.626995684268 333.2798360740724 1097.308746667514 292.9999771289561
965 0.005 4.825 20 1076.912087717054 1045.487032796922 1045.718097663433 1100.704915102421 1100.038888107429 1099.972310153173 1097.632619127639 333.2923839246716 1097.307539816583 292.9999751344704
966 0.005 4.83 20 1076.910470278673 1045.487262336583 1045.718336495516 1100.69747690695 1100.032802848957 1099.967062668669 1097.625391538118 333.3049389531454 1097.308996167963 292.9999731884369
967 0.005 4.835 20 1076.91132346194 1045.487544211065 1045.718613324225 1100.70345584798 1100.038017871362 1099.969614071113 1097.63158530626 333.3173068461132 1097.30627708267 292.9999710357603
968 0.005 4.84 20 1076.912412475197 1045.487812699205 1045.718879965608 1100.702412546933 1100.036929077395 1099.971647632533 1097.628113465523 333.3297555904809 1097.308900044802 292.9999692099718
969 0.005 4.845 20 1076.909520415961 1045.488039781093 1045.719116580897 1100.697957172674 1100.033007581413 1099.965139886526 1097.628506392105 333.3421178327344 1097.305816255516 292.9999672419831
970 0.005 4.850000000000001 20 1076.911338612812 1045.488287607434 1045.719359436586 1100.700143734619 1100.035369869819 1099.971511426335 1097.62761003452 333.3543467037498 1097.308655959322 292.9999654475111
971 0.005 4.855 20 1076.912055338675 1045.488546121428 1045.719614623131 1100.701867787985 1100.036681232757 1099.967507963037 1097.629339364527 333.3665258522814 1097.307512034806 292.9999634818116
972 0.005 4.86 20 1076.912723113222 1045.488829752046 1045.719893345705 1100.704049570724 1100.038681259042 1099.972884890497 1097.631782884078 333.3786890586991 1097.307886294378 292.9999617576785
973 0.005 4.865 20 1076.913323956921 1045.489097053436 1045.720161874028 1100.702813891629 1100.037728043953 1099.968165339695 1097.628424983555 333.3909629909419 1097.308710571445 292.9999598468559
974 0.005 4.87 20 1076.912462985714 1045.489373856657 1045.720441806169 1100.703636930651 1100.038486781708 1099.972255861315 1097.630804830728 333.4031861956077 1097.307904712872 292.999957784862
975 0.005 4.875 20 1076.913495737753 1045.489635800961 1045.720704318345 1100.702538839098 1100.037646019446 1099.970023925333 1097.62779038749 333.4153265769218 1097.309816723594 292.9999560546172
976 0.005 4.88 20 1076.913382194636 1045.489923984087 1045.720989374405 1100.705043457965 1100.039479496547 1099.972577871379 1097.634365191088 333.4274077834684 1097.307658036929 292.9999542615408
977 0.005 4.885 20 1076.912923009881 1045.49016824081 1045.721236523965 1100.701080409735 1100.035500675387 1099.968735061497 1097.627046800642 333.4396105463833 1097.308955152294 292.9999525065991
978 0.005 4.89 20 1076.912347275912 1045.490429431694 1045.721498506025 1100.703223634661 1100.037659838977 1099.969817155791 1097.631599220525 333.4516299285074 1097.306063473074 292.9999508236712
979 0.005 4.895 20 1076.913515319412 1045.490676769136 1045.721745836167 1100.702190780908 1100.036932801836 1099.971627311317 1097.626861956407 333.463687850704 1097.3092285325 292.9999490576994
980 0.005 4.9 20 1076.912594649238 1045.490929728464 1045.722000259527 1100.702449612973 1100.037257745359 1099.967706414166 1097.630646376293 333.4755295793617 1097.306175125091 292.9999473265812
981 0.005 4.905 20 1076.913777934731 1045.491187113457 1045.72225436918 1100.702869334362 1100.037904709505 1099.97327147644 1097.628856995328 333.4873633739444 1097.309060786211 292.9999455003446
982 0.005 4.91 20 1076.913503372421 1045.491431770159 1045.722500596648 1100.702074996687 1100.036770780526 1099.967616467491 1097.629398736703 333.4993160977858 1097.307485890997 292.9999438317107
983 0.005 4.915 20 1076.913960844286 1045.49169508016 1045.7227603642 1100.703855997355 1100.038531036033 1099.972734850836 1097.631360175882 333.5112749233429 1097.308041658683 292.9999420531182
984 0.005 4.92 20 1076.913896611859 1045.491934947568 1045.72300258989 1100.701414395253 1100.036534007211 1099.967176215518 1097.628075058396 333.5229667303905 1097.308207851176 292.9999403132243
985 0.005 4.925 20 1076.91350580085 1045.492197568414 1045.723264480107 1100.703687330248 1100.038615546721 1099.972788948977 1097.631994814943 333.5347702261155 1097.307615864019 292.9999386961426
986 0.005 4.93 20 1076.913830081551 1045.492423664688 1045.723493778312 1100.700517989629 1100.035956920505 1099.968428964096 1097.626678966203 333.5471169793482 1097.309070484812 292.9999370342757
987 0.005 4.935 20 1076.913518206525 1045.492676792916 1045.723745169622 1100.703612108223 1100.03830800549 1099.971474827994 1097.631821960191 333.5591416772463 1097.307246497336 292.9999356035917
988 0.005 4.94 20 1076.913852136923 1045.492899832324 1045.723969495754 1100.700700089506 1100.035669384556 1099.969446587708 1097.626430094886 333.571003373196 1097.308948495428 292.9999340125391
989 0.005 4.945 20 1076.913421562112 1045.493144253634 1045.724213200731 1100.703283008947 1100.037842711385 1099.969906664568 1097.631752818777 333.58263910688 1097.306066779451 292.9999324023532
990 0.005 4.95 20 1076.914810217382 1045.493375215876 1045.724442855919 1100.702216109606 1100.037206770637 1099.97225657633 1097.627183223421 333.5938481477064 1097.30954419554 292.9999307072235
991 0.005 4.955 20 1076.913711989908 1045.493611765372 1045.724681012496 1100.702319658632 1100.037082395035 1099.967556442684 1097.630434639536 333.605305460107 1097.306191543116 292.9999292427519
992 0.005 4.96 20 1076.915100242452 1045.493857820522 1045.724923387983 1100.703199470086 1100.038122658869 1099.973278671482 1097.629584631521 333.6167615629142 1097.308994383416 292.9999277246939
993 0.005 4.965 20 1076.914805377761 1045.494089571233 1045.725157580734 1100.702223400709 1100.037020166292 1099.967708928328 1097.62896532846 333.6282434243655 1097.307750060564 292.9999261431494
994 0.005 4.97 20 1076.91495569189 1045.494334889734 1045.725400355243 1100.703513526984 1100.038517780125 1099.972689995621 1097.631331436101 333.6398585439923 1097.308039462461 292.9999246120808
995 0.005 4.975000000000001 20 1076.914915457378 1045.49455892465 1045.725626652894 1100.701429917277 1100.03652516472 1099.967341137977 1097.627631581247 333.6513717416292 1097.308226453313 292.9999230414881
996 0.005 4.98 20 1076.914741790726 1045.494806322441 1045.725872391882 1100.703856244112 1100.03863586029 1099.972649358764 1097.632276826436 333.6628630502112 1097.307637657731 292.9999215347374
997 0.005 4.985 20 1076.914905796586 1045.495017535626 1045.726087034443 1100.700566326725 1100.035922090208 1099.968495411627 1097.626532819239 333.6742151291681 1097.308971528489 292.999920317039
998 0.005 4.99 20 1076.914485651936 1045.495253669591 1045.72632131471 1100.703468635756 1100.03819520046 1099.971445375828 1097.631928297265 333.6857157056347 1097.306979675649 292.9999187069699
999 0.005 4.995 20 1076.914763716249 1045.49545761695 1045.726527506401 1100.700545073651 1100.03555381852 1099.969635883767 1097.626054935454 333.6970796596336 1097.30867322197 292.9999172905482
1000 0.005 5 20 1076.914678487223 1045.495690334118 1045.726757924146 1100.703306091446 1100.037917057277 1099.969654137149 1097.632171349058 333.7084220026859 1097.306096354316 292.9999158996048
1001 0.005 5.005 20 1076.91583428087 1045.495910023474 1045.726976390167 1100.702115285281 1100.037165945346 1099.972260902473 1097.627006317514 333.7196594359564 1097.309451688262 292.9999145280348
1002 0.005 5.01 20 1076.914952224326 1045.496132287901 1045.727200557721 1100.702234393423 1100.037012308195 1099.967421518855 1097.630506198288 333.7308733171282 1097.306300626222 292.9999130702041
1003 0.005 5.015 20 1076.916146738561 1045.49636104107 1045.727426268123 1100.70314461694 1100.038072854193 1099.973131071421 1097.629351159992 333.7421801262018 1097.308867777672 292.999911814734
1004 0.005 5.02 20 1076.91625648001 1045.496587495403 1045.727653224183 1100.703017369925 1100.037797262358 1099.968426059876 1097.629471455219 333.7534683609582 1097.308195941221 292.9999103199128
1005 0.005 5.025 20 1076.91595250466 1045.496821935378 1045.727885865939 1100.703527472363 1100.038450770157 1099.972816092612 1097.63125165227 333.764545573937 1097.30804432357 292.9999090742024
1006 0.005 5.03 20 1076.916022014817 1045.497030797588 1045.728097552163 1100.701460310795 1100.036549237356 1099.967399606888 1097.627912394292 333.7757658054836 1097.308206399002 292.9999077237318
1007 0.005 5.035 20 1076.915663320756 1045.497260727989 1045.728326402969 1100.703699633348 1100.038519234669 1099.972708818149 1097.631794103919 333.7870110860661 1097.30746257447 292.9999064272234
1008 0.005 5.04 20 1076.916038797592 1045.497460221579 1045.728527736469 1100.700798881316 1100.035978629375 1099.968470841082 1097.626869427493 333.7981684383525 1097.308944818943 292.999905146899
1009 0.005 5.045 20 1076.915426958359 1045.497682751162 1045.728748823261 1100.703664022512 1100.038054358562 1099.971527157399 1097.631879437772 333.8091533876789 1097.306769532751 292.9999039155542
1010 0.005 5.05 20 1076.916012400459 1045.497874700931 1045.728943094934 1100.700550121111 1100.035647149915 1099.969533009834 1097.626618928296 333.8201837371732 1097.308801747636 292.9999025495625
1011 0.005 5.055 20 1076.91575599388 1045.498093338631 1045.729160091683 1100.703420541368 1100.038022224153 1099.969755055899 1097.631551946492 333.8311573165269 1097.306240669531 292.9999011830195
1012 0.005 5.06 20 1076.917082501985 1045.498301481169 1045.729365516557 1100.702304032061 1100.037288224346 1099.972186841746 1097.627467147073 333.8421278318606 1097.30962158235 292.9998999961155
1013 0.005 5.065 20 1076.916037185189 1045.49851443223 1045.72958044147 1100.702415068038 1100.037187837548 1099.967567823135 1097.630595441129 333.8530564990921 1097.306346247726 292.9998987630017
1014 0.005 5.07 20 1076.917411344911 1045.498732549847 1045.729795043477 1100.703257708427 1100.038241615732 1099.973031343382 1097.629547724755 333.8640430339777 1097.309289901913 292.9998975356182
1015 0.005 5.075 20 1076.916962751769 1045.498939838544 1045.730004767349 1100.70255097653 1100.037344340382 1099.968150001524 1097.628744291766 333.8748883940387 1097.307977865208 292.9998963086175
1016 0.005 5.08 20 1076.917225186695 1045.499162888771 1045.73022500329 1100.703853059314 1100.038239378038 1099.972146549006 1097.631405486343 333.8858375256755 1097.307996560371 292.9998950879632
1017 0.005 5.085 20 1076.917097440235 1045.499363769203 1045.730429317021 1100.702109817148 1100.03704845983 1099.968244790104 1097.628079615592 333.8967445762616 1097.308210224087 292.9998939980925
1018 0.005 5.09 20 1076.916775843411 1045.49958305665 1045.730646779285 1100.703827668302 1100.038732802041 1099.973236298621 1097.632255188165 333.9074896261081 1097.307476798587 292.9998927698869
1019 0.005 5.095 20 1076.916606830505 1045.499765474573 1045.730833119205 1100.700489376723 1100.035716141798 1099.968501168878 1097.626363976369 333.918303089217 1097.308417863943 292.9998917410185
1020 0.005 5.100000000000001 20 1076.916686644346 1045.499978253006 1045.73104302535 1100.703505132826 1100.038112526909 1099.971424849644 1097.632100039491 333.9291031455332 1097.307031568097 292.9998904444143
1021 0.005 5.105 20 1076.916774115 1045.500155809254 1045.73122344563 1100.700184993967 1100.035212599304 1099.968541179207 1097.626026809113 333.9399401484362 1097.308635472029 292.9998893739254
1022 0.005 5.11 20 1076.916923756473 1045.500367676085 1045.731431920028 1100.703559553896 1100.03815106495 1099.970138575852 1097.632214933561 333.9504354788182 1097.306278703935 292.9998883208115
1023 0.005 5.115 20 1076.917938901819 1045.500561516268 1045.73162522283 1100.701957300713 1100.037109410859 1099.971958671111 1097.626668635678 333.9610871992393 1097.309698425401 292.9998870746531
1024 0.005 5.12 20 1076.917210016885 1045.500765010075 1045.731829396378 1100.702674894864 1100.03751347299 1099.967649007715 1097.631137444162 333.9717599511869 1097.306514313581 292.9998860095914
1025 0.005 5.125 20 1076.918163155351 1045.500965718527 1045.73202801703 1100.702897908611 1100.037806356069 1099.972694610786 1097.628470799376 333.9824383131671 1097.30940146877 292.9998848274005
1026 0.005 5.13 20 1076.917729607995 1045.501160214796 1045.732224526891 1100.702399774874 1100.037201376298 1099.968129320193 1097.629038451958 333.9929183358305 1097.307740685766 292.9998845159845
1027 0.005 5.135 20 1076.918049456247 1045.501367763366 1045.732429512083 1100.703662496855 1100.038243904121 1099.972515874712 1097.631052658449 334.0035245633472 1097.307920284184 292.9998830073429
1028 0.005 5.14 20 1076.91781643966 1045.501550579754 1045.732615182795 1100.701542972062 1100.036513024701 1099.967367837791 1097.628094722176 334.0140982855204 1097.307879274908 292.9998817472212
1029 0.005 5.145 20 1076.91739424355 1045.501754444149 1045.732817600134 1100.703744987902 1100.038202821626 1099.972625279552 1097.63199670335 334.0246299772321 1097.307037008238 292.9998806562257
1030 0.005 5.15 20 1076.917871837499 1045.501931804205 1045.732996835103 1100.700916422747 1100.036139423968 1099.968708790831 1097.626963182558 334.0351687113108 1097.308699559259 292.9998796157745
1031 0.005 5.155 20 1076.917724640062 1045.502131287872 1045.733194242645 1100.703391276462 1100.038042135227 1099.971374645103 1097.631820394881 334.045447306017 1097.307069530884 292.9998785164393
1032 0.005 5.16 20 1076.917975266094 1045.502303525284 1045.733368556094 1100.700567210248 1100.035912446092 1099.969660277234 1097.626522252793 334.0557632532055 1097.309087861817 292.9998775284653
1033 0.005 5.165 20 1076.917739492573 1045.502504226593 1045.733567205984 1100.703580041099 1100.038316309417 1099.97015963886 1097.632149789522 334.0661572265539 1097.306435526502 292.9998765381996
1034 0.005 5.17 20 1076.91899928556 1045.502688855463 1045.733750490839 1100.702048997367 1100.037060007647 1099.971428203976 1097.627000468061 334.0765560552017 1097.30977070736 292.9998755938015
1035 0.005 5.175 20 1076.918076958681 1045.502880251212 1045.733942916081 1100.702643847461 1100.037386261376 1099.967781296605 1097.630954327912 334.0874853030264 1097.306477764804 292.9998745144749
1036 0.005 5.18 20 1076.919167722499 1045.50306689124 1045.73412773227 1100.70283343227 1100.037334731952 1099.971642353265 1097.628212327011 334.0978827862151 1097.309248996669 292.9998735831487
1037 0.005 5.185 20 1076.918443941283 1045.503247970925 1045.734311020257 1100.702175265065 1100.03698118292 1099.967949658419 1097.628878252436 334.1082341865305 1097.307581598631 292.9998725295021
1038 0.005 5.19 20 1076.918777180105 1045.503445286775 1045.734504842318 1100.703574014417 1100.038344535046 1099.972851911535 1097.631203607237 334.1182123208807 1097.307875645729 292.9998716534143
1039 0.005 5.195 20 1076.918355444384 1045.503613701538 1045.734676811996 1100.701192348083 1100.036066735274 1099.967056124545 1097.627669756794 334.1281194455912 1097.30745512138 292.9998707336736
1040 0.005 5.2 20 1076.918410229699 1045.503807909917 1045.734868939194 1100.703805406956 1100.038596759225 1099.973063700182 1097.63223082163 334.1383046726431 1097.307223930634 292.9998697503104
1041 0.005 5.205 20 1076.918714065341 1045.503972015671 1045.735035337041 1100.70057666744 1100.035910065248 1099.96829081551 1097.626596914202 334.1483902475474 1097.308748981217 292.9998688564419
1042 0.005 5.21 20 1076.91831331309 1045.504161792778 1045.735223516835 1100.70325793587 1100.038018951531 1099.971040418782 1097.631741426934 334.158601242605 1097.307193549705 292.9998680572253
1043 0.005 5.215 20 1076.918904239606 1045.504324448019 1045.735387932244 1100.700606982631 1100.035956436157 1099.969682010365 1097.626418080447 334.1685756323123 1097.309092147424 292.9998672104918
1044 0.005 5.22 20 1076.918684228095 1045.504514557092 1045.735575804765 1100.703547317409 1100.038412420997 1099.970077011347 1097.632069268514 334.1786836593853 1097.306603125466 292.9998662043657
1045 0.005 5.225000000000001 20 1076.919810476845 1045.504688265712 1045.735748526861 1100.702069229605 1100.037244262496 1099.971941200176 1097.626671899228 334.1887168367801 1097.309950214639 292.9998652146447
1046 0.005 5.23 20 1076.918797305171 1045.504869006724 1045.735930532434 1100.702632409337 1100.037419287712 1099.967787929847 1097.631077845282 334.1987603715614 1097.306432867891 292.9998643067685
1047 0.005 5.235 20 1076.919955860033 1045.505048279693 1045.736107222801 1100.70308560644 1100.038034391805 1099.973246432893 1097.628458240978 334.2088217623978 1097.309555483258 292.9998635644805
1048 0.005 5.24 20 1076.919227060227 1045.505217484043 1045.736278777091 1100.701896298977 1100.036721778895 1099.967709080928 1097.628714875289 334.2189378826265 1097.307435072919 292.9998627569864
1049 0.005 5.245 20 1076.919184110054 1045.505397798973 1045.736457555188 1100.703303517053 1100.038225345508 1099.973120630426 1097.630584411874 334.2288227242862 1097.307485220012 292.9998619119615
1050 0.005 5.25 20 1076.919379764599 1045.505558094513 1045.736619727575 1100.701395741225 1100.036334967735 1099.967298838008 1097.62809319563 334.2388173886296 1097.307741412588 292.9998610798504
1051 0.005 5.255 20 1076.919243322312 1045.505745323665 1045.736804574818 1100.703778448045 1100.038447254765 1099.972650146179 1097.632127946737 334.248802516828 1097.307239171258 292.9998602828935
1052 0.005 5.26 20 1076.919656724842 1045.505901106304 1045.736962221861 1100.700739297887 1100.03608792686 1099.968571268979 1097.626838986304 334.2584237916076 1097.308825703567 292.999859568396
1053 0.005 5.265 20 1076.919494124046 1045.506085584937 1045.737144223526 1100.703577803911 1100.038290987962 1099.971414647419 1097.632013373697 334.2680567001307 1097.30723247975 292.9998590264864
1054 0.005 5.27 20 1076.919817991344 1045.50623954579 1045.737300353304 1100.700558642757 1100.035726365251 1099.968974024759 1097.626689538491 334.2780004162289 1097.309095955544 292.9998580023598
1055 0.005 5.275 20 1076.919487849678 1045.506418984601 1045.737477905043 1100.703482256559 1100.038287892573 1099.970035816139 1097.631939090514 334.2879608368701 1097.306586756005 292.9998569516891
1056 0.005 5.28 20 1076.920694742942 1045.506585181271 1045.737642707549 1100.702221455002 1100.037247794474 1099.972024469076 1097.627048735472 334.2975306610448 1097.309918489176 292.9998561422753
1057 0.005 5.285 20 1076.919623833318 1045.506755116319 1045.737814012149 1100.70275298022 1100.03725838175 1099.967833927163 1097.630706537497 334.3072750141133 1097.306460235281 292.9998553742042
1058 0.005 5.29 20 1076.920700932537 1045.506925804583 1045.737982205387 1100.70310290904 1100.037834564767 1099.972849050903 1097.629124864246 334.3171045388288 1097.30911840382 292.9998546060436
1059 0.005 5.295 20 1076.919962907861 1045.50708607199 1045.73814532011 1100.702233140357 1100.036943643578 1099.968128194516 1097.628929792086 334.3270157306163 1097.3075484794 292.9998538361236
1060 0.005 5.3 20 1076.920359802463 1045.507263109613 1045.738319520651 1100.703538749206 1100.037814585621 1099.972066445019 1097.631062416438 334.336521695463 1097.307536672644 292.9998531265761
1061 0.005 5.305 20 1076.920347805687 1045.507420360666 1045.738479647388 1100.701917904031 1100.036762822476 1099.967896275552 1097.62765761898 334.34602409757 1097.307894600951 292.9998523417634
1062 0.005 5.31 20 1076.920045985028 1045.507598459212 1045.738655789512 1100.703676667004 1100.038650639107 1099.973067878946 1097.632617600351 334.3555800177602 1097.307294632141 292.9998516093248
1063 0.005 5.315 20 1076.92063272479 1045.507748642947 1045.738806921732 1100.700954902204 1100.036127787452 1099.968280637549 1097.627159045234 334.3653835502258 1097.308940174305 292.9998508635611
1064 0.005 5.32 20 1076.920083337728 1045.50792208863 1045.738980098645 1100.70334138074 1100.038236993096 1099.971099550414 1097.631526906904 334.3749975809458 1097.307380668306 292.9998502232036
1065 0.005 5.325 20 1076.920624530772 1045.508065668509 1045.739124796271 1100.700475244008 1100.035793465195 1099.969678811809 1097.627063284787 334.384390422497 1097.309401981511 292.9998494115969
1066 0.005 5.33 20 1076.919662947401 1045.508224389705 1045.73928424602 1100.70224912682 1100.037078440581 1099.969355508212 1097.631179283771 334.3938494736376 1097.306681930096 292.9998486340634
1067 0.005 5.335 20 1076.921464659519 1045.508382392378 1045.73943844717 1100.702574552085 1100.037436874174 1099.971920509882 1097.626858988914 334.4036122997087 1097.310057018286 292.9998479091204
1068 0.005 5.34 20 1076.920311221048 1045.508540740795 1045.739598235938 1100.702541450866 1100.03728877653 1099.967936203109 1097.630880845569 334.413262941353 1097.306358134468 292.9998472214808
1069 0.005 5.345 20 1076.921442040527 1045.508703154991 1045.739757251304 1100.703289453028 1100.037968578987 1099.973263026771 1097.628894254798 334.422531778357 1097.309144785185 292.9998465753939
1070 0.005 5.350000000000001 20 1076.920605798431 1045.508853633255 1045.73991118345 1100.701983542812 1100.036752606173 1099.967964367836 1097.628910086226 334.4318095999873 1097.307261372314 292.9998459579813
1071 0.005 5.355 20 1076.920782198316 1045.509019992674 1045.740074884409 1100.703004664938 1100.037608982272 1099.972121414091 1097.631652212236 334.4413966811928 1097.307435362044 292.9998452577339
1072 0.005 5.36 20 1076.920978953517 1045.5091640319 1045.740219625686 1100.701310556596 1100.036234937519 1099.966847600208 1097.630729390851 334.4507767633623 1097.307509361066 292.9998445734723
1073 0.005 5.365 20 1076.92088216794 1045.509334815924 1045.740388879336 1100.703651079741 1100.038254364627 1099.972341032311 1097.632007518364 334.4599134125764 1097.307330779825 292.9998439840091
1074 0.005 5.37 20 1076.921383326779 1045.509479364105 1045.740535080815 1100.701060115002 1100.036374551808 1099.96872375234 1097.62730030837 334.4691741361457 1097.309019273925 292.9998432156807
1075 0.005 5.375 20 1076.921181019262 1045.509648651543 1045.740702634356 1100.703602197353 1100.038508456582 1099.9715751584 1097.631716321102 334.4785397050553 1097.30768163873 292.999842547566
1076 0.005 5.38 20 1076.92133217837 1045.50978657658 1045.740842651846 1100.700535803948 1100.035608492128 1099.968705919141 1097.62672732187 334.488405219375 1097.309093638261 292.9998419037557
1077 0.005 5.385 20 1076.921207174745 1045.509950768713 1045.741004710541 1100.703859738547 1100.038333964253 1099.970757400491 1097.631411198816 334.497732875152 1097.306943728494 292.9998412319759
1078 0.005 5.39 20 1076.924374508054 1045.510139410138 1045.741182967844 1100.705647450596 1100.039394056147 1099.9739541742 1097.633129001183 334.506486912982 1097.310761134942 292.9998405325831
1079 0.005 5.395 20 1076.921285500945 1045.510298456372 1045.741349920564 1100.703385525288 1100.03741715262 1099.968378251673 1097.631391199315 334.515547437694 1097.306357228483 292.9998397847276
1080 0.005 5.4 20 1076.920928419014 1045.510422918875 1045.74148025744 1100.700060555944 1100.034664932849 1099.970103979845 1097.626267486856 334.5250915155485 1097.308759136585 292.9998393786581
1081 0.005 5.405 20 1076.922138089031 1045.510576078377 1045.741629055011 1100.703324845787 1100.037755482904 1099.968440269518 1097.629626577406 334.5341371382741 1097.307711905432 292.999838822413
1082 0.005 5.41 20 1076.922792709546 1045.510749143567 1045.741796403095 1100.704338092266 1100.038504815209 1099.972810551261 1097.631178627994 334.5430195292454 1097.30844701783 292.999838153143
1083 0.005 5.415 20 1076.921307969221 1045.51087908516 1045.741933060393 1100.700397265154 1100.035285403934 1099.966126966024 1097.628989175522 334.5519765368871 1097.307348481046 292.9998375976479
1084 0.005 5.42 20 1076.921736676192 1045.511046753824 1045.74209811209 1100.703934493625 1100.038674045601 1099.972917412782 1097.632540869862 334.5612909790221 1097.307427803911 292.9998368865584
1085 0.005 5.425 20 1076.922409980858 1045.511186971376 1045.742239762706 1100.701215061452 1100.036660277761 1099.968680768632 1097.626651956277 334.570352905452 1097.309511377104 292.9998362046289
1086 0.005 5.43 20 1076.921663542206 1045.511344387105 1045.742396580062 1100.703546511031 1100.038312086628 1099.971280549538 1097.631766777462 334.5792767014427 1097.307645220543 292.9998356352792
1087 0.005 5.435 20 1076.922170194277 1045.511475220593 1045.742529443957 1100.701003798083 1100.036357875418 1099.970354051538 1097.626547677818 334.5882279566011 1097.309554557175 292.9998351876971
1088 0.005 5.44 20 1076.921565441609 1045.511632415805 1045.742685294582 1100.703519105704 1100.038333865225 1099.970139521538 1097.63226198856 334.5973025570393 1097.306473718836 292.9998345468331
1089 0.005 5.445 20 1076.922743608046 1045.511772344714 1045.742823932633 1100.702238030826 1100.03711101935 1099.972086759852 1097.626860426026 334.6066507701905 1097.309714871318 292.9998340563793
1090 0.005 5.45 20 1076.921588682318 1045.511917404124 1045.74297162479 1100.702779372498 1100.037360367452 1099.967967669353 1097.631438925877 334.6153288439459 1097.305929714264 292.9998334840489
1091 0.005 5.455 20 1076.922539059201 1045.512058983012 1045.743110932325 1100.702499262272 1100.037268442292 1099.972789942674 1097.628878427823 334.6241273564632 1097.30912609691 292.9998329345686
1092 0.005 5.46 20 1076.922414234147 1045.512200863411 1045.743252763738 1100.702318523082 1100.036537800084 1099.967264175166 1097.629352918941 334.6329830226538 1097.307354865375 292.9998323316159
1093 0.005 5.465 20 1076.923291501811 1045.512373093173 1045.743422667121 1100.70582630156 1100.04091064446 1099.975608240166 1097.630679587409 334.6419498736017 1097.308774286877 292.9998318168795
1094 0.005 5.47 20 1076.922771460814 1045.512507960415 1045.743560052601 1100.701649947204 1100.036603057485 1099.967306526019 1097.628242166611 334.650744170156 1097.307999040479 292.9998313314439
1095 0.005 5.475000000000001 20 1076.922717831876 1045.512671315457 1045.743720862816 1100.704270884564 1100.039068520352 1099.973148790051 1097.632604380048 334.6595553709352 1097.307881785776 292.9998307203852
1096 0.005 5.48 20 1076.922603583846 1045.512793448485 1045.743847146467 1100.70048271756 1100.035949603807 1099.968250342834 1097.626902598654 334.6682827579835 1097.309102721203 292.9998301440307
1097 0.005 5.485 20 1076.922301789906 1045.512944105856 1045.743996002322 1100.703546932756 1100.038308451399 1099.971352999253 1097.631827870341 334.6772985903377 1097.307427498567 292.9998298093822
1098 0.005 5.49 20 1076.922749073952 1045.513066711635 1045.744119251288 1100.700706064255 1100.035832437265 1099.969437816422 1097.626507342259 334.6862376147042 1097.309081218625 292.9998290747652
1099 0.005 5.495 20 1076.922140038639 1045.513211694906 1045.744263472818 1100.703363496229 1100.038050872972 1099.970021382069 1097.631531450458 334.6947669462933 1097.306334263136 292.999828652701
1100 0.005 5.5 20 1076.923117489423 1045.513338039675 1045.744389156322 1100.702035093573 1100.03681441093 1099.971919278453 1097.627066734304 334.7032451251521 1097.309180349237 292.9998280719419
1101 0.005 5.505 20 1076.922173137503 1045.513471690979 1045.744523771004 1100.70230831548 1100.036985405223 1099.967673124813 1097.630496936846 334.7122297120613 1097.306079063085 292.9998276135567
1102 0.005 5.51 20 1076.923412472455 1045.513613938747 1045.744662492028 1100.702907085408 1100.037693857964 1099.972717311492 1097.628981126837 334.7211101168206 1097.308870915205 292.9998271908716
1103 0.005 5.515 20 1076.923101070496 1045.513749530036 1045.744800229236 1100.702460194402 1100.037151361702 1099.96804524214 1097.629045208447 334.7293755417734 1097.307527488974 292.9998266226317
1104 0.005 5.52 20 1076.923511222237 1045.51389724552 1045.744945065995 1100.703638790901 1100.038061276242 1099.971962577767 1097.631246598338 334.738003428405 1097.307847975058 292.9998261599802
1105 0.005 5.525 20 1076.923638791958 1045.514032870468 1045.74508218995 1100.7023079051 1100.037302362965 1099.968113060766 1097.628455206216 334.7468207657298 1097.308394796337 292.9998257184776
1106 0.005 5.53 20 1076.923236721692 1045.514187279861 1045.745234380646 1100.703951339075 1100.038964082352 1099.973257045687 1097.632543588837 334.7558472025047 1097.30771244792 292.9998252127114
1107 0.005 5.535 20 1076.923341920608 1045.514303957327 1045.745354724028 1100.700757342873 1100.036171117224 1099.968579248568 1097.626543419373 334.7640086144599 1097.309166251467 292.9998246515916
1108 0.005 5.54 20 1076.922973419003 1045.51444503357 1045.745493968028 1100.703458877273 1100.038202524681 1099.971289756495 1097.631942076703 334.7723784003734 1097.307197486739 292.999824096413
1109 0.005 5.545 20 1076.923096058848 1045.51455809865 1045.745608916588 1100.700387681393 1100.035331566875 1099.968624659559 1097.626071772117 334.7808268660098 1097.308706587095 292.9998237111222
1110 0.005 5.55 20 1076.922739213754 1045.514696821306 1045.745745973511 1100.703389710501 1100.037857416143 1099.970224380199 1097.632026156884 334.7894370499089 1097.305990877926 292.9998232414442
1111 0.005 5.555 20 1076.923861960457 1045.514818466295 1045.745867393973 1100.70194406089 1100.036901883972 1099.97187744511 1097.626677014566 334.7981588697647 1097.309463246614 292.9998230575079
1112 0.005 5.56 20 1076.922990625299 1045.514947548197 1045.745996801319 1100.70241034287 1100.037108347489 1099.967595870731 1097.631156667553 334.8062868503256 1097.306027162147 292.9998224369463
1113 0.005 5.565 20 1076.923995558098 1045.515080650968 1045.746127314139 1100.702564339023 1100.037292453759 1099.971988598 1097.628173261133 334.8145064542905 1097.308987460117 292.9998223510817
1114 0.005 5.57 20 1076.923715555231 1045.515212613226 1045.746260984553 1100.702697121875 1100.037379777451 1099.968211074299 1097.62932362005 334.8229877474699 1097.307449594329 292.9998215870821
1115 0.005 5.575 20 1076.924186972501 1045.515355911244 1045.746401105579 1100.703627880262 1100.038377973255 1099.972557708957 1097.630956191057 334.8317028157346 1097.308197210651 292.9998211687572
1116 0.005 5.58 20 1076.923946770319 1045.515476061058 1045.74652337198 1100.701451995521 1100.036528645634 1099.966984194682 1097.628201115691 334.8397984294398 1097.3080779494 292.9998206419159
1117 0.005 5.585 20 1076.923746750139 1045.515621163504 1045.746667011235 1100.704003309223 1100.038873151439 1099.973145840383 1097.632148364591 334.8479926871238 1097.307735352739 292.9998201996855
1118 0.005 5.59 20 1076.923950524849 1045.515733562444 1045.746782106259 1100.700752466813 1100.036106359932 1099.968403360176 1097.627021948525 334.8564210521067 1097.309042393835 292.9998197803357
1119 0.005 5.595 20 1076.923379402128 1045.515867932336 1045.746915378747 1100.703286596119 1100.037973138411 1099.971137795288 1097.631436694105 334.8649713315823 1097.307319736354 292.999819501564
1120 0.005 5.600000000000001 20 1076.923593207814 1045.515971713259 1045.747020903089 1100.700441894898 1100.035519097681 1099.969359599655 1097.626088349971 334.8731311158937 1097.308630185647 292.9998191075
1121 0.005 5.605 20 1076.923272415864 1045.516103169294 1045.747150947722 1100.70340330221 1100.038060441618 1099.970189843877 1097.631686978101 334.8813247969043 1097.30621097023 292.9998188796055
1122 0.005 5.61 20 1076.924556612707 1045.516219985448 1045.747266309471 1100.701987093249 1100.03702925388 1099.971868896091 1097.627005247772 334.8893598797089 1097.309602326036 292.999818158946
1123 0.005 5.615 20 1076.923532952672 1045.516346388627 1045.747393343236 1100.702464074523 1100.037207840798 1099.967700934463 1097.630755164463 334.8977199904917 1097.30611961837 292.9998179972096
1124 0.005 5.62 20 1076.924801032062 1045.516475261777 1045.747519584221 1100.702771216641 1100.037569153231 1099.972319884115 1097.628481148312 334.9061638506819 1097.309193376919 292.9998174950824
1125 0.005 5.625 20 1076.924325452799 1045.516598711921 1045.747645235975 1100.702370561565 1100.037215268029 1099.968050875053 1097.628930918093 334.9141093955624 1097.307642557489 292.9998172571243
1126 0.005 5.63 20 1076.924790202974 1045.516735712878 1045.747778764376 1100.703716230456 1100.038340911065 1099.972368457151 1097.631237870845 334.9221519565406 1097.308161145758 292.9998164403517
1127 0.005 5.635 20 1076.924544259802 1045.516853508192 1045.74789896305 1100.701794604373 1100.036781885757 1099.967494771887 1097.628164392476 334.9304222042982 1097.308148707599 292.999816544958
1128 0.005 5.64 20 1076.924610191724 1045.516996162126 1045.748039030509 1100.704315716174 1100.038751800909 1099.972690246958 1097.63255993511 334.938677254731 1097.307744011214 292.9998159562186
1129 0.005 5.645 20 1076.924453770866 1045.517102307065 1045.748148988773 1100.700995011496 1100.036016586351 1099.968039440481 1097.626522320072 334.9470517457025 1097.308655872212 292.9998156011624
1130 0.005 5.65 20 1076.923770247693 1045.51722632082 1045.748272269557 1100.703089488735 1100.037735265297 1099.971017186146 1097.631506776167 334.9548660139224 1097.307027155385 292.9998150234002
1131 0.005 5.655 20 1076.924286752751 1045.517328187586 1045.748375099632 1100.700607636636 1100.035647205845 1099.969370620679 1097.626359199927 334.9627266837053 1097.308802357763 292.9998145788226
1132 0.005 5.66 20 1076.923964994028 1045.517458291114 1045.748503183778 1100.703507229075 1100.038214619635 1099.970256343872 1097.632053626441 334.971104657519 1097.306305101749 292.9998142533307
1133 0.005 5.665 20 1076.925111929379 1045.517569832891 1045.748614184108 1100.701865620289 1100.036892775948 1099.971668108788 1097.626783427686 334.9788477172387 1097.309540287675 292.9998142436386
1134 0.005 5.67 20 1076.924274416303 1045.517691830291 1045.748736462265 1100.70260449325 1100.037362680651 1099.967746851177 1097.631083157677 334.9866579112551 1097.306212928899 292.9998137472963
1135 0.005 5.675 20 1076.925392940647 1045.51781418009 1045.748856765449 1100.702762711662 1100.037718946912 1099.972558514469 1097.627936744361 334.9945356193159 1097.309494150709 292.9998131994581
1136 0.005 5.68 20 1076.924895788266 1045.517930655478 1045.748974946122 1100.702274499962 1100.037130161995 1099.967877881739 1097.629366183893 335.0025089566485 1097.307601982899 292.9998127746643
1137 0.005 5.685 20 1076.925186151785 1045.518062150093 1045.749103190438 1100.703637865642 1100.038449701174 1099.972828794998 1097.631137526599 335.0105589807667 1097.308150408557 292.9998127654577
1138 0.005 5.69 20 1076.925077921634 1045.518172083876 1045.749215482825 1100.701608226782 1100.036669951805 1099.967376790458 1097.628008207943 335.0185360091478 1097.308126722787 292.9998124147395
1139 0.005 5.695 20 1076.924893857007 1045.518306146651 1045.749347568923 1100.704064943397 1100.038678553551 1099.972909470422 1097.632300790663 335.0263805314172 1097.307522327245 292.999812326477
1140 0.005 5.7 20 1076.924925542768 1045.518403203971 1045.749447998893 1100.700875287129 1100.03611103197 1099.968660180644 1097.626688962709 335.0340836298823 1097.308891283315 292.9998115321679
1141 0.005 5.705 20 1076.924535752119 1045.518526545657 1045.749569071754 1100.703262639635 1100.037812998391 1099.971288908166 1097.63166189183 335.0419642307716 1097.306995686519 292.9998116522751
1142 0.005 5.71 20 1076.924951990685 1045.518625787988 1045.749669846344 1100.700664711071 1100.035883127402 1099.969622064836 1097.62675498441 335.0501037474011 1097.30896629835 292.9998113196663
1143 0.005 5.715 20 1076.924572727322 1045.518749464835 1045.74979211241 1100.703487454288 1100.038197497566 1099.970254328366 1097.631829348434 335.0576819246072 1097.306359408739 292.9998110593406
1144 0.005 5.72 20 1076.925718585119 1045.518857402058 1045.749898997311 1100.701787969582 1100.036727587635 1099.971209035338 1097.626794859646 335.0651465005047 1097.309475899355 292.9998104966036
1145 0.005 5.725000000000001 20 1076.924953222145 1045.518976425564 1045.750018288177 1100.702673602796 1100.037409874734 1099.967847619113 1097.630950841005 335.072923381736 1097.306318555028 292.9998103397036
1146 0.005 5.73 20 1076.926092516843 1045.519091134704 1045.7501306093 1100.70269230059 1100.037179900609 1099.971122922865 1097.628121766652 335.0808097381628 1097.309376456299 292.9998100358958
1147 0.005 5.735 20 1076.925350505034 1045.519202003627 1045.750243024879 1100.702125442075 1100.036813160861 1099.967525255739 1097.629090521024 335.0886944602162 1097.307498752591 292.9998096903275
1148 0.005 5.74 20 1076.9259997335 1045.519334354098 1045.750372109633 1100.704094019615 1100.038993962996 1099.973481604966 1097.631274980353 335.09628506782 1097.308318499392 292.9998093817048
1149 0.005 5.745 20 1076.926097247415 1045.519445284104 1045.750486575863 1100.702916540655 1100.037999484558 1099.968547996789 1097.627456338091 335.1038666427954 1097.308636980233 292.9998090348994
1150 0.005 5.75 20 1076.926865248474 1045.519590155766 1045.750624351852 1100.705930514053 1100.039435181235 1099.973533880424 1097.633062894426 335.1115438859163 1097.308330673849 292.9998085480418
1151 0.005 5.755 20 1076.925927539454 1045.519695070015 1045.750735843107 1100.702057338327 1100.036592617638 1099.968235682919 1097.627173874357 335.1194606658398 1097.308621444303 292.9998083885674
1152 0.005 5.76 20 1076.925568745411 1045.519827886226 1045.750867705611 1100.704123665986 1100.038482032044 1099.971576129864 1097.633484163257 335.1271184971134 1097.307480387586 292.9998080942157
1153 0.005 5.765 20 1076.925531106296 1045.519916009751 1045.750958578054 1100.700430428708 1100.036098989379 1099.969914006434 1097.626754611161 335.1345076084517 1097.309238948053 292.9998078431829
1154 0.005 5.77 20 1076.927547819565 1045.520086221417 1045.751117062521 1100.707760191747 1100.041158666458 1099.972627256589 1097.639442731188 335.1419391327296 1097.307204270546 292.999807368112
1155 0.005 5.775 20 1076.926949839826 1045.520203311236 1045.751240150267 1100.703255414247 1100.038210840449 1099.97252353796 1097.626531273254 335.149640435407 1097.31038466328 292.9998072532433
1156 0.005 5.78 20 1076.925517016837 1045.520317884536 1045.751358965726 1100.702554862898 1100.037323805076 1099.96798726954 1097.630611624833 335.1572133486698 1097.306870644747 292.9998068863529
1157 0.005 5.785 20 1076.928820157892 1045.520471797651 1045.751500923097 1100.706256422176 1100.039780443059 1099.973762219692 1097.634473536699 335.1645312790653 1097.31050695054 292.9998066796753
1158 0.005 5.79 20 1076.926073161808 1045.520582477633 1045.751620362611 1100.702423155452 1100.03710068682 1099.968348251257 1097.630360076578 335.1721169551119 1097.307781114119 292.9998063584661
1159 0.005 5.795 20 1076.927182127992 1045.520719551723 1045.751753896142 1100.705150124998 1100.039687814803 1099.973975049802 1097.632511138349 335.1796072023798 1097.308649350196 292.9998061165817
1160 0.005 5.8 20 1076.925235558116 1045.520797974431 1045.751840550596 1100.699144569095 1100.034362044138 1099.965506006734 1097.627358975991 335.1874101918971 1097.307933961233 292.999805810092
1161 0.005 5.805 20 1076.926314322984 1045.520935634333 1045.75197062874 1100.705129014352 1100.039450970398 1099.974073016637 1097.635076204733 335.1952448882971 1097.307225676012 292.9998055642859
1162 0.005 5.81 20 1076.926303352999 1045.521028472895 1045.752066366506 1100.701094073367 1100.036422730428 1099.96876633438 1097.627095063008 335.202407163061 1097.308953489891 292.9998053031554
1163 0.005 5.815 20 1076.926475458383 1045.521155584998 1045.752189181174 1100.704191036192 1100.038177002564 1099.971832220098 1097.631343601033 335.2094605537127 1097.307550783717 292.999804992976
1164 0.005 5.82 20 1076.925847483211 1045.521240297516 1045.752279939212 1100.699981401362 1100.034920129672 1099.967635555978 1097.626079461843 335.216730275892 1097.308456741233 292.9998047562347
1165 0.005 5.825 20 1076.926296373374 1045.521362779489 1045.752398411281 1100.703875262243 1100.038406963406 1099.970782472221 1097.632438335314 335.2241852575203 1097.306622986256 292.9998044456751
1166 0.005 5.83 20 1076.927152207515 1045.521465175572 1045.752500408219 1100.701984639943 1100.037142749097 1099.971321150219 1097.62702958603 335.231674415375 1097.310107720316 292.9998041721252
1167 0.005 5.835 20 1076.926040940567 1045.521575294345 1045.752612254279 1100.702748891536 1100.037550571079 1099.967964334618 1097.631352680344 335.239150440407 1097.306482914529 292.9998039247312
1168 0.005 5.84 20 1076.927210535726 1045.521681119473 1045.752716126082 1100.702910345391 1100.037584099839 1099.971788935397 1097.627831117342 335.246552558589 1097.309634822833 292.9998036464783
1169 0.005 5.845 20 1076.926649334472 1045.521789458979 1045.752826916036 1100.703036468844 1100.03785263226 1099.968926144958 1097.629386218865 335.2536042443061 1097.3076227144 292.9998034083401
1170 0.005 5.850000000000001 20 1076.926753356947 1045.52190429141 1045.752939723143 1100.703826937128 1100.038368598158 1099.97288216328 1097.630709339159 335.2608500323973 1097.307905234716 292.9998030712351
1171 0.005 5.855 20 1076.927465359419 1045.522019098517 1045.753052984589 1100.703417518527 1100.037417413188 1099.968055937607 1097.632205483633 335.2683415512859 1097.307827979153 292.9998029189256
1172 0.005 5.86 20 1076.926171874018 1045.522131159985 1045.753167375595 1100.703390509018 1100.038653716261 1099.973807786173 1097.632448327132 335.2755544190969 1097.307861937624 292.9998026510395
1173 0.005 5.865 20 1076.927027419754 1045.522223632227 1045.753261469704 1100.702030586889 1100.037241245298 1099.968886667682 1097.626135916306 335.2827612651571 1097.309078091955 292.9998024246196
1174 0.005 5.87 20 1076.926605756893 1045.522336302399 1045.75337154982 1100.703716206879 1100.038925258373 1099.972285023154 1097.632345494185 335.2899230380133 1097.307769988732 292.9998021683662
1175 0.005 5.875 20 1076.927004852673 1045.522425637125 1045.753462779055 1100.701169744503 1100.036145136352 1099.969278906574 1097.626545681281 335.2969685185967 1097.309391733545 292.9998019017846
1176 0.005 5.88 20 1076.92864601266 1045.522585248455 1045.753611786899 1100.707443776611 1100.040940894379 1099.972420127122 1097.639050710136 335.3040108723533 1097.307441496891 292.9998016571191
1177 0.005 5.885 20 1076.927426625197 1045.522679581971 1045.753713173697 1100.701688456538 1100.036807320363 1099.971867881979 1097.627174344213 335.3112833861048 1097.309980688668 292.9998013604075
1178 0.005 5.89 20 1076.926447866764 1045.522781957223 1045.753818415436 1100.702696634629 1100.037189130612 1099.967987243842 1097.63061903879 335.3186277839543 1097.306604737038 292.9998011691396
1179 0.005 5.895 20 1076.92799324171 1045.522889408418 1045.753921746035 1100.703768835303 1100.03851841206 1099.97312605339 1097.627972267597 335.3256808597118 1097.310011331801 292.9998009155983
1180 0.005 5.9 20 1076.929141045322 1045.523034703534 1045.754060307172 1100.706290213645 1100.039537739148 1099.969712419324 1097.636571740062 335.3327629042365 1097.307765249082 292.9998006619595
1181 0.005 5.905 20 1076.927408184305 1045.523154886494 1045.754187248577 1100.704837243319 1100.039647888245 1099.974706657358 1097.629187617387 335.3397785899288 1097.308155254348 292.9998005387566
1182 0.005 5.91 20 1076.927455766451 1045.523248740996 1045.754283389565 1100.702329019766 1100.036900541478 1099.967414364797 1097.628797494383 335.3470175455294 1097.308002098484 292.9998002349968
1183 0.005 5.915 20 1076.928847938127 1045.523404339064 1045.754429774701 1100.70735769049 1100.041052727577 1099.975218538317 1097.637963084571 335.3540586187245 1097.308114850132 292.999800065395
1184 0.005 5.92 20 1076.927597896671 1045.523498014091 1045.75453033328 1100.70146367232 1100.036489435411 1099.968704192537 1097.627781946921 335.3610704857505 1097.308705070735 292.9997997662421
1185 0.005 5.925 20 1076.926922593779 1045.523607042388 1045.754640615105 1100.703409929195 1100.038189460986 1099.971359556844 1097.63180501101 335.3681230259541 1097.307397169236 292.9997996160033
1186 0.005 5.93 20 1076.927157872358 1045.523685183304 1045.754721096693 1100.700145269695 1100.035110327078 1099.967506762501 1097.626683824834 335.3751721620822 1097.30882539728 292.9997993216042
1187 0.005 5.935 20 1076.927187978243 1045.523795724473 1045.754827562972 1100.703776607191 1100.03833125342 1099.970602279729 1097.632742576941 335.3821604639061 1097.306683221231 292.9997991432909
1188 0.005 5.94 20 1076.928140251541 1045.523886742754 1045.754918714563 1100.702219904527 1100.037155691069 1099.97143923911 1097.626578288971 335.3890527655504 1097.309990031487 292.999798916527
1189 0.005 5.945 20 1076.927112773042 1045.523985761041 1045.755018692328 1100.702899326111 1100.03752442968 1099.96817858776 1097.63142758378 335.3960892888752 1097.3063859107 292.9997986319657
1190 0.005 5.95 20 1076.927921308446 1045.524077142011 1045.755108611372 1100.70240089952 1100.036830574996 1099.970827335098 1097.627884683191 335.4031391323489 1097.309150447386 292.9997984587034
1191 0.005 5.955 20 1076.92694259222 1045.524164072007 1045.755198868351 1100.702186371183 1100.036924408199 1099.96812074083 1097.629017686654 335.4100271689571 1097.306938730459 292.9997982693819
1192 0.005 5.96 20 1076.927828948487 1045.524268986544 1045.75529925403 1100.703689739275 1100.038232125085 1099.972927572604 1097.631181541377 335.4171601367948 1097.307918389195 292.9997980987366
1193 0.005 5.965 20 1076.927762350092 1045.524358661957 1045.755390637277 1100.702038718535 1100.036768767723 1099.967152247068 1097.628388885177 335.4242190957911 1097.307758811924 292.9997978681237
1194 0.005 5.97 20 1076.927567152686 1045.524472138245 1045.755501839254 1100.704087464738 1100.038721335991 1099.973132822935 1097.633277655931 335.4310275404735 1097.307390684613 292.9997976798697
1195 0.005 5.975000000000001 20 1076.927890469424 1045.524554261756 1045.755587413736 1100.701312568905 1100.036534996249 1099.968190826554 1097.626953689196 335.4378063341505 1097.308906923617 292.9997974674672
1196 0.005 5.98 20 1076.927763056588 1045.52466311885 1045.755693029203 1100.703985294196 1100.038682513141 1099.972022020829 1097.63276661765 335.4447333104601 1097.307515109044 292.9997972473645
1197 0.005 5.985 20 1076.92751495383 1045.524737952305 1045.755770897244 1100.700154606412 1100.03509739016 1099.967624476146 1097.626658172146 335.4512385131094 1097.308864908794 292.9997970650537
1198 0.005 5.99 20 1076.927754726771 1045.524846742148 1045.755876202254 1100.704344388106 1100.038816533543 1099.971245857834 1097.632883199796 335.4579551354009 1097.306895716718 292.9997968129543
1199 0.005 5.995 20 1076.92830380043 1045.524927984124 1045.755958395653 1100.701733098603 1100.036710115718 1099.971470114654 1097.627121458735 335.4647172972625 1097.309721975879 292.9997966773261
1200 0.005 6 20 1076.927471283726 1045.525022543262 1045.756053171674 1100.702895625548 1100.037535406793 1099.968130257535 1097.631558698409 335.4715662790161 1097.306192142521 292.9997964382948
1201 0.005 6.005 20 1076.927933646472 1045.525104289432 1045.756135591989 1100.701897150474 1100.036440465157 1099.970636420972 1097.626719200598 335.4783256883084 1097.308998365772 292.9997963185301
1202 0.005 6.01 20 1076.927439951023 1045.525190169471 1045.756222205941 1100.70212457946 1100.036639705536 1099.967918666511 1097.630602968832 335.4850136593689 1097.306813755039 292.999796130259
1203 0.005 6.015000000000001 20 1076.928005870002 1045.52528168001 1045.756311300634 1100.702621765451 1100.037039297375 1099.971987691009 1097.629751048 335.4916379701452 1097.30825758371 292.9997959480504
1204 0.005 6.02 20 1076.928745134094 1045.525377731909 1045.75640549199 1100.703182884718 1100.037501518525 1099.967761499803 1097.629093298993 335.4983310848692 1097.308178866933 292.9997957638907
1205 0.005 6.025 20 1076.930411795119 1045.525528138805 1045.756545355594 1100.70759702082 1100.040748078879 1099.974496803192 1097.637840648205 335.505040350739 1097.308531133109 292.9997955260183
1206 0.005 6.03 20 1076.928395865505 1045.525607346919 1045.756635639136 1100.701013812631 1100.03630123708 1099.96731764764 1097.627263965009 335.5117360058143 1097.309151483271 292.9997953662332
1207 0.005 6.035 20 1076.928366505721 1045.525717853681 1045.756746419967 1100.704930867407 1100.039949485919 1099.973543321741 1097.631113488766 335.5183575666566 1097.308144806911 292.9997951567327
1208 0.005 6.04 20 1076.928578668889 1045.525796483342 1045.756827668665 1100.701346064619 1100.036618511379 1099.969835510962 1097.627059565492 335.5248570423406 1097.309390595256 292.9997949889752
1209 0.005 6.045 20 1076.927620774614 1045.525888225195 1045.756919518012 1100.703084723869 1100.037964914744 1099.971106626174 1097.632156404476 335.5315495396335 1097.307128472662 292.9997948424535
1210 0.005 6.05 20 1076.929608626142 1045.525978842046 1045.757004780161 1100.703195373917 1100.037377936598 1099.971187513387 1097.627823542481 335.5381951428289 1097.309997519277 292.9997946400366
1211 0.005 6.055 20 1076.92707061528 1045.52606144633 1045.757091541788 1100.701857423744 1100.03651352827 1099.967475594021 1097.632374843421 335.5448346009541 1097.305708609686 292.9997944954622
1212 0.005 6.06 20 1076.928377070358 1045.52613610194 1045.757166268951 1100.701936654828 1100.036743218439 1099.971720898438 1097.626854959974 335.5513752056525 1097.309305717369 292.9997942819186
1213 0.005 6.065 20 1076.928246985881 1045.52622387193 1045.757252482933 1100.702814051774 1100.037172734222 1099.968148338817 1097.630029287784 335.5578916838849 1097.30705931134 292.9997941514624
1214 0.005 6.07 20 1076.929245907687 1045.52633203553 1045.757357108661 1100.704695873097 1100.039578548883 1099.974541052478 1097.630250072063 335.5642254949262 1097.308726598806 292.9997939386759
1215 0.005 6.075 20 1076.92895755065 1045.526417332471 1045.757444923234 1100.70232190701 1100.037054504087 1099.967180562646 1097.62913006942 335.5707670154911 1097.307951137307 292.9997937765357
1216 0.005 6.08 20 1076.928123819408 1045.526509878116 1045.757538244205 1100.702583329057 1100.037929276144 1099.972886698519 1097.632211780708 335.5773574863925 1097.308121761117 292.9997936058062
1217 0.005 6.085 20 1076.929970733287 1045.526607116471 1045.757633968879 1100.704142045348 1100.039327800182 1099.969888395364 1097.626531997767 335.5838603324634 1097.309905535318 292.9997933918852
1218 0.005 6.09 20 1076.929355826448 1045.526720020926 1045.757743968378 1100.705005790855 1100.039671948796 1099.973515982149 1097.633718404194 335.5902403080921 1097.308037370344 292.9997932481181
1219 0.005 6.095 20 1076.927951211213 1045.526772821703 1045.757805868112 1100.69884344967 1100.034188326711 1099.967534152304 1097.625718321647 335.5966862892134 1097.309371188741 292.9997930250856
1220 0.005 6.100000000000001 20 1076.927935321157 1045.526860323396 1045.75789244072 1100.703141207774 1100.038048119745 1099.970716738279 1097.630737169395 335.6032297001307 1097.307065440888 292.9997929281302
1221 0.005 6.105 20 1076.929236439587 1045.526937246713 1045.757964590458 1100.702231281631 1100.037096168873 1099.972078161794 1097.626828472263 335.6095824495038 1097.30953731069 292.999792731948
1222 0.005 6.11 20 1076.92819736635 1045.527026690385 1045.758053963764 1100.70335336399 1100.037689077301 1099.968484201094 1097.631773641234 335.6160384982459 1097.306056883626 292.9997926173477
1223 0.005 6.115 20 1076.929931214478 1045.527121622444 1045.758144552788 1100.703776584693 1100.037951766071 1099.972009662671 1097.629340607019 335.6224615264288 1097.309601778544 292.9997925038977
1224 0.005 6.12 20 1076.929065946785 1045.52721452449 1045.758241645108 1100.704080363197 1100.038978456313 1099.969742338846 1097.629575720714 335.6287774943795 1097.307659475124 292.9997923052032
1225 0.005 6.125 20 1076.930580797211 1045.527333444053 1045.758354056714 1100.705611249041 1100.039467976361 1099.973415839249 1097.633363718282 335.6350200792866 1097.3087987892 292.9997921884761
1226 0.005 6.13 20 1076.928106955454 1045.527386530985 1045.758417763768 1100.698999855505 1100.034104244221 1099.965123566711 1097.627908456278 335.6414156288081 1097.307667747212 292.9997919866361
1227 0.005 6.135 20 1076.929544533667 1045.527492170296 1045.758516503061 1100.705235582808 1100.039946721615 1099.973934430286 1097.631557894489 335.6478183517643 1097.308425566284 292.9997919154922
1228 0.005 6.140000000000001 20 1076.929294531496 1045.527567396198 1045.758592912866 1100.701764993364 1100.036633751401 1099.967081895797 1097.628763290294 335.6543284706711 1097.308500189888 292.9997917545916
1229 0.005 6.145 20 1076.929428767089 1045.527671578458 1045.758695597114 1100.704801076374 1100.039750046455 1099.974099942903 1097.631278948386 335.6606832822759 1097.307949274567 292.999791652268
1230 0.005 6.15 20 1076.930409813606 1045.527759419693 1045.75878115474 1100.70276901431 1100.036830433108 1099.969516260834 1097.629073983715 335.6670892833705 1097.309778107525 292.9997914571824
1231 0.005 6.155 20 1076.928300419409 1045.527847584944 1045.758872543874 1100.703169402256 1100.037868503181 1099.971158648564 1097.633445731499 335.6731492109719 1097.306699239954 292.9997912758722
1232 0.005 6.16 20 1076.930476261308 1045.527941248257 1045.758961178199 1100.703660150644 1100.037751048809 1099.972145669172 1097.630295078001 335.6792553816254 1097.309496318511 292.9997912045358
1233 0.005 6.165 20 1076.928801592639 1045.528028653563 1045.75905221273 1100.703089150802 1100.037985839568 1099.968962812384 1097.632324517846 335.6854388280704 1097.30655444363 292.9997910188998
1234 0.005 6.17 20 1076.930446154213 1045.528114904531 1045.759134951521 1100.702957190275 1100.036811440803 1099.970321675495 1097.627501789167 335.6916317598034 1097.309598270493 292.9997909027003
1235 0.005 6.175 20 1076.928736649227 1045.528195056974 1045.759220069669 1100.701970723293 1100.036624860008 1099.967475282661 1097.629736424092 335.6977350852083 1097.306823688582 292.9997907314985
1236 0.005 6.18 20 1076.930268017183 1045.528296281802 1045.759316001639 1100.704310943108 1100.038989967359 1099.973861962731 1097.63079978636 335.7039296640073 1097.308894697837 292.9997906355459
1237 0.005 6.185 20 1076.930424847619 1045.528384539832 1045.759407276889 1100.703844724947 1100.038942291003 1099.969157085998 1097.628361999737 335.7102191647057 1097.308911951958 292.9997905021867
1238 0.005 6.19 20 1076.932382898375 1045.528533922425 1045.759544320728 1100.708499515917 1100.04154812561 1099.974792236205 1097.639557047119 335.7163878832466 1097.309089112624 292.9997903297444
1239 0.005 6.195 20 1076.930067014544 1045.528614946977 1045.759636701777 1100.702512783236 1100.037459557859 1099.968101717189 1097.627621147815 335.7225203495288 1097.308833519833 292.9997902289095
1240 0.005 6.2 20 1076.930807806837 1045.528731248815 1045.759747790584 1100.705864781987 1100.039848811799 1099.974300071061 1097.633786544836 335.7287141843581 1097.308161883339 292.999790033284
1241 0.005 6.205 20 1076.927711845008 1045.528756221581 1045.759787392514 1100.696466355018 1100.031492454328 1099.964132445357 1097.625169753774 335.7348809158246 1097.308070845548 292.9997899631194
1242 0.005 6.21 20 1076.929778142627 1045.528860722481 1045.759881691148 1100.706201854468 1100.040424368282 1099.973751231883 1097.632941736565 335.7409963692429 1097.307141593144 292.9997898556976
1243 0.005 6.215 20 1076.929382512565 1045.528918419513 1045.759942966378 1100.700638915087 1100.035255495768 1099.96902532684 1097.626260192957 335.746937669289 1097.308666831318 292.9997897609453
1244 0.005 6.22 20 1076.928975838564 1045.529001665244 1045.760025589052 1100.702882236347 1100.03757611113 1099.968697832835 1097.631791819229 335.752898409944 1097.306124824015 292.9997895950683
1245 0.005 6.225000000000001 20 1076.930050985808 1045.52907385846 1045.760096675332 1100.702308291462 1100.0372416259 1099.971975892553 1097.626837919338 335.7588939743251 1097.309286363288 292.9997894470155
1246 0.005 6.23 20 1076.928767295403 1045.529140045232 1045.760165808894 1100.700980388935 1100.035724302977 1099.966828541955 1097.629498830869 335.7650224076449 1097.306655080921 292.9997893404246
1247 0.005 6.235 20 1076.931079927133 1045.529232693511 1045.760249724428 1100.7037917247 1100.038265382445 1099.972751092459 1097.629851592777 335.7711285871972 1097.309479120288 292.9997892323823
1248 0.005 6.24 20 1076.929920850362 1045.529307619088 1045.76032792177 1100.702284171587 1100.0369237707 1099.967842062386 1097.629937259143 335.7771111247836 1097.307842430547 292.9997891266024
1249 0.005 6.245 20 1076.930269631668 1045.529408598579 1045.760425504813 1100.704780570596 1100.039304174605 1099.973767933223 1097.632557235699 335.7831817274616 1097.308053994345 292.9997889996504
1250 0.005 6.25 20 1076.929326684088 1045.529459090958 1045.760483749719 1100.69970378519 1100.034861239327 1099.965881640644 1097.62730904383 335.7894562585318 1097.308234004708 292.9997888458661
1251 0.005 6.255 20 1076.930157196154 1045.529557089859 1045.760577535958 1100.705741473961 1100.040427258581 1099.97454220539 1097.631024271366 335.7955724830353 1097.307984705794 292.999788730187
1252 0.005 6.26 20 1076.930296761046 1045.529628451061 1045.760649395942 1100.70209901862 1100.036731865015 1099.969548535415 1097.62760308575 335.8014735615671 1097.309102842276 292.9997886311808
1253 0.005 6.265000000000001 20 1076.930096556218 1045.529724360728 1045.760744744652 1100.705611111977 1100.040112149157 1099.973365176009 1097.632512852595 335.8075442430319 1097.307479946482 292.9997885281222
1254 0.005 6.27 20 1076.929837482279 1045.529779664511 1045.760803858118 1100.700641292009 1100.035400720234 1099.969085254267 1097.626131934259 335.8130104490401 1097.309253216901 292.9997883556374
1255 0.005 6.275 20 1076.929950732055 1045.529868140143 1045.760887957965 1100.703650010129 1100.037651956225 1099.969385901086 1097.631973109315 335.8187765058966 1097.306356173424 292.999788342925
1256 0.005 6.28 20 1076.930627748776 1045.529940517202 1045.760961447952 1100.702804677611 1100.03762625689 1099.97182448948 1097.626622129858 335.8246108087224 1097.309355739856 292.9997881896438
1257 0.005 6.285 20 1076.929440839646 1045.530009445162 1045.761032466577 1100.701895600375 1100.036685969044 1099.967276273518 1097.631269304983 335.8305899942572 1097.306639271427 292.9997880947507
1258 0.005 6.29 20 1076.932706320182 1045.530131134272 1045.761141515399 1100.706543274307 1100.040513712234 1099.97484842327 1097.635950110223 335.8364752324963 1097.309976736562 292.9997879362832
1259 0.005 6.295 20 1076.930935540087 1045.530214695315 1045.761231597732 1100.703759574666 1100.038802043324 1099.969896952888 1097.629389024641 335.8423315931572 1097.308857458261 292.9997878203653
1260 0.005 6.3 20 1076.931115537383 1045.530317620146 1045.761332036758 1100.705069107939 1100.039440120527 1099.973658635408 1097.631988567099 335.8481474161373 1097.308511305282 292.9997877692642
1261 0.005 6.305 20 1076.930778170837 1045.530387892555 1045.761408270585 1100.702813285567 1100.037920568123 1099.968413453785 1097.627220910897 335.8540319592251 1097.308691601483 292.999787609748
1262 0.005 6.31 20 1076.930211168062 1045.530477342653 1045.761497045952 1100.704394282932 1100.038967667367 1099.973020059194 1097.632623007738 335.859866385345 1097.307587152315 292.9997875733196
1263 0.005 6.315 20 1076.93079548735 1045.530546996382 1045.761567207451 1100.7022827793 1100.036715122334 1099.968967366222 1097.627606271151 335.8656307401318 1097.309190153149 292.9997874563624
1264 0.005 6.32 20 1076.929000382749 1045.530610674618 1045.761634862183 1100.701477327329 1100.036806634738 1099.970585434294 1097.631561029795 335.8713851075158 1097.307453816273 292.9997873204321
1265 0.005 6.325 20 1076.931084463008 1045.530681971771 1045.761700518102 1100.702355117376 1100.036744532528 1099.970024644223 1097.629082829073 335.8770877806979 1097.309264715113 292.9997872407247
1266 0.005 6.33 20 1076.928972386295 1045.5307428757 1045.761765805839 1100.700860971431 1100.035879787348 1099.968576658627 1097.631028665708 335.88278517315 1097.306537692381 292.9997871329643
1267 0.005 6.335 20 1076.931830867751 1045.530822823013 1045.761839061571 1100.703599603121 1100.038600101513 1099.973131787213 1097.627719839104 335.8884432593122 1097.31065749452 292.9997870730212
1268 0.005 6.34 20 1076.930823518976 1045.53090568825 1045.761923113157 1100.704151044324 1100.03890522854 1099.968845622875 1097.63056978403 335.8941962207896 1097.307287979493 292.9997869080736
1269 0.005 6.345 20 1076.932550700168 1045.531012557209 1045.762023269765 1100.705674515845 1100.039938888012 1099.97459947164 1097.633918161186 335.8999049499231 1097.309950864365 292.9997868775125
1270 0.005 6.350000000000001 20 1076.93104600048 1045.531091275367 1045.762106773625 1100.703567483039 1100.037417970848 1099.968175025228 1097.630385753538 335.905700362741 1097.307943681255 292.9997867132054
1271 0.005 6.355 20 1076.930130814782 1045.531160462862 1045.762179408868 1100.702123549625 1100.036793290124 1099.971532922553 1097.629975387377 335.9116462838867 1097.308074584766 292.9997866531397
1272 0.005 6.36 20 1076.930898683693 1045.531228728164 1045.762247257417 1100.702704484862 1100.037471392144 1099.968451347679 1097.628588432842 335.9174413725461 1097.308431591662 292.9997865617876
1273 0.005 6.365 20 1076.930625423206 1045.53131955172 1045.762336276573 1100.704474598332 1100.039321846306 1099.974145951315 1097.631975516306 335.9231203333671 1097.307705364211 292.9997864842657
1274 0.005 6.37 20 1076.930899180164 1045.531383121058 1045.762401859451 1100.701669866612 1100.036861013792 1099.969478451989 1097.627154521549 335.9287147353417 1097.308864932884 292.9997864047918
1275 0.005 6.375 20 1076.93014624477 1045.5314607902 1045.76247876255 1100.703286769786 1100.037940964233 1099.971466586964 1097.632394336549 335.9341779514702 1097.307314497144 292.9997862847324
1276 0.005 6.38 20 1076.931617309381 1045.531532928894 1045.762551113025 1100.703111937506 1100.038010471048 1099.970566011698 1097.626416818339 335.9396150509068 1097.3096461886 292.9997862226471
1277 0.005 6.385 20 1076.930237888411 1045.531607695863 1045.762625027479 1100.703066219504 1100.037611452708 1099.969834110937 1097.633842396661 335.9452298362697 1097.306310487578 292.999786109473
1278 0.005 6.390000000000001 20 1076.931107035519 1045.531667008183 1045.762684375191 1100.701323029319 1100.036228024426 1099.97038708046 1097.627040503444 335.9507514616163 1097.309476228985 292.9997859898832
1279 0.005 6.395 20 1076.930371766543 1045.531739574633 1045.762757081473 1100.702765356655 1100.037396511781 1099.967977053507 1097.630944709061 335.9563514716486 1097.306399436106 292.9997859534788
1280 0.005 6.4 20 1076.931291695934 1045.531802880801 1045.762818666805 1100.70237768765 1100.036849483649 1099.970999105353 1097.628068566467 335.9619842057046 1097.309179387154 292.9997858322767
1281 0.005 6.405 20 1076.93078498006 1045.531869876071 1045.76288614631 1100.702570878266 1100.03696711726 1099.967865391812 1097.629500729239 335.9675559665306 1097.307325408409 292.9997857762101
1282 0.005 6.41 20 1076.93127682716 1045.531952606165 1045.762966163844 1100.70413317985 1100.038869894701 1099.973577458775 1097.631175786201 335.973033198322 1097.308271272963 292.9997856709961
1283 0.005 6.415 20 1076.931258880259 1045.532015713331 1045.763030520759 1100.702346892236 1100.036451966344 1099.96743456812 1097.627423803211 335.9785470090393 1097.307853846151 292.9997856378629
1284 0.005 6.42 20 1076.9314661726 1045.532112747282 1045.763124596522 1100.705405752225 1100.039630630096 1099.973906401245 1097.633308943313 335.9839951351274 1097.307750793782 292.9997855340848
1285 0.005 6.425 20 1076.931543691753 1045.532178769138 1045.763195070411 1100.702281411346 1100.037454666024 1099.969341008457 1097.627148796554 335.9893174176998 1097.309101363567 292.9997855080331
1286 0.005 6.43 20 1076.93057628449 1045.532254536861 1045.763270910388 1100.703072266526 1100.037653656266 1099.970881658491 1097.631391969658 335.9947754103462 1097.307155915508 292.999785417707
1287 0.005 6.435 20 1076.93087861144 1045.53230275085 1045.763320712502 1100.700412931311 1100.035219407539 1099.967657799538 1097.626585902799 336.0002770833171 1097.308749484847 292.9997852962777
1288 0.005 6.44 20 1076.931393370672 1045.532393358399 1045.763406954499 1100.704830060731 1100.039387737701 1099.971297502105 1097.633507828604 336.005773526108 1097.307059323963 292.9997851758197
1289 0.005 6.445 20 1076.932318759868 1045.532468813828 1045.763481461474 1100.703228777305 1100.038302147067 1099.973080096026 1097.628895661009 336.011186159154 1097.3103290404 292.9997850968309
1290 0.005 6.45 20 1076.931016734389 1045.532538798876 1045.76355292848 1100.703309090674 1100.038327716897 1099.968941280903 1097.632006873689 336.0167300194217 1097.307131111705 292.9997850660939
1291 0.005 6.455 20 1076.932171264356 1045.532611073245 1045.763623197983 1100.703432181436 1100.03774551799 1099.97180857052 1097.628601821247 336.0222407123159 1097.309705740555 292.9997849472766
1292 0.005 6.46 20 1076.930725087862 1045.532669237957 1045.76368561135 1100.70202488785 1100.036445091569 1099.967933604533 1097.629537148812 336.0276515775184 1097.307419502609 292.9997849304582
1293 0.005 6.465 20 1076.932273174219 1045.532763452447 1045.763775313469 1100.706009767871 1100.0403363736 1099.974899358998 1097.630066448203 336.0329443447753 1097.308592118344 292.9997848986803
1294 0.005 6.47 20 1076.932922093406 1045.532852053845 1045.763860684134 1100.704733849752 1100.03838734 1099.968541662424 1097.632672387339 336.0384186367887 1097.30826117855 292.9997847755539
1295 0.005 6.475000000000001 20 1076.931101300516 1045.532933836746 1045.763945618888 1100.704185455251 1100.039420634442 1099.974177191565 1097.633484712635 336.0436366375014 1097.307686312351 292.9997847851533
1296 0.005 6.48 20 1076.931123920495 1045.532982081423 1045.763997678217 1100.700439109157 1100.035526102273 1099.967046058759 1097.627978561254 336.048887773184 1097.308294880581 292.9997845821859
1297 0.005 6.485 20 1076.931809684195 1045.533073660225 1045.764084356198 1100.705416103979 1100.03977590744 1099.973340026292 1097.63183316474 336.054233858038 1097.307803533834 292.9997846154539
1298 0.005 6.49 20 1076.930472176315 1045.533100003902 1045.76411970788 1100.697902902534 1100.033073263332 1099.966064306058 1097.625459863441 336.0596218562383 1097.309074385777 292.9997844785636
1299 0.005 6.495 20 1076.931373240825 1045.533180773038 1045.764194769876 1100.704456520362 1100.039056762491 1099.971077864808 1097.631819233954 336.0650147852766 1097.307192528809 292.9997844687509
1300 0.005 6.5 20 1076.93236327248 1045.53324494378 1045.764258337233 1100.703047652227 1100.038034220342 1099.97189769729 1097.625142637741 336.070569282263 1097.310134885325 292.999784321669
1301 0.005 6.505 20 1076.931244115993 1045.53331445728 1045.764329274603 1100.703286839185 1100.037951547794 1099.96844958607 1097.631233341135 336.0760742717406 1097.306601597404 292.9997842625431
1302 0.005 6.51 20 1076.932382267717 1045.53337437941 1045.764385282597 1100.70277941385 1100.036568694368 1099.969790235633 1097.629002166556 336.0814578587638 1097.309498280224 292.9997842247387
1303 0.005 6.515000000000001 20 1076.93280129932 1045.533468656122 1045.764474511091 1100.70524613187 1100.038419059459 1099.968848679307 1097.635129658978 336.0863884090563 1097.306910778829 292.9997841298753
1304 0.005 6.52 20 1076.931098156677 1045.533527876072 1045.764540164912 1100.70166740535 1100.037051476652 1099.9728780079 1097.630483204945 336.0915183636909 1097.308330623922 292.9997841381363
1305 0.005 6.525 20 1076.931685518279 1045.533585780675 1045.764598873615 1100.702123643399 1100.036961383781 1099.967196923647 1097.628441220397 336.0966443346867 1097.307823546118 292.9997840436574
1306 0.005 6.53 20 1076.931485589708 1045.533666980007 1045.764677222804 1100.704277634239 1100.039199821478 1099.973787700892 1097.632677164208 336.1017332603479 1097.307550016907 292.999783985096
1307 0.005 6.535 20 1076.932126786664 1045.533724515563 1045.7647359106 1100.701587928334 1100.036681019868 1099.967663959137 1097.62736311269 336.1070601970628 1097.309001490135 292.9997839586173
1308 0.005 6.54 20 1076.931535594364 1045.533801695793 1045.764812189308 1100.70370999323 1100.038654312472 1099.972375864896 1097.632250276075 336.1122631830482 1097.308019227935 292.9997838328475
1309 0.005 6.545 20 1076.932060253391 1045.533851362014 1045.764863435324 1100.701491711207 1100.036638552332 1099.969996182255 1097.626875170845 336.1173290256403 1097.309994146478 292.9997838063607
1310 0.005 6.55 20 1076.931358960018 1045.533929857873 1045.764940646228 1100.704132964283 1100.038825191675 1099.971079473564 1097.632279227601 336.1225952838958 1097.306898886509 292.9997836577739
1311 0.005 6.555 20 1076.932539295463 1045.533988550139 1045.764998494131 1100.702535652735 1100.037545364146 1099.972630987572 1097.627156154207 336.1277949204588 1097.309939441706 292.9997836530449
1312 0.005 6.56 20 1076.931268768544 1045.534052940975 1045.765064583962 1100.703069635059 1100.037625878676 1099.968121769776 1097.631424700049 336.1330510262999 1097.306177858243 292.9997835524197
1313 0.005 6.565 20 1076.93188044962 1045.534107446119 1045.765119262554 1100.70226827102 1100.036984452146 1099.971949450467 1097.626744696733 336.1381118049084 1097.309210879722 292.999783593598
1314 0.005 6.57 20 1076.932629747768 1045.534186927697 1045.765193509675 1100.703964652125 1100.037437023796 1099.968010245725 1097.632558640834 336.1433092161756 1097.306985212788 292.9997835140404
1315 0.005 6.575 20 1076.931307765815 1045.534241061497 1045.765252309926 1100.701716966059 1100.037087859957 1099.972884623386 1097.629523999832 336.1483545216801 1097.308397934225 292.9997834660097
1316 0.005 6.58 20 1076.932248176041 1045.534299359051 1045.76530946623 1100.70288432882 1100.037995517573 1099.968140658422 1097.629349991407 336.1533866532765 1097.308030360653 292.9997833895218
1317 0.005 6.585 20 1076.934031332912 1045.53441908067 1045.765418737149 1100.707633207195 1100.040997664381 1099.974677838051 1097.637469757937 336.1584570916585 1097.308519063233 292.9997833320065
1318 0.005 6.59 20 1076.930896045741 1045.534437821984 1045.765452912204 1100.697729969829 1100.032893306212 1099.964394869484 1097.626299194665 336.1637206205872 1097.308418855572 292.9997832556633
1319 0.005 6.595 20 1076.931637971206 1045.534511558795 1045.765522252522 1100.703766516887 1100.038644868464 1099.972014360986 1097.631339543053 336.1687666880841 1097.307835222894 292.9997831720744
1320 0.005 6.600000000000001 20 1076.932455301202 1045.534565207101 1045.765575719095 1100.701749663529 1100.037223007992 1099.970713613849 1097.627030057404 336.1737497929694 1097.310023578627 292.9997831407735
1321 0.005 6.605 20 1076.932888455606 1045.534660432114 1045.765667589886 1100.706966522837 1100.041726415917 1099.973959151463 1097.632404726997 336.1788969035642 1097.307926001314 292.9997830817685
1322 0.005 6.61 20 1076.931970942682 1045.534695149427 1045.76570781535 1100.700186941295 1100.035551237188 1099.971368937013 1097.625747866321 336.1838493291432 1097.309974156382 292.9997830140988
1323 0.005 6.615 20 1076.932205045299 1045.534772110551 1045.76578288869 1100.705074730104 1100.039974780944 1099.970679048152 1097.630859106167 336.1889474974524 1097.306885442872 292.9997830387304
1324 0.005 6.62 20 1076.933003137965 1045.534836597415 1045.76584442819 1100.703454221317 1100.037837833833 1099.972251074596 1097.628809245357 336.1938936739689 1097.309653316702 292.9997829144921
1325 0.005 6.625 20 1076.930553354092 1045.534861944974 1045.765878626255 1100.698918451444 1100.03405108877 1099.966028435256 1097.62804246713 336.1987775964469 1097.306946574409 292.9997829000829
1326 0.005 6.63 20 1076.933016989462 1045.534940772252 1045.765947930843 1100.704963207452 1100.039780582322 1099.974539245959 1097.630689968694 336.2037036741598 1097.308747850183 292.999782841728
1327 0.005 6.635 20 1076.933729613974 1045.53502158908 1045.766023839966 1100.70394141157 1100.037635745593 1099.967751571452 1097.632377188607 336.2087727334718 1097.308099634653 292.9997828499289
1328 0.005 6.640000000000001 20 1076.932901979367 1045.535118660631 1045.766121781364 1100.705264678215 1100.039906753354 1099.974012946908 1097.634693976583 336.2139415187673 1097.308030364882 292.9997827561666
1329 0.005 6.645 20 1076.93249487329 1045.535163519204 1045.766171756999 1100.700945479856 1100.036349922483 1099.96752953067 1097.628045328514 336.2190362352679 1097.309138639767 292.9997826699345
1330 0.005 6.65 20 1076.9320490451 1045.535233120704 1045.766241507016 1100.703842660578 1100.038796148717 1099.972245131968 1097.631240253929 336.2239913986529 1097.307686901908 292.9997826674729
1331 0.005 6.655 20 1076.932865992446 1045.535287913386 1045.766295149462 1100.702293404497 1100.037138834541 1099.970159057119 1097.627218655483 336.2290625303329 1097.309663176701 292.9997825545062
1332 0.005 6.66 20 1076.930807328307 1045.535335015382 1045.766347707672 1100.701318246745 1100.036208817568 1099.969441238026 1097.630918430777 336.2338023515704 1097.306602732387 292.9997825267382
1333 0.005 6.665 20 1076.932825164887 1045.535383626879 1045.76639394935 1100.702881756879 1100.037818038814 1099.972518784951 1097.624580619153 336.2385730153579 1097.309616438269 292.999782539663
1334 0.005 6.67 20 1076.932678461745 1045.535454370898 1045.766459451391 1100.704183511114 1100.037672990839 1099.968472639637 1097.631430486896 336.243485954311 1097.306141495729 292.999782488443
1335 0.005 6.675 20 1076.932534739441 1045.535501103978 1045.766511188805 1100.701560257293 1100.036289808676 1099.970426607375 1097.626196497278 336.2483221392596 1097.309692878739 292.9997824272364
1336 0.005 6.68 20 1076.932109153588 1045.535554829908 1045.766565213527 1100.702352232867 1100.037174837266 1099.968130231697 1097.62983204571 336.253036536077 1097.307068703024 292.9997823333939
1337 0.005 6.685 20 1076.932846263872 1045.535622335083 1045.766628243343 1100.703518984477 1100.038031300633 1099.972434999203 1097.630794744298 336.2578650081642 1097.30803276523 292.9997823988516
1338 0.005 6.69 20 1076.932634507949 1045.535670815106 1045.766678002344 1100.701473227353 1100.036495060561 1099.96669066308 1097.629265672706 336.2627736949439 1097.307791728507 292.999782234099
1339 0.005 6.695 20 1076.933063751347 1045.535755402227 1045.766759055304 1100.705078423996 1100.03985252402 1099.97400082333 1097.632865947011 336.2675839619671 1097.308199918909 292.9997822509025
1340 0.005 6.7 20 1076.933723906519 1045.535815733656 1045.766821635295 1100.703652908565 1100.038798861929 1099.969949094524 1097.626797020229 336.2724286552742 1097.309935855873 292.9997821395875
1341 0.005 6.705 20 1076.932882305091 1045.535889504867 1045.766893570454 1100.704893369734 1100.039366217103 1099.973421765813 1097.632438529083 336.2772711338704 1097.307859280559 292.9997821446243
1342 0.005 6.71 20 1076.934196568688 1045.53596444217 1045.766965438722 1100.703713945592 1100.037930747472 1099.970761601122 1097.631096257119 336.281988243018 1097.309884697212 292.9997821036889
1343 0.005 6.715 20 1076.932127412346 1045.536028440531 1045.767034453852 1100.70380204869 1100.038846006925 1099.971723741708 1097.632401571532 336.2868421763571 1097.307162059677 292.9997820765218
1344 0.005 6.72 20 1076.933103199799 1045.536075917035 1045.767084202748 1100.702559792639 1100.037349892614 1099.971632053247 1097.624782190979 336.2915800050726 1097.309376962932 292.9997820212932
1345 0.005 6.725000000000001 20 1076.934431008081 1045.536184560046 1045.767183159903 1100.707135405607 1100.040342219862 1099.970383188613 1097.638726204931 336.2963218987438 1097.30682435623 292.9997819362474
1346 0.005 6.73 20 1076.933596598857 1045.53624426256 1045.767246674739 1100.702875315403 1100.037202513074 1099.971135180552 1097.629210625322 336.3010002780312 1097.309836696433 292.9997819351865
1347 0.005 6.735 20 1076.933723699381 1045.536322895572 1045.767325338961 1100.704267654985 1100.038249879997 1099.968280319762 1097.632968420474 336.3057344422944 1097.307248349099 292.9997819036647
1348 0.005 6.74 20 1076.93281396722 1045.536387257665 1045.767390688876 1100.702864570977 1100.037820346523 1099.972827513337 1097.631941853465 336.310467348185 1097.308248395662 292.9997818792767
1349 0.005 6.745 20 1076.93214550259 1045.536415179121 1045.767424660451 1100.699276652547 1100.034234847724 1099.964857777455 1097.626896293958 336.3152354635232 1097.307832587688 292.9997817795104
1350 0.005 6.75 20 1076.934126340473 1045.536516572399 1045.767516806901 1100.707469443713 1100.042258037774 1099.976695150486 1097.632862134817 336.3199820639372 1097.309051556045 292.999781756041
1351 0.005 6.755 20 1076.933290312651 1045.536564684242 1045.767568754519 1100.701789598254 1100.036541410347 1099.967857359485 1097.627499287833 336.324739868631 1097.309022612273 292.9997817516265
1352 0.005 6.76 20 1076.933329749794 1045.53664688556 1045.767650928011 1100.706090686657 1100.040952705638 1099.974637567095 1097.631533036063 336.3298074224301 1097.308280411463 292.9997816374355
1353 0.005 6.765000000000001 20 1076.935059276834 1045.53672655807 1045.767724712862 1100.704815223878 1100.038787426196 1099.972242115016 1097.632296024872 336.334435480719 1097.310350476358 292.9997816769135
1354 0.005 6.77 20 1076.932290663123 1045.536786546258 1045.767790510582 1100.703617397165 1100.038585660684 1099.971006561711 1097.633577126968 336.3391031344865 1097.306779862482 292.9997816082836
1355 0.005 6.775 20 1076.933331545164 1045.53683160984 1045.767837809035 1100.701982388711 1100.036817581185 1099.971483339365 1097.625636922928 336.3436688543683 1097.309124194085 292.9997815822459
1356 0.005 6.78 20 1076.933668562471 1045.536911308252 1045.767911653203 1100.704700695424 1100.03823666319 1099.968616404783 1097.634399539215 336.3483044961366 1097.306358593623 292.9997815501338
1357 0.005 6.785 20 1076.933241107494 1045.536958921472 1045.767962651358 1100.701952320217 1100.037079787325 1099.971275738452 1097.627383500127 336.3529625769971 1097.309687889639 292.9997814937245
1358 0.005 6.79 20 1076.933477329696 1045.537025313425 1045.768028550038 1100.703374687221 1100.037743355036 1099.968126070582 1097.631721563319 336.3572751438396 1097.307172463492 292.9997814689149
1359 0.005 6.795 20 1076.933739842983 1045.537096821534 1045.768098584631 1100.704011623026 1100.03903247075 1099.974040612719 1097.630372992907 336.3617679013178 1097.30879352977 292.9997814063408
1360 0.005 6.8 20 1076.933081962824 1045.537134495575 1045.768139778238 1100.70092469708 1100.036260939122 1099.966951269748 1097.628301391111 336.3663237559061 1097.308429897193 292.999781391016
1361 0.005 6.805 20 1076.933562365156 1045.537213426374 1045.768214592571 1100.705064791864 1100.039855336127 1099.97431222195 1097.632878662218 336.3709382887099 1097.308110023879 292.9997813522064
1362 0.005 6.81 20 1076.934446634656 1045.537271167459 1045.768274022224 1100.703862087567 1100.039065449208 1099.969982147027 1097.62688261956 336.3755446906524 1097.309825907391 292.9997813147653
1363 0.005 6.815 20 1076.933935422994 1045.537348773388 1045.768347954225 1100.705444840557 1100.039546591122 1099.973771781146 1097.632279973585 336.3801768792916 1097.307867024817 292.9997813091728
1364 0.005 6.82 20 1076.933122984262 1045.537386147828 1045.768390816586 1100.701087136433 1100.035512963593 1099.96829396908 1097.626788276042 336.3845907994011 1097.308568079234 292.9997812508926
1365 0.005 6.825 20 1076.933035502384 1045.537451703237 1045.768454814361 1100.704360717133 1100.038760325699 1099.971627631787 1097.632589092522 336.3892259979983 1097.30671031409 292.9997812617615
1366 0.005 6.83 20 1076.933895095889 1045.537495100477 1045.76849884666 1100.702151578439 1100.037300092613 1099.972435575784 1097.627355406846 336.3936438888119 1097.309728184279 292.9997811346861
1367 0.005 6.835 20 1076.932760792084 1045.537551240806 1045.768555065782 1100.703064096268 1100.037519400061 1099.968073114984 1097.631650124677 336.3981197104583 1097.306169949979 292.9997812039946
1368 0.005 6.84 20 1076.934122643367 1045.537603981218 1045.768605496937 1100.702946844563 1100.03758012279 1099.971768772204 1097.627831573189 336.4027446759322 1097.30987152049 292.9997810781417
1369 0.005 6.845 20 1076.933642409419 1045.537662768102 1045.76866467789 1100.70314979167 1100.037804874879 1099.96806757303 1097.630383552376 336.4072415753374 1097.307638620306 292.9997811158912
1370 0.005 6.850000000000001 20 1076.934497112557 1045.537731453687 1045.768728715474 1100.704080357338 1100.038460785045 1099.972783025761 1097.630803458718 336.4116875351494 1097.309037794112 292.9997810581901
1371 0.005 6.855 20 1076.933550947591 1045.537776305077 1045.768778348707 1100.701807177014 1100.036567402553 1099.967103148286 1097.628988712833 336.4162311075497 1097.308002831787 292.9997810266613
1372 0.005 6.86 20 1076.933944270534 1045.537852826794 1045.768853780096 1100.705298058006 1100.039808473131 1099.97414863073 1097.631238857746 336.4207972706587 1097.308229174253 292.99978100934
1373 0.005 6.865 20 1076.933709890912 1045.53789235542 1045.768896438412 1100.701847540666 1100.036678068285 1099.967889468569 1097.627406835539 336.4253338086574 1097.308474765807 292.9997809231399
1374 0.005 6.87 20 1076.932795021824 1045.53794900671 1045.768953491829 1100.703720459052 1100.038483986318 1099.97246058237 1097.631132776267 336.4297080945053 1097.307048730012 292.9997809607769
1375 0.005 6.875 20 1076.933925546696 1045.537993779969 1045.768996965404 1100.701698516345 1100.036732231005 1099.970119704965 1097.628762210216 336.434214921026 1097.309523599384 292.9997808844588
1376 0.005 6.88 20 1076.932859700342 1045.538049277605 1045.769052018324 1100.703609826319 1100.038704354371 1099.971037799155 1097.633807954696 336.4384794620877 1097.306817033582 292.999780856525
1377 0.005 6.885 20 1076.933932124282 1045.538088245231 1045.769092072535 1100.701945718203 1100.036930499295 1099.971610642534 1097.625818251122 336.4427711005106 1097.309278890005 292.9997808184942
1378 0.005 6.890000000000001 20 1076.933644576442 1045.53815142685 1045.769153032755 1100.703761111106 1100.038170654775 1099.968550452078 1097.632215457882 336.4472948365648 1097.30644593858 292.9997807888299
1379 0.005 6.895 20 1076.933583014688 1045.538184143258 1045.769188274626 1100.700743095742 1100.035653061381 1099.969663486395 1097.62680617837 336.451727779444 1097.309780531096 292.9997807793508
1380 0.005 6.9 20 1076.933626597782 1045.53823539973 1045.769237778664 1100.702792173459 1100.037356595367 1099.967794091913 1097.630662665659 336.4564698700714 1097.307281511375 292.9997806766177
1381 0.005 6.905 20 1076.932486138816 1045.538260996205 1045.769266135143 1100.699843250929 1100.03528666639 1099.971353553293 1097.628761397581 336.4609714305238 1097.308381282067 292.9997807321113
1382 0.005 6.91 20 1076.933359025266 1045.538289953691 1045.769293048419 1100.700746383299 1100.035686594604 1099.9662118024 1097.628654996252 336.4653801777982 1097.307732774143 292.9997806319998
1383 0.005 6.915 20 1076.934610161442 1045.538367015146 1045.769361891904 1100.70582339961 1100.040126294699 1099.974239338657 1097.63331839321 336.4695053113497 1097.308421852371 292.9997806830569
1384 0.005 6.92 20 1076.932293859393 1045.538374318701 1045.769379733278 1100.69808161372 1100.033105714585 1099.965170792634 1097.626177484238 336.4738470852288 1097.307929466782 292.9997806334724
1385 0.005 6.925 20 1076.933241445728 1045.538428485924 1045.769429055369 1100.703387302771 1100.038073448461 1099.972816164652 1097.631597885711 336.4782480803682 1097.307488053454 292.9997805834606
1386 0.005 6.93 20 1076.933040632961 1045.538447856782 1045.769450430617 1100.699654448341 1100.034392495694 1099.966550257577 1097.627027328082 336.4824918858687 1097.308191657428 292.999780548806
1387 0.005 6.935 20 1076.933061540002 1045.538501062654 1045.769501441833 1100.702986271412 1100.037825266238 1099.971191935186 1097.632167860882 336.4866145327395 1097.306982931419 292.999780525978
1388 0.005 6.94 20 1076.934755045443 1045.538549473041 1045.76954448883 1100.702526811031 1100.037076828312 1099.971512021913 1097.629788426404 336.4908613402326 1097.309924659759 292.9997805431112
1389 0.005 6.945 20 1076.933600490457 1045.538604784926 1045.769603394329 1100.703482426864 1100.038607041983 1099.969085510453 1097.630791882205 336.4951637720941 1097.306849934264 292.9997804612826
1390 0.005 6.95 20 1076.935222972945 1045.538668800707 1045.769663714784 1100.703999995933 1100.038559505261 1099.972557399718 1097.629798603719 336.4994399900181 1097.310187612283 292.999780422741
1391 0.005 6.955 20 1076.934035364682 1045.538720705935 1045.769719213652 1100.702986115744 1100.038016417798 1099.968901733797 1097.629698943068 336.5038617902096 1097.307774498299 292.9997804080894
1392 0.005 6.96 20 1076.935338726106 1045.538794900965 1045.769786780709 1100.704917854381 1100.039026212967 1099.973168721169 1097.630810780739 336.5081828878366 1097.309086130193 292.9997803635286
1393 0.005 6.965 20 1076.934119474418 1045.538839513536 1045.769838115868 1100.702538807361 1100.037554898299 1099.968052485736 1097.628847473031 336.5125298985492 1097.308009683034 292.9997803594314
1394 0.005 6.97 20 1076.936443933633 1045.53895361 1045.769940059154 1100.708431558122 1100.04119127972 1099.974976448033 1097.639639165554 336.5168728058578 1097.308384065837 292.999780275258
1395 0.005 6.975000000000001 20 1076.934400035193 1045.538996803485 1045.769994232604 1100.702451012871 1100.036854529152 1099.96700901655 1097.626924421239 336.5211640524371 1097.308322771943 292.9997803005611
1396 0.005 6.98 20 1076.935855251936 1045.539106201223 1045.770095084981 1100.707653891404 1100.04092993533 1099.97416479486 1097.639250756546 336.5252927932667 1097.308093066275 292.9997802406272
1397 0.005 6.985 20 1076.93370710454 1045.539134315412 1045.770134351752 1100.700343006779 1100.035688506435 1099.969024393614 1097.627045950527 336.5294610060585 1097.30897213784 292.999780319875
1398 0.005 6.99 20 1076.934070838322 1045.539203849881 1045.770200862509 1100.704825229145 1100.039353055647 1099.972036495361 1097.633021710876 336.5336409994092 1097.307010757205 292.9997802691242
1399 0.005 6.995 20 1076.935077663681 1045.539251868172 1045.770248362073 1100.702591563466 1100.037208297119 1099.970838772728 1097.62748975446 336.5379792675112 1097.309848544199 292.9997801917538
1400 0.005 7 20 1076.933884877149 1045.539308844286 1045.770308057289 1100.704092096024 1100.039230404291 1099.969829373736 1097.630440085689 336.5419884910739 1097.307098074296 292.9997801498329
1401 0.005 7.005 20 1076.935784258233 1045.539373498237 1045.77036698834 1100.704365049779 1100.038832604103 1099.973066825314 1097.630829673655 336.5462500028694 1097.310566006292 292.9997800872881
1402 0.005 7.01 20 1076.932860999534 1045.539396070682 1045.770398888458 1100.699745676092 1100.034927483968 1099.966712437962 1097.629007917437 336.550572217859 1097.307272272995 292.9997801051792
1403 0.005 7.015000000000001 20 1076.93495869975 1045.539456584048 1045.770450280537 1100.7042780299 1100.038840230551 1099.973653065662 1097.632266629941 336.5548626831253 1097.308892206365 292.9997800762819
1404 0.005 7.02 20 1076.934189072352 1045.539496098711 1045.770492611078 1100.702166626109 1100.036495344146 1099.96695365889 1097.62868511725 336.5590707558449 1097.30744858107 292.9997800782108
1405 0.005 7.025 20 1076.935228633695 1045.539581147153 1045.770571248283 1100.706273382239 1100.040264812678 1099.974772669957 1097.635183186071 336.5632063526934 1097.308039619144 292.9997800508376
1406 0.005 7.03 20 1076.933245426042 1045.539592787922 1045.770593614571 1100.698540334083 1100.033954314008 1099.965574237783 1097.626414776532 336.5671435217469 1097.30849820355 292.999779999785
1407 0.005 7.035 20 1076.933967623722 1045.53965869277 1045.770656784535 1100.704703195019 1100.039762769574 1099.973917301607 1097.630719948032 336.5710257361171 1097.307698960241 292.9997800561956
1408 0.005 7.04 20 1076.936537835405 1045.53973382825 1045.770723232682 1100.704637881458 1100.038798284035 1099.971554469338 1097.633958328649 336.5751823672061 1097.310134850315 292.9997799649299
1409 0.005 7.045 20 1076.934245820941 1045.539801642108 1045.770796016153 1100.704615990317 1100.039401202615 1099.971815469682 1097.632557696193 336.5794414933326 1097.307266315274 292.999780004301
1410 0.005 7.05 20 1076.935179826948 1045.539843445263 1045.770839089285 1100.702591719958 1100.037409803108 1099.971136327903 1097.626232465811 336.5837007211058 1097.309938223362 292.9997798932762
1411 0.005 7.055 20 1076.933937142349 1045.539893154312 1045.77089037576 1100.703037462086 1100.037742641212 1099.968541547787 1097.631481946672 336.5876905016476 1097.306341730339 292.9997799037264
1412 0.005 7.06 20 1076.934773954534 1045.539930608608 1045.77092746563 1100.702046442965 1100.03672494472 1099.970749579619 1097.627140659154 336.5919908975777 1097.309414929823 292.9997798361679
1413 0.005 7.065 20 1076.935578683084 1045.540007992029 1045.770999087793 1100.705387692859 1100.038990325887 1099.96957246013 1097.635038220761 336.5960826312555 1097.307365028172 292.9997798059712
1414 0.005 7.07 20 1076.935256202627 1045.540079855273 1045.771070689105 1100.704681310782 1100.039067569714 1099.974050919967 1097.633412330403 336.6001731091823 1097.30847991164 292.9997798538614
1415 0.005 7.075 20 1076.933661077559 1045.540098912292 1045.771099136804 1100.700345375172 1100.03534165629 1099.966647312987 1097.627693867696 336.6041735230111 1097.307714477611 292.9997797885057
1416 0.005 7.08 20 1076.935544874101 1045.540171977171 1045.771164094613 1100.706205449742 1100.040096261764 1099.974015850841 1097.632484293231 336.6078786324434 1097.308378901766 292.9997798095777
1417 0.005 7.085 20 1076.934016945521 1045.540196794277 1045.771193527528 1100.700247412394 1100.035126365197 1099.965953630936 1097.629083228096 336.6118472405627 1097.307839415269 292.9997797873053
1418 0.005 7.09 20 1076.933900084919 1045.540253185541 1045.771248660457 1100.703411703378 1100.038284662084 1099.972323715524 1097.632580833566 336.6158052006619 1097.307108151399 292.9997797876061
1419 0.005 7.095 20 1076.934411604867 1045.540280787381 1045.771278452242 1100.700522773123 1100.035955457331 1099.968751993429 1097.626803857562 336.6198406869461 1097.309293382591 292.999779753633
1420 0.005 7.100000000000001 20 1076.934348726323 1045.540343962314 1045.771337931759 1100.704534570619 1100.039242165349 1099.971861465445 1097.633265718458 336.6238790641156 1097.307202898572 292.9997797016296
1421 0.005 7.105 20 1076.935105480636 1045.540382099113 1045.771376612094 1100.702030758357 1100.037108751698 1099.971542218882 1097.626506507949 336.6277765730398 1097.309825943715 292.9997796407878
1422 0.005 7.11 20 1076.934088095113 1045.540431415925 1045.771426540019 1100.703084237098 1100.037747652966 1099.968477532025 1097.632093869731 336.6317767060612 1097.30648789279 292.9997795838678
1423 0.005 7.115 20 1076.934728940447 1045.540465526478 1045.771460758094 1100.70188073436 1100.036603764221 1099.970707153038 1097.627331813021 336.6357604517936 1097.30908437526 292.9997796536702
1424 0.005 7.12 20 1076.934026049222 1045.540507918998 1045.771503963738 1100.702734100724 1100.037195570671 1099.968292066505 1097.630388183888 336.6398564227715 1097.306821070909 292.9997795676338
1425 0.005 7.125 20 1076.934778592682 1045.540555901265 1045.771548751293 1100.703129475989 1100.037492773591 1099.972357565882 1097.630514993698 336.643888272605 1097.308065699986 292.9997796417761
1426 0.005 7.13 20 1076.934512484363 1045.540589709613 1045.771584524825 1100.701754243634 1100.036510991416 1099.967082801787 1097.628952072882 336.647856729573 1097.307402109406 292.9997795816909
1427 0.005 7.135 20 1076.934381932379 1045.540646187748 1045.771639755586 1100.703576029098 1100.038576869997 1099.97320043589 1097.631856730761 336.6517862353409 1097.307454103018 292.9997795887267
1428 0.005 7.140000000000001 20 1076.934430892927 1045.540671377013 1045.771666424207 1100.700381247739 1100.035258163688 1099.96613140549 1097.628501350106 336.6556538388024 1097.307961515147 292.9997795564239
1429 0.005 7.145 20 1076.935524435883 1045.540743786723 1045.771732201554 1100.705482695443 1100.03965758918 1099.97369575106 1097.632316826621 336.6596939465771 1097.308083405926 292.9997795209287
1430 0.005 7.15 20 1076.93494326365 1045.540775563535 1045.77177061819 1100.701019434504 1100.036521160934 1099.969408186234 1097.626906662218 336.6638033091061 1097.309565989751 292.9997794816709
1431 0.005 7.155 20 1076.934226942581 1045.540820973558 1045.771816547687 1100.703119065279 1100.038089641071 1099.971546170206 1097.63232987976 336.6677632962429 1097.307597956057 292.9997794014956
1432 0.005 7.16 20 1076.935573142755 1045.540859754047 1045.771854492069 1100.702943112729 1100.038131425753 1099.972260697009 1097.625168324542 336.6712959883412 1097.310132656684 292.9997794213783
1433 0.005 7.165 20 1076.934984222845 1045.540915366977 1045.771906914476 1100.704189497365 1100.037910638979 1099.96903031774 1097.631578573975 336.6756345121984 1097.306541003882 292.9997794161828
1434 0.005 7.17 20 1076.935373268657 1045.540949029884 1045.771943440722 1100.702419730881 1100.036794901392 1099.970442558871 1097.626826943139 336.6794158571738 1097.309640991482 292.9997793896581
1435 0.005 7.175 20 1076.933898401016 1045.54097802743 1045.771975212757 1100.701649754165 1100.036288488396 1099.967326183836 1097.629743867675 336.6829467948089 1097.306301136489 292.9997794395533
1436 0.005 7.18 20 1076.935176495559 1045.541027676469 1045.772019643837 1100.703513093256 1100.038056442216 1099.97300997792 1097.630510549691 336.6866563122881 1097.308300508701 292.9997793336706
1437 0.005 7.185 20 1076.934826385374 1045.541064094983 1045.772058577144 1100.702414894812 1100.037185577261 1099.96812470033 1097.628933056935 336.6904177480689 1097.307659605473 292.9997794007498
1438 0.005 7.19 20 1076.934827244065 1045.541122213376 1045.772113848081 1100.70388853332 1100.038657930935 1099.972967754792 1097.632629039187 336.6942176598674 1097.307571895147 292.9997793490747
1439 0.005 7.195 20 1076.935112758474 1045.541156404858 1045.772149614055 1100.701734824148 1100.036660865259 1099.967362186529 1097.627835596376 336.6980879532879 1097.308454717152 292.9997793252758
1440 0.005 7.2 20 1076.935593114815 1045.541231825621 1045.772220511599 1100.705487914853 1100.03981203794 1099.973401945294 1097.634275436528 336.7019905802091 1097.308024047672 292.999779302756
1441 0.005 7.205 20 1076.934371817918 1045.541244843555 1045.772241552733 1100.6993203927 1100.03511191083 1099.968207996699 1097.626276883666 336.7057815370262 1097.309652014932 292.9997792513178
1442 0.005 7.21 20 1076.935013056157 1045.541305497996 1045.77229674888 1100.705017270523 1100.039477962954 1099.972942204008 1097.632879014038 336.7096738794882 1097.307487756598 292.999779296713
1443 0.005 7.215 20 1076.935760625742 1045.541340155686 1045.772330157662 1100.702136444727 1100.036278165097 1099.969613930207 1097.627602589715 336.7137031684384 1097.309665491947 292.9997792178179
1444 0.005 7.22 20 1076.93363030877 1045.541366695302 1045.772362652101 1100.700880495951 1100.035602722487 1099.967730967517 1097.630416118188 336.7175294117982 1097.306265821698 292.9997792075989
1445 0.005 7.225000000000001 20 1076.936407941204 1045.541420577809 1045.772407913033 1100.704377641657 1100.038204624461 1099.971998913705 1097.631074264102 336.7214218046115 1097.309596528862 292.999779149528
1446 0.005 7.23 20 1076.934255761255 1045.541457824259 1045.772449485176 1100.702188296419 1100.036987700626 1099.96802508757 1097.632001605609 336.7249555299721 1097.306549594511 292.9997791641772
1447 0.005 7.235 20 1076.935133692794 1045.541504079996 1045.772494282389 1100.703093339017 1100.037885191184 1099.97297983469 1097.629502891387 336.7287499852646 1097.308388059812 292.9997791886623
1448 0.005 7.24 20 1076.935809762412 1045.541554855559 1045.77254400506 1100.704002259573 1100.038121512056 1099.968591796052 1097.629355827033 336.7323724402605 1097.308046675862 292.9997791280818
1449 0.005 7.245 20 1076.934474275789 1045.541594366623 1045.772587280244 1100.702054840476 1100.036950767669 1099.97175990153 1097.630434757915 336.7360293560478 1097.307944181641 292.9997791427593
1450 0.005 7.25 20 1076.936721906166 1045.541654749926 1045.772641914416 1100.704227185922 1100.038663976508 1099.969126094455 1097.631395068959 336.7396221265964 1097.309343860608 292.9997790318506
1451 0.005 7.255 20 1076.935073811278 1045.541714439338 1045.772703401638 1100.703974772047 1100.03898579633 1099.97326247885 1097.632761638518 336.7432495157141 1097.30783982859 292.9997790544931
1452 0.005 7.26 20 1076.935682927777 1045.541751426083 1045.772742835715 1100.701974826094 1100.036985950878 1099.96934025157 1097.627938442186 336.7471134561843 1097.30955697637 292.9997790421805
1453 0.005 7.265000000000001 20 1076.93554993894 1045.541819391448 1045.772809137192 1100.705796741507 1100.040380590031 1099.97340050364 1097.632914605926 336.7509687734395 1097.307825898962 292.9997790928443
1454 0.005 7.27 20 1076.935381631395 1045.541852455209 1045.772844065941 1100.701499896038 1100.036599212715 1099.971075715765 1097.62691512583 336.7546792034872 1097.309251939068 292.9997790411937
1455 0.005 7.275 20 1076.933751115822 1045.541880976883 1045.772875804741 1100.701553270737 1100.03630239048 1099.968455998568 1097.630997923606 336.7584476161538 1097.306110622272 292.9997790571937
1456 0.005 7.28 20 1076.935849413203 1045.541918139631 1045.772908507075 1100.703006155119 1100.037808700266 1099.972446338068 1097.628051959948 336.7621399888873 1097.309373426765 292.9997790515484
1457 0.005 7.285 20 1076.935052176032 1045.541965440624 1045.772956636825 1100.703146337159 1100.037952403007 1099.968556689556 1097.631298295461 336.7658018975449 1097.306915358592 292.9997789394046
1458 0.005 7.29 20 1076.936105594956 1045.542028070909 1045.773014458911 1100.704084879966 1100.038649956771 1099.973545391204 1097.63177093398 336.7696059281969 1097.308775534194 292.9997790190329
1459 0.005 7.295 20 1076.934939399397 1045.542050640125 1045.773043447681 1100.700769033192 1100.035938880107 1099.967381319437 1097.628344376855 336.7733257412506 1097.308199091638 292.9997789673005
1460 0.005 7.3 20 1076.936506486115 1045.542120442236 1045.773105707852 1100.705436158211 1100.039797863835 1099.973592164679 1097.632816300079 336.7769288178513 1097.308504977306 292.9997789396462
1461 0.005 7.305 20 1076.93624254653 1045.542170657397 1045.773157558173 1100.703127771271 1100.037922464657 1099.96870053836 1097.629965348008 336.7804795806379 1097.308715616188 292.9997789040646
1462 0.005 7.31 20 1076.934630795025 1045.542205446471 1045.773196905966 1100.701919643157 1100.037411501045 1099.972668402993 1097.631492916428 336.7840768411148 1097.308165882308 292.9997789278858
1463 0.005 7.315 20 1076.934824396789 1045.542213712521 1045.773209764986 1100.699888898364 1100.034867793117 1099.967134803073 1097.62445693836 336.787703378941 1097.309069100528 292.9997789160851
1464 0.005 7.32 20 1076.934896565588 1045.542262584855 1045.773253099124 1100.703765641853 1100.03846289972 1099.971678987589 1097.632140804182 336.7912792824873 1097.307144630532 292.9997788388335
1465 0.005 7.325 20 1076.934829040599 1045.542277498961 1045.773269293782 1100.70051319731 1100.035057094822 1099.968718439633 1097.62615210269 336.79485607887 1097.308327454446 292.9997789252495
1466 0.005 7.33 20 1076.934829962897 1045.54232050174 1045.773310647259 1100.703454160287 1100.037862223504 1099.969510528489 1097.631687313531 336.7984723848365 1097.306141678494 292.99977886721
1467 0.005 7.335 20 1076.935459621586 1045.542344571564 1045.773334244209 1100.701434205637 1100.036225282739 1099.97130480015 1097.627294591019 336.8018954809679 1097.309201100367 292.99977889804
1468 0.005 7.34 20 1076.934149940047 1045.542362890851 1045.773356271704 1100.700386059778 1100.035354847744 1099.966583338781 1097.629648484955 336.8053357259662 1097.306422131069 292.9997788563264
1469 0.005 7.345 20 1076.936417672651 1045.542420666187 1045.773408084856 1100.705023678376 1100.039947354793 1099.974461522335 1097.628353017748 336.808924805541 1097.309345137028 292.9997788751382
1470 0.005 7.350000000000001 20 1076.935982132737 1045.542464830555 1045.77345243068 1100.703272811484 1100.037510492992 1099.967595462816 1097.629869802094 336.8125841696715 1097.307758022401 292.9997788258633
1471 0.005 7.355 20 1076.93630837539 1045.54252865085 1045.773512409919 1100.70496554007 1100.039390246336 1099.973449069894 1097.631914690083 336.8162267290757 1097.308439407576 292.9997787593355
1472 0.005 7.36 20 1076.936360501454 1045.542571804456 1045.773557529358 1100.703140224808 1100.037885048556 1099.968331367454 1097.629179227602 336.820095751006 1097.308878598411 292.9997788068198
1473 0.005 7.365 20 1076.937989715941 1045.542675504354 1045.773651659845 1100.708394604058 1100.041400320803 1099.97474587877 1097.63911753819 336.8239222089255 1097.308743666231 292.99977877082
1474 0.005 7.37 20 1076.935598873878 1045.542704160582 1045.773691344554 1100.701137842924 1100.036083704037 1099.968150152542 1097.627677724792 336.8275960446187 1097.308745800493 292.9997787198332
1475 0.005 7.375 20 1076.933556131569 1045.542722737928 1045.773716920485 1100.700355986061 1100.035155744891 1099.969639874076 1097.63029741345 336.8312536264051 1097.306673794968 292.9997787746769
1476 0.005 7.38 20 1076.935537667222 1045.542746092382 1045.773736921464 1100.70116631078 1100.036139750292 1099.969905269303 1097.626477561297 336.8347090727665 1097.308859562509 292.9997787402164
1477 0.005 7.385 20 1076.93485262835 1045.542786733607 1045.773774731499 1100.702939216118 1100.037605005537 1099.969630675439 1097.63269078117 336.837999716554 1097.306056654392 292.9997787811028
1478 0.005 7.390000000000001 20 1076.937653444288 1045.542851945541 1045.773831153276 1100.704671200881 1100.038521855377 1099.972476396448 1097.632549242341 336.8416088201101 1097.309969845495 292.9997786727744
1479 0.005 7.395 20 1076.93531144321 1045.542898705786 1045.773884630842 1100.702865633517 1100.037590372123 1099.968163742327 1097.631068199265 336.8449887013506 1097.306440315311 292.9997787427882
1480 0.005 7.4 20 1076.936494865751 1045.542945912815 1045.773931368115 1100.703617460459 1100.038652794198 1099.973741283666 1097.628138455166 336.848521657036 1097.309694016217 292.9997786325611
1481 0.005 7.405 20 1076.936041386087 1045.542982340529 1045.773969004289 1100.702584475491 1100.037179382114 1099.967791798312 1097.628932912042 336.8518772128052 1097.308089306619 292.9997786583216
1482 0.005 7.41 20 1076.936148564927 1045.543039274766 1045.774023199275 1100.704269767779 1100.038928991522 1099.973208591628 1097.631723071258 336.8552062852097 1097.308229301908 292.9997786777988
1483 0.005 7.415 20 1076.935781116987 1045.543066065367 1045.774053752658 1100.701597181533 1100.036408403116 1099.967213524152 1097.627946700866 336.8585525676297 1097.308213314323 292.9997786484007
1484 0.005 7.42 20 1076.935303899244 1045.543116137845 1045.774103055739 1100.703699553959 1100.038535931086 1099.972740539511 1097.632250414704 336.8620465726767 1097.307400877614 292.9997786542482
1485 0.005 7.425 20 1076.935082280139 1045.543128889727 1045.77411870409 1100.699891622079 1100.03510451816 1099.967680519234 1097.627106250918 336.8654980944352 1097.308424126245 292.9997786005429
1486 0.005 7.43 20 1076.935991074209 1045.54319322097 1045.774177380857 1100.70533134153 1100.039487737099 1099.972398156893 1097.634600093194 336.8689723642365 1097.307354131947 292.9997786071651
1487 0.005 7.435 20 1076.934957432807 1045.54319751407 1045.774188737991 1100.699100238247 1100.034565518576 1099.968792574904 1097.626128111832 336.8724088915833 1097.309188352247 292.9997785942404
1488 0.005 7.44 20 1076.936985959352 1045.543284477724 1045.774263189566 1100.706847952133 1100.040267209933 1099.971286965582 1097.63848877778 336.8758795446851 1097.306723007125 292.9997785825563
1489 0.005 7.445 20 1076.936147087444 1045.543317775779 1045.774301000468 1100.702016326383 1100.036968039863 1099.971772601527 1097.629050030445 336.8792141871614 1097.309226287015 292.9997786222203
1490 0.005 7.45 20 1076.935452693638 1045.543361993883 1045.774347772556 1100.702683681479 1100.037441130527 1099.967657456319 1097.631077316623 336.8827025488441 1097.306528114865 292.999778572344
1491 0.005 7.455 20 1076.936426491182 1045.543407350811 1045.774390673402 1100.703230219649 1100.038330838239 1099.973517468555 1097.629529673232 336.8862016674112 1097.309232681266 292.9997785852544
1492 0.005 7.46 20 1076.936435411219 1045.543449900616 1045.774433246132 1100.703129836191 1100.037655889004 1099.968235391079 1097.629578697228 336.889644358501 1097.308199891502 292.9997784784328
1493 0.005 7.465 20 1076.936648836765 1045.543510760988 1045.774491011424 1100.704743536305 1100.039059100153 1099.973186958859 1097.631835339562 336.893148782464 1097.308324106478 292.9997785467235
1494 0.005 7.47 20 1076.936523014681 1045.543545615006 1045.774530635759 1100.702941374696 1100.038045330372 1099.968927749019 1097.627859719513 336.8967101966198 1097.308669079853 292.9997784284456
1495 0.005 7.475000000000001 20 1076.936421657266 1045.543605207334 1045.774586277242 1100.704960194528 1100.039162226407 1099.97369306489 1097.63225549932 336.9000916823117 1097.308162928545 292.9997784974685
1496 0.005 7.48 20 1076.936049154441 1045.543629596986 1045.7746149485 1100.70125859592 1100.036269270146 1099.968806613436 1097.627349202316 336.9038762592237 1097.308961117056 292.9997784987705
1497 0.005 7.485 20 1076.935467820369 1045.543674943069 1045.774661918555 1100.704259314244 1100.039025908812 1099.971983701009 1097.630915497173 336.9068313577321 1097.307345080238 292.9997785032446
1498 0.005 7.49 20 1076.936072469697 1045.543692390214 1045.774680779886 1100.701181264535 1100.036386489013 1099.970614996845 1097.626160429341 336.910072901297 1097.309734319421 292.9997785102879
1499 0.005 7.495 20 1076.935335677522 1045.543735752654 1045.774722972911 1100.703356207253 1100.038052114981 1099.969528832512 1097.631653685618 336.9130116448624 1097.3062646667 292.9997784571175
1500 0.005 7.5 20 1076.936968052247 1045.543774560123 1045.774759404614 1100.702923425502 1100.037887202348 1099.972435934885 1097.628069624376 336.9164320333578 1097.309943154725 292.9997784816024
1501 0.005 7.505 20 1076.934817423493 1045.543788714612 1045.774779694389 1100.699979305454 1100.03507073208 1099.966399205654 1097.629348740662 336.9199911550976 1097.306942646964 292.9997784368889
1502 0.005 7.51 20 1076.938948101573 1045.543872271533 1045.774846231685 1100.707138854922 1100.040358933018 1099.974031569151 1097.636252607996 336.92336286451 1097.309966579405 292.9997784405259
1503 0.005 7.515000000000001 20 1076.935455847498 1045.543886557657 1045.774872882904 1100.700169767083 1100.035190797059 1099.966544377819 1097.627875046082 336.9268011281798 1097.308218135507 292.999778436291
1504 0.005 7.52 20 1076.936925838286 1045.543945369078 1045.77492445286 1100.704437273565 1100.038837824345 1099.973285256553 1097.631887635309 336.9298587877361 1097.308493811151 292.9997783823688
1505 0.005 7.525 20 1076.936375454745 1045.543973617642 1045.774958062019 1100.70243913074 1100.037564824314 1099.96854937755 1097.627252732857 336.9330919823677 1097.308455724516 292.9997784299117
1506 0.005 7.53 20 1076.936416118002 1045.54403168337 1045.775012194212 1100.705245324111 1100.039282950822 1099.973261779726 1097.633303783267 336.9363900433561 1097.307764134546 292.9997783786268
1507 0.005 7.535 20 1076.936651910561 1045.544068703799 1045.775052072152 1100.702186678104 1100.036819098957 1099.968391756712 1097.628769766145 336.9397934955338 1097.308617758389 292.9997784169225
1508 0.005 7.54 20 1076.935764343737 1045.544118074569 1045.775103013092 1100.703986634622 1100.038743014575 1099.971713651732 1097.631892429111 336.9431008139722 1097.307295897215 292.9997783519171
1509 0.005 7.545 20 1076.936830958125 1045.544154316621 1045.775138641954 1100.702227510063 1100.037516561438 1099.971669459441 1097.62885087914 336.9464360535014 1097.309504456587 292.9997783924646
1510 0.005 7.55 20 1076.933993480944 1045.544160575329 1045.77515198358 1100.699195456386 1100.034461669846 1099.967114501642 1097.630903497513 336.9497068617563 1097.306128674017 292.9997783819925
1511 0.005 7.555 20 1076.937209044218 1045.544197490725 1045.775179724965 1100.702921481156 1100.037961432953 1099.972790754551 1097.627560765363 336.9531579081283 1097.310202742599 292.9997783481286
1512 0.005 7.56 20 1076.93585544566 1045.544232342837 1045.775216026366 1100.70267606576 1100.037328097117 1099.967643487342 1097.630748907152 336.9562647949261 1097.306629885673 292.9997783213211
1513 0.005 7.565 20 1076.936730389325 1045.544270298272 1045.775251188906 1100.703182238384 1100.038134991154 1099.973504890482 1097.629916095747 336.9596133557684 1097.309121136894 292.9997782871453
1514 0.005 7.57 20 1076.936412971198 1045.544299718003 1045.775282669658 1100.702444085056 1100.037097208366 1099.9678562941 1097.628654660833 336.9627926608894 1097.307969531159 292.9997783040911
1515 0.005 7.575 20 1076.936126060869 1045.544345333952 1045.775326868684 1100.703525920637 1100.038237267416 1099.972734491804 1097.631330765638 336.965829166034 1097.307649986428 292.9997783017622
1516 0.005 7.58 20 1076.935833895062 1045.544360702864 1045.775346358468 1100.701133193519 1100.036088284361 1099.967430704084 1097.627715557923 336.9688782940559 1097.307706579016 292.9997783012156
1517 0.005 7.585 20 1076.935661692183 1045.544403275387 1045.775386451935 1100.703439995645 1100.038033013069 1099.972155846901 1097.632352531317 336.9721453315004 1097.307176053003 292.9997783192114
1518 0.005 7.59 20 1076.936215894116 1045.544424546599 1045.775409105554 1100.700943146259 1100.036191091395 1099.968770948532 1097.626948641789 336.9752823798453 1097.308965967066 292.9997782761383
1519 0.005 7.595 20 1076.935826954845 1045.54446723707 1045.775449949934 1100.703615989694 1100.038273782737 1099.971466246913 1097.632757866639 336.9784530275225 1097.307004235264 292.999778352347
1520 0.005 7.600000000000001 20 1076.936279635854 1045.54448484175 1045.775468982897 1100.700758005514 1100.035571730579 1099.968673830708 1097.626556746238 336.9816740823055 1097.308931862662 292.9997782305969
1521 0.005 7.605 20 1076.936073976768 1045.544530044981 1045.775512211693 1100.703556575986 1100.038277089379 1099.969836796645 1097.631905018814 336.9849531408029 1097.306761826638 292.999778245304
1522 0.005 7.61 20 1076.936852337061 1045.544558615184 1045.775540070567 1100.701968257088 1100.036921595612 1099.971711174399 1097.627736372185 336.9881557699816 1097.309700859055 292.9997782055443
1523 0.005 7.615 20 1076.935757261153 1045.544590889979 1045.775574386928 1100.702390718803 1100.03715464337 1099.967678713384 1097.630414648375 336.9914458290956 1097.306591066802 292.9997782426701
1524 0.005 7.62 20 1076.93692010453 1045.544631452225 1045.775611005994 1100.703288961545 1100.038178283216 1099.97340984351 1097.630356839662 336.9950192992223 1097.308967934929 292.9997781988581
1525 0.005 7.625 20 1076.936474698065 1045.544661494813 1045.775643499987 1100.702407351842 1100.03709372878 1099.96801071762 1097.62868664539 336.9983820679033 1097.307803514413 292.9997781971878
1526 0.005 7.63 20 1076.936142188363 1045.54470261341 1045.775683368756 1100.703339182619 1100.037927708184 1099.972554296799 1097.63147040353 337.0015584873507 1097.307345216178 292.9997782417911
1527 0.005 7.635 20 1076.935221481744 1045.544696990382 1045.775685280733 1100.698424148724 1100.033475240893 1099.965246918148 1097.626133935733 337.0048463886649 1097.307720657024 292.9997782050409
1528 0.005 7.640000000000001 20 1076.937073203768 1045.544760887643 1045.775738971564 1100.705518971538 1100.039738133108 1099.973554115733 1097.63465284062 337.0076702587871 1097.307887353745 292.9997781982421
1529 0.005 7.645 20 1076.936303395671 1045.544773781184 1045.775755309912 1100.700413434641 1100.035896323797 1099.968021043964 1097.628061323852 337.0106450258436 1097.30891413648 292.9997782072655
1530 0.005 7.65 20 1076.935858001779 1045.544808795376 1045.775790623971 1100.702768411224 1100.037792390477 1099.971343181991 1097.632336952418 337.0135970838352 1097.307545512391 292.9997781982797
1531 0.005 7.655 20 1076.937298638356 1045.544841627244 1045.775823023404 1100.702862113962 1100.037936909354 1099.970640631457 1097.62591234411 337.0167174163535 1097.309848335248 292.9997781808151
1532 0.005 7.66 20 1076.936057935992 1045.544884542923 1045.775865195031 1100.703772240389 1100.038425980262 1099.97020000826 1097.632262330522 337.0195720269862 1097.306605170417 292.9997781539303
1533 0.005 7.665 20 1076.937504479297 1045.544921122354 1045.77589974375 1100.703123828998 1100.0378026181 1099.972232826325 1097.627508855413 337.0226831053001 1097.310097104138 292.9997781751588
1534 0.005 7.67 20 1076.936469122131 1045.544959224277 1045.775940869911 1100.7037303136 1100.038607558606 1099.968872074443 1097.63022421493 337.0259310718564 1097.306817610095 292.9997780856712
1535 0.005 7.675 20 1076.936564450444 1045.544989195913 1045.775969992299 1100.702455661314 1100.037112153193 1099.972133871179 1097.629233073842 337.0290785429854 1097.308508790434 292.9997781523097
1536 0.005 7.68 20 1076.937974940339 1045.545054763829 1045.776029824373 1100.705519617445 1100.038757418699 1099.969270586431 1097.634630795961 337.0321501584372 1097.307608871774 292.999778088094
1537 0.005 7.685 20 1076.9356743864 1045.545081773943 1045.776063918165 1100.701443621396 1100.036663572356 1099.971989771171 1097.63029636933 337.0353329900266 1097.307920654385 292.9997781417453
1538 0.005 7.69 20 1076.93686957828 1045.545107490183 1045.776088244223 1100.702190224511 1100.037235566415 1099.967763047913 1097.628761563982 337.038328399391 1097.308388312034 292.9997781038629
1539 0.005 7.695 20 1076.936610407633 1045.545160323007 1045.776137830456 1100.704428598444 1100.03884809414 1099.972850850577 1097.632460448273 337.0412910735712 1097.307536349995 292.9997781330632
1540 0.005 7.7 20 1076.936626777364 1045.545182188317 1045.776162742912 1100.700973956482 1100.03629713356 1099.968708721789 1097.627103243286 337.0444503554571 1097.308935885611 292.9997781067872
1541 0.005 7.705 20 1076.936605203819 1045.545229674321 1045.776207667173 1100.703702265195 1100.038370654342 1099.971565359449 1097.632672112612 337.0477588430624 1097.307466023978 292.9997780797129
1542 0.005 7.71 20 1076.937094277373 1045.545253132305 1045.776231955164 1100.701536521492 1100.036494243066 1099.97008224733 1097.627364313644 337.0509289251259 1097.309651356504 292.9997780535917
1543 0.005 7.715 20 1076.937211200293 1045.54531606531 1045.776293724657 1100.706074273118 1100.041054356064 1099.972636309343 1097.631950980557 337.0539145685707 1097.307778537749 292.9997780467227
1544 0.005 7.72 20 1076.936998692837 1045.545333820706 1045.776314740661 1100.701184431124 1100.036427836331 1099.971914750556 1097.626630373021 337.0570943368034 1097.310165396019 292.9997780641272
1545 0.005 7.725000000000001 20 1076.936053321013 1045.545364854745 1045.776346655952 1100.702675140456 1100.037280378204 1099.968050882298 1097.630699191894 337.0600245105347 1097.306444387905 292.9997780426918
1546 0.005 7.73 20 1076.939496112931 1045.54544241539 1045.77641119247 1100.707020317987 1100.040414852673 1099.975021915921 1097.635856747982 337.0631520969838 1097.30995116795 292.9997780405192
1547 0.005 7.735 20 1076.937304291097 1045.545486739208 1045.776462910683 1100.7039288935 1100.038171096403 1099.969089881779 1097.630061001309 337.0659866866575 1097.307908637748 292.9997780996045
1548 0.005 7.74 20 1076.936121764634 1045.545514437823 1045.776495286852 1100.701619371687 1100.036494168152 1099.971381824556 1097.630292922426 337.0686648655634 1097.307883804837 292.9997780387986
1549 0.005 7.745 20 1076.938001707028 1045.545559586443 1045.776539064412 1100.704879216127 1100.040057221135 1099.970792772779 1097.628146233405 337.0714643791875 1097.309215769514 292.9997780515903
1550 0.005 7.75 20 1076.936539088704 1045.545600268158 1045.776579746538 1100.703282798042 1100.038342962117 1099.973432457986 1097.632077284212 337.0743881315479 1097.307897297464 292.9997780136708
1551 0.005 7.755 20 1076.937850750321 1045.545634018219 1045.776611559801 1100.702895895237 1100.037647906495 1099.969370480159 1097.627470199735 337.0773360082961 1097.309707334587 292.9997780212517
1552 0.005 7.76 20 1076.936895064557 1045.545682665691 1045.776659672981 1100.704309733939 1100.03886513496 1099.971905963487 1097.632039438523 337.0804366103729 1097.307820334908 292.9997779880896
1553 0.005 7.765000000000001 20 1076.937177170212 1045.545702122718 1045.776683249015 1100.701894086635 1100.036806093533 1099.969279272953 1097.624977489678 337.0834682470124 1097.309396605457 292.9997780214222
1554 0.005 7.77 20 1076.937424019334 1045.545753285869 1045.776728942776 1100.704726701112 1100.038615287026 1099.971353518344 1097.632633026886 337.0865808779038 1097.307020865929 292.9997780111402
1555 0.005 7.775 20 1076.937670139689 1045.545786700807 1045.776763663315 1100.702757395929 1100.037535536819 1099.972083945895 1097.628396870052 337.0898976355177 1097.30975592976 292.9997779480545
1556 0.005 7.78 20 1076.936117341868 1045.545814256371 1045.776793818844 1100.702200162423 1100.03687692939 1099.968087801991 1097.632010271666 337.0929798132124 1097.306288175321 292.9997779794949
1557 0.005 7.785 20 1076.937626284167 1045.545848231978 1045.77682425825 1100.703500255961 1100.037818533672 1099.972356261964 1097.628381208495 337.0959730547756 1097.309539221809 292.9997780180429
1558 0.005 7.79 20 1076.938189296291 1045.545909573588 1045.776881443564 1100.705034280533 1100.038692805334 1099.969164946006 1097.634708755184 337.0989462457905 1097.307571101436 292.9997780159377
1559 0.005 7.795 20 1076.937060243935 1045.54595740952 1045.776931529655 1100.703238263869 1100.037744079528 1099.972587330241 1097.631190825963 337.1017264000018 1097.307664862892 292.99977803465
1560 0.005 7.8 20 1076.936851237917 1045.545977590627 1045.776956197282 1100.701194714976 1100.036205067206 1099.966682071424 1097.628829223046 337.1043807990383 1097.30764848642 292.9997779834789
1561 0.005 7.805000000000001 20 1076.937355342653 1045.546032531065 1045.777007209892 1100.704915399541 1100.03930134587 1099.973811240953 1097.633061631492 337.1073712889981 1097.307934440504 292.9997780302438
1562 0.005 7.81 20 1076.937489749663 1045.546053409287 1045.777030775857 1100.701456706073 1100.036336686789 1099.968126597588 1097.627445676453 337.110250763689 1097.309300211993 292.9997779004469
1563 0.005 7.815 20 1076.937246969363 1045.546108245753 1045.777086289077 1100.705508358404 1100.040605927206 1099.973964965177 1097.630660116826 337.1130343309292 1097.308579904235 292.9997779688682
1564 0.005 7.82 20 1076.936849181134 1045.546115403938 1045.777096773163 1100.700637835331 1100.035863722042 1099.969359879922 1097.627057030556 337.1161261641022 1097.309353615885 292.9997778867671
1565 0.005 7.825 20 1076.936567259525 1045.54615698653 1045.777136308066 1100.704040109714 1100.038609800705 1099.970720976031 1097.631969514373 337.1187652752823 1097.306684304698 292.9997779147096
1566 0.005 7.83 20 1076.937382408614 1045.546178390157 1045.777156763811 1100.701985270387 1100.036800940222 1099.971523455761 1097.627089044574 337.1217183178986 1097.309629758507 292.999777941645
1567 0.005 7.835 20 1076.936166909665 1045.54620331578 1045.777183424721 1100.702444133921 1100.037026643127 1099.96786781726 1097.631159925984 337.1246379225672 1097.305956304747 292.9997779871067
1568 0.005 7.84 20 1076.93747489452 1045.54623083809 1045.777207613769 1100.702668869483 1100.03696946488 1099.971193224612 1097.628278960638 337.1274362727777 1097.30901038823 292.9997779710883
1569 0.005 7.845 20 1076.936794195801 1045.54625705203 1045.777235683705 1100.702376968916 1100.036922396842 1099.967798374794 1097.629514610476 337.1302246437464 1097.307103779438 292.999777928162
1570 0.005 7.850000000000001 20 1076.937409555432 1045.546302393048 1045.77727681091 1100.70384197682 1100.038548552558 1099.973038722517 1097.631486661284 337.1330908286064 1097.30804967894 292.9997779624257
1571 0.005 7.855 20 1076.937141538759 1045.546324039281 1045.777302519862 1100.701522940288 1100.036668484928 1099.967087098222 1097.627925062609 337.1360044009604 1097.308008292885 292.9997779012534
1572 0.005 7.86 20 1076.936989929837 1045.546370421487 1045.777345591335 1100.703866406026 1100.038674920512 1099.973060016364 1097.633817113418 337.1389492759651 1097.307672616969 292.9997779004835
1573 0.005 7.865 20 1076.936511413716 1045.546366229668 1045.777347411247 1100.698718933612 1100.034232733564 1099.966655733311 1097.625679390668 337.1418858341411 1097.309256668202 292.999777890171
1574 0.005 7.87 20 1076.937466013358 1045.546420796111 1045.777395130679 1100.704869268263 1100.039245958503 1099.972108330396 1097.633868132321 337.1449282613588 1097.308104598608 292.9997778588208
1575 0.005 7.875 20 1076.93761935267 1045.546439453553 1045.777417107984 1100.702259253702 1100.037514623134 1099.971366019396 1097.625838997418 337.1478979400451 1097.309787687638 292.9997779135082
1576 0.005 7.88 20 1076.936487597803 1045.546470430159 1045.777448479468 1100.703113807908 1100.037805202281 1099.970434720497 1097.632374013196 337.1509521820331 1097.306600284154 292.9997778563675
1577 0.005 7.885 20 1076.939553504239 1045.546532889329 1045.777500668033 1100.705752920261 1100.039221529318 1099.973395550247 1097.634027150626 337.1539782574207 1097.310331255906 292.9997779138481
1578 0.005 7.890000000000001 20 1076.936359398753 1045.546563175096 1045.777539681496 1100.70255813948 1100.037298603683 1099.968026905767 1097.631817334413 337.1562677905696 1097.306035522605 292.9997778444664
1579 0.005 7.895 20 1076.937753711602 1045.546592935 1045.777569139044 1100.702945780047 1100.037830140043 1099.972828496544 1097.627871415298 337.1588658424561 1097.309597778766 292.999777882783
1580 0.005 7.9 20 1076.936795142173 1045.546611215895 1045.777589240232 1100.701463792745 1100.0363413306 1099.967222819884 1097.630205805498 337.1616229810869 1097.307084296537 292.9997778675237
1581 0.005 7.905 20 1076.937657048603 1045.546656538186 1045.777629550236 1100.704005782878 1100.038722818438 1099.97366104233 1097.631468004959 337.1649211655218 1097.308259400598 292.9997778785945
1582 0.005 7.91 20 1076.938113456744 1045.546688315493 1045.777661917283 1100.702742792272 1100.037604218921 1099.967793117157 1097.629040528294 337.1677141387365 1097.308956052292 292.9997778668945
1583 0.005 7.915 20 1076.937984008204 1045.546746723096 1045.777717782129 1100.705389975683 1100.039510771027 1099.973486857443 1097.633099806279 337.1704922197027 1097.308142224728 292.9997778561235
1584 0.005 7.92 20 1076.936906807114 1045.54674863982 1045.777727718099 1100.699588964122 1100.034916757395 1099.967174875474 1097.626609837992 337.1729560213776 1097.309114047749 292.9997778633451
1585 0.005 7.925 20 1076.936737266321 1045.546781323031 1045.777758565995 1100.703509479863 1100.038354697239 1099.97149127436 1097.630973365058 337.1756089196155 1097.30762210862 292.9997777929716
1586 0.005 7.930000000000001 20 1076.938319507499 1045.546805632371 1045.777779170714 1100.702530403189 1100.036845651544 1099.970200834474 1097.626830967862 337.178596638124 1097.30987976608 292.9997778245265
1587 0.005 7.935 20 1076.936361411443 1045.546837778 1045.777814728892 1100.703346154235 1100.037898779003 1099.970393067936 1097.631935663725 337.1811978303872 1097.306120983129 292.9997778954402
1588 0.005 7.94 20 1076.937779957221 1045.546858927264 1045.777835176109 1100.702056499224 1100.036964639727 1099.97163518248 1097.626873206394 337.1840827325469 1097.309623842627 292.999777854899
1589 0.005 7.945 20 1076.936909408301 1045.546892302601 1045.777869677484 1100.702812868555 1100.037471710748 1099.968070527001 1097.631151664424 337.186582907988 1097.306227588954 292.9997778994637
1590 0.005 7.95 20 1076.938200293264 1045.546928262983 1045.777902482421 1100.703267659477 1100.03757771413 1099.971555719532 1097.629862315745 337.1892861654616 1097.309192580266 292.9997777888865
1591 0.005 7.955 20 1076.936982917794 1045.546945855282 1045.777924102353 1100.701419460331 1100.036372003348 1099.967760722089 1097.629587679152 337.1920756256721 1097.307663671116 292.9997778578135
1592 0.005 7.96 20 1076.939082040563 1045.547007450348 1045.777978849042 1100.70624343217 1100.040659006587 1099.974369861428 1097.630640139766 337.1948417402593 1097.309230862292 292.9997778045849
1593 0.005 7.965 20 1076.939092263616 1045.54706038061 1045.778030861988 1100.704487393749 1100.038484199452 1099.968842977057 1097.632639017988 337.1975135891205 1097.308712979911 292.9997777986317
1594 0.005 7.97 20 1076.936255875941 1045.547078293841 1045.778057140276 1100.70110429236 1100.036362523561 1099.971747139422 1097.631477796274 337.2002708916841 1097.307790545076 292.9997777837869
1595 0.005 7.975000000000001 20 1076.937438571249 1045.547090840233 1045.778068522219 1100.701000150426 1100.036115731456 1099.96806759745 1097.62732746452 337.2031361571484 1097.308847058645 292.9997777876894
1596 0.005 7.98 20 1076.937407268474 1045.547131077505 1045.778104950624 1100.704212404383 1100.038740699502 1099.972321928425 1097.632115866078 337.205791878906 1097.307467959069 292.9997777938821
1597 0.005 7.985 20 1076.936842890884 1045.54713116273 1045.778109605877 1100.700259128549 1100.034957185272 1099.967969240355 1097.626238559526 337.2085215777792 1097.30828743832 292.9997778097837
1598 0.005 7.99 20 1076.93904180241 1045.547208912318 1045.778175278911 1100.707354784421 1100.040691056276 1099.973014677958 1097.638543052145 337.2113093234109 1097.307040524841 292.999777856693
1599 0.005 7.995 20 1076.937783201872 1045.547228748911 1045.778202043461 1100.701793242776 1100.036935188431 1099.971939539569 1097.627113322184 337.2140437424815 1097.309721747138 292.9997777973724
1600 0.005 8 20 1076.937026938783 1045.547264057681 1045.778238649515 1100.703274047378 1100.037325827671 1099.967935425807 1097.631796258753 337.2164288336157 1097.306002124823 292.9997778061241
1601 0.005 8.005000000000001 20 1076.937288845433 1045.547272341146 1045.778249838928 1100.700772838893 1100.035814436094 1099.970615442629 1097.626727894652 337.2191029044988 1097.309573453071 292.9997778065448
1602 0.005 8.01 20 1076.937569110909 1045.547298956883 1045.778274555137 1100.702477457054 1100.037348127746 1099.96780565162 1097.62959121651 337.221808407149 1097.30750813377 292.9997777630192
1603 0.005 8.015000000000001 20 1076.937531893471 1045.547330421544 1045.778303948289 1100.702693455429 1100.037935695225 1099.973316594789 1097.630649554141 337.2246646164635 1097.308669303351 292.9997777815124
1604 0.005 8.02 20 1076.937548764239 1045.547346306591 1045.778320631845 1100.701582863063 1100.03652882388 1099.966929721812 1097.629499021557 337.2275848140421 1097.307963019573 292.9997777209424
1605 0.005 8.025 20 1076.93800199005 1045.54739547779 1045.778365392876 1100.705059230145 1100.039214041051 1099.973721668663 1097.632937351608 337.2303214061794 1097.30786021273 292.9997777625711
1606 0.005 8.029999999999999 20 1076.939007740191 1045.547437693292 1045.778405811216 1100.703748141012 1100.037939667612 1099.969341015061 1097.630710785146 337.2329837624724 1097.30929398276 292.9997777222939
1607 0.005 8.035 20 1076.937330257546 1045.547477870439 1045.778447217047 1100.703992939901 1100.038704921935 1099.972232896165 1097.635900427465 337.2356867573864 1097.307096909317 292.9997778334924
1608 0.005 8.040000000000001 20 1076.937919236189 1045.547496940181 1045.778469887672 1100.701805159543 1100.036747226942 1099.970303862782 1097.627309607192 337.238039012446 1097.309342474758 292.9997777613085
1609 0.005 8.045 20 1076.937993922349 1045.547555233939 1045.778527819055 1100.70617195573 1100.041030730485 1099.973287541116 1097.631978528966 337.2405732718744 1097.30753110549 292.9997777459895
1610 0.005 8.050000000000001 20 1076.940779226895 1045.547624037543 1045.778586841243 1100.706112283024 1100.039827345351 1099.974578757942 1097.634395087906 337.2432087315415 1097.310720361285 292.9997777462682
1611 0.005 8.055 20 1076.937376548055 1045.547656964066 1045.778629776046 1100.703266334313 1100.038164027004 1099.968481509589 1097.631430646938 337.2456489139581 1097.306469056057 292.999777727349
1612 0.005 8.06 20 1076.939112379733 1045.547696680692 1045.778667138688 1100.703723247409 1100.037923828722 1099.970982362509 1097.629914463326 337.2483035619491 1097.310108877361 292.9997777156103
1613 0.005 8.065 20 1076.937593010533 1045.547724952912 1045.77869917551 1100.701967876628 1100.036787575985 1099.967475118742 1097.629856925331 337.2508925289285 1097.307213453758 292.9997776456385
1614 0.005 8.07 20 1076.937803600087 1045.547759234249 1045.778730849606 1100.703034808139 1100.037848921429 1099.972678753516 1097.631336804636 337.2536575618242 1097.308379258842 292.9997776459704
1615 0.005 8.074999999999999 20 1076.937034983058 1045.547759428743 1045.778736818132 1100.699687480416 1100.034720521267 1099.965636915754 1097.627266212481 337.2563293523875 1097.307950968009 292.9997777014073
1616 0.005 8.08 20 1076.938478999265 1045.547812384199 1045.778782812055 1100.70620041058 1100.040688742762 1099.975063654216 1097.632040755783 337.2589468040425 1097.308301072253 292.9997776976847
1617 0.005 8.085000000000001 20 1076.937533200131 1045.547819755019 1045.77879509538 1100.7011728872 1100.036147311734 1099.967824300636 1097.627157813335 337.2614214530336 1097.308216967647 292.9997777602475
1618 0.005 8.09 20 1076.938351772039 1045.547868785826 1045.778838649872 1100.705988948228 1100.040476819643 1099.974333708825 1097.632094277363 337.2638860198914 1097.307846063087 292.9997776825422
1619 0.005 8.095000000000001 20 1076.937323166653 1045.547872442914 1045.778848827395 1100.700164625667 1100.035432637972 1099.968707470323 1097.626316892382 337.2664020120889 1097.308853782692 292.9997777152036
1620 0.005 8.1 20 1076.937327957155 1045.547910160472 1045.778883987449 1100.70406490671 1100.038682005583 1099.971088680522 1097.632823099265 337.2689483261659 1097.306599727446 292.9997776877856
1621 0.005 8.105 20 1076.938528303723 1045.547929567873 1045.77890282941 1100.702312004889 1100.037183044316 1099.97190337783 1097.626886427003 337.2716735312367 1097.309770197397 292.9997777282862
1622 0.005 8.109999999999999 20 1076.937344865519 1045.547953618518 1045.778927185811 1100.702358853971 1100.037079164631 1099.967554167919 1097.632593839388 337.2741047274764 1097.306232260017 292.9997777001542
1623 0.005 8.115 20 1076.938585963674 1045.547981288988 1045.778952163833 1100.703138731244 1100.037628180376 1099.971715222317 1097.627265566484 337.2766564283184 1097.309823412911 292.9997776986247
1624 0.005 8.120000000000001 20 1076.936664090603 1045.5479830127 1045.778961149893 1100.700049375075 1100.034949986095 1099.966422796758 1097.62852567048 337.279204636669 1097.307230015211 292.9997776981893
1625 0.005 8.125 20 1076.937986425441 1045.548007117941 1045.778981535216 1100.702714637395 1100.037609791125 1099.972288861429 1097.628872907138 337.2820422547717 1097.308903817082 292.999777650118
1626 0.005 8.130000000000001 20 1076.937761303743 1045.54802185372 1045.778995055537 1100.701695356663 1100.036496371242 1099.96715611279 1097.629631231337 337.2845840102983 1097.307511735917 292.9997776314517
1627 0.005 8.135 20 1076.938301479191 1045.548075248147 1045.779042607105 1100.705326993984 1100.039589419809 1099.974137885981 1097.63289377604 337.2872187375879 1097.307872418446 292.9997776943632
1628 0.005 8.140000000000001 20 1076.940017280796 1045.548130419341 1045.77909428123 1100.705277087162 1100.038992131831 1099.969989069555 1097.63400333444 337.2899039783795 1097.309210390269 292.9997776619846
1629 0.005 8.145 20 1076.937694392988 1045.548170353245 1045.779140935278 1100.704161847776 1100.039030583132 1099.973146509552 1097.631571640875 337.2922863137862 1097.30728376956 292.9997777047454
1630 0.005 8.15 20 1076.937882299533 1045.548181669963 1045.779156264629 1100.700918534825 1100.035953831574 1099.968679966904 1097.626819575524 337.2947296876609 1097.309013413727 292.9997776647816
1631 0.005 8.154999999999999 20 1076.937527474612 1045.548217562653 1045.779191984215 1100.703932115827 1100.038666780523 1099.971146010989 1097.631317044785 337.2970616523907 1097.3070281679 292.999777710301
1632 0.005 8.16 20 1076.939277866191 1045.54824797739 1045.779218421462 1100.7032501284 1100.038090536362 1099.97238750119 1097.629123841859 337.2998006862861 1097.310143481148 292.9997776828787
1633 0.005 8.165000000000001 20 1076.937111527608 1045.548260591395 1045.779235422949 1100.701081423251 1100.036368182828 1099.96787099346 1097.630636955636 337.3023678694078 1097.307079807712 292.9997777210127
1634 0.005 8.17 20 1076.938750591561 1045.548286675342 1045.779256921853 1100.703068538662 1100.037701659424 1099.971546944589 1097.627882716088 337.3049158100239 1097.309880558645 292.9997776328368
1635 0.005 8.175000000000001 20 1076.937705681117 1045.548313341425 1045.779286324683 1100.702864902151 1100.037564629678 1099.968415178823 1097.629832658213 337.307483258738 1097.307246006837 292.999777631094
1636 0.005 8.18 20 1076.938397230227 1045.54834350531 1045.779313314339 1100.70341237207 1100.038004896522 1099.972621913555 1097.630625434951 337.3099828897808 1097.308358049715 292.9997776256681
1637 0.005 8.185 20 1076.937880425868 1045.548356646532 1045.779328669318 1100.701658836665 1100.036044498142 1099.966546212987 1097.627996863308 337.3122733858223 1097.307725575561 292.9997776704229
1638 0.005 8.19 20 1076.940388897663 1045.548444442584 1045.779402930712 1100.708063197716 1100.041100939952 1099.975088067449 1097.639252223053 337.3147572017012 1097.308450192354 292.9997776659771
1639 0.005 8.195 20 1076.93695861736 1045.548432730287 1045.779408097364 1100.69855641448 1100.033583695695 1099.965399908443 1097.626251265285 337.3171751331073 1097.308221720367 292.9997776325558
1640 0.005 8.199999999999999 20 1076.937837872281 1045.548467236863 1045.779437849631 1100.703665512602 1100.038406629015 1099.973218082351 1097.632173595688 337.3195032265469 1097.307587423915 292.9997776899424
1641 0.005 8.205 20 1076.93788135165 1045.548471459684 1045.779444403129 1100.700661492821 1100.03555124939 1099.967474519399 1097.626452160322 337.3219200155496 1097.308657515921 292.9997776423311
1642 0.005 8.210000000000001 20 1076.938282791246 1045.548520082789 1045.779489014127 1100.704875530639 1100.039641520514 1099.972170486896 1097.633760434826 337.3243677096144 1097.307360793628 292.9997776674926
1643 0.005 8.215 20 1076.937666596455 1045.548515621164 1045.77949019958 1100.699414093093 1100.034714287493 1099.968960091923 1097.625693812166 337.3269558913451 1097.309534669132 292.9997776520764
1644 0.005 8.220000000000001 20 1076.937500200264 1045.548542521834 1045.779514603916 1100.702965500755 1100.037849357519 1099.968769528311 1097.631905932993 337.3291959064745 1097.306557090843 292.999777609861
1645 0.005 8.225 20 1076.938380917722 1045.548557750304 1045.779528313309 1100.701833349748 1100.036840254543 1099.97179997186 1097.627218250858 337.3318379748913 1097.309888724833 292.9997776638201
1646 0.005 8.23 20 1076.937622797846 1045.548574459722 1045.779547764454 1100.702061042663 1100.036768074424 1099.967224307199 1097.628950454505 337.3342467998884 1097.307153864828 292.999777546944
1647 0.005 8.234999999999999 20 1076.938226117089 1045.548601926058 1045.779570586144 1100.703159529889 1100.037970923962 1099.973233514266 1097.630600034345 337.3368287174869 1097.308353721184 292.999777625974
1648 0.005 8.24 20 1076.937769814591 1045.548615397881 1045.779586241165 1100.701767575609 1100.036504274835 1099.967500842439 1097.629169378277 337.3390958005348 1097.307289329007 292.999777580835
1649 0.005 8.245000000000001 20 1076.938341775972 1045.548659170181 1045.779626415449 1100.704394300326 1100.038529795852 1099.972776047574 1097.632220237831 337.341512286887 1097.307666582905 292.9997776473617
1650 0.005 8.25 20 1076.938172855364 1045.548675446972 1045.77964597543 1100.701600571305 1100.036487652686 1099.967494200504 1097.62813785007 337.3436919171435 1097.308228154433 292.999777636471
1651 0.005 8.255000000000001 20 1076.938144916455 1045.548716448428 1045.779684593772 1100.704170055797 1100.038900422057 1099.973272198406 1097.632728706802 337.3461102525238 1097.307389828754 292.999777677302
1652 0.005 8.26 20 1076.937977686381 1045.548720676816 1045.77969295577 1100.70038113048 1100.035340706033 1099.967204242693 1097.626454078837 337.3485140614858 1097.30864539213 292.9997776818074
1653 0.005 8.265000000000001 20 1076.937973183446 1045.548760072928 1045.779729549888 1100.704144481967 1100.038945581966 1099.971779638669 1097.633234427525 337.3509098084908 1097.307220452964 292.9997776209757
1654 0.005 8.27 20 1076.938573081135 1045.548773045178 1045.779743556131 1100.701574607956 1100.036574118732 1099.970417749131 1097.62663174735 337.3534087538702 1097.309608644583 292.9997776093879
1655 0.005 8.275 20 1076.937585721122 1045.548798271774 1045.779768837262 1100.702873520692 1100.037582938713 1099.968604224426 1097.63224194768 337.3558780808924 1097.306457787578 292.999777580991
1656 0.005 8.279999999999999 20 1076.940937877124 1045.548863581691 1045.77982308802 1100.706076292712 1100.03960506225 1099.973181553969 1097.634348200318 337.3585001267052 1097.310234138401 292.9997775724495
1657 0.005 8.285 20 1076.937888635101 1045.54889424398 1045.779863774226 1100.703146356208 1100.037818367965 1099.968933662209 1097.630646420806 337.3609604062009 1097.306971694314 292.9997775701506
1658 0.005 8.290000000000001 20 1076.937098734416 1045.54889061848 1045.779864777104 1100.699746489767 1100.03452509015 1099.970423503862 1097.628134313792 337.3635668050479 1097.308080968796 292.9997776081528
1659 0.005 8.295 20 1076.938153037777 1045.548905803058 1045.779876714928 1100.702169419431 1100.037075490561 1099.96786949345 1097.628921596832 337.3658974056462 1097.307729690926 292.9997776547331
1660 0.005 8.300000000000001 20 1076.940642322105 1045.548992239856 1045.779949177155 1100.707823904098 1100.041097615871 1099.974719542676 1097.638961666643 337.3681580257411 1097.308580386543 292.9997775946741
1661 0.005 8.305 20 1076.938584190336 1045.549012352567 1045.779980025047 1100.702165237337 1100.037146273559 1099.96775492324 1097.627974694814 337.3704697584338 1097.308267178808 292.9997776135864
1662 0.005 8.31 20 1076.938260157533 1045.549054770904 1045.780021818931 1100.704115971212 1100.039006707112 1099.973304839948 1097.632846492884 337.3728664465874 1097.307684119467 292.9997776135118
1663 0.005 8.315 20 1076.938597389963 1045.549070446885 1045.780041698747 1100.701244492425 1100.036771788708 1099.969273270417 1097.626292378984 337.3748989400903 1097.309869111247 292.9997776294844
1664 0.005 8.32 20 1076.939359934832 1045.549133591599 1045.780100696752 1100.707260700265 1100.042082350141 1099.975311412806 1097.632548487531 337.3771726114142 1097.308617062131 292.999777589951
1665 0.005 8.324999999999999 20 1076.938901248298 1045.549147873574 1045.780117630889 1100.701997614422 1100.037059479098 1099.971297924666 1097.62670658096 337.3796773766808 1097.30989929102 292.9997775658911
1666 0.005 8.33 20 1076.937826941867 1045.549175120324 1045.780145977589 1100.70321022532 1100.038174395431 1099.969396141739 1097.631641233681 337.3818829222644 1097.306513701514 292.9997775749935
1667 0.005 8.335000000000001 20 1076.94022256595 1045.549217886527 1045.780182707635 1100.704635944407 1100.039207642123 1099.974082933334 1097.63014559187 337.3844049107724 1097.310252633551 292.999777535055
1668 0.005 8.34 20 1076.937284281089 1045.549224528772 1045.780198967363 1100.701370782996 1100.036192791208 1099.96687659947 1097.628798987802 337.3865981840149 1097.306257797837 292.9997775829306
1669 0.005 8.345000000000001 20 1076.939271553311 1045.549264964918 1045.780232648365 1100.704535655973 1100.039270012797 1099.974505721629 1097.629711984288 337.3890460422587 1097.309141051788 292.9997776085881
1670 0.005 8.35 20 1076.938703914517 1045.549284381215 1045.780254326446 1100.70284372757 1100.037643059926 1099.96839521165 1097.629345512538 337.391191306976 1097.307817374143 292.999777582236
1671 0.005 8.355 20 1076.937445511904 1045.549301264909 1045.78027328746 1100.70161249101 1100.036818943143 1099.971867177069 1097.630665960806 337.3934022607705 1097.30770864956 292.9997775949036
1672 0.005 8.359999999999999 20 1076.939667840794 1045.549333485268 1045.780302231652 1100.704189254775 1100.039497946917 1099.969715402279 1097.628145150733 337.3956585971765 1097.30941385595 292.9997775744445
1673 0.005 8.365 20 1076.938807334004 1045.549388617092 1045.780355148619 1100.704935375001 1100.039485846339 1099.973303246631 1097.634695135933 337.3979959880559 1097.307785636571 292.9997776405252
1674 0.005 8.370000000000001 20 1076.93781472255 1045.549375367176 1045.780349348374 1100.698877539375 1100.034800642899 1099.96754377353 1097.626097094585 337.4002516055338 1097.309542702764 292.9997775364289
1675 0.005 8.375 20 1076.938753556809 1045.549418957117 1045.780385399607 1100.704848822158 1100.038958960083 1099.972509775433 1097.632691682248 337.4025299701534 1097.307502086473 292.9997775767719
1676 0.005 8.380000000000001 20 1076.938517118202 1045.549424864691 1045.780393942827 1100.700915885305 1100.035984657991 1099.970262019903 1097.626418376638 337.4049905580717 1097.309467787715 292.9997775208351
1677 0.005 8.385 20 1076.937951678565 1045.54945128832 1045.780421541919 1100.703954221253 1100.038829192251 1099.969896116536 1097.630619160525 337.4071632085764 1097.306722556523 292.9997775971578
1678 0.005 8.390000000000001 20 1076.938678791476 1045.549462850933 1045.780432788402 1100.702429112264 1100.037247771321 1099.972769240626 1097.627061063928 337.4095625166665 1097.308996449695 292.9997775901926
1679 0.005 8.395 20 1076.93823413066 1045.549485440298 1045.780455380264 1100.702963620858 1100.037268366088 1099.968041785126 1097.630679282981 337.4117683007463 1097.306706595849 292.9997775954001
1680 0.005 8.4 20 1076.938153602639 1045.54950048613 1045.780470176248 1100.701568726318 1100.036863393909 1099.972810968973 1097.629144654053 337.4141275698446 1097.30884322967 292.9997776053083
1681 0.005 8.404999999999999 20 1076.938990912877 1045.549521413303 1045.780490652763 1100.703510396609 1100.038540240515 1099.968862152394 1097.628156794413 337.4162105336338 1097.308299941054 292.9997775227545
1682 0.005 8.41 20 1076.938645613803 1045.549559243003 1045.780525553424 1100.704022912192 1100.038601315043 1099.972749020424 1097.632300988531 337.4184107146456 1097.307705570386 292.9997775815514
1683 0.005 8.415000000000001 20 1076.939148622404 1045.549578866424 1045.780546538414 1100.702301080098 1100.037155173686 1099.967895805734 1097.628135816725 337.4206788549219 1097.309036342673 292.9997775624303
1684 0.005 8.42 20 1076.938516260642 1045.549619734494 1045.780586154727 1100.704209771149 1100.039065007369 1099.973034788562 1097.632670840436 337.4229538639432 1097.307736087988 292.9997775471285
1685 0.005 8.425000000000001 20 1076.938419076331 1045.549623383407 1045.780593797351 1100.700553611949 1100.03597761736 1099.968672121905 1097.626669739474 337.4252819095249 1097.30928170068 292.9997775149213
1686 0.005 8.43 20 1076.938278482519 1045.549657750495 1045.780625673924 1100.704328643643 1100.039132698116 1099.972341235756 1097.632747039383 337.4275446687889 1097.307260318398 292.9997775379582
1687 0.005 8.435 20 1076.938424812152 1045.549662923616 1045.780632137589 1100.700847025137 1100.035913692628 1099.970005817086 1097.626267000111 337.4298808230437 1097.309139852998 292.9997776026275
1688 0.005 8.44 20 1076.937632669825 1045.549683168445 1045.780652275071 1100.702697253985 1100.037210300647 1099.96869972368 1097.631688785432 337.4320264874189 1097.305792425361 292.9997775562201
1689 0.005 8.445 20 1076.93873229451 1045.549694088139 1045.780662021426 1100.702060388723 1100.036842408907 1099.971569795712 1097.627117040238 337.4342895786245 1097.308879102739 292.9997775774332
1690 0.005 8.449999999999999 20 1076.937925625566 1045.549713423621 1045.780682541019 1100.702332108249 1100.037029082332 1099.967751671087 1097.630588934833 337.4362933649713 1097.306505172572 292.9997774863435
1691 0.005 8.455 20 1076.938933669795 1045.549741724526 1045.780707380906 1100.70320211019 1100.038138990667 1099.97339442264 1097.629727535015 337.4386456241009 1097.308701812849 292.9997775476019
1692 0.005 8.460000000000001 20 1076.938712284025 1045.549758337045 1045.780726000727 1100.702306037129 1100.037157425512 1099.967929547225 1097.628934070067 337.4407772005986 1097.307759682877 292.9997775117089
1693 0.005 8.465 20 1076.938892231367 1045.549795164733 1045.78075973021 1100.703797813714 1100.038316694401 1099.97218370783 1097.631843364417 337.4429752917407 1097.307852549637 292.9997775568933
1694 0.005 8.470000000000001 20 1076.938907667872 1045.549813545269 1045.780780108802 1100.701992236142 1100.036948188769 1099.967788365577 1097.628247182053 337.4451828800908 1097.308442254924 292.9997775183065
1695 0.005 8.475 20 1076.938578328518 1045.549850137806 1045.780815356922 1100.703881493835 1100.038837176099 1099.973211583953 1097.632273844821 337.4476883256546 1097.307739970511 292.9997775205208
1696 0.005 8.48 20 1076.938559825218 1045.549852784542 1045.78082175609 1100.700738241625 1100.035860657822 1099.968102514222 1097.626682421783 337.4501400020463 1097.30897247482 292.9997775534036
1697 0.005 8.484999999999999 20 1076.938198162261 1045.549884235964 1045.780851118191 1100.70386673435 1100.038574748873 1099.971828474877 1097.632136743516 337.4525125766937 1097.307158999347 292.9997775159457
1698 0.005 8.49 20 1076.938216431528 1045.549884084422 1045.7808529191 1100.700472966389 1100.035357860525 1099.969270108872 1097.62616403538 337.4544993796078 1097.308656569041 292.9997775685777
1699 0.005 8.495000000000001 20 1076.937892976662 1045.549907591845 1045.780875459081 1100.703031149452 1100.037556882249 1099.969378898898 1097.631434023564 337.4565588640764 1097.306077887417 292.9997775646146
1700 0.005 8.5 20 1076.938749583072 1045.549915934781 1045.78088330137 1100.70150685251 1100.036137818367 1099.970373870379 1097.62752694831 337.4587287314225 1097.308821499845 292.9997775047176
1701 0.005 8.505000000000001 20 1076.938038709117 1045.549935733496 1045.78090354931 1100.702600002279 1100.037201818927 1099.967842668965 1097.6307647485 337.4605708489264 1097.306327603728 292.9997775727725
1702 0.005 8.51 20 1076.939602442488 1045.549971654209 1045.780934545885 1100.703949417923 1100.038803218845 1099.97392493014 1097.629923719244 337.4628386432059 1097.309257297173 292.999777488803
1703 0.005 8.515000000000001 20 1076.938556660971 1045.549984172933 1045.780949898632 1100.701659914724 1100.036386115637 1099.967122567521 1097.630484674093 337.4649461716843 1097.307614933979 292.9997775527381
1704 0.005 8.52 20 1076.938654769289 1045.550015068917 1045.780978843506 1100.703128191254 1100.037716404873 1099.971740913296 1097.632104732334 337.4670596504669 1097.30775724422 292.9997775147575
1705 0.005 8.525 20 1076.938891285097 1045.550027935466 1045.780993136401 1100.701628725287 1100.036381505146 1099.967300447854 1097.627886515955 337.4692035717849 1097.308457804159 292.9997775405093
1706 0.005 8.529999999999999 20 1076.939815924522 1045.550087040768 1045.781049101781 1100.706979384686 1100.041606778896 1099.975594210357 1097.631802520438 337.4713859648027 1097.308849637735 292.9997775114161
1707 0.005 8.535 20 1076.939262039587 1045.550101352453 1045.781066599438 1100.701879226253 1100.03672128831 1099.969223846879 1097.627846403619 337.4736645434398 1097.30928673048 292.9997775128353
1708 0.005 8.540000000000001 20 1076.938151920158 1045.550129976566 1045.781097645645 1100.703855676393 1100.038618844957 1099.971794471666 1097.631559850589 337.4758031646101 1097.307469536287 292.9997775560535
1709 0.005 8.545 20 1076.938800919869 1045.550133591561 1045.78109995387 1100.70117898186 1100.035463228833 1099.968804197915 1097.627715690805 337.4780384845093 1097.309100550991 292.9997775163328
1710 0.005 8.550000000000001 20 1076.940402685726 1045.550207321383 1045.781163968456 1100.707057490754 1100.040264047015 1099.971622001673 1097.638730679902 337.4799198968477 1097.306810391182 292.9997775339291
1711 0.005 8.555 20 1076.938892893901 1045.550213758806 1045.781179161582 1100.701252184886 1100.036340446748 1099.971615545671 1097.626938473259 337.4820862060359 1097.309520118416 292.9997775112802
1712 0.005 8.56 20 1076.939475731749 1045.550257302377 1045.781221936765 1100.705134379865 1100.040095423528 1099.970184803009 1097.630834889133 337.4840224503371 1097.307639776153 292.9997775363092
1713 0.005 8.565 20 1076.941135310936 1045.550321910698 1045.781278318801 1100.70596008247 1100.039994905433 1099.974293779184 1097.634229505278 337.4863021420399 1097.3097463736 292.9997775193738
1714 0.005 8.57 20 1076.939165328627 1045.550339946412 1045.781304607259 1100.702361906842 1100.037300871845 1099.96821194398 1097.62928907333 337.4883421620803 1097.308618687839 292.999777498156
1715 0.005 8.575000000000001 20 1076.940072995993 1045.550394053505 1045.781356146408 1100.706114764606 1100.040683987492 1099.974704500201 1097.630289467764 337.4903688228981 1097.309031075825 292.9997775382025
1716 0.005 8.58 20 1076.939155375364 1045.55040937529 1045.781375934002 1100.701974381921 1100.037138233324 1099.968009033003 1097.628334338857 337.4925275557197 1097.308448413421 292.999777462137
1717 0.005 8.585000000000001 20 1076.93968831594 1045.550465457003 1045.781429421657 1100.706765757775 1100.041622616613 1099.975979155582 1097.631701763133 337.4946501604979 1097.308711792588 292.9997775343991
1718 0.005 8.59 20 1076.938472145829 1045.550459746879 1045.781429016743 1100.700075636227 1100.035163646017 1099.967790362998 1097.627405092549 337.4968224274763 1097.308581862273 292.9997774753971
1719 0.005 8.595000000000001 20 1076.936994537781 1045.550456401985 1045.781428909441 1100.700277336207 1100.035036351845 1099.969597780256 1097.630128818449 337.4989411084989 1097.306771605495 292.9997775348867
1720 0.005 8.6 20 1076.939173843808 1045.55046465303 1045.781431642619 1100.701617454466 1100.036618626146 1099.970443162272 1097.627160641178 337.5011576627982 1097.309389424644 292.9997775011269
1721 0.005 8.605 20 1076.936767452127 1045.550457750126 1045.781429441316 1100.699628657333 1100.034845005905 1099.967716246268 1097.630738450505 337.5029695507129 1097.306198555463 292.999777496075
1722 0.005 8.609999999999999 20 1076.938098551065 1045.55043856066 1045.781408990733 1100.698784927837 1100.0342107936 1099.97008504915 1097.625705861789 337.5051120881607 1097.309397150118 292.9997775226935
1723 0.005 8.615 20 1076.939934455743 1045.550491257795 1045.781449788259 1100.705202091271 1100.038967626371 1099.968959918559 1097.63553630546 337.5070486130168 1097.306844660143 292.9997775204106
1724 0.005 8.620000000000001 20 1076.939396126266 1045.550513885037 1045.781474377073 1100.702426433143 1100.037501737314 1099.972657529929 1097.629273706356 337.5092959205413 1097.309715832509 292.9997774990664
1725 0.005 8.625 20 1076.938713422856 1045.550524619491 1045.781490804764 1100.70163434198 1100.036606734333 1099.96721301869 1097.627463047584 337.5115590833944 1097.307985543453 292.999777484804
1726 0.005 8.630000000000001 20 1076.939479517593 1045.550562865744 1045.781524092375 1100.704576314599 1100.039527661602 1099.974030536491 1097.631255216102 337.5138239213381 1097.30850234253 292.9997774930482
1727 0.005 8.635 20 1076.940678662316 1045.550610005928 1045.781567065939 1100.704396119095 1100.038368834574 1099.969086461742 1097.633236631331 337.515841788621 1097.308826146735 292.9997774875737
1728 0.005 8.640000000000001 20 1076.938379893994 1045.550641678713 1045.781603510074 1100.70329838072 1100.038251539879 1099.973014034076 1097.633037274414 337.5175741600054 1097.307579293119 292.9997774597621
1729 0.005 8.645 20 1076.939015867044 1045.550647224749 1045.781611885817 1100.70155497822 1100.036451507453 1099.969226508187 1097.627011410138 337.5195741069315 1097.309183221687 292.9997775583229
1730 0.005 8.65 20 1076.938895419471 1045.550686045465 1045.78164724268 1100.704425196887 1100.038755777878 1099.972111391374 1097.632518323781 337.5216201795582 1097.307241924325 292.9997774603861
1731 0.005 8.654999999999999 20 1076.938813028297 1045.550692726198 1045.781658014153 1100.700862173391 1100.035865432491 1099.969042899111 1097.626456799395 337.523737341991 1097.308808117 292.9997774980626
1732 0.005 8.66 20 1076.938147356135 1045.550714182528 1045.781677291047 1100.702612219172 1100.037313340436 1099.969338949558 1097.634441154375 337.5255148570336 1097.306040063011 292.9997774623865
1733 0.005 8.665000000000001 20 1076.939162171835 1045.550723200261 1045.781685902087 1100.701337031984 1100.036468601984 1099.971480951639 1097.626998804755 337.5277231268929 1097.30940592987 292.9997775496267
1734 0.005 8.67 20 1076.941124550828 1045.550796130334 1045.781749151376 1100.706813360522 1100.040205029619 1099.969660645454 1097.638168586126 337.5296180144899 1097.307388433642 292.9997774804968
1735 0.005 8.675000000000001 20 1076.939638917602 1045.550824729683 1045.781783056311 1100.703142574003 1100.038114208772 1099.973325801088 1097.629581870832 337.5317700957739 1097.309445606848 292.9997774979963
1736 0.005 8.68 20 1076.939316808313 1045.550845971735 1045.781807337053 1100.702485162323 1100.036845503529 1099.967509968347 1097.628943704319 337.5337408670767 1097.308035383518 292.999777489278
1737 0.005 8.685 20 1076.941689858599 1045.55093244779 1045.781881962422 1100.707904026262 1100.041444218018 1099.975425897845 1097.638584760964 337.5359040188029 1097.308936157909 292.9997774858393
1738 0.005 8.69 20 1076.939978859492 1045.550961148622 1045.78192017066 1100.703451289402 1100.038234306742 1099.969152123715 1097.629487649867 337.5378638671081 1097.308840923483 292.9997774655546
1739 0.005 8.695 20 1076.938861969741 1045.551004548561 1045.781965512021 1100.704451690049 1100.039091668014 1099.973808997179 1097.633742115208 337.5397591350545 1097.307217294068 292.9997774728746
1740 0.005 8.700000000000001 20 1076.938320530446 1045.550991287151 1045.781958221659 1100.698849411356 1100.034587527899 1099.967319456404 1097.626299673546 337.5418209361067 1097.309071515803 292.9997774635032
1741 0.005 8.705 20 1076.939340569762 1045.55103415988 1045.781992944062 1100.704663782139 1100.038585180383 1099.971977527122 1097.633172438594 337.5437365294756 1097.307260986763 292.9997774929066
1742 0.005 8.710000000000001 20 1076.939091541842 1045.551035990217 1045.781998663436 1100.700797124563 1100.035953475686 1099.969846514382 1097.627327865796 337.5457814390531 1097.308934047827 292.9997774902806
1743 0.005 8.715 20 1076.939099399618 1045.551072344765 1045.782031676454 1100.704067027945 1100.038112477993 1099.969854681458 1097.631837727774 337.5476651960612 1097.306546688337 292.9997775573219
1744 0.005 8.720000000000001 20 1076.9397627433 1045.551087983805 1045.782048320408 1100.702061041697 1100.03714716329 1099.971887406605 1097.62748725508 337.5497906172333 1097.309904551865 292.9997774522392
1745 0.005 8.725 20 1076.938755915964 1045.551108831747 1045.78207122208 1100.702635386742 1100.037303766435 1099.96766721741 1097.630704174708 337.5515976364075 1097.306608336376 292.9997774841096
1746 0.005 8.73 20 1076.940304586935 1045.551145506819 1045.782102947005 1100.704420679378 1100.039127142808 1099.974134896086 1097.630377150089 337.5537350428073 1097.309450901371 292.9997774471314
1747 0.005 8.734999999999999 20 1076.939546461488 1045.55116437873 1045.782125486881 1100.702717884594 1100.037133530677 1099.967736523354 1097.629121022653 337.5556372563524 1097.308184476852 292.9997774771767
1748 0.005 8.74 20 1076.939805771893 1045.551203816353 1045.782162125536 1100.704646725411 1100.038852976069 1099.97302769002 1097.63155571757 337.557560803454 1097.308078502681 292.9997774759455
1749 0.005 8.745000000000001 20 1076.939787306336 1045.551224086469 1045.78218616991 1100.703222725662 1100.037883369894 1099.969114819206 1097.629348775367 337.5595737525442 1097.308384417212 292.9997774795486
1750 0.005 8.75 20 1076.939298748797 1045.551269835706 1045.782229995879 1100.704660848668 1100.039188110872 1099.973559846978 1097.634621698577 337.561597004904 1097.307468262508 292.9997774831692
1751 0.005 8.755000000000001 20 1076.938967118304 1045.55126546046 1045.782230027506 1100.70009974046 1100.035701789061 1099.968017435405 1097.626446386887 337.5635074899291 1097.309089198818 292.9997774459778
1752 0.005 8.76 20 1076.938348963378 1045.551290123346 1045.782253718853 1100.703036763597 1100.037773746722 1099.970749866772 1097.633020305046 337.5652906332152 1097.306831787191 292.9997775050484
1753 0.005 8.765000000000001 20 1076.940746755412 1045.551323355094 1045.782281874232 1100.703513713787 1100.038067894404 1099.971827924994 1097.631124738541 337.5672678916753 1097.310007343566 292.9997774884562
1754 0.005 8.77 20 1076.938220780849 1045.551335489343 1045.782299889557 1100.70166747271 1100.036966412022 1099.969138321554 1097.631926247118 337.5692603086541 1097.306943156272 292.9997774785393
1755 0.005 8.775 20 1076.939935176405 1045.551349836845 1045.782310984799 1100.702412016007 1100.037306465385 1099.971956279733 1097.627096813509 337.5713442770993 1097.310126226804 292.9997774853135
1756 0.005 8.779999999999999 20 1076.941256952832 1045.551416715861 1045.782369155475 1100.706563210912 1100.03986066518 1099.969696395745 1097.638151611319 337.5734282923339 1097.307243239392 292.9997774776917
1757 0.005 8.785 20 1076.94072118092 1045.55145348086 1045.782408844623 1100.70474485319 1100.039134095224 1099.973544811074 1097.630008921964 337.5756493624522 1097.309581923573 292.9997774829022
1758 0.005 8.790000000000001 20 1076.93997278313 1045.551482240975 1045.782441227799 1100.703599619314 1100.03766571159 1099.968385919663 1097.629961933398 337.5776495318048 1097.308018654824 292.9997774070908
1759 0.005 8.795 20 1076.940125068631 1045.551520790692 1045.782477880816 1100.704883401065 1100.038818494297 1099.972906992828 1097.631928176652 337.5792026012515 1097.308150291726 292.9997774746185
1760 0.005 8.800000000000001 20 1076.940986909442 1045.55156471898 1045.782520465129 1100.704702109021 1100.038571348591 1099.969614071842 1097.633530083902 337.5810813597807 1097.308485770671 292.9997774507008
1761 0.005 8.805 20 1076.938946540958 1045.551594431853 1045.782555025843 1100.70360403923 1100.038752649942 1099.973216403019 1097.632183577647 337.5828659473735 1097.30789932473 292.9997775089457
1762 0.005 8.81 20 1076.940038372558 1045.551610344412 1045.782571980055 1100.702360937377 1100.037349767577 1099.970160379058 1097.627447819704 337.5847337961066 1097.309699016471 292.999777450472
1763 0.005 8.815 20 1076.939514940075 1045.551644276197 1045.782604114036 1100.704258190138 1100.038692092105 1099.972119260364 1097.632517213502 337.5866163354524 1097.307410593007 292.9997775156768
1764 0.005 8.82 20 1076.93954567842 1045.551647829389 1045.78261126782 1100.700819545136 1100.036363088315 1099.970253628158 1097.626866191024 337.5885591554027 1097.309594474894 292.9997775064112
1765 0.005 8.825000000000001 20 1076.938874145251 1045.551673001873 1045.782636992253 1100.703576179448 1100.038412138949 1099.969683295593 1097.631222662043 337.5904731605834 1097.306684682333 292.9997774156745
1766 0.005 8.83 20 1076.940648988841 1045.551690596902 1045.782649340991 1100.703075548988 1100.037545394894 1099.971822497884 1097.628924703867 337.5924799339588 1097.310291362394 292.9997774206504
1767 0.005 8.835000000000001 20 1076.939416112427 1045.551717810107 1045.782678026163 1100.703479674627 1100.037797442578 1099.968268143353 1097.631913595361 337.5942152184303 1097.306600792814 292.999777441012
1768 0.005 8.84 20 1076.938625311996 1045.551705061296 1045.782670759473 1100.699591117219 1100.034811144824 1099.970551926152 1097.627369652096 337.5963600471077 1097.308969912115 292.9997774302885
1769 0.005 8.845000000000001 20 1076.939848135662 1045.551727154739 1045.782689713972 1100.70396101775 1100.038451070995 1099.969381121133 1097.629237685394 337.5981747205262 1097.308021292949 292.9997774838739
1770 0.005 8.85 20 1076.938275275971 1045.55172490861 1045.782690360094 1100.700478226814 1100.03546343664 1099.970871083493 1097.629978001476 337.6000501388944 1097.307750706209 292.9997774509528
1771 0.005 8.855 20 1076.939761185907 1045.551735693733 1045.782699145019 1100.702420432632 1100.037475646163 1099.968149756426 1097.628050305092 337.6018923113915 1097.308263818103 292.9997774917817
1772 0.005 8.859999999999999 20 1076.939651821036 1045.551778085212 1045.78273731561 1100.704698453134 1100.039144036898 1099.973245695198 1097.634241769327 337.6036611708088 1097.307489714515 292.9997774580918
1773 0.005 8.865 20 1076.938798535229 1045.551759358086 1045.782725229768 1100.698800865947 1100.03459293129 1099.967291228481 1097.626122144007 337.6055276726839 1097.30931677318 292.9997775228402
1774 0.005 8.870000000000001 20 1076.940122833999 1045.551805947328 1045.782765885314 1100.706053999152 1100.041005924009 1099.974151522909 1097.631644990831 337.6073441003807 1097.30861121128 292.9997774504111
1775 0.005 8.875 20 1076.938811307709 1045.551789284101 1045.782755965003 1100.698951715675 1100.034526193743 1099.968335698159 1097.625782126476 337.6092266601686 1097.309535668741 292.9997774691772
1776 0.005 8.880000000000001 20 1076.940513750925 1045.551846293974 1045.782801660181 1100.706522366917 1100.040229639466 1099.971836716627 1097.636577240956 337.6110885082032 1097.307193269575 292.9997774248901
1777 0.005 8.885 20 1076.939902691073 1045.551851983139 1045.782811272629 1100.701876007098 1100.037189388001 1099.971952077455 1097.628588376925 337.6131294074989 1097.310001891346 292.9997774423732
1778 0.005 8.890000000000001 20 1076.938781494038 1045.551865774425 1045.782827984909 1100.702467642897 1100.037354104404 1099.967943356625 1097.631450208537 337.6148459278616 1097.306232768523 292.9997774378477
1779 0.005 8.895 20 1076.939431299373 1045.551875521878 1045.782835564894 1100.702270119404 1100.036917096352 1099.972195020494 1097.63062005296 337.6166780543404 1097.308913479917 292.9997774462688
1780 0.005 8.9 20 1076.9393634682 1045.551883843586 1045.782845523306 1100.702248235192 1100.03705008161 1099.96788633717 1097.628737596069 337.6187572076122 1097.30738604712 292.9997774433937
1781 0.005 8.904999999999999 20 1076.940291538269 1045.551921570567 1045.782876837085 1100.704237786227 1100.038431469803 1099.972880426807 1097.631199529551 337.6204322491915 1097.308331794601 292.9997774597696
1782 0.005 8.91 20 1076.939631942531 1045.551931018404 1045.782890262978 1100.701773395189 1100.036438696204 1099.967252308656 1097.628450950225 337.6221460401746 1097.307937865061 292.9997774860219
1783 0.005 8.915000000000001 20 1076.939425062017 1045.551968473843 1045.782927910326 1100.704260665414 1100.039104328938 1099.973339496391 1097.632348942928 337.623945884976 1097.307627365396 292.9997774840224
1784 0.005 8.92 20 1076.940341421534 1045.551987975601 1045.782947438338 1100.702179940115 1100.037528575275 1099.969692866199 1097.629169499361 337.6261258633896 1097.309318692091 292.9997774763643
1785 0.005 8.925000000000001 20 1076.93906320303 1045.552006148004 1045.782967016559 1100.702717989256 1100.038100250404 1099.971454943183 1097.631586946287 337.628004491808 1097.308263228245 292.9997774957778
1786 0.005 8.93 20 1076.939339283126 1045.552002575649 1045.782964377984 1100.700417683237 1100.03550963533 1099.968850967974 1097.627360767055 337.6298650352052 1097.309125473702 292.999777410789
1787 0.005 8.935 20 1076.939759920877 1045.552036263603 1045.782993074629 1100.704469380471 1100.038571892787 1099.970718431199 1097.632201937391 337.6314819812411 1097.306949590135 292.9997774276283
1788 0.005 8.94 20 1076.94052844408 1045.552051946933 1045.783009032513 1100.70297947936 1100.037880132642 1099.972820395592 1097.627336639438 337.6334219727675 1097.310102755021 292.9997773764383
1789 0.005 8.945 20 1076.939000041975 1045.552067969098 1045.78302859689 1100.7028529387 1100.03736696711 1099.967939576723 1097.630727191786 337.6350957632888 1097.306237159534 292.9997774329747
1790 0.005 8.950000000000001 20 1076.940085133777 1045.552088577222 1045.783046542534 1100.703410423995 1100.037987480319 1099.973293773302 1097.629070266538 337.6369768477453 1097.308993085446 292.9997774484967
1791 0.005 8.955 20 1076.939395463397 1045.552096406086 1045.78305757676 1100.70217259583 1100.036938835213 1099.967985037226 1097.629399913794 337.6387350332217 1097.307464832728 292.9997774514355
1792 0.005 8.960000000000001 20 1076.941313335623 1045.552148971233 1045.783100784398 1100.706133819156 1100.039564942479 1099.973153172217 1097.634085280494 337.6403811245031 1097.308564728241 292.9997774778926
1793 0.005 8.965 20 1076.940876698257 1045.552177886219 1045.783135355331 1100.704634217122 1100.039615181972 1099.970146413963 1097.627929246548 337.6420990428562 1097.308939120135 292.9997774566
1794 0.005 8.970000000000001 20 1076.938504686245 1045.552187794196 1045.783151275521 1100.701234353197 1100.036624244964 1099.971949062081 1097.631198233375 337.6439605275821 1097.307662770812 292.9997774917795
1795 0.005 8.975 20 1076.941286796176 1045.552217080811 1045.783176829068 1100.704374743442 1100.039732695358 1099.971426579614 1097.627164837073 337.645739211242 1097.310525737204 292.9997773911016
1796 0.005 8.98 20 1076.94041612484 1045.552257393087 1045.78321391234 1100.705681451152 1100.039796148206 1099.973085712997 1097.632348631411 337.6474016428101 1097.307968511605 292.9997773863552
1797 0.005 8.984999999999999 20 1076.939193992444 1045.552241342545 1045.783206005827 1100.699301917188 1100.034900946026 1099.9690289602 1097.625439438749 337.6492570896003 1097.309770206462 292.999777426932
1798 0.005 8.99 20 1076.938988886871 1045.552262423736 1045.783224742238 1100.70350306971 1100.038327311544 1099.970208608521 1097.632631300782 337.6510942052326 1097.306517477441 292.9997774187745
1799 0.005 8.995000000000001 20 1076.939086172903 1045.552243541036 1045.783209051057 1100.699365429017 1100.034717371813 1099.97059148071 1097.625124685515 337.6530368894101 1097.309683832497 292.9997774524408
1800 0.005 9 20 1076.938953027937 1045.552255221434 1045.783218618965 1100.703192647468 1100.03795476667 1099.968595470232 1097.630039534086 337.6546160441162 1097.306222967336 292.9997774405747
1801 0.005 9.005000000000001 20 1076.940277781503 1045.552274203439 1045.783233790279 1100.703282295134 1100.037966302404 1099.972849622303 1097.62852046176 337.6565583539272 1097.309387804431 292.9997774634504
1802 0.005 9.01 20 1076.940022189497 1045.552297484216 1045.783257562173 1100.703282061288 1100.037788838236 1099.968730401555 1097.631148705164 337.658158424288 1097.307461499071 292.9997773007274
1803 0.005 9.015000000000001 20 1076.939918950809 1045.552322492967 1045.783280863971 1100.703666781264 1100.038633363253 1099.973080840664 1097.630557482113 337.6598110863072 1097.308501462755 292.9997774819327
1804 0.005 9.02 20 1076.940287991855 1045.55233796242 1045.783299461129 1100.703067443809 1100.038369185542 1099.968854050501 1097.627108196358 337.6615793704745 1097.308625844708 292.9997774611265
1805 0.005 9.025 20 1076.9425650874 1045.552424758149 1045.783372835909 1100.708761406241 1100.042120711046 1099.975649052525 1097.640073931776 337.6633993976964 1097.309064645286 292.9997774448103
1806 0.005 9.029999999999999 20 1076.940570452222 1045.552437659757 1045.783395259054 1100.702420945388 1100.037384629151 1099.969722202319 1097.627656468078 337.6651139569375 1097.309823646938 292.9997774047883
1807 0.005 9.035 20 1076.941221757661 1045.552500150303 1045.783452224739 1100.706472876538 1100.040074470547 1099.973117581339 1097.636954899906 337.6671850404496 1097.308174850544 292.9997774220058
1808 0.005 9.040000000000001 20 1076.940512966567 1045.552518697983 1045.783476903044 1100.702337655606 1100.037310039432 1099.970621889525 1097.629929702568 337.6690321167053 1097.309529318313 292.9997774493759
1809 0.005 9.045 20 1076.939390990531 1045.552547665271 1045.783507863392 1100.704093064463 1100.038828893709 1099.971171486587 1097.632065369605 337.6708536111441 1097.306839664245 292.9997774281694
1810 0.005 9.050000000000001 20 1076.940114784632 1045.552555021945 1045.783514282929 1100.702156078517 1100.036716987819 1099.972012379162 1097.627333061114 337.6725171807972 1097.309385807809 292.9997774475069
1811 0.005 9.055 20 1076.938953939318 1045.552566860159 1045.783528469035 1100.702391031496 1100.037011474221 1099.96777147236 1097.630841522742 337.6739777109798 1097.305953462884 292.9997774593872
1812 0.005 9.06 20 1076.940138673021 1045.552576918025 1045.783535795974 1100.702493916321 1100.037016305348 1099.971402154937 1097.627994238551 337.6757559951773 1097.309159052866 292.9997774269775
1813 0.005 9.065 20 1076.939591760888 1045.552590133983 1045.7835508015 1100.702558079162 1100.03726051382 1099.968384272551 1097.629172652026 337.6772830917802 1097.307292593442 292.9997774926181
1814 0.005 9.07 20 1076.939999368502 1045.552614499369 1045.783571574681 1100.703122940753 1100.037465332226 1099.97161063253 1097.631769622872 337.6789565632819 1097.307733727808 292.9997774131854
1815 0.005 9.075000000000001 20 1076.939620284708 1045.552611556859 1045.783572892914 1100.700613008754 1100.035678005464 1099.966391575553 1097.628082731447 337.680723937624 1097.308230779083 292.9997774335129
1816 0.005 9.08 20 1076.941321780714 1045.552665682333 1045.783619750065 1100.707416789217 1100.041857660005 1099.975860921409 1097.632267355788 337.6824795069441 1097.308912992971 292.9997773840652
1817 0.005 9.085000000000001 20 1076.940482642877 1045.552676251866 1045.783633498853 1100.702205446747 1100.036638072061 1099.967960809339 1097.628155399276 337.6841901034276 1097.309187027351 292.9997774384869
1818 0.005 9.09 20 1076.938702920474 1045.552679504787 1045.783642236409 1100.701493170755 1100.036485613766 1099.970655159016 1097.630383551918 337.685867566424 1097.307625813083 292.9997773913713
1819 0.005 9.095000000000001 20 1076.940112410896 1045.552679285949 1045.783641768076 1100.702074528663 1100.036930406999 1099.969427905366 1097.624839953589 337.6876426243145 1097.309219564278 292.9997774197997
1820 0.005 9.1 20 1076.940048434664 1045.552710487652 1045.78366696748 1100.704661895874 1100.038431129364 1099.971670420634 1097.632553906655 337.6893364933537 1097.306509972703 292.9997774522131
1821 0.005 9.105 20 1076.940010061324 1045.552710790502 1045.783670847594 1100.701537838477 1100.036519492261 1099.971426481036 1097.626767132562 337.6911863773566 1097.309454842294 292.999777427067
1822 0.005 9.109999999999999 20 1076.939493341058 1045.55273022994 1045.783689754526 1100.703219474189 1100.037648547699 1099.968348331393 1097.631773921335 337.6926592904056 1097.306185348305 292.9997774305353
1823 0.005 9.115 20 1076.941836416428 1045.552771390273 1045.783723078914 1100.705000524453 1100.03844628871 1099.971787614988 1097.632892788527 337.6942704625772 1097.30982614694 292.9997774046149
1824 0.005 9.120000000000001 20 1076.940444964879 1045.552802398911 1045.783758068479 1100.703691750187 1100.038224888042 1099.968967970832 1097.632551531486 337.695962490225 1097.307470090489 292.9997774065652
1825 0.005 9.125 20 1076.93996892523 1045.552824035695 1045.783780435244 1100.703014663093 1100.038343826641 1099.972908357545 1097.631347940215 337.6978658777853 1097.308533164261 292.9997774442084
1826 0.005 9.130000000000001 20 1076.940232959292 1045.552830054006 1045.783789174086 1100.702304793979 1100.037416199345 1099.967615710456 1097.628397708538 337.6994088659403 1097.30803921968 292.9997773586663
1827 0.005 9.135 20 1076.941557105219 1045.552891336198 1045.783842017514 1100.706837437249 1100.040562989115 1099.974423130392 1097.636206433491 337.7010938870674 1097.308604242081 292.9997774532446
1828 0.005 9.140000000000001 20 1076.940321791219 1045.55289929283 1045.783855935053 1100.701796485119 1100.036392602541 1099.967454689117 1097.627927926133 337.7027670493821 1097.30852824073 292.9997773959774
1829 0.005 9.145 20 1076.93938521427 1045.552922904611 1045.783880803495 1100.703638925237 1100.038344582911 1099.972000241392 1097.631714734606 337.7044041930334 1097.307471847414 292.9997774287995
1830 0.005 9.15 20 1076.939565896569 1045.552916401575 1045.783877088604 1100.700628515792 1100.035819189687 1099.969632702132 1097.626823972069 337.7060395962865 1097.308839224937 292.9997773988725
1831 0.005 9.154999999999999 20 1076.939336993981 1045.552942371663 1045.783901787695 1100.704057316747 1100.038608823573 1099.971087723593 1097.631926703553 337.7078288183702 1097.306548618932 292.9997774820943
1832 0.005 9.16 20 1076.940727291694 1045.552952314535 1045.783911048654 1100.702856892141 1100.037883993596 1099.972618694753 1097.626348126373 337.709565676548 1097.309975522536 292.9997774350762
1833 0.005 9.165000000000001 20 1076.939801574327 1045.552975728966 1045.783934072127 1100.703999690871 1100.038030520917 1099.96862193335 1097.631542573507 337.7109638088774 1097.306459621423 292.9997774152316
1834 0.005 9.17 20 1076.938980772959 1045.552954623643 1045.783918890162 1100.698787407752 1100.033692042608 1099.968304779949 1097.625794816325 337.7129361413457 1097.309034940711 292.9997774618471
1835 0.005 9.175000000000001 20 1076.940212919874 1045.552970737437 1045.783931618676 1100.703490233841 1100.038544834077 1099.96911937281 1097.628929313531 337.7147805035279 1097.307906317623 292.9997774190914
1836 0.005 9.18 20 1076.940025390011 1045.552982219938 1045.783940611282 1100.702463376272 1100.037246564502 1099.972065430145 1097.630301728185 337.7166354040026 1097.308719523655 292.9997774517524
1837 0.005 9.185 20 1076.940477823544 1045.55299056783 1045.783949379954 1100.703048627815 1100.038309477144 1099.968489683419 1097.627620151954 337.71790976715 1097.308550884663 292.9997774122115
1838 0.005 9.19 20 1076.938771665183 1045.552989323729 1045.783951670489 1100.700790823159 1100.035765284548 1099.97104386503 1097.63142399185 337.719515495521 1097.307700581757 292.9997774454251
1839 0.005 9.195 20 1076.940290814174 1045.552992808066 1045.783951492301 1100.702102223921 1100.036580939303 1099.967740615411 1097.627513892672 337.7211410257913 1097.308598453479 292.9997774154112
1840 0.005 9.200000000000001 20 1076.940234050461 1045.553027552399 1045.783982423725 1100.705076208435 1100.039455886862 1099.973228301122 1097.633832721243 337.7227009122503 1097.307545315824 292.9997774204891
1841 0.005 9.205 20 1076.939460243503 1045.553018705469 1045.783978323679 1100.700067114201 1100.035039403465 1099.968349031394 1097.627089441494 337.7243589806872 1097.308756044168 292.9997774529959
1842 0.005 9.210000000000001 20 1076.941610358743 1045.553090042448 1045.784038729192 1100.707759468294 1100.04110367484 1099.973270248017 1097.639396099379 337.7259335364332 1097.307283426341 292.9997774255732
1843 0.005 9.215 20 1076.940630840206 1045.553099696171 1045.784055625671 1100.702264775927 1100.037371317276 1099.972444194773 1097.626933748804 337.7275922488408 1097.309664895432 292.9997774651085
1844 0.005 9.220000000000001 20 1076.940038984427 1045.553128486295 1045.784085307927 1100.703587019466 1100.038368356983 1099.968583166409 1097.63271707489 337.7290223779937 1097.306558773836 292.9997773749839
1845 0.005 9.225 20 1076.938803662148 1045.553103379114 1045.784066908862 1100.698202066556 1100.033712637558 1099.969189639029 1097.625933072198 337.7306793824903 1097.309300277651 292.9997774528226
1846 0.005 9.23 20 1076.939911317692 1045.55311469568 1045.784072565594 1100.702392181099 1100.036882951679 1099.967554552082 1097.629896945076 337.7322481721988 1097.307236212222 292.9997774045585
1847 0.005 9.234999999999999 20 1076.940715354439 1045.553144519919 1045.784099140886 1100.70457063239 1100.039679169132 1099.974673801544 1097.629274370078 337.7340916377369 1097.309058370612 292.999777438909
1848 0.005 9.24 20 1076.94135264849 1045.55317068159 1045.784123347237 1100.704634272075 1100.039039367234 1099.968849691833 1097.628084455102 337.7356204222354 1097.308708273695 292.9997773993757
1849 0.005 9.245000000000001 20 1076.939930727716 1045.553199301671 1045.784153855149 1100.704099925579 1100.038863425409 1099.973489045269 1097.632916377692 337.7372524052881 1097.307638098078 292.9997773934397
1850 0.005 9.25 20 1076.939983997956 1045.553194686407 1045.78415292515 1100.700997270226 1100.036000528211 1099.967395219505 1097.627110890113 337.738820665976 1097.308601598399 292.9997774157217
1851 0.005 9.255000000000001 20 1076.939252405508 1045.553215472519 1045.784173285652 1100.703402837617 1100.038069746672 1099.971992560244 1097.631714918946 337.7404261651638 1097.30708452031 292.9997774096415
1852 0.005 9.26 20 1076.939595836539 1045.553204591896 1045.784164595319 1100.700068117924 1100.035443252742 1099.969108906027 1097.62704485112 337.7421709665317 1097.308850148763 292.9997773955071
1853 0.005 9.265000000000001 20 1076.939972412636 1045.553237868768 1045.784193319388 1100.704636645445 1100.038971710869 1099.971328254585 1097.633481434867 337.7435425011757 1097.306672067259 292.999777416414
1854 0.005 9.27 20 1076.940310832004 1045.553242434248 1045.78419737734 1100.701472223262 1100.036338232385 1099.971057762077 1097.629509096767 337.7451969334978 1097.309167382926 292.9997773986743
1855 0.005 9.275 20 1076.939575440163 1045.553261002353 1045.784217410231 1100.702806653565 1100.037540519998 1099.967956022865 1097.631293835959 337.7466411195929 1097.306308163926 292.9997774592923
1856 0.005 9.279999999999999 20 1076.940500533426 1045.553269301554 1045.78422504165 1100.702054115521 1100.036890048078 1099.970975455791 1097.62768511694 337.7482528459566 1097.309687539868 292.9997774107788
1857 0.005 9.285 20 1076.939705337725 1045.553276682544 1045.784234115705 1100.701868605735 1100.036735069628 1099.967536449656 1097.629254430986 337.7498084974124 1097.307197624162 292.9997774292362
1858 0.005 9.290000000000001 20 1076.940653946098 1045.553305136022 1045.784257795967 1100.70400466178 1100.038771430437 1099.973457453534 1097.631069904951 337.7516249941802 1097.308535747011 292.9997773946748
1859 0.005 9.295 20 1076.940240596657 1045.553312618391 1045.784267946538 1100.702145376195 1100.03684588331 1099.967401124509 1097.628638787239 337.7531412578685 1097.307912295777 292.9997774352323
1860 0.005 9.300000000000001 20 1076.940310090091 1045.553343817645 1045.784296707549 1100.704547429978 1100.038835390862 1099.973116824521 1097.632880410838 337.7549682171554 1097.307646181306 292.999777437691
1861 0.005 9.305 20 1076.939935490309 1045.553341802922 1045.784298339533 1100.701335315981 1100.035876627776 1099.967054304455 1097.62673567603 337.7566796333559 1097.308127966132 292.9997774396264
1862 0.005 9.31 20 1076.939638587483 1045.553367062767 1045.78432350047 1100.703804822306 1100.038506258379 1099.971996601716 1097.631812983521 337.7577966937901 1097.307358674419 292.9997774613905
1863 0.005 9.315 20 1076.940265578514 1045.553364706109 1045.784323487673 1100.701192826836 1100.036381038732 1099.969996138838 1097.625796503366 337.7595248598422 1097.309612682995 292.9997774080639
1864 0.005 9.32 20 1076.940714334183 1045.553410192127 1045.784365323327 1100.706392999163 1100.041336172919 1099.97356531079 1097.632091939488 337.7612480030814 1097.307791802388 292.9997774354366
1865 0.005 9.325000000000001 20 1076.941930152336 1045.553436750602 1045.784389583521 1100.703942868394 1100.038785715694 1099.973537016271 1097.62919754672 337.7629538622878 1097.310497212691 292.9997773986654
1866 0.005 9.33 20 1076.940118944312 1045.553457648881 1045.784414964547 1100.703292575947 1100.038273698048 1099.968212132074 1097.631684410925 337.7643737761582 1097.306862788826 292.9997773879027
1867 0.005 9.335000000000001 20 1076.941225591614 1045.55347248868 1045.784427527943 1100.703202279852 1100.037593509394 1099.971050422749 1097.62775161398 337.7655405909541 1097.310236578689 292.9997774109687
1868 0.005 9.34 20 1076.939928176991 1045.553480509463 1045.784439083069 1100.702278837406 1100.037397111083 1099.968890806998 1097.629922331515 337.7670959931055 1097.307910708353 292.9997773600821
1869 0.005 9.345000000000001 20 1076.941394463817 1045.553522195006 1045.784475773775 1100.705972053142 1100.040561445581 1099.974854155441 1097.630368556311 337.7688581407438 1097.308985576934 292.9997774315822
1870 0.005 9.35 20 1076.940824355511 1045.553538348738 1045.784494213386 1100.702910148404 1100.037704256247 1099.967919835274 1097.630267952539 337.7702867408426 1097.308050795583 292.9997773530435
1871 0.005 9.355 20 1076.940398231973 1045.553579423001 1045.784532997305 1100.705052795677 1100.039321466839 1099.974093553879 1097.634379067433 337.7717899765947 1097.30735665082 292.9997774712251
1872 0.005 9.359999999999999 20 1076.940480058281 1045.553581610467 1045.784537770381 1100.701934912855 1100.036875343621 1099.968269488303 1097.627933268736 337.7733026912932 1097.3088084224 292.999777385993
1873 0.005 9.365 20 1076.940535467524 1045.553620624774 1045.784574253384 1100.705061070202 1100.039645823734 1099.973317241373 1097.63400747415 337.7747311913157 1097.307617875448 292.999777452617
1874 0.005 9.370000000000001 20 1076.939901273779 1045.553614044532 1045.784572080489 1100.70009371804 1100.035445508115 1099.968893684708 1097.627500512677 337.7763169494049 1097.309192995746 292.999777437027
1875 0.005 9.375 20 1076.940311544128 1045.553647438885 1045.784601504884 1100.70490238084 1100.039460170162 1099.972127532475 1097.632936622995 337.7777345140477 1097.307136559218 292.9997774357452
1876 0.005 9.380000000000001 20 1076.943454889113 1045.55370116139 1045.784645423691 1100.706056760799 1100.039611215303 1099.973374799793 1097.634128605795 337.779400091949 1097.310856770442 292.9997774001669
1877 0.005 9.385 20 1076.940052409657 1045.55372663516 1045.784680031691 1100.703419613039 1100.038085015815 1099.968208891519 1097.631548221983 337.7807143234513 1097.306645041973 292.9997773579917
1878 0.005 9.390000000000001 20 1076.940733438269 1045.553737704488 1045.784694410454 1100.702602837386 1100.037559097114 1099.971746347586 1097.625064240361 337.7822787132195 1097.310164450989 292.9997773998202
1879 0.005 9.395 20 1076.941995153564 1045.553788567864 1045.784737547516 1100.705712753031 1100.039122392549 1099.969372360293 1097.636012113438 337.7837862561509 1097.307499948142 292.9997773455559
1880 0.005 9.4 20 1076.940653339782 1045.553814226032 1045.784766857555 1100.704060473159 1100.038997853542 1099.974228550589 1097.630357979923 337.7855682843023 1097.308350309663 292.9997773955883
1881 0.005 9.404999999999999 20 1076.940098540164 1045.553815230294 1045.78477249907 1100.701721622488 1100.036374125525 1099.966860053395 1097.627879021586 337.7869954923906 1097.307406511236 292.9997773974819
1882 0.005 9.41 20 1076.940025649355 1045.553843710378 1045.784798006233 1100.704385320268 1100.039203054882 1099.973948234049 1097.633591033025 337.7884553754713 1097.307320477804 292.9997774335251
1883 0.005 9.415000000000001 20 1076.94062401216 1045.553846426982 1045.784803536024 1100.701640910112 1100.03680116808 1099.967948776475 1097.626794825095 337.7898795839451 1097.308668419957 292.9997774731349
1884 0.005 9.42 20 1076.940438211604 1045.553873983565 1045.784827243194 1100.70404757216 1100.038224983242 1099.972299626723 1097.631885082348 337.7912797624695 1097.307461886557 292.9997773908783
1885 0.005 9.425000000000001 20 1076.940873205009 1045.553885641316 1045.784840602282 1100.701848227929 1100.037172275614 1099.970751831197 1097.62868706683 337.7927609781884 1097.30948858622 292.9997774455314
1886 0.005 9.43 20 1076.940202091328 1045.553910073122 1045.784864405087 1100.703971615922 1100.039298206746 1099.971540162315 1097.632714127238 337.7942800586473 1097.307543373791 292.9997773986159
1887 0.005 9.435 20 1076.941468378596 1045.553921983481 1045.784877016337 1100.703453046593 1100.038438227915 1099.972508320978 1097.625357359364 337.7959065800441 1097.310283118531 292.9997774103251
1888 0.005 9.44 20 1076.942323944838 1045.55398604281 1045.784932687794 1100.707046705843 1100.040247457841 1099.970137232026 1097.638647318334 337.7974611775664 1097.307121242688 292.9997773869664
1889 0.005 9.445 20 1076.941618018701 1045.554008025818 1045.784959318185 1100.703588692731 1100.038102502913 1099.971984026553 1097.628380599719 337.7991381812918 1097.310087341261 292.9997773952652
1890 0.005 9.450000000000001 20 1076.940310202982 1045.554023045607 1045.784980251675 1100.703035704631 1100.03801492912 1099.968974646208 1097.629621049148 337.8007210158443 1097.307503653109 292.9997773736492
1891 0.005 9.455 20 1076.93962967506 1045.554022547295 1045.784980688338 1100.701458541919 1100.036393738336 1099.971937008519 1097.629633004116 337.8022658226748 1097.307973037123 292.9997774464899
1892 0.005 9.460000000000001 20 1076.940704387204 1045.554028575534 1045.784984202439 1100.702358149335 1100.037169449021 1099.96738469532 1097.628825144109 337.8035750572889 1097.308038764538 292.9997774480452
1893 0.005 9.465 20 1076.9397760875 1045.55404192322 1045.784997749052 1100.7027293461 1100.037615010501 1099.972622775718 1097.63149536469 337.804870941198 1097.307780473341 292.9997774412352
1894 0.005 9.470000000000001 20 1076.941053191148 1045.554047799386 1045.785002024036 1100.702516018998 1100.037059980388 1099.968171299553 1097.628175289471 337.8061861045177 1097.309004558203 292.9997773899333
1895 0.005 9.475 20 1076.938946196255 1045.554043051066 1045.785002409463 1100.700559263037 1100.03564023554 1099.970449281439 1097.630509560314 337.8076514796083 1097.307206539855 292.9997774579346
1896 0.005 9.48 20 1076.941817718042 1045.554066533598 1045.785017795769 1100.703042590281 1100.037443481373 1099.969822055253 1097.630853683768 337.8092392681218 1097.309820635001 292.999777411377
1897 0.005 9.484999999999999 20 1076.940597020117 1045.554100469113 1045.785053583905 1100.704956652039 1100.039836888102 1099.972222392924 1097.631863163851 337.8105748356975 1097.307521876728 292.9997774614216
1898 0.005 9.49 20 1076.941278307302 1045.554109336767 1045.785062936331 1100.702356343873 1100.03715772784 1099.971794885803 1097.627407243508 337.8121366808209 1097.309689583829 292.9997773633313
1899 0.005 9.495000000000001 20 1076.939402639088 1045.554105503699 1045.785063556582 1100.701140362948 1100.036166480736 1099.967669550941 1097.630229534858 337.8134642276007 1097.306724201488 292.9997774170799
1900 0.005 9.5 20 1076.941626564486 1045.554128128945 1045.785081710379 1100.704250054069 1100.038540546296 1099.972022712723 1097.627051587026 337.8150198127207 1097.309851750935 292.9997773367263
1901 0.005 9.505000000000001 20 1076.940027815628 1045.554135481369 1045.785091285296 1100.702518934162 1100.03691740346 1099.967881242726 1097.629719802088 337.8164306809105 1097.306565007476 292.999777400013
1902 0.005 9.51 20 1076.941034107314 1045.554158871695 1045.785110637807 1100.704341916409 1100.038955711956 1099.973844342503 1097.630932542227 337.8180572852604 1097.308476633822 292.9997774445808
1903 0.005 9.515000000000001 20 1076.940818493508 1045.554171278179 1045.785125745096 1100.702808917441 1100.037683854387 1099.968137819982 1097.629503350713 337.8193449763115 1097.30798071712 292.9997774405547
1904 0.005 9.52 20 1076.94081691734 1045.554203615075 1045.785155451068 1100.704588313854 1100.038822710345 1099.972938182526 1097.632876537452 337.8207118845316 1097.307684678388 292.9997774518653
1905 0.005 9.525 20 1076.94062049955 1045.554204633342 1045.785160543062 1100.701492610637 1100.036338322081 1099.966954636735 1097.627165116031 337.8221009659891 1097.308382774955 292.9997773839125
1906 0.005 9.529999999999999 20 1076.939929478103 1045.554224918429 1045.785180163185 1100.703186238105 1100.038062811582 1099.971594802623 1097.632441933578 337.8235320778649 1097.307333088813 292.9997774017153
1907 0.005 9.535 20 1076.94094818901 1045.554228270862 1045.785183492061 1100.701461503617 1100.036703150584 1099.969786812547 1097.627579577902 337.8251507785325 1097.309730681106 292.9997773388545
1908 0.005 9.540000000000001 20 1076.940299415254 1045.554253408337 1045.78520807284 1100.704531246702 1100.039453876024 1099.97207398253 1097.631949091587 337.8264666777139 1097.307236990246 292.9997773802813
1909 0.005 9.545 20 1076.942677371276 1045.554285774537 1045.785234741995 1100.704817316047 1100.039336218909 1099.974161657683 1097.631086392304 337.8280367102729 1097.310740221123 292.9997773910991
1910 0.005 9.550000000000001 20 1076.940049452588 1045.554294924383 1045.785248435305 1100.702827880238 1100.037824715678 1099.968594052981 1097.632676441993 337.8293264299066 1097.30663896872 292.9997773505283
1911 0.005 9.555 20 1076.940453449737 1045.554295086182 1045.785250795476 1100.701904197721 1100.036536085145 1099.971044644786 1097.625863422646 337.8307433933343 1097.308901196928 292.9997774301904
1912 0.005 9.56 20 1076.940602977087 1045.554314016335 1045.785268839133 1100.703697521543 1100.038092327061 1099.968962544137 1097.63161692599 337.8321708214572 1097.307186711659 292.9997773547037
1913 0.005 9.565 20 1076.940860843134 1045.554332780474 1045.785286187059 1100.703594600969 1100.038441970617 1099.973117683957 1097.629938754233 337.8337644220001 1097.308383810317 292.9997774228419
1914 0.005 9.57 20 1076.941053296768 1045.554344963482 1045.785297802176 1100.702958054419 1100.03752211133 1099.968078062001 1097.629671256082 337.8349773931957 1097.308024382891 292.9997773777872
1915 0.005 9.575000000000001 20 1076.941748879235 1045.554393370228 1045.785341056675 1100.706626351776 1100.04061336042 1099.974612662976 1097.632463685195 337.836349781434 1097.308315522682 292.9997774242773
1916 0.005 9.58 20 1076.942530766067 1045.554430426575 1045.785377679845 1100.704548706419 1100.038506767001 1099.969027777004 1097.632772462937 337.8377545944386 1097.309174059698 292.9997773697146
1917 0.005 9.585000000000001 20 1076.941050715076 1045.554465574293 1045.78541797321 1100.705559534389 1100.040751828709 1099.974744015161 1097.630978105603 337.8395267507777 1097.308433147202 292.9997774138733
1918 0.005 9.59 20 1076.941562365815 1045.554473535711 1045.785426584776 1100.702054287374 1100.036702172369 1099.970032177519 1097.626800901985 337.8410973729495 1097.310092116554 292.9997774152208
1919 0.005 9.595000000000001 20 1076.940686863041 1045.55450775107 1045.785460445766 1100.705253176416 1100.039772463154 1099.972765940375 1097.633090329658 337.8424513458236 1097.307440634651 292.9997773772096
1920 0.005 9.6 20 1076.941757430106 1045.554513169819 1045.785465093286 1100.702268773624 1100.036566948844 1099.971133064739 1097.626838975465 337.8436790971177 1097.310075397413 292.9997773620785
1921 0.005 9.605 20 1076.939386333728 1045.554509928022 1045.785467551238 1100.701154822379 1100.036081366107 1099.967959097661 1097.630711007195 337.8448755297503 1097.306562223731 292.9997773952071
1922 0.005 9.609999999999999 20 1076.941385216048 1045.554515394977 1045.785467424347 1100.702339486196 1100.036401782682 1099.97050546783 1097.627365650812 337.8464025377953 1097.309391776561 292.9997774593359
1923 0.005 9.615 20 1076.940140754265 1045.554523075933 1045.785477895789 1100.702595361279 1100.037192390926 1099.968372188367 1097.630134986884 337.8476570849569 1097.306876031248 292.9997774359306
1924 0.005 9.620000000000001 20 1076.941473144181 1045.554548100298 1045.785497771526 1100.704400013881 1100.038844187093 1099.973445854502 1097.630806349611 337.8490608308393 1097.308724211955 292.9997774397901
1925 0.005 9.625 20 1076.941251158957 1045.554558301006 1045.78551155283 1100.703209030062 1100.038224631038 1099.968428990339 1097.628196233936 337.8503057666651 1097.308241501212 292.9997774589265
1926 0.005 9.630000000000001 20 1076.941793447427 1045.554601472792 1045.78554967146 1100.706333046089 1100.040603658743 1099.974445447437 1097.632496441473 337.8517413153441 1097.308513818489 292.9997773916926
1927 0.005 9.635 20 1076.941033568631 1045.554606098212 1045.785560407144 1100.70185835876 1100.036666893584 1099.967300240085 1097.627690995463 337.853059936408 1097.308642216353 292.9997773734626
1928 0.005 9.640000000000001 20 1076.940625938345 1045.554633260793 1045.785585901382 1100.704251757542 1100.039049823046 1099.973193679287 1097.632988705158 337.8544405928811 1097.307632046701 292.9997773326937
1929 0.005 9.645 20 1076.940569066434 1045.554624069816 1045.785580641921 1100.700672928148 1100.036079291212 1099.969055239895 1097.626453226236 337.8559851403841 1097.309424805877 292.9997773833713
1930 0.005 9.65 20 1076.940451750457 1045.554648451027 1045.785602141269 1100.704241381542 1100.038871064762 1099.972036633621 1097.632988000137 337.8572438645897 1097.307057327575 292.9997773563982
1931 0.005 9.654999999999999 20 1076.940452345346 1045.554634948374 1045.785590941504 1100.700614305863 1100.035262941986 1099.96914274295 1097.626235731745 337.8587970301792 1097.308704640581 292.9997773790705
1932 0.005 9.66 20 1076.939891092742 1045.554646575167 1045.785601084878 1100.703188855475 1100.037512757129 1099.968978130725 1097.631784363807 337.8600742682351 1097.305967192741 292.9997774253328
1933 0.005 9.665000000000001 20 1076.941055927337 1045.554648772385 1045.785602604376 1100.702363670924 1100.037247214734 1099.972099262761 1097.627312016483 337.8615674632775 1097.30945958467 292.9997774285864
1934 0.005 9.67 20 1076.940196996407 1045.554656175453 1045.785610724102 1100.70245633021 1100.036491327852 1099.967354051845 1097.630488093724 337.8626310853182 1097.306327700452 292.9997774127645
1935 0.005 9.675000000000001 20 1076.940935974788 1045.554669537681 1045.785621791816 1100.70302960331 1100.037838581331 1099.972797571185 1097.629749653375 337.8640581783273 1097.308564023499 292.9997774105579
1936 0.005 9.68 20 1076.941162682119 1045.554683824504 1045.785637190112 1100.70309646087 1100.03795182767 1099.968672323032 1097.629368512621 337.8653516516158 1097.308132470552 292.9997774246241
1937 0.005 9.685 20 1076.941983595767 1045.554733845438 1045.785681774485 1100.70594299465 1100.040741490338 1099.975043949751 1097.634724218849 337.8667405265376 1097.308750431493 292.9997774030317
1938 0.005 9.69 20 1076.939717169738 1045.554701536396 1045.785660495983 1100.698128250604 1100.033625564957 1099.964972922186 1097.626362768556 337.8680028593323 1097.308622993249 292.9997773760562
1939 0.005 9.695 20 1076.940623507588 1045.554727328366 1045.785681079044 1100.704709710775 1100.039697192 1099.973878391625 1097.631429361179 337.8693839473395 1097.307955925954 292.9997774505141
1940 0.005 9.700000000000001 20 1076.940883413698 1045.554724430621 1045.785678667663 1100.701038993242 1100.036531730354 1099.969093718816 1097.627727283431 337.8709980289278 1097.30961283843 292.9997773537985
1941 0.005 9.705 20 1076.940767759862 1045.554756845616 1045.785708538418 1100.705272247984 1100.039837056087 1099.972903242952 1097.633975818439 337.8724808517613 1097.307375125954 292.9997774134739
1942 0.005 9.710000000000001 20 1076.940516511576 1045.554749609588 1045.785704320087 1100.701012966563 1100.035838835713 1099.970362723342 1097.626617865553 337.8739942213222 1097.308648570182 292.9997774099168
1943 0.005 9.715 20 1076.939399352549 1045.554745134292 1045.785702173665 1100.701291808427 1100.036216698412 1099.968236293546 1097.630864411542 337.8752565870714 1097.306383201325 292.9997774070389
1944 0.005 9.720000000000001 20 1076.941566038976 1045.554762260825 1045.785713251797 1100.703181575043 1100.037757928769 1099.972007070593 1097.629735031237 337.8766524676946 1097.309306640695 292.9997774040114
1945 0.005 9.725 20 1076.939580060978 1045.554755043317 1045.785711201937 1100.700785779116 1100.035796247656 1099.967351875904 1097.629596748485 337.8778094974317 1097.307001850146 292.9997773804615
1946 0.005 9.73 20 1076.942169253697 1045.554790673755 1045.785737716153 1100.705034144761 1100.039626755203 1099.97432758214 1097.632261471021 337.8792768083069 1097.309303137825 292.9997774360536
1947 0.005 9.734999999999999 20 1076.941008785416 1045.554796581034 1045.785747979089 1100.702020879684 1100.037000711831 1099.968029351035 1097.629543567952 337.8801663473963 1097.308539768211 292.9997773874782
1948 0.005 9.74 20 1076.941561588491 1045.554831985945 1045.785777772948 1100.70478796463 1100.039239553807 1099.972994215291 1097.633675990516 337.8814035574204 1097.308403041238 292.9997773815248
1949 0.005 9.745000000000001 20 1076.94092373078 1045.554831458005 1045.785783527104 1100.701571413293 1100.036689148194 1099.967319605824 1097.627059579406 337.8827248426638 1097.308576523313 292.9997773758838
1950 0.005 9.75 20 1076.940760753636 1045.554858949693 1045.785810511883 1100.70418418629 1100.038899451587 1099.973041983552 1097.631187339473 337.8839762273271 1097.307936435357 292.9997774012687
1951 0.005 9.755000000000001 20 1076.94090532406 1045.554857631439 1045.785811057068 1100.701240672518 1100.036573386364 1099.969438500962 1097.627227190024 337.8854480378045 1097.309419663385 292.9997773996988
1952 0.005 9.76 20 1076.94004172371 1045.554876046012 1045.785828576082 1100.703987158184 1100.038530818446 1099.972095120558 1097.633137353244 337.8867709807553 1097.306535007306 292.9997774180594
1953 0.005 9.765000000000001 20 1076.941258098835 1045.554872016225 1045.785822991332 1100.701378304418 1100.035601995794 1099.969490418569 1097.62583414583 337.888209933031 1097.30947385951 292.9997774438354
1954 0.005 9.77 20 1076.940030344424 1045.55488974308 1045.785842292373 1100.702955690643 1100.037705421119 1099.968975530347 1097.632030151936 337.8892943613201 1097.306186667867 292.9997773874766
1955 0.005 9.775 20 1076.941016971062 1045.554889497718 1045.785842049839 1100.701762814266 1100.036787686456 1099.972119340653 1097.627459688206 337.8906333861621 1097.309524049221 292.9997774192866
1956 0.005 9.779999999999999 20 1076.940140184602 1045.554892037082 1045.78584635657 1100.701949191577 1100.036684702695 1099.967478279877 1097.629830444253 337.8917865719315 1097.306816440412 292.9997773724238
1957 0.005 9.785 20 1076.9415535621 1045.554913883286 1045.785862467776 1100.70353076532 1100.038571434186 1099.973726981625 1097.630004690803 337.8932541835025 1097.309229958729 292.9997774264793
1958 0.005 9.790000000000001 20 1076.941195218116 1045.554923585912 1045.785873643647 1100.702699477479 1100.037403899221 1099.968069538923 1097.629401519551 337.8944532474735 1097.30805402739 292.9997773742163
1959 0.005 9.795 20 1076.941386479803 1045.554952828688 1045.785900458058 1100.704549827835 1100.038843916911 1099.972871490528 1097.631770799721 337.895728490327 1097.308173494881 292.9997774168409
1960 0.005 9.800000000000001 20 1076.94113282336 1045.554957279498 1045.785908442803 1100.702167983086 1100.037090757298 1099.968077845353 1097.628694953981 337.8970702741335 1097.308409126828 292.9997773934767
1961 0.005 9.805 20 1076.942514585905 1045.555017126721 1045.785958956842 1100.706954604995 1100.040747814101 1099.974950440223 1097.637084398539 337.8984365679479 1097.308210689452 292.9997773811668
1962 0.005 9.81 20 1076.940341737797 1045.55500430917 1045.785956457499 1100.700429364329 1100.034647775585 1099.96650214948 1097.626795116834 337.8997388975669 1097.308236954394 292.9997774322201
1963 0.005 9.815 20 1076.942142202728 1045.555064491097 1045.786007693078 1100.707255169525 1100.040755734804 1099.973768988632 1097.638522651643 337.9009525268025 1097.307665956803 292.9997774141747
1964 0.005 9.82 20 1076.941427792147 1045.555076743814 1045.786025590395 1100.70220739026 1100.03721645345 1099.971371974656 1097.629044772027 337.9022979572292 1097.309380649629 292.9997774079941
1965 0.005 9.825000000000001 20 1076.94020678436 1045.555091046832 1045.78604144757 1100.70287534947 1100.037977996007 1099.969295848314 1097.633055666128 337.9033849754493 1097.306565005383 292.9997773819713
1966 0.005 9.83 20 1076.941207331651 1045.555093258685 1045.786044348039 1100.701944755467 1100.036877867313 1099.971781902693 1097.6273019827 337.9047715009945 1097.309225785916 292.9997773498936
1967 0.005 9.835000000000001 20 1076.941384680338 1045.555119653385 1045.786068289671 1100.704635172836 1100.038896308625 1099.969067029323 1097.629887697611 337.9059261501598 1097.307348638407 292.9997774377657
1968 0.005 9.84 20 1076.941348755658 1045.555138052965 1045.786086186007 1100.702970028987 1100.037727386575 1099.97239220256 1097.629865898386 337.9073200318109 1097.308814129433 292.9997773896498
1969 0.005 9.845000000000001 20 1076.941300989957 1045.555149827133 1045.786099866961 1100.703026574245 1100.037121965368 1099.967890691816 1097.629348813137 337.9089320783019 1097.308077507221 292.999777441872
1970 0.005 9.85 20 1076.942820904273 1045.555208281588 1045.786148937929 1100.706807350609 1100.040443463095 1099.974258429154 1097.636840970827 337.9102315094677 1097.308660414827 292.9997773742766
1971 0.005 9.855 20 1076.941545028672 1045.555223737302 1045.786171864039 1100.70283437751 1100.037705721932 1099.968625466206 1097.629825129769 337.911599566016 1097.308445091044 292.9997774076507
1972 0.005 9.859999999999999 20 1076.940605465004 1045.555252540984 1045.786199542772 1100.704388030007 1100.039161536348 1099.97332176801 1097.636839125334 337.9125343250237 1097.307174159597 292.9997773992682
1973 0.005 9.865 20 1076.94046503785 1045.555239818982 1045.786192738832 1100.700219612607 1100.03543471432 1099.968255230766 1097.627025789187 337.9137422837103 1097.308620475792 292.9997774032811
1974 0.005 9.870000000000001 20 1076.940657794707 1045.555263747235 1045.786213547706 1100.704113830362 1100.038735500291 1099.971919270978 1097.632386360803 337.9148693207362 1097.30711786393 292.9997774129434
1975 0.005 9.875 20 1076.940431052352 1045.555250876867 1045.786202659984 1100.699896969712 1100.034500757913 1099.967654689807 1097.626712935362 337.9160696576832 1097.308400879366 292.9997773745994
1976 0.005 9.880000000000001 20 1076.940341831359 1045.555266689409 1045.786216447092 1100.702925682 1100.037576985184 1099.969071114305 1097.632624165606 337.9173056012332 1097.306121888593 292.9997774088828
1977 0.005 9.885 20 1076.941453996818 1045.555268641688 1045.786217923303 1100.701990884955 1100.036987295593 1099.971467668305 1097.626908479637 337.9187206060947 1097.309649406304 292.9997774165129
1978 0.005 9.890000000000001 20 1076.940611258446 1045.555279816465 1045.786229480687 1100.702467094437 1100.037213452171 1099.967578811245 1097.630927232643 337.919814038458 1097.306646723891 292.9997773838959
1979 0.005 9.895 20 1076.941542291642 1045.555297081379 1045.786243886208 1100.703321952886 1100.038166042141 1099.97315030919 1097.629655569004 337.9211931189406 1097.309047728289 292.9997774133545
1980 0.005 9.9 20 1076.941099496758 1045.555303226348 1045.786252678024 1100.702646869014 1100.037271476105 1099.968125952499 1097.62978142095 337.922397388838 1097.307888946484 292.9997773928146
1981 0.005 9.904999999999999 20 1076.941114940884 1045.555325973196 1045.786273487719 1100.70388625844 1100.038735387917 1099.973273358553 1097.63134371722 337.9236469818403 1097.307988296726 292.9997774237051
1982 0.005 9.91 20 1076.940627113687 1045.555319793722 1045.786270860294 1100.701083595452 1100.036042892076 1099.967131525978 1097.628160029833 337.9248687901658 1097.307676781023 292.9997773739173
1983 0.005 9.915000000000001 20 1076.940790282665 1045.555346354185 1045.786294156499 1100.704504890609 1100.038661657162 1099.973181310548 1097.632539590727 337.9261019723778 1097.307358929612 292.9997774174267
1984 0.005 9.92 20 1076.940107371835 1045.555320829207 1045.786275899792 1100.698673320085 1100.034240066916 1099.967134121723 1097.626242315841 337.9273107691222 1097.308882449421 292.9997773586781
1985 0.005 9.925000000000001 20 1076.940963498273 1045.555346578237 1045.786295959741 1100.704814598224 1100.039339871845 1099.972233436622 1097.632116314704 337.9284446988216 1097.307519949551 292.9997774158518
1986 0.005 9.93 20 1076.941290442641 1045.555344149228 1045.786294151821 1100.70140560737 1100.036353586415 1099.970364740085 1097.627109908915 337.9296466784285 1097.309440132111 292.9997774193598
1987 0.005 9.935 20 1076.940710873326 1045.555369066496 1045.786318273989 1100.704139774155 1100.038807337859 1099.970242731483 1097.632692726901 337.930942301584 1097.306725175962 292.9997773824881
1988 0.005 9.94 20 1076.942455742353 1045.555383917149 1045.786329405825 1100.702812851947 1100.037395013265 1099.972077309607 1097.627747340597 337.9322578623685 1097.310449082177 292.9997774112195
1989 0.005 9.945 20 1076.940545740702 1045.555391230439 1045.786341922855 1100.702271514682 1100.03682789705 1099.967804738072 1097.630007420669 337.9333060601418 1097.306938627852 292.9997773604318
1990 0.005 9.950000000000001 20 1076.942640349039 1045.555421860389 1045.786366661542 1100.704923407048 1100.039092664585 1099.973124897141 1097.631027930091 337.9347155828141 1097.309649988329 292.9997773850734
1991 0.005 9.955 20 1076.939448801988 1045.555391398731 1045.786348002908 1100.698225123329 1100.033053399313 1099.964942227776 1097.627595658889 337.9358940369232 1097.307376034149 292.9997773395971
1992 0.005 9.960000000000001 20 1076.941283350186 1045.555411925904 1045.786359119048 1100.704063865132 1100.038010952135 1099.972153842075 1097.63156525587 337.9370678213762 1097.307882380033 292.9997773844336
1993 0.005 9.965 20 1076.940894514116 1045.555410374802 1045.786360412836 1100.701903006461 1100.036635511723 1099.968022585429 1097.627970672488 337.938265684181 1097.307849812909 292.9997774025517
1994 0.005 9.970000000000001 20 1076.941073496718 1045.555437754229 1045.786384264903 1100.704503689423 1100.03924671352 1099.973659013202 1097.632626237653 337.9394590923932 1097.307603608702 292.9997774013787
1995 0.005 9.975 20 1076.941232677314 1045.555435227869 1045.786385885247 1100.701708312171 1100.036896362455 1099.969095929652 1097.626678289838 337.9405873757736 1097.309135159298 292.9997774239674
1996 0.005 9.98 20 1076.940967853611 1045.555461239919 1045.786409646036 1100.704204419259 1100.038851743859 1099.972172506719 1097.632718319966 337.9416824934962 1097.307390442561 292.9997773766167
1997 0.005 9.984999999999999 20 1076.94154192462 1045.555463311589 1045.786413731364 1100.701689084459 1100.036350669235 1099.96889094532 1097.627793648534 337.9430963618922 1097.309351518937 292.9997774092376
1998 0.005 9.99 20 1076.941212246429 1045.555491745745 1045.786439999186 1100.703968677944 1100.038620737131 1099.970401724336 1097.632880671297 337.9442629573658 1097.306869963556 292.9997773281165
1999 0.005 9.995000000000001 20 1076.941288151017 1045.555487750411 1045.786438220545 1100.701249396079 1100.03651810687 1099.971756603431 1097.626828665087 337.9458214628651 1097.310146050127 292.999777411066
2000 0.005 10 20 1076.940183737542 1045.55548483341 1045.786439620018 1100.701674195016 1100.036518930271 1099.966820651628 1097.628971136269 337.9470034688148 1097.306772697381 292.9997773667938
2001 0.005 10.005 20 1076.941437220292 1045.555493227742 1045.786442018188 1100.702825760024 1100.037726398201 1099.973023909765 1097.629210201381 337.9484165275318 1097.309351482064 292.9997773985403
2002 0.005 10.01 20 1076.941256236466 1045.555503071413 1045.786451516435 1100.702881896811 1100.037318907296 1099.968087196963 1097.62946296714 337.9492480990922 1097.307652568401 292.9997773794878
2003 0.005 10.015 20 1076.941439682134 1045.555536222763 1045.78648416137 1100.705566055523 1100.040501106843 1099.975355393328 1097.630428207159 337.9504788260088 1097.308350972043 292.9997774062439
2004 0.005 10.02 20 1076.941663999513 1045.555547966159 1045.786497083268 1100.702640735495 1100.037370085161 1099.968221377351 1097.630501007521 337.9514904403849 1097.308038997012 292.9997774154247
2005 0.005 10.025 20 1076.939930478074 1045.555552555408 1045.78650536162 1100.701833685677 1100.03694582501 1099.971784859805 1097.631393801699 337.9525254723466 1097.307571796438 292.9997774006687
[truncated: 198,350 more chars]
