# Supplementary material for: Thermocouple Sensor Response in Hot Airstream
Source: Sensors (Basel). 2025 Jul 26;25(15):4634. doi: 10.3390/s25154634 (PMC12349096; doi:10.3390/s25154634)
Supplement: Supplementary file 1 [file sensors-25-04634-s001.zip › report-file-tc_11bR4.out]

"report-file-tc"
"Time Step" "delta-time etc.."
("TimeStep" "delta-time" "flow-time" "iters-per-timestep" "t_1" "t_sensor" "t0" "t1" "t2" "t3" "ty_1" "ty_10" "ty1" "ty10")
0 0.005 0 0 292.9999999999999 292.9999999999999 292.9999999999999 292.9999999999999 292.9999999999999 292.9999999999999 292.9999999999999 292.9999999999999 292.9999999999999 292.9999999999999
1 0.005 0.005 20 301.7260475003911 293.0447590222076 293.0300590022725 386.91726652965 458.2154426748954 539.4651101936985 329.7909396919488 293.9151828687311 352.6263127487883 296.4534526056905
2 0.005 0.01 20 354.4284125283191 293.3461424902117 293.2485896037188 745.558364201182 897.06295088082 976.6516301241141 472.3382856880889 298.3036067207148 623.4786600566317 325.1542771720871
3 0.005 0.015 20 466.106080341841 294.0993045377614 293.8544369146543 1028.771521780889 1070.334316768045 1081.566881219063 654.5775248099585 305.3264575454447 924.6355709979896 360.2229788201271
4 0.005 0.02 20 551.2311797808705 295.1860367146635 294.8417349550222 1077.856734314111 1085.59967172214 1089.532993761076 780.9647745454392 310.9561065162229 1018.461305338474 356.7422211351515
5 0.005 0.025 20 586.4675392254777 296.4940927815123 296.1116179755573 1081.153020541914 1085.925365520755 1089.913177282855 859.4786775819643 313.2748083155855 1040.177665186676 339.1595758487093
6 0.005 0.03 20 606.9981656868895 297.9495246682692 297.5661631244828 1081.074485487814 1085.670109915625 1089.934288321086 907.1608576908552 312.8970548070268 1042.919483415242 323.9772689093496
7 0.005 0.035 20 623.3429279751964 299.5057400348588 299.1363144988676 1080.890175380592 1085.501378159383 1089.936367536279 935.7545376828215 311.0486876127265 1042.343162825443 313.7186855450778
8 0.005 0.04 20 637.4557326750727 301.1384279800536 300.7820680115451 1080.757834536821 1085.398095432918 1089.933246474691 953.015830157043 308.6405746264642 1041.707099916601 307.0791445077564
9 0.005 0.045 20 651.4609144560355 302.8345332216835 302.4827914041274 1080.659938101368 1085.325884693221 1089.931717031278 963.538194771539 306.1768466709889 1041.226187590448 302.7515383869735
10 0.005 0.05 20 663.4632069321398 304.5847550234952 304.2280101715389 1080.584103741367 1085.275911805413 1089.929747201106 970.0972722851352 303.8828806126414 1040.890077097141 299.8708146894738
11 0.005 0.055 20 671.1030686304478 306.3805572122956 306.0114786250585 1080.529556056729 1085.242852065034 1089.928112624878 974.3167288570206 301.8504248970728 1040.655088868119 297.914557737321
12 0.005 0.06 20 675.3965960935418 308.2136801411402 307.8281046539868 1080.490182985704 1085.220198270731 1089.926880507331 977.0569026699426 300.113706713396 1040.484080819708 296.5663192689423
13 0.005 0.065 20 677.9795361745158 310.0765155740694 309.6728600117096 1080.466817259888 1085.208980871374 1089.925834691708 978.755023905973 298.6775539400764 1040.368467158025 295.6262221734224
14 0.005 0.07000000000000001 20 679.8715884724046 311.9627443452956 311.5408990239656 1080.455394797582 1085.204347027206 1089.925197394772 979.6933293909772 297.5237027438174 1040.324225394681 294.9624922490087
15 0.005 0.075 20 681.44216703887 313.8675056209547 313.4280187259367 1080.451947898398 1085.203838882783 1089.924822874403 980.1101382443113 296.6157632086589 1040.355816004623 294.486537955079
16 0.005 0.08 20 682.7989650244887 315.7872418623838 315.330902067756 1080.452557846691 1085.205313874053 1089.924525838289 980.20904252171 295.9133040286687 1040.441805269816 294.1391224956485
17 0.005 0.08500000000000001 20 683.9831696665977 317.7193899986451 317.2470645923469 1080.45461981915 1085.207477438742 1089.92432509326 980.1434192836252 295.3780833883653 1040.552606703425 293.8823533200401
18 0.005 0.09 20 685.0317298553969 319.6620588742047 319.1746502764468 1080.457389469403 1085.209960266468 1089.924286957699 980.0112123286241 294.976257017798 1040.665290426667 293.688760214362
19 0.005 0.095 20 685.9920162899449 321.6138034745737 321.1122256577249 1080.460390594791 1085.212253601329 1089.924217460851 979.8670835829065 294.678546818187 1040.765876620635 293.5400947375398
20 0.005 0.1 18 686.8970520667889 323.5735322987727 323.0586673057123 1080.46318538973 1085.214076417271 1089.924137825308 979.7542834533295 294.4601125692438 1040.842438107801 293.4249272562773
21 0.005 0.105 17 687.8005377155894 325.5403396655493 325.0130416002424 1080.467132890198 1085.216823254504 1089.925561555902 979.6692219534199 294.3003476347992 1040.902242841271 293.3352614922559
22 0.005 0.11 16 688.7107769107356 327.5134465514253 326.974533378232 1080.470519360549 1085.219028907525 1089.926316637028 979.6079649648211 294.1832797330906 1040.948220958119 293.2648698424597
23 0.005 0.115 15 689.6301904406073 329.4921571063596 328.9424072746796 1080.471812664276 1085.219149552586 1089.924761789757 979.5673650052178 294.0970026627907 1040.982198826841 293.2099764375756
24 0.005 0.12 14 690.5551114021513 331.4758413952551 330.9159918616987 1080.473349839721 1085.219435574346 1089.923947525838 979.5457216134805 294.0328836139618 1041.008522837913 293.1672151782566
25 0.005 0.125 14 691.4904749333901 333.4638881718483 332.8946460457367 1080.475427714792 1085.220268668373 1089.923806743909 979.5328409793676 293.9847962682478 1041.030387642627 293.1339004108818
26 0.005 0.13 13 692.4318790370313 335.4557652136423 334.877783644599 1080.478961091084 1085.222442660325 1089.925473871105 979.5347518685846 293.9483779816821 1041.049274633823 293.1079786100636
27 0.005 0.135 13 693.3799865192377 337.450932063395 336.8648363759693 1080.480463964345 1085.222769301789 1089.924595499412 979.5392326793494 293.9205769534077 1041.064955310995 293.0877901939955
28 0.005 0.14 12 694.331955877613 339.4489230026996 338.855287847024 1080.48188219887 1085.222951729612 1089.923953968157 979.5546271270648 293.8992016257242 1041.078854153945 293.0720608074616
29 0.005 0.145 12 695.2885512554005 341.4492620475573 340.8486375668174 1080.48386207796 1085.223683370391 1089.923899287879 979.5721603136817 293.8826955359583 1041.092942313519 293.0597972479139
30 0.005 0.15 11 696.2446199003695 343.4515364343158 342.8444290876493 1080.486827529077 1085.225410802722 1089.925209079437 979.5975996283873 293.869927341485 1041.107168457331 293.0502292275146
31 0.005 0.155 11 697.2087630615015 345.4553176467614 344.8422132333297 1080.48815505702 1085.225734498793 1089.924537336487 979.6216444481856 293.8600663532532 1041.120559606886 293.0427559081589
32 0.005 0.16 10 698.1630118781258 347.4602330079305 346.8415807512612 1080.489610056293 1085.226034059186 1089.924025254705 979.6519599142908 293.8525082133314 1041.134222005239 293.0368956199806
33 0.005 0.165 10 699.1279731998344 349.4659019468657 348.8421308640081 1080.491208134037 1085.22657045188 1089.923838362293 979.6821637000642 293.8467805349786 1041.148344549262 293.0322867299445
34 0.005 0.17 9 700.0790992574183 351.4719951451661 350.8435017078562 1080.494458505978 1085.228706871325 1089.925457475988 979.7172299276775 293.8425421382768 1041.164218441878 293.0286166156002
35 0.005 0.175 9 701.0449933867861 353.4781698967602 352.8453341407257 1080.495523946387 1085.228998554318 1089.924586803758 979.7497851266735 293.8395231213972 1041.178877543934 293.0256612081542
36 0.005 0.18 9 702.0173051284376 355.484106605873 354.8472876764002 1080.498001294894 1085.230462047298 1089.925415532323 979.7834154857279 293.8375064048105 1041.194895997976 293.0232671921511
37 0.005 0.185 8 702.9667866819977 357.4895231721994 356.8490533493053 1080.500709419847 1085.232259511504 1089.926328480171 979.8193906413447 293.8363443244749 1041.212179772309 293.0213157225001
38 0.005 0.19 8 703.934740232513 359.4941337677942 358.8503308470061 1080.502679296321 1085.233323779935 1089.926497480429 979.8555877412116 293.8359064696282 1041.228716344019 293.0197083802695
39 0.005 0.195 8 704.905555762876 361.4976581103211 360.8508269717524 1080.504326424217 1085.234127913796 1089.926412058683 979.8902093442867 293.836091315044 1041.245315234273 293.0183503070103
40 0.005 0.2 7 705.8602007303762 363.4998671205728 362.8502817749082 1080.504965492726 1085.233978894187 1089.925029019997 979.9287753826464 293.8368336881123 1041.261850411574 293.0172105369444
41 0.005 0.205 7 706.825652398339 365.5005144498394 364.8484456190164 1080.507208508272 1085.235319030618 1089.9257417955 979.9684551770898 293.8380672480241 1041.279191083908 293.0162530745405
42 0.005 0.21 7 707.7953284064231 367.4993619687277 366.845068495109 1080.508119831527 1085.235522731771 1089.924812911863 980.0052272644109 293.8397443880542 1041.296284380081 293.0154401222375
43 0.005 0.215 6 708.7539753862447 369.4962268470208 368.8399345774416 1080.509785088692 1085.23623642273 1089.924577388823 980.0487975348373 293.8418411979619 1041.313906394715 293.0147469655728
44 0.005 0.22 6 709.7159933052104 371.4908898066531 370.8328327130095 1080.511307108719 1085.236961111889 1089.924434317509 980.0904257518547 293.8443238594053 1041.331366032313 293.0141544210758
45 0.005 0.225 6 710.6817232486444 373.4831456048356 372.8235474516875 1080.512925826277 1085.237793149895 1089.92441010173 980.130796494257 293.847169742858 1041.349045992401 293.0136460378541
46 0.005 0.23 6 711.6488285649928 375.4727955610585 374.8118695688215 1080.514842743497 1085.23882083389 1089.924539781507 980.1703636556526 293.8503617343446 1041.367145543647 293.0132080979262
47 0.005 0.235 5 712.6109256368222 377.4597156359072 376.7976311213072 1080.518102964975 1085.24092368442 1089.926066091864 980.2173767487808 293.8539047919664 1041.385360768382 293.0128300406268
48 0.005 0.24 5 713.5623073260301 379.443708648066 378.7806647792744 1080.519035652561 1085.241026199223 1089.924959177805 980.2602836572906 293.8577855289065 1041.402707094551 293.0125031968187
49 0.005 0.245 5 714.5230448736295 381.4246160833003 380.7607959806019 1080.521481380415 1085.242688067619 1089.926154587787 980.3049520861722 293.8619923994794 1041.420775571193 293.0122215542964
50 0.005 0.25 5 715.4827445820064 383.4022741226368 382.7378529325748 1080.522331792757 1085.242790965963 1089.925086057714 980.3466416630592 293.866528252932 1041.438052425749 293.0119791151811
51 0.005 0.255 4 716.4378323851 385.3766073851095 384.7117099551473 1080.524076380754 1085.243304768834 1089.924995890679 980.3990697241583 293.8714132628951 1041.453886263917 293.0117718586956
52 0.005 0.26 4 717.3719730496719 387.3474390855962 386.6822401616419 1080.525669049785 1085.244186001468 1089.925027559697 980.4470460828164 293.8766260117202 1041.471823033188 293.011595467371
53 0.005 0.265 4 718.3221883571612 389.3146388114437 388.6492922415149 1080.527225300136 1085.244988938575 1089.925039723365 980.4955150618351 293.8821731048839 1041.489327015614 293.0114449863224
54 0.005 0.27 4 719.2745394606486 391.2780669062365 390.6127161796444 1080.528911756357 1085.245826921644 1089.925040898197 980.5432370006966 293.8880582414015 1041.507133551451 293.0113169488227
55 0.005 0.275 4 720.2234304265543 393.2375893550982 392.572372961444 1080.530452098911 1085.246629587192 1089.925046352193 980.5891397957688 293.8942850496497 1041.524865789689 293.0112083992892
56 0.005 0.28 4 721.1725192031139 395.1930807006378 394.5281286013582 1080.531510738899 1085.24721030446 1089.924911228082 980.6334463165406 293.9008598229331 1041.541691232849 293.0111166543953
57 0.005 0.285 4 722.1242677519029 397.1444393355828 396.4798722937905 1080.533513792451 1085.24824066351 1089.92509192803 980.6794432821196 293.9077890914261 1041.559922446601 293.0110394435543
58 0.005 0.29 3 723.0502826480872 399.0916872133421 398.4275802839904 1080.535887284453 1085.249081633459 1089.926102617198 980.7161812611145 293.9151314858539 1041.571724510051 293.0109749915999
59 0.005 0.295 3 723.972723319536 401.0346514467249 400.3711411664582 1080.537168082085 1085.249415038048 1089.925252907423 980.7677417327827 293.9228159464604 1041.589368114031 293.0109206541188
60 0.005 0.3 3 724.8953925442611 402.9732318804536 402.3104434670776 1080.539182040615 1085.250734220497 1089.926076276028 980.8205401990699 293.9308629500798 1041.607379060725 293.0108761831481
61 0.005 0.305 3 725.8300314595211 404.9073344626098 404.245369207442 1080.539708656793 1085.250727508955 1089.925022869593 980.8739119018776 293.9392951979447 1041.623753076087 293.0108402263035
62 0.005 0.31 3 726.7663756122848 406.8368644489646 406.1758175649819 1080.542151142771 1085.25239666161 1089.926303220499 980.9263480257214 293.9481111709914 1041.641872777453 293.0108113156657
63 0.005 0.315 3 727.6984206348766 408.7617241587012 408.1016894696792 1080.542776252898 1085.252341328966 1089.925118104572 980.9761118236612 293.9573236245326 1041.658659354616 293.010788277056
64 0.005 0.32 3 728.6300795152175 410.6818307999352 410.0228966925116 1080.545141740826 1085.253947600074 1089.926312643963 981.0272890215682 293.966938432547 1041.676898595385 293.0107700938138
65 0.005 0.325 3 729.5621880875824 412.5971125728172 411.939362070304 1080.545737160091 1085.253908968427 1089.925206731648 981.0758773910392 293.9769602968188 1041.693272491611 293.0107557856446
66 0.005 0.33 2 730.4478337039595 414.5077518192842 413.8511874529701 1080.532797950558 1085.256259568631 1089.924669438548 981.0780846408488 293.9876155869068 1041.69053163373 293.0107444507822
67 0.005 0.335 2 731.3524398276968 416.413528947979 415.7583153336615 1080.53443873808 1085.25686084636 1089.924979184421 981.1359279796098 293.9985896298573 1041.70473083165 293.0107363560306
68 0.005 0.34 2 732.2525946646072 418.3143447908316 417.6605949546947 1080.53633535588 1085.257877345434 1089.925247717826 981.1967210599989 294.0099444828912 1041.722488567227 293.0107306158221
69 0.005 0.345 2 733.1488367490837 420.2101182351237 419.5579057969889 1080.53803653096 1085.258827078764 1089.925386761664 981.2568451170381 294.0217198003181 1041.740485711665 293.0107268818347
70 0.005 0.35 2 734.0505735038713 422.1007943500081 421.4501740392296 1080.53934619237 1085.259533466054 1089.925412148744 981.3167516460309 294.0339378888922 1041.757671994189 293.0107247520599
71 0.005 0.355 2 734.9606366935438 423.9863126279286 423.3373339421732 1080.540631442112 1085.26018134771 1089.925481401706 981.3768484718292 294.0465986244859 1041.774171335233 293.0107239169647
72 0.005 0.36 2 735.8715321071485 425.8666083119161 425.2193230408202 1080.542087886666 1085.260871205296 1089.925487046891 981.4354274158982 294.0597176941135 1041.790720753619 293.0107241952479
73 0.005 0.365 2 736.7788808819651 427.7416269217688 427.0960861646212 1080.543463487155 1085.26156822354 1089.925568633633 981.4938915699337 294.0733050275805 1041.807460171997 293.0107253230982
74 0.005 0.37 2 737.6841931429005 429.611310832233 428.9675669732925 1080.544906964905 1085.262319434886 1089.925661705821 981.552473895213 294.0873533138572 1041.824421633276 293.0107271584239
75 0.005 0.375 2 738.5886210168261 431.4756078192844 430.8337121984491 1080.546484622638 1085.263093372257 1089.925749170713 981.6102053204128 294.1018719220946 1041.841654830914 293.0107295423498
76 0.005 0.38 2 739.4919364119203 433.334470460564 432.6944674706138 1080.548016987422 1085.263863794781 1089.925829297604 981.6675355706099 294.1168777925767 1041.85897883047 293.0107323017541
77 0.005 0.385 2 740.3941703803189 435.1878577826922 434.5497962462912 1080.549423865204 1085.264620352491 1089.925898409454 981.7247790994791 294.1323727121822 1041.876251164147 293.0107352633776
78 0.005 0.39 2 741.295770092622 437.0357271533072 436.3996562919276 1080.550873130568 1085.265358647482 1089.925957966491 981.7813785642803 294.1483698217857 1041.893287627237 293.0107382623023
79 0.005 0.395 2 742.1955611781721 438.878043559094 438.2440052044279 1080.552306573433 1085.266087344301 1089.926002097602 981.8385936324631 294.1648740624361 1041.910533352611 293.010741144885
80 0.005 0.4 2 743.0938767213194 440.7147754209516 440.0828127656025 1080.553633680658 1085.26684230892 1089.926052601555 981.8956209632482 294.1818880848386 1041.92792619417 293.010743789317
81 0.005 0.405 2 743.9901403793532 442.545889561806 441.9160400319031 1080.555094175636 1085.267580445993 1089.926093398593 981.9519224389661 294.1994105118306 1041.945287971369 293.0107461043163
82 0.005 0.41 2 744.8843895205999 444.3713579893486 443.7436576491021 1080.556665254028 1085.268323674116 1089.926138406282 982.0075014752208 294.2174542956648 1041.9627480638 293.0107480173072
83 0.005 0.415 2 745.7765917501521 446.1911616099324 445.5656403040785 1080.557976110749 1085.269050108598 1089.926200797396 982.0642575250237 294.2360246423448 1041.980656374702 293.0107494602726
84 0.005 0.42 2 746.6676838323368 448.0052765760328 447.3819624126955 1080.559556550579 1085.269799292646 1089.926206798585 982.1186582894937 294.2551212072634 1041.99779221223 293.0107504486061
85 0.005 0.425 2 747.5529222789005 449.8136763138775 449.1926007594424 1080.561025617219 1085.27055927631 1089.926289516638 982.1756780271387 294.2747493175229 1042.015207911036 293.0107510922105
86 0.005 0.43 2 748.4377726494371 451.6163476528661 450.9975375008672 1080.56255277654 1085.271281192286 1089.926288061791 982.2300785656927 294.2949277348031 1042.032641589932 293.010751385644
87 0.005 0.435 2 749.3204736728813 453.4132746006131 452.7967545067017 1080.563900626358 1085.271982344087 1089.926353386623 982.2860972320967 294.3156509777595 1042.049637199622 293.0107513528045
88 0.005 0.44 2 750.2020047522069 455.2044410380138 454.5902336891341 1080.565532302011 1085.272747430648 1089.926385527406 982.3413617972801 294.3369297321036 1042.067153349172 293.0107511880447
89 0.005 0.445 2 751.0801691019594 456.9898318268498 456.3779592537827 1080.566988203841 1085.273503290904 1089.926419017642 982.3966049999157 294.358771815764 1042.084523786988 293.0107509735897
90 0.005 0.45 2 751.9560260852003 458.7694371458541 458.1599198734532 1080.568416534472 1085.274241920834 1089.926445424533 982.4516665914316 294.381175013996 1042.101724886795 293.0107507783298
91 0.005 0.455 2 752.8300379393451 460.5432498806719 459.9361039603194 1080.569819185274 1085.274970076139 1089.926467491946 982.5064941013193 294.404147639827 1042.118819942659 293.0107506760557
92 0.005 0.46 2 753.7022099019592 462.3112615139867 461.7065036413504 1080.571270185679 1085.275747543209 1089.926495855207 982.5618975510783 294.4276963529843 1042.135918884462 293.010750732877
93 0.005 0.465 2 754.5718580716334 464.0734626036503 463.4711072946644 1080.572747318012 1085.276555455217 1089.926525107683 982.6162693974447 294.451813459042 1042.15296597865 293.0107509948796
94 0.005 0.47 2 755.4385080504042 465.8298484476432 465.2299104642779 1080.574205155933 1085.277348655143 1089.926550076406 982.6718702747023 294.4765160979804 1042.170120931146 293.0107514830897
95 0.005 0.475 2 756.3035150496987 467.5804208540098 466.9829116254042 1080.5755655867 1085.278102797123 1089.926569506748 982.7269728239207 294.5018027183845 1042.186995568738 293.0107521124977
96 0.005 0.48 2 757.1643835475614 469.3251697064101 468.7301015849989 1080.577042180858 1085.27889544391 1089.926602317924 982.7832561662135 294.5276809837042 1042.20431791576 293.0107530315938
97 0.005 0.485 2 758.0222885875978 471.0640989897429 470.4714856139179 1080.578555762852 1085.279720511511 1089.926624659388 982.8383655364132 294.5541557773196 1042.221762853761 293.0107541636285
98 0.005 0.49 2 758.8777332107081 472.7971978786977 472.2071294470603 1080.579984162274 1085.280481493899 1089.92664341699 982.8934141917754 294.5812305317169 1042.238856949357 293.0107554029423
99 0.005 0.495 2 759.7303085917755 474.5244630652175 473.9371589375793 1080.581385966756 1085.281246604563 1089.926658865549 982.949379500466 294.6089092304757 1042.25581219252 293.0107566831263
100 0.005 0.5 2 760.5799737734681 476.2458989060364 475.6614030677455 1080.582766219653 1085.282027083519 1089.926674356436 983.0052086611398 294.6371979548913 1042.272730591196 293.0107579524952
101 0.005 0.505 2 761.4263896576643 477.9614826629598 477.3798016354625 1080.584230298418 1085.282829936637 1089.926695287512 983.0608200889477 294.6660982783863 1042.28975592044 293.0107591629129
102 0.005 0.51 2 762.2697234617627 479.6711906760646 479.0923274993175 1080.585740427256 1085.283634913376 1089.926711964311 983.116119936066 294.6956129798999 1042.306803796128 293.0107602735768
103 0.005 0.515 2 763.1098814129642 481.3750113276642 480.7989697837488 1080.587263482499 1085.284437724273 1089.926731202738 983.172040341635 294.725751486455 1042.323826819472 293.0107612509614
104 0.005 0.52 2 763.9477212136536 483.072933735401 482.4997208715228 1080.588507825758 1085.285182818391 1089.926745536193 983.2288878017222 294.756512031461 1042.34077552151 293.0107620538063
105 0.005 0.525 2 764.7810728338648 484.7649413346268 484.1945688817208 1080.590101236455 1085.286038012492 1089.926769863265 983.2852496721547 294.7879035188215 1042.358049927712 293.0107628130464
106 0.005 0.53 2 765.6124906195358 486.4510392943209 485.8835156405809 1080.591470958456 1085.28679607963 1089.92677809524 983.3409784145064 294.8199189658392 1042.374687739045 293.0107633435235
107 0.005 0.535 2 766.4424523538205 488.1312202224477 487.5665548516422 1080.59278896017 1085.287510612609 1089.926790836639 983.3991862726647 294.8525653266789 1042.391490792302 293.0107636848232
108 0.005 0.54 2 767.2667164385095 489.8054770648503 489.243679950165 1080.594267053439 1085.288342476098 1089.926811850801 983.4559047492213 294.885846832056 1042.408602107635 293.0107639588363
109 0.005 0.545 2 768.0872676239946 491.4738078945151 490.9148881701461 1080.595659501599 1085.289124461986 1089.926830017561 983.5130663038886 294.9197677118361 1042.425543810518 293.0107641677902
110 0.005 0.55 2 768.9050173105065 493.1362113250259 492.5801773158418 1080.597017324319 1085.289884349323 1089.926842041471 983.5703085126045 294.9543294853569 1042.442378121839 293.010764310324
111 0.005 0.555 2 769.7189492403054 494.7926864366829 494.2395467942026 1080.598443479982 1085.290647291434 1089.926853833442 983.6275216502073 294.9895331735227 1042.459338467931 293.0107643992565
112 0.005 0.5600000000000001 2 770.5298937849537 496.4432329759628 495.8929945258694 1080.599877263121 1085.291414004482 1089.926866285495 983.6855426091427 295.0253839266632 1042.476139999862 293.0107644514598
113 0.005 0.5650000000000001 2 771.3378239526922 498.0878511385311 497.5405209540023 1080.601317178166 1085.292186426436 1089.926885095725 983.7423621491743 295.0618894575327 1042.492941880964 293.010764484362
114 0.005 0.5700000000000001 2 772.1425917875939 499.7265414098255 499.1821255010278 1080.602669869609 1085.292943786401 1089.926906372951 983.8012867780978 295.0990394759502 1042.509700149631 293.0107645088316
115 0.005 0.5750000000000001 2 772.9438983857563 501.3593034853829 500.8178081346222 1080.604320362134 1085.29369094295 1089.926916413234 983.8599742484646 295.136850945561 1042.526665472114 293.0107645730985
116 0.005 0.58 2 773.7427517582313 502.9861453874541 502.4475736419046 1080.605759114834 1085.294432829931 1089.926925180151 983.9177473689633 295.1753103640324 1042.543172655856 293.0107645812491
117 0.005 0.585 2 774.5383587391331 504.6070670764786 504.0714219135992 1080.607171624643 1085.295167101301 1089.926942578102 983.9769504827427 295.2144317957397 1042.560006204855 293.0107646241862
118 0.005 0.59 2 775.3306525949058 506.2220780669768 505.6893614647186 1080.608603742539 1085.295911093749 1089.926950716424 984.0352433064509 295.254211762686 1042.576558623635 293.0107646255191
119 0.005 0.595 2 776.1201923432734 507.8311797947402 507.3013936914272 1080.609944974232 1085.296605409121 1089.926961990676 984.0951009396008 295.2946689217783 1042.593199719849 293.0107646002442
120 0.005 0.6 2 776.9055287161333 509.4343764483103 508.9075235398722 1080.611404824062 1085.297372507612 1089.926978439385 984.1539873919299 295.3357805182642 1042.610040235107 293.0107646124471
121 0.005 0.605 2 777.6883297361073 511.0316753635158 510.5077561700912 1080.612782678443 1085.298087443253 1089.926988027541 984.2136504257636 295.3775570437019 1042.626652229044 293.0107646273189
122 0.005 0.61 2 778.4680703292548 512.6230818563948 512.1020976272805 1080.614197221835 1085.298805274427 1089.927000543174 984.2735143744987 295.4199980618 1042.64327975931 293.0107646222673
123 0.005 0.615 2 779.2453653980606 514.2086037716268 513.6905538682352 1080.615600695406 1085.299518655306 1089.927013286486 984.3333344000358 295.4631048387903 1042.659823277128 293.0107645961508
124 0.005 0.62 2 780.019070595053 515.7882508684608 515.2731335113428 1080.617068696383 1085.300224113174 1089.927023818535 984.3936465172853 295.5068793644361 1042.676316601507 293.0107645539571
125 0.005 0.625 2 780.7896092076357 517.3620301688552 516.8498443032416 1080.618379276167 1085.300942011308 1089.927036366885 984.4542407397979 295.551327438743 1042.692778305625 293.0107644944346
126 0.005 0.63 2 781.5573715120266 518.9299507314157 518.4206943093146 1080.619770359114 1085.301645503478 1089.927048709349 984.5150803715168 295.5964430239246 1042.709172632508 293.0107644151184
127 0.005 0.635 2 782.3223261819287 520.4920225713144 519.9856922783385 1080.621128315549 1085.302343154572 1089.927058569614 984.5760940688646 295.6422373571772 1042.725556177532 293.0107643106702
128 0.005 0.64 2 783.0840244650736 522.0482520792056 521.5448461890903 1080.622458489015 1085.303046323979 1089.927071541584 984.637272862655 295.6887098171326 1042.741920605027 293.0107641818771
129 0.005 0.645 2 783.8427196734349 523.5986508110329 523.0981663168233 1080.623796219252 1085.303743090403 1089.927083100505 984.698440053953 295.7358499282015 1042.758266470792 293.0107640244998
130 0.005 0.65 2 784.5985483329823 525.1432291758463 524.6456632301672 1080.625148629724 1085.304459646189 1089.927092175447 984.7599488107603 295.7836682247172 1042.774582851739 293.0107638435595
131 0.005 0.655 2 785.3513561765816 526.681997428353 526.1873464268715 1080.62650788487 1085.305180662986 1089.927103176677 984.8216279638543 295.832161289921 1042.790965326916 293.0107636456734
132 0.005 0.66 2 786.1011513484165 528.2149656089714 527.7232257309676 1080.627834578366 1085.305897074714 1089.927113038704 984.8837284783378 295.8813322370141 1042.807196736174 293.010763430046
133 0.005 0.665 2 786.8481192425022 529.7421427326697 529.2533100706087 1080.629159307843 1085.306615606329 1089.927124613645 984.945615174066 295.9311831095708 1042.823412093803 293.0107631963618
134 0.005 0.67 2 787.5925211314006 531.2635443735923 530.7776133009148 1080.630600749742 1085.307319749166 1089.927135384634 985.0080342553823 295.9817119838559 1042.839630725143 293.0107629531272
135 0.005 0.675 2 788.3337560709156 532.779183867035 532.2961490085071 1080.631886914386 1085.308029718593 1089.927145518599 985.0710200906925 296.0329176692309 1042.855718824304 293.0107627037208
136 0.005 0.68 2 789.0726719415027 534.2890733731643 533.8089295483915 1080.633157890744 1085.308710594317 1089.927153488435 985.1340230814392 296.0847967270782 1042.871690470866 293.0107623945959
137 0.005 0.6850000000000001 2 789.8074694221472 535.7932205931418 535.3159629332795 1080.634494775824 1085.309437164266 1089.927166746711 985.1972186360198 296.1373686044403 1042.888021707728 293.010762153632
138 0.005 0.6900000000000001 2 790.5400881804323 537.291642547732 536.8172651904965 1080.635803684821 1085.310132963814 1089.927175077606 985.2596364264754 296.1906135731658 1042.903913245798 293.010761889255
139 0.005 0.6950000000000001 2 791.2698173268412 538.7843489366163 538.3128459068871 1080.63712476982 1085.310823061104 1089.927187637619 985.3238138883002 296.2445381447946 1042.920073691037 293.010761657662
140 0.005 0.7000000000000001 2 791.9973371512466 540.2713570073807 539.8027211529387 1080.638399039738 1085.311553885826 1089.927197687553 985.3871794348654 296.2991414244093 1042.935854757581 293.0107613854038
141 0.005 0.705 2 792.7213467926468 541.7526766209359 541.2869018297547 1080.639687397587 1085.312229610395 1089.927212440781 985.4516885501135 296.3544286196461 1042.95194862213 293.0107611475806
142 0.005 0.71 2 793.4429614664725 543.2283249857572 542.7654042529717 1080.640986900954 1085.312907832616 1089.927220926224 985.5148469137839 296.4103813904334 1042.967723704973 293.0107608733344
143 0.005 0.715 2 794.1616099481024 544.6983127909642 544.238239379197 1080.64227094461 1085.313579658354 1089.927230647328 985.5791856808895 296.467018323257 1042.983755865642 293.0107606332732
144 0.005 0.72 2 794.8775957433543 546.1626577462381 545.7054243599334 1080.6435446354 1085.314252374386 1089.927241752204 985.6429619193797 296.5243307819892 1042.999441994784 293.0107603588771
145 0.005 0.725 2 795.5907900219167 547.6213713053814 547.1669707840938 1080.644833910958 1085.314923267385 1089.927253340612 985.7083792645179 296.5823242642458 1043.015434793359 293.0107601197581
146 0.005 0.73 2 796.3015015625657 549.074473244646 548.6228976214186 1080.646124532599 1085.315591259128 1089.927262113292 985.7730846416781 296.640994123238 1043.030933160079 293.0107598450151
147 0.005 0.735 2 797.0096065055168 550.5219741283647 550.073215866756 1080.647399334886 1085.316234978448 1089.927271916503 985.8386999825309 296.7003406448281 1043.046790623566 293.0107595525905
148 0.005 0.74 2 797.713691893649 551.9638876416966 551.5179393461098 1080.648757123934 1085.316941809017 1089.927284988218 985.9037284391023 296.7603685948995 1043.062789163797 293.0107593467221
149 0.005 0.745 2 798.4163412865122 553.4002333112732 552.9570864772735 1080.649960898536 1085.317573553667 1089.927294005412 985.968760749639 296.8210682100669 1043.078166512985 293.0107590781531
150 0.005 0.75 2 799.1164532639466 554.8310235502254 554.3906697156054 1080.651161174333 1085.318197166617 1089.927297382178 986.0349514306153 296.8824430316594 1043.093764421446 293.0107587816557
151 0.005 0.755 2 799.8129535727662 556.2562735579711 555.8187049577133 1080.652442347167 1085.31887441543 1089.927310450322 986.100627608541 296.9444923912804 1043.109527356451 293.0107585259563
152 0.005 0.76 2 800.506723978384 557.6759997802907 557.241207911485 1080.653673894919 1085.319516653567 1089.92731907776 986.1667687482169 297.0072204799526 1043.125117445217 293.0107582858572
153 0.005 0.765 2 801.1984333854284 559.0902191730705 558.6581952866713 1080.654884245536 1085.32015048249 1089.927325154877 986.2328634176587 297.0706199530201 1043.140647733951 293.0107580480246
154 0.005 0.77 2 801.8874571474104 560.498946825628 560.0696823065539 1080.656141803312 1085.320794908259 1089.927337367666 986.2988010284353 297.1346869718483 1043.156171562072 293.0107578127117
155 0.005 0.775 2 802.5736850898826 561.9021990754247 561.4756854571419 1080.657386087514 1085.321432968367 1089.927346847531 986.3652780911656 297.1994214510208 1043.171718453449 293.0107575849083
156 0.005 0.78 2 803.2571581276089 563.2999929708963 562.8762210528369 1080.658592180251 1085.322054593221 1089.927356832483 986.4320531106156 297.2648243275358 1043.187183093337 293.0107573683601
157 0.005 0.785 2 803.9380327298686 564.6923442031159 564.2713051171866 1080.659762438057 1085.322668693001 1089.927365215997 986.4989935614814 297.3308998606376 1043.202584728661 293.0107571607757
158 0.005 0.79 2 804.6164164195512 566.0792705096582 565.6609548290861 1080.660971580986 1085.323284242538 1089.927369363132 986.566237679754 297.3976426590681 1043.21797780409 293.0107569637851
159 0.005 0.795 2 805.2921084787494 567.4607872004069 567.0451855504089 1080.662204200583 1085.323873498003 1089.927371005086 986.6330186783208 297.4650504095508 1043.233411293104 293.0107567777935
160 0.005 0.8 2 805.9653172290878 568.8369113673706 568.4240146604479 1080.663416183324 1085.324488560594 1089.927379558944 986.7003819648543 297.5331216341042 1043.248634013709 293.0107565988565
161 0.005 0.805 2 806.6357583500395 570.2076597105827 569.797458344062 1080.664598025458 1085.325094978194 1089.927387616671 986.7677590933176 297.6018578473 1043.263917977701 293.0107564273728
162 0.005 0.8100000000000001 2 807.3035718963584 571.5730488136254 571.165533298652 1080.665785464999 1085.325704472298 1089.927397558065 986.8356566806274 297.6712526405763 1043.279208344201 293.0107562607745
163 0.005 0.8150000000000001 2 807.9681785313122 572.9330957132122 572.5282567034136 1080.666946571751 1085.326306543221 1089.927406194804 986.9036742300774 297.7413106822473 1043.294146420056 293.0107560992381
164 0.005 0.8200000000000001 2 808.6303089752013 574.2878170094887 573.8856451419445 1080.668113127374 1085.326908200684 1089.927415567096 986.9716689413727 297.8120286776759 1043.309570990855 293.010755946518
165 0.005 0.8250000000000001 2 809.2902148829983 575.6372308570793 575.2377159148797 1080.66926799566 1085.327496038379 1089.927421026817 987.0393939655244 297.8834072285867 1043.324717517695 293.0107558115558
166 0.005 0.8300000000000001 2 809.946659722747 576.9813539146149 576.5844857222835 1080.670414110748 1085.328095316915 1089.927431738176 987.1076024184613 297.9554430834139 1043.339858970859 293.0107556878265
167 0.005 0.835 2 810.6015128908907 578.3202040919195 577.9259720864281 1080.671564022861 1085.328681601899 1089.927439182527 987.1762412011608 298.0281367078089 1043.354975167336 293.0107555748837
168 0.005 0.84 2 811.2537572888895 579.6537974636703 579.2621922889523 1080.672694187734 1085.329264191679 1089.927448853749 987.2449221063171 298.101484625224 1043.370006403375 293.0107554755282
169 0.005 0.845 2 811.9035413176937 580.9821527381022 580.5931644850259 1080.673834981465 1085.329842313396 1089.927456390917 987.3135332789466 298.1754785494112 1043.385009501142 293.0107553905707
170 0.005 0.85 2 812.5507949684879 582.3052868060267 581.9189061904766 1080.67497031521 1085.330418587202 1089.927462903343 987.3825848843195 298.2501233685402 1043.400009116972 293.0107553165843
171 0.005 0.855 2 813.1953827047895 583.623216441099 583.2394331143649 1080.676106547002 1085.330995242225 1089.927473616886 987.4515106748429 298.3254245796732 1043.414976612086 293.0107552548583
172 0.005 0.86 2 813.8377890410857 584.9359588401842 584.5547627722874 1080.677227938465 1085.331565176716 1089.927482998195 987.5205274916191 298.4013783277737 1043.429893542118 293.0107552022077
173 0.005 0.865 2 814.4776197164762 586.2435300885985 585.8649112433342 1080.678428476397 1085.332128691666 1089.927491186863 987.589532541288 298.4779759888601 1043.444838246858 293.0107551611247
174 0.005 0.87 2 815.1149571158484 587.5459496912052 587.1698974052457 1080.679545862114 1085.332687580799 1089.927496157502 987.6588002632905 298.5552191448965 1043.459729964483 293.010755128776
175 0.005 0.875 2 815.749456939164 588.8432362468507 588.4697400297832 1080.68064508626 1085.333247813883 1089.927504642042 987.7283010445061 298.6331100678415 1043.474552695056 293.0107551059943
176 0.005 0.88 2 816.381622131246 590.1354040974776 589.7644554596252 1080.681748705902 1085.333813335978 1089.92751687831 987.7983098406291 298.7116441612437 1043.489277503063 293.0107550909383
177 0.005 0.885 2 817.0115568240675 591.4224734188726 591.0540619169676 1080.682835701928 1085.334362507395 1089.927522502384 987.8680161403438 298.7908220881538 1043.504065184742 293.010755082025
178 0.005 0.89 2 817.6388766555082 592.7044618842632 592.3385767820191 1080.683933830394 1085.334913139928 1089.927532052964 987.9376012502075 298.8706316887717 1043.518816564776 293.0107550793687
179 0.005 0.895 2 818.2639528734189 593.9813868621866 593.6180174213405 1080.685033289457 1085.335458730407 1089.927538767718 988.0075656140023 298.9510800884133 1043.533531897623 293.0107550793856
180 0.005 0.9 2 818.8864448395424 595.2532662673007 594.8924020411773 1080.686057331043 1085.33599129975 1089.927544208229 988.0777977605316 299.032160572675 1043.548206501817 293.0107550824713
181 0.005 0.905 2 819.5065732221451 596.5201183522033 596.1617490590365 1080.687130480466 1085.33653438463 1089.927552593746 988.1479549528377 299.1138745812148 1043.562874402111 293.0107550922118
182 0.005 0.91 2 820.124337102851 597.7819607690346 597.4260757959429 1080.688247336666 1085.337065596467 1089.927560089559 988.2182214186022 299.1962200581968 1043.577539896667 293.0107551069148
183 0.005 0.915 2 820.7394940789674 599.0388108721309 598.6853998612862 1080.68933303997 1085.337604305642 1089.927569471047 988.2883847780586 299.2791950778368 1043.59214755021 293.0107551267074
184 0.005 0.92 2 821.3524349423251 600.2906867395864 599.939739354816 1080.690411788501 1085.33813351402 1089.927576018549 988.3589934911979 299.3628030304437 1043.606722534166 293.0107551504167
185 0.005 0.925 2 821.9631756736489 601.5376050535756 601.1891112203267 1080.691464010803 1085.338657749433 1089.927581499003 988.4297313806601 299.4470429264866 1043.621398532538 293.0107552060978
186 0.005 0.93 2 822.5723767202887 602.7795853504907 602.4335346103412 1080.692518883818 1085.339172908182 1089.927590401367 988.4997458439083 299.5318926579471 1043.635745143224 293.0107552315544
187 0.005 0.9350000000000001 2 823.1782470388775 604.016644526699 603.6730265034035 1080.693563348244 1085.339696768856 1089.927598030521 988.5708833251582 299.6173806234695 1043.650363404428 293.010755289996
188 0.005 0.9400000000000001 2 823.7817014728513 605.2488018968162 604.9076062202979 1080.694586949309 1085.340211007905 1089.927604938591 988.6413102237954 299.7034727540548 1043.664669840547 293.0107553264105
189 0.005 0.9450000000000001 2 824.3828063237117 606.4760731128608 606.1372894290619 1080.695634286451 1085.340731950825 1089.927613542608 988.7124128973797 299.7901949497967 1043.679252545745 293.0107553953593
190 0.005 0.9500000000000001 2 824.9816647128355 607.6984793535469 607.36209673473 1080.696680304676 1085.341237464449 1089.927620039783 988.7834324413175 299.8775240993842 1043.693527143835 293.0107554410337
191 0.005 0.9550000000000001 2 825.5781591770352 608.9160348168432 608.5820432112158 1080.697764217277 1085.341761795556 1089.927628226434 988.8548103175553 299.9654666081785 1043.708014368199 293.0107555179592
192 0.005 0.96 2 826.1723738738312 610.1287608713433 609.7971489593652 1080.698781060269 1085.342283022979 1089.927637583217 988.9255776428126 300.0540013738809 1043.722110124308 293.0107555711548
193 0.005 0.965 2 826.7643360075997 611.336672231733 611.0074301459662 1080.699804674344 1085.342806345123 1089.927643852236 988.9970263337843 300.1431511747942 1043.736533068713 293.0107556565096
194 0.005 0.97 2 827.3538188827559 612.5397884499259 612.2129061113466 1080.700810984527 1085.343316774441 1089.92765164301 989.0678904137565 300.2328772225673 1043.750642542722 293.0107557192409
195 0.005 0.975 2 827.9409012666314 613.7381256282373 613.413593138246 1080.701841719467 1085.343834634743 1089.927658417829 989.1394821288031 300.3231989907949 1043.765019240364 293.0107558157798
196 0.005 0.98 2 828.5260028596231 614.9317041612557 614.6095107496907 1080.702852886783 1085.344341176644 1089.927665668961 989.2104207785973 300.4140840714313 1043.779084612194 293.0107558898342
197 0.005 0.985 2 829.1087177491032 616.1205390466305 615.8006748547708 1080.703872466493 1085.344857815494 1089.927674979775 989.2819908913017 300.5055607833008 1043.793396158286 293.0107559960489
198 0.005 0.99 2 829.6892407335681 617.3046509155115 616.9871051655374 1080.704788377404 1085.345360750757 1089.927684302007 989.3531697189721 300.5975962970657 1043.807377066113 293.0107560789926
199 0.005 0.995 2 830.2681744696675 618.4840552170701 618.1688179742169 1080.705729058081 1085.345835849855 1089.927682438691 989.4246077369561 300.6902095880384 1043.821531433837 293.0107561576104
200 0.005 1 2 830.8436029667628 619.658768166146 619.3458299710517 1080.706835044393 1085.34638053547 1089.927696470844 989.4959692202709 300.7834033463716 1043.83582995278 293.0107563071059
201 0.005 1.005 2 831.4177754467369 620.8288109683884 620.5181613618172 1080.707744669789 1085.34685874 1089.927705871652 989.5673737336977 300.8771377443709 1043.8496462532 293.0107564086564
202 0.005 1.01 2 831.9895502091101 621.9942000418154 621.6858286943121 1080.70871410656 1085.347334140538 1089.927709150085 989.6395021297971 300.9714517044666 1043.863685676467 293.010756494735
203 0.005 1.015 2 832.5582534017204 623.1549517529219 622.8488485742456 1080.709753859466 1085.347860288646 1089.9277188343 989.7110510539708 301.0663306862809 1043.877836009751 293.0107566488933
204 0.005 1.02 2 833.125534055593 624.3110864600208 624.0072407191532 1080.710694939067 1085.348329055749 1089.927727518838 989.7824075669263 301.1617446859288 1043.891552492758 293.0107567582996
205 0.005 1.025 2 833.6907670931865 625.4626205803896 625.161021981346 1080.7116483257 1085.348810782356 1089.927727559444 989.8544696047787 301.2577209834531 1043.905494787587 293.0107568475588
206 0.005 1.03 2 834.2529257725906 626.6095704954603 626.3102093173485 1080.712727198614 1085.349388423858 1089.927743691155 989.9261427862174 301.354263786429 1043.919589029326 293.0107570033562
207 0.005 1.035 2 834.8136788027501 627.7519561112691 627.4548218954114 1080.713672577164 1085.349904003476 1089.927754338572 989.9977118178954 301.4513358367524 1043.93320236008 293.0107571136359
208 0.005 1.04 2 835.3725621605605 628.8897932145784 628.5948761617694 1080.714654917006 1085.350421532587 1089.927755311665 990.0699357656545 301.5489558131907 1043.947087888681 293.0107572082446
209 0.005 1.045 2 835.9280843083799 630.0230988653451 629.7303891020726 1080.71568271833 1085.350988669838 1089.927769471846 990.1416731185755 301.6471403868774 1043.961040268263 293.0107573689162
210 0.005 1.05 2 836.4820247407574 631.151892902721 630.8613798359163 1080.716626919945 1085.351503248109 1089.927775640027 990.2133341557543 301.745838761317 1043.974588745509 293.0107574834346
211 0.005 1.055 2 837.0340147928141 632.2761911062516 631.9878647359581 1080.717563428965 1085.352011585677 1089.927777631738 990.285773825542 301.8450815509758 1043.98834336506 293.0107575813228
212 0.005 1.06 2 837.5829652691215 633.3960100949234 633.1098607504317 1080.718599722153 1085.352579078489 1089.927788634171 990.357638647418 301.9448743702415 1044.002238635008 293.0107577434349
213 0.005 1.065 2 838.1304779713956 634.5113694688403 634.2273868214245 1080.719530484529 1085.353087187664 1089.927796478247 990.4294706495446 302.0451701994991 1044.015687331797 293.0107578591026
214 0.005 1.07 2 838.6760067930285 635.6222844600902 635.3404587758822 1080.720478019794 1085.353594041948 1089.927798286364 990.5018356663778 302.1460022237251 1044.02935718977 293.0107579582708
215 0.005 1.075 2 839.2189879892678 636.7287723050244 636.4490938049425 1080.721460733595 1085.354154913563 1089.927811954322 990.5742998908574 302.2473701855455 1044.043150784791 293.0107581227628
216 0.005 1.08 2 839.760380882234 637.8308519301074 637.553310589807 1080.722371987272 1085.354655011456 1089.927820974525 990.6460991707837 302.3492326049506 1044.056520605564 293.0107582462717
217 0.005 1.085 2 840.2997808909316 638.9285396726723 638.6531252602977 1080.72328804259 1085.355151935306 1089.927820402012 990.7184162711948 302.4516258901889 1044.070094731868 293.0107583583237
218 0.005 1.09 2 840.836129115776 640.021851790351 639.7485547830764 1080.72428863171 1085.355693070436 1089.927828376614 990.7904202312127 302.5545514526173 1044.083872400461 293.0107585367819
219 0.005 1.095 2 841.3710908467342 641.1108078901922 640.8396181589836 1080.725186957176 1085.356187576098 1089.927839980244 990.86224443984 302.6579605875377 1044.097169578162 293.0107586757848
220 0.005 1.1 2 841.9036565308483 642.195425678563 641.9263329762445 1080.72610779405 1085.356661537538 1089.927839337844 990.9348307519971 302.7618881521334 1044.110443981466 293.0107588056136
221 0.005 1.105 2 842.4336834930592 643.2757117829751 643.0087076995262 1080.727106087092 1085.357193514264 1089.927849265164 991.006453718488 302.866337792343 1044.123990166054 293.0107590029501
222 0.005 1.11 2 842.961905347694 644.3516960302475 644.0867693291236 1080.728005371322 1085.357674682959 1089.9278573131 991.0784063431942 302.9712591555055 1044.137165563556 293.0107591626904
223 0.005 1.115 2 843.4889768892713 645.4233929806913 645.1605333628117 1080.728897535543 1085.358149121111 1089.927855991511 991.1509017700224 303.0766827591402 1044.150545081608 293.0107593119766
224 0.005 1.12 2 844.0134580980749 646.490817223398 646.2300156452948 1080.729839709664 1085.358656137488 1089.927863508574 991.2231903216077 303.182624772268 1044.163950872109 293.0107594888528
225 0.005 1.125 2 844.5360463572089 647.5539861259437 647.2952330117716 1080.730782544635 1085.359146924474 1089.927870152108 991.2948926624168 303.28904965918 1044.177257711555 293.0107596746807
226 0.005 1.13 2 845.0563510410791 648.6129173772548 648.3562030859756 1080.731686183698 1085.359631441698 1089.927871589149 991.3671039591911 303.3959615656213 1044.190512865488 293.0107598606562
227 0.005 1.135 2 845.5743497456942 649.6676274556046 649.4129423930151 1080.732589695154 1085.360114776206 1089.927878503739 991.4393944730617 303.5033595072293 1044.203729961194 293.0107600461685
228 0.005 1.14 2 846.0906658899673 650.7181326582913 650.4654676791628 1080.733494854469 1085.360599068675 1089.92788430011 991.5115300939162 303.6112386364294 1044.216932861362 293.0107602314809
229 0.005 1.145 2 846.6050283239838 651.7644493341761 651.5137951969185 1080.734395614829 1085.361080246394 1089.927891304849 991.5836627242862 303.7195983059707 1044.230102166935 293.0107604166524
230 0.005 1.15 2 847.1173789934579 652.8065941724598 652.5579416689635 1080.735317027868 1085.361558367075 1089.927897516481 991.6554580951052 303.8284276733322 1044.243269055453 293.0107606009803
231 0.005 1.155 2 847.6277253682445 653.844583812034 653.5979233676711 1080.73629151043 1085.362033953341 1089.927905020231 991.727757253001 303.937730614094 1044.25635886772 293.0107607843776
232 0.005 1.16 2 848.1362178067407 654.8784342079879 654.6337564969353 1080.737188469105 1085.362528459771 1089.927910508673 991.8003904849493 304.0475050825676 1044.269460817621 293.0107609668026
233 0.005 1.165 2 848.6427469265175 655.9081621637508 655.6654578741274 1080.738070418576 1085.363020647167 1089.927919083337 991.8726591945707 304.1577453579582 1044.282508227532 293.0107611478688
234 0.005 1.17 2 849.1473758768462 656.9337847181016 656.6930445128287 1080.738964418063 1085.363509799516 1089.927923838421 991.9447077225676 304.2684426483768 1044.295553240736 293.010761327275
235 0.005 1.175 2 849.6500351963236 657.9553177867323 657.7165324736595 1080.739860228134 1085.363991802405 1089.927929392337 992.0169174421509 304.3796017151985 1044.308502192218 293.0107615055486
236 0.005 1.18 2 850.1507981149826 658.9727784276066 658.7359383883484 1080.74069432493 1085.3644782244 1089.927933008154 992.0891385636312 304.491208116313 1044.321457791618 293.0107616832416
237 0.005 1.185 2 850.649598466826 659.986182380031 659.7512785659493 1080.741562614482 1085.364955326335 1089.927938162544 992.1610577263049 304.6032728935452 1044.334385536015 293.0107618605487
238 0.005 1.19 2 851.1463623485035 660.9955440763048 660.7625685114408 1080.742438137871 1085.36543580105 1089.927945267617 992.2330794313392 304.7157880059801 1044.347216262717 293.0107620380414
239 0.005 1.195 2 851.6411927182481 662.000880215268 661.7698237741478 1080.743311902559 1085.365910881385 1089.927949843939 992.3050113057769 304.828752552934 1044.360078389162 293.0107622168784
240 0.005 1.2 2 852.1340779300911 663.0022078099206 662.7730609783147 1080.744186226356 1085.366387793442 1089.927956294481 992.3770055153833 304.9421564338584 1044.3729476403 293.0107623957801
241 0.005 1.205 2 852.6251914764113 663.9995419743052 663.772295907833 1080.745047462422 1085.366864102475 1089.927961578153 992.4489733987903 305.0560052552013 1044.385770438525 293.0107625747812
242 0.005 1.21 2 853.1143104411445 664.9928981648625 664.7675440356227 1080.745918147732 1085.367336193084 1089.927966103058 992.5209354464592 305.1702947416408 1044.398546704619 293.0107627540674
243 0.005 1.215 2 853.6015487583967 665.9822921846256 665.7588212377508 1080.746783629536 1085.367807354359 1089.92797144564 992.5927706587757 305.2850163079192 1044.411301710632 293.0107629345943
244 0.005 1.22 2 854.0869563390954 666.9677402664745 666.746143602105 1080.74764942067 1085.368276509578 1089.927977183063 992.6646709341063 305.4001601270555 1044.424025566044 293.0107631154353
245 0.005 1.225 2 854.570494625463 667.9492574633953 667.7295262134888 1080.74851260678 1085.368747046538 1089.927982621554 992.7366362766912 305.5157359067089 1044.436729913323 293.0107632977274
246 0.005 1.23 2 855.0521304723062 668.9268588419822 668.7089845623707 1080.749365513233 1085.369209074382 1089.927986571287 992.8082443573345 305.6317327857599 1044.449399674126 293.010763482169
247 0.005 1.235 2 855.53182994242 669.900559318728 669.6845336155238 1080.750210666849 1085.369670870792 1089.9279893844 992.8800868729115 305.7481542733678 1044.462027778804 293.0107636691039
248 0.005 1.24 2 856.0096779415079 670.8703735988167 670.6561882885482 1080.751081353452 1085.370138304123 1089.927997967527 992.9519301283328 305.8649926051661 1044.474541340522 293.0107638575916
249 0.005 1.245 2 856.4856888179556 671.8363158190353 671.6239627839336 1080.751908171185 1085.370594916227 1089.928002197182 993.0237080222779 305.9822358433167 1044.486999134586 293.0107640466642
250 0.005 1.25 2 856.9598405556014 672.7983985600324 672.5878633350582 1080.752743489871 1085.371052103114 1089.928008914771 993.0954503801819 306.0998899195176 1044.499437521526 293.0107642350203
251 0.005 1.255 2 857.432185219655 673.7566335969018 673.54788483297 1080.753579232536 1085.371505536665 1089.928012642956 993.1671837279754 306.2179623540688 1044.511834306229 293.0107644258642
252 0.005 1.26 2 857.9027002003464 674.7110333888988 674.5040601266438 1080.75440682538 1085.371950962775 1089.928016201976 993.238773137919 306.3364370174417 1044.524199787819 293.0107646186924
253 0.005 1.265 2 858.3713226471443 675.6616151129034 675.4564117322755 1080.755252705389 1085.372394265403 1089.928020121398 993.3107950588451 306.4553176742281 1044.536671482374 293.0107648150964
254 0.005 1.27 2 858.8382486545356 676.6083972861596 676.4049578114597 1080.756091717812 1085.372837806742 1089.928023950368 993.3818695429078 306.5745933015169 1044.548969820474 293.0107650122632
255 0.005 1.275 2 859.3033645220324 677.5513950987732 677.349714852193 1080.756916214213 1085.373286157438 1089.928029023662 993.4534740936383 306.6942572011242 1044.561284562139 293.0107652105877
256 0.005 1.28 2 859.7666893566908 678.4906869186143 678.2907773218981 1080.757671683266 1085.373726350334 1089.928037149746 993.5278642480304 306.8143154126053 1044.573523221645 293.0107654077182
257 0.005 1.285 2 860.2280906839617 679.4262010644433 679.2280575733527 1080.758501130924 1085.374158062242 1089.928039288907 993.5991064681186 306.9347662203492 1044.585761188706 293.0107655995549
258 0.005 1.29 2 860.6871782021835 680.3579617976343 680.161569900478 1080.759308373614 1085.374604535458 1089.928046874019 993.6704131333898 307.0556011881888 1044.597932163522 293.010765791449
259 0.005 1.295 2 861.1448683582254 681.2859880728799 681.091335841304 1080.760110407621 1085.375040872923 1089.928048748866 993.7417937974569 307.1768190331226 1044.610139038445 293.0107659825381
260 0.005 1.3 2 861.6008936351914 682.2102983123037 682.0173749446311 1080.760932939004 1085.375472947251 1089.928053384948 993.8130041243991 307.2984169173929 1044.622311195202 293.010766173972
261 0.005 1.305 2 862.0551416748098 683.1309102368954 682.939705618045 1080.761750404879 1085.375903727455 1089.928057764408 993.8840327251309 307.4203865333076 1044.63445277099 293.0107663654322
262 0.005 1.31 2 862.5075970770388 684.0478413053758 683.8583455315093 1080.762563593533 1085.376332377318 1089.928062020152 993.9553553189205 307.5427398537826 1044.646570971306 293.0107665571747
263 0.005 1.315 2 862.9583212810269 684.9611086216585 684.7733119826589 1080.763391162461 1085.376761177044 1089.928067582364 994.0262606830638 307.6654551757894 1044.658658074509 293.0107667510164
264 0.005 1.32 2 863.4070435165771 685.8707288826946 685.684622309956 1080.764192725803 1085.377186151855 1089.928071775548 994.0972335477908 307.7885380057549 1044.67071800683 293.0107669455053
265 0.005 1.325 2 863.8542591606341 686.7767181640311 686.5922927690428 1080.764996954369 1085.377607464776 1089.928076839102 994.1681655311282 307.9119818430923 1044.682743778409 293.010767140411
266 0.005 1.33 2 864.2997732859512 687.6790923912852 687.4963395216213 1080.765804540085 1085.378026131934 1089.928081230406 994.2389550284163 308.0357857882706 1044.694743160733 293.0107673339112
267 0.005 1.335 2 864.7435485766803 688.5778679918559 688.3967788859791 1080.766599722924 1085.378445740716 1089.928086260649 994.309799075351 308.1599455197592 1044.706778689833 293.0107675272865
268 0.005 1.34 2 865.1856133503043 689.473060797529 689.2936269298243 1080.767386692085 1085.378863666699 1089.928090826996 994.3804608654962 308.2844635674246 1044.718769077492 293.0107677221127
269 0.005 1.345 2 865.6259710033429 690.3646863342587 690.1868993644794 1080.768173184728 1085.379280129645 1089.928095581471 994.4513073146893 308.4093284821273 1044.730723500553 293.0107679157657
270 0.005 1.35 2 866.0645906437844 691.2527604494152 691.0766121866324 1080.768952872764 1085.379690172616 1089.928100287693 994.5220412028477 308.5345368903183 1044.742641390549 293.0107681095103
271 0.005 1.355 2 866.5015379687886 692.137298622704 691.9627808990243 1080.769730122689 1085.380101451398 1089.928104550287 994.5926262049819 308.6600910132511 1044.754522351376 293.0107683028475
272 0.005 1.36 2 866.9368034275839 693.0183157634835 692.8454205754743 1080.770500531697 1085.380510192998 1089.928114105487 994.6631590553764 308.7859920379887 1044.766387573489 293.0107684958098
273 0.005 1.365 2 867.3704339805237 693.8958277837324 693.7245470897009 1080.771277817138 1085.380920055227 1089.928115580635 994.733587821936 308.9122328940207 1044.778182729474 293.0107686865873
274 0.005 1.37 2 867.802367362258 694.7698488108419 694.6001747669378 1080.772036046342 1085.381327971332 1089.928121091677 994.8040170475105 309.0388056576036 1044.790007489366 293.0107688755966
275 0.005 1.375 2 868.2327939550287 695.6403942615439 695.4723187231674 1080.772823990174 1085.381738181398 1089.928126100976 994.8744299824255 309.1657070852153 1044.801783102967 293.0107690628645
276 0.005 1.38 2 868.6613781110028 696.5074784849641 696.3409938866383 1080.773598337662 1085.382145545752 1089.92813023581 994.9445916214274 309.2929382857761 1044.813550407022 293.0107692482071
277 0.005 1.385 2 869.0883124266084 697.3711162848813 697.2062150892805 1080.774438597544 1085.382555183641 1089.928133795294 995.0147359325745 309.4204895910098 1044.825248638439 293.0107694296432
278 0.005 1.39 2 869.5135698592982 698.2313226269787 698.0679970438526 1080.775198413559 1085.382963177414 1089.928136714163 995.0848430976483 309.5483720792139 1044.836937753129 293.0107696075511
279 0.005 1.395 2 869.9372486717185 699.0881115045596 698.9263542266871 1080.776073736953 1085.383366583365 1089.928138698877 995.1549081379218 309.6765695984212 1044.848615036305 293.0107697842649
280 0.005 1.4 2 870.35927705302 699.9414980444814 699.7813011019931 1080.776830548876 1085.383773678495 1089.92814501735 995.2247271174613 309.8050866567146 1044.860192828687 293.0107699597358
281 0.005 1.405 2 870.7797159244832 700.7914965463928 700.632852446025 1080.777584932846 1085.384174209844 1089.928147992904 995.294719212738 309.9339220440643 1044.871734050824 293.0107701337644
282 0.005 1.41 2 871.1985948611523 701.6381205660344 701.4810222592066 1080.77832423362 1085.38457424486 1089.928151265748 995.3645039468641 310.0630630569564 1044.883204498035 293.0107703062429
283 0.005 1.415 2 871.6157872098041 702.4813844680607 702.3258249794907 1080.779068470815 1085.384974574726 1089.928154840781 995.4344023734985 310.1925188847557 1044.894632224385 293.0107704782023
284 0.005 1.42 2 872.0313380884411 703.3213030143077 703.1672747351444 1080.779825764318 1085.385371119971 1089.928159631074 995.5039804565484 310.3222843515148 1044.906032828218 293.01077064989
285 0.005 1.425 2 872.4449653627037 704.1578908403675 704.0053863335602 1080.780557483634 1085.385747579704 1089.928156914375 995.5735403491035 310.4523501415745 1044.917390995557 293.0107708199273
286 0.005 1.43 2 872.8568488025129 704.9911614186009 704.8401735546099 1080.781310206202 1085.386134690012 1089.928160010761 995.6429498279748 310.5827116770583 1044.928732750504 293.0107709905197
287 0.005 1.435 2 873.2674843277528 705.8211289917256 705.6716504073712 1080.782050193989 1085.386525090964 1089.928161128649 995.7123694717257 310.7133609589211 1044.94001775435 293.0107711606111
288 0.005 1.44 2 873.6766142395217 706.6478071450405 706.4998307843008 1080.782794436677 1085.386912958979 1089.928164042749 995.7817327011562 310.844306607353 1044.951278211807 293.0107713308788
289 0.005 1.445 2 874.0842363130967 707.4712099148462 707.3247286504984 1080.783532933533 1085.387299184157 1089.928167091161 995.8510058754283 310.975541197377 1044.962520949652 293.0107715014612
290 0.005 1.45 2 874.4902988960039 708.291351321604 708.1463578773917 1080.78426487244 1085.387686315766 1089.928172600178 995.9203372412097 311.1070691901895 1044.97387707891 293.0107716729859
291 0.005 1.455 2 874.894792714055 709.1082451363735 708.9647324789954 1080.785000149582 1085.388069485028 1089.92817490678 995.9893487629207 311.2388791089791 1044.985196954804 293.0107718453442
292 0.005 1.46 2 875.2977084484389 709.9219050641724 709.7798663421812 1080.785727310275 1085.388451567485 1089.928179135125 996.0584147763202 311.3709768277246 1044.996476446629 293.0107720190745
293 0.005 1.465 2 875.6990341613761 710.7323441708596 710.5917724933701 1080.786458714561 1085.388832406479 1089.92818317261 996.1273889581657 311.5033561810845 1045.007730991908 293.0107721945011
294 0.005 1.47 2 876.0987904369072 711.5395762606094 711.400464696041 1080.787188362169 1085.389211983661 1089.928185895667 996.1962989178897 311.6360130355714 1045.018965126961 293.0107723698998
295 0.005 1.475 2 876.4971651094617 712.3436155030219 712.2059569118038 1080.787912613227 1085.389589355941 1089.92818732364 996.2649773398931 311.7689401112846 1045.030159670889 293.0107725443989
296 0.005 1.48 2 876.8938842216082 713.1444748607588 713.0082626341161 1080.788637948669 1085.389971781208 1089.92819065557 996.3336012258236 311.9021387139958 1045.041318319566 293.010772719887
297 0.005 1.485 2 877.2890611293794 713.9421670315847 713.8073944469505 1080.789358114516 1085.39035083319 1089.928194492146 996.4021451534004 312.0356073876963 1045.052452701249 293.0107728965568
298 0.005 1.49 2 877.6826738695787 714.7367047014332 714.6033652234945 1080.790091305914 1085.390731846499 1089.928199207777 996.4705601906646 312.1693242508526 1045.06357314973 293.0107730734688
299 0.005 1.495 2 878.0749200394888 715.5281022425644 715.3961890710225 1080.790830841282 1085.391105808809 1089.928201322166 996.5390362251844 312.3033129680493 1045.07468550524 293.0107732481318
300 0.005 1.5 2 878.4655951779783 716.31637306794 716.1858792362289 1080.79155048171 1085.39147910145 1089.928203398182 996.6073361989744 312.4375621029629 1045.085792966198 293.0107734216683
301 0.005 1.505 2 878.8547619556587 717.1015299899972 716.9724488608726 1080.792268177667 1085.391853488152 1089.928207651857 996.6755314342416 312.5720685438046 1045.096812153237 293.0107735943049
302 0.005 1.51 2 879.2424990781643 717.8835861103591 717.7559109477018 1080.792966033829 1085.392227113821 1089.928211901031 996.7436315443249 312.7068291463709 1045.107802151801 293.0107737658711
303 0.005 1.515 2 879.6287003019715 718.6625543242909 718.5362785482084 1080.793673115078 1085.39259624718 1089.928214202254 996.8116630242484 312.8418411069812 1045.118769434011 293.0107739363707
304 0.005 1.52 2 880.0133346500171 719.4384471601496 719.3135642809457 1080.794388721169 1085.392965941124 1089.928219464721 996.8797780417103 312.9770980461739 1045.129715428009 293.0107741051623
305 0.005 1.525 2 880.396310141035 720.2112779676349 720.0877814031621 1080.795087534126 1085.39333098485 1089.928221340637 996.9477103373051 313.1126055230055 1045.140624237916 293.0107742720724
306 0.005 1.53 2 880.7779930733398 720.9810597739768 720.8589429853236 1080.795787198099 1085.393698332197 1089.928226690192 997.0154445746625 313.2483603850537 1045.151496397275 293.0107744373194
307 0.005 1.535 2 881.1583008166094 721.7478052654062 721.6270617686151 1080.796487394776 1085.394058815481 1089.928229115796 997.0831077728601 313.3843559309128 1045.162355089395 293.0107746015866
308 0.005 1.54 2 881.5371521921679 722.5115272754786 722.3921505679228 1080.797184504146 1085.394418413131 1089.928231810813 997.1505580711115 313.520588036416 1045.173174698748 293.0107747669555
309 0.005 1.545 2 881.9145987498063 723.272237822113 723.1542216036017 1080.797881988045 1085.394776132114 1089.928234265702 997.2179856253641 313.6570663086228 1045.183976875134 293.0107749308332
310 0.005 1.55 2 882.2906079997343 724.0299495977004 723.9132874455332 1080.798575394323 1085.395133805733 1089.928237405841 997.2853679427321 313.7937664616085 1045.194746311925 293.0107750927727
311 0.005 1.555 2 882.6652676496741 724.7846756604392 724.6693610090862 1080.799260934421 1085.395491043095 1089.928240468759 997.3526366857967 313.9306904387545 1045.20548778846 293.0107752553786
312 0.005 1.56 2 883.0385988075437 725.5364284486986 725.4224549230204 1080.799940355724 1085.395841964925 1089.928244693292 997.4197828977995 314.0678413485095 1045.216212446346 293.0107754192034
313 0.005 1.565 2 883.4102713025771 726.2852201828522 726.1725817511312 1080.800634838549 1085.396192054345 1089.928247618704 997.4868740258509 314.205215648449 1045.226886191784 293.0107755837258
314 0.005 1.57 2 883.7805302429915 727.0310634274516 726.9197537248177 1080.801336309151 1085.39654202129 1089.928249370374 997.5538100082648 314.3428160903305 1045.237531319587 293.0107757488964
315 0.005 1.575 2 884.1493883377128 727.7739709663573 727.6639835838918 1080.802010525805 1085.396890293699 1089.92825268701 997.6207025781863 314.4806369326671 1045.248167228979 293.0107759144073
316 0.005 1.58 2 884.5165264071885 728.5139545944227 728.40528340977 1080.802683193674 1085.397236225707 1089.928254951041 997.6875083579079 314.6186743029926 1045.258757815423 293.0107760816555
317 0.005 1.585 2 884.8824433193014 729.2510266056504 729.1436655017541 1080.803357141992 1085.397585184598 1089.928260207731 997.7541990743779 314.7569251417431 1045.269327266663 293.0107762491695
318 0.005 1.59 2 885.2470491407743 729.9851995923347 729.8791422930223 1080.80402213913 1085.397929405148 1089.928263202117 997.8207670823887 314.8953825350786 1045.279859668332 293.0107764173614
319 0.005 1.595 2 885.6102819556734 730.7164858079279 730.611726253409 1080.804688214482 1085.398270927034 1089.928265719852 997.8873503583852 315.0340492619383 1045.290359943336 293.0107765853783
320 0.005 1.6 2 885.9720851749275 731.4448966812588 731.3414289437625 1080.805354157683 1085.398611064662 1089.928267889343 997.9539184233181 315.1729251315756 1045.300825939376 293.0107767523414
321 0.005 1.605 2 886.3325078571562 732.1704446298799 732.0682625952918 1080.806014842247 1085.398950611381 1089.928271262742 998.0202124286603 315.3120075801916 1045.31125514309 293.0107769183215
322 0.005 1.61 2 886.6915699481376 732.8931419765506 732.792239611035 1080.806677390751 1085.399289920167 1089.928274646015 998.0862491065182 315.4512945725277 1045.321669712408 293.0107770836929
323 0.005 1.615 2 887.049241350823 733.6130002469913 733.5133717168624 1080.80733142967 1085.399624800514 1089.92827667738 998.1522675740335 315.5907774605091 1045.332045744658 293.0107772483595
324 0.005 1.62 2 887.4056587221855 734.3300314493848 734.2316710035026 1080.807949501599 1085.39995198413 1089.928279808647 998.2183426572959 315.7304598597522 1045.342393650928 293.0107774114346
325 0.005 1.625 2 887.7605839897295 735.044247853533 734.9471494695598 1080.808565683133 1085.40029149254 1089.928284244947 998.28424958942 315.8703363877294 1045.35260856234 293.0107775733239
326 0.005 1.63 2 888.1139412953554 735.7556607770646 735.6598186371353 1080.809222817594 1085.4006217983 1089.928286604361 998.3500110031297 316.0104145824767 1045.36258369117 293.0107777335688
327 0.005 1.635 2 888.4655584336207 736.4642821360654 736.3696904317553 1080.809867165659 1085.400950132364 1089.928289592957 998.4155687209483 316.1506784336186 1045.372581582167 293.0107778923868
328 0.005 1.64 2 888.8163543790826 737.1701234624421 737.076776293875 1080.81050188745 1085.401275540424 1089.928290240457 998.4811780939515 316.2911298378862 1045.382479282737 293.0107780494802
329 0.005 1.645 2 889.1658746877978 737.8731963291327 737.7810879636431 1080.811149386456 1085.401604951016 1089.928296709634 998.5466039763983 316.4317640595615 1045.392413193421 293.0107782048486
330 0.005 1.65 2 889.5141006359578 738.5735119883178 738.4826366622978 1080.811789376304 1085.401929608896 1089.928298796345 998.6118921726332 316.5725821334901 1045.402277703971 293.0107783596599
331 0.005 1.655 2 889.8609960980856 739.2710820626181 739.1814340669825 1080.812428206572 1085.402255147444 1089.928302565239 998.6771682420792 316.7135745307585 1045.412110730502 293.0107785142877
332 0.005 1.66 2 890.2066462329133 739.9659182603806 739.8774917968332 1080.813066473711 1085.402577282046 1089.928305569183 998.7423143685672 316.8547423825141 1045.421907621327 293.0107786678377
333 0.005 1.665 2 890.5508978257543 740.6580322096394 740.5708217019425 1080.81369471796 1085.402898255265 1089.928307219383 998.8072587692112 316.9960869749675 1045.431693704689 293.0107788207192
334 0.005 1.67 2 890.8938562797546 741.3474349991288 741.2614347521179 1080.814326800974 1085.403214691239 1089.928309536292 998.8722116314714 317.1376020924673 1045.441418632942 293.0107789730961
335 0.005 1.675 2 891.2354825385136 742.0341378955109 741.9493423825952 1080.814961752104 1085.403537342543 1089.928312954591 998.937015149707 317.2792871509241 1045.451130843256 293.0107791255715
336 0.005 1.68 2 891.5758150865836 742.7181521612073 742.6345558211709 1080.815600367414 1085.403857947355 1089.928315517492 999.0017546332248 317.421135716956 1045.460817891148 293.0107792772627
337 0.005 1.685 2 891.9148065129576 743.3994886080394 743.3170861037149 1080.816228408149 1085.404175529894 1089.92831755714 999.0663246018667 317.5631533907733 1045.4704762618 293.0107794277117
338 0.005 1.69 2 892.2524167776099 744.0781586218086 743.9969444099249 1080.816858118982 1085.404493191579 1089.928321415872 999.130766438471 317.7053417900252 1045.480098577555 293.0107795765373
339 0.005 1.695 2 892.5888122819531 744.7541730331843 744.6741416502244 1080.817490312837 1085.404809018812 1089.928322394486 999.1951388817745 317.8476907000272 1045.489688223491 293.0107797247397
340 0.005 1.7 2 892.9239971629547 745.4275434393253 745.3486892826808 1080.818111038936 1085.405124957842 1089.928326603783 999.2593576268304 317.9901959962168 1045.499240903428 293.0107798718162
341 0.005 1.705 2 893.2578768270446 746.0982806335485 746.0205982703735 1080.818733080984 1085.405437995018 1089.928329728671 999.3233687641814 318.1328507724702 1045.508763472219 293.0107800176578
342 0.005 1.71 2 893.5905148778791 746.766395451002 746.6898793500783 1080.819339650497 1085.405751948523 1089.928333681664 999.3875738258234 318.2756622217987 1045.518253907326 293.0107801631808
343 0.005 1.715 2 893.9218888532205 747.4318990719817 747.3565437430306 1080.819958917347 1085.406061512557 1089.928336726908 999.4515136082682 318.4186275604649 1045.527725235272 293.0107803087396
344 0.005 1.72 2 894.2520169242036 748.0948024012498 748.0206023884966 1080.820576664365 1085.406368690437 1089.928338571461 999.5154446650589 318.5617418443646 1045.537166674013 293.0107804530786
345 0.005 1.725 2 894.5808961134375 748.7551159480188 748.6820660375594 1080.82120279189 1085.406677741795 1089.928342722065 999.5791280077135 318.7050039805372 1045.546587030691 293.0107805957291
346 0.005 1.73 2 894.9084680596171 749.4128505323442 749.3409454258493 1080.821814935417 1085.406982711353 1089.928344398682 999.6427020970011 318.848405575471 1045.555958517355 293.0107807370222
347 0.005 1.735 2 895.2347269127488 750.0680171176128 749.997251589063 1080.822415861489 1085.407286177986 1089.928347443318 999.7062222953952 318.9919530650481 1045.5653354976 293.0107808776277
348 0.005 1.74 2 895.5598202129247 750.7206263794477 750.6509951094436 1080.823024141757 1085.407591360568 1089.928349845321 999.7695927817748 319.1356414834383 1045.574681010049 293.0107810173247
349 0.005 1.745 2 895.8837407009224 751.3706890764938 751.3021867649788 1080.823633208268 1085.407892883515 1089.928352622579 999.8328131580697 319.279467357 1045.584080780079 293.010781155642
350 0.005 1.75 2 896.2063246288894 752.0182161061449 751.950837418687 1080.824238291506 1085.408191871032 1089.928355380543 999.8960381892808 319.4234365994184 1045.593447475192 293.0107812918339
351 0.005 1.755 2 896.5277029775422 752.6632177339854 752.5969576056882 1080.824841009238 1085.408490973874 1089.928358328485 999.9589424854242 319.5675445866361 1045.602772986453 293.0107814262929
352 0.005 1.76 2 896.8478997339265 753.3057042159905 753.2405575458529 1080.825440012233 1085.408787839071 1089.928360499614 1000.021833742364 319.7117840037811 1045.612045372327 293.0107815600873
353 0.005 1.765 2 897.1668919849509 753.9456853785299 753.8816471960862 1080.826042303701 1085.409083031927 1089.928361512687 1000.08461745251 319.8561466910249 1045.621279739543 293.0107816933555
354 0.005 1.77 2 897.4847120606694 754.5831722551014 754.5202373673228 1080.82664011334 1085.409379449836 1089.92836551624 1000.147264595724 320.0006315764259 1045.630480519713 293.0107818265957
355 0.005 1.775 2 897.8013433542691 755.2181747944916 755.156338137455 1080.827340423238 1085.40966603983 1089.928368320067 1000.209810639973 320.1452470622692 1045.639707306011 293.0107819586991
356 0.005 1.78 2 898.1168055931331 755.8507036775087 755.7899598903917 1080.827842856846 1085.409961081395 1089.928371413633 1000.272194203806 320.2899821304929 1045.648882368944 293.0107820892422
357 0.005 1.785 2 898.4309847842256 756.4807691059534 756.4211133558251 1080.828432937146 1085.410249059202 1089.928372178019 1000.334541478544 320.434846680287 1045.658052618065 293.010782219555
358 0.005 1.79 2 898.7439697125665 757.1083815772173 757.0498087919511 1080.829015964081 1085.410538746866 1089.928375329603 1000.396715732309 320.5798424553889 1045.667190631755 293.0107823507124
359 0.005 1.795 2 899.055827481588 757.7335511145526 757.6760562288606 1080.829593639595 1085.410827575384 1089.928377502296 1000.458743578836 320.7249440528535 1045.676557049497 293.0107824827979
360 0.005 1.8 2 899.3664681687702 758.3562880394974 758.2998662120451 1080.830171853128 1085.411116031921 1089.928380457536 1000.520692282912 320.8701562890317 1045.686231069044 293.010782615314
361 0.005 1.805 2 899.6758682022743 758.9766021951734 758.9212484720338 1080.830756274514 1085.411400714908 1089.928383151842 1000.582477553727 321.01547392549 1045.69590641173 293.0107827479984
362 0.005 1.81 2 899.983974314184 759.5945036691943 759.5402130855134 1080.831344768663 1085.411685076244 1089.928386292251 1000.64411305942 321.1609095460525 1045.705540300237 293.0107828805319
363 0.005 1.815 2 900.2910819295057 760.2100027533486 760.1567703632089 1080.831939591541 1085.411971661741 1089.928389737683 1000.705685272238 321.3064585451063 1045.715121119839 293.0107830117283
364 0.005 1.82 2 900.5970109667932 760.8231091379249 760.7709300724201 1080.832514822491 1085.412254284033 1089.928392155661 1000.767120854965 321.4521069413864 1045.724659888878 293.0107831434744
365 0.005 1.825 2 900.9018643235949 761.4338327659192 761.3827022548462 1080.833098696502 1085.412537769032 1089.9283954993 1000.82844902231 321.5978635407784 1045.734116836031 293.010783275727
366 0.005 1.83 2 901.2054637352004 762.0421835307343 761.9920966073867 1080.833672979786 1085.412816832905 1089.928397530304 1000.889857561421 321.7437174916345 1045.743588940973 293.0107834070402
367 0.005 1.835 2 901.5079173887183 762.6481713138239 762.5991231332156 1080.834250335102 1085.413098514841 1089.928400853324 1000.950915306248 321.8896807470728 1045.753032955046 293.0107835374528
368 0.005 1.84 2 901.8092157606009 763.2518060524438 763.2037917832837 1080.834819383832 1085.413372967189 1089.928401550468 1001.011836543246 322.0357346853216 1045.762439141592 293.0107836662351
369 0.005 1.845 2 902.1093643758397 763.8530973750802 763.8061123037602 1080.835390081197 1085.413649359328 1089.928405314949 1001.07262522876 322.181889596479 1045.771821597847 293.0107837945842
370 0.005 1.85 2 902.4083888898491 764.4520549574022 764.4060943713031 1080.835962412925 1085.413928261385 1089.928409615748 1001.133292191383 322.3281403005938 1045.781178592171 293.0107839221168
371 0.005 1.855 2 902.7062975797667 765.0486885952681 765.003747716967 1080.836517468025 1085.414196016784 1089.928408879742 1001.194006829538 322.4744804510598 1045.790485789924 293.010784047513
372 0.005 1.86 2 903.0030889792201 765.6430078071206 765.5990819369322 1080.837076544256 1085.414471529476 1089.928412713287 1001.254587409016 322.6209099609435 1045.799778541832 293.0107841711448
373 0.005 1.865 2 903.2987821621938 766.2350221114522 766.1921065589997 1080.837641898105 1085.414742673164 1089.928414914051 1001.314810230895 322.767420662436 1045.80902760928 293.0107842935216
374 0.005 1.87 2 903.5932776181918 766.8247408997257 766.7828311151047 1080.838207052587 1085.415013487908 1089.928416974291 1001.374934637662 322.9140355809607 1045.818263914235 293.0107844163171
375 0.005 1.875 2 903.8867370554887 767.4121741013128 767.3712653258849 1080.838770779486 1085.415280662316 1089.928418972192 1001.434785083619 323.0607152037882 1045.827433661241 293.0107845391777
376 0.005 1.88 2 904.1791151006862 767.9973305977007 767.9574182234336 1080.839333745334 1085.415548442546 1089.928420734598 1001.49470104305 323.2074888854595 1045.83659682747 293.0107846627063
377 0.005 1.885 2 904.4703736235869 768.5802197437647 768.5412993257241 1080.839889514667 1085.415814905133 1089.928424372869 1001.554579058137 323.3543433716454 1045.84573787575 293.0107847850986
378 0.005 1.89 2 904.7604737031965 769.1608509913328 769.1229179002981 1080.840444464362 1085.416079869748 1089.928426917688 1001.614279800233 323.5012856470743 1045.854859861816 293.0107849065424
379 0.005 1.895 2 905.0494896541186 769.7392336825238 769.7022834721367 1080.840997958167 1085.41634554716 1089.928430348247 1001.673907146865 323.648309600992 1045.863935559053 293.0107850272435
380 0.005 1.9 2 905.3374102693765 770.3153769961198 770.2794051059462 1080.841545901941 1085.416607015393 1089.928429862964 1001.733342011031 323.7954075844162 1045.872979103352 293.0107851473049
381 0.005 1.905 2 905.6242436562558 770.8892902703294 770.8542921878596 1080.842098138426 1085.416868639411 1089.92843360272 1001.792611968163 323.9425833325471 1045.881999438262 293.010785266841
382 0.005 1.91 2 905.9099873013847 771.4609828660092 771.4269541360779 1080.842642909664 1085.417130325455 1089.928436974384 1001.851789553019 324.0898329660659 1045.89098309472 293.0107853859916
383 0.005 1.915 2 906.1946914460106 772.0304645740015 771.9974006792643 1080.843190784792 1085.417386441757 1089.928443322057 1001.910845258913 324.2371516675631 1045.899950419272 293.0107855047698
384 0.005 1.92 2 906.478359373044 772.5977435674031 772.5656405882053 1080.843750757343 1085.417637830229 1089.928454935178 1001.96979438625 324.3845376186798 1045.908867251245 293.0107856231868
385 0.005 1.925 2 906.7610347542072 773.1628286878168 773.1316822026613 1080.844287474812 1085.417893883513 1089.928468509032 1002.028570703546 324.5319942944518 1045.917762573094 293.0107857414777
386 0.005 1.93 2 907.0426523224638 773.7257289654204 773.6955345609571 1080.844797376242 1085.418148679146 1089.928480784254 1002.087167212381 324.6795170970652 1045.926628869874 293.0107858594509
387 0.005 1.935 2 907.3231114641035 774.28645386732 774.2572071155529 1080.845340908188 1085.418402099348 1089.928492704681 1002.145636473333 324.8271048462373 1045.935475043276 293.0107859773049
388 0.005 1.94 2 907.6024410511783 774.8450122991802 774.8167087861128 1080.845882109835 1085.418653067873 1089.928504865023 1002.204001447877 324.9747495894369 1045.944286148547 293.0107860951075
389 0.005 1.945 2 907.8807466089042 775.4014131285276 775.3740483065355 1080.846385550064 1085.418904612198 1089.928516485851 1002.262234433952 325.1224197619439 1045.953017440318 293.0107862126699
390 0.005 1.95 2 908.158000577084 775.9556654982223 775.9292350209289 1080.846920972646 1085.419152819152 1089.92852852952 1002.320470138818 325.270175573576 1045.961761379159 293.0107863304802
391 0.005 1.955 2 908.4342081154826 776.5077782613189 776.4822777701143 1080.84745124916 1085.419404523709 1089.928541056668 1002.378489288476 325.4179970963357 1045.970469251821 293.0107864482334
392 0.005 1.96 2 908.709391194841 777.057760486274 777.033185632888 1080.847972304839 1085.419649962566 1089.928553810931 1002.436415040029 325.5658719031554 1045.979126517817 293.0107865654809
393 0.005 1.965 2 908.9835664198131 777.6056207150879 777.5819672372586 1080.848505407966 1085.419898908789 1089.928565628333 1002.494214204826 325.7138080222307 1045.987769942781 293.0107866823773
394 0.005 1.97 2 909.2566711140148 778.1513678358684 778.1286315129014 1080.849024584976 1085.420144380283 1089.928578157781 1002.551857677306 325.8617996794875 1045.996380170071 293.0107867995407
395 0.005 1.975 2 909.5287170055232 778.6950104734494 778.6731870028315 1080.84954187838 1085.420386492656 1089.928588797987 1002.609388077797 326.0098411499306 1046.004948713226 293.0107869164033
396 0.005 1.98 2 909.7998104996489 779.2365571335501 779.2156424412407 1080.85005933788 1085.420631810563 1089.928601873505 1002.666810133439 326.1579250690045 1046.013494054768 293.0107870312123
397 0.005 1.985 2 910.0699013901932 779.776016421862 779.7560063547216 1080.85057412854 1085.420872598737 1089.928612750948 1002.724106387111 326.3060539544259 1046.022005912718 293.0107871446009
398 0.005 1.99 2 910.3389352254806 780.3133970075693 780.2942874288948 1080.851090810236 1085.421115489454 1089.928625251938 1002.781281365324 326.4542225390766 1046.030498392464 293.010787257765
399 0.005 1.995 2 910.6069530411679 780.8487074155665 780.8304942161709 1080.851594440136 1085.421351190366 1089.928634314579 1002.838317414393 326.602432985002 1046.0389535821 293.0107873710029
400 0.005 2 2 910.8739738195915 781.3819565502907 781.3646355930749 1080.85210741259 1085.421593190919 1089.928647419029 1002.895321037658 326.7506759850967 1046.047391867601 293.0107874847372
401 0.005 2.005 2 911.1399793896662 781.9131523461468 781.8967196206835 1080.852617137533 1085.421831507407 1089.928658842531 1002.952090346006 326.8989827259867 1046.055808400565 293.0107875988001
402 0.005 2.01 2 911.4049486421956 782.4423029403978 782.4267545990473 1080.853121643298 1085.422068836481 1089.92867127936 1003.00877983946 327.0473235957435 1046.064189817797 293.0107877128468
403 0.005 2.015 2 911.6689437074111 782.9694172330582 782.9547491246311 1080.853620648081 1085.422302752694 1089.928680394466 1003.065329545155 327.1957003558783 1046.072536824294 293.0107878270429
404 0.005 2.02 2 911.9320083726283 783.4945035606058 783.4807115172089 1080.854117995121 1085.42253631469 1089.928691991532 1003.121773142993 327.3441123111049 1046.080847292113 293.0107879410406
405 0.005 2.025 2 912.1940378542554 784.01757016952 784.0046502197775 1080.85462137727 1085.422771234548 1089.928704624508 1003.178057392574 327.4925538472145 1046.08913577767 293.0107880550825
406 0.005 2.03 2 912.4551221733249 784.5386256136758 784.5265735886034 1080.855126983079 1085.423004129201 1089.92871615454 1003.234199381212 327.6410254606806 1046.097387707291 293.0107881688185
407 0.005 2.035 2 912.7152032647737 785.0576780033945 785.0464900031468 1080.855620342738 1085.423235789257 1089.928727755246 1003.290236033724 327.7895297146641 1046.105619692532 293.0107882827789
408 0.005 2.04 2 912.9743251440129 785.574735337618 785.5644074655495 1080.856111921696 1085.423463346508 1089.928736184686 1003.346158880617 327.9380605825035 1046.113856321151 293.0107883972898
409 0.005 2.045 2 913.2324964298912 786.0898058721782 786.0803341359732 1080.856607720339 1085.423693739518 1089.928747863609 1003.401956964316 328.0866222043817 1046.122039730896 293.0107885112018
410 0.005 2.05 2 913.4896869147981 786.6028975379144 786.594278194262 1080.857102413539 1085.423924154948 1089.928760239727 1003.457629521792 328.2352116980626 1046.130198771716 293.0107886249465
411 0.005 2.055 2 913.7459412102269 787.1140186668612 787.1062478489721 1080.857591156791 1085.424152153988 1089.92877126913 1003.513212605861 328.3838267459069 1046.1383462013 293.010788737802
412 0.005 2.06 2 914.0011850404817 787.623177183699 787.6162510262377 1080.85808085649 1085.424380681708 1089.928782175969 1003.568660310984 328.5324629319671 1046.146455802188 293.0107888512559
413 0.005 2.065 2 914.2553752304558 788.1303809900047 788.1242956969342 1080.858571541873 1085.42460621211 1089.928792633611 1003.623994561846 328.6811201775714 1046.154539513665 293.010788965116
414 0.005 2.07 2 914.5086383517629 788.6356380072885 788.6303898230974 1080.85905265857 1085.424831436619 1089.928804381812 1003.679310113465 328.8297985401508 1046.16260494586 293.0107890796026
415 0.005 2.075 2 914.7610324618699 789.1389564008323 789.1345415126326 1080.859524121392 1085.425058184501 1089.92881656777 1003.734325181408 328.9784909959625 1046.170643293658 293.0107891940992
416 0.005 2.08 2 915.0124946618583 789.6403440748301 789.6367586871665 1080.860004311205 1085.425278575091 1089.928824386049 1003.789260456577 329.1272048503729 1046.178642542515 293.0107893082168
417 0.005 2.085 2 915.2630230823776 790.1398088026995 790.1370492461676 1080.860487287717 1085.42550293991 1089.92883797694 1003.844068804018 329.2759312303538 1046.186622696976 293.0107894222638
418 0.005 2.09 2 915.5126357270684 790.6373585185139 790.635421018916 1080.860966020122 1085.425723278554 1089.928847623048 1003.898751417397 329.4246704670876 1046.194561862827 293.0107895362626
419 0.005 2.095 2 915.7613104917375 791.1330011104401 791.1318819170303 1080.861446639839 1085.425945046214 1089.928858822882 1003.953300808292 329.5734230163781 1046.202452783723 293.0107896501079
420 0.005 2.1 2 916.0091239541941 791.6267442764926 791.6264396501357 1080.861920791004 1085.426162772164 1089.928868353399 1004.00774196724 329.722183379479 1046.210299887115 293.0107897633914
421 0.005 2.105 2 916.2561041200728 792.1185959382359 792.1191020130161 1080.862398155706 1085.426383752918 1089.928879965435 1004.062062987661 329.8709552564151 1046.218099929308 293.0107898757063
422 0.005 2.11 2 916.5020666354858 792.6085635731985 792.609876774759 1080.862865594639 1085.426601693197 1089.9288906603 1004.116273195501 330.0197376161467 1046.225908720969 293.0107899876567
423 0.005 2.115 2 916.7470977734586 793.0966547910452 793.0987715351713 1080.863333107318 1085.426815532532 1089.928899779484 1004.17035987065 330.1685234022381 1046.233710269007 293.0107900995337
424 0.005 2.12 2 916.9912208933046 793.5828800020263 793.5857961641505 1080.863804594713 1085.427033444437 1089.928910804593 1004.224302300361 330.317314719703 1046.241481453819 293.0107902096219
425 0.005 2.125 2 917.234432153497 794.0672437576286 794.0709572492507 1080.864273567664 1085.427246804884 1089.928921201226 1004.278120027235 330.4661102642731 1046.249229403314 293.0107903200743
426 0.005 2.13 2 917.4767618306385 794.5497521909263 794.5542591164921 1080.864739045459 1085.42746044841 1089.928931547046 1004.331814397554 330.6149102792986 1046.256945791288 293.0107904290875
427 0.005 2.135 2 917.7182025412983 795.0304138461034 795.0357105845189 1080.865204153595 1085.42767504517 1089.928942802622 1004.385373826969 330.7637144796343 1046.264634874791 293.0107905366409
428 0.005 2.14 2 917.95874236776 795.5092367470352 795.5153196200056 1080.865692325259 1085.427871741006 1089.928945614696 1004.438825825005 330.912518602528 1046.272311791668 293.0107906430969
429 0.005 2.145 2 918.1984051561668 795.9862283649964 795.9930937755835 1080.866165241095 1085.428087276905 1089.928956707021 1004.49221104228 331.0613163763162 1046.279982391152 293.0107907477897
430 0.005 2.15 2 918.4372890280391 796.4613965954372 796.4690409122388 1080.86663953579 1085.428299266836 1089.9289680317 1004.545353388576 331.2101178253279 1046.287646211831 293.0107908509926
431 0.005 2.155 2 918.6751823051555 796.9347486838222 796.9431684233822 1080.867092623969 1085.428507632387 1089.928977099137 1004.598585188071 331.3589141710341 1046.295273466063 293.0107909531966
432 0.005 2.16 2 918.9121801749222 797.4062920137345 797.4154836592245 1080.867545515201 1085.428716871474 1089.928987830907 1004.651992712212 331.507701141634 1046.302880226751 293.0107910547557
433 0.005 2.165 2 919.1483176868803 797.8760342433145 797.8859942229985 1080.868001223743 1085.428927096709 1089.928998665934 1004.704929389505 331.6564776397403 1046.310255899116 293.0107911567119
434 0.005 2.17 2 919.3835938334246 798.3439824048479 798.3547072669492 1080.868455255372 1085.42913557496 1089.929009697033 1004.757723294217 331.8052480555982 1046.317589443648 293.0107912585513
435 0.005 2.175 2 919.6180070601295 798.8101437506009 798.8216300478513 1080.868903973631 1085.429339239169 1089.929018384607 1004.810275880977 331.9540097140189 1046.324897618318 293.0107913603679
436 0.005 2.18 2 919.8515593974338 799.2745255665185 799.2867698126856 1080.869358285014 1085.429547458597 1089.929030605735 1004.862712887473 332.1027621096648 1046.332229677909 293.010791462441
437 0.005 2.185 2 920.0842558217654 799.7371350525237 799.7501338227603 1080.869805632032 1085.429749625587 1089.929039173323 1004.914990162659 332.251506708034 1046.339539295943 293.0107915647296
438 0.005 2.19 2 920.3160897102714 800.1979796217175 800.2117294742618 1080.87025058533 1085.429953235044 1089.929049341721 1004.967296478884 332.400220178178 1046.346819655852 293.010791667047
439 0.005 2.195 2 920.5470854250095 800.6570662552214 800.6715638950421 1080.87069285329 1085.430155804341 1089.929058728249 1005.019499753002 332.5489167964026 1046.354078453644 293.0107917694057
440 0.005 2.2 2 920.7772082211035 801.1144019141943 801.1296440731808 1080.871146807462 1085.430358578554 1089.929068791613 1005.07140711998 332.6976030767084 1046.361314762701 293.0107918719791
441 0.005 2.205 2 921.0064838324911 801.5699939249466 801.585977208742 1080.871579874229 1085.430559662828 1089.92907865708 1005.123262157014 332.8462767929807 1046.368525790863 293.0107919746179
442 0.005 2.21 2 921.234917740397 802.0238493083909 802.0405704137286 1080.872020282306 1085.430758835901 1089.929087519601 1005.174971143472 332.9949351144247 1046.375715442507 293.0107920771184
443 0.005 2.215 2 921.4625086184925 802.4759749942598 802.4934306379616 1080.872460302749 1085.430957321823 1089.929097520161 1005.226556721768 333.1435715444471 1046.382879708742 293.0107921792621
444 0.005 2.22 2 921.6892766143017 802.9263780632775 802.9445649511607 1080.872902927608 1085.431157713184 1089.929107839577 1005.27800114559 333.2921878539542 1046.390026716152 293.010792280976
445 0.005 2.225 2 921.915210887999 803.3750654592956 803.3939803226915 1080.873338739997 1085.431354310022 1089.9291174622 1005.329344758408 333.4407834767179 1046.397145190095 293.0107923822033
446 0.005 2.23 2 922.1403191121959 803.8220440175065 803.8416836645306 1080.87377610478 1085.431549964095 1089.929125867225 1005.380485366485 333.5893557544462 1046.404239945624 293.0107924827682
447 0.005 2.235 2 922.3646026178873 804.2673207139586 804.287681910149 1080.874211292067 1085.431747101203 1089.929136546129 1005.431566172413 333.7378971802024 1046.411315586289 293.0107925823548
448 0.005 2.24 2 922.5880708330341 804.7109025428806 804.7319820499467 1080.874644794247 1085.431942833727 1089.929146678367 1005.482537158882 333.886413412401 1046.418368335131 293.0107926811345
449 0.005 2.245 2 922.8107695686023 805.1527961055924 805.174590745075 1080.875077873104 1085.43213631056 1089.929155079822 1005.533291902002 334.0349029022137 1046.425390854702 293.0107927786742
450 0.005 2.25 1 923.0179618313034 805.5895897405561 805.612567886314 1080.893363915196 1085.430145096705 1089.927744302234 1005.717341588344 334.1815259030095 1046.456872670866 293.0107927638813
451 0.005 2.255 2 923.2503434614636 806.0279304463536 806.0514688589723 1080.873264416764 1085.431376535124 1089.927918978856 1005.636474334875 334.3315776064497 1046.43749396351 293.0107929058698
452 0.005 2.26 1 923.4558857199851 806.4612439989712 806.4859049401578 1080.893384973489 1085.43024100903 1089.92776917199 1005.814357063541 334.4785333642034 1046.470231186727 293.0107933913676
453 0.005 2.265 2 923.6868173176912 806.8961197074883 806.9212743279676 1080.875756679832 1085.432980794668 1089.929386303785 1005.737100893619 334.6285931838313 1046.451629927556 293.0107939356072
454 0.005 2.27 1 923.8911987536004 807.3260315370325 807.3522658571483 1080.895135430056 1085.431268756676 1089.928097218648 1005.914967772257 334.7752622706031 1046.483319603321 293.0107947902779
455 0.005 2.275 1 924.1032814247795 807.7540068993154 807.7811976275407 1080.889382557418 1085.430780929381 1089.928230227571 1006.022662771567 334.9221345806665 1046.488883220073 293.0107956271793
456 0.005 2.28 1 924.3165550817305 808.1801876089925 808.2082989327776 1080.884464238398 1085.431317930392 1089.928003215059 1006.089518648952 335.0693081358838 1046.492330561634 293.0107963975114
457 0.005 2.285 1 924.5308923287713 808.6046241723534 808.6336172309931 1080.884149107836 1085.431702415865 1089.928205884639 1006.141014548685 335.2166913553838 1046.497996853413 293.0107972439003
458 0.005 2.29 1 924.7440303480325 809.0273402843385 809.0571829925614 1080.88451755256 1085.431696099293 1089.928171724243 1006.188524378587 335.3642397278031 1046.504003502973 293.0107982721602
459 0.005 2.295 1 924.9561338637043 809.4483604794452 809.479023483161 1080.88587405703 1085.432185901727 1089.928492835928 1006.236034333598 335.5119397656299 1046.510827813394 293.0107995347253
460 0.005 2.3 1 925.166511912126 809.8676969768475 809.8991568887476 1080.88626300939 1085.432253941357 1089.928275181709 1006.284236229908 335.6596857286077 1046.517219161818 293.0108010649613
461 0.005 2.305 1 925.3763376168309 810.2853695642589 810.3176054785888 1080.887040865782 1085.432653386906 1089.928498320361 1006.332758365696 335.8074389485793 1046.523885486186 293.0108028454766
462 0.005 2.31 1 925.5853587436405 810.7013879702494 810.7343831936779 1080.886972799593 1085.432538769928 1089.928204861792 1006.381644445878 335.955197543473 1046.529941752682 293.0108048278876
463 0.005 2.315 1 925.7942964788822 811.1157692288898 811.149508336842 1080.887621611831 1085.432936755048 1089.928501191189 1006.430672693904 336.1028781199846 1046.536389610763 293.0108069466587
464 0.005 2.32 1 926.0024606550207 811.5285249964147 811.5629945501931 1080.887502204854 1085.432766553743 1089.928158654071 1006.479420795082 336.2504623189241 1046.54226647234 293.0108091327448
465 0.005 2.325 1 926.2104102393527 811.9396400888249 811.9748266085544 1080.888200027018 1085.433227904794 1089.928518466157 1006.528281973114 336.3979600575398 1046.548609814927 293.010811319817
466 0.005 2.33 1 926.4174102200126 812.3491546621071 812.3850492662248 1080.888165416771 1085.433125124403 1089.928220096508 1006.576717234398 336.5453748867754 1046.554501073665 293.0108134514238
467 0.005 2.335 1 926.6244467336618 812.7570786379188 812.7936715434862 1080.888956253301 1085.4336801509 1089.928653306042 1006.625206475738 336.6926902462117 1046.56089328721 293.0108154757427
468 0.005 2.34 1 926.8299231397848 813.1634202140324 813.200703425431 1080.888828190172 1085.433428064903 1089.928211576195 1006.673325739043 336.8399277916629 1046.566643440018 293.0108173551504
469 0.005 2.345 1 927.034783006494 813.5681931839302 813.6061584286358 1080.889505715733 1085.433848796245 1089.928530581313 1006.72167361321 336.987119461346 1046.572939914138 293.0108190582201
470 0.005 2.35 1 927.2385544524924 813.971403748633 814.0100441669994 1080.889401970023 1085.433642028052 1089.928143616015 1006.769505081111 337.1342196566791 1046.578780092682 293.0108205618629
471 0.005 2.355 1 927.4418951361546 814.3730649642816 814.4123733832461 1080.890141507287 1085.434140569695 1089.928525205751 1006.817307227052 337.2812297320064 1046.585223578783 293.0108218506041
472 0.005 2.36 1 927.6441690432787 814.7731817622911 814.8131525320177 1080.890117658177 1085.434011691857 1089.928196465132 1006.864820826533 337.4281781590149 1046.591180039093 293.0108229173258
473 0.005 2.365 1 927.8458291991634 815.1717680515292 815.2123949590595 1080.890882835272 1085.434522437198 1089.928577567648 1006.912540317827 337.575074998947 1046.597667265073 293.0108237612071
474 0.005 2.37 1 928.0465344303506 815.5688286560918 815.6101064278802 1080.890884993142 1085.434416299201 1089.928262676954 1006.959906315596 337.7218918025208 1046.603661578721 293.0108243878469
475 0.005 2.375 1 928.2468516227225 815.9643743327391 816.0062976182654 1080.891643192783 1085.434911061282 1089.928620123215 1007.007331389839 337.868640610759 1046.610128418534 293.0108248061234
476 0.005 2.38 1 928.446289401969 816.3584118795482 816.4009756185985 1080.891614971747 1085.434801811201 1089.928310200318 1007.05409716181 338.0153211426453 1046.616025901705 293.010825028561
477 0.005 2.385 1 928.6452261883212 816.7509509369361 816.7941502081115 1080.89234570938 1085.435268066873 1089.928641489804 1007.101127433334 338.1619404667994 1046.622425807957 293.0108250690815
478 0.005 2.39 1 928.8432368983409 817.1419944886989 817.1858254522576 1080.892354611573 1085.435164976525 1089.928339738178 1007.147797409965 338.3085774668652 1046.628350989091 293.0108249430509
479 0.005 2.395 1 929.0407674114438 817.5315546980263 817.5760127945964 1080.893061256827 1085.435607495895 1089.928655579763 1007.194641141863 338.4551266595309 1046.634686427178 293.0108246655474
480 0.005 2.4 1 929.237311951938 817.9196351946717 817.9647169739375 1080.89306888221 1085.435514727128 1089.928366112346 1007.240684979531 338.6016272002674 1046.640555757965 293.0108242523254
481 0.005 2.405 1 929.4333689685521 818.3062471069861 818.3519484570395 1080.893717887652 1085.435936410234 1089.928662176715 1007.286891441313 338.7480324000104 1046.646895599025 293.0108237185306
482 0.005 2.41 1 929.6283580950098 818.6913944738753 818.7377119077728 1080.893723596259 1085.435847875078 1089.928383829103 1007.333088836743 338.8943503620564 1046.652745839366 293.010823080152
483 0.005 2.415 1 929.8229354721971 819.075087687366 819.1220170399728 1080.894393063754 1085.436255798518 1089.928669735277 1007.379370116566 339.0405978817624 1046.65898585055 293.0108223527816
484 0.005 2.42 1 930.0165800275038 819.4573297767353 819.5048679228347 1080.894414000307 1085.436177641359 1089.928403812837 1007.42527707682 339.1867883951464 1046.664785388692 293.0108215532684
485 0.005 2.425 1 930.2097523661555 819.8381317476593 819.8862746501245 1080.895070695035 1085.436577249452 1089.92868091829 1007.471276951144 339.3328938798397 1046.670980525641 293.0108206987336
486 0.005 2.43 1 930.4019391130026 820.2174989185377 820.2662425554353 1080.895097405253 1085.436507063194 1089.92842307546 1007.51706121561 339.4789116987365 1046.676739168594 293.0108198075987
487 0.005 2.435 1 930.5936921757349 820.5954388491085 820.6447799112509 1080.895757838114 1085.436901462529 1089.928692115471 1007.562827738347 339.6248530274463 1046.682953790106 293.0108188986002
488 0.005 2.44 1 930.7845146036981 820.9719549597205 821.0218907874208 1080.895789575305 1085.43684290027 1089.928447884745 1007.608191900827 339.7707027912188 1046.688726174155 293.0108179910291
489 0.005 2.445 1 930.976878271448 821.3477387626465 821.3981120193594 1080.896330391208 1085.437174191365 1089.928689762357 1007.659191949691 339.9164787217944 1046.694791871304 293.0108171020923
490 0.005 2.45 1 931.167647576311 821.7222385971839 821.7730829912065 1080.896308214836 1085.437139603271 1089.928461805368 1007.706348309177 340.0621870477918 1046.700493906374 293.0108162527739
491 0.005 2.455 1 931.3575640262463 822.0954380885349 822.1467689466984 1080.896917973117 1085.437507224674 1089.928701812298 1007.752202259813 340.2078119906686 1046.706576510922 293.0108154612805
492 0.005 2.46 1 931.5464524074575 822.4673278083785 822.5191572297927 1080.897005288864 1085.437483234266 1089.928484800732 1007.797449871613 340.3533524290571 1046.712326129011 293.0108147443433
493 0.005 2.465 1 931.7347928271281 822.8379074192912 822.8902435241781 1080.897642887501 1085.437841701792 1089.928717202592 1007.842882285809 340.4988142343395 1046.718439538043 293.0108141153057
494 0.005 2.47 1 931.9222173024733 823.2071721636343 823.2600215824989 1080.897707582827 1085.437830220934 1089.928511391622 1007.887930842159 340.6441908736079 1046.724169724537 293.0108135861947
495 0.005 2.475 1 932.1093158976726 823.5751226683061 823.6284903017105 1080.898332445307 1085.438181380156 1089.928733285957 1007.933137520778 340.78950504744 1046.730218817175 293.0108131653905
496 0.005 2.48 1 932.2956647403348 823.941755573491 823.9956443522274 1080.898366098489 1085.438165499875 1089.928532486833 1007.977825372621 340.9347386028575 1046.736004960827 293.0108128592976
497 0.005 2.485 1 932.4814660859454 824.3070738361572 824.3614867127717 1080.898960930634 1085.438506460624 1089.928746861527 1008.022630667687 341.0799008961882 1046.741996859541 293.0108126700086
498 0.005 2.49 1 932.6662997354924 824.6710758677932 824.726015597965 1080.89910614512 1085.438498230396 1089.928551706108 1008.067106745397 341.2249739333095 1046.747658624796 293.0108125978049
499 0.005 2.495 1 932.8507103098119 825.0337653720328 825.0892335452929 1080.899719869965 1085.43882741355 1089.92875902838 1008.111684197317 341.369950187143 1046.753665089718 293.0108126384122
500 0.005 2.5 1 933.0342586740136 825.3951413422528 825.4511395014104 1080.899796643137 1085.438831623446 1089.92857640111 1008.155895156073 341.514826367683 1046.759296918335 293.0108127861603
501 0.005 2.505 1 933.2173669041185 825.7552084288703 825.8117370692371 1080.900384442029 1085.439152213388 1089.928771973634 1008.200177020198 341.6596276542314 1046.76523466824 293.0108130324309
502 0.005 2.51 1 933.3995722174637 826.1139664954845 826.1710263121587 1080.900465809246 1085.439159353742 1089.928595334995 1008.244115869803 341.8043211686946 1046.770826384989 293.0108133679294
503 0.005 2.515 1 933.5813981838151 826.4714204858074 826.5290112573932 1080.901050154959 1085.439469417231 1089.928783672391 1008.288220785535 341.9489274188074 1046.776709003903 293.01081378131
504 0.005 2.52 1 933.761877043123 826.82757038364 826.8856923530036 1080.901168464484 1085.439493028468 1089.928619921849 1008.331889972617 342.0934536187533 1046.782316751194 293.0108142614174
505 0.005 2.525 1 933.9421671885376 827.1824218896352 827.2410742803203 1080.901734461542 1085.43979255688 1089.928799008694 1008.375627991429 342.2378989389777 1046.788168585646 293.0108147952496
506 0.005 2.53 1 934.1219062976205 827.5359741096346 827.5951570712571 1080.901843478972 1085.439821109116 1089.92864265652 1008.418906102635 342.3822513570025 1046.793672363989 293.0108153707056
507 0.005 2.535 1 934.3011913482719 827.8882328904684 827.9479454512533 1080.902404137769 1085.440114695169 1089.928815203149 1008.462259906184 342.5265110798995 1046.799482669227 293.0108159750875
508 0.005 2.54 1 934.4796175377593 828.2392019459461 828.2994427746941 1080.902502572918 1085.440142757671 1089.928662859758 1008.50527245787 342.6706893064691 1046.805003787509 293.0108165969469
509 0.005 2.545 1 934.6575164905682 828.5888802953897 828.6496494820593 1080.903060194744 1085.440433093481 1089.928830986742 1008.548301055824 342.8147725561396 1046.810788939853 293.0108172240118
510 0.005 2.55 1 934.8345903352337 828.9372739679895 828.9985701696054 1080.903174114987 1085.440470587818 1089.928686159894 1008.591090301323 342.9587621111543 1046.816285365402 293.0108178459453
511 0.005 2.555 1 935.0112099661133 829.2843889054429 829.3462104123267 1080.903723478504 1085.440751581056 1089.928846632067 1008.633963850319 343.1026580413171 1046.822043341421 293.0108184523253
512 0.005 2.56 1 935.1870910624554 829.6302278341384 829.6925731927732 1080.903836608834 1085.440791185482 1089.928708364618 1008.676684487363 343.246469817917 1046.827488928406 293.0108190344002
513 0.005 2.565 1 935.3624600618194 829.9747957941961 830.0376633658885 1080.904366567322 1085.441062247504 1089.92885904668 1008.719410315047 343.3901478533625 1046.833211726911 293.0108195837264
514 0.005 2.57 1 935.5370474979338 830.3180935607414 830.381482338704 1080.90447307094 1085.441111885504 1089.92872926588 1008.761880329681 343.5337496422026 1046.838644871029 293.0108200934566
515 0.005 2.575 1 935.711164311115 830.6601286351886 830.7240366498223 1080.905014337402 1085.441377602279 1089.928873859546 1008.804278735218 343.6772271192144 1046.844345377807 293.0108205568396
516 0.005 2.58 1 935.884456340211 831.0009026876745 831.0653285346932 1080.905139157884 1085.441431711782 1089.928751842039 1008.84630240579 343.8206302741448 1046.849786199078 293.0108209697933
517 0.005 2.585 1 936.057226644396 831.340421288043 831.4053634677217 1080.905667698552 1085.441689882628 1089.928888391457 1008.888451200028 343.9639362836436 1046.855463117888 293.0108213284913
518 0.005 2.59 1 936.2292299998888 831.6786880288191 831.7441447599579 1080.905780202749 1085.441743329413 1089.928768193025 1008.930253487989 344.1071457983359 1046.860866770517 293.0108216321405
519 0.005 2.595 1 936.400801120615 832.0157084844184 832.0816777525 1080.906301372654 1085.441997926665 1089.92890057649 1008.971997142934 344.2502745585116 1046.866519363617 293.0108218801589
520 0.005 2.6 1 936.5715969307006 832.3514870122204 832.4179667668585 1080.906430818033 1085.44206334863 1089.928791709401 1009.013487536642 344.3933205726684 1046.871915933195 293.0108220745406
521 0.005 2.605 1 936.7418284235583 832.6860279803425 832.753016355558 1080.906947783695 1085.442308532927 1089.928915503548 1009.055042167376 344.5362579188802 1046.877582070821 293.0108222172125
522 0.005 2.61 1 936.9113869244889 833.0193338084622 833.0868292052805 1080.907083341917 1085.442370441956 1089.928809230843 1009.096559437873 344.6790945809477 1046.88295903472 293.0108223126259
523 0.005 2.615 1 937.0805146310955 833.3514119384459 833.4194121354502 1080.907584253105 1085.442614465876 1089.928930004598 1009.137783330741 344.821836562493 1046.888531027314 293.0108223649589
524 0.005 2.62 1 937.2488818602194 833.6822630654877 833.7507665165863 1080.907712538638 1085.442688470216 1089.928831608568 1009.1788477796 344.9644727769302 1046.893855458628 293.0108223802454
525 0.005 2.625 1 937.4168104273668 834.0118943856384 834.0808989717864 1080.908214835687 1085.442918845571 1089.928944597947 1009.219923259763 345.1070105674227 1046.899383794099 293.0108223634928
526 0.005 2.63 1 937.5839678257549 834.3403084532143 834.4098124514466 1080.908352437559 1085.442997360912 1089.928852391835 1009.260674047068 345.24944318585 1046.904675379763 293.0108223211475
527 0.005 2.635 1 937.7507176504355 834.6675115156125 834.7375128123281 1080.908847113764 1085.443222082612 1089.928957763594 1009.301454302983 345.3917728975291 1046.91017161008 293.0108222590858
528 0.005 2.64 1 937.9166687506665 834.9935066454641 835.0640033949734 1080.908985951892 1085.443304810794 1089.92887276775 1009.341986053216 345.5339950993329 1046.915440780562 293.0108221842715
529 0.005 2.645 1 938.0821986397827 835.318300763103 835.3892905673008 1080.909474417169 1085.443521386536 1089.928971075451 1009.382677102485 345.6761145231004 1046.920898268507 293.0108221018272
530 0.005 2.65 1 938.2469701786813 835.6418955257034 835.7133767334627 1080.909614541896 1085.443610107154 1089.928891443756 1009.423010868342 345.8181297765579 1046.926134549338 293.0108220177353
531 0.005 2.655 1 938.4112671219433 835.9642974766757 836.0362679210618 1080.910101329573 1085.443822721133 1089.928984349588 1009.463404467658 345.9600284008587 1046.931566464323 293.0108219363553
532 0.005 2.66 1 938.5748543870212 836.2855086052035 836.3579667058924 1080.910229400236 1085.443913500502 1089.928910947025 1009.503395104065 346.1018339191539 1046.93678429705 293.0108218627294
533 0.005 2.665 1 938.7379636547203 836.6055352393628 836.6784788987746 1080.910712177051 1085.444121765915 1089.928999069666 1009.5435160368 346.2435625725452 1046.942174214412 293.0108218000284
534 0.005 2.67 1 938.9003455353737 836.924380081753 836.9978076062727 1080.910863235959 1085.444219342829 1089.92893310398 1009.583341746873 346.3851502912233 1046.947354718744 293.0108217518687
535 0.005 2.675 1 939.0623648529955 837.2420497024789 837.3159588255476 1080.911342990168 1085.444422347961 1089.929016187603 1009.623042096545 346.5266099823911 1046.952712390318 293.0108217199719
536 0.005 2.68 1 939.2235911794428 837.5585463216728 837.6329353612921 1080.911491449285 1085.444522020203 1089.928952791476 1009.66263345421 346.6679563139145 1046.957860286284 293.0108217065481
537 0.005 2.685 1 939.384400492076 837.8738754970868 837.9487425359523 1080.911952247539 1085.444714422958 1089.929028097458 1009.702278043633 346.8092324348383 1046.963168682924 293.0108217117443
538 0.005 2.69 1 939.5445419090526 838.1880412870005 838.2633843544797 1080.912101608371 1085.444816658699 1089.92896975313 1009.741655158544 346.9503822866691 1046.968286152045 293.0108217361453
539 0.005 2.695 1 939.7042123118861 838.5010492398461 838.5768662160538 1080.912565037947 1085.445008227993 1089.929043307385 1009.781067505899 347.0914192770396 1046.973573769047 293.0108217784395
540 0.005 2.7 1 939.8630902779214 838.8129008327934 838.8891902817195 1080.912716926771 1085.445114641582 1089.928989421699 1009.820160807603 347.2323291981801 1046.978664780989 293.0108218382677
541 0.005 2.705 1 940.0215232515325 839.1236027149464 839.2003625843513 1080.91317028603 1085.445295666533 1089.929052595585 1009.859325931031 347.373054835108 1046.983919748058 293.0108219135401
542 0.005 2.71 1 940.1792675108078 839.433158722237 839.5103869825672 1080.913325779941 1085.445407081651 1089.929006258344 1009.898308460153 347.5137405820282 1046.988983599558 293.0108220032682
543 0.005 2.715 1 940.3365735873296 839.7415746812576 839.8192691496461 1080.913776805163 1085.445584252999 1089.929067000007 1009.937306011467 347.6542738759507 1046.994202284066 293.0108221049794
544 0.005 2.72 1 940.4931792683153 840.0488524965024 840.1270115382886 1080.913926695431 1085.445695883317 1089.92902143477 1009.975972119951 347.7946990540909 1046.999236109908 293.0108222174426
545 0.005 2.725 1 940.6494528553878 840.3549971593659 840.433619062259 1080.914357398299 1085.445884202142 1089.929084878026 1010.01464063443 347.9350213395645 1047.004422573283 293.0108223383647
546 0.005 2.73 1 940.8050160124985 840.6600128666545 840.7390957240116 1080.914544072132 1085.446010868248 1089.929049370142 1010.053068291569 348.0752288550457 1047.009454558258 293.0108224664221
547 0.005 2.735 1 940.9600658390818 840.9639047433243 841.0434464544878 1080.914950919661 1085.446167383295 1089.929095354657 1010.091597975955 348.2153246688082 1047.014568711034 293.0108225986004
548 0.005 2.74 1 941.1144989283373 841.2666758141548 841.346674703837 1080.915128857637 1085.446291784455 1089.929063978281 1010.129969285092 348.3553056009916 1047.019570800295 293.0108227341373
549 0.005 2.745 1 941.2683959345259 841.568331919008 841.6487859387145 1080.91555103851 1085.446449881342 1089.929108515777 1010.168281139973 348.4951752826643 1047.024661573558 293.0108228702487
550 0.005 2.75 1 941.4214219703666 841.8688762508136 841.9497836172694 1080.915760241963 1085.44659619893 1089.929086538418 1010.206463074528 348.6349275122427 1047.029708351642 293.0108230062078
551 0.005 2.755 1 941.574109614775 842.1683138020265 842.2496725660785 1080.916179621053 1085.446747955812 1089.929123106746 1010.244593388796 348.77456800781 1047.034784466344 293.0108231389356
552 0.005 2.76 1 941.7262521434468 842.4666491979586 842.5484572812001 1080.916320764576 1085.446882602215 1089.929101749019 1010.282281155416 348.9140762961397 1047.039685185119 293.0108232682478
553 0.005 2.765 1 941.8779398282742 842.7638868410206 842.8461421733742 1080.91672050477 1085.44703151415 1089.92913586994 1010.320067900302 349.0534931109232 1047.044693782239 293.010823391662
554 0.005 2.77 1 942.0290204808911 843.060028952994 843.1427299296635 1080.916890306175 1085.44716427405 1089.929114836367 1010.35760094891 349.1927698136408 1047.049614915555 293.010823509341
555 0.005 2.775 1 942.1796029705434 843.355083571735 843.4382279240386 1080.917292897796 1085.447309766563 1089.929146357285 1010.395179439168 349.3319597945102 1047.054596770601 293.0108236194263
556 0.005 2.78 1 942.329593733928 843.6490507248811 843.7326369161265 1080.917469539057 1085.447451610016 1089.929132911758 1010.432495055515 349.4710189676694 1047.059472968524 293.0108237226485
557 0.005 2.785 1 942.4792262275197 843.9419344393677 844.0259604298011 1080.917869936328 1085.447591971918 1089.929159056534 1010.469906844619 349.6099432389113 1047.064422770235 293.0108238177482
558 0.005 2.79 1 942.6281921558107 844.2337400521828 844.3182039544222 1080.918043632171 1085.447731097184 1089.929147717486 1010.507026289997 349.7487555210013 1047.069282255141 293.0108239060651
559 0.005 2.795 1 942.7766527721487 844.5244734529625 844.6093731086362 1080.918441753928 1085.447871397166 1089.929173439908 1010.544220185901 349.8874179966604 1047.074209144832 293.0108239872275
560 0.005 2.8 1 942.9244745528464 844.8141373774199 844.8994711066782 1080.918605760105 1085.448008762967 1089.929163521908 1010.58112008599 350.0259670607464 1047.079035225205 293.0108240624294
561 0.005 2.805 1 943.0718339796035 845.1027365063452 845.1885025660222 1080.919017133421 1085.448148189996 1089.929183484249 1010.618028006876 350.1644023104701 1047.083950266547 293.0108241312454
562 0.005 2.81 1 943.2187063735242 845.39027406629 845.4764707130213 1080.919184690885 1085.448287801606 1089.929177982651 1010.654715097172 350.3026985802528 1047.08874643915 293.0108241953277
563 0.005 2.815 1 943.3650841946524 845.6767553698365 845.7633807447181 1080.919592562254 1085.448424305129 1089.92919608475 1010.691458297095 350.440875412829 1047.09363161282 293.0108242544232
564 0.005 2.82 1 943.5108133588399 845.9621840428885 846.0492363589942 1080.919761247806 1085.448566611513 1089.929193918691 1010.727950846297 350.5789277370388 1047.098406623142 293.010824310053
565 0.005 2.825 1 943.6560896761681 846.2465640560521 846.334041618647 1080.920160555989 1085.448696426628 1089.92920665206 1010.764514242847 350.7168792773098 1047.103260463953 293.0108243619082
566 0.005 2.83 1 943.800739050888 846.529899046917 846.6178001908332 1080.920326979832 1085.448841322899 1089.929209709621 1010.800777998925 350.8547087409361 1047.108004180697 293.0108244113986
567 0.005 2.835 1 943.9449114449006 846.8121916969912 846.9005147173243 1080.920702292497 1085.448966856254 1089.929218771486 1010.837034876029 350.9924056178689 1047.112868780298 293.0108244577437
568 0.005 2.84 1 944.0883669316405 847.0934471359976 847.1821903568107 1080.920879141644 1085.449118068452 1089.929227038181 1010.873081970833 351.1299667695693 1047.117564602989 293.0108245026036
569 0.005 2.845 1 944.2314362055894 847.3736705518462 847.4628320729953 1080.921281734934 1085.449243119756 1089.929233565669 1010.909176624473 351.2673991106029 1047.122356901722 293.0108245456943
570 0.005 2.85 1 944.3739311746273 847.6528653454344 847.7424434840937 1080.921459965225 1085.449393368209 1089.92924313471 1010.944997160182 351.4047568011219 1047.127054399181 293.0108245883724
571 0.005 2.855 1 944.5159923212628 847.9310364721615 848.021029252274 1080.921836032634 1085.449510022948 1089.929245238225 1010.98086770134 351.541916732047 1047.131796649737 293.0108246299045
572 0.005 2.86 1 944.6577426543495 848.2081871735622 848.2985927926494 1080.921997040771 1085.449659376537 1089.929257606996 1011.016480705701 351.6789547176135 1047.136441146856 293.0108246710767
573 0.005 2.865 1 944.7989123788487 848.4843221145605 848.5751387079291 1080.922391025957 1085.449778686288 1089.929258933501 1011.052159475276 351.8158667929768 1047.141176940173 293.0108247113617
574 0.005 2.87 1 944.9394269928273 848.7594438863632 848.8506699100835 1080.922524223889 1085.449926425199 1089.929270403646 1011.087590865206 351.9526714759027 1047.145797495155 293.0108247500256
575 0.005 2.875 1 945.0797097482947 849.0335578308476 849.1251916548744 1080.922934141659 1085.450039154849 1089.929266020174 1011.123147618583 352.0893624856405 1047.150503171352 293.0108247868901
576 0.005 2.88 1 945.2192881955651 849.3066656465436 849.3987058481962 1080.92310822808 1085.450191792742 1089.929286119849 1011.158383113493 352.2259537732516 1047.155070207863 293.0108248219283
577 0.005 2.885 1 945.358476904337 849.5787737945824 849.6712181760946 1080.923496447423 1085.450301080421 1089.929278100567 1011.193723448351 352.3624245006361 1047.159755156785 293.010824855818
578 0.005 2.89 1 945.4970181394502 849.8498843485314 849.9427313731348 1080.923658798628 1085.450456422028 1089.929300798792 1011.228663360128 352.498748895668 1047.164323248609 293.0108248886192
579 0.005 2.895 1 945.6351402148587 850.1200027697565 850.2132505273793 1080.924038499173 1085.450559608993 1089.929288410844 1011.263684219635 352.6349356112588 1047.168971682108 293.0108249206667
580 0.005 2.9 1 945.7726398393118 850.38913145482 850.4827784314888 1080.924205706785 1085.450721271746 1089.929318629582 1011.298450376589 352.7709771860897 1047.173513201341 293.0108249517658
581 0.005 2.905 1 945.9104910885322 850.6572763313306 850.7513204986492 1080.924588759674 1085.450823309483 1089.9293026214 1011.333428236251 352.9068829741664 1047.178191363509 293.010824982203
582 0.005 2.91 1 946.0473367328066 850.9244396121547 851.0188793762395 1080.924749352489 1085.450982106335 1089.92933179289 1011.368178052956 353.042662385441 1047.182695578238 293.0108250116277
583 0.005 2.915 1 946.1836171978972 851.1906262223517 851.2854597628304 1080.925126156573 1085.451081006915 1089.9293132548 1011.402926130853 353.1783027976285 1047.187288397148 293.0108250403748
584 0.005 2.92 1 946.3191466006029 851.4558385016641 851.5510643535804 1080.925287032174 1085.4512403953 1089.929345723359 1011.437369753117 353.3138637889385 1047.191811544766 293.0108250681413
585 0.005 2.925 1 946.4542706688046 851.7200813591504 851.8156977595193 1080.925656482215 1085.451333688966 1089.929323829019 1011.47184523554 353.4492572918117 1047.196388870959 293.0108250955488
586 0.005 2.93 1 946.5887976180106 851.9833573906441 852.0793628469766 1080.925825862962 1085.451502104552 1089.929362777162 1011.506041335674 353.5845131518503 1047.200865362473 293.01082512248
587 0.005 2.935 1 946.7229352470831 852.2456716613796 852.3420643843455 1080.926191103322 1085.451588260402 1089.929333986146 1011.540081477098 353.7196339278266 1047.205396302076 293.0108251493991
588 0.005 2.94 1 946.8564980935888 852.5070269386795 852.6038053514114 1080.926359415438 1085.451757093263 1089.929377006109 1011.57408051963 353.854636068848 1047.209839137251 293.0108251760233
589 0.005 2.945 1 946.9896631024641 852.767427202998 852.8645896773043 1080.926683613288 1085.451841932584 1089.929348707012 1011.608126194422 353.9894943750861 1047.214315911686 293.0108252023165
590 0.005 2.95 1 947.1222691454794 853.0268758130186 853.1244207698494 1080.926853142801 1085.452013513121 1089.929392510564 1011.641939807908 354.1242657072198 1047.218727112371 293.0108252278913
591 0.005 2.955 1 947.2545636961562 853.2853773641717 853.3833030507961 1080.927217022819 1085.452092634781 1089.929357374743 1011.67578946439 354.2588280041776 1047.223205682894 293.0108252528755
592 0.005 2.96 1 947.3862439504815 853.5429345035753 853.6412394517223 1080.927389658886 1085.452266926141 1089.929407690169 1011.709404925547 354.3932530700638 1047.227598074736 293.0108252767199
593 0.005 2.965 1 947.5175333213401 853.7995520947986 853.8982345627317 1080.927742211595 1085.452342184248 1089.929369357756 1011.743096523144 354.5274870806002 1047.232046116805 293.0108252996291
594 0.005 2.97 1 947.6482353080878 854.0552326241168 854.1542911369938 1080.927926713308 1085.452516485796 1089.929420196344 1011.776490970552 354.6616115207033 1047.236411886292 293.0108253214461
595 0.005 2.975 1 947.7785770892539 854.3099809278136 854.4094137530595 1080.928277867776 1085.452589591033 1089.929379788296 1011.809987622453 354.7956189134958 1047.240834705036 293.0108253426028
596 0.005 2.98 1 947.9083534840108 854.5637996076736 854.6636052461554 1080.928445333238 1085.452765780363 1089.929434675383 1011.843225500999 354.9294993551311 1047.245172458932 293.0108253630164
597 0.005 2.985 1 948.0377635998886 854.8166933127505 854.9168700564094 1080.928788740104 1085.452834051389 1089.929390271998 1011.876528641394 355.0632524180746 1047.249561870295 293.0108253830016
598 0.005 2.99 1 948.1667072877372 855.0686646978459 855.1692110059706 1080.928956655185 1085.453013283826 1089.929450087145 1011.909357036782 355.1968679110089 1047.253872804508 293.0108254023384
599 0.005 2.995 1 948.2952375895352 855.319718089266 855.4206323201968 1080.929297509211 1085.453078333768 1089.929402582117 1011.942384933407 355.3303553107453 1047.258227922276 293.0108254212187
600 0.005 3 1 948.4231811454756 855.5698559317458 855.671136703672 1080.929468283692 1085.45325746054 1089.929462538967 1011.975209498515 355.4637069584541 1047.262510159089 293.0108254392459
601 0.005 3.005 1 948.5507279553306 855.8190825867816 855.9207283240291 1080.929806311914 1085.453318989344 1089.929412197222 1012.008116911405 355.596946571485 1047.266850179191 293.0108254566451
602 0.005 3.01 1 948.6777462971199 856.067400784053 856.1694100682789 1080.92997850325 1085.453502861511 1089.929477144641 1012.040779839498 355.7300492871684 1047.271110834865 293.0108254729132
603 0.005 3.015 1 948.8044922903657 856.3148146645452 856.4171853843333 1080.930310671625 1085.453557569841 1089.929421689964 1012.074196914046 355.8630045308188 1047.275426423717 293.0108254881615
604 0.005 3.02 1 948.9306547694775 856.5613266649457 856.664057650553 1080.930486526999 1085.453744060094 1089.929490704244 1012.106891546219 355.9958229612313 1047.279636076062 293.0108255023996
605 0.005 3.025 1 949.0564340713045 856.8069415175428 856.9100312549747 1080.930814858578 1085.453796059277 1089.929432028489 1012.139472513162 356.1284810732055 1047.283917641592 293.0108255163487
606 0.005 3.03 1 949.1813191242071 857.0516616019592 857.1551089057637 1080.93100472129 1085.453988989961 1089.929506479036 1012.171647416708 356.2610656520071 1047.288175047649 293.0108255298315
607 0.005 3.035 1 949.3060333100768 857.2954914407973 857.3992947390352 1080.931341299139 1085.454037529135 1089.929445005824 1012.203802394642 356.3934886472966 1047.292440444838 293.0108255430596
608 0.005 3.04 1 949.4302751742129 857.5384336835821 857.6425915791483 1080.931515428635 1085.454227157471 1089.929519769934 1012.235768880184 356.5257633277802 1047.296629651524 293.0108255555059
609 0.005 3.045 1 949.554197268178 857.7804927977554 857.8850036777633 1080.931833410748 1085.454271046857 1089.929454257749 1012.267886871131 356.6578901998289 1047.300848601279 293.0108255674789
610 0.005 3.05 1 949.6776088658373 858.021671098898 858.1265336113516 1080.93200754064 1085.454464504352 1089.92953450704 1012.299757004824 356.7898716985021 1047.30501152646 293.0108255786063
611 0.005 3.055 1 949.8006833000765 858.2619735393328 858.3671859682945 1080.932320603713 1085.454504193048 1089.929464902232 1012.331719327241 356.9217169248477 1047.309202834828 293.0108255890511
612 0.005 3.06 1 949.9232370203636 858.5014017102021 858.6069625577269 1080.932490101246 1085.454696049856 1089.929542941778 1012.363466255217 357.0534496151381 1047.313334435954 293.010825598435
613 0.005 3.065 1 950.0454272878512 858.7399604051673 858.8458681411809 1080.932816404689 1085.454734823434 1089.929473551461 1012.395220836815 357.1850306827405 1047.317506856988 293.0108256070372
614 0.005 3.07 1 950.1670971854628 858.9776520253879 859.0839053358239 1080.932991218999 1085.454929417942 1089.929557089442 1012.4267366992 357.31655311373 1047.321615817041 293.0108256145218
615 0.005 3.075 1 950.2883972462234 859.2144808196829 859.3210782040809 1080.933303547866 1085.454957310454 1089.929483664547 1012.45811857634 357.4477207543896 1047.325741878017 293.0108256211797
616 0.005 3.08 1 950.4091935166467 859.4504491866711 859.5573893232471 1080.933481605496 1085.45515923596 1089.929571829703 1012.489421790691 357.578787629802 1047.329821824633 293.0108256268264
617 0.005 3.085 1 950.5296342154396 859.6855631358097 859.79284419899 1080.933774946142 1085.455189757915 1089.929494460326 1012.5206264505 357.7097072107895 1047.333921320283 293.0108256318237
618 0.005 3.09 1 950.6496568304374 859.9198239498714 860.0274446734464 1080.934023577428 1085.455398291345 1089.929586700386 1012.551716718211 357.8405058389889 1047.338025602106 293.0108256358881
619 0.005 3.095 1 950.7693618713007 860.1532353629555 860.2611943262774 1080.93433863928 1085.455423844449 1089.929508676328 1012.58291365367 357.9711684242326 1047.34215033187 293.0108256399796
620 0.005 3.1 1 950.8884898152298 860.3857994889355 860.4940954468241 1080.934522428744 1085.455628719514 1089.929602231607 1012.613882667412 358.1017052245792 1047.346180327062 293.0108256436577
621 0.005 3.105 1 951.0072590676563 860.6175206971061 860.7261521600784 1080.934808985583 1085.45564882173 1089.929517979953 1012.644828802886 358.2320849216403 1047.350251541023 293.0108256479705
622 0.005 3.11 1 951.1255586314319 860.8484018608993 860.9573673313276 1080.934992746773 1085.455855720339 1089.929615280176 1012.675384490405 358.3623355111121 1047.354256985376 293.0108256524268
623 0.005 3.115 1 951.2434996892453 861.0784466266686 861.1877446623091 1080.935271708966 1085.455871301801 1089.929529168363 1012.706171085643 358.4924477110841 1047.358286838532 293.0108256570943
624 0.005 3.12 1 951.3609010405452 861.3076571670717 861.4172865268617 1080.9354642353 1085.456081119758 1089.929629483115 1012.736988407618 358.6224136951182 1047.362266921296 293.0108256605638
625 0.005 3.125 1 951.4779799021026 861.5360379956691 861.6459971074256 1080.935740463072 1085.45609072132 1089.929536623342 1012.76776147919 358.7522409378104 1047.366277900398 293.0108256631313
626 0.005 3.13 1 951.5945533478902 861.763590905872 861.8738785661133 1080.935929704613 1085.456303254296 1089.929639932712 1012.798252008696 358.8819343625509 1047.370236637239 293.0108256637454
627 0.005 3.135 1 951.7107776940219 861.9903204752222 862.1009351872658 1080.93620751696 1085.4563119512 1089.929547270943 1012.828742817695 359.0114837112233 1047.374218568186 293.010825662766
628 0.005 3.14 1 951.8265312586419 862.2162287490065 862.3271692152517 1080.936398840998 1085.456526298499 1089.929654180371 1012.859038624403 359.1409279931408 1047.378156044727 293.0108256595143
629 0.005 3.145 1 951.9419677310474 862.441320091502 862.5525848077195 1080.936669316644 1085.45652942857 1089.929556349203 1012.889352213566 359.270184602763 1047.382108588417 293.0108256547455
630 0.005 3.15 1 952.0568921565629 862.6655962431331 862.7771840634139 1080.936864788968 1085.45674912301 1089.929668503402 1012.919405733816 359.3993331708559 1047.386020667434 293.010825648147
631 0.005 3.155 1 952.1715111605463 862.8890612857043 863.0009708211195 1080.937134306837 1085.456750936513 1089.929569598663 1012.949525928648 359.5283327077594 1047.389951175291 293.0108256407073
632 0.005 3.16 1 952.2856124581763 863.1117174276678 863.2239474681555 1080.937363438195 1085.456969592667 1089.929679496326 1012.979400831874 359.6571855165379 1047.393885275597 293.0108256325246
633 0.005 3.165 1 952.3994489954891 863.3335697330481 863.4461186737769 1080.937635589634 1085.456967285575 1089.929578163535 1013.009359922094 359.7858808559624 1047.397771041826 293.0108256247443
634 0.005 3.17 1 952.5128000734817 863.554619660574 863.6674862805734 1080.937825457089 1085.457187059112 1089.929693911735 1013.039104302015 359.9144116922112 1047.401629714853 293.0108256167214
635 0.005 3.175 1 952.6258093687694 863.7748711053688 863.8880540071584 1080.938081126001 1085.457179630098 1089.929586940135 1013.068888128992 360.0427795868083 1047.405497127108 293.010825609068
636 0.005 3.18 1 952.7383657314066 863.994326722797 864.1078247612828 1080.938257719573 1085.457400496813 1089.92970345645 1013.098392322611 360.170986102522 1047.409344168045 293.0108256011466
637 0.005 3.185 1 952.8505713238511 864.2129904335948 864.3268020498703 1080.938516751053 1085.457391344452 1089.929596037363 1013.128004979708 360.2990574372388 1047.413193726294 293.0108255935273
638 0.005 3.19 1 952.9622879414513 864.4308639915157 864.5449879688623 1080.938714058572 1085.457617013282 1089.929719517877 1013.157401678481 360.4269697591549 1047.417015812451 293.0108255854328
639 0.005 3.195 1 953.0736917895172 864.6479514765043 864.7623864045622 1080.938969042238 1085.457604276869 1089.929607128355 1013.186839752823 360.5547512986603 1047.420840487045 293.0108255775636
640 0.005 3.2 1 953.1845721183568 864.8642549829333 864.978999597141 1080.939137064709 1085.457824586733 1089.929727589945 1013.216009537261 360.6824125444177 1047.424603771695 293.0108255695098
641 0.005 3.205 1 953.2951597579836 865.0797779621657 865.1948309840465 1080.939375970217 1085.457807471274 1089.929615565845 1013.245234425216 360.8099026616767 1047.428385236307 293.010825561664
642 0.005 3.21 1 953.4052943542484 865.2945228221186 865.4098830658344 1080.939580365806 1085.458036649371 1089.929740127153 1013.274268199952 360.9372507435311 1047.43216286685 293.0108255535563
643 0.005 3.215 1 953.515027295159 865.5084939245417 865.6241599485247 1080.939824038237 1085.458015646293 1089.929625123305 1013.303353547868 361.0644523738674 1047.435939830412 293.0108255454742
644 0.005 3.22 1 953.6243446735257 865.7216936524254 865.8376641848732 1080.940021515918 1085.458244462708 1089.929751953235 1013.332225471217 361.1915087379703 1047.439691985762 293.0108255369123
645 0.005 3.225 1 953.7333864733557 865.9341252170863 866.0503989518369 1080.94025896551 1085.458221094142 1089.929634669735 1013.361123997526 361.3184353662342 1047.443427192094 293.0108255283681
646 0.005 3.23 1 953.8419578074104 866.1457896811539 866.2623654905769 1080.940464952129 1085.458456009644 1089.929764650997 1013.389781844571 361.4452125252906 1047.447149364948 293.0108255195151
647 0.005 3.235 1 953.9502160268139 866.3566914999383 866.4735680471781 1080.940693409932 1085.458427996203 1089.92964557766 1013.418495764351 361.5718359801835 1047.450849893529 293.0108255109528
648 0.005 3.24 1 954.058084892672 866.5668320371715 866.6840081878272 1080.940932167581 1085.458667145477 1089.929778347799 1013.447035808134 361.6983095644344 1047.454540146328 293.0108255022743
649 0.005 3.245 1 954.1655123583495 866.7762166795628 866.8936909237734 1080.94115347659 1085.458632420098 1089.92965617426 1013.475607739785 361.8246330746979 1047.458218738647 293.0108254941879
650 0.005 3.25 1 954.2725294223019 866.9848467947135 867.1026180705576 1080.941360574346 1085.458869164935 1089.929790564631 1013.503952140885 361.9508051116425 1047.461913488833 293.0108254863464
651 0.005 3.255 1 954.3792278856808 867.1927261785387 867.3107931985284 1080.941570147563 1085.458833810047 1089.929665789256 1013.532355201947 362.0768250910397 1047.465560337901 293.0108254793764
652 0.005 3.26 1 954.4855182202151 867.3998570132571 867.5182186276774 1080.941783080641 1085.459073514649 1089.929802386919 1013.560590561465 362.2027079008993 1047.469235384272 293.0108254727554
653 0.005 3.265 1 954.5914736857964 867.6062430688769 867.7248979846978 1080.941989114525 1085.459031151614 1089.929672207614 1013.588853125565 362.3284271387113 1047.472842375071 293.0108254668544
654 0.005 3.27 1 954.6970276703859 867.8118862070746 867.9308333051746 1080.942204086183 1085.459271501155 1089.929811134588 1013.616902319267 362.453996754709 1047.476487247746 293.0108254609598
655 0.005 3.275 1 954.8022581647454 868.0167899105677 868.1360279542073 1080.942416853312 1085.45922933827 1089.929680834004 1013.644872062286 362.5794235459921 1047.480086626189 293.0108254554623
656 0.005 3.28 1 954.9070802757288 868.2209569718196 868.3404846825929 1080.942630764711 1085.459473377315 1089.929825186632 1013.672733131295 362.7046996170921 1047.483718747797 293.0108254496415
657 0.005 3.285 1 955.0115869716881 868.4243907597443 868.5442068053699 1080.942838177034 1085.459427273938 1089.929691151237 1013.700655174446 362.8298312780425 1047.487294543213 293.0108254440721
658 0.005 3.29 1 955.1156805569177 868.6270932292748 868.7471964862818 1080.943053945495 1085.459671652266 1089.929835787757 1013.728381702848 362.9548046364103 1047.490906884773 293.0108254381025
659 0.005 3.295 1 955.2194500076453 868.829067777623 868.9494569955293 1080.943256906507 1085.459623047496 1089.92970034247 1013.756117253197 363.079621807426 1047.494456336693 293.0108254323392
660 0.005 3.3 1 955.3228152515617 869.0303165954728 869.1509906668035 1080.943489450728 1085.459872766474 1089.929848431386 1013.783685308706 363.2042868913966 1047.498053106534 293.0108254261024
661 0.005 3.305 1 955.4258530286293 869.2308427101234 869.3518004832232 1080.943688784651 1085.459819388748 1089.929709439989 1013.811258973346 363.3287375059114 1047.501574592286 293.0108254200995
662 0.005 3.31 1 955.5284952440885 869.4306486918093 869.5518890185243 1080.943902697414 1085.460064557093 1089.929856625681 1013.838656314233 363.453056063366 1047.505128222724 293.0108254136966
663 0.005 3.315 1 955.6308263421553 869.6297376020309 869.7512592862012 1080.944080576428 1085.460002997089 1089.929712310057 1013.86604398967 363.5772387477413 1047.508614947724 293.010825407625
664 0.005 3.32 1 955.7327377940287 869.8281116579567 869.9499135855257 1080.944294785289 1085.460252910629 1089.929866868021 1013.893246424353 363.7012812607118 1047.512148209229 293.0108254014867
665 0.005 3.325 1 955.8343869791175 870.0257742410789 870.1478552338957 1080.944512527322 1085.460202474092 1089.929726673368 1013.920462178705 363.8251801464546 1047.515628713327 293.0108253958848
666 0.005 3.33 1 955.9356086136901 870.2227272323648 870.3450862918071 1080.944723658621 1085.4604487785 1089.929878611809 1013.947530049415 363.9489311069113 1047.519142346312 293.0108253900433
667 0.005 3.335 1 956.0364832486591 870.4189738442738 870.5416096108742 1080.944901149916 1085.46038278494 1089.929730926167 1013.97485349314 364.0725377409047 1047.522575425559 293.0108253842834
668 0.005 3.34 1 956.1369351706875 870.6145158925384 870.7374273988673 1080.945110637048 1085.460638070161 1089.9298908352 1014.00186440294 364.1959835035877 1047.526035299601 293.0108253775549
669 0.005 3.345 1 956.2370818834937 870.8093571980364 870.9325432075877 1080.94530171059 1085.460576798509 1089.929743306638 1014.028813387427 364.3192750381012 1047.529556414413 293.0108253698969
670 0.005 3.35 1 956.3368548004166 871.003500037261 871.1269594248308 1080.945519560406 1085.460825580947 1089.929898119885 1014.055560348739 364.4424198913044 1047.533441729682 293.0108253606765
671 0.005 3.355 1 956.4363105946194 871.1969477088013 871.3206792251077 1080.945702239918 1085.4607620687 1089.929752267853 1014.082309290801 364.5654134079334 1047.537262964497 293.0108253504391
672 0.005 3.36 1 956.5355047850836 871.3897020876595 871.5137046537749 1080.945923519599 1085.461016555281 1089.929911894445 1014.108888841211 364.6882551234739 1047.54113362712 293.0108253389651
673 0.005 3.365 1 956.6343158450491 871.5817664334166 871.7060388853346 1080.946101287715 1085.460947290844 1089.929759543351 1014.135507221479 364.8109504297088 1047.544925814645 293.0108253271885
674 0.005 3.37 1 956.7327297980761 871.7731428826157 871.8976841666705 1080.946319091669 1085.461200753232 1089.929920573941 1014.161941396983 364.9334933219093 1047.548769700488 293.0108253148896
675 0.005 3.375 1 956.8308186015499 871.9638350030832 872.0886438515156 1080.946499444525 1085.461130593856 1089.929767302679 1014.1883841816 365.0558816115915 1047.552528527951 293.0108253030746
676 0.005 3.38 1 956.928525826111 872.1538449563708 872.2789201661384 1080.946724688549 1085.461393984521 1089.929933920838 1014.21462146215 365.178106423125 1047.556350474497 293.0108252916069
677 0.005 3.385 1 957.0259224591802 872.3431756640625 872.4685159477893 1080.946905781049 1085.461319950838 1089.929777462493 1014.240902590424 365.3001880145497 1047.560079791963 293.010825281619
678 0.005 3.39 1 957.1229337410978 872.5318288468292 872.6574329887236 1080.947144923576 1085.461581238589 1089.929949845081 1014.267051226897 365.4221058584267 1047.563882228398 293.0108252726557
679 0.005 3.395 1 957.2196626861225 872.7198070174597 872.8456734401368 1080.94731583156 1085.461511171995 1089.92979381692 1014.293175381437 365.5439007369428 1047.567589998878 293.0108252651103
680 0.005 3.4 1 957.3160233079587 872.9071127113783 873.0332396032286 1080.947535331533 1085.461767447465 1089.929957871326 1014.319205011696 365.6655534161233 1047.571360043726 293.0108252583792
681 0.005 3.405 1 957.4120876593614 873.0937492183847 873.2201344010653 1080.947738297127 1085.461687575128 1089.929790615354 1014.345241379432 365.7870315489517 1047.575056101435 293.010825252771
682 0.005 3.41 1 957.5077404468616 873.2797183388968 873.406360598906 1080.947918016841 1085.461936776717 1089.929960608458 1014.371057484069 365.9083597740852 1047.578774610324 293.0108252478271
683 0.005 3.415 1 957.6030868530579 873.4650232923557 873.5919221397676 1080.948083769178 1085.461862312458 1089.929803808517 1014.396908772958 366.0295270166142 1047.582422015066 293.0108252440091
684 0.005 3.42 1 957.6980739920529 873.649666431823 873.7768214950893 1080.948308652096 1085.462124625372 1089.929980540435 1014.422640387761 366.1505397833143 1047.586141134398 293.0108252406132
685 0.005 3.425 1 957.7927662205683 873.8336506980244 873.9610615852978 1080.948510583399 1085.462048488464 1089.929811871659 1014.448392144596 366.271401731037 1047.589793287585 293.0108252376803
686 0.005 3.43 1 957.8870717859896 874.0169777392542 874.1446441964251 1080.948697476369 1085.462299158411 1089.929983081457 1014.473875885573 366.3921101675816 1047.593456601533 293.0108252344968
687 0.005 3.435 1 957.9810982262939 874.1996501162614 874.3275717505647 1080.948902539077 1085.462221421173 1089.929814075041 1014.499447275642 366.5126569866347 1047.597077792758 293.0108252316404
688 0.005 3.44 1 958.0747443147644 874.3816709216765 874.5098469575305 1080.949089513364 1085.462475359333 1089.929995638538 1014.524852167882 366.6330500294658 1047.600737316064 293.0108252289769
689 0.005 3.445 1 958.168149942888 874.5630430994687 874.6914726051532 1080.949272885161 1085.462396334067 1089.929824983211 1014.550269474678 366.7532931738685 1047.604325179852 293.0108252268417
690 0.005 3.45 1 958.2611870246495 874.7437679455887 874.8724502918116 1080.949467662948 1085.462656308436 1089.930009301285 1014.575524757975 366.8733816590392 1047.607953053152 293.0108252251661
691 0.005 3.455 1 958.3539360204368 874.9238493531618 875.0527834603947 1080.949626780037 1085.462574568858 1089.9298429733 1014.600790985332 366.9933225559753 1047.611501244513 293.0108252238687
692 0.005 3.46 1 958.4462654262463 875.1032883679846 875.2324735154859 1080.949851888607 1085.462840476463 1089.930026049802 1014.625896379838 367.1130949371637 1047.615132801936 293.0108252224341
693 0.005 3.465 1 958.5383453851757 875.2820885605573 875.4115236861223 1080.950038675532 1085.462748256163 1089.929844216104 1014.651034936863 367.232714835711 1047.618672080136 293.0108252208917
694 0.005 3.47 1 958.6300534668626 875.460251911989 875.5899360687515 1080.950228580277 1085.463005916019 1089.930029400553 1014.675972383864 367.3521844371017 1047.622255019833 293.0108252183644
695 0.005 3.475 1 958.7214854128566 875.6377814040274 875.7677135389248 1080.950381904411 1085.46292027166 1089.929859130206 1014.700927843123 367.4715020200896 1047.625751268408 293.0108252148893
696 0.005 3.48 1 958.8125306697469 875.8146786352717 875.944857855662 1080.950601919811 1085.463185252725 1089.930043971328 1014.725711762937 367.5906393829493 1047.629329578604 293.0108252101313
697 0.005 3.485 1 958.9033132078551 875.9909465200507 876.1213718233839 1080.950781860302 1085.463091212278 1089.929861416113 1014.750524010647 367.7096333414568 1047.632820416848 293.0108252046227
698 0.005 3.49 1 958.9937352674716 876.1665869595936 876.2972574463683 1080.950970618187 1085.463347152667 1089.930047173433 1014.775161192371 367.8284775211807 1047.636353235087 293.0108251984465
699 0.005 3.495 1 959.0838968282538 876.3416031929434 876.4725177501044 1080.951147433736 1085.463256553481 1089.929867394701 1014.799829044402 367.9471817477072 1047.639818891097 293.010825192145
700 0.005 3.5 1 959.1736959383735 876.5159974295912 876.6471549998553 1080.95133845523 1085.463516592969 1089.930057431739 1014.824327082627 368.0657302530057 1047.643334167156 293.010825185646
701 0.005 3.505 1 959.2632181196436 876.6897720395951 876.8211716125121 1080.951511697814 1085.463424244195 1089.929875157851 1014.848839414004 368.1841121094778 1047.646773485423 293.0108251795554
702 0.005 3.51 1 959.3523929920623 876.8629288746076 876.9945695474318 1080.951706818865 1085.463688084606 1089.93006818791 1014.873177184256 368.3023388397765 1047.650266768417 293.0108251737888
703 0.005 3.515 1 959.4413038515657 877.0354708649569 877.1673515921245 1080.951877356711 1085.46359136662 1089.929883594815 1014.897544875768 368.4204102652269 1047.653681118535 293.0108251685309
704 0.005 3.52 1 959.5298592536651 877.2073996378168 877.3395195472762 1080.952070496719 1085.463856131795 1089.930078476682 1014.921745027323 368.5383330564253 1047.65714761813 293.0108251634887
705 0.005 3.525 1 959.6181546066982 877.378718098225 877.5110761701743 1080.952241217831 1085.463757273665 1089.929891232503 1014.945958628055 368.6561002372137 1047.660541916851 293.0108251587916
706 0.005 3.53 1 959.7060944285455 877.5494281794161 877.6820234842448 1080.952430685367 1085.464019795139 1089.930086504642 1014.970013397899 368.7737098965738 1047.663982722898 293.0108251541255
707 0.005 3.535 1 959.793777857711 877.7195330156397 877.8523644477425 1080.952599470622 1085.463920451015 1089.929898395243 1014.994113362173 368.8911646142534 1047.667346024921 293.0108251495756
708 0.005 3.54 1 959.8811138269277 877.8890336726091 878.0221004550957 1080.95279440034 1085.46418623318 1089.930094843168 1015.018041911186 369.0084641784949 1047.670771208055 293.0108251448048
709 0.005 3.545 1 959.9681883970243 878.0579333442363 878.1912344407099 1080.952960327545 1085.464083337589 1089.929904800461 1015.041989353959 369.1256087898412 1047.674118523653 293.0108251401333
710 0.005 3.55 1 960.0549682133679 878.2262329979045 878.3597675236534 1080.95314810586 1085.46434978849 1089.930106106141 1015.065734139209 369.2426001589312 1047.677513908703 293.0108251351687
711 0.005 3.555 1 960.1414530409337 878.3939359551891 878.5277029062061 1080.953311405987 1085.464245156485 1089.929913162373 1015.089509604925 369.3594412315062 1047.680836372831 293.0108251302905
712 0.005 3.56 1 960.2275939900459 878.5610449165351 878.6950432038085 1080.953506442721 1085.464512691498 1089.930114794588 1015.113129573689 369.4761224692809 1047.684220597605 293.0108251253649
713 0.005 3.565 1 960.3134663150632 878.7275620799984 878.8617907113221 1080.953669828775 1085.464408467088 1089.92992253445 1015.136774639501 369.5926412070625 1047.687519304348 293.0108251207396
714 0.005 3.57 1 960.3989189972461 878.893488782951 879.0279469073668 1080.953840254645 1085.464683377733 1089.930134166095 1015.160211271299 369.7090060141561 1047.690839684805 293.0108251162318
715 0.005 3.575 1 960.484201003168 879.0588286431391 879.1935152190131 1080.954047808493 1085.464550866013 1089.929919556849 1015.183712879171 369.8252173320049 1047.694140843134 293.010825112169
716 0.005 3.58 1 960.5691026670692 879.2235831638149 879.3584972371035 1080.954214738198 1085.464825513885 1089.930140805651 1015.207015672131 369.9412739248111 1047.69745438105 293.0108251081751
717 0.005 3.585 1 960.6537786424229 879.3877551492378 879.5228957041212 1080.954381106603 1085.464708535002 1089.929927235552 1015.230392521759 370.0571743252011 1047.700722956334 293.01082510445
718 0.005 3.59 1 960.7380940629563 879.5513457640767 879.6867119972305 1080.95454730626 1085.464986457554 1089.930148769398 1015.253553071164 370.1729203934802 1047.704019104408 293.0108251006817
719 0.005 3.595 1 960.8221807863471 879.7143580975461 879.8499490295691 1080.954714460181 1085.464861556625 1089.929931485622 1015.27679178072 370.2885061878981 1047.707260912997 293.0108250971954
720 0.005 3.6 1 960.9059051590813 879.8767934933608 880.0126082894943 1080.954885893299 1085.465141763377 1089.930157490886 1015.299846350562 370.4039373840304 1047.710534526177 293.0108250937191
721 0.005 3.605 1 960.9894118642635 880.0386550754002 880.174692742879 1080.955055737296 1085.465019501553 1089.92994148172 1015.32296496275 370.5192084271577 1047.713757860154 293.0108250904443
722 0.005 3.61 1 961.0726239199009 880.1999442311213 880.3362039061369 1080.955225281632 1085.465298977494 1089.930166335172 1015.345849979703 370.6343351362777 1047.717007220996 293.010825087378
723 0.005 3.615 1 961.1555868670375 880.3606640831391 880.497144750219 1080.955393617043 1085.465173268054 1089.929947901612 1015.368817339666 370.7493063810232 1047.720206723411 293.0108250849741
724 0.005 3.62 1 961.2381686276402 880.5208154850034 880.657516419406 1080.955568208789 1085.465456066486 1089.930177262028 1015.391564740898 370.8641252024804 1047.723439745173 293.010825082871
725 0.005 3.625 1 961.320524121331 880.6804014724872 880.8173217421082 1080.955730086526 1085.465323606481 1089.929952077023 1015.414384529295 370.9787861118564 1047.726612809315 293.0108250812759
726 0.005 3.63 1 961.4026658800223 880.8394231751718 880.9765620523403 1080.955904530234 1085.465607394662 1089.93018229995 1015.437000045631 371.0932876311992 1047.729825562093 293.0108250797393
727 0.005 3.635 1 961.4845205852019 880.9978838207502 881.1352403276435 1080.956070483691 1085.46548023509 1089.92996219972 1015.459693045936 371.2076304740008 1047.732980247912 293.0108250784913
728 0.005 3.64 1 961.5659829694348 881.1557847039176 881.2933580287256 1080.956242330259 1085.465764074134 1089.930192127675 1015.482172840997 371.3218130330739 1047.736172487613 293.0108250771375
729 0.005 3.645 1 961.6472074571782 881.3131286853578 881.4509178824354 1080.956403235509 1085.465634329151 1089.929968455041 1015.504719024588 371.4358420120936 1047.739304592537 293.0108250760219
730 0.005 3.65 1 961.7281327273303 881.469917552953 881.6079216721789 1080.956576204387 1085.465921704214 1089.930202601524 1015.527092144349 371.5497223729468 1047.742475626398 293.0108250747284
731 0.005 3.655 1 961.8087995322586 881.6261539231598 881.7643720272774 1080.956736668939 1085.465789629803 1089.929976107134 1015.549608468636 371.663445346751 1047.745584798675 293.0108250736375
732 0.005 3.66 1 961.8890951405989 881.7818387773881 881.9202701560538 1080.956909907481 1085.466074160424 1089.930208658315 1015.57179509601 371.7770203076045 1047.748730732854 293.0108250726066
733 0.005 3.665 1 961.9694320726127 881.9369751979126 882.0756188717602 1080.957066608744 1085.465940879093 1089.929983107241 1015.594039004191 371.8904170150882 1047.751816976741 293.0108250719126
734 0.005 3.67 1 962.049282180911 882.091564559345 882.2304197505741 1080.957240364649 1085.466227088571 1089.930215677336 1015.615991766082 372.0036657353895 1047.754945641327 293.0108250712213
735 0.005 3.675 1 962.1288702945913 882.2456095766221 882.3846753769275 1080.957392047364 1085.46608984169 1089.929988214817 1015.638171824223 372.1167606485751 1047.758010839498 293.0108250708895
736 0.005 3.68 1 962.2080893915969 882.3991114658218 882.5383871088968 1080.95756497073 1085.46637977538 1089.930225309124 1015.66013444667 372.2297034117108 1047.761116912319 293.0108250705908
737 0.005 3.685 1 962.2870817157625 882.5520729195147 882.6915575475941 1080.957695916058 1085.466233508709 1089.929992229474 1015.682152528296 372.342497657116 1047.764150702063 293.0108250705359
738 0.005 3.69 1 962.3657219780554 882.7044951455694 882.8441880029267 1080.957857225473 1085.466524047202 1089.930230886612 1015.70396188148 372.4551202321103 1047.767233735822 293.010825070495
739 0.005 3.695 1 962.4441578127144 882.8563812364094 882.99628131187 1080.95801839379 1085.466386519526 1089.930000284047 1015.725826252926 372.567584679665 1047.770261039594 293.0108250707411
740 0.005 3.7 1 962.5222568500648 883.0077320208702 883.1478385933003 1080.95819306469 1085.466675311274 1089.930240426967 1015.747469775733 372.6798965208419 1047.77332223119 293.0108250708565
741 0.005 3.705 1 962.6001449699779 883.1585504274398 883.2988626173798 1080.958345507156 1085.466534726845 1089.930007628856 1015.769156787284 372.7920089089252 1047.77632875276 293.0108250713237
742 0.005 3.71 1 962.677700372137 883.3088380019741 883.449355003027 1080.958517506063 1085.466824347369 1089.930246806375 1015.790668433777 372.9039876303033 1047.779381755699 293.0108250717118
743 0.005 3.715 1 962.7550570791989 883.4585973456902 883.5993182738739 1080.958666462945 1085.466681255665 1089.930012612337 1015.812268964397 373.015811906871 1047.782375917223 293.0108250723742
744 0.005 3.72 1 962.8320759868653 883.607829522665 883.7487536796864 1080.958839258151 1085.46697353135 1089.930256186305 1015.833672691408 373.1274900912721 1047.785409365537 293.0108250729205
745 0.005 3.725 1 962.9088938956813 883.7565374227315 883.8976639065215 1080.958984391772 1085.466828526675 1089.930020928602 1015.855192912852 373.2390103890008 1047.788375962517 293.0108250738127
746 0.005 3.73 1 962.9853810897595 883.9047221311079 884.0460502306732 1080.959154336663 1085.467119690258 1089.930264291645 1015.876467747508 373.3503806971792 1047.791390419378 293.0108250746569
747 0.005 3.735 1 963.0616637581401 884.0523866574146 884.1939154372265 1080.959297775984 1085.466972678379 1089.930025601355 1015.897799455862 373.4615952244881 1047.79433799481 293.0108250758867
748 0.005 3.74 1 963.1376123024248 884.1995318530298 884.3412606277606 1080.959465083191 1085.467262539059 1089.93026941002 1015.918929091636 373.572665122759 1047.797324581075 293.0108250770767
749 0.005 3.745 1 963.2133674281758 884.3461604801681 884.4880883901637 1080.959606576812 1085.467115286966 1089.930032699864 1015.940136982264 373.6835884119507 1047.800248496507 293.0108250786639
750 0.005 3.75 1 963.288806328755 884.4922739580541 884.6344002333925 1080.959782668637 1085.467410469788 1089.93028026713 1015.961160284124 373.7943501778217 1047.803227321259 293.0108250802622
751 0.005 3.755 1 963.3640451234601 884.6378748540211 884.780198640786 1080.959932039522 1085.467262752759 1089.930040854615 1015.982264986259 373.9049528362283 1047.806142483498 293.0108250821339
752 0.005 3.76 1 963.4389625820181 884.782964385078 884.9254849498649 1080.96010343367 1085.467555441463 1089.93028749255 1016.003164023741 374.0153962944715 1047.809103048584 293.010825084079
753 0.005 3.765 1 963.5136762155821 884.9275452472732 885.0702616989148 1080.960238721211 1085.467403824839 1089.93004651975 1016.024126557048 374.1256833142353 1047.811984932901 293.0108250864471
754 0.005 3.77 1 963.5880758386635 885.0716186298073 885.2145302332978 1080.960409705553 1085.467697825765 1089.93029530646 1016.044885557929 374.2358175912548 1047.814925538672 293.0108250889634
755 0.005 3.775 1 963.6622759252474 885.2151872251774 885.358293094422 1080.960546035197 1085.467544990629 1089.930053092976 1016.065719666872 374.3457943898498 1047.817789881249 293.0108250919847
756 0.005 3.78 1 963.736168050881 885.3582518984721 885.5015513604612 1080.9607167884 1085.467840376315 1089.930304121631 1016.086308621975 374.4556058400248 1047.820713037459 293.0108250952306
757 0.005 3.785 1 963.809864145395 885.5008154907966 885.6443076901762 1080.9608478273 1085.467685242045 1089.930060235561 1016.107027727415 374.5652639893477 1047.823554416341 293.0108250989672
758 0.005 3.79 1 963.8832451125218 885.6428789369232 885.7865632077203 1080.961021928367 1085.467982477399 1089.930312047564 1016.127530203115 374.6747636797724 1047.8264569052 293.0108251027962
759 0.005 3.795 1 963.9564220666916 885.7844449223079 885.9283204317364 1080.961154272116 1085.467824984475 1089.930065531846 1016.14810191372 374.7841239443657 1047.829280666394 293.0108251069383
760 0.005 3.8 1 964.0292947526247 885.9255147711605 886.0695807555418 1080.961323445452 1085.468119711286 1089.93031727612 1016.168516788316 374.8934387376453 1047.832163235533 293.0108251109583
761 0.005 3.805 1 964.1019658089926 886.0660909819452 886.2103466010939 1080.96145162381 1085.467961445621 1089.93007178814 1016.188982279542 375.0025360248904 1047.83496707922 293.0108251151983
762 0.005 3.81 1 964.174327521344 886.2061742078956 886.3506188896529 1080.961624320727 1085.468258939322 1089.930326198509 1016.209234929453 375.1114356568173 1047.837832812635 293.0108251191025
763 0.005 3.815 1 964.2464939181492 886.3457673100738 886.4904002270578 1080.96175250584 1085.468099866756 1089.930078646829 1016.229542118613 375.2201709778421 1047.840617705402 293.0108251228664
764 0.005 3.82 1 964.3180487954293 886.4848711599504 886.6296917583045 1080.96192289121 1085.468396054033 1089.930332562321 1016.249646924617 375.3287480425945 1047.843469849286 293.0108251261643
765 0.005 3.825 1 964.3895577898759 886.6234884854625 886.7684959301851 1080.962049789517 1085.4682360654 1089.930085698531 1016.269830678938 375.4371668102381 1047.846247139195 293.0108251291959
766 0.005 3.83 1 964.460842778554 886.7616204555852 886.9068140431966 1080.962218636462 1085.468530830046 1089.930338888435 1016.28981728247 375.5454300563355 1047.849080053166 293.0108251316769
767 0.005 3.835 1 964.5319756453038 886.8992696315051 887.0446485171976 1080.962340983118 1085.468368393194 1089.930090019012 1016.309876976976 375.6535367433035 1047.851827220127 293.0108251340209
768 0.005 3.84 1 964.6028135781423 887.0364373763957 887.1820008430598 1080.962515150826 1085.468669662859 1089.930349000673 1016.329756684707 375.761495646315 1047.854645064004 293.0108251359443
769 0.005 3.845 1 964.6734804230091 887.1731259995083 887.3188732087478 1080.962631984104 1085.468503061632 1089.930096352588 1016.34961098423 375.8692958207038 1047.857373758719 293.0108251378493
770 0.005 3.85 1 964.7438728025203 887.3093368543774 887.4552670971411 1080.962800378512 1085.46880193705 1089.930353794245 1016.369330865774 375.9769413877781 1047.860174582847 293.0108251393667
771 0.005 3.855 1 964.8140761481759 887.4450721365746 887.591184607468 1080.962923571703 1085.468638623626 1089.930103434178 1016.389141427785 376.0844295498957 1047.862889407324 293.0108251409118
772 0.005 3.86 1 964.8840114357681 887.5803330949104 887.7266271070222 1080.963083928196 1085.468937728108 1089.930364071739 1016.408651289509 376.1917706960742 1047.865681920879 293.0108251423591
773 0.005 3.865 1 964.9537325315537 887.7151217624975 887.8615965873826 1080.963201891351 1085.468773045794 1089.930110998008 1016.428305775087 376.2989564463475 1047.868372982961 293.010825144262
774 0.005 3.87 1 965.023163225695 887.8494393579438 887.9960943514328 1080.963374241955 1085.469072470337 1089.930371673516 1016.447799901369 376.4059783720652 1047.871138192321 293.0108251463801
775 0.005 3.875 1 965.0924067745997 887.9832884974719 888.1301228393066 1080.963487942033 1085.468904148753 1089.930118800652 1016.46738191827 376.5128443533347 1047.873810994003 293.0108251489724
776 0.005 3.88 1 965.161357863465 888.1166698736583 888.2636829790064 1080.963658626343 1085.469203308108 1089.930378808492 1016.486772129749 376.6195626794415 1047.876557358165 293.0108251517871
777 0.005 3.885 1 965.23012017314 888.2495861237323 888.3967772030322 1080.963773204228 1085.469034397944 1089.930124881675 1016.506234238041 376.7261068048031 1047.879211842899 293.0108251552072
778 0.005 3.89 1 965.2985955671196 888.3820382665865 888.5294066831144 1080.963946075344 1085.469336105264 1089.930387471995 1016.525503213657 376.8325171256881 1047.881942512449 293.0108251589118
779 0.005 3.895 1 965.3668862405347 888.5140288638345 888.6615738056229 1080.964058894799 1085.469164446102 1089.930129388793 1016.544845447093 376.938770944078 1047.884581774679 293.0108251632323
780 0.005 3.9 1 965.4348888922026 888.645558862645 888.7932796940032 1080.964224739694 1085.469460873527 1089.930390390015 1016.563905622819 377.0448582506823 1047.887290493393 293.0108251678083
781 0.005 3.905 1 965.5027100563026 888.7766306826134 888.9245266258904 1080.964334477604 1085.469288243578 1089.930133561173 1016.5831162842 377.15077688522 1047.889903107656 293.0108251728955
782 0.005 3.91 1 965.5702410901052 888.9072452331867 889.0553156803682 1080.964505532153 1085.469591750695 1089.930400047339 1016.60214968352 377.2565384199905 1047.892594416185 293.0108251780478
783 0.005 3.915 1 965.6375922714775 889.0374050138232 889.1856491864642 1080.964614811918 1085.469417153455 1089.930140551979 1016.621257157916 377.362140501225 1047.89519679839 293.0108251835764
784 0.005 3.92 1 965.7046630185184 889.1671106633451 889.3155280245899 1080.964785122623 1085.469720077787 1089.930407128762 1016.64015681472 377.4675947797655 1047.897871763215 293.0108251891531
785 0.005 3.925 1 965.7715490808129 889.2963647700708 889.4449545661687 1080.964892341038 1085.469544386061 1089.930146844502 1016.659136755299 377.5728894058047 1047.900452513169 293.0108251950292
786 0.005 3.93 1 965.8381556879813 889.4251685448268 889.5739301018278 1080.965062336086 1085.469845601184 1089.930411938798 1016.677931933619 377.678029101733 1047.903112643895 293.0108252008881
787 0.005 3.935 1 965.9045860759168 889.5535242014728 889.7024567686286 1080.965166491595 1085.469668094293 1089.930151375138 1016.696800864618 377.7830496622437 1047.905673926517 293.010825206966
788 0.005 3.94 1 965.9707378397501 889.6814325964616 889.8305355864321 1080.965336644149 1085.46997177834 1089.930419202906 1016.715478743656 377.8879080681766 1047.908317814479 293.0108252130566
789 0.005 3.945 1 966.0367095015583 889.808896218752 889.9581688681538 1080.965439980363 1085.46979393065 1089.930157942536 1016.73423107173 377.9926049926611 1047.910861609463 293.0108252195404
790 0.005 3.95 1 966.1024058324614 889.9359161602156 890.0853578214853 1080.965610277025 1085.47009651662 1089.930425628738 1016.752810671817 378.0971430274732 1047.913487635705 293.0108252261151
791 0.005 3.955 1 966.1679211155232 890.0624945162286 890.2121044760643 1080.965710705509 1085.469917754702 1089.930164442828 1016.77148321858 378.2015279726851 1047.916012348718 293.010825233122
792 0.005 3.96 1 966.2331716689019 890.1886324893452 890.3384101058367 1080.965879893653 1085.470218855555 1089.930430368902 1016.789983915489 378.3057587517482 1047.918621426572 293.0108252400959
793 0.005 3.965 1 966.298245793865 890.3143317609093 890.4642763726318 1080.965979143832 1085.470038341553 1089.930168352343 1016.808565028499 378.4098336087865 1047.92112380653 293.0108252472947
794 0.005 3.97 1 966.3629754845665 890.4395939760188 890.5897049385987 1080.966153311828 1085.470344788614 1089.930439831601 1016.82694913507 378.5137544276405 1047.923715139642 293.0108252543687
795 0.005 3.975 1 966.4275403212621 890.5644211431865 890.7146977558341 1080.966251833386 1085.470162300659 1089.930174952526 1016.845421664248 378.6175181809569 1047.926203425065 293.0108252618247
796 0.005 3.98 1 966.4918617678906 890.6888140664364 890.8392557896793 1080.966422085922 1085.470467638256 1089.930446086057 1016.863705933259 378.7211269476554 1047.928780840157 293.0108252695499
797 0.005 3.985 1 966.5559936768216 890.8127753656787 890.9633814395099 1080.966519094822 1085.470280955051 1089.930178425501 1016.882071205468 378.8245828858865 1047.931266879504 293.0108252777894
798 0.005 3.99 1 966.6198845988979 890.9363062588736 891.0870759850378 1080.966687662228 1085.470587019152 1089.930452032874 1016.900276938254 378.9279883040709 1047.933828005501 293.0108252860711
799 0.005 3.995 1 966.6836146291937 891.059408716356 891.2103413669555 1080.966782165634 1085.470401972881 1089.930184529269 1016.918554310115 379.0311843202993 1047.936279211343 293.0108252944383
800 0.005 4 1 966.7470866158425 891.1820835500338 891.3331785711297 1080.966950202296 1085.470707025275 1089.930457262673 1016.936644338272 379.1342073022703 1047.938818542992 293.0108253024458
801 0.005 4.005 1 966.8103894368279 891.3043330374475 891.4555897189749 1080.967046862483 1085.470523132384 1089.93019064944 1016.954805307369 379.2370451469206 1047.941260056237 293.0108253102833
802 0.005 4.01 1 966.8734287349935 891.4261580881557 891.5775758670053 1080.967216159299 1085.470828235473 1089.930464626763 1016.972779443585 379.3397289142855 1047.943786143624 293.0108253176166
803 0.005 4.015 1 966.9362985026748 891.547560833753 891.6991390303741 1080.967306441032 1085.470638706857 1089.930194544357 1016.990834313881 379.4422582877652 1047.946206312545 293.0108253248985
804 0.005 4.02 1 966.9989088613244 891.6685421688458 891.8202802366815 1080.967475176249 1085.470946457609 1089.930471125446 1017.00869971491 379.5446348226296 1047.948716464059 293.010825331672
805 0.005 4.025 1 967.0613513085128 891.7891044353627 891.9410016550788 1080.967566467197 1085.470757521994 1089.930201079585 1017.026639138209 379.6468500734308 1047.951123281826 293.010825338268
806 0.005 4.03 1 967.1235417551334 891.9092484818585 892.0613042793437 1080.967736768336 1085.471065954459 1089.930478387272 1017.044398171745 379.748914384508 1047.953619180495 293.0108253444744
807 0.005 4.035 1 967.1855676410248 892.0289765186546 892.1811901782861 1080.967824653751 1085.470874329975 1089.930206039263 1017.062264617781 379.8508295847008 1047.95600471028 293.0108253508174
808 0.005 4.04 1 967.2473427113432 892.1482897435625 892.3006606395077 1080.967993508142 1085.471182103274 1089.930484225244 1017.079940399391 379.9525898272659 1047.958482103489 293.0108253570345
809 0.005 4.045 1 967.3089732332996 892.2671901789994 892.4197175836989 1080.968079622996 1085.470991677211 1089.930213207995 1017.097661817452 380.0542190971159 1047.960847337903 293.0108253634493
810 0.005 4.05 1 967.3703348467545 892.3856785980803 892.5383619724055 1080.968249116047 1085.471301365101 1089.930491658301 1017.115194217124 380.1556823718383 1047.963305023763 293.0108253697064
811 0.005 4.055 1 967.4315167800431 892.5037571447068 892.6565958253309 1080.968332668476 1085.47110780376 1089.930218703584 1017.132804659388 380.2569909146502 1047.965654156615 293.0108253762535
812 0.005 4.06 1 967.4924397442393 892.6214266395435 892.7744201097372 1080.968502373395 1085.471418220743 1089.93049897727 1017.150228377787 380.3581445846061 1047.968098305201 293.0108253827379
813 0.005 4.065 1 967.5532074685295 892.7386892652344 892.8918368540957 1080.968586745813 1085.471224503399 1089.930223651525 1017.167729400153 380.4591237890278 1047.970433362208 293.0108253895652
814 0.005 4.07 1 967.6137159525089 892.8555458778699 893.0088470490588 1080.968753708721 1085.471534407481 1089.930503745269 1017.185043793838 380.5599656488975 1047.972857987469 293.010825396404
815 0.005 4.075 1 967.6740627824939 892.9719984408224 893.1254525770444 1080.96883854939 1085.471343030779 1089.930231183827 1017.202423552861 380.6606550391167 1047.975177043104 293.0108254036544
816 0.005 4.08 1 967.7341570913032 893.088047959861 893.2416545185654 1080.969006473872 1085.471650675263 1089.930508923722 1017.219633015681 380.761173181648 1047.977591385707 293.0108254110256
817 0.005 4.085 1 967.7940872400446 893.203696514756 893.3574548358672 1080.969087883931 1085.4714546797 1089.930234229348 1017.236921234447 380.8615882314397 1047.979892030923 293.0108254190044
818 0.005 4.09 1 967.8537663884348 893.3189449976123 893.4728545411749 1080.969255196965 1085.4717662648 1089.930517288621 1017.254049927314 380.9618399380169 1047.982288446002 293.0108254271894
819 0.005 4.095 1 967.9132826272393 893.4337954631508 893.5878555762615 1080.969336583555 1085.471571588007 1089.930241902078 1017.271242119885 381.0619341782248 1047.984573731869 293.0108254358309
820 0.005 4.1 1 967.9725561543905 893.5482488057294 893.7024589524461 1080.969504485878 1085.471881991194 1089.930522982362 1017.288260723997 381.1618727579799 1047.986958678511 293.010825444543
821 0.005 4.105 1 968.0316730143925 893.6623071954874 893.81666669413 1080.969583776543 1085.471683397921 1089.930246028822 1017.305354944199 381.2616407633971 1047.98922918081 293.0108254536487
822 0.005 4.11 1 968.0905434481381 893.775971352897 893.9304796908863 1080.96975160094 1085.471996524911 1089.930530545175 1017.322260368275 381.3612609994162 1047.991596346146 293.0108254628416
823 0.005 4.115 1 968.149294486536 893.889243381412 894.0438999059159 1080.969831095663 1085.471797592051 1089.930252045902 1017.339210564527 381.4607242592809 1047.993851620307 293.0108254723899
824 0.005 4.12 1 968.2076405504357 894.00212406281 894.1569282918518 1080.970003280401 1085.472111848096 1089.930538153919 1017.356003057444 381.5600385504173 1047.996211274287 293.0108254819061
825 0.005 4.125 1 968.2659033354496 894.1146156243735 894.2695668666822 1080.970076981 1085.471910524482 1089.930257964805 1017.372872272097 381.6592025459814 1047.998450009371 293.0108254915129
826 0.005 4.13 1 968.3239586399241 894.226718967591 894.3818166543197 1080.970245757021 1085.472224941853 1089.930545396179 1017.389565707265 381.7582163304908 1048.000789410892 293.0108255010148
827 0.005 4.135 1 968.3818170718909 894.3384357010224 894.4936792850401 1080.970319686722 1085.472020828165 1089.930262211886 1017.406329931165 381.8570676012586 1048.003009773241 293.0108255107756
828 0.005 4.14 1 968.4394697031897 894.4497668506687 894.605155791229 1080.970485043152 1085.472333092815 1089.930548129393 1017.422928068775 381.9557679290623 1048.005324863534 293.0108255204443
829 0.005 4.145 1 968.4969739308455 894.5607145090913 894.7162481475153 1080.97055908686 1085.472131644368 1089.930268444655 1017.439594324411 382.0543200522301 1048.00752592403 293.0108255303336
830 0.005 4.15 1 968.55430261186 894.6712789731316 894.8269565818258 1080.970722952594 1085.472446848318 1089.930557124883 1017.456057418446 382.1527130028674 1048.00982347054 293.0108255400033
831 0.005 4.155 1 968.6114570141149 894.7814629830571 894.937283853497 1080.97079332356 1085.472240167201 1089.930273349681 1017.472601873231 382.2509629378336 1048.012002355291 293.0108255498189
832 0.005 4.16 1 968.6683732504279 894.8912671556494 895.0472308247753 1080.97095974691 1085.472554397579 1089.930562733241 1017.488982483904 382.3490633709739 1048.014291740307 293.010825559593
833 0.005 4.165 1 968.725120636137 895.0006936108928 895.1567994632364 1080.971031596904 1085.472348738412 1089.930279204989 1017.505441657736 382.4470185088102 1048.016465584892 293.0108255696798
834 0.005 4.17 1 968.7816031716437 895.1097428153108 895.2659904281041 1080.971190468034 1085.472661819219 1089.930567513279 1017.521714965971 382.5448354423477 1048.018735629906 293.0108255795619
835 0.005 4.175 1 968.8379448700724 895.2184169875057 895.3748057498805 1080.971259901364 1085.472454702462 1089.930282893491 1017.538070555549 382.6424965432182 1048.020895250211 293.0108255894229
836 0.005 4.18 1 968.8940656997556 895.3267168885926 895.4832463183021 1080.971425444578 1085.472769826535 1089.930573327539 1017.554256223163 382.7400025461066 1048.023160771118 293.0108255988327
837 0.005 4.185 1 968.9500304145147 895.4346443551906 895.5913138843072 1080.971495001528 1085.472562334189 1089.930287852138 1017.570510075637 382.8373555371552 1048.025301087832 293.0108256079836
838 0.005 4.19 1 969.0057723872071 895.5422003290217 895.6990094547441 1080.971658624647 1085.472875973987 1089.930577772145 1017.586594520989 382.9345520441796 1048.027541379295 293.0108256166428
839 0.005 4.195 1 969.0613595005497 895.6493869414037 895.8063350056414 1080.971728905823 1085.472670758021 1089.930295518534 1017.602752476892 383.03160452952 1048.029666582485 293.0108256252914
840 0.005 4.2 1 969.1167225017361 895.7562047905601 895.9132913568459 1080.971892670657 1085.472985316366 1089.930585596552 1017.618756732532 383.1285172435496 1048.031895705753 293.0108256337822
841 0.005 4.205 1 969.1719291008915 895.862655453835 896.019880003388 1080.971958297297 1085.472775713316 1089.930299153005 1017.634812194587 383.2252731229774 1048.034002024761 293.0108256424195
842 0.005 4.21 1 969.2269167617873 895.9687398989906 896.1261019521288 1080.972121683124 1085.473090176473 1089.930590453723 1017.650695718594 383.3218745741607 1048.03621343752 293.0108256509087
843 0.005 4.215 1 969.2817515074416 896.0744602213974 896.2319591370774 1080.972187969893 1085.472881577656 1089.930305536762 1017.666652141309 383.4183283682606 1048.038308062838 293.0108256594563
844 0.005 4.22 1 969.3363664898492 896.1798170631686 896.3374523650081 1080.972352306005 1085.47319719618 1089.930597634629 1017.682439652899 383.5146352213972 1048.040510833687 293.0108256679143
845 0.005 4.225 1 969.3908150366709 896.2848122002732 896.442583389558 1080.972414312366 1085.472984328523 1089.930309566846 1017.698296986318 383.6107869582746 1048.042587486307 293.0108256767495
846 0.005 4.23 1 969.4450471293424 896.389446380471 896.5473529995495 1080.972579092504 1085.473300486716 1089.930602827679 1017.713983197137 383.7067846058591 1048.044777205343 293.0108256855506
847 0.005 4.235 1 969.4991538356096 896.4937220368813 896.6517634058488 1080.972638960169 1085.47308672811 1089.930314186881 1017.729753035088 383.8026471980949 1048.046841105342 293.0108256946544
848 0.005 4.24 1 969.5530352462987 896.5976393168401 896.7558150089073 1080.972805088186 1085.473405905985 1089.930610195694 1017.745348887905 383.8983626413714 1048.04901366943 293.0108257038174
849 0.005 4.245 1 969.6067583344875 896.7012003271783 896.859509732561 1080.972865786028 1085.473191283111 1089.930319746478 1017.761009492134 383.9939203636538 1048.051066858795 293.010825713243
850 0.005 4.25 1 969.660253572722 896.8044057025364 896.9628483657908 1080.97302989234 1085.47350879929 1089.930615139511 1017.776500127406 384.0893258426254 1048.053227431989 293.0108257226595
851 0.005 4.255 1 969.7136112113938 896.9072573380806 897.0658326744277 1080.973088459887 1085.473292725108 1089.930324254732 1017.79206547038 384.1845850516824 1048.055262919109 293.0108257323533
852 0.005 4.26 1 969.7667568248073 897.0097560859034 897.1684635856408 1080.973253874615 1085.473611497326 1089.930621097673 1017.807467730646 384.2796900927713 1048.057409316954 293.0108257419099
853 0.005 4.265 1 969.8197545188245 897.1119037190624 897.2707428036096 1080.97330708301 1085.473395557726 1089.930331137395 1017.822936938414 384.3746448435983 1048.05943050814 293.0108257516718
854 0.005 4.27 1 969.8725373122245 897.2137007325896 897.3726709956411 1080.973473949901 1085.4737154258 1089.93062777687 1017.838232340457 384.4694424763594 1048.06156448297 293.0108257614057
855 0.005 4.275 1 969.9251774774136 897.3151491815991 897.4742500390724 1080.973529747906 1085.473494961749 1089.930333682767 1017.853601666448 384.5640914584368 1048.063574745314 293.0108257714089
856 0.005 4.28 1 969.9775764582762 897.4162502349187 897.5754810969102 1080.973695385579 1085.473815758699 1089.930633895886 1017.868830690888 384.6585958629655 1048.06569155591 293.0108257814043
857 0.005 4.285 1 970.0298409399779 897.5170052501677 897.6763655894474 1080.973751838125 1085.473596671879 1089.930339967033 1017.884115418955 384.7529500620877 1048.067687449949 293.0108257917672
858 0.005 4.29 1 970.0818938793028 897.6174150698615 897.7769044163756 1080.973922508419 1085.473918805143 1089.930640097747 1017.89925716002 384.8471470558428 1048.069793891754 293.0108258022246
859 0.005 4.295 1 970.1338103210815 897.7174818804494 897.8770995841486 1080.973968207998 1085.473698201941 1089.930346433879 1017.9144733281 384.9411947806422 1048.071762405117 293.0108258128209
860 0.005 4.3 1 970.1855302512007 897.8172057799912 897.9769514681557 1080.974128200432 1085.474016699734 1089.930643646885 1017.929497812881 385.035095281266 1048.073853691193 293.0108258231409
861 0.005 4.305 1 970.2371029014381 897.9165885548206 898.0764617354459 1080.974181039068 1085.473795825278 1089.930349808612 1017.944547749864 385.1288507784452 1048.07582340125 293.0108258335533
862 0.005 4.31 1 970.2884697515308 898.0156309256995 898.1756311863219 1080.974345221035 1085.474114987028 1089.930649093269 1017.959442051666 385.2224618465314 1048.077901483727 293.0108258437618
863 0.005 4.315 1 970.33970722718 898.1143352056936 898.2744618952631 1080.974400987585 1085.473894834474 1089.930354503161 1017.974430581414 385.3159223568238 1048.079850435344 293.0108258541119
864 0.005 4.32 1 970.3907406553858 898.2127015435555 898.3729542680938 1080.974564861424 1085.474214978443 1089.930655202732 1017.989244257528 385.4092334130518 1048.08191649797 293.010825864295
865 0.005 4.325 1 970.4416472852865 898.3107317503401 898.471109967417 1080.974616643164 1085.473991547484 1089.93035913807 1018.004099406953 385.5023955310994 1048.083849092784 293.0108258746855
866 0.005 4.33 1 970.4923311463299 898.4084265852654 898.5689298607313 1080.9747875511 1085.474316142664 1089.930662776482 1018.018817591903 385.5953875752267 1048.0859066137 293.0108258849781
867 0.005 4.335 1 970.5428716660206 898.505787849892 898.666415645782 1080.974837538573 1085.474091153425 1089.930365064715 1018.033624251505 385.6882413288257 1048.087835407651 293.010825895488
868 0.005 4.34 1 970.5932068383588 898.6028159633978 898.7635679063418 1080.97500701862 1085.474415267397 1089.93066881814 1018.048272851549 385.7809409411828 1048.089881585334 293.0108259060341
869 0.005 4.345 1 970.6434022184558 898.6995129107859 898.8603884505666 1080.975052433652 1085.474186336804 1089.930368131068 1018.06299721644 385.8735015134948 1048.091791267843 293.0108259169334
870 0.005 4.350000000000001 1 970.6933966975937 898.7958794872077 898.9568781518745 1080.975220541884 1085.474509723588 1089.930672482788 1018.077562160092 385.9659223008119 1048.093819477292 293.0108259278324
871 0.005 4.355 1 970.7432481150557 898.8919168816716 899.0530382475215 1080.9752665818 1085.474282480901 1089.93037305653 1018.092191199907 386.058201261549 1048.095714654287 293.0108259388897
872 0.005 4.36 1 970.7929008691336 898.9876259994926 899.1488696534341 1080.975433985205 1085.474605747793 1089.93067766615 1018.106656436053 386.1503311108851 1048.097729879168 293.0108259497403
873 0.005 4.365 1 970.8424196582411 899.083008812878 899.2443741747667 1080.975477166273 1085.474375370167 1089.930376182997 1018.121198850972 386.2423142625157 1048.099612834468 293.0108259606399
874 0.005 4.37 1 970.8917393196651 899.17806575542 899.3395524269974 1080.975643393171 1085.474700238484 1089.930683827431 1018.135607777191 386.3341467100826 1048.101615925041 293.0108259712909
875 0.005 4.375 1 970.9409260185512 899.2727986644992 899.434406102818 1080.975688605818 1085.474472452216 1089.930383392302 1018.150075707786 386.4258445559997 1048.103488636964 293.0108259819569
876 0.005 4.38 1 970.9898810306219 899.3672079778725 899.5289358185877 1080.975856981173 1085.474796666933 1089.930689493533 1018.164372767608 386.5173910279074 1048.105484275559 293.010825992386
877 0.005 4.385 1 971.0387318654997 899.4612953857481 899.6231431319694 1080.975898807328 1085.47456485527 1089.93038669156 1018.178695551084 386.6087905017843 1048.107340811189 293.0108260029236
878 0.005 4.39 1 971.0873776999208 899.555061562983 899.717028844654 1080.976067397803 1085.474891270803 1089.93069499809 1018.192842793346 386.7000388133522 1048.109325434169 293.01082601348
879 0.005 4.395 1 971.1358979443495 899.6485086635621 899.8105948430078 1080.976108707316 1085.474658667071 1089.930392041585 1018.207101735915 386.7911436262318 1048.111167538383 293.0108260240701
880 0.005 4.4 1 971.1842261577347 899.7416370113252 899.9038416763524 1080.976274688389 1085.474982875836 1089.930698251286 1018.221211530194 386.8821014696376 1048.113135720741 293.0108260346116
881 0.005 4.405 1 971.2324225771836 899.8344484071587 899.9967710134837 1080.976314942162 1085.474750732993 1089.930395725292 1018.235397503666 386.9729222245965 1048.114969183685 293.0108260448832
882 0.005 4.41 1 971.2804270207555 899.9269433626241 900.0893835109472 1080.976481997432 1085.475076175688 1089.930704111569 1018.249423585617 387.0636016346675 1048.116925021483 293.0108260550775
883 0.005 4.415 1 971.3282993054682 900.0191235724054 900.1816807553977 1080.976521278085 1085.474843163921 1089.930400515973 1018.263519680457 387.1541178984638 1048.118745840341 293.0108260651578
884 0.005 4.42 1 971.3759774623171 900.1109895637752 900.2736634219324 1080.976688638336 1085.475168495673 1089.930708947219 1018.277458879713 387.2444860658333 1048.120689919344 293.0108260753727
885 0.005 4.425 1 971.4235314489305 900.2025430778758 900.3653330975094 1080.976723023837 1085.474931165369 1089.93040271198 1018.291466913672 387.3347115180003 1048.122496584851 293.010826085597
886 0.005 4.43 1 971.4709012900913 900.2937848261545 900.4566905758625 1080.976892882016 1085.475260819584 1089.930715548383 1018.305323493452 387.4248035363634 1048.124431892877 293.010826095934
887 0.005 4.435 1 971.5181353832046 900.3847164031002 900.5477373696745 1080.97692802273 1085.475024023062 1089.930409513266 1018.319248947708 387.514728798282 1048.126222877371 293.0108261063294
888 0.005 4.44 1 971.5651889427388 900.4753383925924 900.6384741782038 1080.977101119899 1085.475355515516 1089.930722231051 1018.333015647376 387.6045127485326 1048.128145787362 293.0108261168263
889 0.005 4.445 1 971.6121199841366 900.565652474021 900.7289025497336 1080.977137433754 1085.475115398989 1089.930413567768 1018.346868469359 387.6941687467634 1048.129934286118 293.0108261273872
890 0.005 4.45 1 971.6588592147017 900.6556592749544 900.8190233030648 1080.977268097321 1085.475442505495 1089.930725529376 1018.360555802855 387.7836745653604 1048.131839920115 293.0108261381653
891 0.005 4.455 1 971.7054653065045 900.7453603064447 900.9088377973499 1080.977323089618 1085.475207326152 1089.930419872097 1018.374311632949 387.8730364339251 1048.13361268837 293.0108261490205
892 0.005 4.46 1 971.7518793929912 900.8347561600733 900.9983467127364 1080.977503893537 1085.475533019165 1089.930730701287 1018.387906527517 387.9622513258794 1048.135511169365 293.0108261600261
893 0.005 4.465 1 971.79817034114 900.923848593217 901.0875516834179 1080.977537980249 1085.475293757502 1089.930423337039 1018.401573949635 388.0513148773935 1048.137270547981 293.0108261711252
894 0.005 4.47 1 971.8442694367071 901.0126380678273 901.1764533189022 1080.977702461797 1085.475622504686 1089.930735956845 1018.415083325573 388.1402370174504 1048.139155736445 293.0108261822641
895 0.005 4.475000000000001 1 971.8902452610781 901.1011262771086 901.2650531926906 1080.977732222291 1085.4753832071 1089.930427565913 1018.428665385417 388.2290143057763 1048.140901172016 293.0108261934564
896 0.005 4.48 1 971.9360368143991 901.1893137603298 901.3533519568407 1080.977898632537 1085.475712487286 1089.930741772317 1018.442094373569 388.3176483867812 1048.142777553831 293.0108262047353
897 0.005 4.485 1 971.9817028773026 901.2772020859599 901.4413510882649 1080.977927111044 1085.475469672531 1089.930430844467 1018.455591428962 388.4061147547214 1048.144507381295 293.0108262161802
898 0.005 4.49 1 972.0271861360602 901.3647917801597 901.5290512242566 1080.978093265848 1085.475799827917 1089.930746837737 1018.468930116353 388.4944430564653 1048.146370116081 293.0108262277682
899 0.005 4.495 1 972.0725544074319 901.452084601403 901.6164539864692 1080.978126413139 1085.47555914243 1089.930436945632 1018.482349764469 388.5826359358626 1048.148091121075 293.0108262393902
900 0.005 4.5 1 972.1177373953337 901.5390810017374 901.7035599573352 1080.978291874822 1085.475887962603 1089.930751632503 1018.495610138447 388.6706887705177 1048.149942029115 293.0108262510143
901 0.005 4.505 1 972.1627934660895 901.6257821006997 901.7903703314853 1080.978317575579 1085.475645189505 1089.930440589141 1018.508988434155 388.7586053496827 1048.151650713423 293.0108262625614
902 0.005 4.51 1 972.2076604102509 901.7121888616449 901.8768859544352 1080.978480980237 1085.475972869912 1089.930755660553 1018.522188764516 388.8463706495425 1048.153489248984 293.0108262741408
903 0.005 4.515 1 972.2524083040223 901.7983029997929 901.9631084296145 1080.978512655666 1085.475733666093 1089.930447989482 1018.535447280089 388.9340058536961 1048.155189190899 293.0108262857165
904 0.005 4.52 1 972.2969903061535 901.8841252827306 902.0490385874837 1080.978679311491 1085.47606167256 1089.930761080125 1018.54854513977 389.0215353962934 1048.157027241506 293.0108262973462
905 0.005 4.525 1 972.341444618456 901.9696573159787 902.1346779518015 1080.978707420898 1085.475819518604 1089.930451072098 1018.561712723178 389.1089094476914 1048.158722133416 293.0108263090978
906 0.005 4.53 1 972.3857197616193 902.0548993575021 902.2200269662687 1080.978871065806 1085.476147209206 1089.930766861447 1018.574724133458 389.1961307489481 1048.160544887799 293.0108263209797
907 0.005 4.535 1 972.4298816856854 902.1398530006763 902.3050871194666 1080.978897545207 1085.475903968593 1089.930455583879 1018.587809453191 389.2831992030806 1048.162223874735 293.0108263330372
908 0.005 4.54 1 972.4738611044261 902.2245185941052 902.3898589013769 1080.979060128209 1085.476231621664 1089.930770766717 1018.600738796332 389.3701179095078 1048.164038620315 293.0108263452489
909 0.005 4.545 1 972.5176958069516 902.3088976060806 902.4743436792903 1080.979084881893 1085.475988098269 1089.930458929517 1018.613742890761 389.4568971506231 1048.165682452229 293.0108263573783
910 0.005 4.55 1 972.5613648040509 902.3929909003496 902.5585423374491 1080.979246168878 1085.476316210799 1089.930774293 1018.626563133849 389.5435339460379 1048.167480678058 293.010826369436
911 0.005 4.555 1 972.6049184381484 902.4768000639668 902.6424563601159 1080.979278809224 1085.476072872627 1089.930463325768 1018.639464375115 389.6300302376155 1048.16914305899 293.0108263813889
912 0.005 4.56 1 972.6483040769447 902.5603253146929 902.7260861578995 1080.979441900481 1085.476398904183 1089.930778102465 1018.65222575781 389.7163820836391 1048.170938486401 293.0108263932917
913 0.005 4.565 1 972.6915678304194 902.6435683541148 902.8094332757197 1080.979463013844 1085.476152711679 1089.930466264676 1018.665068905429 389.8025907590973 1048.17258590119 293.0108264050923
914 0.005 4.57 1 972.7346673241362 902.7265296121914 902.8924982710987 1080.979627379713 1085.476484476848 1089.930785881538 1018.677760157881 389.8886598331414 1048.174372910002 293.0108264166155
915 0.005 4.575 1 972.7776471909564 902.8092106615804 902.9752826045768 1080.979651363429 1085.476239219772 1089.930472926261 1018.690527136561 389.9745879405523 1048.176011727563 293.01082642789
916 0.005 4.58 1 972.8204575284352 902.8916117502455 903.0577866882959 1080.979816576762 1085.47656937042 1089.930790751659 1018.703138779568 390.0603746215374 1048.177787077417 293.0108264390057
917 0.005 4.585 1 972.8631490940716 902.9737345422299 903.1400120330283 1080.979837693646 1085.4763204692 1089.93047571491 1018.715826169804 390.1460206444376 1048.17941559864 293.0108264500205
918 0.005 4.59 1 972.905672652104 903.0555795406972 903.2219592396619 1080.979998734819 1085.476649200266 1089.930794399074 1018.72835896469 390.2315238781976 1048.181176570931 293.0108264609759
919 0.005 4.595 1 972.9480798393727 903.1371483247921 903.3036297682959 1080.980019917617 1085.47640255122 1089.930480856133 1018.74096771189 390.3168899753438 1048.182795008356 293.0108264718877
920 0.005 4.600000000000001 1 972.9903189866799 903.2184412770922 903.3850241385707 1080.980180820313 1085.476729878027 1089.930797898364 1018.753421581326 390.4020937787886 1048.184546717189 293.0108264827813
921 0.005 4.605 1 973.0324429376875 903.2994599692486 903.4661437991654 1080.980201046329 1085.476482403994 1089.930485144756 1018.76595184058 390.4871652962511 1048.186151054931 293.0108264935803
922 0.005 4.61 1 973.0743995105648 903.3802048871762 903.5469893361125 1080.980362063339 1085.476812849954 1089.930804913311 1018.778324440171 390.5721005734889 1048.18789004881 293.0108265043382
923 0.005 4.615 1 973.1162324305079 903.4606775668316 903.6275621727677 1080.980377576166 1085.476562804365 1089.930488839033 1018.790770001429 390.6568989683092 1048.189480674098 293.0108265150616
924 0.005 4.62 1 973.1579059591785 903.5408785537645 903.7078629504701 1080.980537926976 1085.476891913615 1089.93080811578 1018.803067028375 390.7415586678031 1048.191210520102 293.0108265256648
925 0.005 4.625 1 973.1994305235827 903.620809369805 903.7878930302008 1080.980556062763 1085.476641127552 1089.930491339575 1018.815441529949 390.8260738898287 1048.192794330103 293.0108265362376
926 0.005 4.63 1 973.2408000666854 903.7004703468627 903.8676529623863 1080.980717086044 1085.476970682624 1089.930811353111 1018.827663388676 390.9104512578076 1048.194515636774 293.0108265466965
927 0.005 4.635 1 973.2820651182925 903.7798629200998 903.9471440931828 1080.980735265103 1085.476722055053 1089.930497030668 1018.839963010793 390.9946745339282 1048.19608709858 293.0108265571422
928 0.005 4.64 1 973.3231798493789 903.858987624762 904.0263670270749 1080.980895640456 1085.477050636203 1089.930816493834 1018.852112253946 391.078769458386 1048.197797267484 293.0108265675023
929 0.005 4.645 1 973.3641879157288 903.9378459112738 904.1053231216902 1080.980909673886 1085.476797599168 1089.930497908641 1018.864338310396 391.1627233621682 1048.199355884244 293.0108265779184
930 0.005 4.65 1 973.4050806418601 904.0164382985033 904.1840129572126 1080.981072969626 1085.477130612894 1089.930821840905 1018.876410158805 391.2465349402165 1048.201059121156 293.0108265881859
931 0.005 4.655 1 973.4458369392033 904.09476614626 904.2624378489245 1080.981089811205 1085.476878827856 1089.930504598814 1018.888556895046 391.3302118738297 1048.202609908825 293.0108265984979
932 0.005 4.66 1 973.4864230321243 904.1728298795737 904.3405983239613 1080.981250256246 1085.47720788456 1089.930824431449 1018.900552379536 391.4137495355051 1048.204301353255 293.0108266089197
933 0.005 4.665 1 973.5268932679325 904.2506309994327 904.4184957461146 1080.981262436226 1085.47695378623 1089.930506599231 1018.912651218228 391.4971474943558 1048.205839933925 293.0108266195063
934 0.005 4.67 1 973.5672109686561 904.3281698891624 904.4961306313338 1080.981419439039 1085.477282190909 1089.930827498172 1018.92458353055 391.5804154250462 1048.207516172239 293.0108266303145
935 0.005 4.675 1 973.6073918485363 904.4054481400066 904.5735044815776 1080.981433924638 1085.47703152737 1089.930512251744 1018.936584475215 391.6635439250633 1048.209046877177 293.0108266412382
936 0.005 4.68 1 973.6474264090091 904.4824660498106 904.6506176884242 1080.981599331195 1085.477363963084 1089.930834202711 1018.948435751339 391.7465347235702 1048.210719573348 293.010826652289
937 0.005 4.685 1 973.6873377840782 904.5592252206588 904.7274716935124 1080.981608359567 1085.477108600973 1089.930515028351 1018.960355334753 391.8293913746587 1048.212231736746 293.0108266633874
938 0.005 4.69 1 973.7270896720413 904.6357257498822 904.8040667789031 1080.981769058828 1085.477439253272 1089.930837878859 1018.972128352663 391.9121300718215 1048.213891286018 293.0108266747098
939 0.005 4.695 1 973.7667411111232 904.7119692642165 904.8804044346653 1080.981781658357 1085.477185215266 1089.93051985844 1018.983979178891 391.9947226033196 1048.21540386322 293.0108266862749
940 0.005 4.7 1 973.8062422873841 904.7879562218194 904.9564852101367 1080.981941670604 1085.477516752421 1089.930843102355 1018.995680585974 392.0771881123595 1048.217054295236 293.0108266980432
941 0.005 4.705 1 973.8456344549907 904.863688054108 905.0323104328946 1080.981951279924 1085.477260783151 1089.930523690285 1019.007457267258 392.1595024436601 1048.218550165082 293.0108267099104
942 0.005 4.71 1 973.8848779960016 904.9391652208217 905.1078806644203 1080.982111970667 1085.477592692771 1089.930847259228 1019.019085843507 392.2416759900917 1048.220189495584 293.0108267218123
943 0.005 4.715 1 973.9240138037086 905.0143889292671 905.1831970579956 1080.982119802546 1085.477335279625 1089.930526215819 1019.030785697489 392.3237049926722 1048.221678743383 293.0108267337471
944 0.005 4.72 1 973.9629945025648 905.0893597936639 905.2582602760912 1080.982280209123 1085.477668501219 1089.930852171297 1019.042332991673 392.405597925756 1048.223308699977 293.010826745608
945 0.005 4.725000000000001 1 974.001867092364 905.164079151748 905.333071580098 1080.982289829213 1085.477411307705 1089.930530447382 1019.053961057087 392.4873532657503 1048.22478801285 293.0108267574117
946 0.005 4.73 1 974.0405864278396 905.2385473868388 905.4076314607843 1080.982446868801 1085.477740844265 1089.930854516409 1019.065441962981 392.5689645591599 1048.226404785056 293.0108267691551
947 0.005 4.735 1 974.0792068407737 905.3127657383819 905.4819411019221 1080.982457781026 1085.477485257353 1089.930535488491 1019.077002928864 392.6504491285907 1048.227872726947 293.0108267808811
948 0.005 4.74 1 974.1176703599948 905.3867348513048 905.5560011697855 1080.982616743456 1085.477817595315 1089.930860754764 1019.088413488033 392.7317924164188 1048.229483699411 293.0108267926276
949 0.005 4.745 1 974.1560259512892 905.4604560184561 905.6298128928634 1080.982627112916 1085.47756221424 1089.930541010449 1019.099902486647 392.8129979716066 1048.230942132943 293.0108268044598
950 0.005 4.75 1 974.1942297227457 905.5339298421763 905.7033769200277 1080.982783350747 1085.477890259751 1089.930862548716 1019.111242919562 392.8940679839522 1048.232540820815 293.0108268164088
951 0.005 4.755 1 974.2323261404143 905.6071574392695 905.7766943602599 1080.982789856917 1085.477632196132 1089.930542062903 1019.122653963948 392.9750037201637 1048.233988791529 293.0108268285244
952 0.005 4.76 1 974.2702739619477 905.6801392508069 905.8497657261289 1080.982947734489 1085.477963340204 1089.930868018479 1019.133923764979 393.0558043606049 1048.235580203611 293.0108268407712
953 0.005 4.765 1 974.3081168075895 905.7528766352722 905.9225922770942 1080.982953323021 1085.477704511351 1089.930546131052 1019.145271746342 393.1364694163082 1048.237016037674 293.010826853146
954 0.005 4.77 1 974.3458143476952 905.8253700165104 905.9951745247585 1080.983112900073 1085.47803658201 1089.930871674007 1019.156473978361 393.2169905199129 1048.238599833504 293.010826865555
955 0.005 4.775 1 974.3834144820001 905.8976205572785 906.0675135921623 1080.983119528304 1085.477777787362 1089.930549596686 1019.167751822692 393.2973860083514 1048.240030671545 293.0108268780492
956 0.005 4.78 1 974.420865989102 905.9696288430514 906.1396100918214 1080.983277641476 1085.478109688144 1089.930876509431 1019.17888253057 393.3776437638877 1048.241602601177 293.0108268905439
957 0.005 4.785 1 974.4582136406525 906.0413963080354 906.2114653481433 1080.983281260614 1085.477849172409 1089.93055397749 1019.190091295841 393.4577327048746 1048.243021969443 293.010826902974
958 0.005 4.79 1 974.4954133246723 906.11292311818 906.2830796903064 1080.983438054392 1085.478180967699 1089.930880846692 1019.201151335928 393.5376975707811 1048.244581067577 293.0108269153444
959 0.005 4.795 1 974.5325105425275 906.1842106721872 906.3544543946659 1080.983441674208 1085.477920417919 1089.930557110114 1019.212290387304 393.6175362454771 1048.245989430659 293.0108269276546
960 0.005 4.8 1 974.5694629293594 906.2552593774654 906.4255899622493 1080.98359797102 1085.478252798871 1089.930884988917 1019.223320144587 393.697244964083 1048.247540232182 293.0108269398623
961 0.005 4.805 1 974.6063148570105 906.326070733133 906.4964877498514 1080.983602625198 1085.47799251244 1089.930561705412 1019.234405422761 393.7768230460329 1048.248939304233 293.0108269518687
962 0.005 4.81 1 974.643022368553 906.3966448762591 906.5671480692477 1080.983758774225 1085.478323780491 1089.930888800528 1019.245328927683 393.8562678716274 1048.250484956406 293.0108269636558
963 0.005 4.815 1 974.6796309788423 906.4669831736628 906.637572169675 1080.983760642424 1085.478062571995 1089.930566050806 1019.256327741782 393.9355828053198 1048.251872522341 293.0108269753258
964 0.005 4.82 1 974.7161003766256 906.5370858367406 906.7077603922941 1080.983918988402 1085.47839684879 1089.93089469256 1019.26714549458 394.014763728747 1048.253406602547 293.0108269869277
965 0.005 4.825 1 974.7524686793012 906.6069543345552 906.7777140645568 1080.983920836148 1085.478134198997 1089.930569720743 1019.278061139272 394.0938085152922 1048.25478628898 293.0108269985531
966 0.005 4.83 1 974.7886909916321 906.676589091908 906.8474336977182 1080.984077822699 1085.478466883852 1089.930898419615 1019.288845378883 394.1727258927791 1048.256310327334 293.0108270100167
967 0.005 4.835 1 974.8248156716646 906.7459914589524 906.9169205440043 1080.984078528645 1085.478203595789 1089.930573559333 1019.299714345115 394.251510318014 1048.257678181136 293.0108270213759
968 0.005 4.84 1 974.8607974570382 906.8151617450591 906.9861750258908 1080.984233599276 1085.478535701827 1089.930901974084 1019.310436829402 394.3301591922891 1048.259195057661 293.01082703264
969 0.005 4.845 1 974.8966803039267 906.8841012914544 907.0551983835145 1080.984233207456 1085.47827141671 1089.930575850783 1019.321237678554 394.4086771464007 1048.26055676905 293.0108270438757
970 0.005 4.850000000000001 1 974.9324241931881 906.9528103006461 907.1239909570855 1080.984388889085 1085.478604657916 1089.930905650622 1019.33189209019 394.4870604297614 1048.262062487131 293.0108270551178
971 0.005 4.855 1 974.9680637904538 907.0212901271894 907.1925539829433 1080.984378588892 1085.478337258276 1089.930578726835 1019.342618816853 394.5653101405212 1048.263406442392 293.0108270663786
972 0.005 4.86 1 975.0035673263855 907.089541171398 907.2608879434382 1080.984535067609 1085.478670493959 1089.930908470062 1019.353213922237 394.6434244409086 1048.264903656045 293.0108270776107
973 0.005 4.865 1 975.0389555724656 907.1575644140071 907.3289937872484 1080.984526301482 1085.478413302475 1089.930590259175 1019.363863424424 394.7214030936705 1048.266230754107 293.0108270887628
974 0.005 4.87 1 975.0742366828346 907.2253608103598 907.3968724549183 1080.984704832706 1085.478730632963 1089.930903107178 1019.374413485384 394.7992515290395 1048.267742489108 293.0108270998563
975 0.005 4.875 1 975.1094122987505 907.292931204631 907.4645247945082 1080.98470426927 1085.478480499507 1089.93059441391 1019.385022385999 394.8769700866734 1048.269072283734 293.0108271108957
976 0.005 4.88 1 975.1444535978253 907.3602760635961 907.5319513192208 1080.984857664905 1085.478799023237 1089.930907941708 1019.395492534922 394.9545571054877 1048.270553111546 293.0108271219289
977 0.005 4.885 1 975.17939827179 907.427396495028 907.599153082444 1080.984855416032 1085.47854952347 1089.93059800036 1019.406026709292 395.0320138557194 1048.271875800562 293.0108271329503
978 0.005 4.89 1 975.2142061662521 907.4942930244292 907.666130651077 1080.98500590368 1085.478866012177 1089.930911770036 1019.416422428291 395.1093379591888 1048.273344439262 293.010827143968
979 0.005 4.895 1 975.2489149071731 907.5609670332767 907.732885292116 1080.985003488993 1085.478614912173 1089.930600907359 1019.426893636109 395.1865309464338 1048.274658530763 293.0108271549938
980 0.005 4.9 1 975.2834898485711 907.6274186801852 907.7994173179361 1080.985156194378 1085.478932743754 1089.930915183883 1019.437223813306 395.263593859137 1048.276119510556 293.0108271660014
981 0.005 4.905 1 975.3179727198437 907.6936491091192 907.8657278022421 1080.985154318624 1085.478682488258 1089.930605151155 1019.447624075438 395.3405284110312 1048.277423303899 293.0108271770463
982 0.005 4.91 1 975.3523197094661 907.7596587612086 907.9318172385376 1080.985302344069 1085.478996553064 1089.930917571585 1019.457886745248 395.4173305415468 1048.278870865516 293.0108271881384
983 0.005 4.915 1 975.386574192778 907.8254488201241 907.9976867355738 1080.985299331629 1085.478745539691 1089.930606919846 1019.468222259123 395.4940010407157 1048.280165171257 293.0108271993251
984 0.005 4.92 1 975.4206989410777 907.891019683582 908.0633367750412 1080.985451511379 1085.479063529225 1089.930922300354 1019.478437637405 395.5705458909243 1048.281610132222 293.0108272105874
985 0.005 4.925 1 975.4547314061593 907.9563725504757 908.1287684660523 1080.985450177619 1085.478813091859 1089.930611415541 1019.488720485475 395.6469594971027 1048.282896763995 293.0108272218242
986 0.005 4.93 1 975.4886314055591 908.021507840758 908.193982309504 1080.985601908322 1085.479128872305 1089.930924802993 1019.498864373418 395.7232594177062 1048.284336367273 293.010827233159
987 0.005 4.935 1 975.5224391812174 908.0864266471776 908.2589793338152 1080.985597483112 1085.478877461061 1089.930614766986 1019.509075840128 395.7994220497029 1048.285612354165 293.0108272446134
988 0.005 4.94 1 975.5561151104962 908.1511293091804 908.3237599673895 1080.98574543045 1085.479191205968 1089.93092728973 1019.519153200997 395.8754481471808 1048.287034048925 293.0108272562032
989 0.005 4.945 1 975.5896981964371 908.2156169728385 908.3883252777116 1080.985741731353 1085.478942163837 1089.930618846387 1019.529300056652 395.9513444020192 1048.28830050285 293.0108272678626
990 0.005 4.95 1 975.6231482355795 908.2798898853039 908.4526756192342 1080.985889734386 1085.479256478618 1089.930931306663 1019.539307071773 396.0270964611588 1048.289715511933 293.0108272795954
991 0.005 4.955 1 975.6565101372217 908.3439493438638 908.5168121600339 1080.985886772887 1085.479006458648 1089.930621858166 1019.549389021081 396.1027234542494 1048.290976580698 293.0108272914496
992 0.005 4.96 1 975.6897417345102 908.4077957130479 908.5807353459863 1080.986035079684 1085.479320205623 1089.930934546759 1019.559337849201 396.1782211092795 1048.29238485295 293.0108273033335
993 0.005 4.965 1 975.7228844922198 908.4714301622721 908.6444462717653 1080.98603259316 1085.479070634755 1089.930625221408 1019.569360510065 396.2535940682668 1048.293639155349 293.0108273151779
994 0.005 4.97 1 975.7558985724431 908.5348530922519 908.7079454090742 1080.986181669918 1085.479385956651 1089.9309390217 1019.579249829891 396.3288366601474 1048.295041817324 293.0108273269522
995 0.005 4.975000000000001 1 975.7888226779434 908.5980656376221 908.7712338201748 1080.98617540434 1085.479133095552 1089.930627828051 1019.589211322298 396.4039448224048 1048.296283641763 293.0108273386857
996 0.005 4.98 1 975.8216186772634 908.6610681366571 908.8343119341982 1080.986323380018 1085.479447407522 1089.930941072701 1019.599037971162 396.4789270451774 1048.297679563841 293.0108273504775
997 0.005 4.985 1 975.8543255648412 908.7238617416664 908.8971808198294 1080.986316033138 1085.479194055218 1089.930629874236 1019.608936061276 396.553782161703 1048.298915666615 293.0108273622093
998 0.005 4.99 1 975.8869031643551 908.7864467820086 908.9598408905359 1080.986464716621 1085.479511253517 1089.930946168543 1019.618700651879 396.628507981108 1048.300299195657 293.0108273739379
999 0.005 4.995 1 975.9193940049435 908.8488244162871 909.0222932235033 1080.986457882195 1085.479257397929 1089.930633647098 1019.628538324685 396.7031002856534 1048.301525579014 293.0108273855734
1000 0.005 5 1 975.9517589307301 908.9109947341144 909.0845380518541 1080.986607152162 1085.479574264745 1089.930949455643 1019.63824162797 396.7775661032047 1048.302904606927 293.0108273972518
1001 0.005 5.005 1 975.9840285770783 908.9729589787401 909.1465764985138 1080.986605467647 1085.479318104409 1089.930635489332 1019.648028679235 396.8519062243318 1048.30412251143 293.0108274088154
1002 0.005 5.01 1 976.0161765895167 909.0347176139746 909.2084090669017 1080.986750865277 1085.479634573403 1089.930952222013 1019.657637991629 396.9261186848943 1048.305493375632 293.0108274203378
1003 0.005 5.015 1 976.0482390673448 909.096271759627 909.2700368046986 1080.986741655522 1085.479379894848 1089.930639128176 1019.66734634985 397.0002063320822 1048.306704193127 293.0108274317759
1004 0.005 5.02 1 976.0801802045821 909.1576217081924 909.3314601016207 1080.986890756271 1085.479697497699 1089.930956566029 1019.676938646998 397.074164285784 1048.308066515576 293.0108274431729
1005 0.005 5.025 1 976.1120351622018 909.2187685708415 909.392679996816 1080.986880318686 1085.479440911258 1089.930642034594 1019.68660280371 397.147997229861 1048.309265766887 293.0108274544702
1006 0.005 5.03 1 976.1437675826841 909.2797127524695 909.4536969534314 1080.987030467645 1085.479759600589 1089.93096029721 1019.69613604428 397.2216928804755 1048.310620074954 293.0108274657406
1007 0.005 5.035 1 976.1754161041856 909.3404553230404 909.5145119792078 1080.987019371568 1085.479501368407 1089.930644454673 1019.705737544364 397.2952665293114 1048.31181269352 293.0108274769108
1008 0.005 5.04 1 976.206940343303 909.4009966129624 909.5751254813505 1080.987166411771 1085.479818313017 1089.930962916082 1019.715203254657 397.3687136729162 1048.313157650796 293.010827488104
1009 0.005 5.045 1 976.2383792402513 909.4613377478662 909.6355385029615 1080.987157024195 1085.479563168139 1089.930649512802 1019.724742397605 397.4420377050096 1048.314340104546 293.0108274993579
1010 0.005 5.05 1 976.2696959002757 909.5214790081392 909.695751420351 1080.98730383209 1085.479880313524 1089.930967109077 1019.734149079102 397.5152387010589 1048.315676268887 293.0108275106331
1011 0.005 5.055 1 976.3009359498889 909.5814215420513 909.755765274612 1080.987294244533 1085.479623788202 1089.930652205753 1019.74363048874 397.5883139305694 1048.316851668411 293.010827521954
1012 0.005 5.06 1 976.3320536427061 909.6411656094248 909.8155804389725 1080.98744190372 1085.479940532191 1089.930969613648 1019.752979821263 397.6612613082639 1048.318183351367 293.0108275332098
1013 0.005 5.065 1 976.3630855047569 909.7007123058791 909.8751979259314 1080.987429220804 1085.479682270689 1089.930654245518 1019.762398807631 397.7340838708569 1048.319351212849 293.0108275444262
1014 0.005 5.07 1 976.3939959214562 909.760061849102 909.9346180530317 1080.987575818305 1085.479999007953 1089.930972873508 1019.771687687239 397.8067876218592 1048.320670967195 293.0108275557807
1015 0.005 5.075 1 976.4248261115134 909.8192156561025 909.9938420824379 1080.987564108696 1085.479741654548 1089.930657536167 1019.781053254224 397.8793630796039 1048.321831392538 293.0108275672175
1016 0.005 5.08 1 976.4555351891506 909.8781738697151 910.0528702829791 1080.987709335464 1085.480057669707 1089.93097589739 1019.790287150549 397.9518164806392 1048.323142632728 293.0108275786218
1017 0.005 5.085 1 976.4861622889774 909.9369373789925 910.1117035120662 1080.987698039509 1085.479801553738 1089.930661419332 1019.799591075283 398.0241651712813 1048.324295029479 293.0108275899968
1018 0.005 5.09 1 976.5166711592102 909.99550665137 910.1703422672407 1080.987844672624 1085.480118422382 1089.930979494366 1019.808767604803 398.0963761782526 1048.325601813754 293.010827601318
1019 0.005 5.095 1 976.5470944129456 910.0538826874148 910.2287874891091 1080.987829371932 1085.479857690161 1089.93066244968 1019.818015065947 398.1684577209597 1048.32674249493 293.0108276126299
1020 0.005 5.100000000000001 1 976.5774006416005 910.1120658512195 910.2870396006894 1080.987974586966 1085.480174346436 1089.930982295356 1019.827134126572 398.2404113239724 1048.328039283771 293.0108276239882
1021 0.005 5.105 1 976.6076254205449 910.17005722396 910.3450996078685 1080.987961379773 1085.479917246458 1089.93066758842 1019.836327559723 398.3122391525737 1048.32917737758 293.0108276353333
1022 0.005 5.11 1 976.6377338287439 910.2278570608422 910.4029678585339 1080.988107771458 1085.480235127241 1089.930986118795 1019.8453903085 398.3839391419315 1048.330468170789 293.0108276465839
1023 0.005 5.115 1 976.6677596140302 910.2854663351644 910.4606452700961 1080.988091585818 1085.479973482675 1089.930668300389 1019.854524416758 398.4555144310793 1048.331598321995 293.0108276578155
1024 0.005 5.12 1 976.6976705400896 910.3428854406571 910.5181322798522 1080.988237931129 1085.480292484656 1089.930989765041 1019.863530334022 398.5269640047118 1048.332882508695 293.0108276690937
1025 0.005 5.125 1 976.72750998833 910.4001152610115 910.5754297387507 1080.988223155963 1085.480032685858 1089.930673799826 1019.872611823042 398.5982911672281 1048.33400122236 293.010827680429
1026 0.005 5.13 1 976.7572262535882 910.4571560700722 910.6325380054117 1080.988369153663 1085.480349851833 1089.930992685672 1019.88155524985 398.6694932993441 1048.335274104291 293.0108276917965
1027 0.005 5.135 1 976.7868585300754 910.5140090797753 910.6894581575236 1080.988354733919 1085.480090386829 1089.930676062652 1019.8905782441 398.7405733910373 1048.336389555014 293.0108277031505
1028 0.005 5.14 1 976.8163797407639 910.5706746223466 910.746190594041 1080.988499924051 1085.480406804602 1089.930996006833 1019.899474792969 398.8115280003649 1048.337660595578 293.0108277145611
1029 0.005 5.145 1 976.8458182869035 910.6271536141636 910.8027361972908 1080.988479640002 1085.480143815422 1089.930677726694 1019.908439830159 398.8823594682017 1048.338760999263 293.0108277259649
1030 0.005 5.15 1 976.8751471426335 910.6834464193741 910.8590953863567 1080.988626590311 1085.480462986211 1089.930998839868 1019.917280343162 398.9530684044701 1048.340022581204 293.0108277374133
1031 0.005 5.155 1 976.904371018677 910.7395540463064 910.9152691094736 1080.988609623153 1085.480202412219 1089.930682623462 1019.926191408422 399.0236555593555 1048.34112905328 293.0108277488767
1032 0.005 5.16 1 976.9334956387921 910.7954768669356 910.9712577797864 1080.988755588764 1085.480519706515 1089.931001328895 1019.934978356747 399.0941189876783 1048.342384358771 293.0108277604301
1033 0.005 5.165 1 976.9625450654313 910.8512157919348 911.0270622777405 1080.988735134214 1085.480255671115 1089.930682448221 1019.943835005167 399.1644612482231 1048.343476262816 293.0108277720018
1034 0.005 5.17 1 976.9914891487113 910.9067711487878 911.0826829863611 1080.988882115685 1085.48057622384 1089.931006480433 1019.95256778978 399.2346839334124 1048.344727095654 293.0108277837013
1035 0.005 5.175 1 977.0203544176894 910.9621439098411 911.1381208196688 1080.988860790334 1085.480311897227 1089.930686270171 1019.961369695624 399.3047926417355 1048.3458104808 293.0108277954695
1036 0.005 5.18 1 977.0491132655518 911.0173343856681 911.19337614958 1080.989009466581 1085.480632878677 1089.931009450286 1019.970048335048 399.374772286154 1048.347054250945 293.0108278072466
1037 0.005 5.185 1 977.0777901704316 911.0723435313922 911.2484498767036 1080.988986828921 1085.48036658858 1089.930688574702 1019.978795858674 399.4446294546544 1048.348127917794 293.0108278189512
1038 0.005 5.19 1 977.1063600701158 911.1271715801017 911.3033423129318 1080.989133462403 1085.480686400522 1089.931011602609 1019.987419581842 399.5143651191798 1048.349360112116 293.0108278305479
1039 0.005 5.195 1 977.1348468311915 911.1818196502135 911.3580544682882 1080.989109768003 1085.480421572857 1089.930692590972 1019.996113243961 399.5839804230316 1048.350423896237 293.0108278419889
1040 0.005 5.2 1 977.1632312851967 911.2362879878216 911.4125866768152 1080.98925559503 1085.480741263491 1089.931015332805 1020.004683375113 399.6534725495906 1048.351651630333 293.0108278532682
1041 0.005 5.205 1 977.1915352082333 911.2905775540562 911.4669398375527 1080.989232746237 1085.480475313417 1089.930694966032 1020.013323508027 399.7228441167481 1048.352710894707 293.0108278643783
1042 0.005 5.21 1 977.2197355138804 911.3446886893948 911.5211143475855 1080.989376855594 1085.480793862575 1089.931017032404 1020.021840952932 399.7920927612568 1048.353930852819 293.0108278754547
1043 0.005 5.215 1 977.2478563126421 911.3986223237498 911.5751110818054 1080.989355307266 1085.480530045816 1089.930698257718 1020.030428834756 399.8612216200776 1048.354983649997 293.010827886441
1044 0.005 5.22 1 977.2758743909026 911.4523787436698 911.6289303966792 1080.989500967759 1085.480849153038 1089.931020538863 1020.038893425076 399.9302287735736 1048.356198070594 293.0108278973791
1045 0.005 5.225000000000001 1 977.3038130776085 911.5059589009512 911.6825731760529 1080.989477772682 1085.480583294293 1089.930700626312 1020.04742884695 399.9991172261604 1048.357244325713 293.0108279083198
1046 0.005 5.23 1 977.3316486245971 911.5593631007843 911.7360397901843 1080.989624369342 1085.480904638973 1089.931025496073 1020.055840572912 400.0678853827212 1048.358449858701 293.0108279192705
1047 0.005 5.235 1 977.359405108448 911.6125922746182 911.7893311089791 1080.98960008869 1085.480637386734 1089.930703079089 1020.064323192559 400.1365350398524 1048.359489948318 293.0108279302485
1048 0.005 5.24 1 977.3870594051067 911.6656467555822 911.8424475191691 1080.989744324623 1085.480956383064 1089.93102686074 1020.072681631016 400.2050699987744 1048.360690662479 293.0108279413364
1049 0.005 5.245 1 977.4146373733623 911.7185274703161 911.8953898896697 1080.989719260853 1085.480690261918 1089.930706087834 1020.081109285098 400.2734840534947 1048.361722131738 293.0108279523807
1050 0.005 5.25 1 977.4421108316122 911.7712346525726 911.9481585299121 1080.989866233768 1085.481010613612 1089.931030447897 1020.089436008987 400.3417766025987 1048.362912553688 293.0108279635208
1051 0.005 5.255 1 977.4695073566846 911.8237692055138 912.000754310348 1080.989838668753 1085.480741875323 1089.930707645754 1020.097825997471 400.4099565980932 1048.363934648384 293.0108279745584
1052 0.005 5.26 1 977.4968049687769 911.8761315392577 912.0531776411951 1080.989985944154 1085.481063889069 1089.931034238796 1020.106088995768 400.4780135094645 1048.365122776902 293.0108279855505
1053 0.005 5.265 1 977.5240236308438 911.9283225600456 912.1054293830091 1080.989956700759 1085.480792728818 1089.930710243101 1020.11441834502 400.545945704481 1048.36613317965 293.0108279965896
1054 0.005 5.27 1 977.5511413919618 911.9803423379037 912.1575097265834 1080.990101505844 1085.481113646971 1089.93103578141 1020.122621760655 400.6137591600285 1048.367310790958 293.0108280077548
1055 0.005 5.275 1 977.5781826622076 912.0321920914727 912.2094197387097 1080.990074307821 1085.4808452389 1089.930712987214 1020.130897027527 400.6814563204727 1048.368317386882 293.0108280188336
1056 0.005 5.28 1 977.6051256586192 912.0838720064895 912.2611597057291 1080.990220504025 1085.481167186028 1089.931039480913 1020.139051090487 400.7490407816472 1048.369492460115 293.0108280299792
1057 0.005 5.285 1 977.6319899664476 912.1353828661643 912.3127303869892 1080.990191497149 1085.480896530928 1089.930715857852 1020.147274909358 400.816507431983 1048.370493282831 293.01082804104
1058 0.005 5.29 1 977.6587567692457 912.1867250095962 912.3641321569477 1080.99033727729 1085.481217941863 1089.931041701725 1020.155378694571 400.883853405896 1048.371658033423 293.0108280522304
1059 0.005 5.295 1 977.6854352861889 912.237899709213 912.4153661383684 1080.990307812389 1085.480947749272 1089.930718397531 1020.163557182159 400.9510815222288 1048.372652849378 293.0108280634175
1060 0.005 5.3 1 977.7120116294874 912.2889068215602 912.4664323966264 1080.990454585523 1085.481269915899 1089.931045382511 1020.171613996489 401.018189865709 1048.37381023807 293.0108280746846
1061 0.005 5.305 1 977.7385222366771 912.3397473797041 912.5173318426973 1080.990427370922 1085.481000888878 1089.930721880168 1020.179744230711 401.0851819992775 1048.374798997425 293.0108280859255
1062 0.005 5.31 1 977.7649392404361 912.3904216453149 912.568064801178 1080.99057067541 1085.481321247381 1089.931047955144 1020.18775120674 401.1520588908821 1048.375948474169 293.0108280972592
1063 0.005 5.315 1 977.7912840724472 912.4409305534516 912.6186321404298 1080.990541332389 1085.481051218776 1089.930724588028 1020.195827077423 401.2188195058762 1048.376930197812 293.0108281085202
1064 0.005 5.32 1 977.8175330863683 912.4912743036946 912.6690341358667 1080.990684892471 1085.48137124544 1089.93104985927 1020.203779294465 401.2854628479928 1048.378076799773 293.0108281198437
1065 0.005 5.325 1 977.8437089409033 912.5414537977946 912.7192716288106 1080.990656322206 1085.481101436332 1089.930726784156 1020.211805446041 401.3519905571686 1048.379050850902 293.0108281310405
1066 0.005 5.33 1 977.8697890585129 912.5914693190426 912.7693449555741 1080.990800790053 1085.481420651962 1089.931052065743 1020.219713570108 401.4184013101779 1048.380187196869 293.0108281422073
1067 0.005 5.335 1 977.8958052550389 912.6413220186158 912.8192551334121 1080.990767843495 1085.481149628379 1089.930729210967 1020.227696526883 401.4846967588228 1048.38115026639 293.0108281532695
1068 0.005 5.34 1 977.9217239639235 912.6910118577454 912.8690022910901 1080.990915110523 1085.481471961394 1089.931055872701 1020.23555134291 401.5508752844114 1048.382283027926 293.0108281644108
1069 0.005 5.345 1 977.9475650390259 912.7405396620474 912.9185871968319 1080.990883360833 1085.481200432855 1089.930731951539 1020.243475049046 401.616943778996 1048.383243246602 293.0108281756378
1070 0.005 5.350000000000001 1 977.9733108383247 912.7899057892279 912.9680102349927 1080.991030276148 1085.481521299592 1089.931057986826 1020.251283889308 401.6828950735964 1048.384371689214 293.0108281870492
1071 0.005 5.355 1 977.9989822164226 912.8391111535157 913.0172722536505 1080.990997195627 1085.481249564508 1089.930734696128 1020.259163657735 401.7487431620017 1048.3853244953 293.0108281985142
1072 0.005 5.36 1 978.0245566585336 912.8881558588309 913.0663734535232 1080.991141148557 1085.481570196286 1089.931061931275 1020.266922583261 401.8144700163178 1048.386440150824 293.010828209947
1073 0.005 5.365 1 978.0500634088991 912.9370409016651 913.1153147386719 1080.991112750692 1085.48130129576 1089.93073886008 1020.274755460279 401.8800781635187 1048.387388269576 293.0108282211817
1074 0.005 5.37 1 978.075473378815 912.9857664135077 913.1640963255427 1080.99125554527 1085.481619511422 1089.931063447439 1020.282466040158 401.9455709166836 1048.388498828501 293.01082823242
1075 0.005 5.375 1 978.100817142338 913.0343333782237 913.2127191155442 1080.991226166892 1085.481349101672 1089.930740817897 1020.29026292925 402.0109519826602 1048.389443539863 293.0108282435465
1076 0.005 5.38 1 978.1260635874354 913.0827420033859 913.2611833776359 1080.991371000258 1085.481670500027 1089.931068482585 1020.297936653083 402.0762169713148 1048.390547508856 293.0108282547455
1077 0.005 5.385 1 978.1512469594279 913.1309932054612 913.3094899666373 1080.991339105728 1085.481396555138 1089.930741226098 1020.305675982701 402.141364873108 1048.391485395503 293.0108282658627
1078 0.005 5.39 1 978.1763263905586 913.1790870584645 913.3576390512519 1080.991480162017 1085.481717492764 1089.931070215884 1020.313292875506 402.2064011991796 1048.392578154926 293.0108282770215
1079 0.005 5.395 1 978.2013452138241 913.2270246024801 913.4056315699015 1080.991449516778 1085.481444999424 1089.930744732466 1020.320982155702 402.271321582633 1048.393511739258 293.0108282881497
1080 0.005 5.4 1 978.2262637454246 913.2748058787962 913.4534676581173 1080.991589827067 1085.481764761876 1089.931072593515 1020.328627140194 402.3361289035178 1048.394597889308 293.0108282992963
1081 0.005 5.405 1 978.2511219865065 913.3224319175654 913.5011482460751 1080.991558779292 1085.481492420573 1089.930747473766 1020.336275824149 402.4008210432505 1048.395522505556 293.0108283103389
1082 0.005 5.41 1 978.2758809120216 913.3699028654769 913.548673573608 1080.991701020071 1085.481813463132 1089.931075366685 1020.343811996763 402.4653994978919 1048.396606496152 293.0108283213332
1083 0.005 5.415 1 978.3005781684675 913.4172196097168 913.5960444638074 1080.99167003512 1085.48154056398 1089.930749773582 1020.351411818516 402.5298691399656 1048.397524598609 293.0108283323023
1084 0.005 5.42 1 978.3251768363726 913.464382323975 913.6432611539793 1080.991810045604 1085.481859957249 1089.931076888668 1020.358886120268 402.5942252668205 1048.39860087643 293.0108283433262
1085 0.005 5.425 1 978.3497118395968 913.5113919016344 913.6903244758947 1080.991777873892 1085.481587232671 1089.93075265655 1020.366440035568 402.6584670785342 1048.399510360721 293.0108283543366
1086 0.005 5.43 1 978.3741480046453 913.5582485116997 913.7372346639523 1080.991919268494 1085.481906015257 1089.931078899604 1020.373871700151 402.7225968033257 1048.400581393296 293.0108283653147
1087 0.005 5.435 1 978.3985240053489 913.6049528730147 913.7839924160156 1080.99188601739 1085.481634024327 1089.930755363211 1020.381376821593 402.7866015021904 1048.401484436107 293.0108283761663
1088 0.005 5.44 1 978.4228051977365 913.6515053012372 913.8305980622434 1080.992025856271 1085.481952978595 1089.931081113371 1020.388759780527 402.8504979755246 1048.402550784228 293.0108283870813
1089 0.005 5.445 1 978.4470285128093 913.6979067825562 913.8770525015169 1080.991996819014 1085.481682122522 1089.930758061654 1020.396222205327 402.9142847102596 1048.403453404428 293.0108283979326
1090 0.005 5.45 1 978.4711574770332 913.7441574329653 913.9233559396164 1080.992136253564 1085.482001421095 1089.93108551828 1020.403566855554 402.9779649309332 1048.404514021096 293.0108284088425
1091 0.005 5.455 1 978.4952243062426 913.7902581076494 913.9695091737677 1080.992102128306 1085.481727344067 1089.930759941334 1020.410980629601 403.0415339004858 1048.405403859678 293.0108284196698
1092 0.005 5.46 1 978.5191936284167 913.8362089957426 914.0155124517331 1080.992241981706 1085.482046660273 1089.931087139292 1020.418272735992 403.1049909699614 1048.406456677039 293.0108284305234
1093 0.005 5.465 1 978.543104034108 913.8820109544578 914.0613665682966 1080.992206342436 1085.481771351328 1089.930761002791 1020.425640086616 403.1683376999103 1048.407340094457 293.0108284412693
1094 0.005 5.47 1 978.5669189224762 913.9276641792779 914.1070717789648 1080.992347206599 1085.482093228881 1089.931091092597 1020.432887214208 403.231575096983 1048.408387660382 293.0108284520624
1095 0.005 5.475000000000001 1 978.5906745160008 913.9731695128731 914.1526288731376 1080.992311934871 1085.481818222511 1089.930764319176 1020.440209206855 403.2947012086007 1048.409265833832 293.0108284628969
1096 0.005 5.48 1 978.6143306891435 914.0185271292305 914.1980380812054 1080.992453604264 1085.482139649044 1089.931093380007 1020.447408266461 403.3577160269753 1048.410304419099 293.0108284737501
1097 0.005 5.485 1 978.6379313345909 914.0637378986398 914.2433002134592 1080.992418694297 1085.4818648269 1089.930767436299 1020.454686776536 403.4206201490979 1048.411179846984 293.0108284845739
1098 0.005 5.49 1 978.6614387886665 914.1088018898624 914.2884154252358 1080.992557302563 1085.482183508805 1089.931094976176 1020.461846128774 403.4834143091244 1048.412213553504 293.0108284954704
1099 0.005 5.495 1 978.684888339171 914.1537200277874 914.3333845588503 1080.992522137113 1085.481909374567 1089.930770045544 1020.46908217543 403.5460972085236 1048.413079025095 293.0108285063264
1100 0.005 5.5 1 978.7082458806681 914.1984924782196 914.3782078392483 1080.992662827909 1085.482231205552 1089.931099307516 1020.476197756435 403.6086695128321 1048.414108257173 293.0108285172315
1101 0.005 5.505 1 978.7315449765733 914.2431200913421 914.4228860587522 1080.992627656934 1085.481955954875 1089.93077239585 1020.483388804614 403.6711314129826 1048.414971202149 293.0108285281032
1102 0.005 5.51 1 978.7547530155217 914.2876030400975 914.4674194481001 1080.99276641487 1085.482275705559 1089.931101621492 1020.490459957833 403.7334791328234 1048.415991763604 293.010828539044
1103 0.005 5.515 1 978.7779039661146 914.3319420686512 914.5118087182609 1080.992729420174 1085.481999650731 1089.930775074538 1020.497606553947 403.7957177664071 1048.416847719876 293.0108285500276
1104 0.005 5.52 1 978.8009623872825 914.3761374111969 914.5560541413302 1080.992870255797 1085.48232183497 1089.931105223057 1020.504634728843 403.8578518541966 1048.41786512217 293.0108285609986
1105 0.005 5.525 1 978.8239624164471 914.4201899254383 914.6001565047936 1080.992831580825 1085.482043208711 1089.93077580863 1020.511736937497 403.9198710422085 1048.418713426777 293.0108285718432
1106 0.005 5.53 1 978.8468715006053 914.4640998394498 914.6441160881277 1080.992970547446 1085.482364363032 1089.931106538958 1020.518720565571 403.9817818958353 1048.419725479301 293.0108285827664
1107 0.005 5.535 1 978.8697289965598 914.5078679922377 914.6879336769041 1080.992933815314 1085.48208821651 1089.930779907705 1020.525783612962 404.0435836659584 1048.420571047791 293.0108285937169
1108 0.005 5.54 1 978.8924921208375 914.5514944213974 914.7316094033542 1080.993071378036 1085.482407671315 1089.931108345401 1020.532724210465 404.1052765290341 1048.421573051953 293.0108286047646
1109 0.005 5.545 1 978.9151993025699 914.5949799991224 914.7751440620032 1080.993034619112 1085.482132266867 1089.930782028914 1020.53974098045 404.1668613096605 1048.422412710461 293.0108286157368
1110 0.005 5.55 1 978.937814816833 914.6383248595788 914.818537852849 1080.993172691329 1085.48245244222 1089.931111360138 1020.546638138274 404.2283380033127 1048.42341107795 293.010828626846
1111 0.005 5.555 1 978.9603749526875 914.681529840277 914.8617915473592 1080.993136017587 1085.482176402125 1089.930783813275 1020.553612322168 404.2897101658675 1048.424243839975 293.0108286379834
1112 0.005 5.56 1 978.9828480157215 914.7245950618671 914.9049053490905 1080.993272741033 1085.482494255748 1089.93111224392 1020.560464794591 404.3509729741767 1048.425237687666 293.0108286492517
1113 0.005 5.565 1 979.0052625568156 914.7675213431363 914.9478799960292 1080.993232858862 1085.482217110847 1089.93078573966 1020.567394614103 404.4121272903604 1048.426059312494 293.010828660466
1114 0.005 5.57 1 979.0275896032708 914.8103088498053 914.9907157119002 1080.993371551767 1085.482538585125 1089.931116225555 1020.57420703657 404.4731714748758 1048.427046695282 293.0108286717164
1115 0.005 5.575 1 979.0498616582822 914.8529583831394 915.0334132431421 1080.993331950671 1085.482259891886 1089.930787425447 1020.581095597979 404.5341092128986 1048.427868947769 293.0108286828124
1116 0.005 5.58 1 979.072044960051 914.8954700831512 915.0759727946121 1080.993470679902 1085.482581888106 1089.931118956419 1020.58786601744 404.5949393352394 1048.428849923048 293.0108286938864
1117 0.005 5.585 1 979.094174672751 914.9378447806638 915.118395128066 1080.993429534074 1085.482302029852 1089.930789214127 1020.594712955666 404.6556617227677 1048.429662321814 293.010828704926
1118 0.005 5.59 1 979.1162161492653 914.9800826145652 915.1606804442787 1080.993568524966 1085.482624461501 1089.93112152498 1020.601443232385 404.716276542551 1048.430639356785 293.0108287159621
1119 0.005 5.595 1 979.1382045442645 915.0221843679609 915.2028294790655 1080.993528875444 1085.482345853068 1089.930791989222 1020.608248481535 404.7767851923261 1048.431447751645 293.0108287268966
1120 0.005 5.600000000000001 1 979.1601051216091 915.0641502084685 915.2448424453381 1080.993667838016 1085.482667605738 1089.931124335543 1020.614936159914 404.8371470097114 1048.432418067092 293.0108287378152
1121 0.005 5.605 1 979.1819698989277 915.1059809046244 915.2867200785992 1080.993626336759 1085.482387637123 1089.930793760623 1020.621700951006 404.8974206494221 1048.433221944391 293.0108287486084
1122 0.005 5.61 1 979.2037373923633 915.1476765980482 915.3284625583889 1080.993764115461 1085.48270872254 1089.931125696261 1020.628348295897 404.957595720514 1048.434186711237 293.0108287593804
1123 0.005 5.615 1 979.2254468117145 915.1892380907201 915.3700706290498 1080.993721669957 1085.482427588389 1089.93079464494 1020.635071520451 405.0176688989496 1048.434982162942 293.0108287701175
1124 0.005 5.62 1 979.2470702886596 915.2306655288031 915.4115444969611 1080.993861100559 1085.482750571631 1089.93112779082 1020.641678160887 405.0776389340242 1048.435946824937 293.0108287808673
1125 0.005 5.625 1 979.268638221246 915.2719597161944 915.4528849030141 1080.993816274742 1085.482468398536 1089.930797190854 1020.648360858976 405.1374942911085 1048.436735222049 293.0108287914425
1126 0.005 5.63 1 979.2901197242386 915.313120770399 915.4940920307409 1080.993952243688 1085.482789243719 1089.931129072548 1020.654924928915 405.197249365383 1048.437688356368 293.0108288018984
1127 0.005 5.635 1 979.3115486583739 915.3541494872253 915.5351666171164 1080.993912258553 1085.482512219649 1089.930801811078 1020.661566672463 405.2569009473568 1048.438475338008 293.0108288122179
1128 0.005 5.64 1 979.3328926736315 915.3950459827572 915.5761088392834 1080.994049998877 1085.482832917417 1089.931132724572 1020.668091444012 405.316449021764 1048.43942444422 293.0108288224922
1129 0.005 5.645 1 979.3541843478762 915.4358110098796 915.6169194046523 1080.994007288545 1085.482552109556 1089.9308024316 1020.674716130033 405.3758921623452 1048.440201718171 293.0108288326927
1130 0.005 5.65 1 979.3753933627562 915.4764446382046 915.6575984409528 1080.994146087288 1085.482874957742 1089.93113543466 1020.681209582814 405.4352299207821 1048.441147295069 293.0108288428578
1131 0.005 5.655 1 979.3965509318257 915.5169477268605 915.698146732558 1080.994102931181 1085.482594538517 1089.930805737679 1020.687771793623 405.4944630088758 1048.441924405953 293.0108288528808
1132 0.005 5.66 1 979.4176233650841 915.5573203585599 915.7385644321323 1080.994238987096 1085.482914374773 1089.931136386491 1020.694215858486 405.5535910678774 1048.442862942345 293.0108288630219
1133 0.005 5.665 1 979.4386454468402 915.597563451813 915.7788523645921 1080.994196217701 1085.482634303913 1089.93080721768 1020.70073744706 405.6126144918996 1048.44363150881 293.0108288731784
1134 0.005 5.67 1 979.4595840213972 915.6376770415418 915.819010655953 1080.994331900415 1085.482954959108 1089.931139204096 1020.707141727645 405.6715337643003 1048.444564549912 293.0108288834173
1135 0.005 5.675 1 979.4804729908692 915.677661897075 915.8590400202877 1080.99428807876 1085.482674446352 1089.930809826343 1020.713614054287 405.7303488243524 1048.445328459353 293.0108288937204
1136 0.005 5.68 1 979.5012771359696 915.7175181485429 915.8989406387603 1080.994423943831 1085.482994946638 1089.931141392164 1020.719973654391 405.7890597594421 1048.446256273173 293.0108289040744
1137 0.005 5.685 1 979.5220308431528 915.75724656344 915.9387132228883 1080.994379398524 1085.482713448956 1089.930810595703 1020.726413688688 405.8476679353962 1048.447013228023 293.0108289143723
1138 0.005 5.69 1 979.5427028475569 915.7968472575359 915.9783579461894 1080.994515709134 1085.483034641796 1089.931143411419 1020.732740245912 405.906171813986 1048.447935432818 293.0108289247457
1139 0.005 5.695 1 979.56332356808 915.8363209673391 916.0178754972943 1080.994472038822 1085.482753740946 1089.930813831191 1020.739145178146 405.9645716250864 1048.44868811018 293.01082893512
1140 0.005 5.7 1 979.5838630192144 915.8756678276985 916.0572660595329 1080.994606168298 1085.483073153183 1089.931144857153 1020.74543339442 406.0228677711775 1048.449603316698 293.0108289455653
1141 0.005 5.705 1 979.6043542539502 915.914888615423 916.0965303526261 1080.994563964232 1085.482794974395 1089.930817644712 1020.751799302094 406.0810607973784 1048.450354413394 293.0108289560441
1142 0.005 5.71 1 979.624763280463 915.9539834249699 916.13566853115 1080.994699008758 1085.483114096064 1089.931147088788 1020.758048346788 406.1391503745039 1048.451266249696 293.0108289665849
1143 0.005 5.715 1 979.6451240262217 915.9929530696351 916.1746813432261 1080.994654284186 1085.48283287185 1089.930817583587 1020.764374931977 406.1971370291096 1048.452010565454 293.0108289771742
1144 0.005 5.72 1 979.6654029484224 916.0317976035938 916.2135689146496 1080.994788138383 1085.483151363865 1089.93114883669 1020.770583858823 406.2550201785281 1048.452917535556 293.010828987891
1145 0.005 5.725000000000001 1 979.685632893902 916.0705177532027 916.2523319203391 1080.994741805148 1085.482869820647 1089.930819482125 1020.776871323552 406.3127984076654 1048.453654121072 293.0108289985214
1146 0.005 5.73 1 979.70578129175 916.1091137237316 916.2909705948151 1080.994878074257 1085.483192104328 1089.931152417291 1020.783079555601 406.3704739872732 1048.454555759045 293.010829009184
1147 0.005 5.735 1 979.7258817933662 916.1475862003336 916.3294855910672 1080.994831484209 1085.482909420613 1089.930821503136 1020.789339272848 406.4280469198164 1048.455287467551 293.0108290198243
1148 0.005 5.74 1 979.7459043481581 916.1859353399492 916.3678771048488 1080.994971449928 1085.483232498376 1089.931155823849 1020.795478731381 406.4855142085686 1048.456185531233 293.0108290304854
1149 0.005 5.745 1 979.7658781638761 916.2241618386385 916.4061458020869 1080.994925434472 1085.482949812541 1089.930824470371 1020.801687921978 406.5428798803392 1048.456912842779 293.0108290410451
1150 0.005 5.75 1 979.7857723997711 916.2622657761667 916.4442918144298 1080.995059903005 1085.483270678357 1089.931157571795 1020.807786536465 406.6001449744462 1048.457805183996 293.0108290516258
1151 0.005 5.755 1 979.8056179801824 916.3002478334314 916.4823157804723 1080.995010870775 1085.482985579415 1089.93082469084 1020.813961001764 406.6573083471629 1048.458522416351 293.0108290622418
1152 0.005 5.76 1 979.8253859400487 916.3381082017245 916.5202179227406 1080.995147948461 1085.483309606032 1089.931160146627 1020.820021447317 406.7144054579132 1048.459410660883 293.0108290729525
1153 0.005 5.765 1 979.8451058337374 916.3758475923618 916.5579989026203 1080.995098799062 1085.483023491886 1089.930826585551 1020.826158711027 406.7713849157379 1048.460123857496 293.0108290836692
1154 0.005 5.77 1 979.8647487831204 916.4134661282994 916.5956588940055 1080.995234948668 1085.4833467918 1089.931162122139 1020.832182178485 406.8282566443089 1048.461001552099 293.0108290944112
1155 0.005 5.775 1 979.8843435058147 916.4509645383214 916.633198570354 1080.995186383858 1085.483062271094 1089.930829396675 1020.838277275242 406.885024985958 1048.461708314851 293.0108291051035
1156 0.005 5.78 1 979.9038606063145 916.4883429052118 916.6706180792835 1080.995321029296 1085.483383343779 1089.931163122311 1020.844259745077 406.9416888378515 1048.462583692183 293.0108291158289
1157 0.005 5.785 1 979.9233324374256 916.5256019392159 916.7079180782919 1080.995274364701 1085.483100469304 1089.930831945397 1020.850325027381 406.9982483457155 1048.463287292102 293.0108291264982
1158 0.005 5.79 1 979.9427304558119 916.5627417186901 916.7450987092177 1080.99540896858 1085.483421989435 1089.931166469998 1020.85627367286 407.0547063150084 1048.464158848025 293.010829137233
1159 0.005 5.795 1 979.9620743309445 916.5997629929254 916.782160649328 1080.995361995308 1085.483139272156 1089.930834922382 1020.862300835715 407.1110630536926 1048.464854449411 293.0108291479285
1160 0.005 5.8 1 979.9813488046308 916.6366658755361 916.8191040693213 1080.995497238901 1085.483460216302 1089.931167978865 1020.868214069098 407.167318820242 1048.46572511036 293.0108291586199
1161 0.005 5.805 1 980.0005708281994 916.6734510932291 916.8559296378683 1080.995448322975 1085.483176119428 1089.930836594499 1020.874205387372 407.2234748111202 1048.466416502876 293.0108291692403
1162 0.005 5.81 1 980.0197224261044 916.7101187170649 916.8926374898086 1080.995581649205 1085.483496263949 1089.931169414394 1020.880081415471 407.279529736986 1048.46727802393 293.0108291798959
1163 0.005 5.815 1 980.0388203727459 916.7466694434328 916.9292282698118 1080.995531208155 1085.483211868514 1089.93083815187 1020.886013090772 407.3354862431113 1048.467963668287 293.0108291904401
1164 0.005 5.82 1 980.0578468236234 916.783103385658 916.9657021433886 1080.995665440993 1085.483532939042 1089.931171741896 1020.891830265829 407.3913385397731 1048.468818917938 293.0108292010724
1165 0.005 5.825 1 980.0768229305068 916.8194212988174 917.0020597935056 1080.99561611023 1085.483248773914 1089.93084041086 1020.89773846697 407.4470786056747 1048.469502285993 293.010829211621
1166 0.005 5.83 1 980.09573010066 916.8556232426315 917.0383013546746 1080.995750511179 1085.483569519336 1089.931173892346 1020.903539220925 407.5027243300713 1048.47035354927 293.010829222179
1167 0.005 5.835 1 980.1145855434515 916.8917099153807 917.0744274686497 1080.995700450106 1085.483285438957 1089.930842975442 1020.909421570743 407.5582736083562 1048.471030441144 293.0108292325324
1168 0.005 5.84 1 980.1333736469551 916.9276814152955 917.1104382852831 1080.995834952672 1085.483606518206 1089.931176117861 1020.915189989265 407.613725552819 1048.471879452597 293.0108292429265
1169 0.005 5.845 1 980.1521111845885 916.9635384605021 917.1463344670744 1080.995786068799 1085.483322281976 1089.930845350051 1020.921038879701 407.6690845055529 1048.472551527257 293.0108292531285
1170 0.005 5.850000000000001 1 980.1707788685374 916.999281119078 917.1821161502371 1080.995917885291 1085.483640661672 1089.931177112458 1020.926771247903 407.7243435078874 1048.473392790766 293.0108292634197
1171 0.005 5.855 1 980.1893971377668 917.0349100783135 917.2177839547945 1080.995865570723 1085.48335631399 1089.930846270489 1020.932591721128 407.7795029399871 1048.474058624678 293.0108292735586
1172 0.005 5.86 1 980.2079492377059 917.0704254128315 917.2533380194037 1080.995999551301 1085.483677233558 1089.931179782301 1020.938293584482 407.8345640557952 1048.474899436719 293.0108292837245
1173 0.005 5.865 1 980.2264501229783 917.1058278581609 917.288779012237 1080.995949264156 1085.483392844204 1089.930848075749 1020.944072250635 407.8895354421857 1048.475561161849 293.0108292937234
1174 0.005 5.87 1 980.2448845250864 917.1411174904738 917.3241070775272 1080.996082012645 1085.483712517493 1089.931181023653 1020.949735622509 407.9444058420087 1048.476394710283 293.0108293036697
1175 0.005 5.875 1 980.2632681545682 917.1762949790664 917.3593228264416 1080.996031208709 1085.483428630105 1089.930850903655 1020.955477272249 407.9991767836011 1048.477053586968 293.0108293134777
1176 0.005 5.88 1 980.2815856212993 917.2113604186796 917.3944264116517 1080.996163006708 1085.483747209103 1089.931182109503 1020.961104402015 408.0538463395872 1048.477884181139 293.0108293233106
1177 0.005 5.885 1 980.2998530509944 917.2463144978924 917.4294184600958 1080.996113062438 1085.483464101413 1089.930852795988 1020.966811426598 408.1084184883275 1048.478539413363 293.0108293330104
1178 0.005 5.89 1 980.3180554407488 917.2811572321139 917.4642990680002 1080.99624756669 1085.483785389668 1089.931186390965 1020.97240523865 408.162889843879 1048.479367074813 293.0108293428079
1179 0.005 5.895 1 980.3362085971494 917.3158893504373 917.499068887727 1080.996194197583 1085.483498105919 1089.930853069978 1020.978078422856 408.2172650160824 1048.480016072913 293.0108293525544
1180 0.005 5.9 1 980.3542947100467 917.3505109105859 917.5337280376668 1080.99632609085 1085.483818344013 1089.931187089198 1020.983637819743 408.2715418128969 1048.480834621637 293.01082936243
1181 0.005 5.905 1 980.3723325527405 917.3850226274792 917.5682771679224 1080.996273727271 1085.483533078562 1089.930855496282 1020.989276530279 408.3257232190665 1048.481477877866 293.0108293723765
1182 0.005 5.91 1 980.3903039631959 917.4194245634866 917.6027164057266 1080.996405669733 1085.483852792538 1089.931188979487 1020.994802050433 408.3798077160354 1048.482293963579 293.0108293824488
1183 0.005 5.915 1 980.4082273054369 917.453717405072 917.6370463757939 1080.996353279993 1085.483567549297 1089.930857885027 1021.000406666843 408.4337960526186 1048.482934851434 293.0108293924117
1184 0.005 5.92 1 980.4260847280644 917.4879012022813 917.6712671975127 1080.99648565397 1085.48388854048 1089.931191756268 1021.00588857026 408.4876851626505 1048.483748023803 293.0108294024881
1185 0.005 5.925 1 980.4438946681591 917.5219766393159 917.7053794908925 1080.996432020352 1085.483600848874 1089.930858134544 1021.011457095087 408.5414801325389 1048.484382848203 293.0108294125451
1186 0.005 5.93 1 980.4616376608343 917.5559437794369 917.7393833759193 1080.996560396202 1085.483917603564 1089.931189365661 1021.016911524829 408.5951783768793 1048.485188046822 293.0108294219528
1187 0.005 5.935 1 980.4793344191335 917.5898032910542 917.773279468127 1080.996505625802 1085.483629522054 1089.930855759633 1021.02244667477 408.6487812881818 1048.485818165806 293.0108294313221
1188 0.005 5.94 1 980.4969686031444 917.6235552115597 917.8070678686596 1080.996636883176 1085.483950328673 1089.931191282967 1021.027869535463 408.702282830806 1048.486619240002 293.0108294412565
1189 0.005 5.945 1 980.5145553652616 917.6572002534558 917.8407492197233 1080.996584761914 1085.483665215882 1089.93085933947 1021.033374447461 408.7556907475545 1048.487245058428 293.0108294515547
1190 0.005 5.95 1 980.5320714894001 917.6907384286797 917.8743236049819 1080.996709202153 1085.483979434311 1089.931189707534 1021.038761196543 408.8090052104158 1048.488037536492 293.0108294613928
1191 0.005 5.955 1 980.5495517083787 917.72417050278 917.9077917079252 1080.996663758618 1085.483700095721 1089.930862130308 1021.044234434868 408.8622166437611 1048.488665380509 293.010829471184
1192 0.005 5.96 1 980.5669613028416 917.7574964528552 917.9411535881623 1080.996788535099 1085.484013664118 1089.931191818816 1021.049590441606 408.9153353624041 1048.489456816731 293.0108294813874
1193 0.005 5.965 1 980.5843310247583 917.7907169721649 917.9744098752708 1080.996744727711 1085.483738168975 1089.930868915471 1021.055031207584 408.9683600858995 1048.490080201941 293.0108294910277
1194 0.005 5.97 1 980.601633628338 917.8238322414293 918.0075607745537 1080.996870883258 1085.48405259992 1089.931197952895 1021.06035787022 409.0212920044625 1048.490868713222 293.0108295009682
1195 0.005 5.975000000000001 1 980.6188955487355 917.856842844566 918.0406068465487 1080.996822690275 1085.483771571351 1089.930870566569 1021.065767329466 409.0741294276309 1048.491485266351 293.0108295112465
1196 0.005 5.98 1 980.6360840255359 917.8897487848049 918.0735481587963 1080.996945555046 1085.484083761057 1089.931198961535 1021.071060492073 409.1268847222871 1048.492261090844 293.0108295211229
1197 0.005 5.985 1 980.6532357725424 917.9225507430192 918.1063853274941 1080.996896315586 1085.483802066541 1089.930870655128 1021.076435441653 409.1795407178174 1048.49287449536 293.0108295310548
1198 0.005 5.99 1 980.670319185586 917.9552487451692 918.1391184444132 1080.997024229013 1085.484118963726 1089.931202174653 1021.081695545581 409.2320996015712 1048.493656198717 293.010829541387
1199 0.005 5.995 1 980.6873636811724 917.9878435042056 918.1717481510628 1080.996977888829 1085.483839795389 1089.930875393596 1021.087041345464 409.2845624405794 1048.494265482444 293.0108295511092
1200 0.005 6 1 980.7043404423821 918.0203349892531 918.2042744947195 1080.997104027346 1085.484155873244 1089.931207124075 1021.092271278142 409.336942650113 1048.495039414589 293.0108295610802
1201 0.005 6.005 1 980.7212789229727 918.0527239050164 918.2366981109969 1080.997056778584 1085.483874747212 1089.930878291349 1021.097585898808 409.3892183614886 1048.495644854378 293.0108295713352
1202 0.005 6.01 1 980.7381454309777 918.085010150174 918.2690189884922 1080.99717814357 1085.484185679614 1089.931206250568 1021.102779569832 409.4413953361592 1048.496410233482 293.010829581224
1203 0.005 6.015000000000001 1 980.7549755682182 918.1171945610107 918.3012378484711 1080.997126959189 1085.483901142698 1089.930874818709 1021.108059413685 409.4934807929629 1048.49701003157 293.01082959134
1204 0.005 6.02 1 980.7717362175297 918.149277109589 918.3333547503993 1080.997247546846 1085.484211516184 1089.931202344281 1021.113222405089 409.5454710996552 1048.497772165108 293.0108296012956
1205 0.005 6.025 1 980.7884615107807 918.1812584961353 918.3653703225225 1080.997196679969 1085.483929182622 1089.930873988271 1021.118469061234 409.5973680020293 1048.498366650513 293.0108296116351
1206 0.005 6.03 1 980.8051195864183 918.2131386980062 918.3972846199623 1080.997321375795 1085.484244951572 1089.931205509345 1021.123600399352 409.6491717361652 1048.499129868661 293.0108296227535
1207 0.005 6.035 1 980.8217380851976 918.2449184374076 918.4290982881432 1080.997272549805 1085.483964737785 1089.930878266746 1021.128787014443 409.7008828075197 1048.499720119506 293.010829633512
1208 0.005 6.04 1 980.8382894768748 918.2765976855154 918.4608113731538 1080.997396063977 1085.484277888354 1089.931208143355 1021.133869207163 409.7525001183888 1048.50047433495 293.0108296438736
1209 0.005 6.045 1 980.8548062613302 918.3081771502214 918.4924245108258 1080.997344634395 1085.483993716284 1089.930878395478 1021.139045541735 409.8040248749969 1048.501062519219 293.0108296546143
1210 0.005 6.05 1 980.871253707375 918.3396567957699 918.52393774114 1080.997468083048 1085.4843079445 1089.931208902729 1021.144110874925 409.8554570347384 1048.50181211992 293.0108296654241
1211 0.005 6.055 1 980.887665841296 918.3710372966173 918.555351671357 1080.997413637667 1085.484021721364 1089.930876861522 1021.149262591062 409.9067970081567 1048.502394681821 293.010829676763
1212 0.005 6.06 1 980.9040079531076 918.4023186133654 918.586666340618 1080.997536793507 1085.484335477461 1089.93120709618 1021.154202763744 409.9580441860184 1048.503140275727 293.0108296879272
1213 0.005 6.065 1 980.9203142936802 918.4335014044456 918.6178823427858 1080.997486374498 1085.484053925802 1089.93088038212 1021.159291713165 410.0091995919956 1048.503718059586 293.0108296986293
1214 0.005 6.07 1 980.9365595867814 918.4645857291546 918.6489997784436 1080.997615836644 1085.484373919014 1089.931215853363 1021.164291737204 410.0602630702459 1048.504468163465 293.01082970988
1215 0.005 6.075 1 980.9527673477262 918.4955722738322 918.6800192725386 1080.997566842067 1085.484093690795 1089.930888680521 1021.169385407087 410.1112341907189 1048.505044461909 293.0108297208283
1216 0.005 6.08 1 980.9689116537212 918.5264610163013 918.7109408732564 1080.997692802065 1085.484409784936 1089.931220895615 1021.174367167099 410.1621139679048 1048.505787995264 293.0108297322303
1217 0.005 6.085 1 980.9850178246494 918.5572527298185 918.7417652636399 1080.997643231724 1085.484129321959 1089.930893915637 1021.179434684805 410.2129112704219 1048.506357678007 293.0108297431789
1218 0.005 6.09 1 981.0010599429846 918.5879472350572 918.7724923773396 1080.997766971116 1085.48444238043 1089.93122405865 1021.184388984294 410.2636138686436 1048.50709083878 293.0108297536266
1219 0.005 6.095 1 981.0170687714335 918.6185452982724 918.8031228810005 1080.997714073736 1085.48415735872 1089.930892249773 1021.189425474542 410.3142237243906 1048.50765760287 293.01082976431
1220 0.005 6.100000000000001 1 981.0330083816148 918.6490468712234 918.833656805935 1080.997833278785 1085.484468391149 1089.931220930516 1021.194342646668 410.3647406218897 1048.508386464648 293.0108297746885
1221 0.005 6.105 1 981.0489118547582 918.6794526267929 918.8640947597793 1080.997780892466 1085.48418508024 1089.93089164513 1021.199344585454 410.4151661977165 1048.50894909526 293.0108297844663
1222 0.005 6.11 1 981.0647520405706 918.7097625395409 918.8944367922411 1080.997906348532 1085.484501971909 1089.93122514011 1021.204232216355 410.4654977539692 1048.509680672529 293.0108297947073
1223 0.005 6.115 1 981.0805555092757 918.7399773046652 918.9246835179144 1080.997856011357 1085.484220400629 1089.93089623821 1021.20920633454 410.5157398738571 1048.510241561051 293.0108298047953
1224 0.005 6.12 1 981.0962931225953 918.7700968570847 918.954834951406 1080.997979264756 1085.484535272667 1089.931227928213 1021.214059850498 410.5658924576147 1048.510963992849 293.0108298146243
1225 0.005 6.125 1 981.1119968092796 918.8001219143943 918.9848917301697 1080.997924196593 1085.484246713135 1089.930893733198 1021.219002350266 410.6159553852403 1048.5115176695 293.0108298248928
1226 0.005 6.13 1 981.1276343366246 918.8300524057829 919.0148538681406 1080.998044787562 1085.484559330559 1089.931224725229 1021.223829586167 410.6659279214057 1048.512235918419 293.0108298351321
1227 0.005 6.135 1 981.1432379425959 918.8598890250562 919.0447219772394 1080.997989837448 1085.484273485856 1089.93089392937 1021.228743457007 410.7158107936489 1048.512784682859 293.0108298449928
1228 0.005 6.140000000000001 1 981.158777696629 918.8896317423682 919.0744960993255 1080.998110977716 1085.484587328001 1089.931225416585 1021.233541056004 410.7656034897669 1048.513498092701 293.0108298547794
1229 0.005 6.145 1 981.174284965128 918.9192812482963 919.1041768557882 1080.998057815636 1085.484303550024 1089.930896408574 1021.238425501368 410.8152993233992 1048.514044246383 293.0108298644521
1230 0.005 6.15 1 981.1897328907277 918.948837534139 919.1337642980091 1080.998185136752 1085.484622357583 1089.931231456107 1021.24319737341 410.8649090703942 1048.514760372913 293.010829875022
1231 0.005 6.155 1 981.205144804597 918.978301233354 919.1632590058446 1080.998134334618 1085.484340530576 1089.93090390731 1021.248055742079 410.9144295543425 1048.515301737621 293.0108298856366
1232 0.005 6.16 1 981.2204933505652 919.0076723115585 919.192661012481 1080.998256499536 1085.484653433002 1089.931234002999 1021.252789887707 410.9638619854683 1048.516009290913 293.0108298961755
1233 0.005 6.165 1 981.2358083119643 919.0369514390293 919.2219709167903 1080.998202799904 1085.484369171318 1089.9309045482 1021.25761517873 411.0132066429977 1048.516550953942 293.010829906397
1234 0.005 6.17 1 981.2510614310191 919.0661385708045 919.2511887423844 1080.998324366293 1085.484682335298 1089.931235433093 1021.262326868683 411.0624625982369 1048.517256569296 293.0108299165107
1235 0.005 6.175 1 981.2662812388472 919.095234358212 919.2803150796261 1080.998269305894 1085.484397729216 1089.930905108348 1021.267125187378 411.1116298747743 1048.517792288173 293.0108299264535
1236 0.005 6.18 1 981.2814380166569 919.1242387607942 919.3093499505884 1080.998389603594 1085.484710814675 1089.931236287397 1021.271808543001 411.1607083986686 1048.518490547199 293.0108299363936
1237 0.005 6.185 1 981.296564358712 919.1531524461766 919.3382939586778 1080.998335959053 1085.484425090089 1089.930904098228 1021.276578836921 411.2096986754007 1048.519024949028 293.0108299469551
1238 0.005 6.19 1 981.3116272086613 919.181975402482 919.367147145743 1080.998455376738 1085.484735915502 1089.931233708006 1021.28123425355 411.2586130121866 1048.51972077071 293.0108299575014
1239 0.005 6.195 1 981.3266569321657 919.2107082559825 919.3959100851979 1080.998399932034 1085.484450666548 1089.930904034551 1021.285975582616 411.3074366771012 1048.520244925841 293.0108299674702
1240 0.005 6.2 1 981.3416257493774 919.239350962767 919.4245828015538 1080.998521195666 1085.48476412847 1089.931235855898 1021.290602064663 411.356169883795 1048.520937730163 293.0108299770903
1241 0.005 6.205 1 981.356562474951 919.267904097782 919.4531658202006 1080.998467888688 1085.48448150282 1089.930907443498 1021.295314738117 411.4048173662303 1048.521460781577 293.0108299862921
1242 0.005 6.21 1 981.3714379731272 919.296367705188 919.4816592261443 1080.998588690899 1085.484794291753 1089.931238277761 1021.299913587239 411.453374637085 1048.522149651918 293.0108299954189
1243 0.005 6.215 1 981.3862813514695 919.3247424036441 919.5100635795687 1080.998533428693 1085.484509356587 1089.930908310787 1021.304598470083 411.5018422057518 1048.522670935203 293.0108300044641
1244 0.005 6.22 1 981.4010650788923 919.3530281602639 919.5383789115276 1080.998656323407 1085.48482505435 1089.931241957838 1021.309169247923 411.5502206084209 1048.523358381728 293.0108300136377
1245 0.005 6.225000000000001 1 981.4158180920873 919.381225616078 919.5666058006991 1080.998600946956 1085.484539921642 1089.93091193456 1021.31382580674 411.5985108315784 1048.523876055745 293.0108300227209
1246 0.005 6.23 1 981.4305163021222 919.4093347396525 919.5947442809727 1080.998730198085 1085.484859108375 1089.931246923802 1021.318373065056 411.6467126974912 1048.524566401477 293.0108300320119
1247 0.005 6.235 1 981.4451693275701 919.4373560486033 919.6227948252456 1080.998660837159 1085.484562510897 1089.930908465703 1021.322996401603 411.6948165927924 1048.525067823324 293.0108300411124
1248 0.005 6.24 1 981.4597755383271 919.4652896666275 919.6507575857249 1080.998791242159 1085.484883798597 1089.931247006304 1021.327516483052 411.7428430113 1048.525753373562 293.0108300503866
1249 0.005 6.245 1 981.4743374093204 919.4931360901403 919.6786330214459 1080.998724478766 1085.484590893895 1089.930911359938 1021.332113163229 411.7907825931094 1048.526252363691 293.0108300594874
1250 0.005 6.25 1 981.4888536128874 919.5208954437001 919.7064212943081 1080.998857397148 1085.484913612824 1089.931249537705 1021.336607085341 411.8386226430034 1048.526935491664 293.0108300688178
1251 0.005 6.255 1 981.5033263601591 919.5485681793564 919.734122825451 1080.998790918738 1085.484620479368 1089.93091363503 1021.341177402097 411.8863812460868 1048.52743130093 293.0108300780498
1252 0.005 6.26 1 981.5177519234235 919.5761544292112 919.7617377751455 1080.998922224732 1085.484941388728 1089.931250179575 1021.345644309215 411.9340610293042 1048.52811033975 293.0108300875972
1253 0.005 6.265000000000001 1 981.5321351227774 919.603654642739 919.7892665684643 1080.998856888387 1085.484649554283 1089.930915506399 1021.350187847812 411.9816546135796 1048.52860666708 293.0108300970388
1254 0.005 6.27 1 981.546471936264 919.6310690093879 919.8167094071342 1080.998987506191 1085.484969036066 1089.931250907275 1021.354628564708 412.0291627931759 1048.529282202504 293.0108301068812
1255 0.005 6.275 1 981.5607650470899 919.6583979283378 919.8440666795453 1080.998919123584 1085.484674507 1089.930915327125 1021.359144814851 412.0765851981137 1048.529771925675 293.0108301167708
1256 0.005 6.28 1 981.575012962189 919.6856415133502 919.871338532196 1080.999050576891 1085.484996427584 1089.931253195572 1021.363558247917 412.1239436836038 1048.530445242557 293.0108301270204
1257 0.005 6.285 1 981.5892165443285 919.7128002144847 919.89852538318 1080.998980497372 1085.484700360586 1089.930916371172 1021.36804736864 412.1712065663134 1048.530930177113 293.0108301372404
1258 0.005 6.29 1 981.6033790186602 919.7398741757884 919.9256273996582 1080.999114599393 1085.485026005729 1089.931257033633 1021.372435057983 412.2183787924013 1048.531601318259 293.0108301478114
1259 0.005 6.295 1 981.6174968198555 919.7668638438706 919.9526450019113 1080.999045362627 1085.484729128739 1089.930918261196 1021.376897650324 412.2654539295835 1048.532082857115 293.0108301583317
1260 0.005 6.3 1 981.6315696667717 919.7937692957618 919.9795783144727 1080.999178666716 1085.485052914302 1089.931257976916 1021.381254151991 412.3124457315022 1048.532750518726 293.0108301691466
1261 0.005 6.305 1 981.6455992619615 919.8205910146809 920.0064277734231 1080.999109031299 1085.484756442282 1089.93091927661 1021.385686217441 412.3593546595672 1048.533228968298 293.0108301799072
1262 0.005 6.31 1 981.6595459851915 919.847329163292 920.0331935783133 1080.999239413297 1085.485078593959 1089.931257935139 1021.390016775161 412.4061776724589 1048.533885820888 293.010830191133
1263 0.005 6.315 1 981.6734614946721 919.8739841177614 920.0598760775947 1080.999169908575 1085.484783374399 1089.93092091746 1021.394423288094 412.4529166400346 1048.534361795568 293.0108302023178
1264 0.005 6.32 1 981.6873447803976 919.9005560252458 920.0864754344858 1080.999302291188 1085.485105815877 1089.931259491295 1021.398729950997 412.4995714692802 1048.535024075307 293.0108302137291
1265 0.005 6.325 1 981.7011921874755 919.9270453123191 920.1129920523587 1080.999232357027 1085.484810375774 1089.930922683251 1021.403112608841 412.5461421602134 1048.535495217886 293.0108302249592
1266 0.005 6.33 1 981.7149988353293 919.9534520989375 920.1394260828217 1080.999363933852 1085.485132362269 1089.931260609489 1021.407394229508 412.5926268515413 1048.536153098768 293.0108302363689
1267 0.005 6.335 1 981.7287668925012 919.9797768233201 920.1657779318307 1080.999294100052 1085.484836842074 1089.930923843953 1021.411751647901 412.639028414055 1048.536622889207 293.0108302475097
1268 0.005 6.34 1 981.7424909013706 920.0060196631213 920.1920477921186 1080.999424166194 1085.485157538524 1089.931261149131 1021.416008372838 412.6853476953043 1048.537274487013 293.0108302586819
1269 0.005 6.345 1 981.7561757306378 920.0321809861458 920.2182360287271 1080.999355207282 1085.484863282058 1089.930925926494 1021.420340799656 412.7315835395564 1048.537741885431 293.0108302695589
1270 0.005 6.350000000000001 1 981.7698162088994 920.0582609128799 920.2443427816687 1080.99948367294 1085.485183081311 1089.931262720706 1021.424570476589 412.7777358842233 1048.53838977532 293.0108302805287
1271 0.005 6.355 1 981.7834170988705 920.0842598891941 920.2703684702111 1080.999416052725 1085.484890539884 1089.930928137255 1021.428876180196 412.8238109034141 1048.538852888763 293.0108302911414
1272 0.005 6.36 1 981.7969732869252 920.1101780151486 920.2963132242586 1080.99954486529 1085.48520980161 1089.93126430229 1021.433079815003 412.8698004592974 1048.539496844399 293.010830301702
1273 0.005 6.365 1 981.8104905513809 920.1360157351528 920.3221774559361 1080.999477973913 1085.484917763415 1089.930930452397 1021.4373617226 412.9157054726591 1048.539958335121 293.0108303117694
1274 0.005 6.37 1 981.8239639433939 920.1617731541012 920.3479613032708 1080.999607977712 1085.485237961823 1089.931266183992 1021.441541844222 412.9615265608383 1048.540600913925 293.0108303217485
1275 0.005 6.375 1 981.8373977800841 920.1874506658834 920.3736651425163 1080.999538866087 1085.484942904131 1089.930930251545 1021.445798203448 413.0072639983096 1048.541058102557 293.0108303312292
1276 0.005 6.38 1 981.8507891082622 920.2130483987979 920.3992891144231 1080.999666380769 1085.485262090045 1089.931266880716 1021.449951631864 413.0529183891314 1048.541698608641 293.0108303407029
1277 0.005 6.385 1 981.8641397107697 920.2385669027892 920.4248337198428 1080.999596167019 1085.484967374211 1089.930931503953 1021.454182870328 413.0984900254875 1048.542147531409 293.0108303498247
1278 0.005 6.390000000000001 1 981.8774481141985 920.2640061689539 920.4502990109514 1080.999727768012 1085.485290395337 1089.931270008102 1021.458312893702 413.1439741607893 1048.542785133311 293.0108303590181
1279 0.005 6.395 1 981.8907162032918 920.289366635216 920.4756853943769 1080.999656019865 1085.484993777487 1089.930932742434 1021.462518743082 413.1893772131781 1048.543233034318 293.0108303678731
1280 0.005 6.4 1 981.903941946735 920.314648408549 920.5009930046862 1080.999785180205 1085.485314476046 1089.931270973448 1021.466623663602 413.2346993392815 1048.543863652372 293.0108303767448
1281 0.005 6.405 1 981.9171289653019 920.3398519140815 920.526222236217 1080.999716254281 1085.485019723813 1089.930934508728 1021.470805471324 413.2799403238295 1048.544310868318 293.0108303852495
1282 0.005 6.41 1 981.930273518087 920.3649772525134 920.5513732170377 1080.999846241992 1085.485341128777 1089.93127326021 1021.474886562081 413.3250999551054 1048.544942332921 293.0108303938952
1283 0.005 6.415 1 981.9433781188139 920.3900248373739 920.5764463410743 1080.999772936692 1085.485042579982 1089.930934667249 1021.479042574062 413.3701779572268 1048.545382586989 293.0108304023041
1284 0.005 6.42 1 981.9564411709753 920.414994784844 920.6014417413621 1080.99990487481 1085.485367702553 1089.931275797263 1021.48309808459 413.4151746271675 1048.546010528124 293.0108304109547
1285 0.005 6.425 1 981.9694657707965 920.439887479298 920.6263597903948 1080.99983342148 1085.4850698444 1089.930936937165 1021.487221678189 413.4600897234539 1048.546448743352 293.0108304193457
1286 0.005 6.43 1 981.98244948553 920.4647030455685 920.6512006261411 1080.999963754098 1085.485392145547 1089.931275683052 1021.491248385951 413.5049238407544 1048.547074731272 293.0108304279771
1287 0.005 6.435 1 981.995393594502 920.4894418161687 920.6759645833621 1080.999892409302 1085.485095447375 1089.930938803576 1021.495354499177 413.5496724755258 1048.547509527578 293.0108304364103
1288 0.005 6.44 1 982.0082965581209 920.5141039544498 920.7006518245659 1081.000021324599 1085.485416689678 1089.931277473285 1021.499361383707 413.5943423329639 1048.548127305425 293.0108304451813
1289 0.005 6.445 1 982.021163333104 920.5386899604731 920.7252628081444 1080.999951073803 1085.485120561297 1089.930940232035 1021.503448108611 413.6389364595446 1048.548560192107 293.0108304538219
1290 0.005 6.45 1 982.0339823213986 920.5631997934512 920.749797550721 1081.000076617837 1085.485440059482 1089.931277653183 1021.507428029517 413.6834449727593 1048.549173738127 293.0108304627375
1291 0.005 6.455 1 982.0467713647715 920.5876339745437 920.7742565273334 1081.000008118705 1085.48514585804 1089.930942425171 1021.511490186418 413.727873608435 1048.549606220521 293.0108304715239
1292 0.005 6.46 1 982.0595122450833 920.6119925078067 920.798639785201 1081.000133307697 1085.485464374302 1089.931279010081 1021.515446113211 413.7722221823445 1048.55021640058 293.0108304806347
1293 0.005 6.465 1 982.0722226873419 920.6362759016898 920.8229477880383 1081.00006657638 1085.485171760681 1089.930944581325 1021.519485221977 413.8164910191142 1048.550646428379 293.0108304896672
1294 0.005 6.47 1 982.0848849483372 920.6604841551086 920.847180580727 1081.000191970532 1085.485489548418 1089.93127968979 1021.523417695595 413.8606795369103 1048.551255524476 293.0108304990398
1295 0.005 6.475000000000001 1 982.0975176743818 920.6846177316315 920.87133859329 1081.000123603804 1085.48519517262 1089.930944615734 1021.527432724339 413.9047879287598 1048.551682179237 293.0108305082578
1296 0.005 6.48 1 982.1101023561293 920.7086766533104 920.8954218824575 1081.000248181233 1085.485513688587 1089.931281980025 1021.531341180974 413.9488157379695 1048.552284932856 293.0108305178342
1297 0.005 6.485 1 982.1226570077146 920.7326614535783 920.9194309290256 1081.000178573599 1085.485219033747 1089.930946108531 1021.535332308406 413.9927660365722 1048.552706937123 293.0108305272751
1298 0.005 6.49 1 982.1351642676265 920.7565721153544 920.9433657685396 1081.000303720311 1085.485538046374 1089.931283143844 1021.539217660455 414.0366371332255 1048.553309306586 293.010830536954
1299 0.005 6.495 1 982.147642140106 920.7804091338161 920.9672268506229 1081.000235558604 1085.485243796869 1089.930947499545 1021.543185959879 414.0804278064404 1048.553729748314 293.0108305465247
1300 0.005 6.5 1 982.1600723349203 920.804172476065 920.991014197358 1081.00035998896 1085.485562994318 1089.931284985164 1021.547046253418 414.1241384890005 1048.554326347823 293.0108305562719
1301 0.005 6.505 1 982.1724730701218 920.8278626477936 921.0147282655735 1081.000289508381 1085.485266488864 1089.930947869658 1021.550989924528 414.1677799874867 1048.554740544097 293.0108305658535
1302 0.005 6.51 1 982.1848271959635 920.8514796705948 921.0383691108278 1081.000415160541 1085.48558653291 1089.931286411432 1021.554828070602 414.2113401516036 1048.555334535686 293.0108305755488
1303 0.005 6.515000000000001 1 982.1971539960336 920.8750238543249 921.0619371125507 1081.000346860543 1085.485290434699 1089.930949847644 1021.558794711711 414.2548180796002 1048.555747274283 293.0108305850151
1304 0.005 6.52 1 982.2094353763965 920.8984954377978 921.0854323846049 1081.00046982274 1085.485610750453 1089.931288376761 1021.562637597799 414.2982155414028 1048.556340672659 293.0108305946238
1305 0.005 6.525 1 982.2216861366596 920.9218948871716 921.1088553811741 1081.000399234599 1085.485314867573 1089.930950952161 1021.566548914936 414.3415323153708 1048.556750625367 293.0108306039254
1306 0.005 6.53 1 982.2338911892052 920.9452221751462 921.1322061387963 1081.000524895961 1085.485634692351 1089.931289341969 1021.570347044466 414.3847702853457 1048.557340140971 293.0108306133338
1307 0.005 6.535 1 982.2460660717173 920.9684777323461 921.1554850649629 1081.000456101311 1085.485339623836 1089.930952936012 1021.574223008177 414.4279350766269 1048.55774792785 293.0108306225209
1308 0.005 6.54 1 982.2581958228714 920.9916615836887 921.1786922179693 1081.000580286607 1085.485657801828 1089.931290061084 1021.577992735063 414.4710190251984 1048.558335047409 293.0108306318787
1309 0.005 6.545 1 982.2702958298079 921.014774250917 921.2018280637116 1081.000509545283 1085.485361530725 1089.93095291656 1021.58184474577 414.5140234463933 1048.558738516186 293.0108306410388
1310 0.005 6.55 1 982.2823501619904 921.0378156915434 921.22489261967 1081.000632184417 1085.485679603338 1089.931290671477 1021.585591339802 414.5569488507002 1048.55931908288 293.0108306503764
1311 0.005 6.555 1 982.2943766157284 921.0607864375658 921.2478863794547 1081.000560630348 1085.485384146284 1089.93095464028 1021.589416718891 414.5997955736752 1048.559718858641 293.0108306594194
1312 0.005 6.56 1 982.3063577981723 921.0836864575203 921.2708093420482 1081.000685677088 1085.485703573059 1089.931292669854 1021.593139534188 414.6425643203475 1048.560296701199 293.0108306684792
1313 0.005 6.565 1 982.3183093098402 921.1065162159401 921.2936619374683 1081.000615802604 1085.485408524371 1089.930956900006 1021.59694565864 414.6852543390675 1048.560692435711 293.0108306772241
1314 0.005 6.57 1 982.3302166192934 921.1292756996745 921.3164441928543 1081.000741138574 1085.485727765232 1089.931294304081 1021.600648607574 414.7278670448735 1048.561268906258 293.0108306860801
1315 0.005 6.575 1 982.3420961554247 921.1519653896107 921.3391565502577 1081.000669831156 1085.485430631065 1089.930956727283 1021.604433898144 414.7704025856914 1048.561667547592 293.0108306947043
1316 0.005 6.58 1 982.3539306477197 921.1745852608453 921.3617990247782 1081.000792982121 1085.485749632437 1089.93129515209 1021.6081139522 414.8128610736599 1048.562241721255 293.0108307034222
1317 0.005 6.585 1 982.3657358744754 921.1971357966386 921.3843720605606 1081.000721688079 1085.485454316806 1089.930958566263 1021.611876391924 414.8552425258328 1048.562633827195 293.0108307119655
1318 0.005 6.59 1 982.3774975868182 921.219616976845 921.406875678853 1081.000846009529 1085.485773797848 1089.931295784557 1021.615535931395 414.8975475509657 1048.563203481262 293.0108307207199
1319 0.005 6.595 1 982.3892312645731 921.2420292877545 921.4293103240763 1081.00077562669 1085.485478880527 1089.930959632303 1021.619277854432 414.9397645344252 1048.563592402796 293.0108307292855
1320 0.005 6.600000000000001 1 982.4009220032805 921.2643727084675 921.4516760168352 1081.00090068582 1085.485798750228 1089.931297807513 1021.622915240505 414.9819090099059 1048.564161976698 293.0108307380236
1321 0.005 6.605 1 982.4125833785039 921.2866477058269 921.4739731824496 1081.00082708565 1085.48550088279 1089.930959680282 1021.62663397386 415.023979269479 1048.564545508185 293.0108307464226
1322 0.005 6.61 1 982.424202205318 921.3088542608833 921.496201847246 1081.000952727093 1085.485823317039 1089.931300568393 1021.630248776486 415.065973543149 1048.565109173986 293.0108307551049
1323 0.005 6.615 1 982.4357931209649 921.330992851874 921.5183624463796 1081.00088169052 1085.485527032926 1089.930962360262 1021.633945837462 415.1078927229514 1048.565494978218 293.0108307635974
1324 0.005 6.62 1 982.4473403846134 921.3530634545804 921.5404549958278 1081.001005513354 1085.485846473192 1089.931300757805 1021.637539007405 415.1497370116165 1048.566055281582 293.0108307723372
1325 0.005 6.625 1 982.4588613612933 921.3750665572848 921.5624799408632 1081.000936001047 1085.485551557582 1089.930964186094 1021.641216688407 415.1915059184986 1048.56643615199 293.0108307808615
1326 0.005 6.63 1 982.4703389631852 921.39700213019 921.5844372975441 1081.001057865793 1085.485868964381 1089.931300723345 1021.644789599348 415.2331907250126 1048.566994466699 293.0108307896737
1327 0.005 6.635 1 982.4817897698265 921.4188706605381 921.6063275058028 1081.000987425301 1085.485574470183 1089.930965316518 1021.648445039866 415.2748008785373 1048.567377083072 293.0108307983153
1328 0.005 6.640000000000001 1 982.4931967340059 921.4406721034313 921.6281505664908 1081.001108425824 1085.485891979234 1089.93130245475 1021.651994596248 415.3163386852776 1048.567931473292 293.0108308072029
1329 0.005 6.645 1 982.5045761374137 921.4624069287389 921.6499069100252 1081.001035651404 1085.485595437931 1089.930965130144 1021.655626464178 415.3578028748034 1048.568303635443 293.0108308158646
1330 0.005 6.65 1 982.5159142894141 921.4840750937486 921.6715965400332 1081.001161051582 1085.485916679341 1089.931304486983 1021.659155187259 415.3991904357227 1048.568859900695 293.010830824709
1331 0.005 6.655 1 982.5272245431886 921.5056770855543 921.6932198965635 1081.001087810323 1085.485618818252 1089.930966193267 1021.6627674754 415.4405050420572 1048.569232213664 293.0108308333483
1332 0.005 6.66 1 982.5384916395715 921.5272128676024 921.7147769845617 1081.001209901944 1085.485937783562 1089.931304648658 1021.666275416567 415.481743706483 1048.56978028009 293.0108308422066
1333 0.005 6.665 1 982.5497318817946 921.5486829119808 921.7362682355015 1081.001136863483 1085.485640983482 1089.930967544942 1021.669866086887 415.5229086735055 1048.57014896541 293.0108308508943
1334 0.005 6.67 1 982.5609309789459 921.5700871891682 921.7576936631676 1081.001260487815 1085.485961787192 1089.931306772621 1021.673352815502 415.5639995946887 1048.570697102077 293.0108308597762
1335 0.005 6.675 1 982.5721043491925 921.5914261703293 921.7790536923208 1081.001190132595 1085.485666470816 1089.930970341258 1021.676923087701 415.6050163531986 1048.571064239258 293.0108308685168
1336 0.005 6.68 1 982.583237276639 921.6126998090324 921.8003483221204 1081.001313535275 1085.485985789679 1089.931308210824 1021.680390051693 415.6459589668439 1048.57161026174 293.0108308775175
1337 0.005 6.685 1 982.594344002542 921.6339086187711 921.8215780139205 1081.001243732327 1085.485690822721 1089.930971485251 1021.683941354799 415.6868311033014 1048.571976645646 293.0108308862794
1338 0.005 6.69 1 982.6054089848569 921.6550525428797 921.8427427657749 1081.001365774271 1085.486008565611 1089.931308438067 1021.687388936621 415.7276266514063 1048.572520207412 293.0108308952466
1339 0.005 6.695 1 982.6164465124796 921.6761320265125 921.8638429794426 1081.001291071246 1085.485710600216 1089.93097158034 1021.690918431418 415.768347338824 1048.5728799187 293.0108309040066
1340 0.005 6.7 1 982.6274429320779 921.6971470281505 921.8848786630022 1081.001412113151 1085.486029506116 1089.931309790839 1021.694339900882 415.8089828877027 1048.573418850835 293.0108309129847
1341 0.005 6.705 1 982.6384136009577 921.7180979906499 921.9058502167549 1081.001339538784 1085.485733368225 1089.930973267145 1021.697845525282 415.8495484291668 1048.573778671231 293.0108309217358
1342 0.005 6.71 1 982.6493425821744 921.7389849083996 921.9267576692675 1081.001462461754 1085.486052901766 1089.931311336641 1021.701248845066 415.8900423951808 1048.574314249208 293.0108309306223
1343 0.005 6.715 1 982.6602471085757 921.7598082309989 921.9476014306291 1081.001389838565 1085.485755804516 1089.930974282948 1021.704736340959 415.9304781387868 1048.574672766616 293.0108309392728
1344 0.005 6.72 1 982.6711103937012 921.7805679358552 921.9683815158925 1081.00151218928 1085.486075963094 1089.931313692714 1021.708121084199 415.9708381605764 1048.575204716173 293.0108309481097
1345 0.005 6.725000000000001 1 982.6819473538945 921.8012644663088 921.9890983331783 1081.001438542021 1085.485778181981 1089.930974914015 1021.71158861924 416.0111218127425 1048.575557480672 293.0108309567579
1346 0.005 6.73 1 982.6927445666976 921.8218977978802 922.0097518965144 1081.001562066562 1085.48609846236 1089.931314237812 1021.71495417808 416.0513306635804 1048.576089605616 293.0108309656019
1347 0.005 6.735 1 982.7035170995679 921.8424683795164 922.0303426124341 1081.001488671893 1085.48580061359 1089.930976086853 1021.718402832948 416.0914650736883 1048.576441743758 293.0108309742446
1348 0.005 6.74 1 982.7142492930973 921.862976093309 922.0508704278492 1081.001610999777 1085.486119880058 1089.931314989762 1021.721747115454 416.131525949818 1048.576972161336 293.0108309830433
1349 0.005 6.745 1 982.724956101251 921.8834215016275 922.071335828196 1081.001535828091 1085.485821553759 1089.930977180493 1021.72517440433 416.1715221678144 1048.577319036764 293.0108309916503
1350 0.005 6.75 1 982.7356226766038 921.9038045409334 922.0917388041495 1081.001658308769 1085.48614149747 1089.931315902844 1021.728498771491 416.2114420936292 1048.577844787873 293.0108310004514
1351 0.005 6.755 1 982.7462638545583 921.924125578554 922.1120797003578 1081.001583953068 1085.485843322965 1089.930977881639 1021.731905071424 416.251285543192 1048.578191019724 293.0108310090963
1352 0.005 6.76 1 982.7568656082093 921.9443845952442 922.1323585319225 1081.001705373336 1085.486161737736 1089.931316354436 1021.735208712273 416.2910564597622 1048.578713813515 293.0108310179505
1353 0.005 6.765000000000001 1 982.7674421627838 921.9645820737658 922.152575731873 1081.001631776699 1085.485864665695 1089.930979128745 1021.738596464928 416.3307542041732 1048.579053995378 293.0108310265834
1354 0.005 6.77 1 982.777980474494 921.9847180103844 922.1727313238149 1081.00175445783 1085.486184741884 1089.931318517044 1021.741882140415 416.3703799466908 1048.579575667466 293.0108310353273
1355 0.005 6.775 1 982.7884937471177 922.0047928081281 922.1928256900217 1081.001678731208 1085.485885375698 1089.930979409919 1021.745250217209 416.4099327901217 1048.579916070671 293.0108310438293
1356 0.005 6.78 1 982.7989678511719 922.0248064423117 922.212858836366 1081.001800618622 1085.486205219891 1089.931319141404 1021.748514908474 416.4494137218894 1048.580434135398 293.0108310525289
1357 0.005 6.785 1 982.8094175461739 922.0447593589107 922.2328311715157 1081.001727016743 1085.485908231094 1089.930981572943 1021.751863564156 416.4888227058315 1048.580773276749 293.010831060968
1358 0.005 6.79 1 982.8198282695369 922.0646515150296 922.2527426963269 1081.00184766281 1085.486225783736 1089.93131964802 1021.755109539851 416.5281599320075 1048.581288165428 293.010831069582
1359 0.005 6.795 1 982.8302144380796 922.0844833532731 922.2725938074868 1081.001774001021 1085.485929766705 1089.930983141827 1021.75843885556 416.5674255936638 1048.581622035254 293.0108310779083
1360 0.005 6.8 1 982.8405628387559 922.1042549009009 922.2923845616931 1081.001897126038 1085.486249612776 1089.931321981911 1021.76166687443 416.6066201046 1048.582136432873 293.0108310865202
1361 0.005 6.805 1 982.8508865637856 922.1239665417188 922.3121153167433 1081.001820712975 1085.485949444244 1089.930982509021 1021.764977352783 416.6457434427193 1048.582467417182 293.0108310948895
1362 0.005 6.81 1 982.8611727388565 922.1436182420183 922.3317860816244 1081.001943445152 1085.486270125846 1089.931323488759 1021.768185527904 416.684795699605 1048.582980760684 293.0108311034685
1363 0.005 6.815 1 982.8714339454332 922.1632104182407 922.3513972333936 1081.001866553694 1085.485970141007 1089.930983649166 1021.771475730186 416.7237766073845 1048.583310683892 293.010831111967
1364 0.005 6.82 1 982.8816576476878 922.1827430778468 922.3709488104664 1081.001990191101 1085.486292014964 1089.931325179186 1021.774664766045 416.7626824934786 1048.583820500814 293.0108311206596
1365 0.005 6.825 1 982.8918574065387 922.2022166219791 922.3904411820537 1081.001914022786 1085.485991915956 1089.930984517602 1021.777937046752 416.8015193093682 1048.584147349302 293.0108311290815
1366 0.005 6.83 1 982.90201968381 922.2216310143212 922.4098743548712 1081.002035750042 1085.486311203608 1089.93132457655 1021.781107454254 416.8402858561566 1048.584654333525 293.0108311376749
1367 0.005 6.835 1 982.9121565168127 922.2409866729224 922.4292487029716 1081.001958472953 1085.486011522865 1089.930985791935 1021.784359835818 416.8789825876573 1048.584976189017 293.0108311460552
1368 0.005 6.84 1 982.9222572706509 922.2602835671472 922.4485642371366 1081.002080794473 1085.486332043784 1089.931326544912 1021.78751097407 416.9176094446054 1048.58548084516 293.010831154634
1369 0.005 6.845 1 982.9323343878847 922.2795221223234 922.4678213458831 1081.002005670509 1085.486033327506 1089.93098761268 1021.790745738352 416.9561660851696 1048.585803262936 293.0108311629598
1370 0.005 6.850000000000001 1 982.9423746436619 922.2987022942006 922.4870200228089 1081.002127382126 1085.486353365867 1089.931327350573 1021.793877980413 416.9946529938008 1048.586305453035 293.0108311715531
1371 0.005 6.855 1 982.9523905350254 922.3178244984681 922.5061606456013 1081.00205062038 1085.486052875401 1089.930987273083 1021.797092514621 417.0330548528197 1048.586623722033 293.0108311799629
1372 0.005 6.86 1 982.9623691066028 922.3368886822135 922.5252432058656 1081.002173041742 1085.486373667672 1089.931328588565 1021.800205376528 417.0713937731141 1048.587124278382 293.0108311885895
1373 0.005 6.865 1 982.9723239664962 922.355895254908 922.5442680763424 1081.002095797242 1085.486073660992 1089.930989081585 1021.803402159926 417.1096658452145 1048.587439186926 293.0108311970426
1374 0.005 6.87 1 982.9822403826289 922.3748442123364 922.5632352746746 1081.00221747769 1085.486393272281 1089.931328926995 1021.806497649167 417.1478681401497 1048.587938231154 293.0108312057004
1375 0.005 6.875 1 982.9921342298352 922.3937359581048 922.582145177497 1081.002141048087 1085.48609482857 1089.930990596613 1021.80967676747 417.1860008034951 1048.588252320189 293.0108312142107
1376 0.005 6.88 1 983.0019941954644 922.4125704633109 922.6009977889189 1081.002262154026 1085.486413436377 1089.931329830051 1021.812754974666 417.2240662141496 1048.588746495721 293.0108312229408
1377 0.005 6.885 1 983.011834084764 922.4313482000651 922.6197935318074 1081.002186191713 1085.486115113307 1089.930991654207 1021.815916366715 417.2620640675686 1048.58906143271 293.0108312314523
1378 0.005 6.890000000000001 1 983.0216379423723 922.4500690860498 922.638532372496 1081.002305871348 1085.486432916614 1089.931330707941 1021.818975509102 417.2999990850943 1048.589554336171 293.0108312400584
1379 0.005 6.895 1 983.0314166196843 922.468733511937 922.6572146754319 1081.002229441066 1085.486134773021 1089.930992525332 1021.822117490915 417.3378637970992 1048.589862859222 293.0108312483727
1380 0.005 6.9 1 983.0411591726249 922.4873414333603 922.6758404289943 1081.002350903943 1085.486453749412 1089.93133180417 1021.825158441839 417.375658616992 1048.590352801192 293.0108312568391
1381 0.005 6.905 1 983.0508768201349 922.5058932671453 922.6944100169222 1081.002273457409 1085.486153949852 1089.930993072491 1021.828281860596 417.4133841623988 1048.590659125872 293.0108312650424
1382 0.005 6.91 1 983.0605608961487 922.5243889798865 922.712923433572 1081.002395980505 1085.486474151273 1089.931333234125 1021.83130526522 417.451040555683 1048.591149343194 293.010831273471
1383 0.005 6.915 1 983.0702200580845 922.5428289643787 922.7313810418163 1081.002317109909 1085.486173043131 1089.930993963753 1021.834411088732 417.4886284623741 1048.591452123822 293.0108312816553
1384 0.005 6.92 1 983.0798459677245 922.5612131960791 922.7497828493439 1081.002438757493 1085.48649311435 1089.931334693237 1021.837416277297 417.5261479660741 1048.591938945596 293.0108312900257
1385 0.005 6.925 1 983.0894466554107 922.5795420690004 922.7681292176716 1081.002359401234 1085.486192499732 1089.930994440307 1021.840503324511 417.5635991736267 1048.59224049577 293.0108312982392
1386 0.005 6.93 1 983.0990138330178 922.5978155553844 922.786420148773 1081.002482654488 1085.48651370537 1089.931335866683 1021.843490875939 417.6009822206086 1048.592724548038 293.0108313067178
1387 0.005 6.935 1 983.108557896776 922.6160340525192 922.80465600939 1081.002404170993 1085.486212219169 1089.930995155845 1021.84656148877 417.6382971423604 1048.593022628487 293.01083131507
1388 0.005 6.94 1 983.118068386403 922.6341975338767 922.82283680662 1081.002527443048 1085.4865340171 1089.931337626039 1021.849532448172 417.6755442795184 1048.593505466356 293.0108313236498
1389 0.005 6.945 1 983.1275547651968 922.6523063794323 922.8409628850287 1081.002446564109 1085.48623121246 1089.930996108494 1021.852585094645 417.7127235632233 1048.593799796556 293.0108313319559
1390 0.005 6.95 1 983.1370074525113 922.6703605608731 922.8590342569497 1081.002569112827 1085.486552144564 1089.931337594593 1021.85553772757 417.7498352400562 1048.594279310146 293.0108313403884
1391 0.005 6.955 1 983.1464368212902 922.6883605112994 922.8770513040989 1081.002490836428 1085.4862520313 1089.930998078083 1021.858573224107 417.786879106915 1048.59457366804 293.0108313485925
1392 0.005 6.96 1 983.1558325314066 922.7063061612287 922.8950140070719 1081.00261294482 1085.486571968754 1089.931338875437 1021.861508112487 417.8238556956415 1048.595048547638 293.0108313569912
1393 0.005 6.965 1 983.1652054563964 922.7241979015881 922.9129227202147 1081.00253390415 1085.486270850918 1089.930998830315 1021.864524813481 417.8607651152593 1048.595341626515 293.0108313651567
1394 0.005 6.97 1 983.1745459088678 922.7420357010295 922.9307774487054 1081.002656174184 1085.486591249482 1089.931340305201 1021.867442822877 417.8976074497588 1048.595816982863 293.0108313734555
1395 0.005 6.975000000000001 1 983.1838631192777 922.7598199102423 922.9485785162591 1081.002576612747 1085.486290027202 1089.930999803899 1021.870443247067 417.9343819463886 1048.596108179053 293.0108313815663
1396 0.005 6.98 1 983.1931470013268 922.7775505180216 922.9663259370453 1081.002698249212 1085.48661073232 1089.931341282373 1021.873344094846 417.9710897176672 1048.59657994341 293.0108313899162
1397 0.005 6.985 1 983.2024116828912 922.7952279417239 922.9840200894818 1081.002620306212 1085.486309700062 1089.931001013497 1021.876328686758 418.0077308323767 1048.596868351696 293.0108313981
1398 0.005 6.99 1 983.2116401549273 922.8128520930193 923.0016609305115 1081.002741666048 1085.486630660416 1089.931343050188 1021.879211459798 418.0443050636081 1048.597337441515 293.0108314064232
1399 0.005 6.995 1 983.2208475568304 922.830423385194 923.0192488333259 1081.002663394854 1085.486329334776 1089.931002070171 1021.882178006062 418.0808160197835 1048.597623706535 293.0108314146084
1400 0.005 7 1 983.2300207593673 922.8479417436494 923.0367837658121 1081.002784247941 1085.486648903493 1089.931342823599 1021.885044959435 418.1172595687355 1048.598090675649 293.0108314229479
1401 0.005 7.005 1 983.2391720192487 922.8654075835185 923.0542660996632 1081.002705035789 1085.486347478198 1089.931003116185 1021.887995398882 418.153636278198 1048.59837239852 293.0108314310897
1402 0.005 7.01 1 983.2482899522616 922.8828208595087 923.071695825746 1081.002826142181 1085.486668000819 1089.931344386465 1021.890844733428 418.189946402971 1048.598839150183 293.0108314394373
1403 0.005 7.015000000000001 1 983.257386972097 922.9001819893522 923.0890733202012 1081.002747339131 1085.486366969076 1089.931004131443 1021.893777325097 418.2261897769839 1048.599120360937 293.0108314475993
1404 0.005 7.02 1 983.2664508025729 922.9174909005334 923.1063985526048 1081.002867610923 1085.486685599578 1089.931344172684 1021.896607797574 418.262367245351 1048.599584027483 293.0108314559629
1405 0.005 7.025 1 983.2754941576829 922.9347480017619 923.1236718911723 1081.002789399247 1085.486386153354 1089.931006229838 1021.899523687016 418.2984790330871 1048.59986350177 293.0108314641428
1406 0.005 7.03 1 983.2845031120343 922.951953218722 923.1408933092795 1081.002908665138 1085.48670379328 1089.931344937434 1021.902339789592 418.3345250037249 1048.600322042656 293.0108314725104
1407 0.005 7.035 1 983.2934915555788 922.9691069287172 923.1580631475915 1081.002830674425 1085.486405075172 1089.931007423822 1021.905239195363 418.3705058822028 1048.600601075716 293.0108314806847
1408 0.005 7.04 1 983.3024473128695 922.9862090967345 923.1751814000733 1081.002950608036 1085.486722606164 1089.931345867467 1021.908039302101 418.4064211055273 1048.601060635534 293.0108314890251
1409 0.005 7.045 1 983.3113826431927 923.003260133655 923.1922484384363 1081.002872034769 1085.486422917859 1089.931007729508 1021.910923034298 418.4422771823613 1048.601335460736 293.0108314971588
1410 0.005 7.05 1 983.3202843077104 923.0202599619139 923.2092642290417 1081.002991051417 1085.486740843496 1089.931346767578 1021.913706586412 418.4780658160502 1048.601789873122 293.0108315054528
1411 0.005 7.055 1 983.3291663847237 923.0372089561313 923.226229112643 1081.002911701103 1085.486440003864 1089.93100786519 1021.916573013977 418.5137879164444 1048.602062236514 293.0108315135117
1412 0.005 7.06 1 983.33801456418 923.0541070722996 923.2431430792199 1081.003029959018 1085.486757714302 1089.931347481223 1021.919338895232 418.5494442841645 1048.602515504753 293.0108315217553
1413 0.005 7.065 1 983.3468434553079 923.0709547030028 923.260006481241 1081.002951974982 1085.48645876886 1089.931009836607 1021.922187906378 418.5850352963204 1048.602787858395 293.0108315297876
1414 0.005 7.07 1 983.3556402590406 923.0877518345508 923.2768193339318 1081.003072595659 1085.486777834094 1089.931349457109 1021.924938656663 418.6205611819889 1048.603241672718 293.0108315379663
1415 0.005 7.075 1 983.3644168284047 923.1044988189186 923.2935819632096 1081.00299277384 1085.48647671868 1089.931010217196 1021.927772635349 418.6560221969792 1048.603509434447 293.0108315459095
1416 0.005 7.08 1 983.3731605256302 923.1211955926482 923.3102943457706 1081.003112722942 1085.486796614143 1089.931351517206 1021.930507293462 418.6914185114999 1048.603958236669 293.0108315540597
1417 0.005 7.085 1 983.3818848983946 923.1378425497743 923.3269568325375 1081.003033784718 1085.48649537417 1089.93101094894 1021.933325376215 418.7267429677548 1048.604226214021 293.0108315620267
1418 0.005 7.09 1 983.390575771066 923.1544396101982 923.3435693887329 1081.003151344254 1085.486812400456 1089.931351097568 1021.936042989349 418.762008593951 1048.604672848306 293.0108315701141
1419 0.005 7.095 1 983.3992480665245 923.1709871843236 923.36013237989 1081.003072324879 1085.486512346645 1089.931012045314 1021.93884517816 418.7972148105626 1048.604937359075 293.0108315779462
1420 0.005 7.100000000000001 1 983.4078883704323 923.1874852011915 923.3766457753804 1081.003192448851 1085.486831656147 1089.931352975588 1021.941547303882 418.8323556042046 1048.605383188771 293.01083158594
1421 0.005 7.105 1 983.4165089379252 923.2039340285304 923.3931099086922 1081.003111694013 1085.48652982199 1089.931012205382 1021.944332204502 418.8674306467901 1048.605644826522 293.0108315938103
1422 0.005 7.11 1 983.4250979513298 923.2203336188289 923.4095247681854 1081.003232144154 1085.486849879461 1089.931353578358 1021.947018384506 418.9024419569382 1048.606090355887 293.0108316018786
1423 0.005 7.115 1 983.433667887615 923.2366843903885 923.4258907244964 1081.003150409518 1085.486546576742 1089.931012608803 1021.949789197987 418.9373889862114 1048.606347688378 293.0108316097687
1424 0.005 7.12 1 983.442206427284 923.2529862575445 923.4422077356292 1081.00327218681 1085.486868700445 1089.93135525607 1021.952460754766 418.9722727583183 1048.60679184519 293.0108316178237
1425 0.005 7.125 1 983.4507249218908 923.2692395920936 923.4584761459797 1081.003190329975 1085.486564490803 1089.931013448728 1021.955214989518 419.0070940338978 1048.607047021724 293.010831625651
1426 0.005 7.13 1 983.4592111858334 923.2854443329727 923.4746959244627 1081.003310438136 1085.486884340002 1089.931354710128 1021.957870730109 419.041851795867 1048.607484685136 293.0108316336335
1427 0.005 7.135 1 983.4676794519654 923.3016008571396 923.4908674118974 1081.003228865403 1085.48658113158 1089.931014145463 1021.960609004595 419.0765462274115 1048.607742391307 293.0108316414289
1428 0.005 7.140000000000001 1 983.4761152993847 923.3177090466434 923.5069905420351 1081.003347375706 1085.486899995555 1089.9313551543 1021.963247520668 419.1111772226745 1048.608181591484 293.0108316494375
1429 0.005 7.145 1 983.4845335640936 923.333769322386 923.5230656825457 1081.00326695265 1085.486599073329 1089.931015934741 1021.96597069166 419.145745235728 1048.608432514296 293.0108316573207
1430 0.005 7.15 1 983.4929192365105 923.3497816062757 923.5390927983366 1081.003385559377 1085.486917285223 1089.931356018295 1021.96859432272 419.1802503348131 1048.608868004845 293.0108316653929
1431 0.005 7.155 1 983.5012871747018 923.36574629071 923.5550722400628 1081.003305804109 1085.486616954249 1089.931017504809 1021.971301987182 419.2146927644177 1048.609120099995 293.0108316732947
1432 0.005 7.16 1 983.5096235843482 923.3816633436194 923.5710040042586 1081.003424813679 1085.486935691378 1089.931357443432 1021.973910692895 419.2490742914553 1048.60955408105 293.0108316813845
1433 0.005 7.165 1 983.5179449869062 923.3975331092947 923.5868884105583 1081.003345673838 1085.486635387344 1089.931018864811 1021.976606182638 419.283392264237 1048.609804129807 293.0108316893177
1434 0.005 7.17 1 983.5262334106524 923.4133555201531 923.6027254251059 1081.003464620597 1085.4869535091 1089.931358447162 1021.979200010277 419.3176473793657 1048.610236821498 293.0108316974299
1435 0.005 7.175 1 983.5345015235198 923.4291309530045 923.6185153937342 1081.003384327554 1085.486652368492 1089.931019404525 1021.981875894472 419.3518399883788 1048.610485124664 293.0108317053494
1436 0.005 7.18 1 983.5427388950508 923.4448593297997 923.634258274789 1081.003503050356 1085.48697057921 1089.931359301498 1021.984454350581 419.3859704082134 1048.610915205606 293.0108317134504
1437 0.005 7.185 1 983.5509591839656 923.460541041693 923.6499544146711 1081.00342291726 1085.486669753491 1089.931020798803 1021.987117121632 419.4200384464701 1048.61116318307 293.0108317213507
1438 0.005 7.19 1 983.5591480323729 923.4761760197313 923.6656037862376 1081.003539638291 1085.486986589629 1089.931360042818 1021.989680263856 419.4540444834803 1048.611592004828 293.0108317294197
1439 0.005 7.195 1 983.5673195989957 923.4917646044613 923.681206693482 1081.003457998848 1085.486684925174 1089.931020654125 1021.992326072526 419.4879877418304 1048.611833930783 293.010831737348
1440 0.005 7.2 1 983.5754595102552 923.5073067447379 923.6967631257727 1081.003577509439 1085.487004463976 1089.931361637656 1021.994873795325 419.5218694543579 1048.612259367306 293.0108317454283
1441 0.005 7.205 1 983.5835826865812 923.522802813523 923.7122734138678 1081.003496280642 1085.486702225232 1089.931021467319 1021.997506696623 419.5556896375314 1048.612499808934 293.010831753354
1442 0.005 7.21 1 983.5916754338746 923.5382527384058 923.7277375229564 1081.003614322718 1085.487020515137 1089.931362042386 1022.000039805117 419.5894484207368 1048.612923949709 293.0108317614329
1443 0.005 7.215 1 983.5997505751114 923.5536568869097 923.7431557866144 1081.003532918665 1085.486718397079 1089.931022278129 1022.002656545649 419.6231458185795 1048.613164560635 293.0108317692093
1444 0.005 7.22 1 983.6077955110065 923.569015190376 923.7585281731208 1081.003651748191 1085.487037706795 1089.931363798849 1022.005174344334 419.6567819755197 1048.613586541802 293.010831777126
1445 0.005 7.225000000000001 1 983.6158230829765 923.5843280423918 923.7738550271216 1081.003570088901 1085.48673561992 1089.931023198668 1022.007776290327 419.6903573746961 1048.613825202925 293.0108317848617
1446 0.005 7.23 1 983.6238212918219 923.5995953368999 923.7891362983371 1081.003691513722 1085.487056109596 1089.931365156118 1022.010281239728 419.7238713351347 1048.61424856373 293.0108317928177
1447 0.005 7.235 1 983.6317989820519 923.6148174476389 923.8043723164594 1081.003604144815 1085.486749696205 1089.931022123465 1022.012867672489 419.7573215557666 1048.614479710043 293.0108318005188
1448 0.005 7.24 1 983.6397505249125 923.6299943225106 923.8195630599604 1081.003726358766 1085.48707187587 1089.931366030938 1022.015357507416 419.7907120286116 1048.614900857286 293.0108318084892
1449 0.005 7.245 1 983.6476824664295 923.6451262966506 923.8347088367768 1081.003641103772 1085.486766588261 1089.931023871898 1022.017929644147 419.8240424359026 1048.615131488922 293.0108318162821
1450 0.005 7.25 1 983.655588226199 923.6602133242129 923.8498096342962 1081.003762878423 1085.487088041824 1089.931366976268 1022.02040503902 419.8573124943946 1048.615550652292 293.0108318242463
1451 0.005 7.255 1 983.6634722217727 923.6752557547308 923.8648657622584 1081.003676604337 1085.486782617322 1089.931024896672 1022.022962010055 419.8905225740916 1048.615777577894 293.0108318319716
1452 0.005 7.26 1 983.6713307511183 923.6902535379379 923.8798772092345 1081.00380025039 1085.487105753524 1089.931368506615 1022.025422686639 419.9236723625212 1048.616196047579 293.0108318398334
1453 0.005 7.265000000000001 1 983.6791687351152 923.7052070007047 923.8948442705447 1081.00371486673 1085.486799479019 1089.9310253578 1022.027963264884 419.9567619280738 1048.616421486879 293.0108318473992
1454 0.005 7.27 1 983.6869811433501 923.7201161030636 923.9097669363103 1081.003837024949 1085.487121434066 1089.931368728293 1022.030412640597 419.9897913861051 1048.616838135902 293.0108318551677
1455 0.005 7.275 1 983.6947726712422 923.7349810927061 923.924645444873 1081.003749977574 1085.486814023205 1089.931025451699 1022.032941998313 420.022760645756 1048.617062656958 293.0108318626911
1456 0.005 7.28 1 983.7025384139414 923.7498019821139 923.9394798200486 1081.003871979508 1085.48713714681 1089.931370032434 1022.035371363488 420.0556699341921 1048.61747684259 293.0108318704175
1457 0.005 7.285 1 983.710284033951 923.7645790913033 923.9542703518237 1081.003785553156 1085.486830759052 1089.931026829847 1022.037887092385 420.0885193370533 1048.617698961759 293.0108318779791
1458 0.005 7.29 1 983.7180040232965 923.7793123869939 923.9690170331153 1081.003907650243 1085.487152707969 1089.931370140507 1022.040306153235 420.1213090782041 1048.618111291556 293.0108318857496
1459 0.005 7.295 1 983.7257068372038 923.794002132268 923.9837201025931 1081.003820603325 1085.486846203849 1089.931027289428 1022.042806458802 420.1540391997424 1048.6183357146 293.0108318933254
1460 0.005 7.3 1 983.7333815182952 923.8086483392899 923.9983795999982 1081.003941360389 1085.487167955688 1089.931371085679 1022.04520670971 420.1867097340011 1048.61874604644 293.0108319010956
1461 0.005 7.305 1 983.7410364964343 923.8232513524312 924.0129958359587 1081.003855929102 1085.48686272603 1089.931028663411 1022.047691419503 420.2193209660203 1048.618964077199 293.0108319086339
1462 0.005 7.31 1 983.748665275078 923.837811113832 924.027568786081 1081.003976549179 1085.487183633839 1089.931371369497 1022.050079914371 420.2518727667393 1048.619372258766 293.0108319163382
1463 0.005 7.315 1 983.7562743736477 923.8523279557064 924.0420987527566 1081.003889405928 1085.486877186011 1089.93102870571 1022.052551336389 420.2843654523345 1048.619589081131 293.0108319237858
1464 0.005 7.32 1 983.7638588166527 923.8668018139475 924.0565857048822 1081.004011097426 1085.487199361521 1089.931372548037 1022.054926211809 420.3167955578994 1048.619995861204 293.0108319314278
1465 0.005 7.325 1 983.7714243928526 923.8812330332029 924.0710299555566 1081.003925571351 1085.486893786832 1089.931030019663 1022.057383959205 420.3491679397662 1048.620212451596 293.0108319389124
1466 0.005 7.33 1 983.7789634794203 923.8956215484991 924.0854314667037 1081.004044515947 1085.487213775667 1089.931372394852 1022.059744747935 420.3814819976178 1048.620614082426 293.0108319466535
1467 0.005 7.335 1 983.7864842233404 923.9099676931089 924.0997905484628 1081.003959799659 1085.486909946072 1089.931031767378 1022.062189532844 420.4137329280028 1048.620830415611 293.0108319541595
1468 0.005 7.34 1 983.7939790576722 923.9242714244185 924.1141071781994 1081.004080108486 1085.48723039819 1089.931373771061 1022.064537008046 420.4459221713864 1048.621230393995 293.0108319619035
1469 0.005 7.345 1 983.801456688078 923.9385330634109 924.1283816542912 1081.0039954354 1085.486925763376 1089.931032327092 1022.066968302519 420.4780591634848 1048.621446201645 293.0108319694505
1470 0.005 7.350000000000001 1 983.808908645856 923.9527525513217 924.1426139482998 1081.004116016596 1085.487246749379 1089.931374945638 1022.069302989048 420.5101384180421 1048.621847698528 293.0108319771734
1471 0.005 7.355 1 983.8163413186639 923.9669302189321 924.1568043605492 1081.004030035836 1085.486941126996 1089.931032999257 1022.071720530054 420.542159876876 1048.622059326155 293.0108319846592
1472 0.005 7.36 1 983.8237484451373 923.9810660006184 924.1709528550078 1081.004148036945 1085.4872600484 1089.931374472738 1022.074040453937 420.5741234539293 1048.622456171521 293.0108319922942
1473 0.005 7.365 1 983.8311371945234 923.9951602369641 924.1850597390473 1081.004063958982 1085.486957113516 1089.931034433571 1022.076443926156 420.6060292378825 1048.622665639645 293.0108319997571
1474 0.005 7.37 1 983.8385013039663 924.0092128638871 924.1991249847902 1081.004183159631 1085.487275611919 1089.931375052717 1022.078751229396 420.6378770879122 1048.623062922343 293.0108320074636
1475 0.005 7.375 1 983.8458472573682 924.0232242089827 924.2131488853474 1081.004096593751 1085.486970472654 1089.931034200664 1022.081141325371 420.669667201365 1048.623271067715 293.0108320150185
1476 0.005 7.38 1 983.853167494564 924.0371942084092 924.2271314100553 1081.004215735123 1085.487290264869 1089.931376092044 1022.083435150993 420.7013995159129 1048.623664876031 293.010832022762
1477 0.005 7.385 1 983.8604708949077 924.0511231997257 924.2410728632545 1081.004131147921 1085.486986641288 1089.931035255931 1022.085812655754 420.7330742536971 1048.623872688013 293.01083203031
1478 0.005 7.390000000000001 1 983.867749058035 924.0650111018728 924.2549732012795 1081.004249430819 1085.487305080049 1089.931376678411 1022.088092601053 420.7646935299781 1048.624266507127 293.0108320380144
1479 0.005 7.395 1 983.8750088208971 924.0788582898751 924.2688327515665 1081.00416302994 1085.487000156495 1089.931035544332 1022.090456603429 420.7962542739473 1048.624470556733 293.0108320455252
1480 0.005 7.4 1 983.8822434756368 924.092664685934 924.282651475536 1081.004282708762 1085.487320984719 1089.93137858311 1022.09271501905 420.827757210596 1048.624860705794 293.0108320533188
1481 0.005 7.405 1 983.8894605171307 924.1064306005815 924.2964296589051 1081.004196285639 1085.487014890158 1089.931035801503 1022.095061551542 420.8592027365185 1048.62506266448 293.0108320609355
1482 0.005 7.41 1 983.8966531888244 924.1201559791056 924.3101672771587 1081.004316470448 1085.487336164911 1089.931379370907 1022.097314969331 420.8905907309874 1048.625453949315 293.0108320687235
1483 0.005 7.415 1 983.9038296420802 924.1338411319368 924.3238646115765 1081.004229294124 1085.487029279806 1089.931036461779 1022.099652064565 420.9219212089724 1048.625654908442 293.0108320762668
1484 0.005 7.42 1 983.9109809367463 924.1474859991463 924.3375216275573 1081.004349479451 1085.487351291335 1089.931380634604 1022.101892616701 420.9531948278014 1048.626043999827 293.0108320839834
1485 0.005 7.425 1 983.918114181495 924.1610909065408 924.3511386273728 1081.004262673703 1085.48704462884 1089.931037538056 1022.10421743689 420.9844117658463 1048.626241587815 293.010832091469
1486 0.005 7.43 1 983.9252242013922 924.1746557780865 924.3647155641061 1081.004383650938 1085.48736684609 1089.931381942677 1022.106446405446 421.015568041424 1048.626628748833 293.0108320991628
1487 0.005 7.435 1 983.9323154255475 924.1881809299562 924.3782527238758 1081.00429424304 1085.487058941576 1089.931038603524 1022.108756956426 421.0466691206267 1048.626822557883 293.0108321066998
1488 0.005 7.44 1 983.939383054563 924.2016663168961 924.3917500898671 1081.004415768812 1085.487381533881 1089.931382062279 1022.110972785606 421.077714373956 1048.627208020585 293.0108321144177
1489 0.005 7.445 1 983.9464335743729 924.2151122478808 924.4052079394193 1081.004327894498 1085.487074073035 1089.93103939881 1022.113271242124 421.1087037473853 1048.627403177998 293.0108321218637
1490 0.005 7.45 1 983.9534602570443 924.2285186579891 924.4186262417741 1081.004448486824 1085.487395746487 1089.93138261328 1022.115473478583 421.1396369881175 1048.627788150726 293.0108321294957
1491 0.005 7.455 1 983.9604701854205 924.2418858898272 924.4320053002301 1081.004360961914 1085.487088965643 1089.93104004965 1022.117757245368 421.1705131621868 1048.627983976018 293.0108321369675
1492 0.005 7.46 1 983.9674555480206 924.2552138599157 924.4453450694696 1081.004480792498 1085.487409839624 1089.931383481735 1022.11994573851 421.2013337659923 1048.628365980931 293.0108321446627
1493 0.005 7.465 1 983.9744237924493 924.2685028798325 924.4586458301925 1081.004392139629 1085.487103000148 1089.931040859562 1022.122218012132 421.2320988533364 1048.62855735278 293.0108321520455
1494 0.005 7.47 1 983.981368734047 924.2817528895378 924.4719075539379 1081.004513075648 1085.48742518646 1089.931384694544 1022.124394518478 421.2628082473746 1048.628938336974 293.0108321596443
1495 0.005 7.475000000000001 1 983.9882963453498 924.2949642000984 924.4851305216782 1081.004423806587 1085.48711619594 1089.931040531772 1022.126654508313 421.293462004675 1048.629126450986 293.0108321670558
1496 0.005 7.48 1 983.9951999254459 924.3081367457933 924.4983146956369 1081.004543246728 1085.487437739021 1089.931384890382 1022.128818634336 421.3240601032276 1048.629502088703 293.0108321746226
1497 0.005 7.485 1 984.0020875665763 924.3212708072357 924.5114603390954 1081.004456865595 1085.487132437704 1089.931042862805 1022.131066036575 421.3546010879641 1048.629693170369 293.0108321819284
1498 0.005 7.49 1 984.0089516417097 924.3343663199099 924.5245674105864 1081.004576178997 1085.487452156881 1089.931385182327 1022.13321780492 421.3850867045777 1048.630070485074 293.0108321893911
1499 0.005 7.495 1 984.0157989025931 924.3474236150762 924.5376362064754 1081.004487373737 1085.487145368555 1089.931042913107 1022.135453149628 421.4155167610028 1048.630255521585 293.0108321966636
1500 0.005 7.5 1 984.0226224749626 924.3604426251895 924.5506666904341 1081.004607339211 1085.487466606621 1089.93138644568 1022.137591946161 421.4458913667621 1048.630632506618 293.0108322041837
1501 0.005 7.505 1 984.0294306314968 924.3734236671058 924.5636591480384 1081.004520695893 1085.48716087767 1089.931044708144 1022.139814814559 421.4762108254698 1048.630820009032 293.0108322115408
1502 0.005 7.51 1 984.0362146095871 924.3863666672517 924.5766135373482 1081.004639073128 1085.487480085421 1089.931386468187 1022.141942127832 421.506474930438 1048.631192116409 293.0108322190562
1503 0.005 7.515000000000001 1 984.0429831142793 924.3992719428062 924.5895301445477 1081.004550973501 1085.487174148561 1089.931044747163 1022.144152848613 421.5366840127154 1048.631376311617 293.0108322263768
1504 0.005 7.52 1 984.0497275882636 924.4121394340142 924.6024089387595 1081.004668875891 1085.487493690289 1089.931387437419 1022.146266687005 421.5668432747881 1048.631746942518 293.0108322338682
1505 0.005 7.525 1 984.0564557698202 924.424969447448 924.6152501949832 1081.004582589073 1085.487189274514 1089.931046520244 1022.148464979969 421.5969455289845 1048.631929498367 293.0108322411742
1506 0.005 7.53 1 984.0631615167255 924.4377619238512 924.6280538862987 1081.00469955113 1085.487506919498 1089.931387084062 1022.150566372344 421.6269969801451 1048.632299745406 293.0108322486452
1507 0.005 7.535 1 984.0698504770614 924.4505171624863 924.6408202832745 1081.004612993084 1085.487202832581 1089.931046856131 1022.152752417764 421.6569913189339 1048.632480630674 293.0108322559038
1508 0.005 7.54 1 984.0765173138128 924.4632351460549 924.6535493873548 1081.004731217516 1085.48752145582 1089.931388421733 1022.154843433199 421.6869295590521 1048.632848503065 293.010832263343
1509 0.005 7.545 1 984.0831685997957 924.4759161423398 924.6662414482822 1081.004644476157 1085.487216527353 1089.931047238193 1022.157018429073 421.7168124474919 1048.633028607724 293.0108322705468
1510 0.005 7.55 1 984.0897963395232 924.4885600837653 924.6788964287191 1081.004761463042 1085.487534831825 1089.931389030519 1022.159096231903 421.7466402907788 1048.633395726095 293.0108322779188
1511 0.005 7.555 1 984.0964086642649 924.5011672699811 924.6915145967694 1081.004673264166 1085.487228828137 1089.931047057886 1022.161257768016 421.7764129505297 1048.633572913673 293.010832285062
1512 0.005 7.56 1 984.1029978256163 924.513737629748 924.7040959168913 1081.004790791744 1085.48754801899 1089.931389631832 1022.163323409462 421.806131427248 1048.633935968021 293.0108322923809
1513 0.005 7.565 1 984.1095708090969 924.5262714673901 924.7166406608757 1081.004702848914 1085.487242093076 1089.931047978148 1022.16547267915 421.835795895617 1048.634112221419 293.0108322995118
1514 0.005 7.57 1 984.1161220562167 924.538768715985 924.7291487892542 1081.004822259329 1085.487562988541 1089.931391278947 1022.1675266308 421.8654064005771 1048.634476161583 293.0108323068403
1515 0.005 7.575 1 984.1226572903226 924.5512295773716 924.7416205022445 1081.004734309256 1085.487255568345 1089.9310479258 1022.169664648968 421.8949632111537 1048.634649754717 293.0108323139234
1516 0.005 7.58 1 984.1291706048358 924.5636540608515 924.7540558103439 1081.004853462624 1085.487577055642 1089.931391795666 1022.171707441454 421.924466204516 1048.635013143029 293.0108323211685
1517 0.005 7.585 1 984.1356681258519 924.5760424578345 924.7664549794742 1081.004764287923 1085.487269181019 1089.931048872034 1022.173834019609 421.9539173273949 1048.635186346585 293.0108323282623
1518 0.005 7.59 1 984.1421435979325 924.5883946977349 924.7788179669752 1081.004882088956 1085.487589580222 1089.931392011662 1022.175864982812 421.9833140481519 1048.635549069103 293.0108323355422
1519 0.005 7.595 1 984.1486027643656 924.6007111161805 924.7911450701465 1081.004791958852 1085.487281213025 1089.931049108337 1022.177978802029 422.0126570832186 1048.635718487991 293.01083234255
1520 0.005 7.600000000000001 1 984.1550415974083 924.6129916399658 924.8034362515024 1081.00491213455 1085.487603453422 1089.931393205354 1022.179997826165 422.0419463222017 1048.636080130742 293.0108323497494
1521 0.005 7.605 1 984.1614637760072 924.6252365544016 924.8156917685509 1081.004822666668 1085.487295650128 1089.931050890557 1022.182100558867 422.0711824069355 1048.636249759711 293.0108323567639
1522 0.005 7.61 1 984.1678646047177 924.637445785925 924.8279115778352 1081.004940957554 1085.487616123199 1089.931393779478 1022.184107347505 422.1003652058611 1048.636607764722 293.0108323639227
1523 0.005 7.615 1 984.1742496758977 924.6496196346316 924.840095950786 1081.004853174964 1085.487310371099 1089.931052065905 1022.186198282992 422.129494586676 1048.636775414149 293.0108323708574
1524 0.005 7.62 1 984.1806135256945 924.6617580300295 924.8522448489896 1081.004971478371 1085.4876300809 1089.931394563058 1022.188193458942 422.1585715248345 1048.637131458371 293.0108323779479
1525 0.005 7.625 1 984.1869624409687 924.6738612796571 924.864358543264 1081.004882916807 1085.487322987632 1089.931051786525 1022.190273317267 422.1875955977768 1048.63729713012 293.0108323849013
1526 0.005 7.63 1 984.1932896272862 924.6859293017538 924.8764369881279 1081.005001610699 1085.487643232119 1089.931395775164 1022.192257251784 422.2165668160035 1048.637652436799 293.0108323920931
1527 0.005 7.635 1 984.199601442778 924.6979623892876 924.8884804463953 1081.004911649149 1085.487335337391 1089.931051950357 1022.194325595461 422.2454853807945 1048.637819070894 293.0108323991017
1528 0.005 7.640000000000001 1 984.20589232878 924.709960472387 924.9004888751766 1081.005029951141 1085.487656178719 1089.931396446852 1022.196298802126 422.274351333258 1048.638172561896 293.010832406234
1529 0.005 7.645 1 984.2121674280626 924.7219238332543 924.9124625349663 1081.004940390103 1085.487348735772 1089.93105353142 1022.19835535255 422.3031654606991 1048.63833453777 293.0108324132198
1530 0.005 7.65 1 984.2184226128558 924.7338524349038 924.9244014041093 1081.005059389808 1085.487669767709 1089.931397225922 1022.200320488447 422.3319270780423 1048.63868788473 293.0108324204208
1531 0.005 7.655 1 984.2246622052601 924.7457465423187 924.9363057294341 1081.004968592684 1085.487361197621 1089.931054090851 1022.202367481648 422.3606364091824 1048.638847941287 293.0108324274545
1532 0.005 7.66 1 984.2308802147239 924.757606086745 924.9481754692629 1081.005087181152 1085.487682113105 1089.931397460547 1022.204319023122 422.3892935183991 1048.639198545812 293.0108324346183
1533 0.005 7.665 1 984.2370835393008 924.7694313627883 924.9600108894961 1081.004997681306 1085.487374669689 1089.931054819191 1022.206354178419 422.4178986182856 1048.639357774179 293.0108324415748
1534 0.005 7.67 1 984.2432655679419 924.7812222896159 924.9718119384848 1081.005114613229 1085.487693706544 1089.931397439157 1022.208292311507 422.4464517472941 1048.639707123911 293.0108324487224
1535 0.005 7.675 1 984.2494333901561 924.7929791778537 924.9835788940468 1081.005026538333 1085.487388081284 1089.931056440602 1022.210315223647 422.4749529848224 1048.639867281985 293.0108324557809
1536 0.005 7.68 1 984.2555792644222 924.8047019343624 924.9953116967885 1081.005142745959 1085.487706132682 1089.931397718863 1022.212242293068 422.5034024409839 1048.640212905679 293.0108324630676
1537 0.005 7.685 1 984.2617116638901 924.8163908600151 925.0070106200034 1081.005053811926 1085.487399861947 1089.931056723137 1022.214253445399 422.5318003448201 1048.640372962495 293.010832470089
1538 0.005 7.69 1 984.2678225651841 924.8280458734081 925.0186756055626 1081.005171718167 1085.48771952843 1089.931398822085 1022.216169241075 422.5601465896513 1048.640720473376 293.0108324772807
1539 0.005 7.695 1 984.2739191922869 924.8396672690163 925.0303069253023 1081.005082847142 1085.48741291031 1089.931057380848 1022.218169780809 422.588441687836 1048.640876973876 293.0108324843068
1540 0.005 7.7 1 984.2799953258472 924.8512549690078 925.0419045253424 1081.005200005307 1085.487732289099 1089.931399640865 1022.220075356541 422.6166852185174 1048.641222472529 293.0108324915603
1541 0.005 7.705 1 984.28605665642 924.8628092441678 925.0534686559794 1081.005110561424 1085.487425655258 1089.931058400262 1022.222064922302 422.6448762521582 1048.641376720409 293.0108324986593
1542 0.005 7.71 1 984.2920972739167 924.8743300312148 925.0649992764123 1081.005228061879 1085.487745434901 1089.931400355229 1022.223959328101 422.6730164540639 1048.641719247158 293.0108325059035
1543 0.005 7.715 1 984.2981240767973 924.8858176435857 925.0764966665757 1081.005139789657 1085.487438825128 1089.931058662197 1022.225938933612 422.7011069140736 1048.641873406213 293.0108325129133
1544 0.005 7.72 1 984.3041298954455 924.8972719428816 925.0879607336682 1081.005255784197 1085.48775680986 1089.931400331534 1022.227822758766 422.7291437017318 1048.642214718709 293.010832520008
1545 0.005 7.725000000000001 1 984.3101222489029 924.9086932581504 925.099391763334 1081.00516747981 1085.487450831565 1089.931059586384 1022.229791370103 422.7571305500844 1048.642370139034 293.0108325269655
1546 0.005 7.73 1 984.316094108906 924.920081520835 925.1107897152963 1081.00528360931 1085.487769242899 1089.931401419782 1022.231665057726 422.7850663722145 1048.642709594577 293.0108325341577
1547 0.005 7.735 1 984.3220502420744 924.9314370156866 925.1221548454165 1081.005193259808 1085.487462921702 1089.931060807997 1022.233621950532 422.8129524935187 1048.642860356872 293.010832541172
1548 0.005 7.74 1 984.3279865964798 924.9427596656078 925.1334871070806 1081.005309997947 1085.487781879838 1089.93140231341 1022.235483602395 422.8407856204269 1048.643199279064 293.0108325483898
1549 0.005 7.745 1 984.3339095932693 924.9540497548079 925.1447867599877 1081.005220575248 1085.487474661632 1089.931060186044 1022.237429886066 422.8685691267904 1048.64334782956 293.0108325553986
1550 0.005 7.75 1 984.339812832489 924.9653072005123 925.1560537493095 1081.00533792373 1085.487794628069 1089.931403514684 1022.239281296723 422.8963027564186 1048.643686318204 293.0108325626028
1551 0.005 7.755 1 984.345702027037 924.9765322893614 925.1672883319567 1081.005248412386 1085.487487086876 1089.931061168431 1022.241217174712 422.923986536618 1048.643833819997 293.0108325696044
1552 0.005 7.76 1 984.3515720087589 924.9877249451714 925.1784904605173 1081.005366242902 1085.487807113558 1089.931404014384 1022.243058354486 422.9516198927129 1048.644171940339 293.0108325767624
1553 0.005 7.765000000000001 1 984.3574274974244 924.9988854486541 925.1896603871857 1081.005275400878 1085.487498549843 1089.931061579501 1022.244984013956 422.9792036074651 1048.644318607215 293.0108325836835
1554 0.005 7.77 1 984.3632629549376 925.0100137105126 925.2007980544983 1081.005392091896 1085.487818745334 1089.931405193531 1022.246814591225 423.0067330363526 1048.644652899769 293.0108325907553
1555 0.005 7.775 1 984.369084688767 925.0211100238636 925.2119037239797 1081.005301934394 1085.487511190031 1089.931062443702 1022.248729346979 423.0342143056838 1048.64479674511 293.0108325976056
1556 0.005 7.78 1 984.3748865317075 925.0321742977034 925.2229773360995 1081.005419061608 1085.487831041896 1089.931405391497 1022.250548829601 423.0616466518264 1048.645131397849 293.0108326046887
1557 0.005 7.785 1 984.3806754613256 925.0432068278078 925.2340191542198 1081.005328370606 1085.487522906888 1089.931062767613 1022.252453449604 423.0890299985091 1048.645274389386 293.01083261157
1558 0.005 7.79 1 984.3864441125396 925.054207521672 925.2450291192041 1081.005446777651 1085.487844388207 1089.931407379393 1022.254263023941 423.1163640912995 1048.645607401864 293.0108326186478
1559 0.005 7.795 1 984.3921992666319 925.0651766836859 925.2560074994849 1081.005355767996 1085.487535356035 1089.931063063711 1022.25615727252 423.143648707955 1048.645748887687 293.0108326255572
1560 0.005 7.8 1 984.397934688418 925.0761142058577 925.2669542252032 1081.005473910693 1085.487856627232 1089.931407943723 1022.257956623635 423.1708840899377 1048.646080926824 293.0108326326203
1561 0.005 7.805000000000001 1 984.4036566057404 925.087020379547 925.2778695525388 1081.005381654602 1085.487546990413 1089.931063520049 1022.259839905287 423.1980702815957 1048.646220091509 293.0108326394397
1562 0.005 7.81 1 984.4093590159487 925.0978951223425 925.288753430955 1081.005499921013 1085.487868191372 1089.931408223502 1022.26162901216 423.2252072474158 1048.646551367231 293.0108326463864
1563 0.005 7.815 1 984.4150485802897 925.1087387278113 925.2996061207775 1081.005407747956 1085.487557791292 1089.931063584859 1022.263502625846 423.2522951318299 1048.646689746656 293.0108326531815
1564 0.005 7.82 1 984.4207192958499 925.1195511022033 925.3104275597376 1081.005525837055 1085.487880004104 1089.931409075113 1022.265281475684 423.2793339201569 1048.647018550814 293.0108326601511
1565 0.005 7.825 1 984.4263750946308 925.1303324972311 925.3212179804372 1081.005434398185 1085.487570156155 1089.931064814592 1022.267144295326 423.3063238905535 1048.647156563487 293.0108326669754
1566 0.005 7.83 1 984.4320131879557 925.1410828533959 925.331977340855 1081.005552692571 1085.487891881729 1089.931409141707 1022.268912757995 423.3332649359493 1048.647485757597 293.0108326739494
1567 0.005 7.835 1 984.4376376486152 925.1518024651131 925.3427059085017 1081.005460842427 1085.487581738371 1089.931064909827 1022.270766166993 423.3601571464733 1048.647622186071 293.0108326807181
1568 0.005 7.84 1 984.4432430129335 925.1624912338924 925.3534036120811 1081.005577850962 1085.487902252469 1089.931409476784 1022.272524697272 423.3870006039447 1048.647946301533 293.0108326877055
1569 0.005 7.845 1 984.4488357726611 925.1731494360419 925.3640707036175 1081.005486183031 1085.487593129034 1089.931065886945 1022.274367731511 423.4137956192579 1048.648082690908 293.0108326944638
1570 0.005 7.850000000000001 1 984.4544097404307 925.1837769866588 925.3747071267891 1081.00560368428 1085.487914143313 1089.931410283938 1022.276116241812 423.4405419438465 1048.6484093364 293.0108327013667
1571 0.005 7.855 1 984.459969799248 925.1943741658436 925.3853131314244 1081.005511722831 1085.487605592961 1089.931067147259 1022.277949196919 423.4672399131808 1048.648542576347 293.0108327079805
1572 0.005 7.86 1 984.4655109681191 925.204940902455 925.3958886718954 1081.0056283187 1085.487924914037 1089.931410015858 1022.279687700193 423.4938894586783 1048.648865972188 293.0108327147937
1573 0.005 7.865 1 984.4710394999369 925.2154774648309 925.4064339880267 1081.005536595145 1085.487616018987 1089.9310669321 1022.28151084764 423.5204907808325 1048.648997221062 293.0108327214322
1574 0.005 7.87 1 984.4765492255996 925.2259837654814 925.4169490294181 1081.005654537564 1085.487937049764 1089.931411913345 1022.283240038216 423.5470438597173 1048.649318876354 293.010832728294
1575 0.005 7.875 1 984.4820475002658 925.2364600853535 925.4274340415823 1081.005563874787 1085.487628746454 1089.931067710786 1022.285053741833 423.5735489097517 1048.649453849778 293.0108327349845
1576 0.005 7.88 1 984.4875254695946 925.2469063253309 925.4378889603238 1081.00567903839 1085.487947300868 1089.931411555075 1022.286771415549 423.6000057760201 1048.649773439379 293.0108327418533
1577 0.005 7.885 1 984.492991157873 925.2573227396014 925.4483140103661 1081.005587539565 1085.487639107677 1089.931067930901 1022.288573691882 423.6264139820832 1048.649905411134 293.0108327484736
1578 0.005 7.890000000000001 1 984.4984380215603 925.2677092619319 925.4587091541601 1081.005704862 1085.487959316692 1089.931412657913 1022.290282030229 423.652774637514 1048.650223774609 293.0108327553133
1579 0.005 7.895 1 984.5038723530831 925.278066170582 925.469074632979 1081.005612858803 1085.487650034074 1089.931068180769 1022.292075375506 423.6790876858904 1048.650350188904 293.0108327619577
1580 0.005 7.9 1 984.5092886183062 925.2883933787167 925.4794103969242 1081.005730733931 1085.487970977617 1089.931413380603 1022.293774840253 423.7053531381524 1048.650670458162 293.0108327687045
1581 0.005 7.905 1 984.5146923565176 925.2986911425403 925.489716674047 1081.005637717116 1085.487661243799 1089.931069144694 1022.295558892964 423.7315711606708 1048.650795327618 293.0108327752216
1582 0.005 7.91 1 984.5200783038214 925.3089594591542 925.4999934695333 1081.005755580943 1085.48798285744 1089.931414341057 1022.297249667138 423.7577417865093 1048.651114142193 293.0108327819052
1583 0.005 7.915 1 984.5254513396729 925.3191985530555 925.5102409959941 1081.005662702376 1085.487672156978 1089.931069343782 1022.299024048947 423.7838658054723 1048.651239219596 293.0108327884258
1584 0.005 7.92 1 984.5308061227946 925.3294083196353 925.5204591805972 1081.005778703349 1085.487992309092 1089.931413551483 1022.300703670799 423.8099415896502 1048.651555157805 293.0108327951289
1585 0.005 7.925 1 984.5361490336672 925.3395890325149 925.5306482693567 1081.00568699001 1085.487683166548 1089.931070092766 1022.302467990657 423.8359709409849 1048.65168105263 293.0108328016325
1586 0.005 7.930000000000001 1 984.5414735129277 925.3497406048626 925.5408082011065 1081.005803853951 1085.488003981536 1089.931414894717 1022.304138298996 423.8619530711783 1048.651997468065 293.0108328083192
1587 0.005 7.935 1 984.5467856754065 925.3598633367179 925.5509392396414 1081.005712023335 1085.487695538556 1089.931071833707 1022.305893147409 423.8878881130556 1048.652120214438 293.0108328148511
1588 0.005 7.94 1 984.552080015757 925.3699571286637 925.5610413221902 1081.005829325163 1085.488015590084 1089.931415259878 1022.307554151919 423.9137737048542 1048.652435040403 293.0108328215991
1589 0.005 7.945 1 984.5573621353122 925.380022239733 925.5711146814689 1081.005737289434 1085.487706680771 1089.931072523958 1022.309300207213 423.9396148658064 1048.652557205388 293.0108328281042
1590 0.005 7.95 1 984.5626262319649 925.3900585786532 925.5811592531451 1081.005854757371 1085.488027215689 1089.931416249219 1022.310952527641 423.9654090779486 1048.65286913919 293.0108328348014
1591 0.005 7.955 1 984.5678792612014 925.4000664172822 925.5911752785845 1081.005762029841 1085.487717494107 1089.931072628872 1022.312689487027 423.9911564239617 1048.652992361872 293.0108328413501
1592 0.005 7.96 1 984.5731130461216 925.4100456530812 925.6011626900814 1081.005876500858 1085.488035471108 1089.93141520775 1022.314330608157 424.0168571511696 1048.65330108709 293.0108328481253
1593 0.005 7.965 1 984.5783362116578 925.4199965671934 925.6111217354992 1081.00578570254 1085.487728280341 1089.931073592353 1022.316057577214 424.0425115288893 1048.653423179853 293.0108328546489
1594 0.005 7.97 1 984.5835398553288 925.429919055253 925.6210523415565 1081.005900503066 1085.48804670405 1089.931416351386 1022.31768958647 424.0681194106342 1048.65373111567 293.0108328612959
1595 0.005 7.975000000000001 1 984.5887318077594 925.4398133424453 925.6309547173355 1081.005809587216 1085.487738911868 1089.931073912925 1022.319406726237 424.0936810461474 1048.653851504077 293.0108328677502
1596 0.005 7.98 1 984.5939066942252 925.4496793784566 925.6408288219284 1081.005925820375 1085.488058288054 1089.931417142843 1022.32103030894 424.1191964065362 1048.654161245908 293.0108328744188
1597 0.005 7.985 1 984.5990702934315 925.4595174358853 925.65067490601 1081.005833128172 1085.487749197803 1089.931074305594 1022.322738653961 424.1446644344275 1048.654278871727 293.0108328809767
1598 0.005 7.99 1 984.6042158443056 925.469327434481 925.6604929106489 1081.005949109673 1085.488069191519 1089.931417949862 1022.324353171936 424.170086015982 1048.654585644471 293.0108328877604
1599 0.005 7.995 1 984.6093494679858 925.4791096382432 925.6702830737128 1081.005856107977 1085.487759364008 1089.931074454603 1022.326051702915 424.195462406842 1048.654702979367 293.0108328943404
1600 0.005 8 1 984.6144663609323 925.4888639497699 925.6800453316596 1081.005972508111 1085.488079372943 1089.931418217049 1022.32765661837 424.2207929906346 1048.655009465981 293.0108329010528
1601 0.005 8.005000000000001 1 984.6195703653297 925.4985906344234 925.6897799172988 1081.005879400049 1085.487769925146 1089.931075374373 1022.329345881806 424.246078016359 1048.655122388701 293.0108329075939
1602 0.005 8.01 1 984.6246580809242 925.5082895997219 925.6994867709934 1081.005995921044 1085.4880906034 1089.931419521036 1022.330941581635 424.2713173249196 1048.655427322029 293.0108329143167
1603 0.005 8.015000000000001 1 984.6297346023264 925.5179611193103 925.7091661326839 1081.005904104522 1085.4877817963 1089.931076342553 1022.332622659588 424.2965111413093 1048.65554318418 293.0108329208167
1604 0.005 8.02 1 984.6347930461529 925.5276050876374 925.7188179323992 1081.006020318125 1085.488101047517 1089.931419794631 1022.334209487502 424.3216594176388 1048.655845687284 293.010832927589
1605 0.005 8.025 1 984.639841132766 925.537221804049 925.728442429207 1081.005928097803 1085.487792198217 1089.931076347041 1022.335882209541 424.3467559912861 1048.655960095206 293.0108329342042
1606 0.005 8.029999999999999 1 984.6448715420453 925.5468111486385 925.7380395420497 1081.006043972984 1085.488112018002 1089.931420802051 1022.337460398944 424.371807899453 1048.656261997126 293.010832941021
1607 0.005 8.035 1 984.6498907070479 925.556373394914 925.7476095112066 1081.005951214898 1085.487802331994 1089.931076505388 1022.339123661053 424.3968148437071 1048.656373657793 293.0108329476126
1608 0.005 8.040000000000001 1 984.6548924029069 925.5659084340714 925.7571522630033 1081.006066467313 1085.488121742254 1089.931420888038 1022.34069195406 424.4217767766858 1048.656674420358 293.0108329543001
1609 0.005 8.045 1 984.6598825433537 925.5754165512685 925.7666680461839 1081.00597368528 1085.487812584745 1089.93107726364 1022.34234588698 424.4466939916166 1048.656784298994 293.0108329607633
1610 0.005 8.050000000000001 1 984.6648561922333 925.5848976386789 925.7761567864707 1081.00609023857 1085.488132870463 1089.931421696333 1022.343905992654 424.471566192051 1048.657087178049 293.0108329674201
1611 0.005 8.055 1 984.6698195388093 925.594351963558 925.7856187215114 1081.00599764376 1085.48782317679 1089.931078004846 1022.34555136901 424.4963939761198 1048.657197687888 293.0108329738372
1612 0.005 8.06 1 984.6747647479363 925.6037794237672 925.7950537794537 1081.006112704045 1085.488142181434 1089.931421707209 1022.347103227028 424.5211767677797 1048.657494636569 293.0108329804544
1613 0.005 8.065 1 984.6796996210217 925.6131802910854 925.8044622033108 1081.006020203178 1085.487833062487 1089.931078391646 1022.348740169144 424.5459147878261 1048.657604965085 293.0108329869355
1614 0.005 8.07 1 984.6846167801547 925.6225544556219 925.8138439116032 1081.006135078047 1085.488152016507 1089.931421802125 1022.350282526923 424.5706080965636 1048.657902583034 293.0108329936365
1615 0.005 8.074999999999999 1 984.6895237829098 925.6319021920392 925.8231991500486 1081.006042312203 1085.487843160516 1089.931079054353 1022.351910188919 424.5952568253119 1048.658008319677 293.0108330000882
1616 0.005 8.08 1 984.6944136757402 925.6412233950219 925.8325278411281 1081.00615768187 1085.488162585247 1089.931422760745 1022.353443641005 424.6198609527523 1048.658306565592 293.0108330066682
1617 0.005 8.085000000000001 1 984.6992930891608 925.650518334402 925.8418302263369 1081.006065357014 1085.487853863027 1089.931079754672 1022.355062522145 424.6444206872341 1048.658412866959 293.0108330130295
1618 0.005 8.09 1 984.7041547205788 925.6597868969151 925.8511062247113 1081.006180295609 1085.488172972093 1089.931423442747 1022.356587218162 424.668935902351 1048.658706937441 293.010833019574
1619 0.005 8.095000000000001 1 984.7090065833059 925.6690293604008 925.8603560813375 1081.006086941655 1085.48786307349 1089.931079474056 1022.358197034996 424.693406987232 1048.658814347464 293.010833025903
1620 0.005 8.1 1 984.7138415763316 925.6782456166129 925.8695797205988 1081.006202740216 1085.488183013168 1089.931424151586 1022.359713266005 424.7178338492737 1048.659108062151 293.0108330324867
1621 0.005 8.105 1 984.7186653049617 925.6874359296644 925.8787773733687 1081.006108046834 1085.487871290568 1089.931078434925 1022.361314116347 424.7422166297393 1048.659210147318 293.0108330388625
1622 0.005 8.109999999999999 1 984.7234734553642 925.6966002090821 925.8879489793928 1081.006224928785 1085.488193181338 1089.93142471813 1022.362821867853 424.7665548724842 1048.659506059151 293.0108330453962
1623 0.005 8.115 1 984.7282700538223 925.7057387049642 925.8970947618478 1081.006129524334 1085.487881307517 1089.9310797717 1022.364414381422 424.7908493742013 1048.659607755054 293.0108330517905
1624 0.005 8.120000000000001 1 984.7330515513702 925.7148513256243 925.9062146549729 1081.006247725255 1085.488204139134 1089.93142609285 1022.365914130922 424.8151000640806 1048.659901900112 293.0108330583662
1625 0.005 8.125 1 984.7378214371148 925.7239383268778 925.9153088895442 1081.00615331851 1085.487892370903 1089.931080317764 1022.367498439183 424.8393073095346 1048.660003133442 293.0108330646855
1626 0.005 8.130000000000001 1 984.7425752937369 925.7329996077203 925.9243773923992 1081.006269602755 1085.488213315615 1089.931425829958 1022.368989691502 424.8634708094311 1048.660294027886 293.0108330711952
1627 0.005 8.135 1 984.7473188152445 925.7420353945982 925.9334203694129 1081.006175644595 1085.487902105201 1089.931081096328 1022.370566409256 424.8875907004174 1048.660395397025 293.0108330774547
1628 0.005 8.140000000000001 1 984.752045493371 925.7510456104079 925.9424377635499 1081.006290580065 1085.488222196674 1089.931426109953 1022.372049422617 424.9116670766427 1048.660683314869 293.0108330838873
1629 0.005 8.145 1 984.7567624721158 925.7600305248088 925.951429811395 1081.00619655169 1085.487911746279 1089.93108112428 1022.373617277193 424.9357001567885 1048.660782955322 293.0108330901574
1630 0.005 8.15 1 984.7614634545163 925.7689900281422 925.960396438532 1081.006312596686 1085.488232820423 1089.931427169205 1022.375090908319 424.9596898165329 1048.661074878303 293.0108330966237
1631 0.005 8.154999999999999 1 984.7661534873307 925.7779243831419 925.9693378752095 1081.006217922902 1085.487921681297 1089.931081930881 1022.376649612393 424.9836363082516 1048.661172839305 293.010833102885
1632 0.005 8.16 1 984.7708266717265 925.7868334812406 925.9782540444171 1081.00633288485 1085.488241113863 1089.93142681759 1022.378114675089 425.0075394301329 1048.661459002328 293.0108331093808
1633 0.005 8.165000000000001 1 984.7754904046972 925.7957175827644 925.9871451804599 1081.006239501307 1085.487931272242 1089.931082166635 1022.379665678995 425.0313997929532 1048.661556827819 293.0108331157197
1634 0.005 8.17 1 984.7801390383747 925.8045766128088 925.9960112257922 1081.006356225921 1085.488252275385 1089.93142836968 1022.381124022448 425.0552171763828 1048.661843077927 293.010833122151
1635 0.005 8.175000000000001 1 984.7847767975583 925.8134108140671 926.0048524003116 1081.006261820937 1085.487941171563 1089.93108236101 1022.382667864136 425.0789915339538 1048.661937475579 293.0108331284297
1636 0.005 8.18 1 984.7893991763237 925.8222200766794 926.0136686282152 1081.006377411037 1085.488261440069 1089.931428303237 1022.384116970408 425.1027228548494 1048.662225378017 293.0108331349144
1637 0.005 8.185 1 984.7940112590319 925.8310046667833 926.022460141882 1081.006283483713 1085.487950941265 1089.931083104485 1022.385652302223 425.1264113094946 1048.662319881957 293.010833141154
1638 0.005 8.19 1 984.7986072288123 925.8397644708687 926.0312268610464 1081.00639868713 1085.488270680297 1089.93142822433 1022.387093508108 425.150057072983 1048.662604864747 293.010833147535
1639 0.005 8.195 1 984.8031931980082 925.8484997526984 926.0399690154203 1081.00630409607 1085.487959820013 1089.931083378803 1022.388620080899 425.1736602912417 1048.66269971436 293.010833153657
1640 0.005 8.199999999999999 1 984.807763433516 925.8572103864673 926.0486865177542 1081.006418881677 1085.48827973134 1089.931428580296 1022.390052373556 425.1972259237922 1048.662984081874 293.0108331599473
1641 0.005 8.205 1 984.8123241480395 925.8658966705559 926.0573796231675 1081.006325428803 1085.487969494298 1089.931083974625 1022.391570715313 425.2207471533533 1048.663076805666 293.0108331660571
1642 0.005 8.210000000000001 1 984.8168685083317 925.8745584527159 926.0660482235128 1081.006440213971 1085.488289328875 1089.931429294656 1022.392995677481 425.2442248691165 1048.663361210635 293.0108331723694
1643 0.005 8.215 1 984.8214038682787 925.8831960207123 926.0746925677116 1081.006346673599 1085.487979155327 1089.93108514149 1022.394506024887 425.2676598032426 1048.663454571247 293.0108331785201
1644 0.005 8.220000000000001 1 984.8259227692109 925.8918092504315 926.0833125643063 1081.006460748179 1085.488298285173 1089.931429647555 1022.395922089668 425.2910521512536 1048.663734710427 293.0108331848053
1645 0.005 8.225 1 984.8304320033114 925.9003984144621 926.0919084561924 1081.006366738108 1085.487988093125 1089.931085325225 1022.397425505819 425.3144021345947 1048.663824363302 293.0108331909443
1646 0.005 8.23 1 984.8349252746835 925.908963391524 926.1004801493741 1081.006480060874 1085.48830700366 1089.931429813588 1022.398834242454 425.3377098173252 1048.664103946206 293.010833197259
1647 0.005 8.234999999999999 1 984.8394104721277 925.9175044558851 926.1090278930941 1081.006388284125 1085.487999335034 1089.931087100846 1022.40032959023 425.3609754843221 1048.664194713498 293.010833203383
1648 0.005 8.24 1 984.8438791344176 925.9260214782186 926.1175515856906 1081.006502761557 1085.48831770874 1089.931430608126 1022.401730112175 425.3841989246131 1048.664473515403 293.0108332096646
1649 0.005 8.245000000000001 1 984.8483389152668 925.9345147328677 926.1260514687852 1081.006409191785 1085.488007749338 1089.931086972256 1022.403217264081 425.4073806452333 1048.664563060796 293.0108332157255
1650 0.005 8.25 1 984.8527830964287 925.9429841015417 926.1345274583321 1081.006523338312 1085.488326762535 1089.931431106043 1022.404610253446 425.4305205312516 1048.664842483876 293.0108332219604
1651 0.005 8.255000000000001 1 984.8572176291016 925.95142984765 926.142979783973 1081.006429795998 1085.488017724156 1089.931088465584 1022.406089418647 425.4536187711344 1048.664930816541 293.010833228025
1652 0.005 8.26 1 984.861635916862 925.9598518527916 926.1514083630016 1081.006543625798 1085.48833596705 1089.931431185593 1022.407474378813 425.4766753814826 1048.665207317131 293.0108332343829
1653 0.005 8.265000000000001 1 984.8660461291963 925.9682503883655 926.1598134277779 1081.006450872389 1085.488026881148 1089.931088033595 1022.408945477747 425.4996904576972 1048.66529493215 293.0108332405918
1654 0.005 8.27 1 984.8704404177907 925.9766253371339 926.1681948986785 1081.006563793942 1085.488343885181 1089.931430755205 1022.41032289425 425.5226643494893 1048.665570403442 293.0108332469787
1655 0.005 8.275 1 984.8748260457546 925.9849769531008 926.17655299563 1081.006471305938 1085.488036639776 1089.931089501536 1022.411786189432 425.5455959861156 1048.665657617214 293.0108332531568
1656 0.005 8.279999999999999 1 984.8791958823754 925.9933051193104 926.1848876389585 1081.006584295171 1085.488353362687 1089.931431403893 1022.413155492829 425.5684864467003 1048.665933112387 293.0108332594852
1657 0.005 8.285 1 984.8835567105016 926.0016101134204 926.193199070112 1081.006491091116 1085.488045079169 1089.931089444903 1022.414611231959 425.5913355228702 1048.666017454902 293.0108332656192
1658 0.005 8.290000000000001 1 984.8879026032913 926.0098918068031 926.2014871882557 1081.006605144727 1085.488363566892 1089.931432928252 1022.415972779598 425.6141436180351 1048.666294143396 293.0108332718587
1659 0.005 8.295 1 984.8922400330246 926.0181504628267 926.2097522317673 1081.006510633107 1085.488053045473 1089.931089066874 1022.417420432767 425.636911071401 1048.666381529512 293.010833277954
1660 0.005 8.300000000000001 1 984.8965613741647 926.0263859580577 926.2179941056187 1081.006624530499 1085.488372230291 1089.931433309064 1022.418774312809 425.6596375422016 1048.666654773315 293.0108332842759
1661 0.005 8.305 1 984.9008730516408 926.0345985552765 926.2262130433691 1081.006529457028 1085.488061187748 1089.931089100077 1022.420214771397 425.6823231274008 1048.666734460427 293.0108332904324
1662 0.005 8.31 1 984.9051705468059 926.0427881395772 926.234408960016 1081.00664490141 1085.488382228902 1089.931435039366 1022.421561623762 425.7049678398383 1048.667007828682 293.010833296782
1663 0.005 8.315 1 984.9094590103393 926.050954967818 926.2425820845574 1081.006550382512 1085.488071095349 1089.931089991204 1022.422994851284 425.7275718231485 1048.667089615404 293.010833302901
1664 0.005 8.32 1 984.9137327777538 926.0590989223011 926.2507323237548 1081.006664763384 1085.488390596837 1089.931434504958 1022.424333893262 425.7501350777736 1048.667362223459 293.0108333091587
1665 0.005 8.324999999999999 1 984.9179974434441 926.0672202615164 926.2588599120638 1081.006569975384 1085.488079918477 1089.93109024559 1022.425759138566 425.7726577864879 1048.667444231598 293.010833315276
1666 0.005 8.33 1 984.9222474206405 926.0753188667991 926.2669647591272 1081.006684531236 1085.488399505134 1089.931435083598 1022.427090940181 425.7951399843486 1048.667714835511 293.0108333215809
1667 0.005 8.335000000000001 1 984.9264882109674 926.0833949966178 926.2750470943222 1081.006589751657 1085.488089208959 1089.931091397775 1022.428508134724 425.8175817099248 1048.667796433722 293.0108333276518
1668 0.005 8.34 1 984.9307145301896 926.0914485326442 926.2831068246647 1081.0067049638 1085.488408614767 1089.931435534745 1022.429832937048 425.8399830529913 1048.668067802452 293.0108333339415
1669 0.005 8.345000000000001 1 984.9349314365887 926.0994797283447 926.2911441792863 1081.006608878527 1085.488096973491 1089.931091204492 1022.431243273159 425.8623441383913 1048.668142882105 293.0108333400592
1670 0.005 8.35 1 984.9391344287261 926.1074884686648 926.2991590714266 1081.00672316848 1085.488416485828 1089.931435632921 1022.432559881651 425.8846649598976 1048.668412666342 293.0108333462715
1671 0.005 8.355 1 984.9433280778511 926.1154750064989 926.3071517236003 1081.006628254627 1085.488106101659 1089.931091974902 1022.433962590145 425.906945608202 1048.668488512628 293.0108333522556
1672 0.005 8.359999999999999 1 984.9475076034913 926.1234392240639 926.315122048019 1081.006742471356 1085.488425292929 1089.931436049703 1022.435271233878 425.9291860593179 1048.668758936788 293.0108333583723
1673 0.005 8.365 1 984.9516782614367 926.13138138125 926.3230702762664 1081.006648545766 1085.488115463256 1089.93109306066 1022.43666689697 425.9513865411257 1048.668835303027 293.0108333642656
1674 0.005 8.370000000000001 1 984.9558344642372 926.1393013514215 926.3309963097159 1081.006761589889 1085.488433732406 1089.931436464347 1022.437968725819 425.9735467303881 1048.669102947296 293.0108333702958
1675 0.005 8.375 1 984.9599832514403 926.14719940303 926.3389003851341 1081.006668847868 1085.488124703134 1089.931093748472 1022.439358086223 425.9956672107846 1048.669181292759 293.0108333762179
1676 0.005 8.380000000000001 1 984.9641156688409 926.1550754019319 926.3467824031613 1081.006780980323 1085.488442361281 1089.931436660172 1022.440653301944 426.0177477190219 1048.669445346175 293.0108333823376
1677 0.005 8.385 1 984.9682412342351 926.1629296141224 926.3546425965957 1081.00668667202 1085.488132309973 1089.931093596025 1022.44203465116 426.0397886414559 1048.669522155958 293.0108333882401
1678 0.005 8.390000000000001 1 984.9723506281388 926.1707619039081 926.3624808618637 1081.006799558034 1085.488451079791 1089.931437562229 1022.443321407574 426.0617898190047 1048.669786035979 293.0108333942949
1679 0.005 8.395 1 984.9764536282745 926.1785725435466 926.3702974381633 1081.006706717679 1085.488142021585 1089.931094396862 1022.44469523548 426.0837514757662 1048.669863090809 293.0108334001517
1680 0.005 8.4 1 984.9805408688333 926.1863614053522 926.378092229318 1081.0068195698 1085.488459676747 1089.931437886337 1022.445975514955 426.1056735821305 1048.67012508126 293.0108334061995
1681 0.005 8.404999999999999 1 984.9846197512543 926.1941287439417 926.3858654631005 1081.006724359844 1085.488149405843 1089.931094669958 1022.447342248478 426.1275563943546 1048.670197077205 293.0108334120418
1682 0.005 8.41 1 984.9886842734927 926.2018744391609 926.3936170450062 1081.006838969415 1085.488469000504 1089.931438962014 1022.448615810993 426.1493998719255 1048.670462578557 293.0108334180734
1683 0.005 8.415000000000001 1 984.9927415738925 926.2095987472964 926.4013472029102 1081.006743770159 1085.488158179663 1089.931094846157 1022.449975892928 426.1712041593876 1048.670535455382 293.0108334239302
1684 0.005 8.42 1 984.9967839435933 926.2173015430463 926.4090558446725 1081.006857815832 1085.4884775151 1089.931439357305 1022.451242110248 426.1929691797066 1048.670800054961 293.0108334300227
1685 0.005 8.425000000000001 1 985.000818024747 926.2249830759135 926.4167431839453 1081.006761386719 1085.488165689431 1089.931095173116 1022.452593963573 426.2146951005933 1048.670868605028 293.010833435958
1686 0.005 8.43 1 985.0048380981916 926.2326432307441 926.4244091430957 1081.0068760885 1085.488486028179 1089.931439887332 1022.453853409706 426.236381957625 1048.671129640825 293.010833442132
1687 0.005 8.435 1 985.0088505054086 926.2402822579621 926.4320539351347 1081.006781154454 1085.488174655761 1089.93109547163 1022.455199007514 426.2580302032525 1048.671201428545 293.0108334480628
1688 0.005 8.44 1 985.0128486377148 926.2479000343326 926.4396774703188 1081.006894876358 1085.488494082542 1089.931440294406 1022.456451013122 426.2796393178006 1048.671460890705 293.0108334541454
1689 0.005 8.445 1 985.0168351682382 926.255496765204 926.4472799357686 1081.006798011413 1085.488182815494 1089.931096454684 1022.457786866504 426.3012097648047 1048.671526876413 293.0108334600282
1690 0.005 8.449999999999999 1 985.0208159670286 926.2630724368745 926.4548613211417 1081.006916149944 1085.488503984081 1089.931441543828 1022.45903650911 426.3227414421678 1048.671790388738 293.0108334661308
1691 0.005 8.455 1 985.0247801428721 926.2706271789552 926.4624217535147 1081.006818036029 1085.488191929032 1089.931096881716 1022.460364747717 426.3442342343453 1048.671858302572 293.0108334719951
1692 0.005 8.460000000000001 1 985.0287393641312 926.2781610079174 926.4699612488431 1081.006934247144 1085.48851179726 1089.931441285211 1022.461606664244 426.3656904642598 1048.672120150553 293.0108334780764
1693 0.005 8.465 1 985.0326804802354 926.2856740382909 926.4774799239988 1081.006834638977 1085.488198856514 1089.931096369932 1022.46292697661 426.3871073602601 1048.672182511224 293.0108334839966
1694 0.005 8.470000000000001 1 985.0366169681648 926.2931662643238 926.4849777760796 1081.006951464596 1085.488519535416 1089.93144187808 1022.464161229458 426.408485326086 1048.672446737815 293.0108334901361
1695 0.005 8.475 1 985.0405367551265 926.3006378199386 926.4924549365104 1081.00685284594 1085.488207259555 1089.931097189662 1022.465474704151 426.4298268826783 1048.672509698983 293.0108334960835
1696 0.005 8.48 1 985.0444518249432 926.3080886980931 926.4999113992877 1081.006970623508 1085.488528176773 1089.931442388518 1022.466702782212 426.4511289422879 1048.672772521218 293.0108335021315
1697 0.005 8.484999999999999 1 985.0483497765666 926.315519033063 926.5073472989911 1081.006871122138 1085.488215097582 1089.931097675301 1022.468009992275 426.47239219114 1048.672834306785 293.0108335078488
1698 0.005 8.49 1 985.0522433806284 926.3229288157651 926.514762625338 1081.006987918485 1085.488535837499 1089.931442771964 1022.469231338747 426.4936168025768 1048.673093548779 293.0108335137393
1699 0.005 8.495000000000001 1 985.0561210712232 926.3303181827596 926.5221575165166 1081.006889463288 1085.488224018066 1089.931098960253 1022.470531573405 426.5148012982476 1048.67315848815 293.0108335194449
1700 0.005 8.5 1 985.0599923542055 926.3376871175515 926.5295319561031 1081.007005829924 1085.488543778422 1089.931442999208 1022.471745634677 426.5359483397872 1048.673415179832 293.0108335253919
1701 0.005 8.505000000000001 1 985.0638483615103 926.3450357630578 926.5368860846952 1081.006907730727 1085.488232617976 1089.931099369123 1022.473038997326 426.5570572058508 1048.673478453786 293.0108335311575
1702 0.005 8.51 1 985.0676992981678 926.35236411081 926.5442198967279 1081.007024595726 1085.488552317361 1089.931443492901 1022.474248005139 426.5781294211595 1048.673737416234 293.0108335371121
1703 0.005 8.515000000000001 1 985.071534216019 926.3596722918417 926.5515335202716 1081.00692671303 1085.488241237856 1089.931099723921 1022.47553606932 426.5991639058884 1048.673797294059 293.0108335428977
1704 0.005 8.52 1 985.0753635027462 926.3669602937891 926.5588269463408 1081.007042767593 1085.488559968955 1089.931443533467 1022.476736239184 426.6201605283698 1048.674053804169 293.0108335488017
1705 0.005 8.525 1 985.0791777872312 926.3742282547624 926.5661003090335 1081.006943775679 1085.488248374193 1089.931099867215 1022.478016935407 426.6411191800041 1048.67411241321 293.0108335544549
1706 0.005 8.529999999999999 1 985.0829861343776 926.3814761557229 926.5733535951392 1081.007060194022 1085.48856805493 1089.931444119612 1022.479209864234 426.6620402575825 1048.674369210317 293.0108335602395
1707 0.005 8.535 1 985.0867779542983 926.3887041341487 926.5805869378669 1081.006960628423 1085.488255411813 1089.931099802021 1022.480483855128 426.6829238226225 1048.674425083514 293.0108335658148
1708 0.005 8.540000000000001 1 985.0905650574607 926.3959121763313 926.5878003273975 1081.00707737878 1085.488576110861 1089.931445221923 1022.481670508691 426.7037698547647 1048.674679716692 293.0108335715628
1709 0.005 8.545 1 985.0943371943451 926.4031004232112 926.5949938993781 1081.006978476363 1085.48826384253 1089.931100597863 1022.482938403445 426.7245785618072 1048.674737639197 293.0108335771801
1710 0.005 8.550000000000001 1 985.0981032328111 926.4102688231682 926.6021676144154 1081.007093894794 1085.488582992367 1089.93144464083 1022.484117864627 426.7453495178804 1048.674991091787 293.0108335830371
1711 0.005 8.555 1 985.1018546485864 926.4174175467447 926.6093216271451 1081.006996567982 1085.488272498108 1089.931101773486 1022.485379318197 426.7660833242825 1048.675048534369 293.0108335886962
1712 0.005 8.56 1 985.1056030573776 926.4245465686827 926.6164559248436 1081.007112121777 1085.488590951154 1089.931444828623 1022.486552715193 426.7867799346199 1048.67530345121 293.0108335945253
1713 0.005 8.565 1 985.1093340115665 926.4316560368103 926.6235706426352 1081.007014108874 1085.488280635419 1089.931102340292 1022.48780735106 426.8074383987341 1048.675358179902 293.0108336001101
1714 0.005 8.57 1 985.1130600554324 926.4387459244768 926.6306657664444 1081.007128635838 1085.488597977218 1089.931444723592 1022.48897457693 426.8280601324849 1048.675611728214 293.0108336059089
1715 0.005 8.575000000000001 1 985.1167700683226 926.4458163843769 926.6377414336745 1081.007030739785 1085.488288147682 1089.931102881238 1022.490222066694 426.8486450749928 1048.675665871483 293.0108336115225
1716 0.005 8.58 1 985.1204753225304 926.4528673874643 926.6447976287551 1081.00714638368 1085.488606611896 1089.931445653317 1022.491382941379 426.8691932171384 1048.675918144508 293.010833617393
1717 0.005 8.585000000000001 1 985.1241649255483 926.4598990675697 926.6518344829129 1081.007048668507 1085.488296467667 1089.931103488763 1022.492624331669 426.8897047028867 1048.675971380894 293.0108336230766
1718 0.005 8.59 1 985.1278504683052 926.4669114126345 926.6588519838479 1081.00716471017 1085.488614629425 1089.931446037837 1022.493779124234 426.910179388455 1048.676226863746 293.0108336289416
1719 0.005 8.595000000000001 1 985.1315198343888 926.4739045391791 926.6658502479855 1081.007065209967 1085.488302981727 1089.931103391241 1022.495014193611 426.9306173837713 1048.676276677273 293.0108336346386
1720 0.005 8.6 1 985.1351837585057 926.4808784370132 926.6728292702635 1081.007180749538 1085.488622289434 1089.93144689894 1022.496162148408 426.9510187953453 1048.67652452706 293.0108336404807
1721 0.005 8.605 1 985.1388331386736 926.4878332402324 926.6797891742028 1081.007082598632 1085.488310765115 1089.931103394064 1022.497391029013 426.9713836147205 1048.676578348361 293.0108336461814
1722 0.005 8.609999999999999 1 985.1424789571589 926.4947689392192 926.6867299593341 1081.007198571619 1085.488630133658 1089.93144733177 1022.498533207991 426.9917119445875 1048.676830538795 293.0108336520917
1723 0.005 8.615 1 985.1461087614157 926.5016856647637 926.6936517471211 1081.007099330415 1085.48831831258 1089.93110393599 1022.499755812709 427.0120040028087 1048.676881431164 293.0108336577645
1724 0.005 8.620000000000001 1 985.1497317083636 926.5085833846533 926.7005545178054 1081.007212006974 1085.48863592542 1089.931447062527 1022.500889512055 427.0322595556848 1048.677129108296 293.0108336636363
1725 0.005 8.625 1 985.1533444200763 926.5154622703089 926.7074384249204 1081.007117368691 1085.488327347308 1089.931105326151 1022.502107371087 427.0524786216024 1048.677181162343 293.0108336693108
1726 0.005 8.630000000000001 1 985.1569462792273 926.5223222563832 926.714303426536 1081.007229880328 1085.488644256573 1089.931447654406 1022.503235244934 427.0726617217695 1048.677426886175 293.0108336751411
1727 0.005 8.635 1 985.1605386130379 926.5291635234009 926.7211496791057 1081.007134313975 1085.488334419387 1089.931104741589 1022.504447188035 427.0928084897434 1048.677480251966 293.0108336807335
1728 0.005 8.640000000000001 1 985.1641217875234 926.5359860077132 926.7279771393326 1081.007246420988 1085.488651516638 1089.931448078128 1022.505568919682 427.1129181857866 1048.677724081175 293.0108336865626
1729 0.005 8.645 1 985.1676950460976 926.5427898890379 926.7347859690607 1081.007151508571 1085.488342115683 1089.931105310694 1022.506774714759 427.1329921368308 1048.677778169234 293.0108336922305
1730 0.005 8.65 1 985.1712584659606 926.549575095597 926.7415761167388 1081.007261962347 1085.488658365758 1089.931448379606 1022.507888940116 427.1530304732579 1048.678020234797 293.010833698073
1731 0.005 8.654999999999999 1 985.1748116115215 926.5563418235699 926.7483477540734 1081.007167589018 1085.488349697506 1089.931106053515 1022.509088356537 427.1730328730878 1048.678069732218 293.0108337036813
1732 0.005 8.66 1 985.1783556939478 926.5630899969724 926.7551008261929 1081.007279587048 1085.48866651211 1089.931448874659 1022.510196653329 427.1929997106109 1048.678313210503 293.0108337094458
1733 0.005 8.665000000000001 1 985.1818898507476 926.5698197968363 926.7618355003234 1081.00718429728 1085.488356779538 1089.931106176993 1022.511389887715 427.2129306969997 1048.678364355232 293.0108337149526
1734 0.005 8.67 1 985.1854143646435 926.5765311541352 926.7685517234663 1081.007296393376 1085.488674551516 1089.931449654896 1022.512492536484 427.2328262609494 1048.678604843353 293.0108337206965
1735 0.005 8.675000000000001 1 985.1889296477485 926.5832242457476 926.7752496535832 1081.007201183686 1085.488364106581 1089.931106323656 1022.513679844284 427.2526859784928 1048.678656278489 293.0108337262673
1736 0.005 8.68 1 985.1924353537052 926.5898990041857 926.7819292412184 1081.007312878511 1085.488681600237 1089.931449661447 1022.514776321293 427.2725104208423 1048.678897247948 293.010833732048
1737 0.005 8.685 1 985.1959312315396 926.5965556073564 926.7885906492348 1081.007216833277 1085.488371065375 1089.931106605429 1022.515957225743 427.2922991932355 1048.678946962473 293.0108337375998
1738 0.005 8.69 1 985.1994175879735 926.6031939876513 926.7952338236852 1081.007328697342 1085.488688554437 1089.931450162442 1022.517047662262 427.3120529633084 1048.679186162686 293.0108337433303
1739 0.005 8.695 1 985.2028938503389 926.6098143189223 926.801858926655 1081.007232324473 1085.48837813049 1089.931107110722 1022.518222120052 427.3317709724723 1048.679231806193 293.0108337489105
1740 0.005 8.700000000000001 1 985.2063618091902 926.6164165349935 926.8084659049345 1081.007344897358 1085.488695978797 1089.931450579906 1022.519306747343 427.3514537820826 1048.679474448281 293.0108337546607
1741 0.005 8.705 1 985.2098195494063 926.6230008112492 926.8150549157978 1081.007248435106 1085.488385520742 1089.931107771306 1022.520475080414 427.3711011692419 1048.679521098304 293.0108337601575
1742 0.005 8.710000000000001 1 985.213268162662 926.6295670860309 926.8216259176983 1081.007361555458 1085.488704003731 1089.931451586465 1022.521554260531 427.3907136345917 1048.679761064601 293.0108337658265
1743 0.005 8.715 1 985.2167072646678 926.6361155259617 926.8281790611153 1081.007264435436 1085.488392452776 1089.931107277029 1022.522716402704 427.4102907390209 1048.679808178255 293.0108337712268
1744 0.005 8.720000000000001 1 985.2201370828628 926.642646073009 926.8347143026357 1081.007377269422 1085.488710991003 1089.931451835845 1022.523789248905 427.429833009637 1048.680045910726 293.0108337767891
1745 0.005 8.725 1 985.2235576231222 926.6491589069377 926.8412318029027 1081.007281997734 1085.488400902101 1089.931108352195 1022.524930425457 427.449340114316 1048.680091884124 293.010833782163
1746 0.005 8.73 1 985.2269688848644 926.6556539542787 926.8477315057513 1081.007393310619 1085.488717671236 1089.931451680447 1022.525989787646 427.4688125169466 1048.680328125757 293.0108337877659
1747 0.005 8.734999999999999 1 985.2303704147168 926.6621313903689 926.8542135742941 1081.007297257624 1085.488407371965 1089.931108460582 1022.527138482801 427.4882498974815 1048.680374116842 293.0108337932137
1748 0.005 8.74 1 985.2337631237248 926.6685911440769 926.8606779523489 1081.007408298997 1085.488724175123 1089.931451711604 1022.528198463654 427.5076527576616 1048.680609962707 293.0108337988312
1749 0.005 8.745000000000001 1 985.2371466018811 926.6750333964235 926.8671248012743 1081.007313358384 1085.488415036132 1089.931109367257 1022.529344229418 427.5270206997854 1048.680655019867 293.0108338042258
1750 0.005 8.75 1 985.2405214618705 926.6814580747796 926.8735540684796 1081.00742403503 1085.488731036936 1089.931451891757 1022.530399564212 427.5463541853443 1048.680891191007 293.0108338097888
1751 0.005 8.755000000000001 1 985.2438859787185 926.6878653591922 926.8799659167602 1081.00732840598 1085.488421943443 1089.93110984556 1022.531539328801 427.5656529094628 1048.680932430701 293.0108338151199
1752 0.005 8.76 1 985.2472422461708 926.6942551787088 926.8863602920102 1081.007440016572 1085.488738828433 1089.931452643033 1022.53258898845 427.5849172530529 1048.681167550751 293.010833820689
1753 0.005 8.765000000000001 1 985.2505886840726 926.700627695461 926.8927373414336 1081.007344136538 1085.488428931342 1089.931110350072 1022.533722871668 427.6041464325843 1048.681208312371 293.010833826071
1754 0.005 8.77 1 985.2539271577357 926.7069828511121 926.8990970189911 1081.007455258051 1085.4887456299 1089.931452994803 1022.534766092664 427.6233415884786 1048.681443194068 293.0108338316707
1755 0.005 8.775 1 985.2572555286201 926.713320822471 926.9054394875836 1081.007359353979 1085.48843586862 1089.931110484632 1022.535893839724 427.642500702246 1048.681486371731 293.0108338370775
1756 0.005 8.779999999999999 1 985.2605758951518 926.7196415223731 926.9117646802342 1081.00747108297 1085.488753207914 1089.931453622376 1022.536931150014 427.6616270297309 1048.681718758811 293.0108338426255
1757 0.005 8.785 1 985.2638865082782 926.7259451343385 926.9180727614483 1081.007375234292 1085.488442849896 1089.931110797486 1022.538053136877 427.6807192336947 1048.681761741856 293.0108338479167
1758 0.005 8.790000000000001 1 985.2671880830057 926.7322315858103 926.9243636728646 1081.007485473733 1085.488758771789 1089.931453167813 1022.539084253079 427.6997775842768 1048.681992836365 293.0108338533851
1759 0.005 8.795 1 985.270481140856 926.7385010576705 926.9306375775757 1081.007390810198 1085.488449950253 1089.931111230576 1022.540201036652 427.7188005649586 1048.682034489625 293.0108338586334
1760 0.005 8.800000000000001 1 985.2737653408526 926.7447534720718 926.9368944199598 1081.007500914254 1085.488765579312 1089.931453691511 1022.541226908909 427.7377900803558 1048.682266090647 293.0108338640178
1761 0.005 8.805 1 985.2770408578039 926.7509890086262 926.9431343581883 1081.007406099102 1085.488456972391 1089.931112040286 1022.542338637503 427.7567456725338 1048.682306993603 293.0108338692042
1762 0.005 8.81 1 985.2803072384953 926.7572075913715 926.9493573355032 1081.007516645198 1085.488773411592 1089.931454484207 1022.543359459117 427.7756678207609 1048.682537067041 293.0108338746257
1763 0.005 8.815 1 985.2835641196293 926.7634093920743 926.9555635069556 1081.007419618676 1085.488462379046 1089.931111402935 1022.544464644745 427.7945560391477 1048.682575886746 293.0108338798941
1764 0.005 8.82 1 985.2868133577556 926.7695943464836 926.961752825659 1081.00753189252 1085.488780831431 1089.931455276487 1022.54547915524 427.813410807614 1048.682807653789 293.0108338854131
1765 0.005 8.825000000000001 1 985.2900526499045 926.7757626182861 926.9679254340881 1081.007434656509 1085.488469228367 1089.931112006746 1022.546578474098 427.8322317467375 1048.682844453881 293.010833890771
1766 0.005 8.83 1 985.2932836877469 926.7819141440455 926.9740812891258 1081.007547085459 1085.488787550202 1089.931455590272 1022.547587848065 427.8510192748073 1048.683074501435 293.0108338962761
1767 0.005 8.835000000000001 1 985.2965061739418 926.7880490904533 926.9802205429337 1081.007450460969 1085.488477002928 1089.931112560166 1022.548681760944 427.8697731280827 1048.683112179503 293.0108339015715
1768 0.005 8.84 1 985.29972068109 926.7941673908806 926.9863431430737 1081.007561987011 1085.488793599735 1089.931455289671 1022.549685456095 427.8884936769501 1048.683341749446 293.0108339070926
1769 0.005 8.845000000000001 1 985.3029256449995 926.8002692158383 926.9924492434926 1081.007466794817 1085.488484731338 1089.931113461613 1022.550774431268 427.9071805912391 1048.683381272839 293.0108339123649
1770 0.005 8.85 1 985.3061223695532 926.8063544886111 926.9985387834616 1081.007576906889 1085.488800306713 1089.931455803243 1022.551772257538 427.9258342866574 1048.683607992113 293.0108339178399
1771 0.005 8.855 1 985.3093104813503 926.8124233871971 927.0046119270258 1081.007481658955 1085.488491402507 1089.931113716642 1022.552855322314 427.9444567989402 1048.683646789372 293.0108339232002
1772 0.005 8.859999999999999 1 985.3124896960276 926.8184758316519 927.0106686076423 1081.00759110068 1085.488806298231 1089.931455664229 1022.553848040985 427.9630455103809 1048.683872627292 293.010833928851
1773 0.005 8.865 1 985.3156597132938 926.8245120116123 927.0167089987243 1081.00749505843 1085.488496999875 1089.931113700829 1022.554925650327 427.9816005391427 1048.683906315208 293.0108339343662
1774 0.005 8.870000000000001 1 985.3188222598344 926.8305318451524 927.0227330328569 1081.007606440498 1085.488814000976 1089.931456859391 1022.555912988916 428.0001222868635 1048.684133124038 293.0108339400804
1775 0.005 8.875 1 985.3219755324761 926.8365355006947 927.0287408680081 1081.00751033357 1085.488503723309 1089.931113503853 1022.556985273783 428.0186107562474 1048.684167780898 293.0108339455647
1776 0.005 8.880000000000001 1 985.3251208945766 926.8425229060372 927.0347324451737 1081.007621401046 1085.488820685707 1089.931457259513 1022.557967123679 428.0370660921313 1048.684393975614 293.0108339512101
1777 0.005 8.885 1 985.3282574362851 926.8484942378033 927.0407079231998 1081.00752410684 1085.488508941281 1089.931113219801 1022.559034030031 428.0554882074464 1048.684428011709 293.0108339566859
1778 0.005 8.890000000000001 1 985.3313853489287 926.8544494145959 927.0466672401773 1081.007635258157 1085.48882675044 1089.931457266863 1022.560010606503 428.0738731905101 1048.684654067672 293.0108339624093
1779 0.005 8.895 1 985.3345062492759 926.8603886135137 927.0526105545472 1081.007539485198 1085.488516881438 1089.93111493162 1022.561072372645 428.0922267172712 1048.68469004636 293.0108339678793
1780 0.005 8.9 1 985.3376173824759 926.8663117499015 927.0585378024402 1081.007649432969 1085.488833064124 1089.931457144696 1022.562043540844 428.1105485995011 1048.684912415668 293.0108339734954
1781 0.005 8.904999999999999 1 985.3407200230484 926.8722190140828 927.0644491513491 1081.007554723785 1085.488524020669 1089.931115613519 1022.563100787948 428.1288392303369 1048.684945092639 293.010833978823
1782 0.005 8.91 1 985.3438154536534 926.8781103199401 927.0703445347756 1081.007664733756 1085.488839576203 1089.931457336135 1022.564067335447 428.1470974039383 1048.68516930095 293.0108339842502
1783 0.005 8.915000000000001 1 985.3469025381339 926.8839858431526 927.0762241130614 1081.007568779175 1085.488530159549 1089.931115399113 1022.565118387065 428.1653249941359 1048.685202569191 293.01083398939
1784 0.005 8.92 1 985.3499811486492 926.8898455011989 927.0820878180488 1081.007678932137 1085.48884600642 1089.931457561288 1022.566079325896 428.1835194709385 1048.685425269313 293.0108339947143
1785 0.005 8.925000000000001 1 985.3530507848268 926.8956894641988 927.0879358055926 1081.00758287075 1085.488536700302 1089.931116214862 1022.5671245948 428.2016808764931 1048.685458296274 293.0108339998872
1786 0.005 8.93 1 985.3561129009627 926.9015176470871 927.0937680110486 1081.007692971813 1085.488852637661 1089.931458177992 1022.568079426579 428.2198097380386 1048.685681768295 293.0108340052579
1787 0.005 8.935 1 985.3591656670332 926.9073302294094 927.0995845905068 1081.007597149313 1085.488543522418 1089.931116512539 1022.569119325231 428.2379060095496 1048.685713026356 293.0108340104138
1788 0.005 8.94 1 985.3622113243606 926.9131271369315 927.1053854917235 1081.007708010229 1085.488859310932 1089.931458175233 1022.570069481211 428.2559700778448 1048.68593677711 293.0108340157572
1789 0.005 8.945 1 985.3652484312378 926.9189085345774 927.1111708570792 1081.007610763634 1085.488548629949 1089.93111614874 1022.571104305676 428.2740017145338 1048.685966306487 293.0108340208396
1790 0.005 8.950000000000001 1 985.3682777986548 926.9246743492433 927.1169406342993 1081.007721902734 1085.488865779667 1089.931459183549 1022.572049472663 428.292001326997 1048.68618814308 293.0108340261376
1791 0.005 8.955 1 985.3712992163846 926.9304247495508 927.1226949724741 1081.007625284918 1085.488555825045 1089.931116918486 1022.573079560464 428.3099686405407 1048.686218971195 293.0108340312368
1792 0.005 8.960000000000001 1 985.3743118581822 926.9361596559874 927.1284338137667 1081.007734973831 1085.488871366944 1089.931458880534 1022.574018809078 428.3279039840763 1048.686438670322 293.0108340365079
1793 0.005 8.965 1 985.3773160577617 926.9418792402811 927.1341573088595 1081.007639187927 1085.488562256445 1089.931117477128 1022.575043132975 428.3458072715044 1048.686466633345 293.010834041487
1794 0.005 8.970000000000001 1 985.3803128697658 926.9475834255447 927.1398653983598 1081.007749650951 1085.488877746468 1089.931459171454 1022.575977557121 428.3636787951078 1048.686687811331 293.0108340466272
1795 0.005 8.975 1 985.3833012157646 926.9532723756902 927.1455582321042 1081.007652587348 1085.488567811107 1089.931117438609 1022.576996471895 428.3815181443435 1048.686713575283 293.0108340515029
1796 0.005 8.98 1 985.3862822309051 926.95894602455 927.1512357566365 1081.007763366797 1085.488883462457 1089.931459317521 1022.577926454008 428.399325994384 1048.686933399048 293.0108340566165
1797 0.005 8.984999999999999 1 985.3892546364858 926.9646045290284 927.1568981167484 1081.00766611479 1085.488573936776 1089.931117856498 1022.578940634128 428.4171019347843 1048.686959938828 293.0108340615788
1798 0.005 8.99 1 985.3922198593548 926.9702478127899 927.1625452507094 1081.007777264033 1085.488890157381 1089.931460131803 1022.57986581697 428.4348464629672 1048.687178337613 293.0108340668134
1799 0.005 8.995000000000001 1 985.3951767001271 926.9758760444082 927.1681773098298 1081.00768017391 1085.488580211804 1089.931118126503 1022.580875582171 428.4525592012825 1048.687205852468 293.0108340718614
1800 0.005 9 1 985.3981259391649 926.9814891481305 927.1737942368904 1081.007791061961 1085.488896698789 1089.93146096629 1022.581795127316 428.4702405992509 1048.687423783287 293.0108340770752
1801 0.005 9.005000000000001 1 985.4010677718585 926.987087292803 927.1793961812775 1081.007694669024 1085.488586891797 1089.931118234503 1022.582799739766 428.4878902963227 1048.68745121788 293.0108340821228
1802 0.005 9.01 1 985.4040000945269 926.9926703938088 927.1849830758264 1081.007803784997 1085.488901810287 1089.931460749732 1022.583713986975 428.5055087415468 1048.687666093306 293.0108340874644
1803 0.005 9.015000000000001 1 985.4069256830644 926.9982386246049 927.1905550794452 1081.007707008161 1085.488592543379 1089.931118584749 1022.584712892054 428.5230959293546 1048.68769239925 293.0108340926028
1804 0.005 9.02 1 985.4098430338546 927.0037919065991 927.196112126399 1081.007817741666 1085.488908923918 1089.931461934429 1022.585622331947 428.5406518752555 1048.687910638271 293.0108340979136
1805 0.005 9.025 1 985.4127528842564 927.0093304059467 927.2016543712804 1081.007721202084 1085.488599227481 1089.931118992165 1022.586616316768 428.5581763363623 1048.687934505613 293.0108341029654
1806 0.005 9.029999999999999 1 985.4156548747187 927.014854043707 927.2071817471385 1081.007831089094 1085.488914390176 1089.931461469489 1022.587520688277 428.575669727917 1048.688149944129 293.0108341082083
1807 0.005 9.035 1 985.4185489648663 927.0203629859296 927.2126944076454 1081.00773481502 1085.488605173895 1089.931119246193 1022.588509540364 428.5931317111463 1048.688175174184 293.0108341132724
1808 0.005 9.040000000000001 1 985.4214363722181 927.0258571574157 927.2181922926106 1081.007845052495 1085.488920726111 1089.931461937064 1022.589409070454 428.6105627937132 1048.688390320257 293.0108341185292
1809 0.005 9.045 1 985.4243148877217 927.0313367188334 927.2236755419474 1081.007747634518 1085.488610515494 1089.93111929997 1022.5903931408 428.6279627686212 1048.688415486953 293.0108341235996
1810 0.005 9.050000000000001 1 985.4271863150103 927.0368015954996 927.2291441055893 1081.007858329947 1085.488927167281 1089.931462642474 1022.591287574532 428.6453318970824 1048.688628158118 293.0108341288793
1811 0.005 9.055 1 985.4300498731146 927.0422519494585 927.2345981233965 1081.007760543921 1085.488616167275 1089.931119359037 1022.592266726773 428.6626699119388 1048.688650020718 293.0108341339133
1812 0.005 9.06 1 985.4329059134486 927.0476877082548 927.2400375404993 1081.007872161198 1085.488933795056 1089.931463564381 1022.593156587059 428.6799772705594 1048.68886525257 293.0108341391306
1813 0.005 9.065 1 985.4357545271655 927.0531090300893 927.245462499136 1081.007773782322 1085.488622265606 1089.931120035112 1022.594130645932 428.6972535912953 1048.688887785998 293.0108341441513
1814 0.005 9.07 1 985.4385951850243 927.0585158402047 927.2508729426871 1081.007885427681 1085.488939963354 1089.931463655598 1022.595015314683 428.7144994004802 1048.68909994192 293.0108341493758
1815 0.005 9.075000000000001 1 985.4414315541613 927.0639083581467 927.2562690603622 1081.00779409412 1085.488633522712 1089.931123052462 1022.595989830466 428.7317143954902 1048.689125414716 293.0108341544508
1816 0.005 9.08 1 985.4442526973069 927.0692863777256 927.2616506910238 1081.007894591878 1085.488941893437 1089.931461173782 1022.596865185553 428.7488978187628 1048.689333703324 293.0108341596555
1817 0.005 9.085000000000001 1 985.4470744025832 927.0746502115963 927.2670180968177 1081.007805905155 1085.488638339308 1089.931122947841 1022.597834368596 428.7660515189294 1048.689360613323 293.0108341647478
1818 0.005 9.09 1 985.4498812857627 927.0799996360629 927.272371107952 1081.007907895505 1085.488947535658 1089.931461278581 1022.598705726652 428.7831741936835 1048.689569060075 293.0108341699425
1819 0.005 9.095000000000001 1 985.4526890910508 927.0853349479664 927.2777099686211 1081.007819858452 1085.488644862438 1089.931123890219 1022.599670398285 428.8002671569279 1048.689596750342 293.0108341749814
1820 0.005 9.1 1 985.4554803738633 927.0906559236543 927.2830345076638 1081.007920137843 1085.488952835687 1089.931461253163 1022.600536278803 428.8173291196906 1048.68980097033 293.0108341801364
1821 0.005 9.105 1 985.4582730643016 927.0959628817009 927.2883449902685 1081.007832176172 1085.488650325405 1089.931123885255 1022.60149614279 428.8343614641382 1048.689826206159 293.0108341852011
1822 0.005 9.109999999999999 1 985.4610496075105 927.1012555911358 927.2936412356303 1081.007932617235 1085.488958686209 1089.931461454965 1022.602357350673 428.8513628621597 1048.690031813457 293.0108341903903
1823 0.005 9.115 1 985.4638274778052 927.1065343684288 927.2989235114052 1081.007845021512 1085.488656606406 1089.93112474435 1022.603312076883 428.8683347095027 1048.690055781936 293.0108341954114
1824 0.005 9.120000000000001 1 985.4665891028443 927.1117989788065 927.3041916338487 1081.007945094351 1085.48896430737 1089.931461622116 1022.60416803895 428.8852757796552 1048.690259457244 293.0108342005521
1825 0.005 9.125 1 985.4693526662862 927.1170497435634 927.309445870237 1081.007858189818 1085.488662130809 1089.931124828192 1022.605119132807 428.9021874108263 1048.690284103937 293.0108342056203
1826 0.005 9.130000000000001 1 985.4720998684209 927.1222864252676 927.3146860359495 1081.007958516394 1085.488970454981 1089.931461838029 1022.605971643331 428.9190683294497 1048.690488491756 293.0108342108008
1827 0.005 9.135 1 985.4748490785636 927.1275093434333 927.3199123992273 1081.007870724002 1085.488667950461 1089.931125377967 1022.606917791443 428.9359201235818 1048.690514858698 293.0108342158841
1828 0.005 9.140000000000001 1 985.4775821043504 927.1327182562985 927.325124772904 1081.007970649739 1085.488975837123 1089.931462201767 1022.607764703585 428.9527427055365 1048.690718227992 293.0108342210727
1829 0.005 9.145 1 985.4803162339973 927.1379134860781 927.3303234229819 1081.007883758722 1085.488674092999 1089.931125725448 1022.60870631907 428.9695364329101 1048.690741322045 293.0108342261369
1830 0.005 9.15 1 985.4830346093767 927.1430947990664 927.3355081707859 1081.007984184709 1085.488981893267 1089.931462487313 1022.609549475521 428.9862990986189 1048.690944504 293.0108342313284
1831 0.005 9.154999999999999 1 985.4857543502475 927.148262509446 927.3406792759636 1081.007896035201 1085.488679363388 1089.931125841249 1022.610486242654 429.0030322408541 1048.690966405999 293.0108342364301
1832 0.005 9.16 1 985.4884588978539 927.1534163875267 927.3458365645511 1081.007996780208 1085.488987337843 1089.93146258522 1022.611324670042 429.0197347974333 1048.69117033457 293.0108342415643
1833 0.005 9.165000000000001 1 985.4911642195725 927.1585567393382 927.3509802847921 1081.007907699927 1085.488684112843 1089.931125787809 1022.61225647387 429.036408110319 1048.691190283571 293.0108342465269
1834 0.005 9.17 1 985.4938536190095 927.1636833137194 927.356110252055 1081.00800884336 1085.488993076352 1089.931463418189 1022.613089569823 429.0530510238959 1048.691391907242 293.0108342515038
1835 0.005 9.175000000000001 1 985.4965445288055 927.1687964563056 927.3612267423687 1081.007920208896 1085.488689683857 1089.931125640289 1022.614016471881 429.0696649737332 1048.691412843356 293.0108342563771
1836 0.005 9.18 1 985.4992200961493 927.1738959261631 927.3663295747294 1081.0080214882 1085.48899879096 1089.93146395079 1022.614845485662 429.0862503987285 1048.691614768074 293.0108342613407
1837 0.005 9.185 1 985.5018971302555 927.1789820329295 927.3714190027109 1081.007933320757 1085.488696388047 1089.931126651369 1022.61576811589 429.1028063559201 1048.691633332837 293.0108342661468
1838 0.005 9.19 1 985.5045579367644 927.184054545042 927.3764948512326 1081.008033724762 1085.489003678681 1089.931463125836 1022.616592936419 429.1193329008918 1048.691833847815 293.0108342710599
1839 0.005 9.195 1 985.5072206449812 927.1891137718843 927.3815573778969 1081.007945655055 1085.488701572705 1089.931126922891 1022.617511304978 429.1358300790823 1048.691855802578 293.0108342759174
1840 0.005 9.200000000000001 1 985.5098680139705 927.1941594828329 927.3866064023807 1081.008046207104 1085.489009472636 1089.931463788872 1022.618331444527 429.1522971032239 1048.692054954317 293.0108342808726
1841 0.005 9.205 1 985.5125173162147 927.199191992307 927.3916421857156 1081.007958588659 1085.488707976974 1089.931127728527 1022.619245331701 429.1687353026738 1048.692074105092 293.0108342857156
1842 0.005 9.210000000000001 1 985.5151498493865 927.204211061427 927.396664543507 1081.008058253198 1085.489014635188 1089.931463989108 1022.62006044643 429.1851435655171 1048.692274230993 293.0108342906224
1843 0.005 9.215 1 985.5177860710844 927.2092170141511 927.4016737477116 1081.007971990243 1085.488714391715 1089.931128462548 1022.620970134071 429.201523260334 1048.692297850963 293.010834295379
1844 0.005 9.220000000000001 1 985.520405475906 927.2142096039204 927.4066696009587 1081.008071040927 1085.489020760804 1089.931464774565 1022.621781428653 429.2178732146007 1048.692494722923 293.0108343002112
1845 0.005 9.225 1 985.5230268768424 927.2191891506301 927.4116523746591 1081.00798393871 1085.488719516444 1089.931127991648 1022.622686594169 429.23419475009 1048.69251556873 293.0108343049625
1846 0.005 9.23 1 985.5256316595127 927.2241554127364 927.4166218764013 1081.008082142383 1085.489025118751 1089.931464161958 1022.623493111046 429.2504870361296 1048.692711537099 293.0108343098349
1847 0.005 9.234999999999999 1 985.5282395080939 927.2291087126897 927.4215783782964 1081.007996036938 1085.488725213572 1089.931128663958 1022.624394508313 429.2667508254543 1048.692731147038 293.0108343146124
1848 0.005 9.24 1 985.5308309406408 927.2340488020527 927.4265216857683 1081.008094392273 1085.489030368253 1089.931464280128 1022.6251963957 429.2829850820831 1048.692926966443 293.010834319488
1849 0.005 9.245000000000001 1 985.5334250590457 927.238976007856 927.431452070162 1081.008008236086 1085.488730431535 1089.931128864825 1022.626093417387 429.299191143754 1048.692947401209 293.0108343242779
1850 0.005 9.25 1 985.5360028697787 927.2438900788529 927.4363693342074 1081.008105780998 1085.489035527537 1089.931464488236 1022.626890404277 429.3153679035912 1048.693141531077 293.010834329159
1851 0.005 9.255000000000001 1 985.5385836271111 927.2487913454056 927.4412737547339 1081.008020968645 1085.488736779072 1089.931129576235 1022.627782855954 429.3315165394449 1048.693162094307 293.0108343338985
1852 0.005 9.26 1 985.5411481898095 927.2536795586126 927.4461651390521 1081.008119164587 1085.489042223552 1089.931465866969 1022.628575613921 429.3476360200091 1048.693356412966 293.0108343387261
1853 0.005 9.265000000000001 1 985.5437146200325 927.2585550361666 927.4510437492268 1081.008032503562 1085.48874115477 1089.931128535533 1022.629463716588 429.3637273565642 1048.693373325226 293.0108343434916
1854 0.005 9.27 1 985.5462654041972 927.263417536192 927.4559093971467 1081.008130149547 1085.489046759463 1089.931465581843 1022.630252353326 429.3797895895459 1048.693568412128 293.0108343483615
1855 0.005 9.275 1 985.54881911731 927.2682673809848 927.4607623503066 1081.008044309931 1085.488746789728 1089.93112951533 1022.631136188615 429.395823890769 1048.693586400476 293.0108343531761
1856 0.005 9.279999999999999 1 985.5513567540625 927.2731043232077 927.4656024149357 1081.008143143394 1085.489053159969 1089.93146645236 1022.631920563481 429.4118292390755 1048.693782082183 293.0108343581113
1857 0.005 9.285 1 985.5538968840259 927.277928683044 927.470429862172 1081.008056297288 1085.488752047694 1089.931129542854 1022.632800275199 429.4278068145603 1048.693798551808 293.0108343629846
1858 0.005 9.290000000000001 1 985.556421109964 927.2827402151604 927.4752444951729 1081.008155010823 1085.489058237995 1089.931466276948 1022.633581193941 429.4437554780043 1048.693990652439 293.0108343679444
1859 0.005 9.295 1 985.5589480495191 927.287539249625 927.4800465899614 1081.008068171775 1085.488757188851 1089.9311297395 1022.634456737673 429.4596764907105 1048.694006007923 293.0108343728123
1860 0.005 9.300000000000001 1 985.561458661796 927.2923255133447 927.4848359354058 1081.008166149477 1085.489062822945 1089.931466171427 1022.635232843713 429.4755687130905 1048.694197627377 293.0108343777819
1861 0.005 9.305 1 985.5639720275425 927.2970993419621 927.4896128066044 1081.008078973262 1085.488762511416 1089.931130654024 1022.636103859303 429.4914333715093 1048.69421417877 293.0108343826645
1862 0.005 9.31 1 985.5664693881979 927.3018604883847 927.4943770117791 1081.008177602275 1085.489068369801 1089.931466685461 1022.636875647696 429.5072693865433 1048.694405557404 293.0108343876617
1863 0.005 9.315 1 985.5689704834367 927.3066092903671 927.499128827694 1081.008090742839 1085.488767788769 1089.931130820114 1022.637742550857 429.5230757704045 1048.694422983352 293.010834392559
1864 0.005 9.32 1 985.5714556062494 927.3113454882074 927.5038680603009 1081.008189590927 1085.489073887733 1089.931466691821 1022.638510416591 429.53885417981 1048.694613652958 293.0108343975286
1865 0.005 9.325000000000001 1 985.5739438879414 927.3160694081624 927.5085949769488 1081.008103779171 1085.488774159682 1089.93113175594 1022.639372965487 429.5546057538596 1048.694630058298 293.0108344023724
1866 0.005 9.33 1 985.5764160813864 927.3207808000047 927.5133093756565 1081.008201801944 1085.489079071987 1089.931466460841 1022.64013632154 429.5703274847827 1048.694821869115 293.0108344073035
1867 0.005 9.335000000000001 1 985.57889035011 927.3254799615537 927.5180115143864 1081.00811417132 1085.488778170396 1089.931131510119 1022.640993482871 429.5860227743493 1048.694833689369 293.0108344121257
1868 0.005 9.34 1 985.5813494300857 927.3301666603056 927.5227012044227 1081.008213372236 1085.489084305095 1089.931466523345 1022.641752733042 429.6016901045891 1048.695026360294 293.0108344170317
1869 0.005 9.345000000000001 1 985.5838107945228 927.3348412196671 927.5273787181043 1081.00812657146 1085.488784150848 1089.931132387368 1022.642607085485 429.617330674236 1048.695041172475 293.0108344218336
1870 0.005 9.35 1 985.5862568602403 927.3395033952501 927.5320438653271 1081.008225200364 1085.489089643554 1089.931467170492 1022.64336274953 429.6329433536313 1048.695232816666 293.0108344266488
1871 0.005 9.355 1 985.5887058768424 927.3441535023769 927.5366969016612 1081.00813683656 1085.488788167673 1089.9311319167 1022.644212481787 429.6485291887296 1048.695246637479 293.0108344313513
1872 0.005 9.359999999999999 1 985.5911392027551 927.3487912909127 927.5413376366156 1081.008236279049 1085.489095108102 1089.931467640299 1022.6449636301 429.664087035926 1048.695437949581 293.0108344361179
1873 0.005 9.365 1 985.5935749729182 927.3534170821829 927.5459663372151 1081.008148455423 1085.488793578894 1089.931132207414 1022.645809213346 429.6796185270903 1048.695448974152 293.010834440746
1874 0.005 9.370000000000001 1 985.5959950352093 927.3580306330572 927.5505828128889 1081.008247004001 1085.489099395936 1089.931467536168 1022.64655656183 429.6951218058055 1048.695637529228 293.0108344454081
1875 0.005 9.375 1 985.5984174667957 927.3626322547767 927.5551873226424 1081.008158724573 1085.488797771289 1089.931131892417 1022.64739775199 429.7105980989404 1048.695644609566 293.0108344500035
1876 0.005 9.380000000000001 1 985.6008249464046 927.3672217015072 927.5597796751513 1081.008258487565 1085.489105103816 1089.931468520899 1022.64814107741 429.7260496710746 1048.695834880019 293.0108344547004
1877 0.005 9.385 1 985.6032357763595 927.3717992750762 927.5643601164815 1081.008171018027 1085.488803714693 1089.931132857962 1022.648978260498 429.7414731241807 1048.695844522191 293.0108344592914
1878 0.005 9.390000000000001 1 985.6056307373883 927.3763647375656 927.5689284691096 1081.008270216888 1085.489110302356 1089.931468572508 1022.649717170631 429.756868013831 1048.696033124945 293.010834463993
1879 0.005 9.395 1 985.6080285332541 927.3809184128571 927.5734849928934 1081.008181649039 1085.48880843489 1089.931132850145 1022.650549771903 429.772235806853 1048.696043828415 293.01083446861
1880 0.005 9.4 1 985.6104119963551 927.3854600553173 927.5780295006442 1081.008282342081 1085.48911579721 1089.931468740499 1022.651285382641 429.7875756764247 1048.696234909058 293.0108344733244
1881 0.005 9.404999999999999 1 985.6127972850325 927.3899899759017 927.5825622472843 1081.008192921598 1085.488812771053 1089.93113242442 1022.652114773763 429.8028887143912 1048.696243106061 293.0108344778985
1882 0.005 9.41 1 985.6151680631938 927.3945079300817 927.5870830472995 1081.008292863303 1085.489120509633 1089.93146925438 1022.652846275322 429.8181740981824 1048.696432599751 293.0108344826243
1883 0.005 9.415000000000001 1 985.6175412828043 927.3990142346489 927.5915921579402 1081.008204084563 1085.488818160158 1089.931133019821 1022.653671770314 429.833432874333 1048.696441648544 293.0108344872603
1884 0.005 9.42 1 985.6198996239693 927.4035086410352 927.5960893857973 1081.008303617385 1085.489125279382 1089.931469731934 1022.654399324939 429.8486641390405 1048.696628809364 293.0108344919653
1885 0.005 9.425000000000001 1 985.6222599295371 927.4079914647251 927.600574996784 1081.008214936377 1085.488823304627 1089.931133211723 1022.655221465406 429.8638689313044 1048.696636360846 293.0108344965309
1886 0.005 9.43 1 985.6246054732497 927.4124624595476 927.6050487935811 1081.008314602208 1085.489130206272 1089.931469775045 1022.655944973931 429.8790464030283 1048.696824044473 293.0108345011847
1887 0.005 9.435 1 985.6269538175634 927.4169219421642 927.609511042048 1081.008225993799 1085.488828202986 1089.931133759873 1022.65676309158 429.8941962513697 1048.696831505533 293.0108345057806
1888 0.005 9.44 1 985.6292868832381 927.4213696611774 927.6139615424343 1081.00832490196 1085.489134678371 1089.931469781391 1022.657481965208 429.9093191673654 1048.697017886863 293.0108345104383
1889 0.005 9.445 1 985.631623644675 927.4258059408492 927.618400567887 1081.008237211998 1085.488832984154 1089.931133670575 1022.658296150772 429.9244161814786 1048.697025025981 293.010834514978
1890 0.005 9.450000000000001 1 985.6339450385905 927.4302305250404 927.6228279134235 1081.008335947685 1085.489139713142 1089.93147018306 1022.659011369925 429.9394862191179 1048.697212571551 293.0108345196181
1891 0.005 9.455 1 985.6362697251456 927.4346437333418 927.627243846739 1081.00824764582 1085.488837671376 1089.931133510402 1022.65982176318 429.9545301534105 1048.69721829725 293.0108345241338
1892 0.005 9.460000000000001 1 985.6385784259051 927.4390453119066 927.6316481665447 1081.00834631953 1085.48914455834 1089.931470522417 1022.660532687588 429.9695471271997 1048.697403537761 293.0108345287356
1893 0.005 9.465 1 985.6408909536985 927.4434355854579 927.6360411432644 1081.008258756225 1085.488843196975 1089.931134625888 1022.661338874415 429.9845380699803 1048.69741033791 293.0108345332578
1894 0.005 9.470000000000001 1 985.6431881138157 927.4478142913516 927.6404225726496 1081.008356992504 1085.489149296189 1089.931470917904 1022.662045909694 429.9995020374781 1048.697595991823 293.0108345378802
1895 0.005 9.475 1 985.645488050542 927.4521817542178 927.6447927210879 1081.00826951945 1085.488848276601 1089.931135098547 1022.66284780812 430.0144401332229 1048.697601638081 293.0108345424188
1896 0.005 9.48 1 985.6477738068422 927.4565377242085 927.6491513932318 1081.008368216611 1085.489154504502 1089.931470894719 1022.663551457217 430.0293514608766 1048.697786109145 293.0108345470289
1897 0.005 9.484999999999999 1 985.650062294696 927.4608825135166 927.6534988483986 1081.008280510502 1085.488852725597 1089.931134826652 1022.664351712922 430.0442369964137 1048.697792745228 293.0108345515771
1898 0.005 9.49 1 985.6523358197145 927.4652158718441 927.6578348903522 1081.008379089286 1085.489159374603 1089.931471292946 1022.665052109165 430.0590957600535 1048.697976726243 293.0108345562494
1899 0.005 9.495000000000001 1 985.6546131039714 927.4695381267428 927.6621597898969 1081.008292005831 1085.488858012977 1089.931135222882 1022.665846937882 430.073929017077 1048.697984436391 293.0108345608807
1900 0.005 9.5 1 985.6568746943993 927.4738490120295 927.6664733391237 1081.008388972088 1085.489163157429 1089.931470847044 1022.666542987584 430.0887355469389 1048.698166391728 293.0108345655584
1901 0.005 9.505000000000001 1 985.6591399277996 927.4781488560271 927.6707758117773 1081.008302494048 1085.488863222721 1089.931136069369 1022.66733413969 430.1035164171058 1048.698172096545 293.0108345700979
1902 0.005 9.51 1 985.6613894499972 927.4824373989276 927.6750669987996 1081.008399616633 1085.48916816766 1089.931471628523 1022.668026491005 430.118270726178 1048.698353745107 293.0108345747475
1903 0.005 9.515000000000001 1 985.6636426520158 927.4867149637597 927.6793471675468 1081.008312696642 1085.488867886104 1089.931136385822 1022.668813545816 430.1329995178384 1048.698355832295 293.0108345793266
1904 0.005 9.52 1 985.6658807775982 927.4909812922691 927.6836161244149 1081.008410355165 1085.489173380204 1089.931472019037 1022.669501845781 430.1476991262651 1048.698538529841 293.010834583982
1905 0.005 9.525 1 985.6681225071574 927.4952367155375 927.6878741299278 1081.008322948114 1085.488872171641 1089.931136044179 1022.670284857355 430.1623765491772 1048.698542692591 293.0108345884873
1906 0.005 9.529999999999999 1 985.6703488743219 927.4994809704627 927.6921209907808 1081.008421268604 1085.489178186021 1089.931472217553 1022.670969829193 430.1770271074521 1048.698723900538 293.0108345930413
1907 0.005 9.535 1 985.6725794161732 927.5037143913485 927.6963569732999 1081.008333526162 1085.488876577209 1089.931136443385 1022.671750020243 430.1916523597073 1048.698729043605 293.0108345974893
1908 0.005 9.540000000000001 1 985.6747951697588 927.5079367112023 927.7005818766282 1081.008432352191 1085.489183402193 1089.931472817792 1022.67243139043 430.2062511785116 1048.698911029095 293.0108346020107
1909 0.005 9.545 1 985.677014173612 927.5121482492808 927.7047959602999 1081.008344369722 1085.488881833717 1089.931137050771 1022.673207737497 430.2208247983419 1048.698915924589 293.0108346064694
1910 0.005 9.550000000000001 1 985.6792176331363 927.5163487444155 927.7089990202408 1081.008441987405 1085.489187564318 1089.931472592693 1022.673885416836 430.23537215049 1048.699093795438 293.0108346110318
1911 0.005 9.555 1 985.6814255457203 927.5205385317871 927.7131913308169 1081.008355196152 1085.48888708849 1089.931137518828 1022.674658175576 430.2498959264539 1048.699100526891 293.0108346155486
1912 0.005 9.56 1 985.6836171893858 927.5247173370398 927.7173726813677 1081.008452400341 1085.489192509571 1089.931473124688 1022.675331575809 430.2643929624705 1048.699277957818 293.0108346201685
1913 0.005 9.565 1 985.6858132557617 927.528885488935 927.7215433414765 1081.008364949127 1085.488891243157 1089.931137054173 1022.67610013505 430.2788647679273 1048.699279950634 293.0108346246929
1914 0.005 9.57 1 985.6879940276842 927.533042728142 927.7257031054528 1081.008463511793 1085.489197411782 1089.931473354605 1022.676770398303 430.2933102833376 1048.699460443697 293.0108346292945
1915 0.005 9.575000000000001 1 985.6901788088101 927.537189361955 927.7298522329689 1081.008375498066 1085.488895854693 1089.931137426182 1022.677535333594 430.3077307627199 1048.699462507363 293.0108346337714
1916 0.005 9.58 1 985.6923485622501 927.5413251440401 927.7339905254815 1081.00847397852 1085.489202051071 1089.931473900079 1022.67820225751 430.3221253482371 1048.699641831101 293.0108346383362
1917 0.005 9.585000000000001 1 985.6945222166858 927.5454503918793 927.7381182467267 1081.008385570161 1085.48890015984 1089.931137335946 1022.678964103766 430.3364950673154 1048.699643183005 293.0108346428089
1918 0.005 9.59 1 985.6966804159758 927.5495648478487 927.7422351961339 1081.008483326606 1085.489206014305 1089.931473906331 1022.679627224459 430.3508388315518 1048.699821792499 293.0108346473758
1919 0.005 9.595000000000001 1 985.6988429299831 927.5536688198839 927.7463416259577 1081.00839560536 1085.488905084069 1089.931137842494 1022.680385100185 430.3651579784989 1048.699821872938 293.0108346517832
1920 0.005 9.6 1 985.7009900638003 927.5577620594795 927.7504373436451 1081.00849267173 1085.489209986937 1089.931473381615 1022.681044276673 430.3794512707738 1048.700000349846 293.0108346562619
1921 0.005 9.605 1 985.7031420272924 927.5618448921745 927.7545226135062 1081.00840514455 1085.48890940533 1089.931138186938 1022.681798562771 430.3937199992154 1048.700003017722 293.0108346607085
1922 0.005 9.609999999999999 1 985.7052779602421 927.5659170518454 927.7585972319224 1081.008502824429 1085.489214643795 1089.93147392611 1022.682454150975 430.4079629718894 1048.700177806097 293.010834665241
1923 0.005 9.615 1 985.7074180417552 927.5699788640942 927.7626614640801 1081.008414818589 1085.48891346356 1089.931137957442 1022.683205029085 430.4221814681036 1048.70017826933 293.010834669659
1924 0.005 9.620000000000001 1 985.7095431123902 927.5740300680279 927.7667151075656 1081.008513149837 1085.489219699951 1089.931474688692 1022.683857337162 430.4363743301909 1048.700355195077 293.010834674128
1925 0.005 9.625 1 985.7116726569423 927.5780709843654 927.7707584228996 1081.008424749592 1085.488917997543 1089.931138120012 1022.684604756399 430.4505427789901 1048.700356676731 293.0108346784769
1926 0.005 9.630000000000001 1 985.7137874696894 927.5821013547363 927.7747912164681 1081.00852359441 1085.489224690652 1089.931475175805 1022.685253868847 430.4646854426086 1048.700533459548 293.0108346829534
1927 0.005 9.635 1 985.7159053518961 927.5861214930733 927.7788137384844 1081.008434549023 1085.48892269007 1089.931138530493 1022.685997213537 430.4788039722426 1048.700532344158 293.0108346873356
1928 0.005 9.640000000000001 1 985.7180093437197 927.5901311462944 927.7828257955114 1081.008533432188 1085.489228995381 1089.93147499671 1022.686642696302 430.492896835231 1048.700710918758 293.0108346917921
1929 0.005 9.645 1 985.7201165146018 927.5941306419279 927.7868276534871 1081.008445302424 1085.488927734277 1089.931138968415 1022.687383119833 430.5069656382037 1048.700708130003 293.0108346961353
1930 0.005 9.65 1 985.7222095927807 927.5981197030661 927.7908190986542 1081.008543544991 1085.489233351179 1089.931475386366 1022.68802481049 430.5210092132823 1048.700887003151 293.0108347005699
1931 0.005 9.654999999999999 1 985.7243060859224 927.6020986495956 927.7948003941104 1081.008454495087 1085.488931610707 1089.931139108193 1022.688760894445 430.5350286874796 1048.700882860127 293.0108347048991
1932 0.005 9.66 1 985.7263882561109 927.6060672285284 927.7987713429231 1081.008553175789 1085.489237902191 1089.931475719269 1022.689398773412 430.5490228933509 1048.701060417822 293.0108347093271
1933 0.005 9.665000000000001 1 985.7284735020843 927.6100257533003 927.8027321983521 1081.008463494956 1085.488935305307 1089.931139244893 1022.690131618724 430.5629931703511 1048.701056541627 293.0108347136335
1934 0.005 9.67 1 985.73054482995 927.6139739701349 927.8066827679116 1081.008562429778 1085.489242138033 1089.931475654669 1022.690766315125 430.5769383010025 1048.701232372458 293.0108347180351
1935 0.005 9.675000000000001 1 985.7326197217145 927.6179121940264 927.8106233033263 1081.008473712633 1085.488940033146 1089.93113942901 1022.691496382628 430.5908595324539 1048.701229204505 293.0108347223128
1936 0.005 9.68 1 985.7346811908548 927.6218401697975 927.814553614883 1081.008572157481 1085.489246330933 1089.931475841805 1022.692128208629 430.6047555299775 1048.701405098626 293.0108347266352
1937 0.005 9.685 1 985.7367457883946 927.6257582116579 927.8184739536692 1081.008483705222 1085.488944802653 1089.931140004445 1022.69285471848 430.6186277810064 1048.70139984437 293.0108347308307
1938 0.005 9.69 1 985.7387957819956 927.6296660614918 927.8223841188683 1081.008581954043 1085.48925090213 1089.931476313749 1022.693482616858 430.6324750870244 1048.701573891288 293.0108347351456
1939 0.005 9.695 1 985.7408495365149 927.6335640361251 927.8262843722974 1081.008493407863 1085.488949107298 1089.931140284317 1022.694206066397 430.6462986955754 1048.701570717145 293.0108347394274
1940 0.005 9.700000000000001 1 985.7428890191158 927.6374518741724 927.8301745099519 1081.008590639387 1085.489254248216 1089.931476013906 1022.694830875417 430.6600973709895 1048.701743265165 293.0108347438749
1941 0.005 9.705 1 985.7449325420387 927.6413298796217 927.8340547820646 1081.008502309165 1085.488953085271 1089.931140369868 1022.695550380572 430.6738697381596 1048.701740241979 293.0108347481977
1942 0.005 9.710000000000001 1 985.7469616562765 927.6451978033066 927.837924992749 1081.008599917506 1085.489258578109 1089.931476102055 1022.696171544058 430.6876183194374 1048.701913335158 293.0108347525747
1943 0.005 9.715 1 985.7489953338015 927.6490559693648 927.8417854081655 1081.008513814397 1085.488959158017 1089.931141793018 1022.696888257864 430.7013439158795 1048.701909735849 293.0108347568048
1944 0.005 9.720000000000001 1 985.7510141533802 927.6529041108176 927.8456358184501 1081.008610575134 1085.489263238062 1089.931476390451 1022.697506471092 430.7150451965801 1048.702082760157 293.0108347611271
1945 0.005 9.725 1 985.753037133596 927.6567425547406 927.8494764924922 1081.008522241112 1085.488962284267 1089.931140850045 1022.69821975098 430.7287229483482 1048.702077652649 293.0108347653205
1946 0.005 9.73 1 985.7550455498011 927.6605710307791 927.8533072175253 1081.008618947666 1085.489266710232 1089.931476075536 1022.698834367518 430.7423763640297 1048.70224939025 293.010834769661
1947 0.005 9.734999999999999 1 985.7570582058624 927.6643898627551 927.8571282651493 1081.008530703756 1085.488965810278 1089.931140822124 1022.699543845973 430.7560065531883 1048.70224456003 293.0108347739245
1948 0.005 9.74 1 985.7590560881188 927.6681987818041 927.8609394167808 1081.008627653116 1085.489271303403 1089.931476841961 1022.700154889583 430.7696122871959 1048.70241553856 293.0108347783246
1949 0.005 9.745000000000001 1 985.7610588072797 927.6719981142766 927.8647409476088 1081.008541208805 1085.488971380914 1089.931141933716 1022.700861463218 430.783194847391 1048.702412191609 293.0108347825981
1950 0.005 9.75 1 985.7630467553215 927.6757876031298 927.8685326492256 1081.008637114581 1085.489274894287 1089.931476399978 1022.701469483834 430.7967530058548 1048.702582013783 293.010834786924
1951 0.005 9.755000000000001 1 985.7650391083043 927.6795675629912 927.8723147886875 1081.008550890856 1085.488975505569 1089.931142009566 1022.702172907995 430.8102880169789 1048.702577360465 293.0108347911583
1952 0.005 9.76 1 985.7670162583087 927.6833377124492 927.8760871399919 1081.008646560868 1085.489279376302 1089.931476901413 1022.702777132946 430.8237985782196 1048.702749400888 293.0108347954666
1953 0.005 9.765000000000001 1 985.7689988354144 927.6870983864537 927.8798499774817 1081.008559728245 1085.488979511491 1089.931142398838 1022.703477164262 430.8372860367563 1048.702743189109 293.0108347996668
1954 0.005 9.77 1 985.7709666552939 927.6908493133011 927.8836030900579 1081.008656066111 1085.489283883273 1089.931477031572 1022.704078355234 430.8507493095005 1048.702912282764 293.0108348039595
1955 0.005 9.775 1 985.7729382631547 927.6945908153531 927.8873467421993 1081.008567908893 1085.488982627617 1089.931141635197 1022.704775218771 430.8641896426568 1048.702904353309 293.0108348081222
1956 0.005 9.779999999999999 1 985.7748958583651 927.6983226299863 927.8910807281587 1081.008665506103 1085.489288500669 1089.931478312349 1022.705373530126 430.8776057914611 1048.703075330488 293.0108348124085
1957 0.005 9.785 1 985.7768580736195 927.7020450815733 927.8948053101985 1081.00857815091 1085.48898761635 1089.931142721895 1022.706067317125 430.8909989404942 1048.703069518208 293.0108348166351
1958 0.005 9.790000000000001 1 985.7788060373888 927.7057578994255 927.8985202805819 1081.008674673137 1085.489292339398 1089.931478037667 1022.706662217899 430.9043680441944 1048.703238890957 293.0108348209851
1959 0.005 9.795 1 985.7807582295297 927.7094614022565 927.9022259012353 1081.008586188907 1085.488991098198 1089.931142569161 1022.70735181321 430.9177142838815 1048.70323183464 293.0108348252504
1960 0.005 9.800000000000001 1 985.7826961479024 927.7131553290535 927.9059219655845 1081.008684019654 1085.489297045101 1089.931478694676 1022.707943493189 430.9310375718896 1048.703401747461 293.010834829578
1961 0.005 9.805 1 985.784638101882 927.7168399842399 927.9096087241086 1081.008595877288 1085.488995788822 1089.931143177144 1022.708630497268 430.9443377554808 1048.703394197956 293.0108348337756
1962 0.005 9.81 1 985.7865659912527 927.7205151144628 927.9132859772856 1081.00869324897 1085.489300791298 1089.931478304636 1022.709219716006 430.9576138837991 1048.703561984127 293.0108348380948
1963 0.005 9.815 1 985.7884983031822 927.724181036524 927.9169539866621 1081.008605147186 1085.488999779222 1089.931143158542 1022.709903685777 430.9708671870682 1048.70355287363 293.0108348423084
1964 0.005 9.82 1 985.7904164069722 927.7278374862943 927.9206125447407 1081.008702432079 1085.489304791322 1089.931478764137 1022.710489372784 430.9840966078486 1048.703722561148 293.0108348466143
1965 0.005 9.825000000000001 1 985.7923391950434 927.7314847824269 927.9242619119016 1081.008614406604 1085.48900422612 1089.931143780057 1022.711169951041 430.9973034354648 1048.703714734237 293.0108348507724
1966 0.005 9.83 1 985.7942480074263 927.7351226628565 927.9279018850206 1081.008711928517 1085.489309237605 1089.931478947483 1022.71175248243 431.0104864993716 1048.703884058981 293.0108348550368
1967 0.005 9.835000000000001 1 985.7961608321501 927.7387514374856 927.9315327162136 1081.008622572751 1085.489007466578 1089.931143356298 1022.712429299509 431.0236470353192 1048.703874480164 293.0108348592121
1968 0.005 9.84 1 985.7980597158311 927.7423708515473 927.9351542064954 1081.008721149402 1085.489313904095 1089.931479757019 1022.713009147235 431.036783947237 1048.704043573675 293.0108348634789
1969 0.005 9.845000000000001 1 985.7999631566964 927.7459812163081 927.9387666101244 1081.008632415918 1085.48901185399 1089.93114397962 1022.713683611943 431.049898376686 1048.704035541023 293.0108348676186
1970 0.005 9.85 1 985.8018523333316 927.7495822671611 927.942369722756 1081.008729499156 1085.48931723131 1089.931479507458 1022.714259931645 431.0629892731034 1048.704203004518 293.0108348718464
1971 0.005 9.855 1 985.8037459527658 927.7531743217953 927.9459638022111 1081.008640628069 1085.489015388497 1089.931143776225 1022.714931241995 431.0760578241029 1048.704191826053 293.0108348759759
1972 0.005 9.859999999999999 1 985.8056251803504 927.7567571150005 927.9495486426156 1081.008737607994 1085.489320853086 1089.931479593435 1022.715504279133 431.0891029258132 1048.704356823959 293.0108348801922
1973 0.005 9.865 1 985.8075086371748 927.7603309642927 927.9531245031491 1081.008649553658 1085.48902020073 1089.931145020543 1022.716172616191 431.102125752002 1048.704345902666 293.010834884312
1974 0.005 9.870000000000001 1 985.8093786466288 927.7638956085476 927.9566911775858 1081.008746661934 1085.489325408126 1089.93147983915 1022.716742269199 431.1151251656387 1048.704513652235 293.0108348884959
1975 0.005 9.875 1 985.811253363514 927.7674513592438 927.9602489222673 1081.008658416104 1085.489023731099 1089.931144329441 1022.71740713876 431.1281026848928 1048.704502646225 293.0108348925781
1976 0.005 9.880000000000001 1 985.8131136000877 927.7709979488594 927.9637975324684 1081.008754702533 1085.489328527678 1089.931480042447 1022.717973355559 431.1410568263981 1048.704668238923 293.0108348967671
1977 0.005 9.885 1 985.8149790691153 927.7745357026241 927.9673372651672 1081.008667436412 1085.489028437665 1089.931145467074 1022.718635549565 431.1539887929063 1048.704658153435 293.0108349008793
1978 0.005 9.890000000000001 1 985.8168296880904 927.7780643465411 927.9708679110665 1081.008764048779 1085.4893330892 1089.931480210057 1022.719198856443 431.1668975202049 1048.704822441178 293.0108349051154
1979 0.005 9.895 1 985.8186863939466 927.7815842079353 927.9743897394349 1081.008676833646 1085.489032752908 1089.931145639871 1022.719858323064 431.1797842296045 1048.70481306167 293.0108349092569
1980 0.005 9.9 1 985.8205273744559 927.7850950098549 927.9779025273099 1081.008773119162 1085.489337072793 1089.931480390105 1022.720418837898 431.1926478266179 1048.704977930555 293.0108349135319
1981 0.005 9.904999999999999 1 985.8223745008008 927.7885970784811 927.9814065459587 1081.00868538657 1085.489036576191 1089.931145789515 1022.72107527794 431.2054894984327 1048.704967015585 293.0108349176623
1982 0.005 9.91 1 985.824206366829 927.7920901369355 927.9849015769104 1081.008781204594 1085.489340695481 1089.931480842009 1022.721632684326 431.2183081585513 1048.705131341624 293.0108349218498
1983 0.005 9.915000000000001 1 985.8260434047151 927.7955745130039 927.9883878911987 1081.008694557074 1085.489041124691 1089.931146207131 1022.722286065457 431.2311049233993 1048.70512005995 293.0108349259267
1984 0.005 9.92 1 985.8278664585341 927.7990499285888 927.9918652658644 1081.00878976193 1085.489344129989 1089.931480614193 1022.72284054837 431.2438787277453 1048.705284314659 293.010834930126
1985 0.005 9.925000000000001 1 985.8296947227755 927.802516710809 927.9953339700551 1081.008703261596 1085.489045047636 1089.931146476962 1022.723491004594 431.2566307648419 1048.705271976068 293.0108349342422
1986 0.005 9.93 1 985.8315083302454 927.8059745823422 927.9987937872253 1081.008799086159 1085.489348879515 1089.931481095624 1022.724042494828 431.2693599024811 1048.705436137691 293.0108349384728
1987 0.005 9.935 1 985.8333278034995 927.8094238808363 928.0022449933006 1081.008711969307 1085.489048894489 1089.931146586878 1022.72469038774 431.2820673517579 1048.705425537383 293.0108349425122
1988 0.005 9.94 1 985.8351322662534 927.8128643138281 928.0056873543355 1081.008807582339 1085.489352533898 1089.931481026909 1022.725239081243 431.2947580277415 1048.705588556644 293.0108349466066
1989 0.005 9.945 1 985.8369418095826 927.8162962184635 928.0091211525161 1081.008719316776 1085.489051762351 1089.931146506014 1022.725883598099 431.3074240015093 1048.705574318938 293.0108349505372
1990 0.005 9.950000000000001 1 985.8387374683588 927.8197193110325 928.0125461625722 1081.008816553038 1085.489357213568 1089.931481987219 1022.72642935785 431.3200659917865 1048.705737883274 293.0108349545118
1991 0.005 9.955 1 985.8405378541999 927.8231339250312 928.015962652765 1081.008727994124 1085.48905559016 1089.931146391256 1022.727071009938 431.3326857602452 1048.705723334525 293.0108349583822
1992 0.005 9.960000000000001 1 985.8423244706522 927.8265397797144 928.0193704078773 1081.008824774663 1085.489360890521 1089.931481888788 1022.727613512196 431.3452825086603 1048.705887442937 293.0108349623619
1993 0.005 9.965 1 985.8441165700555 927.8299372074351 928.0227696969987 1081.00873688241 1085.489059571413 1089.931146743057 1022.72825234832 431.3578576349938 1048.705871769691 293.0108349662313
1994 0.005 9.970000000000001 1 985.8458943094427 927.8333259181206 928.0261602973397 1081.008832902679 1085.489364375759 1089.931481975648 1022.728791665806 431.3704103487617 1048.706036151692 293.0108349702114
1995 0.005 9.975 1 985.8476759231175 927.8367062432631 928.0295424721143 1081.008743707228 1085.4890621828 1089.931146294218 1022.729426680632 431.3829415709729 1048.706018387475 293.010834974118
1996 0.005 9.98 1 985.8494444629124 927.8400779036988 928.0329160069567 1081.008840947522 1085.489368402576 1089.9314826384 1022.729963280549 431.3954502616392 1048.706182071314 293.0108349781225
1997 0.005 9.984999999999999 1 985.8512185927299 927.8434412335232 928.0362811724362 1081.008752664726 1085.489066478248 1089.931146837933 1022.730596139957 431.4079376600611 1048.706168298988 293.0108349820394
1998 0.005 9.99 1 985.8529781730533 927.8467959434081 928.0396377412304 1081.008849758803 1085.489372305155 1089.931482612107 1022.731130303098 431.4204025732413 1048.706329348485 293.01083498608
1999 0.005 9.995000000000001 1 985.8547432302514 927.8501423696651 928.042985991631 1081.008760816634 1085.489069900881 1089.931146545056 1022.731760300966 431.4328463471953 1048.706315777334 293.0108349900342
2000 0.005 10 1 985.8564940844973 927.853480225572 928.0463256911564 1081.008857743358 1085.489375710746 1089.931482795264 1022.732291832011 431.4452677988102 1048.70647794624 293.0108349941417
2001 0.005 10.005 1 985.8582496829226 927.8568098421428 928.0496571195409 1081.00876881453 1085.489073983938 1089.931147374677 1022.732919126674 431.4576681728602 1048.706461779904 293.010834998148
2002 0.005 10.01 1 985.8599922042264 927.8601309420781 928.052980050117 1081.00886578497 1085.489379371398 1089.931483139529 1022.73344744354 431.4700489316402 1048.706624750631 293.0108350022787
2003 0.005 10.015 1 985.861739667182 927.8634438520348 928.0562947570171 1081.008777247911 1085.489077837181 1089.931147504449 1022.734071426378 431.4824076770328 1048.706611322803 293.0108350062748
2004 0.005 10.02 1 985.8634729003502 927.8667482808211 928.059601003966 1081.008874470829 1085.489383547313 1089.931483487458 1022.734596560544 431.4947429138564 1048.706770215204 293.010835010375
2005 0.005 10.025 1 985.8652110153594 927.8700445655594 928.0628990724236 1081.008785444534 1085.489081494482 1089.931147642461 1022.735217846349 431.5070570981622 1048.706755090511 293.0108350143904
2006 0.005 10.03 1 985.8669352374394 927.8733324187784 928.066188732941 1081.008881701883 1085.489386607036 1089.931483542232 1022.735740294706 431.5193492398209 1048.706915341123 293.01083501851
2007 0.005 10.035 1 985.8686655623407 927.8766121770605 928.0694702602059 1081.00879321191 1085.489085035611 1089.931147542179 1022.736358743605 431.5316204206063 1048.706899394562 293.0108350225078
2008 0.005 10.04 1 985.8703812720777 927.8798835509077 928.0727434304698 1081.008889385114 1085.489389908976 1089.931483615934 1022.736878309966 431.5438696435134 1048.707058761309 293.0108350265554
2009 0.005 10.045 1 985.8721022222984 927.8831468744922 928.0760085098811 1081.008801047014 1085.489088953223 1089.931148182762 1022.737493967722 431.5560980458278 1048.707040645668 293.0108350304615
2010 0.005 10.05 1 985.8738092580251 927.8864018626422 928.0792652796363 1081.00889778676 1085.489393942751 1089.931483816806 1022.738011276769 431.5683045700997 1048.707200172616 293.0108350344772
2011 0.005 10.055 1 985.8755212678465 927.8896488457167 928.082514004653 1081.008809198472 1085.489092337932 1089.931148025574 1022.738624425107 431.580490297601 1048.707182238511 293.0108350383945
2012 0.005 10.06 1 985.8772204852648 927.8928875418612 928.0857544701589 1081.008905999073 1085.489397448727 1089.931483971151 1022.739138812892 431.5926542638343 1048.707343195023 293.0108350424104
2013 0.005 10.065 1 985.878924809825 927.8961182782858 928.0889869370918 1081.008816818813 1085.489095247851 1089.931148009112 1022.739749010593 431.6047975275713 1048.707323100064 293.0108350463236
2014 0.005 10.07 1 985.8806151006652 927.8993407740567 928.0922111872137 1081.008914388263 1085.48940150186 1089.93148473146 1022.740261031168 431.6169199796173 1048.707484180719 293.0108350503293
2015 0.005 10.075 1 985.8823110543502 927.902555358374 928.0954274885804 1081.008825605072 1085.489099714474 1089.931148576848 1022.74086893839 431.6290214780723 1048.707465914861 293.01083505423
[truncated: 195,344 more chars]
