# Supplementary material for: Thermocouple Sensor Response in Hot Airstream
Source: Sensors (Basel). 2025 Jul 26;25(15):4634. doi: 10.3390/s25154634 (PMC12349096; doi:10.3390/s25154634)
Supplement: Supplementary file 1 [file sensors-25-04634-s001.zip › report-file-tc_11bR14.out]

"report-file-tc"
"Time Step" "delta-time etc.."
("TimeStep" "delta-time" "flow-time" "iters-per-timestep" "t_1" "t_sensor" "t0" "t1" "t2" "t3" "ty_1" "ty_10" "ty1" "ty10")
0 0.005 0 0 292.9999999999998 292.9999999999999 292.9999999999998 292.9999999999998 292.9999999999998 292.9999999999998 292.9999999999998 292.9999999999998 292.9999999999998 292.9999999999998
1 0.005 0.005 20 329.2760627657202 293.1634374785639 293.0950395343919 554.5565765842971 639.6123735692821 730.5623099155375 401.8239753796929 301.2602093733257 483.5389452992929 318.8272416819376
2 0.005 0.01 20 461.4893482442027 293.9458238263819 293.6015274932825 1010.520017822479 1048.340946790828 1068.397957658382 649.9725012834115 316.1403555572817 926.8944271253217 379.250370098852
3 0.005 0.015 20 538.4410405794113 295.3122958161109 294.6462140621964 1092.011578142085 1094.392458846415 1095.690502108584 851.1555285560798 320.3625974442933 1070.538422087091 362.45159815163
4 0.005 0.02 20 580.5368327079423 297.0434232682155 296.145998732546 1095.223426600345 1095.996668817147 1096.651889635076 950.9292694757479 315.9358499273017 1083.635392807195 334.6159228644111
5 0.005 0.025 20 626.8914101485609 298.9782924145963 297.9587553415016 1095.136332281113 1095.906645337567 1096.647998905029 995.8245396869158 310.3693997345358 1081.469722062037 317.5324576082969
6 0.005 0.03 20 667.6501958103373 301.0573392299572 299.9719354463928 1095.016808098883 1095.811295701704 1096.618223469953 1016.445975269868 306.1120242274059 1080.167838690085 307.9968450281518
7 0.005 0.035 20 698.0862479452433 303.2620750752222 302.1196593063782 1094.93082064989 1095.744418385444 1096.60245273537 1025.780265865686 303.0740745435076 1079.419810051011 302.5736265068666
8 0.005 0.04 20 689.5629492700342 305.5671648120269 304.3654147311806 1094.866257991691 1095.694816153839 1096.58952385196 1030.566807883607 300.7333157262677 1078.869221266581 299.3712426797811
9 0.005 0.045 20 670.431878248047 307.9449591805605 306.6856821348022 1094.823927596617 1095.663940235486 1096.58545914303 1033.606680590023 298.8558096342773 1078.434506656921 297.4021485031138
10 0.005 0.05 20 661.508943874403 310.3725176885494 309.0620332350123 1094.797540591587 1095.644932921175 1096.583804247502 1035.515571256157 297.4024900464782 1078.175745653696 296.147492807919
11 0.005 0.055 20 660.9522418883969 312.8346650857419 311.4792028277133 1094.786869932087 1095.637741778145 1096.583716149809 1036.478079246843 296.3351464796194 1078.110579071309 295.3201338423737
12 0.005 0.06 20 662.3262796008037 315.3215781139821 313.9253088226251 1094.784432649666 1095.635471227802 1096.582641676521 1036.775278694175 295.5938580204157 1078.173025416598 294.7531214948227
13 0.005 0.065 20 663.5207178510312 317.8265976804519 316.3920193700803 1094.787531074434 1095.637622477736 1096.582807719337 1036.723052970021 295.0945539983378 1078.278646351973 294.3493128356276
14 0.005 0.07000000000000001 20 664.4471101536094 320.3449503823644 318.8739058668352 1094.791157416207 1095.639840764343 1096.582264038744 1036.532253199699 294.7507119798385 1078.380987083154 294.0528714897953
15 0.005 0.075 20 665.3669833219941 322.8731269667076 321.3675031882925 1094.796418285755 1095.643657326167 1096.58290275523 1036.313349442152 294.5007205465735 1078.464895181281 293.8305441465178
16 0.005 0.08 20 666.4505811565032 325.4086008714861 323.8705276829019 1094.800139448023 1095.646012910146 1096.582526583494 1036.113170194652 294.3114261134938 1078.527753762521 293.6608849876379
17 0.005 0.08500000000000001 20 667.7228241071474 327.9495859784174 326.3813818792873 1094.804202741677 1095.649111769413 1096.582968961863 1035.950541677994 294.1656018844705 1078.573174568391 293.5290511531912
18 0.005 0.09 17 669.1449298564481 330.4949139097124 328.8989540502283 1094.80953134367 1095.654216504968 1096.587173877295 1035.852990057791 294.052964393807 1078.602974952716 293.4255121016716
19 0.005 0.095 15 670.6439086005927 333.0436258969224 331.4223131470451 1094.80980854491 1095.65313447682 1096.583742980206 1035.788173626742 293.9659925903011 1078.621791929951 293.3431317752235
20 0.005 0.1 14 672.1771727310825 335.5948742763386 333.9505625579117 1094.81002343157 1095.652792084881 1096.582613530458 1035.744296817684 293.8988901008026 1078.635948878174 293.2772073720097
21 0.005 0.105 13 673.727568570533 338.1479167976185 336.4828381514455 1094.817339778071 1095.660941214234 1096.590266716438 1035.719905940773 293.8473255750245 1078.652584746124 293.2242188659753
22 0.005 0.11 12 675.2800501153769 340.7020468930224 339.0182937841582 1094.820017642208 1095.663039796483 1096.591203300095 1035.705202960799 293.807950283437 1078.664993057699 293.1813783191732
23 0.005 0.115 11 676.8219818287189 343.2565881510747 341.5561134145581 1094.815971932601 1095.65743616686 1096.584236646857 1035.695376335643 293.7781167235508 1078.671677471384 293.1466086759805
24 0.005 0.12 11 678.3923002597221 345.8109192262712 344.0955226357747 1094.819332569169 1095.661168957826 1096.587795737528 1035.692723930709 293.7556456084009 1078.682478948962 293.1183652785271
25 0.005 0.125 10 679.9400731283794 348.3644422272808 346.6357932137549 1094.822634942791 1095.66448175256 1096.590232132885 1035.695558875496 293.7388630780147 1078.695486047183 293.0953990367389
26 0.005 0.13 10 681.5096715500633 350.9165735873356 349.1762216527234 1094.823700170439 1095.664961774795 1096.590001706135 1035.698767007944 293.7264202981013 1078.705821752779 293.0767085181189
27 0.005 0.135 10 683.0829560396199 353.4667599106152 351.7161408694917 1094.825653089114 1095.666970439839 1096.591227270038 1035.701819015592 293.717277160003 1078.718021931783 293.0614936176237
28 0.005 0.14 9 684.6279692426833 356.0144998084641 354.2549410458112 1094.822334757499 1095.66229668864 1096.584810878991 1035.7072643775 293.710676328951 1078.72584284985 293.0491222866727
29 0.005 0.145 8 686.154042908924 358.5593319257379 356.792072435462 1094.822341839076 1095.662078666016 1096.583953243365 1035.719219823616 293.7060433634045 1078.736878163035 293.0390723372385
30 0.005 0.15 8 687.7070856303095 361.1007995913537 359.3269972734882 1094.823225694722 1095.662677722232 1096.583858114453 1035.731047546551 293.7029162843951 1078.748414761101 293.0309235086733
31 0.005 0.155 8 689.2691816734127 363.6384670436537 361.8591983947828 1094.824022230182 1095.663204728426 1096.583770554181 1035.74181319771 293.7009550889442 1078.759898247802 293.02433935722
32 0.005 0.16 7 690.7990334687967 366.1719561484183 364.3882193466925 1094.829610637474 1095.669489739374 1096.590244294121 1035.760126577938 293.6999286150171 1078.776047427881 293.0190442337733
33 0.005 0.165 7 692.3512743608243 368.7008666880158 366.9136077441354 1094.82703796763 1095.665246325808 1096.584274434445 1035.773208620653 293.6996513553108 1078.785679910544 293.0148102227565
34 0.005 0.17 7 693.911602985578 371.2248370739915 369.4349367915162 1094.830963110285 1095.669983809187 1096.58927864673 1035.787941618729 293.6999798222582 1078.80055716291 293.0114463572128
35 0.005 0.175 6 695.4405105692376 373.74356191136 371.9518278356602 1094.832738146631 1095.671130581158 1096.589550056803 1035.808128563293 293.7008370108817 1078.812944339844 293.0087920887582
36 0.005 0.18 6 696.9825118601345 376.256715363652 374.4639256286013 1094.835094532064 1095.673736547305 1096.591655172528 1035.825539599322 293.7021415321373 1078.826751787632 293.0067128771876
37 0.005 0.185 6 698.5296415557259 378.7639679553592 376.9708588412504 1094.836068866116 1095.674284001176 1096.591557120017 1035.841726834736 293.703830136776 1078.839052126358 293.005096226472
38 0.005 0.19 6 700.0819234272603 381.2650344588806 379.4722841150849 1094.835543880748 1095.672843606001 1096.589224011241 1035.85710004937 293.7058671035615 1078.850191259603 293.0038483986427
39 0.005 0.195 5 701.5967821255887 383.7597078252597 381.9679247887083 1094.832371666732 1095.668536703286 1096.583863499822 1035.876585658824 293.7082465116599 1078.860092187718 293.0028921672338
40 0.005 0.2 5 703.1147596088537 386.2477243766494 384.4575241844929 1094.838055756501 1095.675139456383 1096.590591454861 1035.898168049713 293.7109416728883 1078.875491604072 293.002163819472
41 0.005 0.205 5 704.6436400734614 388.7288399906393 386.9407918438933 1094.835622785968 1095.671448973847 1096.585242140067 1035.91658116404 293.7139414306971 1078.885159708986 293.0016125418487
42 0.005 0.21 5 706.1744915928285 391.202805051961 389.4174510024029 1094.839471769583 1095.675719749597 1096.589970086201 1035.935927467257 293.7172199534696 1078.899609853442 293.0011977143091
43 0.005 0.215 5 707.7042077545858 393.6694135700162 391.8872454186005 1094.835915861241 1095.670889784127 1096.583979113048 1035.952119037253 293.7207896046325 1078.909682301737 293.0008870108858
44 0.005 0.22 4 709.1894121003777 396.1285704017071 394.3499979728242 1094.836262889977 1095.671567452007 1096.584131257667 1035.973547411278 293.7246664100844 1078.921096008779 293.0006550060333
45 0.005 0.225 4 710.6713564156189 398.5800421970096 396.8055453336177 1094.837356581033 1095.672402424875 1096.584399242331 1035.996436418287 293.7288374806621 1078.933487998589 293.0004829095943
46 0.005 0.23 4 712.168016064081 401.0236620032996 399.2536695332279 1094.837981449463 1095.672643383322 1096.58410804717 1036.019870984514 293.7333086552537 1078.94507830894 293.0003555744361
47 0.005 0.235 4 713.667368158676 403.4592553953186 401.6941625521006 1094.839209591364 1095.673653895877 1096.584545482893 1036.043099893945 293.738077073152 1078.957429138971 293.0002616932143
48 0.005 0.24 4 715.1676177064234 405.886657643262 404.1268307314685 1094.839804399168 1095.673870871389 1096.584182405545 1036.065443843736 293.7431478540914 1078.969485291098 293.0001927069968
49 0.005 0.245 4 716.6587301313328 408.3057146921581 406.5514992745531 1094.841089433241 1095.674945971655 1096.584686263285 1036.087941590642 293.7485292821938 1078.982004882045 293.0001421831187
50 0.005 0.25 4 718.1563854543072 410.7162898673624 408.9680040459116 1094.84163567822 1095.675096501402 1096.584259611043 1036.10954374785 293.7542310836706 1078.994227407803 293.000105360562
51 0.005 0.255 3 719.5660240734898 413.1184051663604 411.3762589199284 1094.848696058531 1095.681488986628 1096.591228013045 1036.136756342678 293.7602983725471 1079.005570626419 293.000077935101
52 0.005 0.26 3 720.9933947033215 415.5118958001012 413.7762287923944 1094.844837841119 1095.675874040024 1096.583303593684 1036.163694596741 293.7666954499056 1079.014305114124 293.0000579697333
53 0.005 0.265 3 722.4318501690495 417.8966534260222 416.1677644637849 1094.851299733293 1095.684276858033 1096.59323614776 1036.194936721171 293.773442838096 1079.029500238012 293.0000434345568
54 0.005 0.27 3 723.8855967128047 420.2725466218138 418.5506949177015 1094.846706103529 1095.677200584121 1096.583857963124 1036.221970000528 293.7805395063514 1079.037381127201 293.0000330188607
55 0.005 0.275 3 725.333644270248 422.6394874596483 420.9249071768626 1094.853842777061 1095.686201015149 1096.594102337818 1036.253050636239 293.7879960242306 1079.052941320592 293.000025487642
56 0.005 0.28 3 726.7782073387231 424.9973373664013 423.2902502841 1094.8482288111 1095.67812514784 1096.583612652146 1036.277353771499 293.795792567183 1079.060469828586 293.0000201264988
57 0.005 0.285 3 728.2199412572169 427.3460555421975 425.6466674347878 1094.854332241371 1095.68587528733 1096.592728403019 1036.305721269689 293.8040143219653 1079.074634708765 293.0000162908668
58 0.005 0.29 3 729.6635443234752 429.6855174290943 427.9940210522299 1094.849369415873 1095.678662603181 1096.582975946321 1036.331072366954 293.8126072892658 1079.082722948962 293.0000135627772
59 0.005 0.295 3 731.1011739367977 432.0156711340303 430.3322469301536 1094.856470238438 1095.68752528499 1096.593173883149 1036.36069581111 293.8215954940753 1079.098765594586 293.0000115648367
60 0.005 0.3 3 732.5342546059175 434.3364108541315 432.6612357741919 1094.85025999965 1095.678917344033 1096.582381043312 1036.383894701941 293.8309872970632 1079.106040072671 293.0000101652798
61 0.005 0.305 3 733.9688877758435 436.6477104167889 434.9809374216737 1094.857185040108 1095.68734633292 1096.591861234099 1036.413404753707 293.8407961216085 1079.1210881586 293.000009161292
62 0.005 0.31 2 735.2430501577694 438.9497157377896 437.2913424826109 1094.861352678849 1095.690585638583 1096.594194582603 1036.354513074177 293.8511398666205 1079.123292742733 293.0000085873145
63 0.005 0.315 2 736.5860584218678 441.2423584172858 439.5925720805261 1094.85960474774 1095.688279450178 1096.591211829368 1036.385314831971 293.8617931531008 1079.131916933584 293.0000081882586
64 0.005 0.32 2 737.9374643017512 443.52554453722 441.8845734309223 1094.860848447885 1095.689873893046 1096.592712692212 1036.422399247017 293.8729214738133 1079.143530539165 293.0000078423449
65 0.005 0.325 2 739.2940419098042 445.7991986757494 444.1671988405814 1094.860788337868 1095.689119698697 1096.591079853414 1036.459068835226 293.8845082752093 1079.153212697184 293.0000075339424
66 0.005 0.33 2 740.6580069545823 448.0632897113865 446.4404153645912 1094.862200703661 1095.690764189648 1096.592522231678 1036.496827185947 293.8966437513733 1079.164377081031 293.0000072428231
67 0.005 0.335 2 742.0246419297564 450.3177512419916 448.7040878526407 1094.862323442743 1095.690360101294 1096.591492657634 1036.533737353166 293.9091962298507 1079.173892143269 293.0000069923219
68 0.005 0.34 2 743.3904564190378 452.5625464171891 450.9581757101757 1094.86412496888 1095.692340987858 1096.593182280615 1036.570993396158 293.9221953462478 1079.185445710459 293.0000067799795
69 0.005 0.345 2 744.7523632547234 454.7976369956837 453.2026392374354 1094.863780601557 1095.691273318375 1096.591374850313 1036.607416865663 293.9356663432511 1079.195011333411 293.0000066138204
70 0.005 0.35 2 746.1104587459591 457.0229719768648 455.4373836703295 1094.86519795965 1095.692905470999 1096.592747071049 1036.642681494492 293.9495288488002 1079.206718830054 293.000006493759
71 0.005 0.355 2 747.4660518054758 459.238554217524 457.6624922957448 1094.865410861959 1095.692588087119 1096.59178168495 1036.678842668945 293.9640378491643 1079.216865789032 293.0000064229233
72 0.005 0.36 2 748.814396528476 461.4443734342613 459.8778769410177 1094.867390778737 1095.694699319909 1096.593473836247 1036.715521642985 293.9790142296865 1079.228997527157 293.000006404779
73 0.005 0.365 2 750.1657372043499 463.6404305742482 462.0835317202335 1094.866739205515 1095.693372106873 1096.591531818457 1036.750263377281 293.9944857064643 1079.238270580695 293.0000064406702
74 0.005 0.37 2 751.5098073603947 465.826742975154 464.2794583441053 1094.868491989064 1095.695314608638 1096.593106978996 1036.786346162058 294.0104725819433 1079.250047489438 293.00000651243
75 0.005 0.375 2 752.8467875124678 468.0033375669378 466.465672263244 1094.868317396748 1095.694602308906 1096.591859596568 1036.821195312232 294.026977826732 1079.259631409079 293.0000066160644
76 0.005 0.38 2 754.1790837642925 470.1702321883438 468.6421452283943 1094.870318297546 1095.696847790732 1096.593775813667 1036.856222549663 294.0439296997091 1079.271511233916 293.0000067276454
77 0.005 0.385 2 755.5052693556843 472.3274378064962 470.8090425315867 1094.869556192116 1095.695390565769 1096.591698346662 1036.891709113858 294.0615700682219 1079.280684414427 293.0000068364374
78 0.005 0.39 2 756.8277288677617 474.4749757308421 472.9665125588376 1094.871378783115 1095.697380572092 1096.593386605326 1036.926644405481 294.0797203242807 1079.29258742876 293.0000069177582
79 0.005 0.395 2 758.1455002459685 476.612834276585 475.1145860352103 1094.871365887155 1095.696815833712 1096.592245179337 1036.961521797215 294.0984095776389 1079.302297543107 293.0000069698029
80 0.005 0.4 2 759.4593951439277 478.740998355335 477.25306846996 1094.873438560614 1095.699085688522 1096.594173806896 1036.997270199196 294.1176593487989 1079.31419752568 293.0000069831045
81 0.005 0.405 2 760.7682048052086 480.8594419653455 479.381904001486 1094.872661877408 1095.697571909366 1096.592064606198 1037.031711229326 294.1374716897392 1079.323256305559 293.0000069663221
82 0.005 0.41 2 762.0713645816479 482.9681540376562 481.5010553251312 1094.874385137389 1095.699530544725 1096.593740204553 1037.067089172232 294.1578619226503 1079.334952472368 293.0000069190779
83 0.005 0.415 2 763.3679901305956 485.06712258953 483.6105003448883 1094.874331391568 1095.698950335635 1096.59259829324 1037.102126155325 294.1788310269235 1079.344538628792 293.0000068582028
84 0.005 0.42 2 764.6598807728122 487.1563600145943 485.710240484007 1094.876439477146 1095.70120083692 1096.594514045976 1037.137536416894 294.2003886946038 1079.356346234864 293.0000067910674
85 0.005 0.425 2 765.9438081487514 489.2358394699955 487.8002491059019 1094.875569216982 1095.699679699761 1096.592395732441 1037.172384462322 294.2225425439796 1079.365307884746 293.0000067339559
86 0.005 0.43 2 767.2212465411459 491.3055774902336 489.880533624318 1094.877331153078 1095.70163735551 1096.59406534718 1037.207689115744 294.2452990513968 1079.376948674433 293.0000066874372
87 0.005 0.435 2 768.4887775864105 493.3655774400702 491.9510930183438 1094.877327710047 1095.70109142816 1096.592947208048 1037.242512193973 294.2686614866637 1079.386432627761 293.0000066641801
88 0.005 0.44 2 769.7496523399807 495.415849715879 494.0119324688312 1094.879410979611 1095.70335559179 1096.594906567259 1037.278548576249 294.2926297072719 1079.398087250219 293.0000066630656
89 0.005 0.445 2 771.0021284849171 497.4563982022759 496.0630529851522 1094.878615393255 1095.701830940814 1096.592810966799 1037.31377325892 294.3172123846081 1079.406893725979 293.0000066863971
90 0.005 0.45 2 772.2490879515378 499.4872420717087 498.1044654808157 1094.880360491294 1095.703784805956 1096.594513028647 1037.349846682053 294.3424299123501 1079.41840763337 293.0000067229336
91 0.005 0.455 2 773.4872066829556 501.5083858965725 500.1361765821569 1094.88035845786 1095.70324716341 1096.593437288647 1037.38541604418 294.3682764822979 1079.427804498407 293.000006775036
92 0.005 0.46 2 774.7188312667397 503.5198507266122 502.1582001260715 1094.882438222961 1095.705504887792 1096.595396165407 1037.421599945768 294.3947563868586 1079.439351566287 293.0000068257391
93 0.005 0.465 2 775.9434073947734 505.521647203472 504.1705452733614 1094.881597836351 1095.70393786245 1096.593275526989 1037.457319528703 294.4218757358599 1079.447978054721 293.0000068766963
94 0.005 0.47 2 777.1608492457298 507.5138106699767 506.1732404233019 1094.883338459848 1095.705861665387 1096.594966687901 1037.494115427151 294.4496419635599 1079.459360584104 293.0000069155971
95 0.005 0.475 2 778.3701672697031 509.4963404827429 508.166244725755 1094.883280278411 1095.705304587225 1096.593897059285 1037.530400904733 294.47796817082 1079.468544840857 293.0000069454963
96 0.005 0.48 2 779.5722264250487 511.4692616359877 510.1496367488643 1094.885332518421 1095.707559561673 1096.59586237168 1037.568413342253 294.5070087122869 1079.479961060579 293.0000069641737
97 0.005 0.485 2 780.7659662064056 513.4325988957705 512.1234745482643 1094.88449563577 1095.705995381047 1096.593743727349 1037.605803367318 294.5368190829972 1079.488515019329 293.0000069748691
98 0.005 0.49 2 781.9533017057487 515.386368293229 514.0877105476789 1094.886197412782 1095.707925888971 1096.59543749546 1037.643437690255 294.5672559070788 1079.499752121716 293.0000069750845
99 0.005 0.495 2 783.1315304032804 517.3305969032347 516.0423736677527 1094.886200421716 1095.707413828382 1096.594388919316 1037.681182911095 294.5983483651941 1079.508867640214 293.0000069730958
100 0.005 0.5 2 784.3086709969771 519.2653185384576 517.987499564412 1094.888522257173 1095.709929049162 1096.596535957543 1037.718981587284 294.6301048400597 1079.520138082373 293.0000069706713
101 0.005 0.505 2 785.4698163563472 521.1905493239921 519.9231028816757 1094.887244534432 1095.707915157785 1096.594021059998 1037.757662482124 294.6625401282565 1079.528117908442 293.0000069696623
102 0.005 0.51 2 786.6254024518107 523.1063142244635 521.8492102895977 1094.8889228418 1095.709881349355 1096.595822292377 1037.795799887602 294.6956579380108 1079.539280535755 293.0000069652008
103 0.005 0.515 2 787.7760553937292 525.0126400859135 523.7658465560136 1094.889172075472 1095.709589308544 1096.594902802815 1037.834436292996 294.7294689717067 1079.548516745617 293.0000069626155
104 0.005 0.52 2 788.9237273730508 526.9095622037614 525.6730419839728 1094.891296719859 1095.711874535817 1096.59685565324 1037.873795757472 294.7639755932636 1079.559778312304 293.0000069588173
105 0.005 0.525 2 790.062424220371 528.7971047241039 527.5708227064757 1094.890412010401 1095.71024715388 1096.594675097628 1037.912499508257 294.799180122387 1079.567988021933 293.0000069595117
106 0.005 0.53 2 791.1963591400183 530.675304810242 529.4592211761171 1094.892075472545 1095.71212778523 1096.596337345373 1037.952082067224 294.8350943907254 1079.578847120863 293.0000069582773
107 0.005 0.535 2 792.3221667590799 532.544187268448 531.3382636123623 1094.892049825448 1095.711611260019 1096.595310605367 1037.99165529909 294.8717134580923 1079.587558776075 293.0000069629701
108 0.005 0.54 2 793.4423260351781 534.4037894762614 533.2079856575936 1094.894068572305 1095.713852689026 1096.597267193415 1038.032019665609 294.9090411698725 1079.598457161584 293.0000069695023
109 0.005 0.545 2 794.5565286870025 536.2541369769932 535.0684125926698 1094.893186459681 1095.71222915472 1096.595091298378 1038.071402872642 294.9470794800239 1079.606446271052 293.0000069804242
110 0.005 0.55 2 795.6643990981523 538.0952702896958 536.9195804770956 1094.894830858776 1095.714111520966 1096.596757545022 1038.111762989512 294.9858398480507 1079.61711388896 293.0000069874573
111 0.005 0.555 2 796.7654779923834 539.9272168156097 538.7615185078032 1094.894847320761 1095.713623697388 1096.595755761419 1038.152075299568 295.0253226161045 1079.625747644797 293.0000070002902
112 0.005 0.5600000000000001 2 797.8611533946772 541.7500175499132 540.5942660863877 1094.896907160713 1095.71587336896 1096.597718834201 1038.19314728092 295.0655277967526 1079.636510854093 293.0000070072411
113 0.005 0.5650000000000001 2 798.9500156364853 543.5636963116036 542.4178488837882 1094.895934119711 1095.714205233169 1096.595519211793 1038.233569217908 295.1064624999231 1079.644285784876 293.0000070158122
114 0.005 0.5700000000000001 2 800.0336307381508 545.3682968500133 544.2323059995809 1094.897573834792 1095.716069154194 1096.5971755576 1038.275050371649 295.1481281951362 1079.654820527365 293.0000070191218
115 0.005 0.5750000000000001 2 801.111013394262 547.1638490866613 546.0376697625945 1094.897574570828 1095.715579704492 1096.596182831106 1038.316461807524 295.1905257494455 1079.663297810047 293.0000070209078
116 0.005 0.58 2 802.1834830782359 548.9503949446336 547.8339791973611 1094.899582264891 1095.717818918039 1096.598136324048 1038.359023965656 295.2336658659327 1079.673818738717 293.0000070166129
117 0.005 0.585 2 803.2487809476863 550.7279668282791 549.6212679152815 1094.898649280759 1095.716149927937 1096.595932697309 1038.400204994696 295.2775429051673 1079.681446774349 293.0000070147525
118 0.005 0.59 2 804.3093760031032 552.496603307584 551.3995708869426 1094.9002666568 1095.718002594755 1096.597583553675 1038.442790910662 295.3221633914102 1079.691759222561 293.0000070054173
119 0.005 0.595 2 805.3633798140825 554.2563369342953 553.1689222773867 1094.900272199426 1095.717514425262 1096.59659822006 1038.484862335262 295.3675332978664 1079.700055835168 293.0000070014354
120 0.005 0.6 2 806.4121091425999 556.0072106497408 554.9293636243259 1094.902265739799 1095.719731984743 1096.598552376438 1038.527630384605 295.4136472718618 1079.710387513746 293.0000069938855
121 0.005 0.605 2 807.4536952508637 557.7492546608358 556.6809281028278 1094.901328088943 1095.718057658115 1096.596343075248 1038.569884413057 295.4605145596208 1079.7178229569 293.0000069919643
122 0.005 0.61 2 808.4905496751835 559.4825131365203 558.4236557946987 1094.902927429673 1095.719893853452 1096.597988592105 1038.613225746854 295.5081392802411 1079.727920205152 293.0000069901246
123 0.005 0.615 2 809.5213532404249 561.2070203278063 560.1575816433465 1094.902930215656 1095.71941045411 1096.597013219009 1038.656171691633 295.5565186613508 1079.735988662791 293.0000069935412
124 0.005 0.62 2 810.5471222735899 562.9228215260159 561.8827479178157 1094.90494449585 1095.721623655231 1096.598964472656 1038.700065351729 295.6056534096119 1079.746126554999 293.0000069944539
125 0.005 0.625 2 811.5655783099279 564.6299435289219 563.5991859486909 1094.903980474412 1095.719938144634 1096.596746165017 1038.743195959986 295.6555475026293 1079.753347214118 293.0000070025719
126 0.005 0.63 2 812.5807224349744 566.3284385263943 565.3069419169882 1094.9055648023 1095.721762315268 1096.598384052234 1038.786942877366 295.7062075519225 1079.763251877659 293.0000070042567
127 0.005 0.635 2 813.5886790460697 568.0183376958043 567.0060516860198 1094.905552860082 1095.721277847117 1096.597415547183 1038.830947885352 295.7576288680475 1079.771119235303 293.0000070098262
128 0.005 0.64 2 814.5913733749486 569.6996863101203 568.6965580389087 1094.907529557756 1095.723477947691 1096.599364296266 1038.875334698961 295.809814123999 1079.781058117537 293.0000070086183
129 0.005 0.645 2 815.5868717257727 571.3725145936509 570.3784940469884 1094.906557233079 1095.721771168866 1096.597134584668 1038.919197988517 295.8627697645406 1079.788093457571 293.000007011068
130 0.005 0.65 2 816.5778645237245 573.0368687490113 572.0519026267427 1094.908107593645 1095.723574809741 1096.598766439509 1038.963907324973 295.9164936568361 1079.797793641116 293.0000070064053
131 0.005 0.655 2 817.5614181160822 574.6927844756134 573.7168210401782 1094.908094175862 1095.723087771026 1096.597805040392 1039.008480986104 295.9709881147828 1079.805440857744 293.0000070056506
132 0.005 0.66 2 818.5379645655287 576.3403064930498 575.3732928644129 1094.910172428813 1095.725360917103 1096.599799476331 1039.05410702575 296.0262532857271 1079.815332467725 293.0000070036591
133 0.005 0.665 2 819.5122916518691 577.979465830845 577.0213508445651 1094.908872344324 1095.723409618121 1096.597415668872 1039.098345901762 296.0822898097009 1079.821806358851 293.0000070048056
134 0.005 0.67 2 820.4797878990298 579.6103074682774 578.6610375927107 1094.910558803379 1095.725320450723 1096.599139854734 1039.143597650273 296.1391034718078 1079.831374406459 293.000006998965
135 0.005 0.675 2 821.43831958924 581.2328698649483 580.2923923213999 1094.910720379191 1095.724979192074 1096.598255287819 1039.189161964877 296.1966893583835 1079.839183701993 293.0000069974853
136 0.005 0.68 2 822.3959306792688 582.8471949493259 581.9154565725013 1094.912397469117 1095.726909459992 1096.600040146417 1039.234447236035 296.2550544160418 1079.848365981727 293.0000069928901
137 0.005 0.6850000000000001 2 823.3430644246844 584.4533325811792 583.5302782724613 1094.911585519373 1095.725359778051 1096.597933257586 1039.279620078478 296.3141921864476 1079.855268448425 293.0000069916156
138 0.005 0.6900000000000001 2 824.2897818057676 586.0513045711929 585.1368427517767 1094.912864665093 1095.726913407135 1096.599399283185 1039.324357821651 296.3740304123964 1079.864234333629 293.0000069869654
139 0.005 0.6950000000000001 2 825.2261834083928 587.6411597097065 586.7352952626594 1094.913081193142 1095.726653750783 1096.598614155511 1039.371466791837 296.4347892874399 1079.871905066967 293.0000069867293
140 0.005 0.7000000000000001 2 826.1614109192711 589.2229327732341 588.3256047286585 1094.914713279063 1095.728612919492 1096.600410290173 1039.417743644743 296.4962856641445 1079.880929593866 293.0000069818527
141 0.005 0.705 2 827.0848695992589 590.7966638224957 589.9078171461158 1094.913899452869 1095.727051807735 1096.598296189882 1039.464019740808 296.5585533254488 1079.887654832214 293.0000069819634
142 0.005 0.71 2 828.0069199892827 592.3623953423186 591.4819759261416 1094.915153206858 1095.728585921216 1096.599752886978 1039.5100868265 296.6216012105273 1079.89645483246 293.0000069775706
143 0.005 0.715 2 828.9182526254936 593.9201716677733 593.04808369823 1094.91532703008 1095.728292146166 1096.59895823817 1039.556378352395 296.685334028828 1079.903875758571 293.0000069801104
144 0.005 0.72 2 829.8293394496255 595.4700327638337 594.6062809936964 1094.917028830319 1095.730248055078 1096.600758476519 1039.604078646953 296.7499919771486 1079.912709400976 293.0000069783622
145 0.005 0.725 2 830.7298796733714 597.0120067580696 596.1565318260583 1094.916167509376 1095.728670840871 1096.598635940332 1039.650971423045 296.8153980933262 1079.919236866815 293.0000069817648
146 0.005 0.73 2 831.6270210981874 598.5461375510495 597.6988830485755 1094.917139865386 1095.729938863604 1096.599880424974 1039.697690672478 296.8815759432858 1079.927671750202 293.0000069778387
147 0.005 0.735 2 832.519249648968 600.0724684066661 599.2333793968604 1094.917749495624 1095.730085500867 1096.599458271561 1039.744679658231 296.948527119972 1079.935370542508 293.0000069796851
148 0.005 0.74 2 833.4087861919074 601.5910459683006 600.7600666388687 1094.919456452092 1095.731997316248 1096.601174760381 1039.792613110797 297.0162612727285 1079.944086790577 293.0000069791683
149 0.005 0.745 2 834.2900828542859 603.1018948704925 602.278976088044 1094.918104787216 1095.730000516652 1096.598785866411 1039.839480702049 297.0847773019262 1079.94980250016 293.0000069778551
150 0.005 0.75 2 835.1658835405707 604.6050632007879 603.7901536757544 1094.919802201985 1095.731958497532 1096.600584937073 1039.886946139503 297.1540720414819 1079.958872437482 293.0000069744489
151 0.005 0.755 2 836.0361499208466 606.1005883416736 605.2936351777773 1094.919599521034 1095.731295764111 1096.599477011902 1039.934859555401 297.2241505879988 1079.965484885212 293.0000069723142
152 0.005 0.76 2 836.9041179700124 607.5885158150555 606.789466015112 1094.921592685689 1095.733545607014 1096.601555483574 1039.982349442474 297.2950067601165 1079.974351155524 293.0000069688168
153 0.005 0.765 2 837.763121485851 609.0688770304953 608.2776798401422 1094.920397808481 1095.73164504438 1096.599162853945 1040.030056194998 297.3666488648038 1079.980092584725 293.0000069658702
154 0.005 0.77 2 838.6196112179481 610.5417161230937 609.7583205649838 1094.921859404688 1095.733382763634 1096.600834784226 1040.077629329861 297.4390681585909 1079.98870584293 293.0000069604849
155 0.005 0.775 2 839.4685247475223 612.0070696194639 611.2314240328915 1094.921769024573 1095.732836717734 1096.599823828159 1040.126186501314 297.5122699119619 1079.995284806729 293.0000069572507
156 0.005 0.78 2 840.3130863019513 613.4649726807448 612.697028010619 1094.923393212567 1095.734742232217 1096.60161769955 1040.174254538564 297.5862606355498 1080.003695250176 293.0000069487563
157 0.005 0.785 2 841.154892721077 614.915471108339 614.1551756689385 1094.922812692393 1095.733412480863 1096.599729294197 1040.222228793575 297.6610325246378 1080.009902194421 293.0000069473264
158 0.005 0.79 2 841.9892018946806 616.3586041172581 615.6059068317556 1094.923761682353 1095.734622870029 1096.600894486392 1040.270799475776 297.7365815967009 1080.017817031908 293.0000069425905
159 0.005 0.795 2 842.8205153162336 617.7944073772153 617.0492589825516 1094.924098684095 1095.734548708648 1096.60036692954 1040.319023084584 297.8129121385442 1080.02462854899 293.0000069436105
160 0.005 0.8 2 843.6451470104226 619.2229226751716 618.4852725361859 1094.925475822049 1095.736169300389 1096.601864827742 1040.368058841304 297.890016433036 1080.032644267452 293.0000069421748
161 0.005 0.805 2 844.4664455113931 620.6441844859027 619.9139836129427 1094.924759377128 1095.734784050295 1096.599989795374 1040.416075449331 297.967901330342 1080.038559330331 293.0000069462794
162 0.005 0.8100000000000001 2 845.2810284570827 622.0582332027034 621.3354322358067 1094.925645220229 1095.73600782532 1096.601174298875 1040.464792443388 298.0465631781101 1080.046270757638 293.0000069441436
163 0.005 0.8150000000000001 2 846.0910418882476 623.4651053878854 622.7496557360073 1094.925942944113 1095.735868891699 1096.600564766172 1040.513627752608 298.1260084714177 1080.052979704689 293.0000069457922
164 0.005 0.8200000000000001 2 846.8971169571623 624.8648402306053 624.1566930420715 1094.927480055245 1095.737665212647 1096.602247065769 1040.562565116445 298.2062348915094 1080.061005308531 293.0000069420415
165 0.005 0.8250000000000001 2 847.6997287517254 626.2574761058464 625.5565828661285 1094.926750015058 1095.736217666712 1096.600304253931 1040.611021809858 298.2872367280448 1080.066719162582 293.0000069428628
166 0.005 0.8300000000000001 2 848.4952484432716 627.6430514010807 626.9493630517555 1094.927635290362 1095.737391676991 1096.601460460301 1040.660252512856 298.3690057724332 1080.074263851371 293.0000069377318
167 0.005 0.835 2 849.2858197252403 629.0216021228865 628.3350703981309 1094.927846686752 1095.737251003318 1096.600858050621 1040.709425257182 298.4515638062082 1080.080776835369 293.0000069351503
168 0.005 0.84 2 850.072791657834 630.3931680543637 629.7137443182239 1094.929390015396 1095.739044926101 1096.602540095211 1040.758577624099 298.5348962845318 1080.08861853397 293.000006926208
169 0.005 0.845 2 850.8562703189699 631.757789074276 631.0854263549948 1094.928656082687 1095.737592608689 1096.600592724661 1040.807431436237 298.6190006089586 1080.094284882373 293.0000069231435
170 0.005 0.85 2 851.6323086760304 633.1154993177198 632.4501488257416 1094.929487928062 1095.738741583312 1096.601738399808 1040.857169966392 298.7038797015948 1080.101619112645 293.0000069138583
171 0.005 0.855 2 852.4037231113302 634.4663329150376 633.8079493014422 1094.929761865814 1095.738605119788 1096.601145004014 1040.906640749813 298.7895451515123 1080.108007873635 293.0000069091666
172 0.005 0.86 2 853.1714212672113 635.8103304097015 635.1588666364731 1094.931353565774 1095.74042768263 1096.60284037212 1040.955756173976 298.8759821437556 1080.115851139577 293.0000069031107
173 0.005 0.865 2 853.9340979250877 637.1475237908784 636.5029343069552 1094.93050465879 1095.738908610803 1096.600814751391 1041.004535946011 298.9631891103473 1080.121255634505 293.0000069008725
174 0.005 0.87 2 854.6924317633593 638.4779531697652 637.840191517784 1094.931440652795 1095.740154633502 1096.602071528425 1041.053209188712 299.051172906137 1080.128590472345 293.0000068961135
175 0.005 0.875 2 855.4464460993136 639.8016553893733 639.1706748080372 1094.93167932456 1095.73997147564 1096.601433258689 1041.103160662945 299.1399249422344 1080.134763796871 293.000006897786
176 0.005 0.88 2 856.1959580122841 641.1186677685823 640.494422341678 1094.933164470396 1095.741734990952 1096.603096446604 1041.152904388925 299.2294438337589 1080.142274679884 293.0000068969631
177 0.005 0.885 2 856.9410457885232 642.4290221960746 641.8114674870101 1094.932359773681 1095.740235867817 1096.601084924633 1041.202394823799 299.3197352958769 1080.147601938247 293.0000069012146
178 0.005 0.89 2 857.6814366330591 643.7327576546645 643.1218480667343 1094.933288460956 1095.741477007798 1096.60234060713 1041.251649418151 299.4107891959111 1080.154803970577 293.0000069007766
179 0.005 0.895 2 858.4173685734903 645.0299101013206 644.425600467382 1094.933518457656 1095.741291426247 1096.601702497467 1041.301483898522 299.5026070943559 1080.160851450308 293.0000069038876
180 0.005 0.9 2 859.149417994208 646.3205174596906 645.7227629967228 1094.93505715199 1095.743077743106 1096.60337689962 1041.351224204107 299.595199292626 1080.168301986752 293.0000069034255
181 0.005 0.905 2 859.876681361372 647.6046102184079 647.0133672229528 1094.934181767876 1095.741542483611 1096.601350253604 1041.400655765066 299.6885643290923 1080.173324053917 293.000006903356
182 0.005 0.91 2 860.5999188936242 648.8822249471339 648.2974465086957 1094.935144419138 1095.742786519061 1096.602608327679 1041.450216421465 299.7826867073904 1080.180455923023 293.0000068987953
183 0.005 0.915 2 861.3189069597025 650.1533949896216 649.5750409509286 1094.935337286424 1095.742576649048 1096.601961535366 1041.500340050045 299.8775741424622 1080.186262170307 293.0000068953732
184 0.005 0.92 2 862.0339935586189 651.4181611906632 650.8461891242071 1094.93686732955 1095.744350221985 1096.603633677322 1041.550208646241 299.9732159952853 1080.193618164634 293.0000068894748
185 0.005 0.925 2 862.7441967755499 652.6765531981654 652.1109202825132 1094.936019194319 1095.742806984202 1096.601604773885 1041.599741060242 300.0695974592443 1080.198584991228 293.0000068858046
186 0.005 0.93 2 863.4505671781553 653.9286090150781 653.3692715473605 1094.93695096146 1095.7440559754 1096.602864139834 1041.649372872651 300.1667296842823 1080.205617193395 293.00000687966
187 0.005 0.9350000000000001 2 864.1526375680686 655.1743618393599 654.6212763319804 1094.937119862199 1095.743836683744 1096.602219555999 1041.699330493756 300.2645933757924 1080.211314065425 293.0000068763085
188 0.005 0.9400000000000001 2 864.8508552528518 656.4138491403949 655.8669729773962 1094.938635043508 1095.74559939424 1096.60388790172 1041.749179166638 300.36317838843 1080.218508982279 293.0000068717902
189 0.005 0.9450000000000001 2 865.5444287611679 657.6471001202624 657.1063913385487 1094.9377350147 1095.744048280974 1096.601853733128 1041.798786060648 300.4624970520717 1080.223289105157 293.0000068704111
190 0.005 0.9500000000000001 2 866.2342544181345 658.8741521147992 658.339568849786 1094.938691499231 1095.74528731156 1096.603113515621 1041.848529994782 300.5625527558665 1080.230186907394 293.0000068672423
191 0.005 0.9550000000000001 2 866.9224007117646 660.0950384501539 659.5665389018542 1094.938854063249 1095.745063078198 1096.602467694481 1041.898401505004 300.6633197571381 1080.235755212959 293.000006867158
192 0.005 0.96 2 867.6042822049078 661.3097949103703 660.7873374776668 1094.940361065849 1095.746820612735 1096.604134822319 1041.948295422868 300.7648011684939 1080.242820659344 293.0000068656751
193 0.005 0.965 2 868.2818445321727 662.5184511006114 662.0019945130009 1094.939461298721 1095.745261005043 1096.602101361744 1041.997878926384 300.8669990739041 1080.247508793234 293.0000068666244
194 0.005 0.97 2 868.9554701538736 663.7210433056952 663.2105469005337 1094.940390736072 1095.746490156114 1096.603357835145 1042.04748088101 300.9699166228673 1080.254286001301 293.0000068647294
195 0.005 0.975 2 869.6251515025899 664.9176036805148 664.4130269544241 1094.940525503144 1095.746254901595 1096.60271228132 1042.097689962334 301.0735465455235 1080.259713605359 293.0000068647064
196 0.005 0.98 2 870.2914169681493 666.1081683556515 665.6094707886571 1094.942021444226 1095.748009461103 1096.604380737629 1042.147586867596 301.1778851985931 1080.266670092073 293.000006862611
197 0.005 0.985 2 870.9528251976955 667.2927642169453 666.7999072091586 1094.941103583237 1095.746436930689 1096.602342515108 1042.197234519313 301.2829312381447 1080.27123930215 293.0000068623922
198 0.005 0.99 2 871.6152533005552 668.4714299183833 667.9843738804693 1094.942383569064 1095.748018824938 1096.603902784536 1042.246273632514 301.3886739234803 1080.278036732347 293.0000068595697
199 0.005 0.995 2 872.2689291666237 669.6441952459467 669.1628997842098 1094.941904058422 1095.747184454341 1096.60275831533 1042.296628109186 301.4951160322918 1080.282827852636 293.0000068591023
200 0.005 1 2 872.9169368374207 670.8110920566024 670.3355197529195 1094.943870170913 1095.749336386478 1096.604803281532 1042.346794524356 301.6022574462333 1080.290065566249 293.0000068585696
201 0.005 1.005 2 873.5633053509662 671.9721421686875 671.502253639195 1094.942430100831 1095.747310166404 1096.602408294588 1042.395587828437 301.7101126964359 1080.293961649896 293.0000068593376
202 0.005 1.01 2 874.2050657043064 673.1273809298915 672.6631188102631 1094.943982856039 1095.749137468405 1096.604120039946 1042.445765276441 301.8186664030753 1080.301145609601 293.0000068545735
203 0.005 1.015 2 874.844497219432 674.2768296962413 673.8181217086649 1094.943636579223 1095.748411158155 1096.603078330392 1042.495232633965 301.9279169107069 1080.30588049208 293.000006850245
204 0.005 1.02 2 875.479901498009 675.4205235721357 674.9673275624468 1094.945500160662 1095.750537166432 1096.605066459863 1042.545164848415 302.0378630007917 1080.312950474931 293.0000068419271
205 0.005 1.025 2 876.1098844421091 676.5584917207633 676.1107715267522 1094.944314471989 1095.748667701772 1096.602768791762 1042.594844983739 302.1484720326235 1080.317179121197 293.0000068387103
206 0.005 1.03 2 876.7378653060528 677.6907699180615 677.2484894250151 1094.945059670525 1095.749766078401 1096.603963764679 1042.644293334867 302.2597831800563 1080.323362414769 293.0000068320182
207 0.005 1.035 2 877.3621550923631 678.8173936920678 678.3805163137811 1094.945517980918 1095.749822424458 1096.603558581882 1042.694081842423 302.3717677278676 1080.328853880124 293.0000068315181
208 0.005 1.04 2 877.9838333333699 679.9383971513719 679.5068860479612 1094.946681739803 1095.751268901488 1096.604973042665 1042.743761167454 302.4844515021768 1080.335115962145 293.0000068286873
209 0.005 1.045 2 878.5999535016829 681.0538076081131 680.6276274834888 1094.945957686182 1095.749877622709 1096.603085405166 1042.793290749447 302.5978144433486 1080.339620860497 293.0000068314235
210 0.005 1.05 2 879.2141858867943 682.1636612387723 681.7427750941505 1094.946822806738 1095.751046796122 1096.604305906621 1042.8426327838 302.7118428891191 1080.345894756937 293.0000068343052
211 0.005 1.055 2 879.8250558583929 683.2679890214537 682.8523598352793 1094.94687601323 1095.750737430873 1096.603624570346 1042.892259224746 302.8265443963792 1080.350796396974 293.0000068393996
212 0.005 1.06 2 880.4326288501509 684.3668247283722 683.9564165408076 1094.94828740668 1095.752436689943 1096.605271634943 1042.941770125976 302.9419273564534 1080.357199094899 293.0000068423243
213 0.005 1.065 2 881.036091519794 685.4601955494928 685.054973718055 1094.947394250528 1095.750878759126 1096.603256142511 1042.991163120618 303.0579677110071 1080.361366495729 293.0000068468235
214 0.005 1.07 2 881.6363221283098 686.5481346380337 686.1480647344843 1094.948250925039 1095.752064220843 1096.604503689008 1043.040529650156 303.174677845021 1080.367512554649 293.000006846489
215 0.005 1.075 2 882.2326634669746 687.6306719888732 687.235718943867 1094.948374708686 1095.751800516739 1096.603844876173 1043.090068948307 303.2920439389083 1080.372422004211 293.0000068461216
216 0.005 1.08 2 882.8263550844981 688.7078409936299 688.3179704066823 1094.949777010746 1095.753493619666 1096.605489807321 1043.139681282781 303.410070612487 1080.378746688262 293.0000068410398
217 0.005 1.085 2 883.4161170883117 689.7796654736931 689.3948443058229 1094.948864068774 1095.751919583276 1096.603468567908 1043.18880217307 303.5287597142913 1080.38279325994 293.000006836174
218 0.005 1.09 2 884.0026978810358 690.8461814031075 690.4663754284767 1094.949706002463 1095.753092726339 1096.604710910601 1043.237995254112 303.6481012841183 1080.3888168991 293.0000068276973
219 0.005 1.095 2 884.5860252329534 691.9074164075441 691.5325912793327 1094.949812260387 1095.752822967062 1096.604053060745 1043.287227949842 303.7680847493395 1080.393594167251 293.0000068219252
220 0.005 1.1 2 885.1663547855844 692.9634028787598 692.5935249278148 1094.951208999084 1095.754511570776 1096.605697943218 1043.336525540735 303.8887220510351 1080.399798706907 293.0000068153334
221 0.005 1.105 2 885.7429346029201 694.0141657431435 693.6492024263032 1094.950293267382 1095.752934154526 1096.603673284686 1043.385516999219 304.0100032916722 1080.403748838872 293.0000068128427
222 0.005 1.11 2 886.3167261100831 695.0597373611993 694.6996556154622 1094.951126962076 1095.754103130232 1096.604914944148 1043.434496292257 304.1319197135688 1080.409663537865 293.0000068097426
223 0.005 1.115 2 886.8870411766571 696.1001460164555 695.7449127556846 1094.951222805188 1095.753826374256 1096.60425537499 1043.48359467457 304.2544748972676 1080.414322225639 293.000006810969
224 0.005 1.12 2 887.4544215630031 697.1354228996539 696.7850060543112 1094.952597363362 1095.755504995914 1096.605897850086 1043.532791223361 304.3776644001496 1080.420411461299 293.0000068109303
225 0.005 1.125 2 888.0180005583654 698.1655912525964 697.8199587559103 1094.951680654041 1095.753927319265 1096.60387214038 1043.58158637427 304.5014851710764 1080.424264737526 293.0000068138943
226 0.005 1.13 2 888.5788247733556 699.1906832132074 698.8498033677329 1094.952490371423 1095.755084745489 1096.605102207396 1043.6302968347 304.6259326859133 1080.43006123566 293.0000068140425
227 0.005 1.135 2 889.136393928626 700.2107260822886 699.8745671324385 1094.952591816023 1095.754814112702 1096.604444899473 1043.679423009762 304.7510039053744 1080.434634067274 293.0000068156561
228 0.005 1.14 2 889.6913330565144 701.2257512157344 700.8942814201426 1094.953979468131 1095.756502113265 1096.606088208541 1043.728358656687 304.8767038127202 1080.440631566225 293.0000068140937
229 0.005 1.145 2 890.2425110072774 702.2357816296388 701.9089708755741 1094.95306250463 1095.754922038242 1096.604050229971 1043.776941644382 305.0030232094982 1080.44438444981 293.000006813395
230 0.005 1.15 2 890.7909861664506 703.2408485756209 702.9186657429859 1094.953872219129 1095.756070626443 1096.605279314062 1043.825584241225 305.1299565451375 1080.45008225643 293.0000068088819
231 0.005 1.155 2 891.3362988025606 704.240977983668 703.9233925710674 1094.953967494719 1095.755795804858 1096.604622025285 1043.874391714106 305.2575008324099 1080.454554644737 293.0000068058999
232 0.005 1.16 2 891.8788146328546 705.236199354489 704.9231812291769 1094.955345472938 1095.757475826667 1096.606259863443 1043.923272672708 305.3856452555213 1080.460447377749 293.0000068006206
233 0.005 1.165 2 892.417821038606 706.2265369518063 705.9180566337295 1094.954410865601 1095.7558838529 1096.604231957913 1043.971433229297 305.5144036656526 1080.464083131637 293.0000067977336
234 0.005 1.17 2 892.9541256798531 707.2120201681946 706.9080472094893 1094.955228421255 1095.757040813219 1096.605466003096 1044.019651670114 305.6437715870898 1080.469670199075 293.0000067927671
235 0.005 1.175 2 893.4872342189842 708.192675120141 707.8931800210585 1094.955314262861 1095.756761587826 1096.604807044869 1044.068287666303 305.7737412987099 1080.47404902617 293.0000067909068
236 0.005 1.18 2 894.0178549747841 709.1685301799778 708.8734836207269 1094.956683131129 1095.758437335675 1096.606445295076 1044.117201239449 305.904299281154 1080.479840515155 293.0000067880053
237 0.005 1.185 2 894.5449687172579 710.1396082898154 709.8489816106184 1094.955740740316 1095.756838706449 1096.604414558671 1044.165373455022 306.0354446522169 1080.483392462454 293.0000067881016
238 0.005 1.19 2 895.0693684371978 711.1059386727436 710.8197034760391 1094.956544090389 1095.757986938935 1096.605645207436 1044.213500086414 306.1671856828601 1080.488908819588 293.0000067860203
239 0.005 1.195 2 895.5908017117366 712.0675463705718 711.7856741044371 1094.956626988517 1095.757704275185 1096.604987660586 1044.261848983037 306.2995141944432 1080.493196462911 293.0000067863575
240 0.005 1.2 2 896.1098352557424 713.024460118653 712.7469217890357 1094.957992762444 1095.759376217247 1096.606625775889 1044.310192311665 306.4324231363366 1080.498902227654 293.0000067847346
241 0.005 1.205 2 896.6255027510276 713.9767012478278 713.7034691429101 1094.957042416576 1095.757770721104 1096.60459302924 1044.358140002521 306.5659139314047 1080.502350553858 293.000006785199
242 0.005 1.21 2 897.1382096760467 714.9242984358564 714.6553446240209 1094.957837267433 1095.758910979905 1096.605819970673 1044.406002961282 306.6999809803795 1080.507750580126 293.0000067827721
243 0.005 1.215 2 897.6483865000557 715.8672758055004 715.6025722677028 1094.957915178154 1095.758627782939 1096.60516607309 1044.454076036547 306.8346246162592 1080.511948426148 293.0000067825715
244 0.005 1.22 2 898.1576148190953 716.8056628698242 716.5451809440254 1094.959271355773 1095.760292027842 1096.6068004681 1044.502150353502 306.9698455125316 1080.517554928794 293.0000067802947
245 0.005 1.225 2 898.6623585247941 717.7394795661222 717.4831922673523 1094.958290158888 1095.758678272191 1096.604767009033 1044.549823601995 307.1056271083172 1080.520926258674 293.0000067803142
246 0.005 1.23 2 899.1646522535947 718.6687532703473 718.4166332732714 1094.959081532977 1095.759814353743 1096.605992220738 1044.597486305348 307.2419859966368 1080.526258622892 293.0000067777928
247 0.005 1.235 2 899.6639566515851 719.5935087134128 719.3455288103622 1094.959155547541 1095.759528298612 1096.605339267557 1044.645259185887 307.3789056444706 1080.53036485918 293.0000067777345
248 0.005 1.24 2 900.1608626793716 720.5137732321529 720.2699061831648 1094.960507423398 1095.761188816644 1096.606973868843 1044.693283853255 307.5163715024967 1080.535892450039 293.0000067758909
249 0.005 1.245 2 900.6546578496886 721.4295677866523 721.1897875887083 1094.959542676447 1095.759570840173 1096.604937725888 1044.740676263584 307.6543901775891 1080.539101492939 293.0000067763685
250 0.005 1.25 2 901.1461266856097 722.3409192486156 722.1051991374331 1094.960317568068 1095.760700348198 1096.606162134744 1044.78796942681 307.7929750660332 1080.544292521807 293.0000067742199
251 0.005 1.255 2 901.6347158585938 723.2478508018911 723.0161646529443 1094.960389416925 1095.76041000658 1096.605508925348 1044.835412156568 307.9321045619641 1080.548296469932 293.0000067744226
252 0.005 1.26 2 902.1210845945109 724.1503902137965 723.9227109233537 1094.961732622997 1095.76206715276 1096.607143560537 1044.88285833119 308.0717690057768 1080.553733285045 293.0000067727054
253 0.005 1.265 2 902.604210028862 725.048556547681 724.8248588343824 1094.96075448593 1095.760447468862 1096.605113658897 1044.929983363209 308.211978981299 1080.556925455801 293.0000067730608
254 0.005 1.27 2 903.0851629125962 725.942376198699 725.7226347676262 1094.961522185342 1095.761572561146 1096.606346859296 1044.977006626537 308.3527281055635 1080.562064905251 293.0000067707209
255 0.005 1.275 2 903.5634533847383 726.8318719258012 726.6160612013209 1094.961582239416 1095.761278679799 1096.605701577892 1045.024216869152 308.4940106711661 1080.56600151406 293.000006770707
256 0.005 1.28 2 904.0394373599146 727.7170697766587 727.5051643361489 1094.962925731062 1095.762939374844 1096.607348859316 1045.071429341992 308.6358252852743 1080.571355341054 293.0000067688602
257 0.005 1.285 2 904.5120649011538 728.5979890048484 728.3899642601974 1094.961951760734 1095.761315762656 1096.605320706102 1045.118260600367 308.7781573681036 1080.574467192991 293.0000067693494
258 0.005 1.29 2 904.9824408327885 729.4746564705572 729.2704874721876 1094.962724849743 1095.762445972543 1096.606557312232 1045.164959143941 308.9210207899735 1080.579535814552 293.0000067673449
259 0.005 1.295 2 905.450347301262 730.3470934440643 730.1467550650199 1094.962778423975 1095.762147828874 1096.605910915533 1045.211849073899 309.0644107430703 1080.58338523656 293.0000067676651
260 0.005 1.3 2 905.91616970045 731.2153267980968 731.0187938721791 1094.964130765255 1095.76381042828 1096.607560276368 1045.258762552288 309.2083114897793 1080.588668043797 293.0000067663645
261 0.005 1.305 2 906.378934592604 732.0793733910413 731.8866220821865 1094.963144995955 1095.762181108266 1096.605530928185 1045.305247382077 309.3527297571905 1080.591717664022 293.0000067673501
262 0.005 1.31 2 906.83955709957 732.9392599765357 732.7502665637768 1094.963921670366 1095.763301774108 1096.606762646504 1045.351548911795 309.4976637831136 1080.596669345264 293.0000067656641
263 0.005 1.315 2 907.2959442097705 733.7950076539129 733.6097475516466 1094.963964241129 1095.762999946221 1096.606116605672 1045.398175651155 309.6431027628277 1080.60048468469 293.0000067662427
264 0.005 1.32 2 907.7514610685838 734.6466420212769 734.4650911166747 1094.9652929124 1095.764649567602 1096.607760450201 1045.444760417497 309.7890461851314 1080.605662906633 293.0000067648865
265 0.005 1.325 2 908.2041232224864 735.494180651934 735.3163162593831 1094.96430014442 1095.7630137578 1096.60572848245 1045.490828027148 309.935491651376 1080.608608612531 293.0000067657986
266 0.005 1.33 2 908.6547805427396 736.3376490218043 736.1634473796136 1094.965056275344 1095.764130010674 1096.606959887246 1045.536844311516 310.0824333613145 1080.613501027644 293.0000067640714
267 0.005 1.335 2 909.1029247415381 737.1770683543389 737.0065058738987 1094.965093843861 1095.763823253365 1096.606313322245 1045.583094976769 310.2298561264489 1080.617185375218 293.0000067647044
268 0.005 1.34 2 909.5490668623023 738.0124627111499 737.8455158939821 1094.966418444062 1095.765469400472 1096.607957012651 1045.629344152601 310.3777827927746 1080.622294195123 293.0000067632954
269 0.005 1.345 2 909.9922235977357 738.8438495740025 738.6804964201166 1094.965421658296 1095.763827772352 1096.605922519141 1045.675070833623 310.5261993560546 1080.62515682334 293.0000067641617
270 0.005 1.35 2 910.4334806424903 739.6712543607728 739.5114713305035 1094.966169470351 1095.764938391975 1096.607151503772 1045.720772920195 310.6751046311338 1080.629989463354 293.0000067622433
271 0.005 1.355 2 910.8722048397118 740.4946973729747 740.338461669238 1094.966213177013 1095.76463256011 1096.606507600519 1045.76667779122 310.8244941789501 1080.633617821929 293.0000067627475
272 0.005 1.36 2 911.3089569203329 741.3142024597643 741.1614909720363 1094.967532607623 1095.76627485745 1096.608150167069 1045.81256156087 310.9743498413604 1080.638670003837 293.0000067612286
273 0.005 1.365 2 911.7428337048703 742.1297862574511 741.9805773455651 1094.966523491669 1095.764626730127 1096.606113266586 1045.858004863901 311.1246886818513 1080.641474659205 293.0000067618884
274 0.005 1.37 2 912.1747820083669 742.9414734154219 742.7957446619268 1094.967271623808 1095.765734905665 1096.607342603639 1045.903319039059 311.2754980809767 1080.646243781088 293.0000067598675
275 0.005 1.375 2 912.6043145322695 743.7492830432707 743.6070122828672 1094.967277559045 1095.76541232584 1096.606692410928 1045.948888312158 311.4267798843219 1080.649784694762 293.0000067606197
276 0.005 1.38 2 913.0320123557881 744.5532395460308 744.4144044284136 1094.968591177384 1095.767048647964 1096.608333020859 1045.994378094438 311.5785247645626 1080.654773913499 293.0000067596551
277 0.005 1.385 2 913.4569007281791 745.3533590060549 745.2179385076688 1094.967572048834 1095.765395310117 1096.606295945531 1046.039488780117 311.7307305997516 1080.657510920164 293.0000067605611
278 0.005 1.39 2 913.8798823492353 746.1496651858787 746.017637430429 1094.968308965157 1095.766497248822 1096.6075218167 1046.084457433497 311.8833899734867 1080.662204028187 293.0000067590102
279 0.005 1.395 2 914.3005195403119 746.9421775512051 746.8135210699814 1094.968336512338 1095.766183159158 1096.606877122386 1046.129670936731 312.0365022919028 1080.665699453647 293.0000067596419
280 0.005 1.4 2 914.7193319668096 747.7309194070255 747.6056123435641 1094.969644661761 1095.7678177133 1096.608517880078 1046.174802976391 312.1900735134022 1080.670607645214 293.00000675859
281 0.005 1.405 2 915.1353701737252 748.5159061183907 748.3939281029656 1094.968627715853 1095.766162895779 1096.606480558489 1046.219436616815 312.3440934271432 1080.673279496835 293.0000067594817
282 0.005 1.41 2 915.5495967732551 749.2971610465312 749.1784910249278 1094.969356119968 1095.767259743457 1096.607704901079 1046.263961714916 312.4985545790323 1080.677893372881 293.0000067579376
283 0.005 1.415 2 915.9615366913264 750.0747032496882 749.9593202729741 1094.969377523243 1095.766940229821 1096.607058353061 1046.308771930867 312.6534596469571 1080.681317562427 293.0000067586166
284 0.005 1.42 2 916.3716220630507 750.84855491375 750.7364380964599 1094.970679909693 1095.768569005694 1096.608696339386 1046.353470255845 312.8087999173986 1080.686154291785 293.0000067576274
285 0.005 1.425 2 916.7789872954024 751.6187318823108 751.5098610620638 1094.969657501045 1095.766910256146 1096.60665898566 1046.397779707289 312.9645837478444 1080.688754900614 293.0000067587588
286 0.005 1.43 2 917.1854179765279 752.3852572414072 752.2796115344458 1094.970383592792 1095.768001294377 1096.607882151373 1046.44195638567 313.1207944818387 1080.693315106274 293.0000067570167
287 0.005 1.435 2 917.5889987743062 753.1481492603793 753.0457083155171 1094.970401330888 1095.767678489706 1096.607234968006 1046.486286245823 313.2774353013003 1080.696665087068 293.0000067575584
288 0.005 1.44 2 917.9906998751209 753.9074296620037 753.8081730859692 1094.971697154297 1095.769305160438 1096.608874778538 1046.530671024984 313.4345106606057 1080.701422538422 293.0000067562863
289 0.005 1.445 2 918.3896969844558 754.6631130697815 754.567021683027 1094.970667949753 1095.767639967532 1096.606833591918 1046.574542137456 313.5920024731227 1080.703950185532 293.0000067571369
290 0.005 1.45 2 918.7869993327694 755.4152223063688 755.3222761860457 1094.971387553014 1095.768728581103 1096.60805473623 1046.618352298436 313.7499151458779 1080.708431352121 293.0000067556255
291 0.005 1.455 2 919.1821322499339 756.1637749643983 756.0739542912911 1094.971388153481 1095.768396595614 1096.607405191004 1046.662346453708 313.9082388773539 1080.711696176297 293.0000067560845
292 0.005 1.46 2 919.5756115624481 756.9087927781686 756.8220778182939 1094.972689235415 1095.770027187058 1096.609046266713 1046.706348964052 314.0669755861975 1080.716397664596 293.0000067549334
293 0.005 1.465 2 919.96652137376 757.6502907067752 757.5666626250236 1094.971667471332 1095.768364661879 1096.607006106268 1046.749787448345 314.2261261256307 1080.718866841647 293.0000067562041
294 0.005 1.47 2 920.3558038059857 758.3882905663762 758.307729847233 1094.972403288856 1095.769467220251 1096.608253849254 1046.793172221566 314.3856784252013 1080.723281446315 293.0000067554421
295 0.005 1.475 2 920.7429362337201 759.1228095661056 759.0452970149864 1094.972404830122 1095.769127358093 1096.607591023644 1046.836770249726 314.5456363141262 1080.726503776495 293.0000067561174
296 0.005 1.48 2 921.1283687285284 759.8538683823346 759.7793846018764 1094.973676817001 1095.77074332195 1096.609219758774 1046.880288345282 314.7059947615808 1080.731084294409 293.0000067535395
297 0.005 1.485 2 921.5113165536795 760.5814820043478 760.5100085684902 1094.972655707361 1095.769082883479 1096.60718073043 1046.923401946723 314.8667494513028 1080.733516728573 293.0000067548689
298 0.005 1.49 2 921.893076863951 761.3056719973199 761.2371899009443 1094.97338566217 1095.77018074464 1096.608423585121 1046.966373395021 315.0278977696854 1080.737869433468 293.0000067539956
299 0.005 1.495 2 922.2725385261623 762.0264548924272 761.9609456015532 1094.973376705597 1095.769836133675 1096.607755827163 1047.009481623764 315.1894420622804 1080.741013522936 293.0000067544976
300 0.005 1.5 2 922.6502974902376 762.7438517584864 762.6812961800022 1094.97465477718 1095.771453048985 1096.609387203432 1047.052641199761 315.3513710169531 1080.74557026987 293.0000067529668
301 0.005 1.505 2 923.0254342201996 763.4578757052852 763.3982560644671 1094.973601571013 1095.769776401486 1096.607329199001 1047.095385019384 315.5136772383242 1080.747861808486 293.0000067539307
302 0.005 1.51 2 923.3991230099532 764.1685480253767 764.1118457793025 1094.974365635176 1095.770871337369 1096.608576731779 1047.138144617865 315.6763672140039 1080.752156143856 293.0000067526576
303 0.005 1.515 2 923.7708583203512 764.8758850381905 764.8220821927827 1094.974344006091 1095.770518556141 1096.607909599847 1047.180893949215 315.8394334508232 1080.755241442893 293.0000067529642
304 0.005 1.52 2 924.1413608464192 765.5799069164871 765.5289852577934 1094.975629392495 1095.772136882213 1096.609533400803 1047.223628515377 316.0028676484201 1080.759690882165 293.0000067518953
305 0.005 1.525 2 924.5092539419704 766.2806267264806 766.232569064002 1094.974574934809 1095.770469098494 1096.607499726264 1047.265974344554 316.1666796633824 1080.762000174406 293.0000067527625
306 0.005 1.53 2 924.8756474409768 766.9780656517031 766.9328539699482 1094.975301367838 1095.771560571202 1096.608734128466 1047.308094545493 316.3308717691204 1080.766215255044 293.0000067523202
307 0.005 1.535 2 925.2399002667385 767.6722398381996 767.629856523869 1094.975293937247 1095.771214610522 1096.608072591837 1047.350469781465 316.4954334572043 1080.769245659754 293.0000067531465
308 0.005 1.54 2 925.602639197733 768.3631689489579 768.3235963579571 1094.976566419336 1095.772830369891 1096.609695516291 1047.392823820871 316.6603580176806 1080.77366427367 293.0000067523444
309 0.005 1.545 2 925.9629689973569 769.0508654701913 769.0140868181159 1094.975526934564 1095.771160430777 1096.607658783989 1047.434767285153 316.8256497734512 1080.775877191183 293.0000067531294
310 0.005 1.55 2 926.3219135001528 769.7353497679214 769.7013476569846 1094.976247390883 1095.772251805986 1096.608892955657 1047.476511045193 316.9912785793505 1080.780023062159 293.0000067520929
311 0.005 1.555 2 926.6789843768436 770.4166375711648 770.3853947573746 1094.97623351386 1095.771904910688 1096.608232570387 1047.518575896035 317.1572606724606 1080.782994411578 293.0000067522852
312 0.005 1.56 2 927.0345705619011 771.0947483333561 771.0662473136045 1094.977500508837 1095.773518571167 1096.609854643161 1047.560509055953 317.3235959300425 1080.787348103082 293.0000067508225
313 0.005 1.565 2 927.3878209436223 771.7696946630263 771.743919051564 1094.97644033559 1095.771835582435 1096.607800182765 1047.601968306434 317.4902787420301 1080.789460984615 293.0000067514792
314 0.005 1.57 2 927.7396294936335 772.4414968843508 772.4184296869308 1094.977196692361 1095.772922060018 1096.609048262355 1047.64343452505 317.6573050912276 1080.793573397744 293.000006749757
315 0.005 1.575 2 928.0896373408671 773.1101693385957 773.0897941400274 1094.977154988853 1095.772569670141 1096.608373111736 1047.68501435015 317.8246692306311 1080.796418802837 293.0000067498255
316 0.005 1.58 2 928.4382626326121 773.7757314679202 773.7580313131281 1094.978436864941 1095.77418775188 1096.610002310106 1047.726568933825 317.9923706947451 1080.800733008566 293.0000067480991
317 0.005 1.585 2 928.7844522176284 774.4381950848256 774.4231542113464 1094.977365612881 1095.772497622 1096.607947200552 1047.767716746645 318.1604067844914 1080.802786686037 293.0000067485717
318 0.005 1.59 2 929.1293027638199 775.0975796650845 775.0851811147651 1094.978074719074 1095.773589009925 1096.609187928624 1047.808760151235 318.3287725805384 1080.806829342046 293.0000067472062
319 0.005 1.595 2 929.4723234548928 775.7539003666977 775.7441275923493 1094.978017815625 1095.773230476256 1096.608516468818 1047.849950463717 318.4974742496974 1080.809655387978 293.0000067475837
320 0.005 1.6 2 929.8139281361234 776.4071755078635 776.4000123567479 1094.979353768213 1095.774875306521 1096.610162957498 1047.891042242569 318.6664976782154 1080.81396776482 293.0000067468593
321 0.005 1.605 2 930.1533350946817 777.0574163647112 777.0528477047095 1094.978253391436 1095.773168954297 1096.608104430663 1047.931807032009 318.8358455615819 1080.815940885342 293.0000067479114
322 0.005 1.61 2 930.4914717193179 777.7046431826279 777.7026530303444 1094.978996546592 1095.774274419413 1096.609354824758 1047.972376093907 319.005518491987 1080.819960032434 293.0000067471332
323 0.005 1.615 2 930.8277751304202 778.3488699392269 778.3494424462708 1094.978943032981 1095.773902773056 1096.608678153215 1048.013232087997 319.1755082652109 1080.822716556085 293.00000674783
324 0.005 1.62 2 931.1628763483831 778.990115387931 778.9932343358724 1094.980222993003 1095.775534133939 1096.610353142528 1048.054066578901 319.3458076883875 1080.826940497332 293.0000067486724
325 0.005 1.625 2 931.4954808315968 779.6283954652754 779.6340442768545 1094.979088713417 1095.773800661748 1096.60828183204 1048.094222279821 319.5164113218542 1080.8288354048 293.0000067501122
326 0.005 1.63 2 931.8269830108666 780.2637233546901 780.2718868558002 1094.979841108397 1095.774911822726 1096.609526727985 1048.134482402158 319.6873238037022 1080.832808427676 293.0000067491043
327 0.005 1.635 2 932.1566723227613 780.8961067262933 780.9067515666002 1094.979765544685 1095.774534728366 1096.608845872172 1048.17465707216 319.8584992663312 1080.835453386014 293.0000067500738
328 0.005 1.64 2 932.4851572543953 781.525574568955 781.5387125014092 1094.981089319965 1095.77617288332 1096.610502820339 1048.215342871572 320.0300540663184 1080.839663232837 293.0000067496079
329 0.005 1.645 2 932.8113072441688 782.1521307891023 782.167743562145 1094.979937603887 1095.774429609962 1096.608409132899 1048.255212438669 320.2018800418194 1080.841470675016 293.0000067503124
330 0.005 1.65 2 933.1363525432452 782.77579587886 782.7938667993062 1094.98069787365 1095.775542854396 1096.609659333154 1048.295148291896 320.3739999549047 1080.845408057429 293.0000067490266
331 0.005 1.655 2 933.4595794174605 783.3965837395997 783.4170968582519 1094.980612504022 1095.775154536502 1096.608975374896 1048.335115002301 320.5464074979794 1080.84800536388 293.0000067494055
332 0.005 1.66 2 933.7816344802983 784.0145122507467 784.0374519086718 1094.981937807511 1095.776790114368 1096.610638210118 1048.375141365457 320.7191085155013 1080.852135133006 293.0000067484497
333 0.005 1.665 2 934.1013363051695 784.6295917402043 784.6549433816098 1094.980784889147 1095.775049304132 1096.608551707511 1048.414603312444 320.8920907500866 1080.853883828035 293.0000067490927
334 0.005 1.67 2 934.4198934402527 785.2418403641178 785.2695889250282 1094.981546354003 1095.776159613409 1096.609802349 1048.454185844252 321.0653600247468 1080.857771888142 293.000006748101
335 0.005 1.675 2 934.7365960729046 785.8512764758568 785.881405421208 1094.981454313152 1095.775766388454 1096.609117110865 1048.493617775239 321.2389067906877 1080.860355012977 293.0000067487887
336 0.005 1.68 2 935.0522091851336 786.4579109982772 786.490387592418 1094.982751019802 1095.777393285536 1096.610775092634 1048.532952610246 321.4126569383731 1080.864401000486 293.000006748132
337 0.005 1.685 2 935.3656300771191 787.0617577230612 787.0965762966728 1094.981603659321 1095.775648342468 1096.60868760553 1048.57202152302 321.5867352701247 1080.866102021607 293.0000067494067
338 0.005 1.69 2 935.6781112234181 787.6628330754269 787.6999829742628 1094.982318917227 1095.776724911834 1096.609918710398 1048.61118236994 321.7610972941489 1080.869953775766 293.0000067501557
339 0.005 1.695 2 935.9888337274748 788.2611492634396 788.3006186878433 1094.982230107617 1095.77633081477 1096.609233535056 1048.650364861743 321.9357525030617 1080.872448843205 293.00000675231
340 0.005 1.7 2 936.2985147803681 788.8567234424829 788.8984994461971 1094.983539963081 1095.777962062638 1096.610894397066 1048.689677826415 322.1106684494841 1080.876489250469 293.000006752755
341 0.005 1.705 2 936.6059849742558 789.4495645603453 789.4936350452434 1094.982382283655 1095.776212741129 1096.608803610296 1048.728318947406 322.2858513503103 1080.87813284055 293.0000067540849
342 0.005 1.71 2 936.9125161213782 790.0396905548581 790.0860421382347 1094.983125692157 1095.777313861618 1096.610051527504 1048.76709697138 322.4612895618992 1080.881916085533 293.0000067528662
343 0.005 1.715 2 937.2173207867959 790.6271143772569 790.675733683228 1094.983054367921 1095.77693209526 1096.609390958796 1048.806011226696 322.6369893223114 1080.884376834555 293.0000067539031
344 0.005 1.72 2 937.5211946807932 791.2118520969373 791.2627257201053 1094.984355204357 1095.778552321901 1096.611039818994 1048.844899141797 322.8129482356293 1080.888376708772 293.0000067527374
345 0.005 1.725 2 937.8230407058605 791.7939125939064 791.8470282123553 1094.983209531381 1095.776811108575 1096.60896701791 1048.883125401834 322.9891531160698 1080.889969451966 293.0000067531188
346 0.005 1.73 2 938.1237696910468 792.3733140759982 792.4286580222058 1094.983962977929 1095.777912330626 1096.610206032461 1048.921497312917 323.1655992026008 1080.893736547375 293.0000067514491
347 0.005 1.735 2 938.4227825203832 792.9500678585919 793.0076268597501 1094.983884219435 1095.777530159472 1096.609540331273 1048.959871908792 323.3422980172272 1080.89613479383 293.0000067520476
348 0.005 1.74 2 938.7208093300006 793.5241909410692 793.583951334357 1094.98517744404 1095.779144780942 1096.611181984482 1048.998381613608 323.5192666413355 1080.9000710342 293.0000067508076
349 0.005 1.745 2 939.0168555373334 794.0956873019339 794.1576374528377 1094.984018041139 1095.777400957997 1096.609105626477 1049.036303062245 323.6964670130386 1080.901616457561 293.0000067516167
350 0.005 1.75 2 939.3118332310667 794.6645790101952 794.7287230193959 1094.984750735287 1095.778491750777 1096.610339729242 1049.074459663776 323.873948185797 1080.905308255612 293.0000067498851
351 0.005 1.755 2 939.6050856195651 795.2308745522628 795.2971920587278 1094.984661666133 1095.778103209989 1096.609669006441 1049.112424750115 324.0516309288072 1080.907654047078 293.0000067506292
352 0.005 1.76 2 939.8973951790141 795.7945918011584 795.863066076937 1094.985947607466 1095.779714686948 1096.611312301689 1049.150513420372 324.229540951522 1080.911543077869 293.0000067497155
353 0.005 1.765 2 940.1875820824367 796.3557438107878 796.4263595648309 1094.984781875856 1095.777959270322 1096.609230850103 1049.187865328927 324.4076847838403 1080.913020334712 293.0000067508571
354 0.005 1.77 2 940.47694133473 796.9143432091689 796.9870863334542 1094.985505906087 1095.779044864516 1096.610463603053 1049.225474001672 324.58605132063 1080.916653187037 293.0000067497233
355 0.005 1.775 2 940.7647062644336 797.4703962955058 797.545237635974 1094.985413953645 1095.778655434397 1096.609796007145 1049.26292436667 324.7646007236264 1080.918938302516 293.0000067514155
356 0.005 1.78 2 941.0515593766092 798.0239268442165 798.1008766317666 1094.986706408419 1095.780268537667 1096.611440206466 1049.300805856216 324.9434487472801 1080.922790657641 293.0000067513648
357 0.005 1.785 2 941.3362875720164 798.5749382836133 798.653980639578 1094.985539999861 1095.778516006387 1096.609361014866 1049.337884431419 325.1224919300537 1080.924237413983 293.0000067531359
358 0.005 1.79 2 941.6201312675947 799.1234487462707 799.2045691045959 1094.986260231096 1095.779597682078 1096.610592279794 1049.375051085802 325.3017430550829 1080.927829375877 293.0000067521264
359 0.005 1.795 2 941.9024599826797 799.6694699094636 799.7526548713555 1094.986165868071 1095.779204166497 1096.609922950033 1049.412226325732 325.4812077894503 1080.930074563588 293.0000067533933
360 0.005 1.8 2 942.1837855125265 800.2130173003595 800.2982535379826 1094.987448110791 1095.780812243813 1096.611565339312 1049.449529987811 325.6608862713297 1080.933870795746 293.0000067526443
361 0.005 1.805 2 942.4631430187845 800.7540986565537 800.8413743516446 1094.986278656592 1095.779057034746 1096.609486168849 1049.486165952898 325.8407786484688 1080.935261343723 293.000006753507
362 0.005 1.81 2 942.741709334015 801.2927298398686 801.382032370062 1094.986992954569 1095.780135478551 1096.610715954102 1049.522930901499 326.0208771381865 1080.938798221062 293.0000067516852
363 0.005 1.815 2 943.0187216468139 801.8289220793495 801.9202390944344 1094.986897075826 1095.779740136795 1096.610046507813 1049.559705061741 326.2011732839202 1080.941001525721 293.0000067521748
364 0.005 1.82 2 943.294879074662 802.3626911170315 802.4560101112354 1094.98817376638 1095.781344372019 1096.611686748066 1049.596607497661 326.3816858143612 1080.944745344762 293.0000067507442
365 0.005 1.825 2 943.5690188093147 802.8940441747026 802.9893539810603 1094.987005153055 1095.779590401944 1096.609609805342 1049.632846454172 326.5623818498986 1080.946079362843 293.0000067512115
366 0.005 1.83 2 943.8422876287068 803.4229970855928 803.5202857395659 1094.987719581616 1095.780669872111 1096.610838728778 1049.669317918603 326.7432835617917 1080.949557967324 293.0000067491379
367 0.005 1.835 2 944.1141861074201 803.9495605328163 804.0488162008197 1094.987620959305 1095.780276063111 1096.610170070197 1049.705748961909 326.9243735952235 1080.951705529673 293.0000067494717
368 0.005 1.84 2 944.3851834998734 804.4737494749253 804.5749600703937 1094.988894469475 1095.781880132488 1096.61180962085 1049.742224069873 327.1056546435369 1080.955401360703 293.0000067480359
369 0.005 1.845 2 944.6542018761852 804.9955713033503 805.0987257911028 1094.987722485426 1095.780123651919 1096.60973043939 1049.778239270437 327.2871373848261 1080.956697307151 293.0000067486491
370 0.005 1.85 2 944.922480460473 805.5150416675621 805.620128263633 1094.988434290089 1095.781201916956 1096.610959466625 1049.81419113704 327.4687964968294 1080.96014407379 293.0000067467846
371 0.005 1.855 2 945.1893082741392 806.032170643546 806.139178186599 1094.988332222749 1095.780804219021 1096.610289941463 1049.850162034285 327.6506363254384 1080.962246358019 293.0000067474174
372 0.005 1.86 2 945.4553927080315 806.5469738507268 806.6558905023704 1094.98962444955 1095.782422449496 1096.61193845844 1049.886268138668 327.8326590440158 1080.965891806277 293.0000067463278
373 0.005 1.865 2 945.719476109052 807.0594565380489 807.1702726372608 1094.98843476562 1095.780649450835 1096.609851635578 1049.921686628325 328.0148689993998 1080.967137844327 293.0000067473737
374 0.005 1.87 2 945.982739725239 807.5696356680199 807.6823393950774 1094.989141939975 1095.781735803979 1096.611086608005 1049.957236514571 328.1972459672788 1080.970491441506 293.0000067439972
375 0.005 1.875 2 946.2446160422734 808.0775206809832 808.192100756972 1094.989043148235 1095.781340770607 1096.610419652786 1049.992825497916 328.3797894645875 1080.972554885463 293.0000067434893
376 0.005 1.88 2 946.5056819324788 808.5831262651783 808.6995711521372 1094.990326428563 1095.782951295918 1096.612064714208 1050.028482572384 328.5625051264259 1080.976150605215 293.0000067416937
377 0.005 1.885 2 946.7648229104281 809.0864583703782 809.2047580659735 1094.989139436031 1095.781183312813 1096.609980819324 1050.063514858468 328.7453923452469 1080.977380089368 293.00000674214
378 0.005 1.89 2 947.0232303231573 809.5875326802048 809.7076759196804 1094.989851506524 1095.782261635051 1096.611211512966 1050.098609988173 328.9284480938989 1080.980717148134 293.0000067402052
379 0.005 1.895 2 947.280029287217 810.0863588413705 810.2083348901484 1094.989735912508 1095.781853624369 1096.6105372228 1050.133772672744 329.1116691452474 1080.982749979883 293.0000067407006
380 0.005 1.9 2 947.5358159696101 810.5829511889534 810.706748916877 1094.991010186748 1095.783460054499 1096.612181183514 1050.169049702245 329.2950491535902 1080.986289939045 293.0000067394994
381 0.005 1.905 2 947.7900585360106 811.0773158501153 811.2029254541208 1094.989820043145 1095.781688896813 1096.610096544285 1050.203721638497 329.4786086684119 1080.987470354121 293.0000067401282
382 0.005 1.91 2 948.043628776094 811.5694680748502 811.6968785399282 1094.990529289709 1095.782765610234 1096.611326766146 1050.238473347055 329.6622994287804 1080.990764549501 293.0000067385173
383 0.005 1.915 2 948.2958354839539 812.0594172366198 812.1886180235809 1094.990410452653 1095.782354765962 1096.610652035613 1050.27327271833 329.8461533701608 1080.992757278974 293.0000067392178
384 0.005 1.92 2 948.54725919877 812.5471774936451 812.6781576745432 1094.991684574406 1095.783960198919 1096.612296627311 1050.308154349556 330.0301593527194 1080.996264633775 293.0000067382486
385 0.005 1.925 2 948.7968148258526 813.0327548167367 813.1655048872557 1094.990495336517 1095.782185676346 1096.610209446997 1050.342428348092 330.2143160274953 1080.99741318033 293.0000067392531
386 0.005 1.93 2 949.0457045418697 813.5161638228831 813.6506731513385 1094.991203796824 1095.783262515591 1096.611441613233 1050.376736468117 330.398617473223 1081.000665955943 293.0000067377163
387 0.005 1.935 2 949.2932546157537 813.9974140131235 814.1336723669149 1094.991098247701 1095.782860973345 1096.610772582965 1050.411107056727 330.5830604397949 1081.002607036717 293.0000067384274
388 0.005 1.94 2 949.5401285087077 814.4765193275081 814.6145158188167 1094.99237534868 1095.784461745397 1096.612413673147 1050.44559705248 330.7676509436703 1081.006094673467 293.0000067372014
389 0.005 1.945 2 949.7850355361005 814.9534856665477 815.0932110483724 1094.991198498299 1095.782698136495 1096.610335866337 1050.479583609488 330.9523778925939 1081.007175298751 293.0000067380299
390 0.005 1.95 2 950.0293336615678 815.4283273138402 815.5697709714021 1094.991901865652 1095.78375725456 1096.611557465877 1050.513561849181 331.1372401424098 1081.0104100651 293.0000067363606
391 0.005 1.955 2 950.2723032606541 815.9010531792601 816.0442052066412 1094.991786385285 1095.783350968446 1096.610887012351 1050.547537526794 331.3222392390722 1081.01230505423 293.000006737005
392 0.005 1.96 2 950.5145908969645 816.37167629868 816.5165265501812 1094.993042723985 1095.784942161478 1096.612524558211 1050.581619165571 331.507380864112 1081.015733900235 293.0000067362806
393 0.005 1.965 2 950.7548792308811 816.8402023608356 816.9867419042512 1094.991855367606 1095.783174385826 1096.610444800091 1050.615100510521 331.6926509791195 1081.016775444642 293.000006737306
394 0.005 1.97 2 950.9947848364923 817.3066458939406 817.4548648636979 1094.992564160416 1095.784240337598 1096.611664391334 1050.648638449956 331.8780529712166 1081.019958140576 293.0000067358125
395 0.005 1.975 2 951.233352684319 817.7710154484909 817.920904060372 1094.992437204908 1095.783826717391 1096.610995168968 1050.682222039841 332.063575932536 1081.021801133952 293.0000067365121
396 0.005 1.98 2 951.4712187100453 818.2333245509673 818.3848727346179 1094.993699649455 1095.7854220286 1096.612632156404 1050.715931923822 332.2492226465041 1081.025199199061 293.0000067354889
397 0.005 1.985 2 951.7072321713587 818.6935777659386 818.8467767869762 1094.992485075117 1095.783639690291 1096.610549246176 1050.74900314011 332.4349984777775 1081.026180681015 293.0000067361583
398 0.005 1.99 2 951.9426951784911 819.1517896793749 819.3066296829064 1094.993174647613 1095.78470125329 1096.611770325346 1050.782123822801 332.620883827554 1081.02931463234 293.0000067343577
399 0.005 1.995 2 952.1767965280127 819.6079729422439 819.7644433405169 1094.993038913486 1095.784278768905 1096.611094836774 1050.815299446929 332.8068839895601 1081.031112006229 293.000006734798
400 0.005 2 2 952.4103208068724 820.062136561177 820.2202148100654 1094.994294419245 1095.785870897022 1096.612731628772 1050.848479294479 332.9929663610811 1081.034462540444 293.0000067337522
401 0.005 2.005 2 952.6418400487056 820.5142875907364 820.6739707062818 1094.993090689138 1095.784089862266 1096.610649533254 1050.88121360211 333.1791827722341 1081.035414391564 293.000006734851
402 0.005 2.01 2 952.8727962941356 820.9644381941132 821.1257192725612 1094.993782470271 1095.785152008496 1096.611871473231 1050.913988961753 333.3655086719751 1081.038506142843 293.0000067336078
403 0.005 2.015 2 953.1025577823088 821.4125968279528 821.5754681878582 1094.993655328212 1095.784735606939 1096.611198308064 1050.946821322813 333.551930983066 1081.04026797633 293.0000067345866
404 0.005 2.02 2 953.331635050124 821.8587761959976 822.02322928761 1094.994916439133 1095.786330943266 1096.612835044443 1050.979734572989 333.7384765306828 1081.043590077582 293.0000067338987
405 0.005 2.025 2 953.5589406059484 822.3029809523924 822.4690083297709 1094.993713632498 1095.784553322981 1096.610753551685 1051.012047341056 333.9251304072984 1081.044508767368 293.0000067350138
406 0.005 2.03 2 953.78570468745 822.7452247625001 822.9128175298699 1094.99440451109 1095.78561616026 1096.611974960512 1051.044434193073 334.1118859548321 1081.047567702678 293.0000067335728
407 0.005 2.035 2 954.0112423444551 823.1855158904666 823.3546653803037 1094.994275077292 1095.785198529418 1096.611300920198 1051.0768435143 334.2987383203174 1081.049294386071 293.0000067341587
408 0.005 2.04 2 954.2361767991756 823.6238670751979 823.7945640846737 1094.995534447884 1095.78679450768 1096.61293935811 1051.109378003402 334.4856927786187 1081.052573492927 293.000006732931
409 0.005 2.045 2 954.4593562105824 824.0602826250674 824.2325194305056 1094.994324696007 1095.785011104168 1096.610854728382 1051.141342631008 334.6727451109262 1081.053453671153 293.0000067336221
410 0.005 2.05 2 954.6820151627896 824.4947757863695 824.6685434223165 1094.995016758692 1095.786074896752 1096.612077116548 1051.173341587926 334.8598905466385 1081.056481714278 293.0000067319967
411 0.005 2.055 2 954.903461680864 824.9273546141718 825.1026444770055 1094.994892950418 1095.785659448579 1096.611405322479 1051.205424342593 335.0471274281737 1081.058176013983 293.0000067327018
412 0.005 2.06 2 955.124323119265 825.3580314289753 825.5348344456396 1094.996153530162 1095.787254544659 1096.613044020093 1051.237615575066 335.2344479042117 1081.061419077739 293.0000067315844
413 0.005 2.065 2 955.3434238124498 825.7868105016244 825.9651189553014 1094.994940712493 1095.785468758252 1096.61095750159 1051.269149505966 335.4218569465048 1081.062257002613 293.000006732567
414 0.005 2.07 2 955.5620703328119 826.2137015506549 826.3935071477125 1094.995630599421 1095.786531573115 1096.612180946742 1051.300824875878 335.6093522548118 1081.065252318789 293.0000067312156
415 0.005 2.075 2 955.7794483241763 826.6387156114347 826.8200216549595 1094.995503545431 1095.786115425801 1096.611510157776 1051.33261474233 335.7969724970906 1081.066919034413 293.0000067322327
416 0.005 2.08 2 955.9963105183866 827.0618634079686 827.2446559602683 1094.996754757059 1095.787704894202 1096.61314388387 1051.364385738663 335.9846433857834 1081.070119396229 293.0000067313752
417 0.005 2.085 2 956.2115239557106 827.4831502077556 827.6674192158197 1094.99554429613 1095.785920091683 1096.611061392267 1051.39555588221 336.1723835217256 1081.070931925294 293.0000067326581
418 0.005 2.09 2 956.4260931713937 827.9025893626942 828.0883242992484 1094.996232757251 1095.786978127601 1096.612281299508 1051.426865236631 336.3601961532251 1081.073866694967 293.0000067314502
419 0.005 2.095 2 956.6396094634699 828.3201883006172 828.5073801081943 1094.996098063887 1095.786556324987 1096.611607426823 1051.458140592983 336.5480983167608 1081.075488059831 293.0000067326697
420 0.005 2.1 2 956.8526339333415 828.7359589217741 828.9245981870915 1094.997348057249 1095.788144572644 1096.613243076848 1051.489551743033 336.7360548479778 1081.078654256246 293.0000067320191
421 0.005 2.105 2 957.0639672061832 829.1499049850327 829.3399840068394 1094.99613424359 1095.786357184556 1096.611158519588 1051.520331388168 336.9240776609812 1081.079422946622 293.0000067333236
422 0.005 2.11 2 957.2748827278946 829.5620396833489 829.7535495179699 1094.996814900089 1095.787413106418 1096.612378560107 1051.55118924956 337.1121657837035 1081.082332004182 293.0000067319471
423 0.005 2.115 2 957.4847105951876 829.9723701334916 830.1653023798801 1094.996674640224 1095.786988809001 1096.611703430846 1051.582089343056 337.3003165225638 1081.083908882018 293.0000067327144
424 0.005 2.12 2 957.6939698129175 830.3809085450541 830.5752545361299 1094.997922675934 1095.788576460755 1096.61333873784 1051.61314302476 337.4885410732363 1081.087036939907 293.0000067316066
425 0.005 2.125 2 957.9015404160289 830.7876582763826 830.9834109137608 1094.996698107786 1095.786784148651 1096.611252576109 1051.643543590925 337.6768267307535 1081.087770918279 293.000006732914
426 0.005 2.13 2 958.1086755038891 831.1926320654497 831.3897826910587 1094.997374290828 1095.787837743919 1096.612471027933 1051.674011390837 337.86517650473 1081.090638450115 293.0000067316042
427 0.005 2.135 2 958.3146706016179 831.5958369437096 831.794377608801 1094.997232709156 1095.787412182271 1096.611796076285 1051.70451064696 338.0535926851044 1081.092176943566 293.0000067324656
428 0.005 2.14 2 958.5201473528132 831.9972846064675 832.1972068581343 1094.998474000231 1095.788995548341 1096.613429679882 1051.735136891515 338.2420437222841 1081.095265744998 293.0000067315515
429 0.005 2.145 2 958.7240861913434 832.396978540104 832.5982754297688 1094.997258964728 1095.787208541355 1096.611346196086 1051.765186536224 338.4305583620841 1081.095969929468 293.0000067326023
430 0.005 2.15 2 958.9276282665627 832.7949311511468 832.9975945338722 1094.997930513152 1095.788258938339 1096.612563802063 1051.795295317736 338.6191333304833 1081.098800878759 293.0000067311522
431 0.005 2.155 2 959.1299361146459 833.1911497249489 833.3951717157295 1094.997789685208 1095.787834109429 1096.611889891079 1051.825463164767 338.8077630787765 1081.100311564357 293.0000067320414
432 0.005 2.16 2 959.3317005300886 833.5856454365511 833.7910179100188 1094.999027486291 1095.789414289656 1096.613522392251 1051.855720783862 338.9964394215091 1081.103360666681 293.0000067311567
433 0.005 2.165 2 959.5318741986232 833.9784218166556 834.1851379818216 1094.997810701393 1095.78762528213 1096.611438600028 1051.885405712932 339.1851606371109 1081.104030024277 293.0000067322155
434 0.005 2.17 2 959.731611965023 834.3694908493824 834.5775427601327 1094.998476842827 1095.788671819025 1096.612654322283 1051.915140932109 339.373924834325 1081.106824477506 293.0000067307524
435 0.005 2.175 2 959.9302609351067 834.758859500098 834.9682396554783 1094.998335993174 1095.788246750483 1096.611981486515 1051.944939103994 339.5627226012766 1081.108307450214 293.0000067316113
436 0.005 2.18 2 960.1283303339428 835.1465390022324 835.3572393541577 1094.999570726309 1095.789824903558 1096.613612666016 1051.974848007735 339.7515636957303 1081.111314201212 293.0000067306428
437 0.005 2.185 2 960.324895487713 835.5325324658403 835.7445463725693 1094.998351097971 1095.788034532407 1096.611529787711 1052.004181865552 339.9404492896044 1081.111953243219 293.0000067315988
438 0.005 2.19 2 960.5211007077813 835.9168518255627 836.1301715204207 1094.999015890151 1095.789080038509 1096.612746038121 1052.033548328304 340.1293632905962 1081.114716991655 293.0000067300493
439 0.005 2.195 2 960.7162511642446 836.2995036995749 836.5141217726436 1094.998858475856 1095.788644411819 1096.61206764361 1052.062951048806 340.318320733719 1081.116149298578 293.0000067304626
440 0.005 2.2 2 960.9109705034065 836.6804997226914 836.8964084436873 1095.000067515854 1095.790189237128 1096.613686009702 1052.09252597091 340.5073197724361 1081.11918061191 293.0000067313235
441 0.005 2.205 2 961.1040880490475 837.0598417641629 837.2770349510436 1094.998866490559 1095.788425132087 1096.611612851319 1052.121419560459 340.6963573556882 1081.119734135484 293.0000067314649
442 0.005 2.21 2 961.2967935238885 837.437541864353 837.6560119620574 1094.999533454511 1095.789472702548 1096.612830206613 1052.150408729327 340.8854242520847 1081.122467199534 293.0000067295088
443 0.005 2.215 2 961.4884731986477 837.8136069904817 838.0333467620134 1094.99938740194 1095.789043838839 1096.612156181772 1052.17947658872 341.0745095042374 1081.123883312229 293.0000067299082
444 0.005 2.22 2 961.6797805182377 838.1880483268754 838.4090500307321 1095.000593645144 1095.790585748407 1096.613773756686 1052.208694237876 341.2635879131361 1081.126884446116 293.0000067307314
445 0.005 2.225 2 961.8694218042195 838.5608678099078 838.7831253582626 1094.99939275922 1095.788821786709 1096.611701715758 1052.237241068092 341.4527274195808 1081.127404704207 293.0000067308736
446 0.005 2.23 2 962.058745956792 838.9320773438924 839.1555833184856 1095.000061975101 1095.789870289595 1096.612919735897 1052.26589022411 341.6418803786447 1081.13010922554 293.0000067287272
447 0.005 2.235 2 962.2470556428724 839.3016833716408 839.5264307295516 1094.9999089855 1095.789436375564 1096.612243205389 1052.294598445714 341.8310570608659 1081.131488488186 293.0000067288999
448 0.005 2.24 2 962.4350143561759 839.6696970074428 839.8956782537637 1095.001117538541 1095.790979387606 1096.61386245529 1052.32343967309 342.0202431681254 1081.134468199718 293.0000067298008
449 0.005 2.245 2 962.621308680368 840.0361199103407 840.2633291922273 1094.999908935208 1095.789209787145 1096.611786914401 1052.351623822701 342.2094438475393 1081.134949506941 293.0000067296887
450 0.005 2.25 2 962.8073132184143 840.400964105111 840.6293940898111 1095.000576836912 1095.790258551164 1096.613006362307 1052.379948804253 342.3986699494006 1081.13762209367 293.0000067276334
451 0.005 2.255 2 962.9923222147023 840.7642357931187 840.9938795935435 1095.000424443908 1095.789823902149 1096.612329823418 1052.408307072381 342.587912921805 1081.138970893017 293.0000067279342
452 0.005 2.26 2 963.1770101315075 841.1259461313451 841.3567964619745 1095.001624579909 1095.791360902277 1096.61394554534 1052.436759698764 342.7771771034818 1081.141912653934 293.0000067288394
453 0.005 2.265 2 963.360037316146 841.4860961941198 841.7181472634194 1095.000420934325 1095.789595124244 1096.611874128673 1052.464615922111 342.966447032451 1081.142368593541 293.0000067288267
454 0.005 2.27 2 963.5428383992418 841.8446987198637 842.0779433098103 1095.001048407741 1095.790606178893 1096.613080599351 1052.49258371793 343.1557295857901 1081.145040515516 293.0000067280923
455 0.005 2.275 2 963.7243949809507 842.2017589294213 842.4361903830774 1095.000865773657 1095.790153496463 1096.612397742469 1052.520552631291 343.3450316659284 1081.14632674809 293.0000067297685
456 0.005 2.28 2 963.9060327621783 842.5572869223395 842.7928981505881 1095.002155471316 1095.791790464635 1096.614078379959 1052.548647519998 343.5343174061541 1081.149165154679 293.0000067259026
457 0.005 2.285 2 964.085979633286 842.9112857323912 843.1480709893946 1095.000860055843 1095.78992580666 1096.611944344348 1052.576185371442 343.7236111994038 1081.149666432923 293.000006728603
458 0.005 2.29 2 964.2655413999021 843.2637659619929 843.5017183519816 1095.001596860351 1095.79102662823 1096.61319342015 1052.603783643638 343.912911825461 1081.152287591054 293.0000067261387
459 0.005 2.295 2 964.4441285731673 843.6147335951423 843.8538467074179 1095.001423542647 1095.790581202639 1096.612515269316 1052.631441033382 344.10221473626 1081.153551456724 293.0000067266038
460 0.005 2.3 2 964.6221635099397 843.9641971729133 844.2044642448159 1095.002484909131 1095.792066792405 1096.614109426958 1052.65910583829 344.2915088577748 1081.156198154987 293.000006722481
461 0.005 2.305 2 964.7989407990929 844.3121618730787 844.5535771705697 1095.001390228865 1095.790333107913 1096.612050973289 1052.686308962632 344.4807964797549 1081.156792421116 293.0000067241787
462 0.005 2.31 2 964.9753843589914 844.6586371850298 844.9011939701745 1095.002077710125 1095.791389402803 1096.613272965673 1052.713562077841 344.6700797486718 1081.159427420655 293.0000067225915
463 0.005 2.315 2 965.1508014753009 845.0036287700926 845.2473208230214 1095.001898436272 1095.790941170633 1096.612594666899 1052.740859444897 344.8593619669557 1081.160656658714 293.0000067235963
464 0.005 2.32 2 965.3258967761733 845.347146517934 845.5919671097271 1095.003129050202 1095.792524709533 1096.614241174272 1052.768238580969 345.0486373495752 1081.16345478932 293.0000067211189
465 0.005 2.325 2 965.4995356181232 845.6891928981204 845.9351365687852 1095.001877063532 1095.790701019004 1096.612134948588 1052.795098698852 345.2379043124419 1081.163870620974 293.0000067229089
466 0.005 2.33 2 965.6728997994397 846.0297784921864 846.2768386555928 1095.002554955506 1095.791749435072 1096.613353074172 1052.821992447405 345.4271601029295 1081.166458127158 293.0000067214568
467 0.005 2.335 2 965.8452854284826 846.3689086338735 846.6170790928338 1095.002375235926 1095.791299892486 1096.612673824769 1052.848923270015 345.616398449188 1081.16766095345 293.0000067225828
468 0.005 2.34 2 966.0173328343185 846.7065932160638 846.9558674052849 1095.003603534884 1095.79288243213 1096.614321446247 1052.875966245082 345.805625971085 1081.170423671575 293.0000067201788
469 0.005 2.345 2 966.1879462398414 847.0428345903778 847.293207081514 1095.002348783383 1095.791055930491 1096.612213965382 1052.902447532033 345.9948400460123 1081.170812570958 293.0000067221632
470 0.005 2.35 2 966.3583411811467 847.3776432500475 847.6291075317118 1095.003025066692 1095.792103984443 1096.613431251395 1052.928998549393 346.1840325814277 1081.173377228762 293.0000067207847
471 0.005 2.355 2 966.527768023881 847.7110241106899 847.9635744628642 1095.002841084827 1095.791651891475 1096.612751606151 1052.955600009147 346.373213519269 1081.174551008756 293.0000067219817
472 0.005 2.36 2 966.6967955309074 848.0429865842173 848.2966168124916 1095.004063777805 1095.793232638518 1096.614399179784 1052.982242823027 346.5623718365846 1081.177282412316 293.0000067196543
473 0.005 2.365 2 966.8644362674851 848.3735333037994 848.6282377400225 1095.002814764965 1095.791412567805 1096.612295354813 1053.008417097321 346.7515125150853 1081.177659763413 293.0000067217766
474 0.005 2.37 2 967.0318507635251 848.7026743986485 848.9584468051467 1095.003486821178 1095.792457363676 1096.61351203617 1053.034623777054 346.9406261362024 1081.180193954679 293.0000067205326
475 0.005 2.375 2 967.1983402939009 849.0304150055675 849.287249527446 1095.003304520803 1095.792005321614 1096.612832552704 1053.060901130491 347.1297203375249 1081.181343680427 293.0000067218173
476 0.005 2.38 2 967.3644970623154 849.3567646593373 849.6146550582639 1095.004516627932 1095.793576940823 1096.614475205371 1053.087251214622 347.3187822658568 1081.184041534329 293.0000067193579
477 0.005 2.385 2 967.5294321962166 849.6817254062499 849.9406666232595 1095.003316692006 1095.791787381545 1096.612426825627 1053.113081424169 347.5077700058803 1081.184464108125 293.0000067217954
478 0.005 2.39 1 967.6851129908245 850.0038524229368 850.2639030514747 1094.999936486004 1095.788626970199 1096.61006001399 1053.236541897552 347.6951352442273 1081.190381542478 293.000006730572
479 0.005 2.395 2 967.8476701724443 850.3260866922367 850.587198980222 1094.995386351401 1095.783186098176 1096.602952216877 1053.158532690922 347.8848090835407 1081.180568605184 293.000006747093
480 0.005 2.4 2 968.0107352351027 850.6469322728773 850.9090647086227 1094.99474457364 1095.783478975957 1096.603565977624 1053.185482233214 348.0740894268983 1081.182195147641 293.0000067583911
481 0.005 2.405 1 968.1671649880765 850.9649976152259 851.2282061356493 1094.996795474513 1095.785743501144 1096.606869405225 1053.309948097682 348.2613978072674 1081.192551844106 293.0000067835373
482 0.005 2.41 2 968.3328965569119 851.2831992917788 851.5474232913605 1095.006018888188 1095.794898650605 1096.615785161594 1053.240838183241 348.4509690894167 1081.191855371022 293.0000067579522
483 0.005 2.415 1 968.4869033098573 851.598606281013 851.8638899980896 1095.002757638879 1095.791724486642 1096.612814712237 1053.363824936437 348.6382454422505 1081.199102234235 293.0000067884062
484 0.005 2.42 2 968.6484331436803 851.9141214438001 852.1804049428338 1094.997642856871 1095.785044668901 1096.604142860294 1053.289257656554 348.8278191029576 1081.190015576872 293.0000067777204
485 0.005 2.425 1 968.8019026874568 852.226878265836 852.4942025410637 1094.997556360053 1095.785276321693 1096.605459834277 1053.411977171491 349.015001938387 1081.199429691289 293.0000068248946
486 0.005 2.43 1 968.9530835421936 852.5382468572533 852.806610779116 1094.99503726749 1095.786752023628 1096.607282628839 1053.455511224452 349.2022839056873 1081.197038376592 293.0000068028272
487 0.005 2.435 2 969.1158268022889 852.8498256643574 853.1191623029858 1094.998771006735 1095.786591343436 1096.605975388241 1053.364768944776 349.3922007465641 1081.194277408689 293.0000067882364
488 0.005 2.44 1 969.2679936674344 853.1586762484337 853.4290245932248 1094.998581379988 1095.786607474891 1096.606842659981 1053.486897159777 349.5792711376917 1081.204085037249 293.0000068203095
489 0.005 2.445 1 969.4174434262925 853.4661554741202 853.7375139624409 1094.995598992632 1095.787338142708 1096.60786435346 1053.530244908278 349.7664245094249 1081.201630076024 293.0000067993799
490 0.005 2.45 1 969.5692159824318 853.7723512176709 854.044718237112 1094.999886952061 1095.790367270359 1096.61065852301 1053.554585661752 349.9536686955495 1081.204412447491 293.0000068096276
491 0.005 2.455 1 969.7197023638654 854.0772689831623 854.3506374993285 1094.999382367109 1095.789895812427 1096.610442070501 1053.577442622466 350.1408992961199 1081.204102250847 293.0000067897794
492 0.005 2.46 1 969.8712597866406 854.380924965279 854.6552832104383 1095.000648448032 1095.790284428277 1096.610301853174 1053.601644294852 350.3280591317379 1081.206318371723 293.0000068040856
493 0.005 2.465 1 970.0212276826262 854.6833163321046 854.9586541735564 1094.998614315657 1095.788516633675 1096.608847392453 1053.625510658853 350.515161613623 1081.20558224491 293.0000067964572
494 0.005 2.47 1 970.1723920551457 854.9844604810563 855.260765383582 1095.000906021529 1095.790418011155 1096.610210471522 1053.650111035784 350.7022109650255 1081.209742150114 293.000006814694
495 0.005 2.475 1 970.3211233224227 855.2843476414071 855.5616120442983 1094.999351152543 1095.789412520749 1096.609453537108 1053.674507131364 350.8891876599357 1081.209341236542 293.0000068090811
496 0.005 2.48 1 970.4702337527651 855.5829940475666 855.8612075969328 1095.000736760079 1095.79011368701 1096.609681832277 1053.699207984092 351.0761670825859 1081.212197662184 293.000006832735
497 0.005 2.485 1 970.6175480623294 855.8803927517664 856.159549367464 1094.998788100036 1095.78849891891 1096.608516664612 1053.72330142535 351.2631489036849 1081.211362896526 293.0000068337973
498 0.005 2.49 1 970.7662948032737 856.1765658485987 856.4566557544766 1095.001343875519 1095.790723124129 1096.610294364675 1053.748101528352 351.4501271198168 1081.215804523616 293.0000068580452
499 0.005 2.495 1 970.9128350607444 856.4715055198767 856.7525230217333 1094.99985633572 1095.78982834929 1096.609664846918 1053.77244294558 351.637081810677 1081.215400249661 293.0000068557122
500 0.005 2.5 1 971.0597397989571 856.7652244735517 857.0471626355069 1095.001042432086 1095.790291598508 1096.609633243138 1053.796861911176 351.8239979863718 1081.21803634445 293.0000068802906
501 0.005 2.505 1 971.2052074789808 857.0577225153053 857.3405755087927 1094.999241389389 1095.788872386213 1096.608689143011 1053.82069721422 352.0107973405724 1081.217246601402 293.0000068776685
502 0.005 2.51 1 971.352080531031 857.3490178798519 857.6327774616674 1095.001626767875 1095.790900061626 1096.610228454971 1053.84496394534 352.1976043716527 1081.221483020757 293.0000068928422
503 0.005 2.515 1 971.4967262058602 857.6391012725571 857.9237633580383 1095.000022707609 1095.789890058054 1096.60952955228 1053.868754453411 352.3843218762319 1081.220866248677 293.0000068776316
504 0.005 2.52 1 971.6418700742179 857.9279884282124 858.2135461036158 1095.001336011273 1095.790549264356 1096.609724534956 1053.892740802231 352.5709329331935 1081.223543021524 293.0000068853955
505 0.005 2.525 1 971.7852484052214 858.2156740909356 858.5021237502142 1094.999371317618 1095.788941232833 1096.608586988266 1053.916061775016 352.7574424707543 1081.222444509798 293.0000068644203
506 0.005 2.53 1 971.9300923736738 858.5021801691172 858.7895138362666 1095.001874170785 1095.791136993192 1096.610341732615 1053.940087494545 352.9438468148796 1081.226699388631 293.0000068611083
507 0.005 2.535 1 972.0726304054754 858.7874945296363 859.0757096273131 1095.000355671771 1095.790216378399 1096.609691136479 1053.963565739996 353.1301698173605 1081.226037385305 293.0000068270514
508 0.005 2.54 1 972.2155771314976 859.0716327547838 859.3607234040774 1095.001609997297 1095.790748906564 1096.609720163346 1053.987239757968 353.3163751698532 1081.22858167357 293.0000068201056
509 0.005 2.545 1 972.356788654768 859.354590746145 859.6445538393884 1094.999797602131 1095.789313973416 1096.608754536245 1054.010294713921 353.5025143835403 1081.227629602435 293.000006785547
510 0.005 2.55 1 972.499313199681 859.6363900848513 859.9272179491204 1095.002295931783 1095.791422421791 1096.610358559195 1054.033836798373 353.6885590166793 1081.23186113217 293.0000067733699
511 0.005 2.555 1 972.6395262613153 859.9170211605483 860.2087113920212 1095.000751579147 1095.79044658173 1096.609672097485 1054.056895660704 353.8745050156244 1081.231255725445 293.000006734692
512 0.005 2.56 1 972.7802080825356 860.1964975183568 860.4890446098696 1095.002131932903 1095.791149843825 1096.609886510271 1054.080227219256 354.0603661528837 1081.234017232896 293.0000067273517
513 0.005 2.565 1 972.9191004261243 860.4748170122357 860.7682171895046 1095.000219914987 1095.789575716788 1096.608767786976 1054.103010090968 354.2461354132547 1081.232998405375 293.000006697445
514 0.005 2.57 1 973.0594129583729 860.7519958268725 861.0462427942633 1095.00276946794 1095.791792894047 1096.610523856426 1054.126298660551 354.4318223886805 1081.237316604189 293.0000066943397
515 0.005 2.575 1 973.1974375736748 861.0280266372192 861.3231174024174 1095.001279386766 1095.790871465952 1096.609862433507 1054.149114245407 354.6174198591614 1081.236775426918 293.0000066684427
516 0.005 2.58 1 973.335877871292 861.3029226833759 861.5988520788485 1095.002548208878 1095.791423609587 1096.609914945381 1054.172118042055 354.8028958947892 1081.239415539472 293.0000066771373
517 0.005 2.585 1 973.4726827021266 861.5766816948022 861.8734462573645 1095.000730247857 1095.789963914588 1096.608920023359 1054.194574476758 354.9883108237873 1081.238530753689 293.0000066650198
518 0.005 2.59 1 973.6107955309491 861.849324157061 862.1469176340513 1095.003181159979 1095.792058068829 1096.610533028869 1054.217571768319 355.1736142837444 1081.242767175039 293.0000066794298
519 0.005 2.595 1 973.746915757755 862.1208389192913 862.4192588371146 1095.001629007749 1095.791070647771 1096.609831878723 1054.240054194585 355.3588366113026 1081.242194944674 293.0000066714763
520 0.005 2.6 1 973.8832556419057 862.3912399404686 862.6904809600243 1095.002926793085 1095.791710148771 1096.610007393041 1054.26262843622 355.5440246486261 1081.244845599047 293.0000066948689
521 0.005 2.605 1 974.0178772007122 862.660525440766 862.9605842683236 1095.001024197237 1095.790137179441 1096.608892057689 1054.284711392685 355.7290981879377 1081.243848551188 293.000006696506
522 0.005 2.61 1 974.1538908901107 862.9287107333917 863.2295817702143 1095.003531652591 1095.792322931079 1096.610630059809 1054.307354615786 355.9140416003577 1081.248092837464 293.0000067222277
523 0.005 2.615 1 974.2876325390803 863.1957876751219 863.4974685669072 1095.001992408128 1095.791363450645 1096.609944723318 1054.329462678886 356.0988931715877 1081.247455475903 293.0000067219175
524 0.005 2.62 1 974.421899903753 863.4617707701134 863.764256256173 1095.003269304437 1095.791932008918 1096.610021263991 1054.351793120166 356.2836694232703 1081.250047385784 293.000006751923
525 0.005 2.625 1 974.5539767366366 863.7266578797164 864.0299446969975 1095.001404662501 1095.790434825758 1096.608997240276 1054.37348735785 356.4683664147091 1081.249052764645 293.0000067552264
526 0.005 2.63 1 974.687836007629 863.990466372591 864.2945482230225 1095.00389454425 1095.792561187225 1096.610640696792 1054.395790734207 356.6529340832615 1081.253285636205 293.0000067806287
527 0.005 2.635 1 974.8194347189877 864.253186114191 864.5580608480905 1095.002293663953 1095.79155023563 1096.609926834255 1054.417542906247 356.8373915002896 1081.252584135317 293.0000067766179
528 0.005 2.64 1 974.9516815823307 864.5148318890394 864.820494355916 1095.003666022563 1095.792235453165 1096.610125143827 1054.439547427382 357.021746397129 1081.255272823695 293.0000068013082
529 0.005 2.645 1 975.0821498572903 864.7753950454957 865.0818435722859 1095.001725140678 1095.790646942526 1096.60900635178 1054.460811806593 357.206006354948 1081.254172330963 293.000006797421
530 0.005 2.65 1 975.2141608200731 865.0348985002835 865.3421268966548 1095.004282602541 1095.792858202851 1096.610751901401 1054.482814940419 357.3901724783617 1081.258451957099 293.0000068150036
531 0.005 2.655 1 975.343803774674 865.293332824709 865.6013386821344 1095.002721058116 1095.791885028033 1096.610057252472 1054.504276191152 357.574228404068 1081.257759225628 293.0000068021403
532 0.005 2.66 1 975.4740327091309 865.5507113410066 865.8594897380337 1095.004035115253 1095.792490644676 1096.610163966005 1054.52600668327 357.7581760605217 1081.260387888886 293.0000068187414
533 0.005 2.665 1 975.6024855971425 865.8070299568154 866.11657830769 1095.002151493881 1095.790973930424 1096.609121787775 1054.547078541954 357.9420255402191 1081.25933793055 293.000006806522
534 0.005 2.67 1 975.7324251201036 866.0623030997216 866.372616274963 1095.004667124249 1095.793122895498 1096.610784879735 1054.56894930899 358.1257657742996 1081.263590591482 293.0000068167923
535 0.005 2.675 1 975.8602213922009 866.3165259664181 866.6276013358446 1095.003052120931 1095.792104700803 1096.610064190632 1054.590176988552 358.3094358994816 1081.262856528455 293.0000067976965
536 0.005 2.68 1 975.9885169929942 866.5697129618015 866.8815451897545 1095.004442870477 1095.792798526995 1096.61026387779 1054.611589448211 358.4930332330089 1081.265559661901 293.0000068096441
537 0.005 2.685 1 976.1149741122671 866.8218597483371 867.134445867059 1095.00247039565 1095.791189801337 1096.609134369547 1054.63231819767 358.6764972839316 1081.264396962759 293.0000067933668
538 0.005 2.69 1 976.2430406546775 867.0729846103562 867.3863187135851 1095.005040505637 1095.793408615991 1096.610883072191 1054.653689974761 358.8598022260584 1081.26869289388 293.0000068019733
539 0.005 2.695 1 976.3686842384325 867.3230785405551 867.6371580637184 1095.003441949103 1095.792406436233 1096.610168792273 1054.67452428711 359.0430053183355 1081.26794151039 293.0000067814944
540 0.005 2.7 1 976.4948681683658 867.5721530547883 867.8869739952997 1095.004786699819 1095.793034535667 1096.610295606545 1054.695514529222 359.2260946541983 1081.270586602547 293.0000067940416
541 0.005 2.705 1 976.6193345720325 867.8202060317911 868.1357654548746 1095.002859767896 1095.791483449452 1096.609227889639 1054.715954393201 359.4090730916484 1081.269462090134 293.0000067790527
542 0.005 2.71 1 976.7453238132447 868.0672552692213 868.3835474146995 1095.005389812019 1095.793649544729 1096.610909759828 1054.737051266286 359.5919400074317 1081.273715911396 293.0000067895322
543 0.005 2.715 1 976.8689680349153 868.313291838572 868.6303142963255 1095.003769370594 1095.792620788191 1096.610180419016 1054.757638255523 359.774709378896 1081.272948822158 293.0000067712976
544 0.005 2.72 1 976.9931924849689 868.5583303053588 868.8760780222284 1095.005150809822 1095.793306252025 1096.610375775395 1054.778553433224 359.9573482475022 1081.275628114114 293.0000067859663
545 0.005 2.725 1 977.1156725676034 868.8023655389485 869.1208358947827 1095.003186139153 1095.791704337561 1096.609251046138 1054.79872191572 360.1398694096483 1081.274479776687 293.0000067731671
546 0.005 2.73 1 977.2396084566093 869.0454145623153 869.3646023015431 1095.005748474355 1095.793918541289 1096.610996552438 1054.81948167499 360.3222762222003 1081.278761962632 293.0000067856698
547 0.005 2.735 1 977.3612523986895 869.2874678900931 869.6073712313273 1095.004148358437 1095.792907873634 1096.610274919724 1054.839794893926 360.5045666082247 1081.277998197172 293.0000067688465
548 0.005 2.74 1 977.4835351741757 869.5285398179843 869.8491539073499 1095.005489627703 1095.793546802289 1096.61041713009 1054.860281653611 360.6867289035387 1081.280616785302 293.0000067847398
549 0.005 2.745 1 977.6040724135181 869.7686255302889 870.0899479513322 1095.003562301974 1095.791986763176 1096.609336689408 1054.880174189494 360.8687688738496 1081.279466496741 293.0000067723258
550 0.005 2.75 1 977.7261243058966 870.0077442852694 870.3297690639648 1095.006092740479 1095.79416137742 1096.611031449846 1054.900693090281 361.0506997707314 1081.283699325679 293.0000067847487
551 0.005 2.755 1 977.8458531659367 870.2458853088408 870.5686106250898 1095.004478999323 1095.793131221792 1096.610297231 1054.920692029016 361.2325079133411 1081.282903846511 293.0000067674208
552 0.005 2.76 1 977.966221235646 870.4830635142976 870.8064844957347 1095.005859215203 1095.793820113887 1096.610496547356 1054.940913681708 361.414197686955 1081.285557098437 293.0000067822599
553 0.005 2.765 1 978.0848236506856 870.7192743144533 871.043388273399 1095.003896982395 1095.792216366911 1096.609368763355 1054.960458754849 361.5957724700158 1081.284359616511 293.0000067686613
554 0.005 2.77 1 978.2048233235623 870.9545376094278 871.2793392674773 1095.006575111864 1095.794444723445 1096.611115130728 1054.980323275194 361.7772206457219 1081.288523549026 293.000006780194
555 0.005 2.775 1 978.3225820850206 871.1888416990768 871.5143289934025 1095.00498407413 1095.793425707595 1096.610387894882 1054.999988638655 361.9585215037201 1081.287737655877 293.0000067619255
556 0.005 2.78 1 978.4409719669625 871.4221987197467 871.7483673424066 1095.006296411064 1095.794069785881 1096.610538950433 1055.019945181259 362.1397134204938 1081.290359197465 293.0000067763795
557 0.005 2.785 1 978.5576470534018 871.6546050752327 871.9814524394076 1095.00436161332 1095.79250644617 1096.609452241322 1055.039307849563 362.3207909144782 1081.289177478838 293.0000067625716
558 0.005 2.79 1 978.6758599427225 871.8860780373642 872.2135985851386 1095.006906000727 1095.794684993182 1096.611155285798 1055.059288489697 362.5017664481552 1081.293383522102 293.0000067741045
559 0.005 2.795 1 978.7918267188084 872.1166079865143 872.4447996366839 1095.005285104435 1095.793652706262 1096.610417454508 1055.078761539601 362.6826052185228 1081.292562136277 293.0000067561834
560 0.005 2.8 1 978.9084029156862 872.346209771832 872.6750666711446 1095.006653097541 1095.794331854033 1096.610610024527 1055.098431541933 362.8632699627969 1081.295189723366 293.0000067713201
561 0.005 2.805 1 979.0232195102631 872.5748785944193 872.9043968757452 1095.004688128111 1095.792729511576 1096.609484314736 1055.117503438236 363.0438303767614 1081.293960070248 293.0000067585557
562 0.005 2.81 1 979.1395781738453 872.8026315929922 873.1328042243155 1095.007251527843 1095.794942185638 1096.611231498762 1055.137208138219 363.2242745387155 1081.298165781285 293.0000067714213
563 0.005 2.815 1 979.2536470777364 873.0294584081519 873.3602827358654 1095.005643980059 1095.793920950048 1096.610496837222 1055.156427409558 363.4046144118057 1081.297338751961 293.0000067548548
564 0.005 2.82 1 979.3683016729857 873.2553723138848 873.5868448259225 1095.006986299821 1095.794568007193 1096.610654701838 1055.175836519456 363.5848008819828 1081.299926128432 293.0000067715741
565 0.005 2.825 1 979.4812602587365 873.4803662217906 873.8124870399134 1095.005050143757 1095.792998065703 1096.609561822738 1055.19463722603 363.7648435589055 1081.298714989603 293.0000067601292
566 0.005 2.83 1 979.5957624035919 873.7044635574663 874.0372270776841 1095.007590658461 1095.79518245439 1096.611274115081 1055.213998861735 363.9447638991726 1081.302892561336 293.0000067742085
567 0.005 2.835 1 979.7080008586273 873.9276507516687 874.2610572527057 1095.00596779656 1095.794145179114 1096.610529920612 1055.232928775832 364.1245613679981 1081.302043510933 293.0000067586333
568 0.005 2.84 1 979.8208336926115 874.1499422737755 874.4839885344539 1095.007329336185 1095.794821685697 1096.61072206163 1055.252066754783 364.3042433158521 1081.304639132424 293.0000067759303
569 0.005 2.845 1 979.9319518554628 874.3713335550125 874.7060184257194 1095.005367393784 1095.793221068703 1096.609598574544 1055.270610929609 364.4838077055557 1081.303390866956 293.0000067648361
570 0.005 2.85 1 980.0447683242521 874.591841789761 874.9271610871015 1095.007921594085 1095.79542811223 1096.611342127724 1055.289775004703 364.6632450605728 1081.307561535673 293.0000067790406
571 0.005 2.855 1 980.1552122633265 874.811456857202 875.1474099234224 1095.006305905986 1095.794399868291 1096.610601829663 1055.308481952967 364.84254270369 1081.306695576604 293.0000067632297
572 0.005 2.86 1 980.2662419886775 875.0301932825671 875.3667760489142 1095.007652167048 1095.795053616394 1096.610768176395 1055.327337509838 365.0216961374892 1081.309260775088 293.0000067801884
573 0.005 2.865 1 980.3755608347981 875.2480456075451 875.5852565980308 1095.005710904659 1095.793476422662 1096.609668000717 1055.345592894974 365.2007189122273 1081.308019557084 293.0000067684185
574 0.005 2.87 1 980.4864431113751 875.4650315361762 875.8028658332167 1095.008252293559 1095.795664208862 1096.61138687544 1055.364502223433 365.379559880773 1081.312171251471 293.00000678181
575 0.005 2.875 1 980.5950921844877 875.6811403675101 876.0195970432939 1095.006623677581 1095.794622816372 1096.610639223636 1055.382911246056 365.5582492543348 1081.311288454278 293.0000067650697
576 0.005 2.88 1 980.7043633717653 875.8963859379122 876.2354609105992 1095.007988443791 1095.795302971771 1096.610835472403 1055.401523247671 365.7368125612293 1081.313864796516 293.0000067809727
577 0.005 2.885 1 980.8119455717158 876.11076213974 876.4504536058686 1095.006024505183 1095.793697775993 1096.609706454004 1055.419567689235 365.9152515234184 1081.312592712991 293.0000067682576
578 0.005 2.89 1 980.9210969571939 876.3242877517139 876.6645905350837 1095.008577487457 1095.795904915282 1096.611451113556 1055.438228308073 366.0935583728499 1081.316739561971 293.0000067808255
579 0.005 2.895 1 981.0280015046462 876.5369526760921 876.8778652761774 1095.006959309689 1095.7948720802 1096.610707077677 1055.456391512564 366.271732627372 1081.315847295682 293.0000067633225
580 0.005 2.9 1 981.135527016658 876.7487690413869 877.0902877691901 1095.008307866695 1095.795532356218 1096.610882791233 1055.474738491423 366.4497668624681 1081.318387165492 293.0000067787573
581 0.005 2.905 1 981.2414162312942 876.9597336737864 877.3018561855458 1095.006360639147 1095.793944331545 1096.609770585784 1055.492538960722 366.6276598249705 1081.31711973454 293.0000067656962
582 0.005 2.91 1 981.348745527094 877.1698645810083 877.5125853105495 1095.008899887818 1095.796137604576 1096.61149886357 1055.510935422998 366.8054100653177 1081.321241301358 293.0000067780043
583 0.005 2.915 1 981.4538915139786 877.3791498406997 877.7224677086222 1095.007278582527 1095.795095913184 1096.610747613277 1055.528833340273 366.983028177654 1081.320345860546 293.0000067605669
584 0.005 2.92 1 981.5596781208104 877.5876002749438 877.9315123267257 1095.008629892659 1095.795769837998 1096.610943448883 1055.546930371915 367.160482951166 1081.322878732631 293.0000067759825
585 0.005 2.925 1 981.6638466582449 877.795213785276 878.1397177182258 1095.006670249759 1095.794165232719 1096.609813431779 1055.564480216069 367.3377538895857 1081.321582690349 293.0000067630492
586 0.005 2.93 1 981.7695919375633 878.0020072185151 878.3470979301792 1095.009214864587 1095.796369188984 1096.61155789705 1055.582632806056 367.5149318055408 1081.325693143705 293.0000067755338
587 0.005 2.935 1 981.8731171511769 878.2079707879807 878.5536466500822 1095.007603348562 1095.795337220436 1096.610812653711 1055.600263528646 367.6919633595598 1081.324785614293 293.0000067582235
588 0.005 2.94 1 981.977271012178 878.4131181730755 878.7593746428853 1095.008944044885 1095.795995730683 1096.610990870575 1055.618132500319 367.8688623395555 1081.327294653853 293.0000067740739
589 0.005 2.945 1 982.0797818937873 878.6174421482664 878.9642779273835 1095.006984276572 1095.794399004734 1096.609872080769 1055.635420693349 368.0456403933239 1081.325982974073 293.0000067613861
590 0.005 2.95 1 982.183887402869 878.8209618990244 879.168371585468 1095.00953196493 1095.796597920776 1096.611605820632 1055.653333898118 368.2222600987411 1081.330087654855 293.0000067741831
591 0.005 2.955 1 982.2857694494214 879.023666156629 879.3716485308466 1095.007897937193 1095.795547849975 1096.610849551963 1055.670764065971 368.3987224371621 1081.329145992281 293.0000067570475
592 0.005 2.96 1 982.3883334565332 879.225568702968 879.574119476467 1095.009261773913 1095.796231333606 1096.611052866212 1055.688356807406 368.5750425925609 1081.331666689611 293.0000067729784
593 0.005 2.965 1 982.4892245288224 879.4266636359957 879.77578108923 1095.007286758604 1095.794615225481 1096.609915204438 1055.705424213515 368.751190072868 1081.330325847347 293.0000067603076
594 0.005 2.97 1 982.5916713000433 879.6269677573555 879.9766472356675 1095.009839417726 1095.79682519307 1096.611665037647 1055.723097185144 368.9271988789154 1081.334420035752 293.0000067732333
595 0.005 2.975 1 982.6919063641202 879.8264703432276 880.1767108875575 1095.00821405549 1095.795781764832 1096.610910635761 1055.740282266806 369.1030580895919 1081.333467249741 293.0000067560767
596 0.005 2.98 1 982.7928107512836 880.0251848748022 880.375982463515 1095.009557173008 1095.796443658137 1096.611094448954 1055.75764618322 369.2787702619875 1081.33595155193 293.0000067718573
597 0.005 2.985 1 982.8921099023689 880.2231060450767 880.5744590780315 1095.007609905499 1095.794848521314 1096.609973473283 1055.774517563153 369.4543321901098 1081.334634618541 293.0000067594341
598 0.005 2.99 1 982.992978293986 880.4202518700184 880.7721550588628 1095.010142922252 1095.797045968191 1096.611712281079 1055.791945724088 369.6297534142275 1081.338689311061 293.0000067723112
599 0.005 2.995 1 983.0916806851411 880.6166109614762 880.9690632887 1095.008525766763 1095.796000947062 1096.61095492852 1055.808929482764 369.8050199477613 1081.337747011391 293.0000067555354
600 0.005 3 1 983.1909949664321 880.8121960407333 881.1651936725073 1095.009858179073 1095.796665246032 1096.611148720453 1055.826075709741 369.9801604912469 1081.340202136697 293.0000067711637
601 0.005 3.005 1 983.2887138300292 881.0070011715245 881.3605428433548 1095.007903842399 1095.795061382014 1096.610017930748 1055.842679128355 370.1551246445338 1081.338856349049 293.0000067586925
602 0.005 3.01 1 983.3880330960828 881.2010451256348 881.5551255629796 1095.010441094092 1095.797265199457 1096.611766752995 1055.859931467456 370.3299466638974 1081.342898183625 293.0000067714927
603 0.005 3.015 1 983.485045055421 881.3943161160561 881.748934457485 1095.008830154282 1095.79622543358 1096.611011909543 1055.876665623558 370.5046184706915 1081.341947485005 293.0000067547434
604 0.005 3.02 1 983.5827728426633 881.5868268240883 881.9419793223221 1095.010158960911 1095.796883726933 1096.611198730817 1055.893578526094 370.6791403530819 1081.34438490092 293.0000067704582
605 0.005 3.025 1 983.6790020464574 881.7785730011642 882.1342577876762 1095.008206531466 1095.795282517706 1096.610071557713 1055.909865607558 370.8535278896457 1081.343033302728 293.0000067579789
606 0.005 3.03 1 983.7768318584358 881.969571157655 882.3257834078992 1095.010741408476 1095.797483087542 1096.611814933804 1055.926813048382 371.0277482714613 1081.347061824851 293.0000067708403
607 0.005 3.035 1 983.8724652685255 882.159809747532 882.5165487458022 1095.009117964345 1095.796431699291 1096.611051887417 1055.94327727488 371.2018077608196 1081.346085680856 293.0000067539863
608 0.005 3.04 1 983.968727509176 882.3493014961493 882.7065636514984 1095.010456430973 1095.797102295971 1096.611252454676 1055.95996306045 371.3757278815423 1081.34851885027 293.0000067696635
609 0.005 3.045 1 984.0633925953457 882.5380412269285 882.8958250864134 1095.008496906862 1095.795492022494 1096.610115600977 1055.976121984069 371.5494662832994 1081.34714821845 293.0000067571865
610 0.005 3.05 1 984.1595463953179 882.7260453015931 883.0843463264866 1095.01103068668 1095.797696219768 1096.611867478223 1055.992830190445 371.7230406206545 1081.351161751507 293.0000067701114
611 0.005 3.055 1 984.2535841018223 882.9133038323599 883.2721209376725 1095.009416521053 1095.796651535901 1096.611108585685 1056.009138269429 371.896433003841 1081.35017430266 293.000006753269
612 0.005 3.06 1 984.3483149965214 883.0998294338591 883.4591587674564 1095.010744744635 1095.797313130839 1096.611300939902 1056.025633293703 372.0697010202315 1081.352584921253 293.0000067690528
613 0.005 3.065 1 984.4414523719799 883.2856157456455 883.6454561704783 1095.008789360203 1095.795706070946 1096.610167099876 1056.041576898781 372.2428191698725 1081.351199112909 293.0000067566068
614 0.005 3.07 1 984.5362244190817 883.470680768114 883.8310273960976 1095.011316325682 1095.797905202368 1096.6119130423 1056.058068820773 372.41578002084 1081.355193172505 293.0000067695374
615 0.005 3.075 1 984.6288350135674 883.6550129363426 884.0158650386884 1095.009695150664 1095.796852571885 1096.611149143318 1056.074144081681 372.5885925984165 1081.35419485423 293.0000067527064
616 0.005 3.08 1 984.7220933292941 883.8386253507539 884.1999791218125 1095.011028993178 1095.797523899913 1096.611352692015 1056.090386872591 372.7612417114889 1081.356601399318 293.0000067684576
617 0.005 3.085 1 984.813761551693 884.0215110995017 884.3833656511317 1095.009068245328 1095.795908189854 1096.610210074406 1056.106113288299 372.9337415690032 1081.355198608082 293.0000067560064
618 0.005 3.09 1 984.9070501523587 884.2036884684343 884.5660389103036 1095.011598254727 1095.79811206779 1096.611962991999 1056.122413720543 373.1060867259463 1081.35918354502 293.0000067690045
619 0.005 3.095 1 984.9981814123789 884.3851469370564 884.7479921294819 1095.00997881333 1095.797061535785 1096.61119985025 1056.138301349816 373.2782700875024 1081.358172113658 293.000006752146
620 0.005 3.1 1 985.0899502739834 884.5658967025225 884.9292337098875 1095.011305882485 1095.797725357028 1096.611396077087 1056.154305989702 373.4502833468807 1081.360549585744 293.0000067679244
621 0.005 3.105 1 985.1801846877379 884.745932712898 885.1097603362801 1095.009347348201 1095.796112460772 1096.610258507867 1056.16981135505 373.6221280023615 1081.359143818405 293.0000067553645
622 0.005 3.11 1 985.2720313409586 884.9252728517822 885.2895863570204 1095.011876684247 1095.798316279914 1096.612010138587 1056.185937567509 373.7938203675229 1081.363115395779 293.000006768258
623 0.005 3.115 1 985.3617136841154 885.1039073643449 885.4687057330633 1095.01025293104 1095.797258662844 1096.611239990437 1056.201613660186 373.965341840221 1081.362089139246 293.0000067512937
624 0.005 3.12 1 985.4520828809115 885.281846952922 885.6471268155016 1095.011582078993 1095.797927426989 1096.611444267613 1056.217444043399 374.1366871550266 1081.364460131836 293.0000067669475
625 0.005 3.125 1 985.5409116687115 885.4590856057898 885.8248459934385 1095.00964598265 1095.796324350681 1096.61030867858 1056.232763324321 374.3078435719434 1081.363071185727 293.0000067550678
626 0.005 3.13 1 985.6313054480042 885.6356410897813 886.001877128641 1095.012133915774 1095.798507137932 1096.612053480946 1056.248695497385 374.4788594150849 1081.36696505145 293.0000067669928
627 0.005 3.135 1 985.7196471901784 885.8115024622537 886.178213312626 1095.010554557708 1095.7974764623 1096.611297373889 1056.264176796776 374.6497182233913 1081.365989967741 293.0000067510865
628 0.005 3.14 1 985.8085569947851 885.9866804470946 886.353863018804 1095.011822877261 1095.798107931954 1096.611480238586 1056.279768471853 374.8204522977926 1081.368259662304 293.0000067654889
629 0.005 3.145 1 985.8960171706977 886.161170673125 886.5288236664027 1095.00991935953 1095.796524287925 1096.610354869964 1056.294890483165 374.9910046876964 1081.366902353175 293.0000067538224
630 0.005 3.15 1 985.9850063453005 886.3349893904583 886.7031083054261 1095.012400541753 1095.798701790326 1096.612096430982 1056.310560672985 375.1613855839224 1081.370778169801 293.0000067658367
631 0.005 3.155 1 986.0719511802708 886.5081256718511 886.8767099043137 1095.010819703217 1095.797667885501 1096.611337271786 1056.32584171808 375.3315991426135 1081.369787125452 293.0000067500741
632 0.005 3.16 1 986.1594920484831 886.6805920680241 887.0496379528528 1095.012092202224 1095.79830598352 1096.611528900198 1056.341255356186 375.5016514559827 1081.372049146671 293.0000067646198
633 0.005 3.165 1 986.2455580424573 886.8523826940283 887.2218890374711 1095.010179152336 1095.796712655897 1096.610393928523 1056.356173219745 375.6715399672293 1081.370668162722 293.0000067529965
634 0.005 3.17 1 986.3331886145935 887.0235142330824 887.3934765006446 1095.012666254057 1095.798897310752 1096.612143833115 1056.371643875589 375.8412656327649 1081.37454162407 293.0000067652001
635 0.005 3.175 1 986.4187412342228 887.1939733634957 887.5643918455892 1095.011084660073 1095.797862319141 1096.611382805937 1056.386667953414 376.010823644437 1081.373527461671 293.0000067494083
636 0.005 3.18 1 986.5048930702704 887.3637726303045 887.7346442697652 1095.012352495738 1095.798498049515 1096.611572879321 1056.40184354983 376.1802094753034 1081.375773167623 293.0000067640182
637 0.005 3.185 1 986.5895766752679 887.5329079647086 887.904231443644 1095.010443733254 1095.796908432475 1096.610441177207 1056.416560240341 376.3494252305618 1081.374378078891 293.0000067523524
638 0.005 3.19 1 986.6758243083734 887.7013954835228 888.0731662205533 1095.012925452646 1095.799088656949 1096.612187085975 1056.431796327985 376.5184738051781 1081.378237391784 293.0000067645773
639 0.005 3.195 1 986.7600198458076 887.8692240749448 888.24144147456 1095.011340748343 1095.798049306134 1096.611423033816 1056.446672601025 376.6873697644467 1081.377207953059 293.0000067486566
640 0.005 3.2 1 986.8448803797866 888.036405600736 888.4090663341552 1095.012615988148 1095.79869173987 1096.61162046444 1056.461668772349 376.856089668463 1081.379458951834 293.0000067633893
641 0.005 3.205 1 986.9282390257885 888.2029334535855 888.5760368825155 1095.01070028783 1095.797094646452 1096.610481195694 1056.476187503741 377.0246373899345 1081.378038630794 293.0000067516753
642 0.005 3.21 1 987.0132178322741 888.3688243798438 888.74236633604 1095.013182451706 1095.799276862241 1096.612231952909 1056.491239844371 377.1930190479124 1081.381893564774 293.0000067639981
643 0.005 3.215 1 987.0960978672417 888.5340678160186 888.9080476669939 1095.011596277538 1095.798236659757 1096.611466904546 1056.505916013314 377.3612305577701 1081.380842840166 293.0000067480375
644 0.005 3.22 1 987.1796904264181 888.6986758611281 889.073090129557 1095.012868789387 1095.7988758485 1096.611661217845 1056.520694499516 377.5292698613237 1081.383090570949 293.000006762869
645 0.005 3.225 1 987.2617443763068 888.8626429633331 889.2374904238769 1095.010948463779 1095.797277305866 1096.610522835934 1056.535022166436 377.697138568206 1081.381642420617 293.000006751045
646 0.005 3.23 1 987.3454418275968 889.0259850961274 889.4012615048997 1095.013433215825 1095.799461457691 1096.612274161849 1056.54990415164 377.8647710866807 1081.385493315939 293.0000067635766
647 0.005 3.235 1 987.4270091727607 889.1886903537322 889.5643953473074 1095.011845067529 1095.798418261344 1096.611506298011 1056.564433830904 378.0322554662197 1081.384420144199 293.0000067475717
648 0.005 3.24 1 987.5093001529237 889.3507712505328 889.7269015537969 1095.013117455288 1095.79906003244 1096.611705227144 1056.579016320846 378.1995962112517 1081.386654848522 293.0000067624924
649 0.005 3.245 1 987.5900482465793 889.5122220200233 889.8887766630876 1095.011196755776 1095.797457815306 1096.610562039844 1056.593161753409 378.3667694039613 1081.385195118636 293.0000067506396
650 0.005 3.25 1 987.6724674490906 889.6730579008492 890.050033108009 1095.013684501406 1095.799647260538 1096.612320434614 1056.607790021787 378.5337751587801 1081.389042293117 293.000006763215
651 0.005 3.255 1 987.7527626029039 889.8332686734066 890.2106638932931 1095.012095347832 1095.79860177761 1096.61154868585 1056.62207658682 378.7006172120415 1081.387953018502 293.0000067471284
652 0.005 3.26 1 987.8337865158344 889.9928657252343 890.3706778852084 1095.013361187845 1095.799237829773 1096.611744456228 1056.636496604471 378.8672937211418 1081.390175760717 293.0000067621127
653 0.005 3.265 1 987.9132891978161 890.1518435709673 890.5300716515604 1095.011442078448 1095.797637058409 1096.610601590108 1056.650476961957 379.0337991448566 1081.388694687098 293.0000067501833
654 0.005 3.27 1 987.9944769487382 890.3102180662544 890.6888580082045 1095.013925381408 1095.799823425007 1096.612358578278 1056.664967660659 379.2001388944435 1081.392528191778 293.0000067627572
655 0.005 3.275 1 988.0735337133399 890.467978827352 890.8470299322734 1095.012335969428 1095.798776235657 1096.611585984045 1056.679089125363 379.3662987980272 1081.391426579724 293.0000067465143
656 0.005 3.28 1 988.1533245968201 890.6251367942332 891.0045960452228 1095.013603647302 1095.799417114863 1096.61178811721 1056.6933127072 379.5322944518948 1081.393641079663 293.0000067614469
657 0.005 3.285 1 988.2315809682818 890.7816862734197 891.1615527489636 1095.01168214774 1095.797812059042 1096.610640573072 1056.70709257275 379.6981130694716 1081.392147825747 293.0000067494154
658 0.005 3.29 1 988.3115167093171 890.9376429759516 891.317912760135 1095.014167715827 1095.800002886418 1096.612403076434 1056.721378733344 379.8637358119797 1081.39596486963 293.0000067619384
659 0.005 3.295 1 988.3893355425339 891.0929960314978 891.47366870949 1095.012573949423 1095.79895092794 1096.611625561993 1056.735313856216 380.0291865434748 1081.394844989933 293.0000067455815
660 0.005 3.3 1 988.4678960692585 891.2477564881548 891.6288292343285 1095.013845792155 1095.799594627782 1096.611829502622 1056.749366960499 380.1944732096308 1081.397051259917 293.0000067605125
661 0.005 3.305 1 988.5449378867512 891.4019196097836 891.7833912432255 1095.011926495677 1095.797988652868 1096.610680836801 1056.762965993597 380.359574400967 1081.395551595922 293.0000067484063
662 0.005 3.31 1 988.6236559716649 891.5555005523923 891.9373671727493 1095.014406037742 1095.800176409311 1096.612442349331 1056.777086157264 380.5245068491174 1081.399356252485 293.0000067610663
663 0.005 3.315 1 988.700279399202 891.7084891828928 892.0907500756599 1095.012815219777 1095.799125041039 1096.61166469385 1056.790847372076 380.689265416417 1081.398229076004 293.0000067448695
664 0.005 3.32 1 988.7776282997427 891.860895969094 892.24354828029 1095.014080551235 1095.799767111079 1096.611869837279 1056.804710399877 380.8538505176126 1081.400410745936 293.0000067599071
665 0.005 3.325 1 988.8534844607475 892.0127150810686 892.3957580787239 1095.012162586439 1095.79816054916 1096.610719434961 1056.818122100606 381.018291261227 1081.398908051862 293.000006747988
666 0.005 3.33 1 988.9309976910318 892.1639621740691 892.5473920477564 1095.014641210404 1095.800350273206 1096.612484202617 1056.832028947308 381.1825625845019 1081.40269165559 293.0000067606572
667 0.005 3.335 1 989.006457844112 892.314625470544 892.6984422728613 1095.013049966584 1095.79929618184 1096.611703417979 1056.845634269822 381.3466475565392 1081.401557424056 293.000006744607
668 0.005 3.34 1 989.0826105699439 892.4647165221788 892.8489174895177 1095.014311455374 1095.799936330491 1096.611909148107 1056.859324096655 381.5105516270175 1081.403720246604 293.000006759577
669 0.005 3.345 1 989.157312468712 892.614231040339 892.9988148821477 1095.012392372869 1095.798327789453 1096.610757384646 1056.872573138195 381.6742646091119 1081.402209903443 293.0000067477055
670 0.005 3.35 1 989.2336551568382 892.763183806686 893.1481466297108 1095.01486615688 1095.800515179585 1096.612520419598 1056.886318738431 381.837805075996 1081.405973492435 293.0000067602597
671 0.005 3.355 1 989.3079768183723 892.9115629487982 893.296904814727 1095.013280930761 1095.7994633939 1096.611740421293 1056.899725313933 382.0011745225926 1081.404842662537 293.000006744231
672 0.005 3.36 1 989.3829494144192 893.0593805933937 893.4450984472048 1095.014540215072 1095.80010614196 1096.611950019204 1056.913225559767 382.1643618151753 1081.40698040183 293.0000067591384
673 0.005 3.365 1 989.4565099222885 893.2066297810267 893.5927232594609 1095.012621592502 1095.798493969738 1096.610793434655 1056.926274666137 382.3273751996886 1081.405464419058 293.0000067473679
674 0.005 3.37 1 989.5316774523046 893.3533267408051 893.7397919849953 1095.015094375722 1095.800684096402 1096.61256210111 1056.93982774119 382.4902653762156 1081.409205612309 293.0000067598356
675 0.005 3.375 1 989.6048874304375 893.4994607480679 893.8862973925808 1095.013508000392 1095.799629441056 1096.611779168082 1056.953036050149 382.6529311978284 1081.408074559768 293.0000067438758
676 0.005 3.38 1 989.6786994513408 893.6450427656748 894.0322478855013 1095.014761861606 1095.800269558247 1096.611987602313 1056.966345460004 382.8154078329388 1081.410186135268 293.0000067586824
677 0.005 3.385 1 989.7511628915747 893.7900675708668 894.1776401824505 1095.01284676794 1095.798657007233 1096.610829497556 1056.979233876554 382.9777099712869 1081.408677096833 293.0000067470418
678 0.005 3.39 1 989.8251573600029 893.9345500335818 894.3224863557027 1095.015315606298 1095.800847414912 1096.612600622044 1056.992635389081 383.139838050963 1081.412387852259 293.0000067593634
679 0.005 3.395 1 989.8972569216546 894.078478787844 894.4667788115067 1095.01372793 1095.799786717295 1096.611810545799 1057.005708013149 383.3017950690866 1081.411259065437 293.0000067435208
680 0.005 3.4 1 989.9699064595161 894.2218648524638 894.6105258310043 1095.014980585177 1095.800431236443 1096.612026399037 1057.018842955711 383.4635696015121 1081.413342373876 293.0000067581439
681 0.005 3.405 1 990.0412741049915 894.3647027545403 894.7537239858987 1095.01306625553 1095.798816754933 1096.610865455131 1057.031737043292 383.6251509548165 1081.411834940526 293.0000067464835
682 0.005 3.41 1 990.1141164717034 894.5070091816311 894.8963862535369 1095.015531642709 1095.80100711736 1096.612637959546 1057.045001856742 383.786575075993 1081.415518269952 293.0000067586786
683 0.005 3.415 1 990.1851449154973 894.648772452932 895.038505084442 1095.01394925912 1095.79994963983 1096.61184955242 1057.05791782912 383.947815560872 1081.414393398118 293.0000067429692
684 0.005 3.42 1 990.256673649197 894.7900023171625 895.1800880291935 1095.015198880897 1095.800591561594 1096.612063863458 1057.070893253572 384.108878471869 1081.416449730839 293.0000067575119
685 0.005 3.425 1 990.3269872637655 894.9306938843945 895.3211320008346 1095.013283835297 1095.79897398765 1096.610899960468 1057.083458087222 384.2697518736103 1081.414950827311 293.0000067460179
686 0.005 3.43 1 990.3987203212049 895.0708621520615 895.4616489020915 1095.015743902164 1095.801163003101 1096.612673454223 1057.096504475367 384.4304633040524 1081.418602836773 293.0000067581062
687 0.005 3.435 1 990.4686999739855 895.210495892123 895.6016312950098 1095.014163988257 1095.800104498778 1096.611883000807 1057.109243615929 384.5909811355751 1081.417488440953 293.0000067428651
688 0.005 3.44 1 990.5391029041126 895.3496055365927 895.7410869953951 1095.015409454503 1095.800747112445 1096.612100380513 1057.122042113638 384.7513185128693 1081.419510572558 293.00000675729
689 0.005 3.445 1 990.608387821513 895.4881857421796 895.8800127282448 1095.013502736713 1095.799132887178 1096.610937639523 1057.134449942901 384.9114737698644 1081.418024341688 293.0000067462257
690 0.005 3.45 1 990.678966067409 895.6262521602169 896.0184208453546 1095.015958707006 1095.80132252923 1096.612714020135 1057.147398414958 385.0714566253614 1081.421639989287 293.0000067580273
691 0.005 3.455 1 990.7479023493047 895.763793705165 896.156303914178 1095.0143872721 1095.80026694617 1096.611923057802 1057.160008631333 385.2312515437371 1081.420542820696 293.0000067427836
692 0.005 3.46 1 990.817203135088 895.9008198076457 896.2936691572975 1095.015623862056 1095.800903929809 1096.612138854384 1057.172646324779 385.3908500655972 1081.422532625889 293.000006756769
693 0.005 3.465 1 990.8854626448247 896.0373259636879 896.4305137387774 1095.013720617789 1095.799291365716 1096.610975596122 1057.184885026984 385.5502725843584 1081.421056562829 293.0000067457681
694 0.005 3.47 1 990.954988730155 896.1733255033223 896.5668485260197 1095.016168435521 1095.801477197894 1096.612750838393 1057.197664033931 385.7095146978824 1081.424635995843 293.0000067572495
695 0.005 3.475 1 991.0229249876606 896.3088090988875 896.7026671018737 1095.014596242311 1095.800417547707 1096.611956839243 1057.210100418594 385.8685865732016 1081.423544195618 293.000006742153
696 0.005 3.48 1 991.0911522918651 896.4437859433639 896.8379765285839 1095.015830108499 1095.801058775406 1096.612178428184 1057.222566926163 386.0274767463698 1081.425501148311 293.0000067558698
697 0.005 3.485 1 991.1584084078214 896.5782515791376 896.972774068556 1095.013930102673 1095.799443451793 1096.61101130361 1057.234648861386 386.1861839760527 1081.424031838403 293.0000067450758
698 0.005 3.49 1 991.2268716826875 896.7122199996139 897.1070708835356 1095.016376265572 1095.801631774429 1096.612790660622 1057.247193648644 386.3447078570171 1081.42758302078 293.0000067563573
699 0.005 3.495 1 991.2937517200063 896.8456809181141 897.2408601468705 1095.014806869473 1095.800571522629 1096.611993999472 1057.259452727209 386.503047302824 1081.426499681824 293.0000067414897
700 0.005 3.5 1 991.3608944045577 896.9786437195654 897.3741489225224 1095.016036946264 1095.80121169718 1096.612216390834 1057.27175772081 386.6611747446228 1081.428428972659 293.0000067550866
701 0.005 3.505 1 991.4271460444986 897.1111038870595 897.5069344514671 1095.014140748051 1095.799596196313 1096.611047740837 1057.283698349359 386.8191356190067 1081.426967792423 293.0000067444717
702 0.005 3.51 1 991.49456959299 897.2430757688654 897.6392280453629 1095.016576526336 1095.80177857677 1096.612824145988 1057.296085674834 386.9769233731172 1081.430491261605 293.0000067557432
703 0.005 3.515 1 991.5604998039305 897.3745494594527 897.7710231601417 1095.015010280411 1095.80071813269 1096.612026964505 1057.308187007997 387.1345373666054 1081.429410226836 293.0000067410469
704 0.005 3.52 1 991.6266521857175 897.5055336310606 897.9023264558426 1095.016234632292 1095.801357830449 1096.612250802291 1057.320328372605 387.2919637513859 1081.431316351217 293.000006754641
705 0.005 3.525 1 991.6919255430869 897.6360239283546 898.0331353444171 1095.014339092252 1095.799740983194 1096.611080732876 1057.332031506294 387.449205515813 1081.429849716715 293.00000674407
706 0.005 3.53 1 991.7583687981079 897.766033596836 898.1634603554714 1095.016778224402 1095.801928737568 1096.612862845991 1057.344230649449 387.6062629122015 1081.433364522207 293.0000067553419
707 0.005 3.535 1 991.823299616598 897.8955532715556 898.2932951663273 1095.015212402911 1095.800867033456 1096.612064021381 1057.356176349753 387.7631315722917 1081.432269976581 293.0000067404203
708 0.005 3.54 1 991.8885247761895 898.0245914086852 898.4226459592392 1095.016427636252 1095.801501731936 1096.612284625714 1057.36818485177 387.9198209022764 1081.434193034434 293.0000067541011
709 0.005 3.545 1 991.9527903868942 898.1531435617958 898.5515103663774 1095.014516807058 1095.799881204354 1096.611114258819 1057.379869493304 388.0763269436123 1081.432681603165 293.0000067432231
710 0.005 3.55 1 992.0183287803555 898.2812234016241 898.6798992075898 1095.016964788706 1095.802073913905 1096.612899514257 1057.391938587685 388.2326597391482 1081.436213186714 293.0000067548522
711 0.005 3.555 1 992.0822235817357 898.4088209562603 898.8078057668569 1095.015387308505 1095.801003318002 1096.612092792621 1057.403712140817 388.388802886928 1081.435072260164 293.0000067396953
712 0.005 3.56 1 992.1465560246039 898.5359453964584 898.9352370198051 1095.016619137866 1095.801646731152 1096.612321192647 1057.415539478464 388.5447634829494 1081.43700993535 293.0000067539765
713 0.005 3.565 1 992.2097249819537 898.6625920698722 899.0621899670231 1095.014713955778 1095.800023911715 1096.611147591859 1057.426996079168 388.7005435966242 1081.435459818474 293.000006742654
714 0.005 3.57 1 992.2743900889836 898.7887757184469 899.1886762539322 1095.017166413086 1095.802218411109 1096.612934728724 1057.438926674463 388.8561254112334 1081.439035326411 293.0000067550269
715 0.005 3.575 1 992.3371170817065 898.9144850789745 899.3146883642179 1095.015578144823 1095.801146289999 1096.6121289846 1057.450503353595 389.0115006888254 1081.437815168911 293.0000067391712
716 0.005 3.58 1 992.4006015722866 899.0397289179909 899.4402329990019 1095.016831280445 1095.80179800017 1096.612360533775 1057.462193066223 389.1666936349724 1081.439825930937 293.0000067543708
717 0.005 3.585 1 992.462625035848 899.1645021879369 899.565306757054 1095.014898483145 1095.800163050781 1096.611180926838 1057.473470781914 389.3217285384846 1081.438173262052 293.0000067422012
718 0.005 3.59 1 992.5265107838869 899.288820564717 899.6899220083361 1095.017371357553 1095.802365204534 1096.612970976347 1057.485248968227 389.476577664948 1081.441828351162 293.0000067554338
719 0.005 3.595 1 992.588143730629 899.4126720052828 899.8140704732722 1095.015754080933 1095.801277448303 1096.612156755279 1057.496753412838 389.6312578266567 1081.440497516009 293.0000067386543
720 0.005 3.6 1 992.6508946369026 899.5360673632296 899.9377604681536 1095.017031270088 1095.801941911696 1096.612396628221 1057.508307494082 389.7857515520727 1081.442600482981 293.0000067549303
721 0.005 3.605 1 992.7117779360713 899.659000803334 900.0609879902127 1095.015077424166 1095.800296356527 1096.611210356029 1057.519429441097 389.9400546309478 1081.440830731595 293.0000067416698
722 0.005 3.61 1 992.7748718285678 899.7814870643001 900.1837650405377 1095.017574890883 1095.802510487565 1096.613009912085 1057.531089944829 390.0941784125785 1081.444597971301 293.000006756071
723 0.005 3.615 1 992.8353418221673 899.9035135716463 900.306082636406 1095.0159332299 1095.801413674316 1096.612190764403 1057.542376162549 390.2481098057307 1081.44313599233 293.0000067379906
724 0.005 3.62 1 992.8973857376089 900.0250921236872 900.4279498992209 1095.017231737802 1095.802084663115 1096.612433355567 1057.553806854027 390.4018502883004 1081.445351935176 293.0000067554066
725 0.005 3.625 1 992.9571385140559 900.1462156390193 900.5493616647536 1095.015250108436 1095.800429437109 1096.611244089011 1057.564757623093 390.5553991202745 1081.443442179634 293.0000067407503
726 0.005 3.63 1 993.0195996525183 900.2669005547501 900.6703313194281 1095.017774636035 1095.802655166905 1096.613048499491 1057.576271505817 390.7087558941703 1081.447326274529 293.0000067563118
727 0.005 3.635 1 993.0789942556999 900.387133028343 900.7908489227625 1095.016128400631 1095.801560962089 1096.612230958954 1057.587408116754 390.8619327067885 1081.445760747345 293.0000067373663
728 0.005 3.64 1 993.140318432295 900.5069265971483 900.9109248402585 1095.017407068508 1095.802214571696 1096.612463833862 1057.598710278518 391.0149225991532 1081.448026933824 293.0000067551447
729 0.005 3.645 1 993.1990138320829 900.6262720338799 901.0305525330787 1095.015442625006 1095.800574712293 1096.611283211435 1057.609513352048 391.1677476234854 1081.446047568389 293.0000067398487
730 0.005 3.65 1 993.2607200156626 900.7451866117352 901.1497459572086 1095.017955040806 1095.80278741233 1096.613080994361 1057.620904237434 391.3203840034108 1081.449976460392 293.0000067558834
731 0.005 3.655 1 993.3191171279576 900.8636561532918 901.2684947659344 1095.01630599383 1095.801696628504 1096.612265956132 1057.631885345723 391.4728246404517 1081.44833635606 293.0000067361754
732 0.005 3.66 1 993.3796221956874 900.9816935604298 901.386809101239 1095.017594480831 1095.802352349381 1096.612499673165 1057.643043960114 391.6250707032907 1081.450655867452 293.0000067545872
733 0.005 3.665 1 993.4373844783498 901.0992891267775 901.5046818777133 1095.015622083046 1095.80070909091 1096.611316486655 1057.653694814418 391.7771242420187 1081.448625566415 293.0000067388841
734 0.005 3.67 1 993.498201421247 901.2164609529652 901.6221275340826 1095.018138179963 1095.802923310161 1096.613115429401 1057.664940323483 391.9290025709066 1081.45257042623 293.0000067552724
735 0.005 3.675 1 993.5557164355001 901.3331954774038 901.7391361001664 1095.016485002056 1095.801831411735 1096.612299289494 1057.675788239911 392.080683272826 1081.450908988224 293.000006735679
736 0.005 3.68 1 993.6152745324256 901.4495056527115 901.8557176785788 1095.017780263975 1095.802492006558 1096.612536571535 1057.686797311565 392.2321939451623 1081.45321380176 293.0000067539481
737 0.005 3.685 1 993.6722667563046 901.5653820836709 901.9718655410577 1095.01581146362 1095.800845858943 1096.611351231649 1057.697339920621 392.383514289424 1081.451208509452 293.0000067387149
738 0.005 3.69 1 993.7320663059506 901.6808420144998 902.0875935439299 1095.018316535102 1095.80305960358 1096.613151120965 1057.70845990768 392.5346612966274 1081.455088362203 293.0000067544975
739 0.005 3.695 1 993.7889334248673 901.7958714143814 902.2028915565303 1095.016676604323 1095.801969337836 1096.612335335771 1057.719175731182 392.6856137056675 1081.453507835192 293.0000067357483
740 0.005 3.7 1 993.8473949333999 901.9104825300503 902.317769035414 1095.01794695005 1095.802621578752 1096.612570320323 1057.730032291237 392.8363857904558 1081.455686559577 293.0000067529663
741 0.005 3.705 1 993.9038198911891 902.0246674914549 902.4322203044785 1095.016004157066 1095.800982221103 1096.61138579097 1057.74042464629 392.9869370063187 1081.453803227017 293.0000067391279
742 0.005 3.71 1 993.9624259232578 902.1384432899897 902.5462586953425 1095.018466993477 1095.803179862132 1096.613180280287 1057.75136054448 393.137398462572 1081.457495394628 293.0000067529471
743 0.005 3.715 1 994.018820059421 902.2517960616096 902.6598747057097 1095.016870613405 1095.802105486862 1096.612369336864 1057.761945974432 393.287626585092 1081.456106117758 293.0000067363031
744 0.005 3.72 1 994.076008723676 902.3647368427223 902.7730765961637 1095.01809935247 1095.802744824273 1096.612601680094 1057.772579090834 393.4376624742839 1081.458061410457 293.0000067514267
745 0.005 3.725 1 994.1320424211508 902.47725943615 902.8858601356027 1095.016201030347 1095.801118345404 1096.61141971686 1057.782868691776 393.5875040719168 1081.456405459278 293.0000067400715
746 0.005 3.73 1 994.1893215846462 902.5893787097147 902.9982369259163 1095.018615646632 1095.80330168517 1096.613211634578 1057.793651509951 393.737157909424 1081.459835818023 293.0000067512512
747 0.005 3.735 1 994.2453963128711 902.7010825113065 903.1101989627847 1095.017075266931 1095.802246488528 1096.612407387611 1057.804152805605 393.8866195405238 1081.458711957882 293.000006737492
748 0.005 3.74 1 994.301226748653 902.8123811480455 903.221753331246 1095.018241343899 1095.802862347025 1096.612630980512 1057.814664774574 394.0359010055344 1081.460367573046 293.0000067495961
749 0.005 3.745 1 994.3569782168955 902.9232698020983 903.3328974759612 1095.016417087833 1095.801266301917 1096.611461485526 1057.824857742798 394.1849904892636 1081.459028489906 293.0000067418435
750 0.005 3.75 1 994.4128997741664 903.0337598736461 903.4436401885494 1095.018753829445 1095.803416923254 1096.613238980241 1057.835443849497 394.3338902285195 1081.462125608949 293.0000067496523
751 0.005 3.755 1 994.4686064977773 903.1438436660762 903.5539766733057 1095.017275181237 1095.802382562968 1096.612441461677 1057.84585945633 394.4825972062574 1081.461287184366 293.0000067389752
752 0.005 3.76 1 994.5232592648126 903.2535270511279 903.6639109148172 1095.018386259631 1095.802981759144 1096.612661896058 1057.856186254619 394.6311340935972 1081.462673178705 293.0000067482928
753 0.005 3.765 1 994.5784148299923 903.3628076257502 903.7734421551008 1095.0166047937 1095.80139773325 1096.611493420927 1057.866275203624 394.7794800755645 1081.461522447242 293.0000067426039
754 0.005 3.77 1 994.6334091450231 903.4716960656143 903.8825783122137 1095.018912393591 1095.803541215386 1096.613273205156 1057.876716702824 394.9276028552083 1081.464468275636 293.0000067489465
755 0.005 3.775 1 994.6883613004682 903.5801858848278 903.9913157102214 1095.017457896484 1095.802514337968 1096.612476814865 1057.887012853638 395.0755499328442 1081.463720784133 293.0000067390749
756 0.005 3.78 1 994.7421884878697 903.6882815293612 904.0996572587873 1095.018551289397 1095.803106020676 1096.612694355171 1057.897201552509 395.2233121976228 1081.465045064669 293.0000067481431
757 0.005 3.785 1 994.7965294441624 903.7959816861604 904.2076028917243 1095.016774125455 1095.80152251486 1096.611525150968 1057.907159722367 395.3708868961702 1081.463905484798 293.0000067424509
758 0.005 3.79 1 994.8507499788496 903.9032958138254 904.315159842611 1095.019079441528 1095.803664857157 1096.613304287186 1057.917425781866 395.5182779413718 1081.466847749475 293.0000067490342
759 0.005 3.795 1 994.9048098386201 904.0102172950128 904.4223241453362 1095.017624382905 1095.802639420283 1096.612508169557 1057.927571731348 395.6654777457287 1081.466070121595 293.0000067391795
760 0.005 3.8 1 994.9579910603427 904.1167507081838 904.529098961833 1095.018724260629 1095.803233635409 1096.612729130686 1057.937633355812 395.8125061367523 1081.467428535033 293.0000067485769
761 0.005 3.805 1 995.0113448750018 904.2228947283808 904.6354839596772 1095.016929958708 1095.80164224719 1096.611556069583 1057.947457923323 395.9593410495902 1081.466198592409 293.0000067417616
762 0.005 3.81 1 995.0650568558498 904.3286596355277 904.7414871042234 1095.019258074585 1095.803793357028 1096.613338851286 1057.957649513951 396.1059877260271 1081.469246868379 293.0000067495433
763 0.005 3.815 1 995.1179906661062 904.4340373971966 904.8471032631819 1095.017772975116 1095.802757847045 1096.612539008846 1057.967652018407 396.2524365011078 1081.468308951773 293.0000067379881
764 0.005 3.82 1 995.1707555020528 904.5390349038073 904.9523373595554 1095.01889860835 1095.803354616034 1096.612757792885 1057.977632684332 396.3987032239324 1081.469829011243 293.0000067487395
765 0.005 3.825 1 995.2228947731541 904.6436479596488 905.0571869099599 1095.017065616606 1095.801753713196 1096.611583215469 1057.987318305153 396.5447818269658 1081.468386259392 293.0000067397947
766 0.005 3.83 1 995.2763200744786 904.747889594401 905.1616620294974 1095.019446732255 1095.803922672497 1096.613372317702 1057.997421152321 396.6906720175804 1081.471701309262 293.0000067502821
767 0.005 3.835 1 995.3279753074708 904.8517492420891 905.2657554944195 1095.017900149028 1095.802863771737 1096.612563892211 1058.00725792908 396.8363570478889 1081.47046398804 293.0000067358481
768 0.005 3.84 1 995.3805474453191 904.9552362909856 905.3694744029161 1095.019093971016 1095.803488258148 1096.61279529807 1058.017156879509 396.9818686160291 1081.472291698366 293.000006749856
769 0.005 3.845 1 995.4313383751193 905.0583436317527 905.4728137818752 1095.017187662997 1095.801857977093 1096.611607129776 1058.026619056286 397.1271915611605 1081.47049215709 293.0000067375209
770 0.005 3.85 1 995.4846099993914 905.1610873617135 905.5757862980328 1095.019646337317 1095.80405724615 1096.613409532579 1058.03663165908 397.2723292407873 1081.474130302053 293.0000067516609
771 0.005 3.855 1 995.534913455851 905.2634532612943 905.6783817700267 1095.018022008516 1095.802969525178 1096.61258980371 1058.046281341647 397.4172766168215 1081.472525515454 293.0000067335225
772 0.005 3.86 1 995.5873069505836 905.3654539693561 905.7806099254528 1095.019287001164 1095.803616349483 1096.612827243524 1058.056110232844 397.5620440078867 1081.474691913686 293.0000067512423
773 0.005 3.865 1 995.6368421300625 905.4670800408079 905.8824636500474 1095.017312356352 1095.801964827827 1096.611634764331 1058.065401278587 397.7066213337698 1081.472555705789 293.0000067354584
774 0.005 3.87 1 995.6898012807043 905.5683501218203 905.9839578768865 1095.019833412423 1095.804185115264 1096.613444211149 1058.075356209766 397.8510072469815 1081.476476756362 293.0000067526615
775 0.005 3.875 1 995.7390413244254 905.6692475943853 906.0850802950881 1095.018155251845 1095.803078444051 1096.612616899521 1058.084839123739 397.9952070351102 1081.474626251101 293.0000067320658
776 0.005 3.88 1 995.7908671482379 905.7697866150074 906.1858421555386 1095.019460232275 1095.80373893561 1096.612859902858 1058.094574000851 398.139221627272 1081.476963211521 293.0000067515768
777 0.005 3.885 1 995.8395635129641 905.8699573907662 906.286235706611 1095.017456381901 1095.802076015874 1096.611662134543 1058.103725472668 398.2830509091982 1081.474702863368 293.0000067348054
778 0.005 3.89 1 995.8917848098055 905.9697780690047 906.3862759200716 1095.019991885456 1095.804301894949 1096.613474303309 1058.113561097648 398.4266964754652 1081.478681888168 293.0000067525791
779 0.005 3.895 1 995.9403434024583 906.0692329645266 906.4859509492487 1095.018308101666 1095.803193114285 1096.612646680922 1058.122923164838 398.570150913436 1081.476796773795 293.0000067320678
780 0.005 3.9 1 995.991361927074 906.1683352925271 906.5852713895812 1095.019610621704 1095.803853093382 1096.612889385266 1058.132522719546 398.71342239064 1081.479108153003 293.0000067513146
781 0.005 3.905 1 996.0394699535523 906.2670753453719 906.684229808498 1095.017623048046 1095.802196545389 1096.611695339291 1058.141565968682 398.8565056953218 1081.476890795112 293.0000067351967
782 0.005 3.91 1 996.0907820240208 906.3654709671762 906.7828406471257 1095.020140823341 1095.804413943629 1096.613502935952 1058.151295105839 398.9994174585733 1081.480797509026 293.0000067518794
783 0.005 3.915 1 996.1389334628407 906.4635062319421 906.8810920061403 1095.018474671953 1095.803309998866 1096.612675768976 1058.160574557022 399.142128922074 1081.479008123256 293.0000067325236
784 0.005 3.92 1 996.1888569244079 906.5611935627359 906.978993765597 1095.019749185414 1095.803961008943 1096.612917599013 1058.170020708261 399.2846503820061 1081.481172821942 293.0000067500582
785 0.005 3.925 1 996.2366784675143 906.658524513021 907.0765393064055 1095.017793037288 1095.802315504285 1096.611725740372 1058.178966398578 399.4270173426556 1081.479125254782 293.0000067359184
786 0.005 3.93 1 996.2868034342819 906.755515148335 907.1737415960721 1095.02026256258 1095.804515531847 1096.613527914363 1058.188568643262 399.569182799959 1081.482789281693 293.000006750269
787 0.005 3.935 1 996.3347286539502 906.8521534771949 907.270591750362 1095.018657869735 1095.803435289703 1096.612711263992 1058.197776665543 399.7111451540416 1081.481262016739 293.0000067337062
788 0.005 3.94 1 996.3834570296268 906.9484479967205 907.367096695161 1095.019859630396 1095.804057746002 1096.612940305524 1058.207050438744 399.8529215982687 1081.483113772421 293.0000067481358
789 0.005 3.945 1 996.4311360649046 907.0443936213737 907.4632526179535 1095.017978053812 1095.802437205001 1096.611757278399 1058.215945484565 399.9945085620441 1081.481392612712 293.0000067374309
790 0.005 3.95 1 996.4800581647527 907.1400037135917 907.5590700913566 1095.020374611109 1095.804613452786 1096.613552127984 1058.225305269678 400.1359014888815 1081.484714665157 293.0000067484769
791 0.005 3.955 1 996.5277637818571 907.235267631463 907.6545418703432 1095.01884055816 1095.803555848638 1096.612741243842 1058.234433991948 400.2771122865749 1081.483507645654 293.00000673544
792 0.005 3.96 1 996.5753515570224 907.3301930983213 907.7496734842724 1095.019979505982 1095.804161032341 1096.612968669879 1058.243539155782 400.4181412675928 1081.485048081313 293.0000067466917
793 0.005 3.965 1 996.622702817632 907.4247765699945 907.8444628542667 1095.018155480906 1095.802557050476 1096.61178848107 1058.252368681978 400.5589873108623 1081.483596423109 293.0000067389725
794 0.005 3.97 1 996.6705658680625 907.5190290918877 907.9389185400581 1095.020495928368 1095.804716039736 1096.613579546268 1058.26156444142 400.6996546503815 1081.486650900279 293.0000067471443
795 0.005 3.975 1 996.7178920195 907.6129423040021 908.0330352054399 1095.019013373839 1095.803673525647 1096.612772518694 1058.270625937844 400.8401331440651 1081.48567310902 293.0000067365889
796 0.005 3.98 1 996.7645315941817 907.7065217264829 908.1268165666877 1095.02009980458 1095.804259755459 1096.612993067874 1058.279575461165 400.9804328862547 1081.486990806393 293.0000067455304
797 0.005 3.985 1 996.811395131987 907.7997647534827 908.2202615410043 1095.018319958869 1095.802672694736 1096.611819819412 1058.288320516689 401.1205454151677 1081.485711999019 293.0000067396557
798 0.005 3.99 1 996.8584624066599 907.892681588896 908.313377725455 1095.020627425962 1095.804819027378 1096.613605112863 1058.29737878439 401.2604763979132 1081.488627591651 293.0000067463367
799 0.005 3.995 1 996.9051612478074 907.985264709454 908.4061605104253 1095.019164388241 1095.803782036212 1096.612799540942 1058.306338375341 401.4002224427931 1081.487729767109 293.0000067367186
800 0.005 4 1 996.9511535574152 908.0775263187114 908.4986172526943 1095.020233636523 1095.804363014886 1096.613019472936 1058.315187438023 401.5397935643824 1081.488990327953 293.0000067451659
801 0.005 4.005 1 996.9972888518158 908.1694580515672 908.5907444553607 1095.018459651111 1095.80277639194 1096.611844942035 1058.323831437894 401.6791772603474 1081.487711945791 293.000006739263
802 0.005 4.01 1 997.0438166073404 908.261070317654 908.6825496926839 1095.0207695371 1095.804926224402 1096.613635063182 1058.332775193927 401.8183859187592 1081.490647997772 293.0000067463011
803 0.005 4.015 1 997.0896953313544 908.3523546631766 908.7740276946539 1095.019301347812 1095.80388774501 1096.612827458953 1058.341619207479 401.9574040584309 1081.489687897291 293.0000067359022
804 0.005 4.02 1 997.1352516269786 908.4433172746136 908.8651824744361 1095.020385450242 1095.804471076156 1096.613047199154 1058.350356124869 402.0962267042529 1081.491038036959 293.0000067453947
805 0.005 4.025 1 997.1804760190315 908.5339551474941 908.956012482536 1095.01858929897 1095.802878648279 1096.611871769262 1058.35886896875 402.2348736322075 1081.489623563755 293.0000067380526
806 0.005 4.03 1 997.2266371681475 908.6242782518381 909.0465255300409 1095.020913331888 1095.805032695895 1096.613661596974 1058.367773095836 402.3733486425566 1081.492723627513 293.0000067468859
807 0.005 4.035 1 997.2715186600846 908.714277942041 909.1367157496246 1095.01940867339 1095.803984043432 1096.61285150894 1058.37648715521 402.5116326294836 1081.491566897352 293.0000067343285
808 0.005 4.04 1 997.3167918111172 908.8039608716871 909.2265879695788 1095.020537174381 1095.804581499822 1096.613076797963 1058.385145284824 402.6497380700474 1081.493126339896 293.000006746247
809 0.005 4.045 1 997.3609575857356 908.8933226364081 909.3161391358988 1095.018688207654 1095.802969386024 1096.611893186731 1058.39349663077 402.7876422253092 1081.491458268954 293.0000067361128
810 0.005 4.05 1 997.4069011365727 908.9823765111029 909.4053796479548 1095.021080341342 1095.805146318198 1096.613692713438 1058.402286209173 402.9253341325134 1081.494804853529 293.0000067479035
811 0.005 4.055 1 997.4507191453333 909.0711106191736 909.4943011541035 1095.019516933383 1095.804077535021 1096.612875811714 1058.410824968828 403.062854486073 1081.493361768758 293.0000067322173
812 0.005 4.06 1 997.4957746512916 909.1595347304794 909.5829109643058 1095.020708064163 1095.804695792911 1096.613108034368 1058.419424498625 403.2002018122452 1081.49520300657 293.0000067473841
813 0.005 4.065 1 997.5389033227242 909.2476418212731 909.6712039113395 1095.018795648747 1095.803063453762 1096.611917185346 1058.427618022645 403.3373723290181 1081.493241607771 293.0000067340956
814 0.005 4.07 1 997.5846040675312 909.3354472450558 909.7591923038492 1095.021247864422 1095.805257472869 1096.613721845995 1058.436351251823 403.4743687699419 1081.496859613955 293.0000067490503
815 0.005 4.075 1 997.6274624809087 909.4229367193523 909.8468657155778 1095.019622273113 1095.804167847589 1096.612897149927 1058.44473595929 403.6111729016825 1081.495151046346 293.0000067304571
816 0.005 4.08 1 997.6721716135937 909.5101217930097 909.9342330633614 1095.020868124218 1095.80480472587 1096.613136773302 1058.453269080031 403.7478062273427 1081.497219051087 293.000006748298
817 0.005 4.085 1 997.7144625738466 909.5969939346318 910.0212877524725 1095.018907248349 1095.803155331531 1096.611939351127 1058.461320560297 403.8842496723938 1081.495051927799 293.0000067328564
818 0.005 4.09 1 997.7596863366919 909.6835695223457 910.1080430958268 1095.021396521033 1095.805361680427 1096.613749090213 1058.469972267409 404.0205117611973 1081.498820820803 293.0000067496379
819 0.005 4.095 1 997.8018352472562 909.7698342785231 910.194488289423 1095.019741177797 1095.804262955106 1096.612922291301 1058.478236434246 404.1565910622884 1081.49698144544 293.0000067297283
820 0.005 4.1 1 997.8459676247581 909.8558000574114 910.2806327599571 1095.021013954289 1095.804909189555 1096.61316433957 1058.486681825066 404.2924811749141 1081.49912888845 293.0000067486411
821 0.005 4.105 1 997.8876528196951 909.9414567950749 910.3664688515531 1095.019033809563 1095.803251770575 1096.611964058562 1058.494613045425 404.4281922124372 1081.496911530951 293.0000067327578
822 0.005 4.11 1 997.9321904110492 910.0268218373932 910.4520104320778 1095.021534482995 1095.805464266193 1096.613776375518 1058.50317469529 404.5637245502218 1081.50067929793 293.0000067494859
823 0.005 4.115 1 997.9738368530227 910.1118803246978 910.5372463138191 1095.019873930673 1095.804361245303 1096.612946648558 1058.511297475163 404.699072841369 1081.498860479119 293.0000067299972
824 0.005 4.12 1 998.0171872337427 910.1966445186141 910.6221861338294 1095.021148409451 1095.805011766198 1096.613192563126 1058.519658080585 404.8342586229917 1081.500939460238 293.0000067480095
825 0.005 4.125 1 998.0585100778065 910.2811051687125 910.7068228118437 1095.019180250105 1095.803354480852 1096.611990756648 1058.527482262587 404.9692575129516 1081.498829397075 293.0000067335412
826 0.005 4.13 1 998.102150421176 910.3652785382156 910.7911693901098 1095.021654162501 1095.805561397889 1096.613803202324 1058.535931732072 405.1040763019628 1081.502436724023 293.0000067483226
827 0.005 4.135 1 998.1435360197985 910.4491507220343 910.8752156249406 1095.020029778103 1095.804467448109 1096.612975382633 1058.543983543675 405.238699640098 1081.500810364455 293.0000067310407
828 0.005 4.14 1 998.1858918032152 910.5327325384909 910.9589697812891 1095.021248392723 1095.80509719762 1096.613213012287 1058.552195619764 405.3731441843097 1081.502647443308 293.0000067464883
829 0.005 4.145 1 998.2270224266413 910.6160169122735 911.0424266396788 1095.019342906892 1095.803463942362 1096.612021680436 1058.559969029544 405.507417045828 1081.500787010288 293.0000067347872
830 0.005 4.15 1 998.2696412365431 910.6990177655687 911.1255972736972 1095.021750478513 1095.80564608219 1096.613823744565 1058.568267852297 405.6414952143092 1081.504113753745 293.0000067464263
831 0.005 4.155 1 998.3108648975107 910.7817237564919 911.2084736115204 1095.020191071246 1095.804572710522 1096.613001753085 1058.576271438259 405.7753967070963 1081.502763061631 293.000006732442
832 0.005 4.16 1 998.3522249231155 910.8641432955973 911.2910618474192 1095.021342870572 1095.805182656305 1096.613235446868 1058.584350135438 405.9091167010128 1081.504302777821 293.0000067445124
833 0.005 4.165 1 998.3931683278998 910.9462706704441 911.3733582916146 1095.019503378704 1095.803568875154 1096.612048627374 1058.59208177113 406.0426541716873 1081.502725043262 293.000006736043
834 0.005 4.17 1 998.4348451084562 911.0281176470234 911.4553719362709 1095.021845698842 1095.805730154784 1096.613844739927 1058.600214071137 406.1760151036613 1081.505769976581 293.0000067444993
835 0.005 4.175 1 998.4758115184776 911.1096746100336 911.5370963678379 1095.020350497506 1095.804679095279 1096.613031517953 1058.60817825101 406.309193398325 1081.504673148779 293.0000067334207
836 0.005 4.18 1 998.516322193802 911.190948305755 911.6185360623912 1095.021443260186 1095.805268058472 1096.613256426047 1058.616076774554 406.4421918955156 1081.505974543404 293.0000067428691
837 0.005 4.185 1 998.5568916949331 911.2719354399946 911.6996892769123 1095.019648626542 1095.803667446858 1096.612073508662 1058.623739014475 406.5750120301927 1081.504581595547 293.0000067366931
838 0.005 4.19 1 998.597854230521 911.3526463559006 911.7805637894159 1095.021952676799 1095.805816907857 1096.61386625196 1058.631736073595 406.7076602033819 1081.507464163413 293.0000067435419
839 0.005 4.195 1 998.6383182535908 911.4330727594051 911.861154304277 1095.020485743498 1095.80477536469 1096.61305649243 1058.63962008365 406.8401253478242 1081.506467880683 293.0000067336185
840 0.005 4.2 1 998.6782571571713 911.5132202497972 911.9414644915246 1095.02156185131 1095.80535891817 1096.613280080918 1058.647408818387 406.9724011147616 1081.507708298284 293.0000067424123
841 0.005 4.205 1 998.7182182145326 911.5930866622574 912.0214934660082 1095.019776673912 1095.803762706756 1096.612099346951 1058.654978291603 407.1044940708623 1081.506331679408 293.0000067363505
842 0.005 4.21 1 998.7587451159699 911.6726815693218 912.1012485122241 1095.022077618583 1095.805907530333 1096.613888726358 1058.662893895093 407.2364035946438 1081.509231147663 293.0000067435932
843 0.005 4.215 1 998.7984953111337 911.7519954217851 912.180723406943 1095.020599911226 1095.804864737097 1096.613079586273 1058.670667581849 407.3681338575207 1081.508162190622 293.0000067328804
844 0.005 4.22 1 998.8381304299309 911.8310356035564 912.2599230185155 1095.021700003019 1095.805455137154 1096.613305220014 1058.67837656617 407.4996805285262 1081.509505990457 293.0000067430087
845 0.005 4.225 1 998.8772402973082 911.9097975423729 912.3388446220821 1095.019879539646 1095.803847264452 1096.612120567761 1058.685806571178 407.631048796168 1081.507967968468 293.0000067351719
846 0.005 4.23 1 998.9175255824655 911.9882930877087 912.4174973351544 1095.022227924684 1095.806009241753 1096.613916476967 1058.693696364701 407.7622467159652 1081.51105157285 293.0000067445322
847 0.005 4.235 1 998.9563322646729 912.066511821491 912.4958739166149 1095.020695942615 1095.804944857092 1096.613098479684 1058.70132393519 407.8932587809214 1081.509762471869 293.0000067313584
848 0.005 4.24 1 998.9957623667469 912.1444614034483 912.5739800181401 1095.02184753692 1095.805554789199 1096.613332850901 1058.708978910394 408.0240858272194 1081.511332563899 293.0000067441535
849 0.005 4.245 1 999.0339392806653 912.2221363424774 912.6518116717743 1095.019972095786 1095.803928121713 1096.612140815112 1058.716276557362 408.1547335056046 1081.509543753418 293.0000067334637
850 0.005 4.25 1 999.0740484919953 912.299550202276 912.7293796224116 1095.022371869452 1095.806105211755 1096.613940510165 1058.724070041675 408.2852037531039 1081.512869553466 293.0000067457387
851 0.005 4.255 1 999.1119748060169 912.3766904315238 912.806674806323 1095.020789787267 1095.80502714994 1096.613119936154 1058.731559801807 408.4154970021225 1081.511330577626 293.0000067296261
852 0.005 4.26 1 999.1511734461991 912.4535669368909 912.8837047383047 1095.021989322034 1095.805648195196 1096.613356183968 1058.73916339783 408.5456168553042 1081.513128296502 293.0000067452517
853 0.005 4.265 1 999.1885445691307 912.5301721706711 912.9604637336354 1095.020065228029 1095.804007665365 1096.61216098257 1058.746332192045 408.6755569890274 1081.511112207148 293.000006732
854 0.005 4.27 1 999.2283368658658 912.6065209331958 913.0369637355865 1095.022514658511 1095.806202847371 1096.61396808743 1058.754068499402 408.8053166699913 1081.514632783576 293.0000067465982
855 0.005 4.275 1 999.265577458509 912.6825999383808 913.1131947716265 1095.020889542503 1095.805108985584 1096.613139832012 1058.761373261115 408.93488919372 1081.512921865104 293.0000067285703
856 0.005 4.28 1 999.3043442185812 912.7584203154457 913.1891654833775 1095.022120113863 1095.805740047201 1096.613379751497 1058.768887468743 409.0642841517461 1081.514838024984 293.0000067456729
857 0.005 4.285 1 999.3411465073856 912.8339731418557 913.264869142671 1095.020173684888 1095.804091437913 1096.612182369972 1058.775941002348 409.1934962719032 1081.512733095344 293.0000067314256
858 0.005 4.29 1 999.3803805145532 912.9092737693128 913.3403180925604 1095.022632919939 1095.806289895159 1096.613990980031 1058.78358478806 409.3225213063069 1081.516289640616 293.0000067465396
859 0.005 4.295 1 999.4171599482919 912.9843086989039 913.4155021920486 1095.021007661285 1095.805197550319 1096.613165078298 1058.790862579124 409.4513728255276 1081.514572644369 293.0000067284299
860 0.005 4.3 1 999.4552723638373 913.0590889464637 913.4904299073577 1095.022228573827 1095.805822633085 1096.613399496503 1058.79829408006 409.5800552530001 1081.516444679857 293.0000067451508
861 0.005 4.305 1 999.4917496711656 913.1336056352894 913.565094595254 1095.02029447102 1095.804177613174 1096.612204207845 1058.805274313254 409.7085588270833 1081.514403156934 293.0000067317177
862 0.005 4.31 1 999.5302661330544 913.2078742942793 913.6395085879536 1095.02273811535 1095.806372459322 1096.61401201557 1058.812812237706 409.8368861257683 1081.517858490434 293.0000067456493
863 0.005 4.315 1 999.5667711892584 913.2818814920836 913.7136621373016 1095.021135748987 1095.805286441152 1096.613187485566 1058.820010127391 409.9650440535759 1081.516264120098 293.0000067291017
864 0.005 4.32 1 999.6041174600589 913.355637231017 913.7875626605992 1095.022333429534 1095.805907076995 1096.613422493293 1058.827332856456 410.0930161797987 1081.51798372285 293.0000067440571
865 0.005 4.325 1 999.6403206596218 913.4291347965506 913.8612052826057 1095.020423444017 1095.804265361431 1096.612226293999 1058.834231710152 410.2208092883313 1081.516099617843 293.0000067325645
866 0.005 4.33 1 999.6780557037639 913.5023877327931 913.9346007079051 1095.02283410772 1095.806451900205 1096.61403299324 1058.84165434483 410.3484244758511 1081.519373336483 293.0000067444763
867 0.005 4.335 1 999.7143042488493 913.5753840368009 914.0077404169404 1095.021265321646 1095.805374167844 1096.61321068787 1058.84879470154 410.4758578564702 1081.517957628492 293.0000067301658
868 0.005 4.34 1 999.7508987341289 913.6481322564633 914.0806305672531 1095.022424072591 1095.805984355688 1096.613442945783 1058.855992247299 410.6030964479039 1081.519474120245 293.0000067427227
869 0.005 4.345 1 999.7868164824845 913.72062665123 914.1532673370189 1095.020563402709 1095.804359855779 1096.612253170094 1058.862831663022 410.7301696757498 1081.517795142096 293.0000067336943
870 0.005 4.350000000000001 1 999.8238530981822 913.7928792805127 914.2256599619717 1095.022926865997 1095.806528428849 1096.614051678281 1058.870119049663 410.8570687694875 1081.520860958781 293.000006743168
871 0.005 4.355 1 999.8597517548993 913.8648797128246 914.2978012824759 1095.021395733698 1095.805461545451 1096.613233082755 1058.877204274172 410.9837912517322 1081.519620631992 293.0000067310028
872 0.005 4.36 1 999.8957428069562 913.9366353889307 914.3696964098078 1095.022523616875 1095.806064449548 1096.613465535622 1058.884285596004 411.1103387170341 1081.520987691052 293.0000067418326
873 0.005 4.365 1 999.9312279427085 914.0081412765154 914.4413421435113 1095.020682984427 1095.804443150457 1096.612273102417 1058.891072104926 411.2367134526946 1081.519410066345 293.0000067340663
874 0.005 4.37 1 999.967753422105 914.0794095667356 914.5127476685852 1095.023026279816 1095.806608765891 1096.614073422006 1058.898244762697 411.3629087465872 1081.522400724188 293.0000067427511
875 0.005 4.375 1 1000.003124587958 914.1504300293124 914.5839061069469 1095.021504331716 1095.805544921505 1096.6132555868 1058.9052411597 411.4889255986074 1081.521177982871 293.0000067309189
876 0.005 4.38 1 1000.038694133124 914.2212098907457 914.6548224574669 1095.022628501401 1095.806142942077 1096.613484029567 1058.912238571873 411.6147707493067 1081.522550049743 293.000006741844
877 0.005 4.385 1 1000.073574476627 914.2917437829817 914.7254933132749 1095.020780031696 1095.804521044135 1096.61229456939 1058.918926912019 411.7404403466822 1081.520918860957 293.0000067334906
878 0.005 4.39 1 1000.109752130404 914.3620441995985 914.7959281240654 1095.023144612907 1095.80669290086 1096.614095758084 1058.926041319368 411.8659363292025 1081.523988097094 293.0000067431184
879 0.005 4.395 1 1000.144482332893 914.4321002738589 914.8661194152431 1095.021606337343 1095.805623132344 1096.613275178165 1058.932948542269 411.9912519687594 1081.522662803881 293.0000067300345
880 0.005 4.4 1 1000.179725010479 914.5019195632676 914.936072581417 1095.022741879229 1095.806223845365 1096.613505609791 1058.939869546103 412.1163883606055 1081.52414199861 293.0000067421956
881 0.005 4.405 1 1000.21395500334 914.5714967178554 915.0057839368764 1095.020881685121 1095.804601924602 1096.612316815786 1058.946462096844 412.2413508757659 1081.522378222828 293.0000067322459
882 0.005 4.41 1 1000.249820320904 914.6408444061893 915.0752633586706 1095.023263862304 1095.80677467956 1096.614117014404 1058.953506552713 412.3661441690169 1081.525583940102 293.0000067437419
883 0.005 4.415 1 1000.283895591288 914.7099501472635 915.1445020711834 1095.021699605039 1095.80570002923 1096.613296492337 1058.960302790859 412.4907596510122 1081.524100134689 293.0000067287723
884 0.005 4.42 1 1000.318831932395 914.7788231069292 915.2135066639436 1095.022864323191 1095.806305395064 1096.613524615521 1058.96716680934 412.6152005536442 1081.525733208192 293.0000067430676
885 0.005 4.425 1 1000.352426206035 914.847456627374 915.2822722998116 1095.02096669921 1095.804673246057 1096.612334514449 1058.973636420824 412.7394625588129 1081.523800050401 293.0000067311595
886 0.005 4.43 1 1000.387956414105 914.9158645327187 915.3508098579034 1095.023385743642 1095.806858521396 1096.614139281385 1058.98062312204 412.863556427568 1081.527155035135 293.0000067444507
887 0.005 4.435 1 1000.421457165524 914.9840346431587 915.4191104020961 1095.021791561045 1095.805773921467 1096.613315301091 1058.987313240225 412.9874741510542 1081.525535176811 293.0000067279296
888 0.005 4.44 1 1000.455996896712 915.0519759771372 915.487180830053 1095.022983677325 1095.806390622143 1096.613549598496 1058.994104334391 413.1112148816075 1081.527273727776 293.000006743415
889 0.005 4.445 1 1000.489089813183 915.1196827038048 915.5550165805919 1095.021066876492 1095.80474965438 1096.612354246561 1059.000487206271 413.2347789651005 1081.525257534116 293.0000067305714
890 0.005 4.45 1 1000.524160185919 915.1871675079675 915.6226281439749 1095.023494184763 1095.806935819666 1096.614158234599 1059.007397062131 413.3581681480787 1081.528655045532 293.0000067444527
891 0.005 4.455 1 1000.557198860573 915.2544181738318 915.6900064282166 1095.021894366577 1095.805850909707 1096.613336065959 1059.014000866526 413.4813770893447 1081.527009122389 293.0000067277421
892 0.005 4.46 1 1000.591212089334 915.3214436586115 915.757158276411 1095.023085520779 1095.806466133451 1096.613568182501 1059.020717102951 413.6044151430964 1081.52873495342 293.0000067431868
893 0.005 4.465 1 1000.623892656398 915.388237416636 915.8240787167613 1095.021171481256 1095.804825961571 1096.612374138381 1059.027017168957 413.7272455217217 1081.526739534394 293.0000067307074
894 0.005 4.47 1 1000.65840862383 915.4548128416598 915.8907784596757 1095.023593063475 1095.807012387007 1096.614179489024 1059.033834939785 413.8499194275572 1081.530085693159 293.0000067439733
895 0.005 4.475000000000001 1 1000.691107816324 915.521157294115 915.9572483432379 1095.022005010766 1095.805929433619 1096.613355681551 1059.04036496088 413.9724195421082 1081.528506437283 293.0000067280407
896 0.005 4.48 1 1000.724572471396 915.5872794911102 916.0234948043613 1095.023178528645 1095.806538988417 1096.613586835736 1059.046982110218 414.0947493034445 1081.530144977933 293.0000067424553
897 0.005 4.485 1 1000.756932520026 915.6531737042752 916.0895135559873 1095.021287044892 1095.804907561275 1096.612396344009 1059.053220345597 414.2169084322509 1081.52824495424 293.0000067311168
898 0.005 4.49 1 1000.79088274151 915.7188532433476 916.1553150337407 1095.023681637039 1095.807082008867 1096.614195602454 1059.059945598482 414.3388952864 1081.531476996032 293.0000067431225
899 0.005 4.495 1 1000.82325175637 915.7843060291875 916.2208907104206 1095.022116614912 1095.80600791916 1096.613377633465 1059.066403514524 414.4607098318157 1081.529998991247 293.000006728467
900 0.005 4.5 1 1000.856162834555 915.849539683053 916.2862461892059 1095.02327080452 1095.806612262439 1096.613606670776 1059.07291961113 414.5823516188123 1081.531532220157 293.0000067416919
901 0.005 4.505 1 1000.888163367287 915.9145490029948 916.3513776558656 1095.021393071793 1095.804982447393 1096.612415108761 1059.079087206646 414.7038132007197 1081.529721441812 293.0000067315099
902 0.005 4.51 1 1000.9215995946 915.9793466158663 916.4162949289995 1095.023775046649 1095.807156207963 1096.614216237622 1059.085751966098 414.8251092207331 1081.532865420703 293.0000067424785
903 0.005 4.515 1 1000.953584006298 916.0439211136443 916.4809900174054 1095.022221719014 1095.80608292772 1096.613396101549 1059.092166505804 414.9462519178357 1081.531454430336 293.0000067286786
904 0.005 4.52 1 1000.986015046999 916.1082798646945 916.5454682333866 1095.023365303676 1095.806685260014 1096.613626588886 1059.098599628878 415.0672222974879 1081.532922975942 293.0000067411618
905 0.005 4.525 1 1001.017599310929 916.1724174084949 916.60972575991 1095.021499473743 1095.805059487265 1096.612435953775 1059.104697199746 415.1880139545425 1081.531156626336 293.0000067315373
906 0.005 4.53 1 1001.050593325103 916.2363471622018 916.67377272 1095.02387115439 1095.807228254114 1096.614234077934 1059.111241687463 415.3086329848373 1081.534265463096 293.0000067421616
907 0.005 4.535 1 1001.082123234542 916.3000569927093 916.7376008258208 1095.022319038221 1095.806154749106 1096.613414657838 1059.117561573139 415.4290665236194 1081.532858573441 293.000006728534
908 0.005 4.54 1 1001.114185875969 916.3635545070701 916.8012154802743 1095.023463262212 1095.806757530548 1096.613644643953 1059.123925167815 415.5493372249452 1081.534326867914 293.0000067410739
909 0.005 4.545 1 1001.145288227379 916.4268342130114 916.8646128075942 1095.02159367062 1095.805129866585 1096.612453509363 1059.129944685944 415.669432531812 1081.532533107868 293.0000067312042
910 0.005 4.55 1 1001.177896299371 916.4899089073152 916.9278026542293 1095.02397135099 1095.807301816382 1096.614254624902 1059.136418208124 415.7893587121728 1081.535667043099 293.0000067421136
911 0.005 4.555 1 1001.208932959507 916.5527674671016 916.990777135125 1095.022411686356 1095.806225169196 1096.613432079782 1059.142652524454 415.9091065685833 1081.53422065035 293.0000067279627
912 0.005 4.56 1 1001.240604049801 916.6154171460781 917.0535416514339 1095.02356320028 1095.806829623274 1096.613663105584 1059.148933625407 416.0286848945308 1081.535732998355 293.0000067410743
913 0.005 4.565 1 1001.271217730827 916.6778523999841 917.1160921432614 1095.021683575326 1095.805200190973 1096.612472398621 1059.154862630114 416.1480932339869 1081.533877890073 293.000006730504
914 0.005 4.57 1 1001.303476594695 916.740085618732 917.178438389798 1095.024073985913 1095.80737511706 1096.614273091924 1059.161249860995 416.2673330786473 1081.537071248675 293.000006742276
915 0.005 4.575 1 1001.334025386933 916.8021053614497 917.240572074041 1095.022501061695 1095.80629490582 1096.613451021411 1059.167392348287 416.3864093370588 1081.535553721012 293.0000067273463
916 0.005 4.58 1 1001.365341379857 916.8639200555479 917.3024994130957 1095.023665521835 1095.806902202536 1096.613681433844 1059.173612824022 416.5053146680464 1081.537125532026 293.0000067412867
917 0.005 4.585 1 1001.395483408789 916.9255237312392 917.3642159924593 1095.021772597435 1095.805269058983 1096.612490561156 1059.179459071985 416.6240166082408 1081.535207673062 293.0000067299308
918 0.005 4.59 1 1001.427370498329 916.9869292068954 917.4257320120663 1095.024174128514 1095.807447663127 1096.614292582429 1059.185798390973 416.7425603176819 1081.538447448168 293.000006742385
919 0.005 4.595 1 1001.457469555336 917.0481234040423 917.4870381250854 1095.022591170804 1095.8063636266 1096.61346839971 1059.19185897542 416.8609335656161 1081.536881121302 293.0000067268739
920 0.005 4.600000000000001 1 1001.488390494312 917.109115849757 917.5481411568549 1095.023762650003 1095.806972887832 1096.613700126408 1059.198007055454 416.9791487949678 1081.538485522799 293.0000067412694
921 0.005 4.605 1 1001.518109775963 917.1699004241826 917.6090365390309 1095.021863519169 1095.805337699013 1096.612507969922 1059.203771066818 417.0971926550523 1081.536538957374 293.0000067296088
922 0.005 4.61 1 1001.549601249695 917.230490171445 917.6697346624009 1095.024274255994 1095.8075186077 1096.614311366676 1059.210030722596 417.2150641862311 1081.539795861349 293.0000067422612
923 0.005 4.615 1 1001.57931018031 917.2908728243683 917.730226635636 1095.022689730774 1095.806435159051 1096.613488250953 1059.216017804051 417.3327782820812 1081.538218660021 293.0000067267031
924 0.005 4.62 1 1001.609806006651 917.3510568306721 917.7905187794566 1095.023860228868 1095.807041775612 1096.613717496403 1059.222087469199 417.4503336621013 1081.539813509485 293.0000067410429
925 0.005 4.625 1 1001.63914624237 917.4110355609507 917.8506061931396 1095.021961160561 1095.805407405454 1096.612526151216 1059.227778468646 417.5677045571278 1081.537873744675 293.0000067295795
926 0.005 4.63 1 1001.670186368581 917.4708221860425 917.9104992147259 1095.024365384804 1095.807587086464 1096.614329138237 1059.233966049478 417.6849082482132 1081.541105138002 293.0000067418858
927 0.005 4.635 1 1001.699524046014 917.5304047557227 917.9701891630978 1095.022782465189 1095.806502168813 1096.613503943003 1059.239888233541 417.8019393116818 1081.53954760904 293.000006726687
928 0.005 4.64 1 1001.72958187159 917.5897915546028 918.0296821784555 1095.023950067743 1095.807111941619 1096.613738088434 1059.245879385481 417.9188290856479 1081.541109476862 293.0000067405929
929 0.005 4.645 1 1001.758562497629 917.6489763429893 918.0889736618453 1095.022058068881 1095.805477878214 1096.612545254082 1059.251505130202 418.035532563427 1081.539199182214 293.0000067296143
930 0.005 4.65 1 1001.789172580876 917.7079725431279 918.1480740369208 1095.024450220926 1095.807651577607 1096.614344932261 1059.257614760448 418.1520606269471 1081.542385880547 293.0000067415552
931 0.005 4.655 1 1001.81815712996 917.7667677945275 918.2069745229417 1095.022877639147 1095.806571284521 1096.613522355712 1059.263469169157 418.2684153139616 1081.54086296569 293.0000067269045
932 0.005 4.66 1 1001.847781366793 917.8253703499919 918.2656807927619 1095.024033879982 1095.807176244227 1096.613754058021 1059.26937661765 418.3845987428718 1081.542378276499 293.0000067403395
933 0.005 4.665 1 1001.876410819325 917.8837742765954 918.3241889449647 1095.022154251698 1095.805547379249 1096.612564293715 1059.274944578377 418.500615444995 1081.540504240984 293.0000067298224
934 0.005 4.67 1 1001.906591396294 917.9419920766701 918.3825087186066 1095.024537557848 1095.807718843609 1096.614363176032 1059.280969668276 418.6164517702227 1081.543653928047 293.0000067413727
935 0.005 4.675 1 1001.93520525655 918.0000119875597 918.4406317291337 1095.022971995354 1095.806639252 1096.613539812922 1059.286763955372 418.7321242305928 1081.542157536894 293.0000067270455
936 0.005 4.68 1 1001.964429037095 918.0578419455519 918.4985636766236 1095.024120959893 1095.80724196346 1096.613771596079 1059.292596351917 418.847636052027 1081.543647248479 293.0000067402465
937 0.005 4.685 1 1001.992663945622 918.1154758237691 918.556300179433 1095.022242347702 1095.805612758928 1096.612580126771 1059.298084649243 418.9629818090549 1081.541778329175 293.0000067298556
938 0.005 4.69 1 1002.022457473824 918.1729262946004 918.6138510311863 1095.024626049741 1095.807785341036 1096.614380935117 1059.304034190989 419.0781671751315 1081.544921332932 293.0000067413613
939 0.005 4.695 1 1002.050679172737 918.2301820961829 918.671208139883 1095.023060518833 1095.806705896821 1096.613557668406 1059.309759818176 419.1931851019557 1081.543420181637 293.000006726931
940 0.005 4.7 1 1002.079530751643 918.2872508893907 918.7283770980167 1095.024209011161 1095.807306557368 1096.613787445794 1059.315523048473 419.3080407755055 1081.544914647457 293.0000067402028
941 0.005 4.705 1 1002.107374900679 918.3441267479604 918.7853536393486 1095.02232779951 1095.805676808994 1096.612597263352 1059.320945196279 419.4227245215986 1081.543031847827 293.0000067296148
942 0.005 4.71 1 1002.136807840948 918.4008221541701 918.8421474937315 1095.024713138465 1095.807849751196 1096.614397555765 1059.326821526788 419.5372385295926 1081.546178724729 293.0000067412913
943 0.005 4.715 1 1002.164631495991 918.457325497504 918.8987503195342 1095.023145200176 1095.806769733523 1096.613573843804 1059.332472379669 419.6515953241342 1081.544656980259 293.0000067266491
944 0.005 4.72 1 1002.193126258645 918.5136447412373 918.955167903196 1095.024295872651 1095.80737105279 1096.613803747521 1059.338168552828 419.7657732550961 1081.546162140964 293.0000067401539
945 0.005 4.725000000000001 1 1002.220573484733 918.5697738098662 919.0113958284544 1095.022415834654 1095.80574338649 1096.612615734709 1059.343518734218 419.879787789293 1081.544264448996 293.0000067294788
946 0.005 4.73 1 1002.249659621614 918.6257256748485 919.0674441760301 1095.024801134113 1095.807913005747 1096.614413216142 1059.349346800916 419.9936365967334 1081.547423799917 293.0000067411279
947 0.005 4.735 1 1002.277081602272 918.6814883607876 919.1233043295671 1095.023226803101 1095.80683313257 1096.61359069752 1059.354913760076 420.1073193143101 1081.545878029702 293.0000067264
948 0.005 4.74 1 1002.305220887973 918.7370697396358 919.1789821307133 1095.024382511511 1095.80743430617 1096.613819942113 1059.360546309086 420.2208347922806 1081.547394917529 293.0000067398867
949 0.005 4.745 1 1002.332300753486 918.7924636790299 919.2344730402332 1095.02249823878 1095.805804889379 1096.612630586537 1059.365823957834 420.3341838698721 1081.545479387468 293.0000067290934
950 0.005 4.75 1 1002.361032038196 918.8476833768862 919.2897872984162 1095.024886009041 1095.807975504852 1096.61442951331 1059.37158614531 420.4473737932004 1081.548650010035 293.0000067408774
951 0.005 4.755 1 1002.388083738425 918.9027164722175 919.3449160445321 1095.023310489847 1095.806896004731 1096.613607590006 1059.377084383003 420.5603961386704 1081.547088734171 293.0000067260499
952 0.005 4.76 1 1002.415856217594 918.9575664685774 919.399862582477 1095.024473650994 1095.807501644137 1096.613839015614 1059.382640380624 420.6732326812858 1081.548615597596 293.0000067397211
953 0.005 4.765 1 1002.442552937867 919.0122315579518 919.4546243098697 1095.022580827061 1095.805866324263 1096.612645985534 1059.387842239067 420.7859186608249 1081.546686340392 293.0000067288213
954 0.005 4.77 1 1002.470910277593 919.0667238355139 919.5092109864603 1095.024971910027 1095.808039717811 1096.6144466127 1059.393547966428 420.8984430324319 1081.549854885755 293.000006740654
955 0.005 4.775 1 1002.497606039095 919.1210317634417 919.5636142039403 1095.023395438315 1095.80695875744 1096.613624141374 1059.398990561343 421.0108012340417 1081.548290593935 293.0000067258898
956 0.005 4.78 1 1002.52501223131 919.1751636676603 919.617840113148 1095.024555228088 1095.807562241726 1096.613854231952 1059.404490733548 421.1229956934316 1081.549807225867 293.0000067394973
957 0.005 4.785 1 1002.551337568408 919.2291130954843 919.6718839725236 1095.022664182115 1095.805928888214 1096.612662422277 1059.409628615883 421.2350152429896 1081.54787462303 293.0000067287816
958 0.005 4.79 1 1002.579324449608 919.2828930579042 919.7257559969402 1095.02505191802 1095.808100390926 1096.614462432743 1059.415251964856 421.346874018391 1081.551029210553 293.0000067405204
959 0.005 4.795 1 1002.605663222989 919.3364917616066 919.7794476532495 1095.023480193027 1095.807021892464 1096.613640397883 1059.420619721102 421.4585742729499 1081.549474693264 293.0000067259531
960 0.005 4.8 1 1002.632710308961 919.3899172001718 919.8329648658116 1095.024634044617 1095.807621891897 1096.613869048821 1059.426051950588 421.5701115106982 1081.550973956083 293.0000067394072
961 0.005 4.805 1 1002.658707560274 919.4431630384015 919.88630299677 1095.022747636977 1095.805990707027 1096.612678800551 1059.431126130004 421.6814950333359 1081.549055400008 293.0000067288118
962 0.005 4.81 1 1002.686336238276 919.4962425409118 919.939472317437 1095.0251338335 1095.808162191597 1096.614479289476 1059.436683608214 421.7927131284613 1081.55219619592 293.0000067403773
963 0.005 4.815 1 1002.712335905378 919.5491432868698 919.9924639799672 1095.023561762092 1095.807082486801 1096.613656807595 1059.441985881897 421.9037677425366 1081.550650462385 293.0000067258943
964 0.005 4.82 1 1002.739027937243 919.601873711694 920.0452840814818 1095.024715204386 1095.807683428865 1096.613885746681 1059.447350635642 422.0146599314785 1081.552137618867 293.0000067392169
965 0.005 4.825 1 1002.764682485108 919.654427299415 920.0979279125805 1095.022828297943 1095.806050808852 1096.61269410339 1059.452359977771 422.1253891691776 1081.550219823223 293.0000067286707
966 0.005 4.83 1 1002.791965268436 919.7068170383639 920.1504055633267 1095.02521521458 1095.808222701102 1096.614494848421 1059.457853121631 422.2359592603653 1081.553354096134 293.0000067401545
967 0.005 4.835 1 1002.817619790794 919.7590310642697 920.2027084648244 1095.023641487003 1095.8071416344 1096.613671217226 1059.463094554632 422.3463643917253 1081.551801746258 293.0000067257249
968 0.005 4.84 1 1002.843971215817 919.8110772770729 920.2548424440793 1095.024795780617 1095.807743522197 1096.613901474784 1059.468395741216 422.4566074654055 1081.553288539456 293.0000067390043
969 0.005 4.845 1 1002.869287069579 919.8629496544073 920.3068031166903 1095.0229087099 1095.806111254195 1096.612710934293 1059.473363901851 422.5666853636746 1081.55136862231 293.0000067284873
970 0.005 4.850000000000001 1 1002.896241316698 919.9146603887516 920.3586000128167 1095.0252937179 1095.808280984819 1096.614509200886 1059.478786806025 422.6766074472149 1081.554497973506 293.0000067400028
971 0.005 4.855 1 1002.921556482044 919.9661980738808 920.4102247952605 1095.023720069184 1095.807199803855 1096.613686390516 1059.483964860261 422.7863801564003 1081.552941433284 293.0000067255144
972 0.005 4.86 1 1002.947579991045 920.0175704944801 920.4616832467917 1095.024878644498 1095.807804447182 1096.613918383151 1059.489206572736 422.8959833222198 1081.554432189393 293.0000067388812
973 0.005 4.865 1 1002.972543352271 920.0687712681316 920.5129706648578 1095.022989151477 1095.806171741425 1096.612727571652 1059.494089864235 423.0054208819124 1081.552500586439 293.0000067282699
974 0.005 4.87 1 1002.999151742219 920.1198134883421 920.5640972089247 1095.025364591219 1095.80833835262 1096.6145241053 1059.499446969625 423.1146938848921 1081.555629489661 293.0000067397988
975 0.005 4.875 1 1003.024130548717 920.1706854150722 920.615054369694 1095.023795163178 1095.807260339474 1096.613703168887 1059.504568480766 423.2238013749138 1081.554070461375 293.0000067254827
976 0.005 4.88 1 1003.049812922447 920.2213946794654 920.6658478103129 1095.024949082512 1095.807859392423 1096.613932084604 1059.509744773928 423.3327516023301 1081.555546375293 293.0000067386875
977 0.005 4.885 1 1003.074450914969 920.2719352487652 920.716473058557 1095.023064689204 1095.806229405226 1096.612742592165 1059.514577599727 423.4415367323195 1081.553621138921 293.0000067281485
978 0.005 4.89 1 1003.100727044803 920.3223197744527 920.766940003575 1095.025442463289 1095.808396629577 1096.614540111965 1059.519867670864 423.5501689435848 1081.55674523781 293.0000067396983
979 0.005 4.895 1 1003.125372034942 920.3725362036736 920.8172399865757 1095.02387551093 1095.807320585578 1096.613720171504 1059.524914616779 423.6586383952468 1081.555183824481 293.0000067253198
980 0.005 4.9 1 1003.150727951397 920.4225922124647 920.8673786068813 1095.025028095357 1095.807917057708 1096.613945995906 1059.530028460809 423.7669511046829 1081.556662712657 293.0000067385801
981 0.005 4.905 1 1003.175036600847 920.472481794821 920.9173513733474 1095.023140753292 1095.806286300824 1096.612757113851 1059.534796118329 423.8750977763663 1081.554728412024 293.0000067280185
982 0.005 4.91 1 1003.200986066344 920.5222177295773 920.9671682348849 1095.025517668304 1095.80845164546 1096.6145530269 1059.540025358802 423.9830752429258 1081.557850525912 293.0000067395875
983 0.005 4.915 1 1003.225311142541 920.5717877132041 921.0168203560337 1095.023951712232 1095.807377095308 1096.613734980811 1059.545027699193 424.0908907794914 1081.5562845986 293.0000067251306
984 0.005 4.92 1 1003.250342510638 920.6211998524792 921.0663135842003 1095.025104287397 1095.807974441545 1096.613962210423 1059.550085576519 424.1985429602701 1081.557756441531 293.0000067383858
985 0.005 4.925 1 1003.274332429413 920.6704480252067 921.1156433972723 1095.023219915801 1095.806345019408 1096.612773008378 1059.554794628671 424.3060659491263 1081.555821888568 293.0000067278175
986 0.005 4.93 1 1003.29996009399 920.7195451904877 921.1648198442932 1095.025593215134 1095.80850775954 1096.614567636267 1059.559963220694 424.4134447707287 1081.558936856493 293.0000067393756
987 0.005 4.935 1 1003.323964773604 920.7684792906731 921.2138342555872 1095.024026533441 1095.807433061371 1096.613749268419 1059.564901852063 424.5206550672675 1081.557370537089 293.0000067249713
988 0.005 4.94 1 1003.348678517417 920.8172582263982 921.2626924064856 1095.025179279191 1095.808030594841 1096.613976911455 1059.569901740771 424.6277024189579 1081.55883798035 293.0000067382589
989 0.005 4.945 1 1003.372354909852 920.8658754635036 921.3113895617014 1095.023295892701 1095.806402003746 1096.612788231725 1059.57455592978 424.7345806878028 1081.556903925138 293.0000067277081
990 0.005 4.95 1 1003.397665186646 920.9143439720692 921.3599357111774 1095.025668327731 1095.808563008912 1096.614580667979 1059.579669142788 424.8413040834815 1081.560011673455 293.00000673925
991 0.005 4.955 1 1003.421355335578 920.9626516912339 921.4083221740059 1095.024096593507 1095.807484556996 1096.61376198716 1059.584547287644 424.9478498215084 1081.55843943075 293.0000067249247
992 0.005 4.96 1 1003.445752257455 921.0108066602145 921.4565547729054 1095.025253787005 1095.808087661638 1096.613994059751 1059.58948657019 425.0542460915847 1081.559902647987 293.000006738128
993 0.005 4.965 1 1003.469116872592 921.0588025862996 921.5046289078932 1095.023370628413 1095.806457231364 1096.612802087932 1059.594079740298 425.1604917988419 1081.557967829273 293.0000067276193
994 0.005 4.97 1 1003.494114479327 921.1066517712956 921.5525542138698 1095.02574269559 1095.808619243661 1096.614596621205 1059.599131126233 425.2665817475741 1081.561071862725 293.0000067391009
995 0.005 4.975000000000001 1 1003.517494328392 921.1543423224545 921.6003220597605 1095.024175079586 1095.807543153328 1096.613777738558 1059.603953751742 425.3725158624899 1081.559499639862 293.0000067247822
996 0.005 4.98 1 1003.541581627348 921.2018826207667 921.6479384539176 1095.025326347125 1095.808140206954 1096.614005442734 1059.608834815131 425.4782917235243 1081.560959513836 293.0000067379991
997 0.005 4.985 1 1003.56463620571 921.2492658497746 921.6953985107652 1095.02344258964 1095.806511233714 1096.612816686965 1059.61336733594 425.58390455646 1081.559022167416 293.0000067274408
998 0.005 4.99 1 1003.58932679597 921.2965046954291 921.7427120540953 1095.025815070194 1095.808673605017 1096.614610867319 1059.618360685237 425.6893694818947 1081.562121879166 293.0000067389684
999 0.005 4.995 1 1003.612400283376 921.3435869660321 921.7898702836673 1095.024249351052 1095.807598828118 1096.613793136386 1059.623123532771 425.7946732591394 1081.56054830329 293.0000067246479
1000 0.005 5 1 1003.636181659682 921.390521440315 921.836879407502 1095.025399171112 1095.808194207209 1096.614018822933 1059.627947413401 425.8998260710354 1081.562002842372 293.000006737858
1001 0.005 5.005 1 1003.658929733182 921.4373009979711 921.8837343921845 1095.023511667676 1095.806562540245 1096.612829395219 1059.632420576581 426.0048259882324 1081.560056568883 293.0000067273222
1002 0.005 5.01 1 1003.683321151192 921.4839385518731 921.9304451911268 1095.025889877302 1095.808729466811 1096.614627260493 1059.637360009626 426.1096724354741 1081.5631602915 293.0000067388226
1003 0.005 5.015 1 1003.706093110356 921.5304221077993 921.9770031160253 1095.02432208392 1095.807653228585 1096.613807254097 1059.642068473081 426.2143576784617 1081.561581937639 293.0000067245006
1004 0.005 5.02 1 1003.729575548815 921.5767597761131 922.0234140290195 1095.025469369718 1095.80824606044 1096.614031247581 1059.646835334091 426.3188904247303 1081.563033766029 293.0000067377277
1005 0.005 5.025 1 1003.752024989721 921.6229452126316 922.0696732963545 1095.023584091536 1095.806616925792 1096.612843838102 1059.65126157916 426.4232587220919 1081.561084881883 293.0000067272094
1006 0.005 5.03 1 1003.776117025567 921.6689909531166 922.1157906852479 1095.02595892406 1095.808780967843 1096.614639488741 1059.656143283017 426.5274830893341 1081.564182565756 293.0000067387317
1007 0.005 5.035 1 1003.798592429343 921.7148849155038 922.1617574616728 1095.024392983145 1095.807706170851 1096.613821488386 1059.660795517514 426.6315605390893 1081.562603222368 293.0000067243613
1008 0.005 5.04 1 1003.821778390542 921.7606350442172 922.2075793700818 1095.025540760895 1095.808299789748 1096.614046260955 1059.665493146691 426.7354875594521 1081.564049899168 293.0000067376188
1009 0.005 5.045 1 1003.84393281241 921.8062349781254 922.2532517380411 1095.023656776749 1095.806671137434 1096.612858751454 1059.66985503971 426.8392508327803 1081.562095675652 293.0000067270753
1010 0.005 5.05 1 1003.867731026759 921.8516975294973 922.298784496348 1095.026029667912 1095.808833381411 1096.614653029882 1059.674682133029 426.9428603508186 1081.565190255155 293.0000067385856
1011 0.005 5.055 1 1003.88991729351 921.8970104943828 922.344168841367 1095.024463924119 1095.807758328542 1096.613835259951 1059.679280179981 427.0463100544381 1081.563608771277 293.000006724281
1012 0.005 5.06 1 1003.912810245749 921.9421817003609 922.3894104596274 1095.025610431067 1095.80835157324 1096.614059722363 1059.683934985703 427.1496055671635 1081.56505184343 293.00000673743
1013 0.005 5.065 1 1003.934678229352 921.9872050435296 922.4345047929894 1095.023727076288 1095.806723455029 1096.612872750801 1059.688242756155 427.2527450358908 1081.563098574228 293.000006726932
1014 0.005 5.07 1 1003.958185107327 922.0320931486287 922.4794616812267 1095.026098355705 1095.808884486864 1096.614666171445 1059.693011794499 427.3557309047197 1081.566188809024 293.0000067384377
1015 0.005 5.075 1 1003.980081565431 922.076833714336 922.524272262331 1095.024534497281 1095.807811001425 1096.613848895279 1059.697557464309 427.4585495468829 1081.564605260391 293.0000067241486
1016 0.005 5.08 1 1004.002687930371 922.1214351614242 922.5689425404373 1095.025678997853 1095.808402714202 1096.61407306078 1059.702162248409 427.5612293450682 1081.566043097253 293.0000067373146
1017 0.005 5.085 1 1004.024271051599 922.1658907533899 922.6134676667078 1095.023797998556 1095.80677611006 1096.612886959587 1059.706419427322 427.6637559721051 1081.564090183855 293.0000067267194
1018 0.005 5.09 1 1004.047489597247 922.2102130974868 922.6578574098663 1095.026168690335 1095.808937237116 1096.614680109837 1059.711135424726 427.766133780118 1081.56717547279 293.0000067382301
1019 0.005 5.095 1 1004.069103364815 922.2543899663133 922.7021029364452 1095.024602369351 1095.807861157942 1096.613861835816 1059.715626422757 427.8683547447679 1081.565589758874 293.0000067238604
1020 0.005 5.100000000000001 1 1004.091421610816 922.2984296057992 922.7462101359458 1095.025748325327 1095.808453924815 1096.614086620267 1059.720175182688 427.9704273915858 1081.567025319898 293.0000067370922
1021 0.005 5.105 1 1004.112722875822 922.3423253406887 922.7901741786193 1095.023865177911 1095.806825229323 1096.61289895653 1059.72438657048 428.0723409602319 1081.565069934507 293.0000067265374
1022 0.005 5.11 1 1004.135659571833 922.3860899502218 922.8340049109333 1095.026237129557 1095.808988371401 1096.614694218538 1059.729050243192 428.1741113221331 1081.568153777469 293.0000067380997
1023 0.005 5.115 1 1004.156995914862 922.4297113752347 922.8776936388031 1095.024672021942 1095.807912213179 1096.613875436232 1059.733489272341 428.2757261997774 1081.566563298789 293.0000067237282
1024 0.005 5.12 1 1004.179035779456 922.4731975099677 922.9212460600704 1095.025814130349 1095.808503161042 1096.614099289644 1059.737991077571 428.3771861061659 1081.567993789547 293.0000067369457
1025 0.005 5.125 1 1004.200057039375 922.5165427083049 922.9646579356007 1095.023931261912 1095.806875089607 1096.612911644117 1059.74213518193 428.4784938052887 1081.56603341567 293.000006726456
1026 0.005 5.13 1 1004.22271401371 922.5597585534033 923.0079384346003 1095.026303135564 1095.809037918125 1096.614707456413 1059.74673885109 428.5796552083473 1081.569113872706 293.0000067380079
1027 0.005 5.135 1 1004.243774035292 922.602833550285 923.0510792027875 1095.024737145327 1095.807961667873 1096.613888059974 1059.751126044537 428.6806610065843 1081.567518334059 293.0000067236487
1028 0.005 5.14 1 1004.265537153692 922.6457750857016 923.0940855870737 1095.025879968153 1095.808552460262 1096.614111527051 1059.755566858822 428.7815174640886 1081.568944796544 293.0000067368743
1029 0.005 5.145 1 1004.286290963901 922.6885771225844 923.1369531558166 1095.023998461593 1095.806925340345 1096.612925403796 1059.759667805779 428.8822389214855 1081.566986696767 293.0000067263737
1030 0.005 5.15 1 1004.308670970247 922.7312519002905 923.1796913711349 1095.026367915193 1095.80908620013 1096.614719060974 1059.764223113307 428.9828125921663 1081.570061681113 293.0000067378591
1031 0.005 5.155 1 1004.329454312304 922.7737875872357 923.2222916887569 1095.024800727485 1095.808009256232 1096.613899792266 1059.768558269326 429.0832324360107 1081.568464708668 293.0000067235268
1032 0.005 5.16 1 1004.350951046982 922.8161919028067 923.2647596670635 1095.025946189682 1095.8086022895 1096.614125395426 1059.772947927717 429.1834963482297 1081.569892217857 293.0000067367375
1033 0.005 5.165 1 1004.371429409744 922.8584585106249 923.307090672296 1095.024064050813 1095.80697393824 1096.612937800082 1059.776993888706 429.283611949492 1081.567929672088 293.0000067262204
1034 0.005 5.17 1 1004.393551134132 922.9005999465969 923.34929434051 1095.026432998101 1095.809134283863 1096.614731394326 1059.781498060473 429.3835776843827 1081.571001912371 293.0000067377406
1035 0.005 5.175 1 1004.414073334361 922.942604226022 923.3913620548886 1095.02486824694 1095.808059922331 1096.613914434822 1059.785784611691 429.4833931654221 1081.569400646988 293.0000067234308
1036 0.005 5.18 1 1004.435307707908 922.9844793964414 923.4332995647884 1095.026010955527 1095.808650476247 1096.614137934725 1059.790124735757 429.5830673326591 1081.570824973519 293.0000067366802
1037 0.005 5.185 1 1004.455524988544 923.0262189255432 923.4751021363729 1095.024127714925 1095.807021557993 1096.612949824184 1059.794123353644 429.6825882412865 1081.568858294693 293.0000067261637
1038 0.005 5.19 1 1004.477383870414 923.0678351967119 923.5167793369689 1095.026497892113 1095.809183374464 1096.61474516754 1059.798578059225 429.7819665278307 1081.571926366061 293.0000067377002
1039 0.005 5.195 1 1004.497644132615 923.1093163473423 923.5583225994246 1095.024932089116 1095.808107071896 1096.613926109583 1059.802814165135 429.8811931997257 1081.570322691087 293.0000067233642
1040 0.005 5.2 1 1004.518616503362 923.1506700227548 923.5997374595539 1095.026074011255 1095.808697483146 1096.614149584061 1059.807094480095 429.9802679318875 1081.571743549906 293.0000067365723
1041 0.005 5.205 1 1004.538573487527 923.1918904065639 923.6410195337734 1095.024192041897 1095.807068896249 1096.612961848503 1059.811032903427 430.0791911437575 1081.569774873266 293.000006726074
1042 0.005 5.21 1 1004.560172743453 923.2329894071404 923.6821781607987 1095.026562070037 1095.809231313058 1096.614758397757 1059.815435047301 430.17796005981 1081.572843428787 293.0000067375653
1043 0.005 5.215 1 1004.580173650295 923.2739549904279 923.7232046699111 1095.024995332053 1095.808154300841 1096.613938662618 1059.819620536869 430.2765882451238 1081.571239634933 293.0000067232247
1044 0.005 5.22 1 1004.600886751219 923.3147952210328 923.7641047752671 1095.026136100257 1095.808743674397 1096.614161113696 1059.823861730363 430.3750701636599 1081.572653380861 293.0000067364574
1045 0.005 5.225000000000001 1 1004.620586654847 923.3555036192771 923.8048737809802 1095.024256506696 1095.807117553098 1096.612975688399 1059.827763589138 430.47341020145 1081.570684287286 293.0000067259264
1046 0.005 5.23 1 1004.641932126623 923.3960925634441 923.84552123047 1095.026627850484 1095.809280068443 1096.61477169662 1059.832123072392 430.571606865401 1081.573750218983 293.0000067374663
1047 0.005 5.235 1 1004.661676158354 923.4365500093691 923.8860384465167 1095.025056183773 1095.808199188479 1096.613948804394 1059.83625965913 430.6696489815008 1081.572137134337 293.0000067230969
1048 0.005 5.24 1 1004.682134804141 923.476883803979 923.9264310326188 1095.026199241797 1095.808791005389 1096.614173902665 1059.840448366583 430.7675460993896 1081.573551722484 293.0000067363155
1049 0.005 5.245 1 1004.701580387754 923.5170876167704 923.9666943513824 1095.02431787739 1095.807163189041 1096.612987518692 1059.844300945041 430.8652931338484 1081.571577597942 293.0000067257929
1050 0.005 5.25 1 1004.722672472727 923.5571737580541 924.0068379112408 1095.0266872734 1095.809323972056 1096.614781654854 1059.848609224308 430.9628946422519 1081.574641701724 293.0000067373098
1051 0.005 5.255 1 1004.74216633631 923.5971304120959 924.0468531614572 1095.025118967116 1095.808246721032 1096.613962660478 1059.852697113862 431.0603474920565 1081.57303200809 293.0000067229046
1052 0.005 5.26 1 1004.762376276688 923.6369653853809 924.0867457091299 1095.026262681872 1095.808838574872 1096.614186881718 1059.856841108954 431.1576594092853 1081.574445267921 293.000006736133
1053 0.005 5.265 1 1004.781571467067 923.6766721870498 924.1265108309666 1095.024379607175 1095.807209169566 1096.612998818729 1059.860647195733 431.2548219457445 1081.572465460522 293.0000067256154
1054 0.005 5.27 1 1004.802414766497 923.7162631359682 924.1661580237292 1095.02674742779 1095.80936887674 1096.614792914875 1059.864909086648 431.3518415162858 1081.575523512651 293.0000067371729
1055 0.005 5.275 1 1004.821661076643 923.7557263341396 924.205678691028 1095.025178964206 1095.80829116402 1096.613973849874 1059.868949703579 431.4486727483304 1081.573907008552 293.0000067227985
1056 0.005 5.28 1 1004.841625862011 923.7950695482268 924.2450784004582 1095.026324092409 1095.808884531054 1096.614199696311 1059.873045210515 431.5453720167458 1081.575320623972 293.0000067359962
1057 0.005 5.285 1 1004.860575552851 923.8342864578186 924.2843525080873 1095.0244382801 1095.807252728536 1096.613009432302 1059.876802276092 431.6419254613429 1081.573339061584 293.0000067254599
1058 0.005 5.29 1 1004.881173711812 923.8733894388621 924.3235105644198 1095.026808348653 1095.809415235422 1096.614806083404 1059.881015141352 431.7383339670203 1081.576394924513 293.0000067370481
1059 0.005 5.295 1 1004.900176652937 923.9123663431626 924.3625438348404 1095.025242144099 1095.808338638582 1096.613986384026 1059.885008621125 431.8345971471441 1081.574781284381 293.0000067226956
1060 0.005 5.3 1 1004.919900737795 923.9512246975357 924.4014576801836 1095.026382493819 1095.808927995493 1096.614210498164 1059.889066278598 431.9307221887015 1081.576187857194 293.0000067359138
1061 0.005 5.305 1 1004.938611008338 923.9899586497532 924.4402477341391 1095.024497527719 1095.80729796882 1096.613021896263 1059.892779609826 432.0266973350306 1081.574201246235 293.0000067253883
1062 0.005 5.31 1 1004.958970076991 924.0285802206333 924.4789233756168 1095.026868401114 1095.809459492774 1096.614817103607 1059.896946907777 432.122534298768 1081.577256565315 293.0000067369329
1063 0.005 5.315 1 1004.977733164479 924.0670778684928 924.5174761936146 1095.025300680885 1095.808382470081 1096.613998682464 1059.900894955872 432.2182191439955 1081.57564019051 293.000006722595
1064 0.005 5.32 1 1004.997214225157 924.1054591521261 924.5559116643973 1095.0264430468 1095.80897340619 1096.614221995279 1059.904898255982 432.3137713329439 1081.577046799856 293.0000067357918
1065 0.005 5.325 1 1005.015682206664 924.1437176086948 924.5942250592356 1095.024557926236 1095.807343258253 1096.613034203693 1059.908563191114 432.4091732823108 1081.575057176047 293.0000067253077
1066 0.005 5.33 1 1005.03580232331 924.1818656274304 924.6324259184267 1095.026928230365 1095.809504263764 1096.614829096846 1059.912686226122 432.5044365282315 1081.578111265597 293.0000067368734
1067 0.005 5.335 1 1005.054327315074 924.2198913377289 924.6705056588183 1095.025358865412 1095.808426057563 1096.61400983311 1059.916589526949 432.5995550351495 1081.576488833213 293.0000067225094
1068 0.005 5.34 1 1005.073569965297 924.2578022848516 924.708469719909 1095.026499742409 1095.809015441494 1096.614232701137 1059.92054556466 432.6945559694529 1081.577889253772 293.000006735716
1069 0.005 5.345 1 1005.091803268384 924.2955922136222 924.7463134794366 1095.024614906777 1095.807385614257 1096.613044896122 1059.924164996253 432.7894006552924 1081.575901194249 293.0000067251995
1070 0.005 5.350000000000001 1 1005.111687917997 924.3332731739107 924.7840462899137 1095.026987639714 1095.809549497021 1096.614841952344 1059.928242345932 432.8841049951452 1081.578952780229 293.0000067367678
1071 0.005 5.355 1 1005.12997817956 924.370833343917 924.8216595575226 1095.025417036171 1095.80846953692 1096.614020622991 1059.932098808991 432.9786589774884 1081.577327234439 293.0000067223846
1072 0.005 5.36 1 1005.148988903252 924.4082805599317 924.8591588784078 1095.026558423847 1095.809059132911 1096.614243979505 1059.936011576489 433.0730703433904 1081.578727269051 293.0000067356058
1073 0.005 5.365 1 1005.166988468466 924.4456083040609 924.8965394967762 1095.024671568769 1095.807427921393 1096.613055572459 1059.939585928865 433.167335742142 1081.576732630126 293.0000067250753
1074 0.005 5.37 1 1005.186642558081 924.4828290040664 924.9338109660016 1095.027044245046 1095.809591990233 1096.614853733799 1059.94361949589 433.2614656115067 1081.579781592333 293.0000067366438
1075 0.005 5.375 1 1005.204704981441 924.519930582974 924.9709645871701 1095.025477669703 1095.808515128987 1096.614033650194 1059.94743398074 433.3554482037237 1081.578157839088 293.0000067222761
1076 0.005 5.38 1 1005.223484890384 924.5569208304169 925.0080059050107 1095.026614841842 1095.809100728779 1096.614254144767 1059.951301773023 433.449292716946 1081.579550446187 293.0000067354792
1077 0.005 5.385 1 1005.241252596422 924.5937935951133 925.0449303715278 1095.024730321724 1095.807471896005 1096.61306760715 1059.954832526676 433.5429910018352 1081.577549337718 293.0000067249593
1078 0.005 5.39 1 1005.260674333161 924.6305606040543 925.081747167716 1095.027101315027 1095.809634252786 1096.614863502702 1059.958820891621 433.6365535442396 1081.580595934467 293.0000067365144
1079 0.005 5.395 1 1005.278509762954 924.6672100044766 925.1184476839366 1095.025532079248 1095.80855524096 1096.614043633817 1059.962590941675 433.7299689260635 1081.578971624224 293.0000067221696
1080 0.005 5.4 1 1005.297063529735 924.7037496083486 925.1550374377881 1095.026672837519 1095.809145443141 1096.614267157823 1059.966415504357 433.8232481763347 1081.580362362347 293.000006735413
1081 0.005 5.405 1 1005.314610831817 924.7401732785363 925.1915119176011 1095.024786081655 1095.807513395771 1096.613078368777 1059.969903394061 433.9163835814161 1081.578367485515 293.0000067248898
1082 0.005 5.41 1 1005.333810425749 924.776492929902 925.2278803922916 1095.027157604248 1095.809676148517 1096.61487433619 1059.973848302101 434.0093857079471 1081.581410286229 293.0000067364527
1083 0.005 5.415 1 1005.351422686988 924.8126968330268 925.2641343406766 1095.025589767894 1095.80859857719 1096.614055002727 1059.977577071639 434.1022407525016 1081.579785190489 293.0000067220825
1084 0.005 5.42 1 1005.369752336501 924.848792483016 925.3002791247707 1095.026727655689 1095.809186302328 1096.614277561681 1059.981356969027 434.1949527475523 1081.581170617529 293.0000067353204
1085 0.005 5.425 1 1005.387077417219 924.8847737402417 925.3363102126586 1095.024843541967 1095.80755643539 1096.613089824837 1059.984803167182 434.2875253230434 1081.57917408455 293.0000067247702
1086 0.005 5.43 1 1005.406060886896 924.9206526950409 925.3722370101794 1095.027213602418 1095.809717360233 1096.614885108539 1059.988716637031 434.3799642219493 1081.582212844414 293.0000067363
1087 0.005 5.435 1 1005.423454637871 924.9564172909807 925.4080507220099 1095.025643262552 1095.808637603022 1096.614064733369 1059.992400622363 434.4722617551899 1081.58058210871 293.0000067219599
1088 0.005 5.44 1 1005.44156608588 924.9920753097352 925.4437569055671 1095.026782594641 1095.809227737958 1096.61428857009 1059.99614096648 434.5644255781349 1081.581965304811 293.000006735205
1089 0.005 5.445 1 1005.458672749721 925.0276204938792 925.4793509293465 1095.024897991705 1095.807596702521 1096.613099862945 1059.999540821497 434.6564467384929 1081.579967122267 293.0000067246599
1090 0.005 5.45 1 1005.47743398197 925.0630651141806 925.5148423453438 1095.027267395984 1095.809757631223 1096.614895302931 1060.003402269502 434.7483285773112 1081.583004481872 293.0000067361884
1091 0.005 5.455 1 1005.494612002359 925.0983971224748 925.5502223784027 1095.025700354781 1095.808681428609 1096.614077946145 1060.00704403447 434.8400726900281 1081.581373455625 293.0000067218565
1092 0.005 5.46 1 1005.512505848934 925.1336241608207 925.5854965119926 1095.026836537894 1095.809266843077 1096.614297286111 1060.010742101863 434.9316818945958 1081.582754279484 293.0000067351059
1093 0.005 5.465 1 1005.529398532854 925.1687396524287 925.6206599307637 1095.024953760366 1095.807638749823 1096.613112015344 1060.014101301441 435.0231474654526 1081.580756750474 293.0000067245849
1094 0.005 5.47 1 1005.547932659497 925.2037562707336 925.6557223324531 1095.02732064122 1095.809798950198 1096.614906884612 1060.01792037862 435.1144794194074 1081.583782153851 293.0000067361304
1095 0.005 5.475000000000001 1 1005.564893151886 925.2386617812249 925.690674914088 1095.025754444472 1095.808720976032 1096.614086814902 1060.021522079629 435.2056906703654 1081.582151973996 293.0000067217673
1096 0.005 5.48 1 1005.582573560722 925.2734640725093 925.7255232610075 1095.026888219294 1095.809307299247 1096.614308896997 1060.025196450208 435.2967650753067 1081.583526609646 293.0000067349919
1097 0.005 5.485 1 1005.599251368655 925.3081566852126 925.7602626596413 1095.025005258366 1095.807678346362 1096.613122231234 1060.028518268916 435.3876948996917 1081.581527244739 293.0000067244246
1098 0.005 5.49 1 1005.617580038349 925.3427518310667 925.7949025357547 1095.027373864525 1095.809839608004 1096.614917265895 1060.032292943301 435.4784906419695 1081.584556716847 293.0000067360052
1099 0.005 5.495 1 1005.634330425459 925.3772371559756 925.8294340096535 1095.025806604282 1095.808761759227 1096.614097689892 1060.035848635797 435.569143799079 1081.582922478445 293.0000067216552
1100 0.005 5.5 1 1005.651799958516 925.4116205746798 925.8638626396395 1095.026943457823 1095.809348417718 1096.614319736963 1060.039469288936 435.6596632543501 1081.584297334385 293.0000067348697
1101 0.005 5.505 1 1005.66826797748 925.4458953395433 925.8981835205273 1095.025057333373 1095.807716882869 1096.613132033917 1060.042742785814 435.7500438486832 1081.582292537681 293.0000067243232
1102 0.005 5.51 1 1005.686391238949 925.4800740668377 925.9324062933481 1095.027426968534 1095.809879096745 1096.614927802872 1060.04648248119 435.8402948186923 1081.585318601439 293.000006735905
1103 0.005 5.515 1 1005.702926875225 925.5141400603104 925.9665195523482 1095.025857702861 1095.808798996557 1096.614106507944 1060.049984419148 435.9304152362953 1081.583682188425 293.0000067215447
1104 0.005 5.52 1 1005.720186954711 925.5481050064899 926.000530554144 1095.026996905065 1095.809388675279 1096.614330993118 1060.053562090792 436.020399683719 1081.585057170004 293.0000067347685
1105 0.005 5.525 1 1005.736445373541 925.5819625622488 926.0344347407596 1095.02511146031 1095.807757650948 1096.61314373921 1060.056793958898 436.1102430679746 1081.58305318845 293.0000067242287
1106 0.005 5.53 1 1005.754357567957 925.615725152812 926.068241736005 1095.027479876264 1095.809918122924 1096.614937106203 1060.060489359141 436.1999518296882 1081.586078342072 293.0000067357965
1107 0.005 5.535 1 1005.77069172016 925.6493806854255 926.1019428223162 1095.025910991288 1095.808839374428 1096.614117673458 1060.063963079629 436.2895145689065 1081.584438027824 293.0000067214688
1108 0.005 5.54 1 1005.787748557612 925.6829368838371 926.1355435199213 1095.027048318553 1095.809426613335 1096.614340307763 1060.067501559768 436.3789509584694 1081.585811091537 293.0000067347024
1109 0.005 5.545 1 1005.803804596907 925.7163873484035 926.1690391445352 1095.025165114646 1095.807797804753 1096.61315459712 1060.070698852184 436.4682526024911 1081.583804500949 293.0000067241718
1110 0.005 5.55 1 1005.821513431754 925.7497443078985 926.2024391782872 1095.027531303399 1095.809956197916 1096.614946992183 1060.074356116119 436.5574241464186 1081.58682640134 293.0000067357109
1111 0.005 5.555 1 1005.837644380747 925.7829957395444 926.2357349148639 1095.025960823093 1095.80887636163 1096.614127010138 1060.077789236183 436.6464538708632 1081.585182290373 293.0000067213589
1112 0.005 5.56 1 1005.854498697421 925.8161493952407 926.268931865131 1095.027098874767 1095.809465193613 1096.614350784593 1060.081286737114 436.7353506094746 1081.586551400054 293.0000067346184
1113 0.005 5.565 1 1005.870352053783 925.8491985284427 926.3020251387916 1095.025214191901 1095.807834759213 1096.613163258503 1060.084439218157 436.8241103863303 1081.584538815946 293.0000067240715
1114 0.005 5.57 1 1005.887861111163 925.8821556316665 926.3350243208407 1095.027584018048 1095.809996102698 1096.614958748398 1060.088056976089 436.9127372705256 1081.587561489636 293.0000067356124
1115 0.005 5.575 1 1005.903789005042 925.9150086457141 926.3679206682816 1095.026014932876 1095.808917097717 1096.614138736623 1060.091453115283 437.0012243158076 1081.585920388075 293.0000067212819
1116 0.005 5.58 1 1005.920444649407 925.9477653882964 926.4007197307725 1095.027151489534 1095.809503696249 1096.614360531757 1060.094916688907 437.0895801507139 1081.587288379791 293.0000067345196
1117 0.005 5.585 1 1005.936097386028 925.980419389989 926.4334167726914 1095.025264305334 1095.80787165406 1096.613172142689 1060.098031984672 437.1778046919504 1081.585272258551 293.0000067239995
1118 0.005 5.59 1 1005.953407974625 926.0129829219868 926.4660212871644 1095.027633088798 1095.810032969661 1096.614968125973 1060.101611992108 437.2658976234542 1081.588291143149 293.0000067355678
1119 0.005 5.595 1 1005.969143606388 926.0454440309745 926.4985245890598 1095.026062476961 1095.808951993524 1096.614146571324 1060.104969250084 437.3538583527302 1081.586646633638 293.0000067212496
1120 0.005 5.600000000000001 1 1005.985603048865 926.0778103217028 926.5309321175406 1095.027201302757 1095.809541602549 1096.614371247787 1060.108396893291 437.4416918684072 1081.58801138718 293.0000067344844
1121 0.005 5.605 1 1006.001061561527 926.1100752907469 926.5632390990722 1095.025314517244 1095.807909524654 1096.613182460156 1060.111475748862 437.5293802409443 1081.585992331899 293.0000067239388
1122 0.005 5.61 1 1006.018180093018 926.1422511981287 926.5954550009199 1095.027685000788 1095.810071986559 1096.614978983897 1060.115018903992 437.6169418862884 1081.589012079482 293.0000067355171
1123 0.005 5.615 1 1006.033721963296 926.1743259556389 926.6275710526832 1095.026113526517 1095.80899066997 1096.614157161787 1060.118339297494 437.7043642084281 1081.587363012843 293.0000067211928
1124 0.005 5.62 1 1006.049990750253 926.2063071049062 926.6595926237449 1095.02725124925 1095.809578204741 1096.614379965409 1060.121725340011 437.7916400577665 1081.58872829488 293.0000067344161
1125 0.005 5.625 1 1006.065258212514 926.2381882773175 926.6915150047133 1095.025363743193 1095.807945960872 1096.613192052758 1060.124762280584 437.8787823858981 1081.586710131231 293.0000067238659
1126 0.005 5.63 1 1006.082185572077 926.2699818083622 926.7233476964497 1095.027733302403 1095.810108263051 1096.614988449089 1060.128267566244 437.9657972126208 1081.589724710112 293.0000067354697
1127 0.005 5.635 1 1006.097538082478 926.3016756546322 926.7550819680399 1095.02616239893 1095.80902742416 1096.614166856231 1060.131552049327 438.0526764396523 1081.588073680639 293.0000067211259
1128 0.005 5.64 1 1006.11361689055 926.3332773805442 926.7867232056741 1095.027301150808 1095.809616094688 1096.614390176624 1060.134901397382 438.1394280134369 1081.589438249322 293.0000067343258
1129 0.005 5.645 1 1006.12869491716 926.3647807281086 926.8182667736633 1095.025411789487 1095.807982106865 1096.613200920378 1060.137887240862 438.2260453284451 1081.587416977353 293.000006723796
1130 0.005 5.65 1 1006.145433002426 926.3961978834284 926.8497221092204 1095.027780813733 1095.810143796409 1096.614997713187 1060.141351700752 438.3125362250764 1081.590428124159 293.0000067353628
1131 0.005 5.655 1 1006.160598287721 926.4275167742319 926.8810804576718 1095.026212111727 1095.809064956989 1096.61417781848 1060.14460132478 438.3988906770684 1081.588777083586 293.0000067210096
1132 0.005 5.66 1 1006.176489505625 926.4587450840689 926.9123472648567 1095.027347854412 1095.809651021623 1096.614399013139 1060.147912302056 438.4851090372743 1081.590134794994 293.0000067342413
1133 0.005 5.665 1 1006.191380963138 926.4898761378469 926.9435176685059 1095.025460867869 1095.808018774381 1096.613210479687 1060.150877282295 438.5711969510039 1081.58811399815 293.0000067236858
1134 0.005 5.67 1 1006.207934206679 926.52092238287 926.9746012168424 1095.027829085212 1095.810179695059 1096.615006541293 1060.154307874642 438.6571605095396 1081.591126117882 293.0000067352603
1135 0.005 5.675 1 1006.2229130485 926.5518714568814 927.0055889914302 1095.026260661065 1095.809101282586 1096.61418725408 1060.157517740092 438.7429906421179 1081.589473884224 293.0000067208684
1136 0.005 5.68 1 1006.238619998009 926.5827311789029 927.0364864801155 1095.027395704808 1095.809686495503 1096.614408096123 1060.160794011336 438.8286952883953 1081.590831903276 293.0000067340899
1137 0.005 5.685 1 1006.253326118969 926.6134949831543 927.0672888785695 1095.025507499709 1095.808053712586 1096.613219497042 1060.16372429898 438.9142576785596 1081.588800806261 293.000006723541
1138 0.005 5.69 1 1006.269697078376 926.6441753838575 927.0980057783302 1095.027877510129 1095.810215968591 1096.615016684896 1060.167120661733 438.9997003383742 1081.5918122377 293.0000067351266
1139 0.005 5.695 1 1006.284493746694 926.6747601181255 927.1286283320057 1095.026308478959 1095.809137434383 1096.614197217325 1060.170293701249 439.0850122969179 1081.590156881623 293.0000067207634
1140 0.005 5.7 1 1006.300016737125 926.7052568092487 927.1591619320574 1095.027442357986 1095.809721983257 1096.61441733371 1060.173532940395 439.1702010569637 1081.591508932453 293.0000067339893
1141 0.005 5.705 1 1006.31454427931 926.7356589229444 927.1896017867351 1095.025556449485 1095.808090234191 1096.613229633028 1060.17642704542 439.2552535080679 1081.589487922217 293.000006723461
1142 0.005 5.71 1 1006.330733271021 926.7659788685789 927.2199574220343 1095.027924817163 1095.810251600077 1096.615025562807 1060.179787456512 439.3401806337176 1081.592494078276 293.0000067350165
1143 0.005 5.715 1 1006.345348155251 926.7962041674197 927.2502198487767 1095.026353895667 1095.809171062866 1096.614205173996 1060.182925641833 439.4249745007453 1081.590834401134 293.0000067206793
1144 0.005 5.72 1 1006.360693003939 926.8263428892226 927.280394693418 1095.027490923254 1095.809758641556 1096.614427652029 1060.186131008845 439.5096469949252 1081.592187775556 293.0000067339043
1145 0.005 5.725000000000001 1 1006.375041018569 926.856388299357 927.3104770680511 1095.025603425725 1095.808124659623 1096.613238458485 1060.188992072384 439.5941880547953 1081.590159999553 293.0000067233459
1146 0.005 5.73 1 1006.391052678873 926.8863527689996 927.3404764758708 1095.027971234369 1095.810286337197 1096.615034809354 1060.192317713284 439.6786061904457 1081.593165506114 293.0000067349264
1147 0.005 5.735 1 1006.405491615549 926.9162238664835 927.3703839384061 1095.026401604632 1095.809206378598 1096.614214473321 1060.195422282736 439.7628925750805 1081.591508073357 293.0000067205935
1148 0.005 5.74 1 1006.420658613544 926.9460096178116 927.4002050652551 1095.027533166785 1095.809789470272 1096.614434080793 1060.198592244184 439.8470515165798 1081.592856774786 293.0000067338203
1149 0.005 5.745 1 1006.434829344351 926.9757032983747 927.4299349645662 1095.025647665785 1095.80815875989 1096.613248465286 1060.201414789972 439.931081632779 1081.590826042696 293.0000067233142
1150 0.005 5.75 1 1006.450665549558 927.0053172967897 927.4595831540576 1095.028017675236 1095.810320985571 1096.615043284553 1060.204706241993 440.0149887055748 1081.593831604721 293.0000067348985
1151 0.005 5.755 1 1006.464928266659 927.0348393761639 927.4891407661951 1095.026444550433 1095.809238547742 1096.614221945813 1060.207775758025 440.0987640306458 1081.592167400705 293.0000067205122
1152 0.005 5.76 1 1006.47992235396 927.0642770034766 927.518613110047 1095.027582344688 1095.80982709338 1096.614445363799 1060.210913314813 440.1824156927063 1081.593518631766 293.0000067337687
1153 0.005 5.765 1 1006.49391969118 927.0936238481524 927.5479954716932 1095.025693295199 1095.808192172656 1096.613256689879 1060.213703508963 440.2659370373165 1081.591485036881 293.0000067232154
1154 0.005 5.77 1 1006.509582203601 927.1228923638404 927.5772974163696 1095.028061919306 1095.810354442261 1096.61505265012 1060.216960427718 440.3493346406693 1081.594486800205 293.0000067348409
1155 0.005 5.775 1 1006.523672367725 927.1520701179113 927.6065099816029 1095.026491073922 1095.809273876069 1096.614232212706 1060.21999561615 440.4326008632711 1081.592821333619 293.0000067204829
1156 0.005 5.78 1 1006.538485329482 927.1811647770186 927.6356385629661 1095.027622913666 1095.809859549408 1096.614453844591 1060.223089433314 440.5157457031381 1081.594161070489 293.000006733717
1157 0.005 5.785 1 1006.55232115145 927.2101698980536 927.6646784262816 1095.025745048089 1095.808229266631 1096.613266695812 1060.22585212209 440.5987611292958 1081.592141939904 293.0000067232291
1158 0.005 5.79 1 1006.567811173844 927.2390978391128 927.6936390685978 1095.028105639594 1095.810387429418 1096.61506085837 1060.229076766542 440.6816554107987 1081.595137073654 293.0000067348001
1159 0.005 5.795 1 1006.581714990984 927.2679361523179 927.7225114361698 1095.026527046985 1095.809302080147 1096.614237311886 1060.232070784376 440.7644210054833 1081.593455250562 293.0000067199604
1160 0.005 5.8 1 1006.596393087722 927.296692940144 927.7513013592013 1095.027679052833 1095.809898670259 1096.614465342876 1060.235146988226 440.8470658379629 1081.594831435023 293.0000067338179
1161 0.005 5.805 1 1006.610029452442 927.3253608495185 927.7800033851021 1095.025779793478 1095.808256975741 1096.613272884391 1060.237859554183 440.9295811942771 1081.592773297352 293.0000067230343
1162 0.005 5.81 1 1006.625381982594 927.3539529753081 927.8086275480028 1095.028153743841 1095.810421385513 1096.615069811863 1060.241075038715 441.011973880059 1081.595788725495 293.0000067347752
1163 0.005 5.815 1 1006.63910540835 927.3824565625963 927.8371645182087 1095.026571499229 1095.809336616568 1096.614247593968 1060.244026815091 441.0942375095233 1081.594094733818 293.0000067199114
1164 0.005 5.82 1 1006.653613021114 927.4108796749963 927.8656201435966 1095.027724167052 1095.809932413564 1096.61447394368 1060.247067441848 441.1763778980419 1081.595469081462 293.000006733799
1165 0.005 5.825 1 1006.667082170264 927.4392152622726 927.8939891287947 1095.025823979483 1095.808290096911 1096.613282545063 1060.249747003977 441.2583929514765 1081.593407171202 293.0000067230401
1166 0.005 5.83 1 1006.682269348015 927.4674762093742 927.9222814155324 1095.028200028198 1095.810455771758 1096.615079089821 1060.252931284915 441.3402822795016 1081.596425635786 293.0000067347217
1167 0.005 5.835 1 1006.695824095609 927.4956496865132 927.9504876550671 1095.026615133015 1095.809366799693 1096.614254319939 1060.255848266259 441.4220474001895 1081.594729922854 293.0000067198333
1168 0.005 5.84 1 1006.710166325757 927.523744042801 927.9786138098257 1095.027766726889 1095.809964508596 1096.614482203111 1060.258855516766 441.5036898616901 1081.596100225998 293.0000067336914
1169 0.005 5.845 1 1006.723470072219 927.5517519924616 928.0066544577178 1095.025866281679 1095.808321092163 1096.613290109401 1060.261501839722 441.5852079751544 1081.594034305479 293.0000067229336
1170 0.005 5.850000000000001 1 1006.738495622181 927.5796865147486 928.0346196256542 1095.028244812246 1095.810488209187 1096.615088027926 1060.264655243161 441.6666112318248 1081.597050065621 293.0000067346226
1171 0.005 5.855 1 1006.751889566169 927.60753456923 928.0624997722159 1095.026661272131 1095.809401847145 1096.614264166037 1060.267542369478 441.747885768427 1081.595352144379 293.0000067197336
1172 0.005 5.86 1 1006.766069695011 927.6353047166416 928.0903010169216 1095.027810218729 1095.80999745068 1096.614490798272 1060.270517906161 441.8290372573371 1081.596720090836 293.0000067336063
1173 0.005 5.865 1 1006.77921257268 927.6629895208705 928.1180178591529 1095.02591114593 1095.808354055999 1096.613298815317 1060.273131584687 441.9100613921186 1081.594660391916 293.0000067228445
1174 0.005 5.87 1 1006.79407612864 927.6906020807642 928.1456603763521 1095.028287783916 1095.810520427743 1096.615096446532 1060.276252707946 441.9909645702929 1081.597675356592 293.0000067345156
1175 0.005 5.875 1 1006.807309029072 927.7181292992308 928.17321900424 1095.026703928081 1095.809433908068 1096.614272367308 1060.279107718951 442.0717433804921 1081.595976090728 293.0000067196566
1176 0.005 5.88 1 1006.821329918511 927.7455797026885 928.2006998467036 1095.027855109676 1095.810030826762 1096.61450024948 1060.282053528375 442.1524017173797 1081.597346167734 293.0000067335291
1177 0.005 5.885 1 1006.834311838538 927.772945958732 928.2280974454922 1095.025952753537 1095.808384577403 1096.613306512098 1060.284637370574 442.2329362694624 1081.595277420941 293.0000067228183
1178 0.005 5.89 1 1006.849014359662 927.800241068604 928.2554218431393 1095.028328061805 1095.810550567731 1096.615103443663 1060.287724176731 442.3133496526008 1081.598285306118 293.0000067344877
1179 0.005 5.895 1 1006.862089448655 927.8274520226516 928.2826635161698 1095.026745906093 1095.809465627895 1096.614281730811 1060.290547089238 442.3936395999164 1081.596587923985 293.0000067195836
1180 0.005 5.9 1 1006.875951286402 927.8545871584372 928.309828454339 1095.02789618931 1095.810061956086 1096.614507892614 1060.293459324912 442.4738082240413 1081.597953199955 293.0000067334718
1181 0.005 5.905 1 1006.888776087614 927.8816392042033 928.3369112249885 1095.025994631986 1095.80841607332 1096.613314772954 1060.296011413909 442.5538542092839 1081.595883481526 293.0000067227228
1182 0.005 5.91 1 1006.903323006596 927.9086211774024 928.3639218761035 1095.028372750016 1095.810584255956 1096.6151130094 1060.299069477639 442.6337799859228 1081.598894268604 293.000006734381
1183 0.005 5.915 1 1006.916239895522 927.9355200706142 928.3908508750803 1095.026786606329 1095.809495703714 1096.6142888119 1060.301861666917 442.7135814878852 1081.597189250734 293.0000067195142
1184 0.005 5.92 1 1006.929946996455 927.9623442576167 928.4177042395148 1095.027939343312 1095.810095030101 1096.614517327314 1060.304744358252 442.7932665255681 1081.5985544571 293.0000067333876
1185 0.005 5.925 1 1006.942616616522 927.9890864705449 928.4444765411124 1095.02603656087 1095.808446709997 1096.613322514347 1060.307266390089 442.8728288688231 1081.596483966376 293.0000067226176
1186 0.005 5.93 1 1006.957008722158 928.0157596442003 928.471177779193 1095.028413626266 1095.810614781052 1096.615120808827 1060.310292130002 442.9522708945994 1081.599494253809 293.0000067342879
1187 0.005 5.935 1 1006.969771430593 928.0423507109512 928.4977983789186 1095.026828243409 1095.809527060459 1096.614297108026 1060.313052818481 443.0315948832322 1081.597788948548 293.0000067194156
1188 0.005 5.94 1 1006.983324548341 928.0688680639216 928.5243443582119 1095.027979840279 1095.810125285142 1096.614525581459 1060.315904043003 443.110798867426 1081.599151823646 293.0000067332799
1189 0.005 5.945 1 1006.995840146633 928.0953044861693 928.5508103149274 1095.026078572866 1095.808478302663 1096.613331563894 1060.318395313604 443.1898798053708 1081.597080740876 293.0000067225096
1190 0.005 5.95 1 1007.010078079876 928.1216729628684 928.5772062681959 1095.028452512361 1095.810643644968 1096.615127154014 1060.321390190626 443.2688426033602 1081.600086589303 293.0000067341878
1191 0.005 5.955 1 1007.02268825897 928.1479604720829 928.6035226903947 1095.026868322758 1095.809557408219 1096.614305267897 1060.324121042318 443.3476917889656 1081.598379581219 293.0000067193301
1192 0.005 5.96 1 1007.036091879742 928.1741753604389 928.6297655754964 1095.028023052164 1095.810158089737 1096.614534576947 1060.326944071925 443.4264181473154 1081.599745270958 293.0000067332146
1193 0.005 5.965 1 1007.048456561786 928.2003103453538 928.6559294762948 1095.026118869083 1095.808507896525 1096.613338498565 1060.32940619892 443.5050224802055 1081.597669049886 293.0000067224519
1194 0.005 5.97 1 1007.062545415691 928.2263784190834 928.6820244224913 1095.028493932987 1095.810674431251 1096.615135301915 1060.332370222213 443.5835076982739 1081.60067580653 293.0000067341242
1195 0.005 5.975000000000001 1 1007.075007981581 928.2523665333146 928.7080408658749 1095.026910291362 1095.80958885788 1096.61431432987 1060.335072823803 443.6618691490488 1081.598968181652 293.0000067192308
1196 0.005 5.98 1 1007.088257189514 928.2782827561502 928.7339846267865 1095.028062737367 1095.810188112123 1096.614542691303 1060.33786590754 443.7401138020235 1081.600325967711 293.0000067331001
1197 0.005 5.985 1 1007.100472214582 928.3041201609242 928.759850426728 1095.026158897846 1095.808537850252 1096.613346575209 1060.340298479014 443.8182297053607 1081.598248792616 293.0000067224163
1198 0.005 5.99 1 1007.114393489848 928.3298916964496 928.7856482584634 1095.028531037884 1095.810704161816 1096.615143624058 1060.34321884919 443.896230011896 1081.601246167255 293.0000067340804
1199 0.005 5.995 1 1007.126736489903 928.3555847219094 928.8113689393632 1095.02695785182 1095.809621991615 1096.614323271838 1060.345911021045 443.9741116632139 1081.599558033351 293.0000067194953
1200 0.005 6 1 1007.139818490818 928.3812068998435 928.8370179012795 1095.028093273182 1095.810213179341 1096.614547230721 1060.348665110537 444.0518761423372 1081.600887315404 293.0000067329405
1201 0.005 6.005 1 1007.151908360775 928.4067514745789 928.8625901568034 1095.026202589231 1095.808569029082 1096.61335490643 1060.351079448307 444.129523216158 1081.598833556364 293.0000067223153
1202 0.005 6.01 1 1007.165677413881 928.4322309535336 928.8880953235515 1095.028568576274 1095.810731682846 1096.615149738635 1060.353964522318 444.207055656198 1081.601820188081 293.0000067339816
1203 0.005 6.015000000000001 1 1007.177873310712 928.4576328031867 928.9135242828173 1095.026996948924 1095.809651518611 1096.614331602294 1060.356628004446 444.2844696392386 1081.600130995899 293.0000067194309
1204 0.005 6.02 1 1007.190808267174 928.4829646095113 928.9388824089618 1095.028132661339 1095.810243396961 1096.614556145289 1060.359351917533 444.36176971449 1081.601460093305 293.00000673291
1205 0.005 6.025 1 1007.202752356315 928.5082198993354 928.9641648420675 1095.02624195566 1095.808598771419 1096.613363262573 1060.361736367815 444.4389503214408 1081.59940186553 293.0000067222812
1206 0.005 6.03 1 1007.21637780239 928.5334109699917 928.9893811161251 1095.028609352094 1095.810762712944 1096.615158124001 1060.364593652359 444.5160122990313 1081.602389460592 293.0000067339657
1207 0.005 6.035 1 1007.22842832273 928.558525484441 929.0145221984403 1095.027034634655 1095.809679273736 1096.614337446762 1060.367226816643 444.5929554885411 1081.600696453353 293.0000067194125
1208 0.005 6.04 1 1007.241220947034 928.5835709732567 929.0395934458486 1095.028170341075 1095.810271634577 1096.614563042762 1060.369922337769 444.669781993581 1081.602022829323 293.0000067328752
1209 0.005 6.045 1 1007.253022249694 928.6085410018567 929.0645900372189 1095.026280428778 1095.808627842249 1096.613371606395 1060.372278239309 444.7464880997895 1081.599963487775 293.0000067222477
1210 0.005 6.05 1 1007.266504863748 928.6334478679008 929.0895214993817 1095.028649577676 1095.810792801874 1096.615166522243 1060.375108240836 444.8230817366303 1081.602948340851 293.0000067338823
1211 0.005 6.055 1 1007.278415199174 928.6582792269446 929.1143788095635 1095.027074015548 1095.809708294346 1096.614345074714 1060.377715565702 444.8995544929266 1081.601257590807 293.000006719309
1212 0.005 6.06 1 1007.291065686467 928.6830425069065 929.1391672556285 1095.028209190771 1095.810300762811 1096.614570791917 1060.380383529615 444.97591335044 1081.602582643546 293.0000067327873
1213 0.005 6.065 1 1007.302726834253 928.7077311636642 929.1638819504966 1095.026320417845 1095.808658198389 1096.613380677654 1060.382712073937 445.0521556389817 1081.600521880174 293.0000067221827
1214 0.005 6.07 1 1007.316068650981 928.7323576832933 929.1885325111199 1095.028687839646 1095.810821793433 1096.615173927355 1060.385514590867 445.1282842855607 1081.603503391069 293.0000067338747
1215 0.005 6.075 1 1007.32783776388 928.7569096361034 929.2131098701374 1095.027110428319 1095.809735484037 1096.614350883493 1060.388091043807 445.2042934164095 1081.601806979007 293.0000067192925
1216 0.005 6.08 1 1007.340347695504 928.7813945544345 929.2376193758054 1095.028246191289 1095.810329074407 1096.614578141958 1060.390728258148 445.2801870692413 1081.603131332643 293.0000067327261
1217 0.005 6.085 1 1007.351870518739 928.8058057335855 929.2620560581399 1095.026359212462 1095.80868639309 1096.613387503291 1060.393029195788 445.3559573767149 1081.601072544169 293.0000067221089
1218 0.005 6.09 1 1007.365073590938 928.8301556899269 929.286429532187 1095.028724819377 1095.810849208675 1096.615181185914 1060.395802912268 445.4316233029377 1081.604051446771 293.0000067337724
1219 0.005 6.095 1 1007.376709629939 928.8544316758718 929.3107305479055 1095.027149167893 1095.809765159848 1096.614359896118 1060.398350107664 445.5071661780509 1081.602355160511 293.0000067191897
1220 0.005 6.100000000000001 1 1007.389084902308 928.8786416626663 929.3349646701199 1095.028284272046 1095.810357520249 1096.614585205741 1060.400960427324 445.5826008241424 1081.603677293655 293.0000067326417
1221 0.005 6.105 1 1007.400470641615 928.9027788730566 929.3591268998073 1095.026395505176 1095.808713861813 1096.613395355808 1060.403235126143 445.6579224272002 1081.601613945147 293.0000067220229
1222 0.005 6.11 1 1007.413537518097 928.9268557427471 929.3832268247022 1095.028761654603 1095.810876818723 1096.615187400414 1060.405981116657 445.7331328252504 1081.604594169153 293.0000067336532
1223 0.005 6.115 1 1007.425032617202 928.9508596700388 929.4072552591513 1095.027185777422 1095.809792033552 1096.614366105526 1060.408503399088 445.8082260125686 1081.602896439071 293.0000067190864
1224 0.005 6.12 1 1007.437270098291 928.9747986705953 929.4312178166605 1095.028321796131 1095.810386086239 1096.614592809305 1060.411088583943 445.8832076420589 1081.60421690976 293.0000067325557
1225 0.005 6.125 1 1007.448518715991 928.998665822368 929.4551094247696 1095.026431501769 1095.808740311856 1096.613402209828 1060.413334966468 445.9580756621524 1081.602152049697 293.0000067219672
1226 0.005 6.13 1 1007.461449864014 929.0224736040019 929.4789396886445 1095.028799084612 1095.810905372777 1096.615196244987 1060.416053985977 446.0328342394965 1081.605130779222 293.0000067335871
1227 0.005 6.135 1 1007.472810335864 929.0462095218279 929.50269948943 1095.027223746193 1095.809820988331 1096.614374329045 1060.418549826698 446.1074857124701 1081.603433931786 293.0000067190193
1228 0.005 6.140000000000001 1 1007.484913581585 929.069881233551 929.5263942462002 1095.02835939604 1095.81041433863 1096.614600070739 1060.42110788378 446.1820202371663 1081.604753158763 293.0000067324814
1229 0.005 6.145 1 1007.496028636089 929.0934820212115 929.5500189732068 1095.026469154561 1095.808768492084 1096.613409547621 1060.423328185217 446.2564392969389 1081.602686855809 293.000006721883
1230 0.005 6.15 1 1007.508826604341 929.1170244062512 929.5735832988812 1095.028836379909 1095.810933469496 1096.615203589527 1060.426021621796 446.3307462318606 1081.605661660446 293.0000067335239
1231 0.005 6.155 1 1007.520055179513 929.1404958648583 929.5970780982549 1095.027260741434 1095.809848185364 1096.614381424126 1060.428491784835 446.4049373694578 1081.603962705469 293.0000067189507
1232 0.005 6.16 1 1007.532026019407 929.163903972996 929.6205087349223 1095.02839481722 1095.810440101773 1096.614606011542 1060.431023052766 446.4790092546135 1081.605281265312 293.0000067324107
1233 0.005 6.165 1 1007.543010289729 929.1872420570419 929.6438702456787 1095.026506107212 1095.808796007207 1096.61341767949 1060.433218068172 446.5529697350938 1081.603215244599 293.000006721817
1234 0.005 6.17 1 1007.55567603944 929.2105225782476 929.6671722238572 1095.028871559885 1095.810960347122 1096.615210754356 1060.435883627724 446.6268236997892 1081.606186339529 293.000006733465
1235 0.005 6.175 1 1007.566774646847 929.2337330460765 929.6904055544674 1095.027298339063 1095.809877106156 1096.61438909334 1060.438327812636 446.7005631780975 1081.604489174671 293.0000067189058
1236 0.005 6.18 1 1007.578613711456 929.2568810652092 929.7135756126221 1095.028429329581 1095.810466116253 1096.614612174945 1060.440831332515 446.7741928009194 1081.60580028512 293.0000067323904
1237 0.005 6.185 1 1007.58946856062 929.2799598914223 929.7366774026128 1095.026542621519 1095.808823317825 1096.613425467627 1060.442999477894 446.847711081167 1081.603736950163 293.0000067217827
1238 0.005 6.19 1 1007.602006372892 929.3029819673286 929.7597204907065 1095.028909253093 1095.810988195387 1096.615218142911 1060.445640339253 446.9211221525628 1081.606710675974 293.0000067333868
1239 0.005 6.195 1 1007.612968206374 929.325934807216 929.7826957587278 1095.027327804818 1095.809900183833 1096.614394507754 1060.448053346783 446.9944178606372 1081.604998938011 293.0000067188616
1240 0.005 6.2 1 1007.624689102901 929.3488261870473 929.8056086959527 1095.028470789346 1095.810496339322 1096.614620685094 1060.450541081988 447.067602268335 1081.606323233113 293.000006732341
1241 0.005 6.205 1 1007.635409134938 929.3716492064165 929.8284542058419 1095.026573929714 1095.808847770403 1096.6134318129 1060.452677655343 447.1406713534539 1081.604249879281 293.0000067217154
1242 0.005 6.21 1 1007.647829107335 929.3944161571814 929.8512417808117 1095.028947447262 1095.811015332509 1096.615224930704 1060.455296383964 447.2136322488241 1081.60722725223 293.0000067333746
1243 0.005 6.215 1 1007.658661039454 929.4171147015941 929.873962352817 1095.027364833265 1095.809928519655 1096.614402753133 1060.457681872626 447.2864814614854 1081.605515154155 293.0000067188328
1244 0.005 6.22 1 1007.670253926259 929.4397525964813 929.8966214040851 1095.028506570394 1095.810523240867 1096.614627888113 1060.460144066444 447.3592213408267 1081.60683686739 293.0000067322824
1245 0.005 6.225000000000001 1 1007.680846395292 929.4623229917164 929.91921387144 1095.026609085615 1095.808873711828 1096.613438276758 1060.462255947221 447.431851475005 1081.604758654745 293.0000067217054
1246 0.005 6.23 1 1007.693139016595 929.4848383846302 929.9417493689347 1095.028982538175 1095.811041909754 1096.615231635947 1060.464849784729 447.5043723927024 1081.607736038157 293.0000067333201
1247 0.005 6.235 1 1007.703845025271 929.5072862062365 929.9642187191139 1095.027398432132 1095.809953594367 1096.614409070827 1060.467208823741 447.5767809149326 1081.606020107004 293.0000067188063
1248 0.005 6.24 1 1007.715310938375 929.529674411849 929.9866275149128 1095.028541098698 1095.810549736157 1096.614635762527 1060.469646400823 447.6490811956575 1081.607339631933 293.0000067322555
1249 0.005 6.245 1 1007.72577927942 929.5519958897669 930.0089705589598 1095.026644272978 1095.808900234264 1096.61344541909 1060.471734094613 447.7212755200288 1081.605263193908 293.0000067216354
1250 0.005 6.25 1 1007.737947048138 929.5742633026689 930.0312575396953 1095.029018482521 1095.811068649513 1096.615238488826 1060.474304369644 447.7933575490636 1081.608239860742 293.0000067332527
1251 0.005 6.255 1 1007.748531126559 929.5964642972009 930.0534794193852 1095.02743349358 1095.809979538008 1096.614415648958 1060.47663936612 447.8653282047084 1081.606524947046 293.0000067187404
1252 0.005 6.26 1 1007.759872411581 929.6186060190471 930.0756413401168 1095.028576124605 1095.810575888653 1096.61464214784 1060.479050292316 447.9371837801813 1081.607840925499 293.0000067321352
1253 0.005 6.265000000000001 1 1007.770217401441 929.6406818905514 930.0977383466852 1095.026678262632 1095.808925325999 1096.613452176268 1060.481113579785 448.00893176106 1081.605761105434 293.0000067215703
1254 0.005 6.27 1 1007.78226310673 929.6627047443773 930.1197802451195 1095.029052910479 1095.811095221958 1096.615246133017 1060.483659612055 448.0805686565387 1081.608734024366 293.0000067331537
1255 0.005 6.275 1 1007.792724731888 929.6846617083334 930.1417577177409 1095.02746577916 1095.810003222439 1096.614420706301 1060.485968563135 448.1520949436108 1081.607017772042 293.0000067186699
1256 0.005 6.28 1 1007.803943838358 929.706560560286 930.1636762274529 1095.028608400768 1095.810600827351 1096.61464893572 1060.488353299829 448.2235173848115 1081.608331803312 293.000006732056
1257 0.005 6.285 1 1007.814170531041 929.7283944031308 930.1855306838138 1095.026714477168 1095.808952635614 1096.613459719362 1060.490393232394 448.2948318723493 1081.606257658496 293.0000067214706
1258 0.005 6.29 1 1007.826094089477 929.7501759538737 930.2073308094551 1095.029087235829 1095.811120285349 1096.615252720912 1060.492914393829 448.3660417446935 1081.609230696763 293.0000067330521
1259 0.005 6.295 1 1007.836435131763 929.7718924658369 930.2290673458812 1095.027501078444 1095.81003065284 1096.61442913947 1060.495200202336 448.4371415389502 1081.607512064395 293.0000067185808
1260 0.005 6.3 1 1007.847534516108 929.7935516372658 930.2507457221323 1095.028643882151 1095.810627108762 1096.614655463788 1060.497563639785 448.5081328144073 1081.60882547425 293.0000067319908
1261 0.005 6.305 1 1007.857639746773 929.8151466036668 930.2723608496418 1095.026745769051 1095.808975706596 1096.613465914701 1060.499578658567 448.5790168158686 1081.606745334098 293.000006721452
1262 0.005 6.31 1 1007.869443457232 929.8366898738562 930.2939223358649 1095.029121317307 1095.811146924883 1096.615260017059 1060.502074647196 448.6497961042148 1081.609714813213 293.0000067330153
1263 0.005 6.315 1 1007.879665912982 929.8581689047109 930.3154210143066 1095.02753458484 1095.810054868086 1096.614434403248 1060.504337702457 448.7204663671204 1081.607995600605 293.0000067185287
1264 0.005 6.32 1 1007.890645791815 929.8795914320274 930.3368623342438 1095.028675507991 1095.81065109905 1096.614661668516 1060.506674039855 448.7910341378944 1081.609305568967 293.0000067319318
1265 0.005 6.325 1 1007.900635084874 929.9009507000575 930.358241289765 1095.026780470594 1095.809001404137 1096.613472795926 1060.508666890913 448.8614912093732 1081.607229020666 293.0000067213562
1266 0.005 6.33 1 1007.91232066922 929.922259091845 930.379567421144 1095.029154084892 1095.811171273776 1096.615266388305 1060.51114106125 448.9318463092877 1081.610197771578 293.0000067329202
1267 0.005 6.335 1 1007.922424783077 929.9435040252815 930.400831540023 1095.027566590747 1095.810079611592 1096.614441417054 1060.513379503251 449.002091009097 1081.608475850112 293.0000067184787
1268 0.005 6.34 1 1007.93328808422 929.9646930962801 930.4220390150792 1095.028709252717 1095.810676775057 1096.614668183077 1060.515692463534 449.0722293386286 1081.609787367381 293.0000067318859
1269 0.005 6.345 1 1007.943159991856 929.985819587755 930.4431848374543 1095.026814396248 1095.809027062543 1096.613480309736 1060.517662405171 449.1422601228485 1081.607707374638 293.0000067213338
1270 0.005 6.350000000000001 1 1007.954729782444 930.006895946906 930.4642785808355 1095.029187049967 1095.811195973389 1096.615272386912 1060.520110510499 449.2121869157031 1081.610676081459 293.0000067329363
1271 0.005 6.355 1 1007.964709603771 930.0279091761644 930.4853107948578 1095.027595950118 1095.810102041462 1096.614446051401 1060.522318635419 449.2820054579108 1081.608945532434 293.0000067183421
1272 0.005 6.36 1 1007.975471346565 930.0488675337541 930.5062872431755 1095.028747089441 1095.810703618111 1096.614675537217 1060.524619973065 449.3517195226982 1081.610267093944 293.0000067318869
1273 0.005 6.365 1 1007.985216298015 930.0697638752605 930.5272026372729 1095.026843495446 1095.809049184678 1096.613486154101 1060.526563457322 449.4213271109885 1081.608172498921 293.0000067212813
1274 0.005 6.37 1 1007.99668347661 930.0906109502831 930.5480667746698 1095.029224806649 1095.811222749811 1096.615279959934 1060.529007104229 449.4908318656218 1081.611149737859 293.0000067328986
1275 0.005 6.375 1 1008.006545657124 930.1113958993043 930.5688702531371 1095.027630072276 1095.810126260838 1096.614452635135 1060.531189103604 449.560228553278 1081.609418417134 293.0000067183141
1276 0.005 6.38 1 1008.017192686124 930.1321267527512 930.5896187485774 1095.028779800725 1095.810728773422 1096.614682858285 1060.533460389989 449.6295213112454 1081.610738147558 293.0000067318944
1277 0.005 6.385 1 1008.02682473975 930.1527964014443 930.6103069883765 1095.02687669436 1095.809073974863 1096.61349245011 1060.535375004947 449.6987079952841 1081.608644593145 293.0000067212537
1278 0.005 6.390000000000001 1 1008.038177761735 930.1734177688004 930.6309448731294 1095.029255181316 1095.811245229635 1096.615285016421 1060.537793006444 449.7677948794937 1081.61161667207 293.0000067329175
1279 0.005 6.395 1 1008.047928046044 930.1939777613215 930.6515228903577 1095.027663810639 1095.810152104484 1096.614460376255 1060.539952200046 449.8367761093995 1081.609884624437 293.0000067183037
1280 0.005 6.4 1 1008.05846236487 930.2144843635861 930.6720466734771 1095.028812687082 1095.81075350989 1096.614689271731 1060.542200244643 449.9056524839631 1081.611202523088 293.0000067318097
1281 0.005 6.405 1 1008.067981294179 930.2349305225587 930.692510965357 1095.026906583821 1095.809095999757 1096.61349759117 1060.544091438057 449.9744222135162 1081.60910435907 293.0000067211794
1282 0.005 6.41 1 1008.079222041822 930.2553288915774 930.7129255193472 1095.029286014018 1095.811268675694 1096.615290772153 1060.54648703104 450.0430892262266 1081.612076282312 293.0000067328471
1283 0.005 6.415 1 1008.088861113168 930.2756666472405 930.7332809399136 1095.027696002981 1095.8101765023 1096.614466939503 1060.548625410926 450.1116498566294 1081.610343539552 293.0000067182376
1284 0.005 6.42 1 1008.099284201312 930.2959515697353 930.7535827529463 1095.028843417052 1095.810776770807 1096.614695280833 1060.550851149252 450.1801060417753 1081.611659061622 293.0000067317558
1285 0.005 6.425 1 1008.108694452731 930.316176767711 930.7738257807068 1095.026940935709 1095.809121388955 1096.613504800396 1060.552721985269 450.2484587743789 1081.609564407408 293.000006721103
1286 0.005 6.43 1 1008.119824378281 930.3363549827541 930.7940198198222 1095.02931768359 1095.811292445635 1096.615297344422 1060.555093016995 450.316708865448 1081.612535175451 293.0000067327701
1287 0.005 6.435 1 1008.129353045569 930.356473218176 930.8141553953111 1095.027727265607 1095.810199943493 1096.614473022152 1060.557208882073 450.384853899807 1081.610800590497 293.0000067181826
1288 0.005 6.44 1 1008.139666002739 930.3765394823491 930.8342381515638 1095.028874587996 1095.810800715338 1096.614701661796 1060.55941216918 450.4528973978967 1081.612115294144 293.0000067317025
1289 0.005 6.445 1 1008.148966725312 930.3965468033301 930.8542628870969 1095.026971345525 1095.809144160957 1096.61351013723 1060.561259519706 450.5208369786792 1081.610018075523 293.0000067210358
1290 0.005 6.45 1 1008.159988284333 930.4165077292265 930.8742392902307 1095.029348568203 1095.811315551215 1096.615303333044 1060.563608833123 450.58867514958 1081.612987092685 293.0000067326528
1291 0.005 6.455 1 1008.169408511567 930.4364094911599 930.894157994942 1095.027758352092 1095.810223652411 1096.61447982861 1060.565704186311 450.6564088092376 1081.611250207272 293.000006718079
1292 0.005 6.46 1 1008.179613643219 930.4562600026461 930.914024605981 1095.028905207184 1095.810823207435 1096.614707021252 1060.567885641084 450.7240411066671 1081.612563006806 293.0000067316265
1293 0.005 6.465 1 1008.188806443307 930.4760521393091 930.9338338309997 1095.027002679606 1095.809168253918 1096.613517865488 1060.569711850266 450.7915701099394 1081.610464101136 293.0000067209818
1294 0.005 6.47 1 1008.199720803153 930.4957986560846 930.9535954556712 1095.029381448468 1095.811340441561 1096.615310179075 1060.572040104477 450.858997265947 1081.613432606154 293.0000067326133
1295 0.005 6.475000000000001 1 1008.20903945339 930.5154866339258 930.9733000043232 1095.027789956439 1095.810245690852 1096.614484760487 1060.574109722233 450.9263210312379 1081.611698923835 293.0000067180277
1296 0.005 6.48 1 1008.219138107401 930.53512401938 930.9929531095574 1095.028935881095 1095.810846653913 1096.614713113268 1060.57626874306 450.9935442795128 1081.613009248196 293.0000067315906
1297 0.005 6.485 1 1008.228226483225 930.5547038257365 931.0125495920547 1095.027034105797 1095.809190984453 1096.613523179214 1060.57807611469 451.0606627112352 1081.61091375715 293.0000067209231
1298 0.005 6.49 1 1008.23903623439 930.5742386972262 931.0320991702596 1095.029410997436 1095.811362226078 1096.615315926262 1060.580384892806 451.1276823434126 1081.61388184097 293.0000067325839
1299 0.005 6.495 1 1008.248244022945 930.5937157847997 931.0515924520743 1095.027820080454 1095.810269756858 1096.614492337462 1060.582433975633 451.1945990182316 1081.612140363091 293.0000067180039
1300 0.005 6.5 1 1008.258236431263 930.6131430423433 931.071035045397 1095.028967278675 1095.810870153168 1096.614719235628 1060.584572572014 451.261415861345 1081.613449518212 293.0000067315776
1301 0.005 6.505 1 1008.267217212967 930.6325134103698 931.0904217184557 1095.027062151727 1095.80921158028 1096.613528321654 1060.586355027516 451.3281309293481 1081.611347285226 293.0000067209133
1302 0.005 6.51 1 1008.277920857846 930.6518395944457 931.1097622178019 1095.029441188452 1095.811385684749 1096.615322330178 1060.588640916425 451.3947502846273 1081.61431481476 293.0000067325755
1303 0.005 6.515000000000001 1 1008.287026958932 930.6711086916986 931.1290471306093 1095.027852845514 1095.810294046633 1096.614498539295 1060.590670534762 451.4612626538135 1081.612580094869 293.000006717963
1304 0.005 6.52 1 1008.296915627414 930.6903281997465 931.1482817410104 1095.028996029173 1095.810891675476 1096.614724634191 1060.592787727187 451.5276760177556 1081.613885381637 293.0000067314915
1305 0.005 6.525 1 1008.305792505737 930.7094915122117 931.1674610748287 1095.027092829579 1095.809234248627 1096.613533988062 1060.594550275256 451.5939936031168 1081.611783156456 293.000006720863
1306 0.005 6.53 1 1008.316394705066 930.7286113441791 931.1865949271692 1095.029470892629 1095.811407265282 1096.615327214282 1060.596816740704 451.660211054196 1081.614750149931 293.0000067325084
1307 0.005 6.535 1 1008.3253968898 930.7476747682374 931.2056738507517 1095.027882035265 1095.81031604274 1096.614504513502 1060.598826818981 451.7263235491428 1081.613012669391 293.000006717888
1308 0.005 6.54 1 1008.335181233685 930.766689686506 931.2247034211076 1095.029026043744 1095.810914443573 1096.614730876192 1060.600924107641 451.7923381180495 1081.614315264213 293.0000067314571
1309 0.005 6.545 1 1008.343955462611 930.7856489425254 931.2436783410151 1095.027121917562 1095.80925643085 1096.613540312184 1060.602665101983 451.858253854793 1081.612210402616 293.0000067208038
1310 0.005 6.55 1 1008.354455562835 930.8045654537757 931.2626084850033 1095.029500965147 1095.811430068418 1096.615333214241 1060.604909537923 451.9240721814134 1081.615177106143 293.0000067324466
1311 0.005 6.555 1 1008.363355672341 930.823426133638 931.281484324163 1095.027910571104 1095.81033753517 1096.614509957328 1060.60689651592 451.9897880709041 1081.613438885033 293.0000067178223
1312 0.005 6.56 1 1008.373040271155 930.8422389196435 931.3003114501561 1095.029057220786 1095.810937999539 1096.61473739046 1060.608973128248 452.055405207301 1081.614745582535 293.000006731381
1313 0.005 6.565 1 1008.38171339927 930.8609968259315 931.3190846469178 1095.02715196989 1095.809278543253 1096.613545516116 1060.610695063079 452.1209301237102 1081.612638764854 293.0000067207721
1314 0.005 6.57 1 1008.392112491502 930.8797125242254 931.3378136667303 1095.029529725032 1095.81145139457 1096.615339022202 1060.612920871843 452.1863512657739 1081.61560074048 293.0000067323861
1315 0.005 6.575 1 1008.400912684637 930.8983728578838 931.3564889223048 1095.027933486568 1095.810356294957 1096.614514072374 1060.61489264151 452.2516695766344 1081.613858712976 293.0000067177996
1316 0.005 6.58 1 1008.410495059607 930.9169860948267 931.3751161682944 1095.029085480677 1095.810960188544 1096.614743816025 1060.616944317929 452.3168858838162 1081.615165610559 293.0000067313449
1317 0.005 6.585 1 1008.419070598918 930.9355451403082 931.3936901661799 1095.027182168833 1095.809302004783 1096.61355289338 1060.618643896342 452.3820039026992 1081.613060452081 293.0000067206991
1318 0.005 6.59 1 1008.429370241549 930.9540626046771 931.4122206231908 1095.029557363031 1095.811473150669 1096.615344286906 1060.620846126637 452.4470251863096 1081.616022658863 293.000006732326
1319 0.005 6.595 1 1008.438072301641 930.9725258471153 931.4306982673315 1095.027961302343 1095.810377220037 1096.614518386544 1060.622791315431 452.5119464241951 1081.614275794482 293.0000067177404
1320 0.005 6.600000000000001 1 1008.447557582203 930.9909426114498 931.4491285872127 1095.029114781805 1095.810981835119 1096.614749585033 1060.624831286108 452.5767591452107 1081.615585314343 293.0000067313143
1321 0.005 6.605 1 1008.456034844611 931.0093058063453 931.4675063345583 1095.02720711862 1095.809320406614 1096.613556730583 1060.626510181565 452.6414801776546 1081.613475364376 293.0000067206482
1322 0.005 6.61 1 1008.466236149449 931.0276280340403 931.4858411542107 1095.029587275922 1095.811497218553 1096.615351892664 1060.628697657882 452.7061064469975 1081.616438468174 293.0000067322957
1323 0.005 6.615 1 1008.474839507409 931.0458965622685 931.5041237399773 1095.027991082913 1095.810399854229 1096.614525130087 1060.63062235205 452.7706355075395 1081.614691719225 293.0000067176934
1324 0.005 6.62 1 1008.484225907878 931.0641190872752 931.5223595466139 1095.029143690944 1095.811003188993 1096.614754590787 1060.632641956278 452.8350664767723 1081.615998907453 293.0000067312518
1325 0.005 6.625 1 1008.492605857558 931.0822885082013 931.540543300829 1095.027235702793 1095.809340979567 1096.613561577194 1060.634300046514 452.8994003807684 1081.613890078148 293.00000672061
1326 0.005 6.63 1 1008.502708227321 931.1004175342465 931.5586846939017 1095.02961330196 1095.811517083587 1096.615356991006 1060.636466418738 452.9636393231234 1081.616846163118 293.000006732275
1327 0.005 6.635 1 1008.511216234493 931.1184934880489 931.5767744609389 1095.028019764581 1095.810421855241 1096.614531467491 1060.638371234548 453.027780149354 1081.615100769103 293.000006717651
1328 0.005 6.640000000000001 1 1008.520508473975 931.1365243585517 931.5948182281026 1095.029172674457 1095.811025421287 1096.614760814758 1060.640371927592 453.0918260081159 1081.616410436946 293.0000067312008
1329 0.005 6.645 1 1008.528792844845 931.1545029645702 931.6128107078813 1095.02726296655 1095.809361407869 1096.613566660071 1060.642010500674 453.1557743638541 1081.614297783442 293.0000067205649
1330 0.005 6.65 1 1008.538800895501 931.1724417828669 931.6307614838119 1095.029641748867 1095.811538146359 1096.615362153367 1060.644156742785 453.2196278745855 1081.617252867866 293.0000067322161
1331 0.005 6.655 1 1008.547213376607 931.1903280346443 931.6486612020749 1095.028047291361 1095.810442514568 1096.614537081653 1060.646041601168 453.2833855882617 1081.615505290718 293.0000067176102
1332 0.005 6.66 1 1008.556410255856 931.2081696158123 931.6665154240517 1095.029200671877 1095.811046799337 1096.614767146625 1060.648024648367 453.3470492684181 1081.616811391207 293.0000067311877
1333 0.005 6.665 1 1008.56460269014 931.225959449371 931.6843189062324 1095.027293805876 1095.809384692431 1096.613573643253 1060.649646978497 453.4106149118599 1081.614702522606 293.0000067205042
1334 0.005 6.67 1 1008.574515531569 931.2437101791634 931.7020813156491 1095.029669943645 1095.811559118457 1096.615367309808 1060.651776506353 453.474083186256 1081.617657368732 293.0000067321734
1335 0.005 6.675 1 1008.582834039812 931.2614090281302 931.7197933154597 1095.028074530013 1095.810462733593 1096.614541911481 1060.653641281348 453.5374581329573 1081.615909632832 293.000006717596
1336 0.005 6.68 1 1008.591936169471 931.2790638612151 931.7374604586412 1095.029226231217 1095.811066502886 1096.614772187696 1060.65560190349 453.6007354505546 1081.617212101404 293.0000067311528
1337 0.005 6.685 1 1008.600034475621 931.2966676301434 931.7550775197421 1095.027321304965 1095.809405372504 1096.613579045906 1060.657203619888 453.6639192917089 1081.615103253623 293.0000067204873
1338 0.005 6.69 1 1008.609853432048 931.3142328635092 931.7726541036702 1095.029697543513 1095.811580023924 1096.61537342552 1060.659312429864 453.7270085010894 1081.61805569956 293.0000067321371
1339 0.005 6.695 1 1008.618079736649 931.3317467673061 931.7901808582405 1095.028102169542 1095.810483052947 1096.61454678351 1060.661160365438 453.7900005194835 1081.61630767986 293.0000067175795
1340 0.005 6.7 1 1008.627089778807 931.3492171844614 931.8076633148985 1095.029253656484 1095.811086957137 1096.614777187895 1060.663103454408 453.8528983176412 1081.617609676061 293.0000067311258
1341 0.005 6.705 1 1008.635095649015 931.3666371209425 931.8250962644848 1095.027347383523 1095.80942491774 1096.61358454291 1060.664687071115 453.9156999351209 1081.61549714402 293.0000067204556
1342 0.005 6.71 1 1008.644823419657 931.3840191762864 931.8424893673763 1095.029724501915 1095.811600962607 1096.615379221796 1060.666777635442 453.9784076498589 1081.618450372741 293.0000067320896
1343 0.005 6.715 1 1008.652958052025 931.4013505857008 931.8598332818513 1095.028129051024 1095.810503812343 1096.614552190503 1060.668604130351 454.0410206408151 1081.61669942036 293.0000067174907
1344 0.005 6.72 1 1008.66187932354 931.4186391275106 931.8771335241531 1095.029284041397 1095.811109758497 1096.614783424298 1060.67053015856 454.1035396799229 1081.61800502782 293.0000067310298
1345 0.005 6.725000000000001 1 1008.669794074394 931.4358777754064 931.8943848573441 1095.027373153503 1095.809443313154 1096.613588628396 1060.672093760841 454.1659632287 1081.61588890819 293.0000067203905
1346 0.005 6.73 1 1008.679431293239 931.4530791144107 931.9115969252173 1095.029751364974 1095.811621168754 1096.6153847956 1060.674166048895 454.2282945685287 1081.618840155522 293.00000673205
1347 0.005 6.735 1 1008.68747679144 931.4702302439462 931.9287603171944 1095.028158414874 1095.810526014468 1096.614558884514 1060.675976628809 454.2905298897371 1081.617092175899 293.000006717433
1348 0.005 6.74 1 1008.696307343729 931.4873389936103 931.9458805468067 1095.029308737575 1095.811127775611 1096.614787487705 1060.677884209636 454.3526723375306 1081.618392890308 293.0000067309763
1349 0.005 6.745 1 1008.704130815127 931.5043984630129 931.9629524450082 1095.02739985674 1095.809464121719 1096.613594424733 1060.679429475649 454.4147142314906 1081.616272315579 293.0000067203063
1350 0.005 6.75 1 1008.713679547973 931.5214211915835 931.9799856486821 1095.029778185948 1095.81164157815 1096.615390259088 1060.681482706145 454.4766665286128 1081.61922677352 293.0000067319681
1351 0.005 6.755 1 1008.721635297287 931.5383943406532 931.9969707728363 1095.02818485107 1095.810546126981 1096.614564817836 1060.683273991157 454.5385248536891 1081.61747687458 293.0000067173593
1352 0.005 6.76 1 1008.730378021039 931.5553258035453 932.0139133768297 1095.029336558345 1095.811148957905 1096.614793052851 1060.685163113512 454.6002907399048 1081.618777991173 293.0000067309186
1353 0.005 6.765000000000001 1 1008.738114342441 931.5722084585624 932.0308081829883 1095.027427059364 1095.80948336164 1096.613599203455 1060.686692106544 454.6619612291589 1081.616658151525 293.000006720253
1354 0.005 6.77 1 1008.747575082592 931.5890548511829 932.047664804184 1095.029805305463 1095.811661943302 1096.615395675973 1060.688727813602 454.7235424860451 1081.619611225982 293.0000067319211
1355 0.005 6.775 1 1008.755435047925 931.6058520966275 932.0644738301493 1095.028209550874 1095.81056426514 1096.614568651275 1060.690500329683 454.785029447749 1081.617858161962 293.000006717324
1356 0.005 6.78 1 1008.764086181715 931.6226082187648 932.0812408779622 1095.029360986893 1095.811167537175 1096.614797632807 1060.692370074896 454.8464241166224 1081.619156120942 293.0000067308875
1357 0.005 6.785 1 1008.771735660648 931.6393162151103 932.0979607448888 1095.02745203921 1095.809502948327 1096.613604787612 1060.693879258027 454.9077262602262 1081.61703660197 293.000006720226
1358 0.005 6.79 1 1008.781106926434 931.6559885316674 932.114642999099 1095.029831468913 1095.81168195082 1096.615400964993 1060.695899863405 454.9689379277696 1081.619988036001 293.0000067318928
1359 0.005 6.795 1 1008.788887461055 931.672612380701 932.1312782823477 1095.028236373272 1095.810583881161 1096.614573736068 1060.697658750137 455.0300560782434 1081.618234794206 293.0000067172984
1360 0.005 6.8 1 1008.797454498563 931.6891956116308 932.1478721387342 1095.02938673515 1095.811186785529 1096.614802486748 1060.699511584367 455.0910831200101 1081.619534145316 293.0000067308359
1361 0.005 6.805 1 1008.805017861178 931.7057311737185 932.1644193165529 1095.027477370155 1095.809522012696 1096.61360956112 1060.70100292011 455.1520175155043 1081.617414983864 293.0000067201972
1362 0.005 6.81 1 1008.814304041335 931.7222316350563 932.1809294462817 1095.029857027811 1095.811701137232 1096.615406174341 1060.703001786821 455.2128614074489 1081.620364717589 293.0000067318783
1363 0.005 6.815 1 1008.821999001777 931.7386841269528 932.1973931293824 1095.028263381432 1095.810604917924 1096.61458087046 1060.70474156106 455.2736122326153 1081.618610340487 293.0000067172741
1364 0.005 6.82 1 1008.830479770369 931.7550965660409 932.2138159325891 1095.029412184042 1095.811205869162 1096.614806969572 1060.706576146554 455.3342736934745 1081.619904237776 293.0000067308278
1365 0.005 6.825 1 1008.837958565851 931.7714619165411 932.2301926244584 1095.027504784898 1095.809542406876 1096.613615168759 1060.70805102132 455.394843661747 1081.61778650449 293.0000067201588
1366 0.005 6.83 1 1008.847160868074 931.7877927895014 932.2465328575767 1095.029884041076 1095.81172161754 1096.61541171684 1060.710034233328 455.4553231658212 1081.620738846191 293.0000067318181
1367 0.005 6.835 1 1008.854769277929 931.8040762050016 932.262827180763 1095.02828616594 1095.810620947431 1096.61458330121 1060.711754699136 455.5157100813195 1081.618980265795 293.0000067172061
1368 0.005 6.84 1 1008.863167190494 931.8203200755211 932.2790811525981 1095.029439093461 1095.811226896497 1096.614813433105 1060.713573705809 455.5760064033117 1081.620277335381 293.0000067307944
1369 0.005 6.845 1 1008.870560470626 931.8365173722261 932.2952895345802 1095.027528701053 1095.809559957998 1096.613619642754 1060.7150304843 455.6362108980213 1081.618153864227 293.0000067201358
1370 0.005 6.850000000000001 1 1008.879678239619 931.8526807339974 932.3114619968313 1095.029908978304 1095.811740798048 1096.615417555726 1060.716995370248 455.6963278026444 1081.621104771504 293.0000067318028
1371 0.005 6.855 1 1008.887204442701 931.8687972312467 932.3275891172245 1095.028312437268 1095.810640552933 1096.614588767003 1060.718699548113 455.7563525618559 1081.619348158734 293.0000067171819
1372 0.005 6.86 1 1008.895518014813 931.8848747355594 932.3436764338298 1095.029463260206 1095.811244848288 1096.614817263742 1060.720499584997 455.8162875466633 1081.62064448124 293.000006730763
1373 0.005 6.865 1 1008.902829428891 931.9009061792488 932.3597186906128 1095.027556690929 1095.809581372112 1096.613626648342 1060.721942438966 455.8761309710616 1081.61852007496 293.0000067200963
1374 0.005 6.87 1 1008.911863039804 931.91690410515 932.3757254955517 1095.029934634708 1095.811759864838 1096.61542192604 1060.723891276432 455.9358842174184 1081.621468397188 293.000006731779
1375 0.005 6.875 1 1008.919318318219 931.9328557274891 932.3916874947679 1095.028337303121 1095.810658783756 1096.614593190171 1060.725579189763 455.99554697252 1081.619710600409 293.0000067171529
1376 0.005 6.88 1 1008.927554087878 931.9487688344148 932.4076101877595 1095.029489256571 1095.811264847489 1096.614823347312 1060.727362784695 456.0551207958509 1081.621006408703 293.0000067307064
1377 0.005 6.885 1 1008.934792554325 931.9646364852644 932.4234883822971 1095.027580633429 1095.809597546173 1096.61362936255 1060.728789171972 456.1146008546181 1081.618883134254 293.0000067200206
1378 0.005 6.890000000000001 1 1008.943731373318 931.980471080618 932.4393316001994 1095.029953217576 1095.811775746785 1096.615425854801 1060.730708468011 456.1739943101713 1081.6218248826 293.0000067317413
1379 0.005 6.895 1 1008.951102995588 931.9962599846918 932.4551305970598 1095.028362882441 1095.810678754241 1096.61459957958 1060.732385778685 456.2332977339765 1081.620069587132 293.0000067170741
1380 0.005 6.9 1 1008.959246754212 932.0120107752767 932.4708907363522 1095.029512464643 1095.811283148088 1096.614827888201 1060.734148311107 456.2925152147149 1081.621361281537 293.000006730697
1381 0.005 6.905 1 1008.966405610691 932.0277167518686 932.486606978115 1095.027607100276 1095.809617547613 1096.613636275679 1060.73556421522 456.3516416223596 1081.619240313864 293.0000067199771
1382 0.005 6.91 1 1008.975264270786 932.0433901835818 932.5022887654262 1095.029979345149 1095.811795518948 1096.615431472668 1060.737469316359 456.4106799309416 1081.622179528396 293.0000067316948
1383 0.005 6.915 1 1008.98255577418 932.0590184097102 932.5179268365625 1095.028389817416 1095.810698091799 1096.61460407729 1060.739132506061 456.4696281738806 1081.62042542675 293.0000067170241
1384 0.005 6.92 1 1008.990618750147 932.0746090590168 932.5335265706441 1095.029535692517 1095.811300549212 1096.61483155867 1060.740875354281 456.5284895386329 1081.621715464526 293.0000067306212
1385 0.005 6.925 1 1008.997699125174 932.0901552532865 932.5490828341595 1095.027630779718 1095.809634655196 1096.613640022097 1060.742275295303 456.5872615955643 1081.619595580468 293.000006719927
1386 0.005 6.93 1 1009.006474488686 932.105669324608 932.5646050736262 1095.030002126834 1095.81181312841 1096.61543612959 1060.744162111995 456.6459443977982 1081.622532621996 293.0000067316425
1387 0.005 6.935 1 1009.013687889976 932.1211387070181 932.5800840993369 1095.028412862166 1095.810715587752 1096.614609402042 1060.745809735975 456.7045383466755 1081.620777228947 293.0000067169834
1388 0.005 6.94 1 1009.021668590754 932.1365709550747 932.5955252458447 1095.029559963812 1095.811319613062 1096.614837019564 1060.747537335649 456.7630460057536 1081.622061933531 293.0000067306041
1389 0.005 6.945 1 1009.028670328375 932.1519593065766 932.6109234436553 1095.027656678347 1095.809654095579 1096.613645489874 1060.748921673181 456.8214652542806 1081.619944582482 293.0000067199018
1390 0.005 6.95 1 1009.037368163937 932.1673160919546 932.626288158119 1095.030027845748 1095.811832480164 1096.615441218362 1060.750793121844 456.879798466641 1081.622882898176 293.0000067316034
1391 0.005 6.955 1 1009.044503299644 932.182628819421 932.6416102258605 1095.028436445513 1095.810733293408 1096.614613489741 1060.752424330867 456.9380342241209 1081.62112582061 293.0000067169494
1392 0.005 6.96 1 1009.052407064099 932.1979049196176 932.6568949395341 1095.029584346105 1095.811338050526 1096.614842326427 1060.754134809464 456.9961873206241 1081.622412569988 293.0000067305691
1393 0.005 6.965 1 1009.059330544879 932.2131376101623 932.6721372025191 1095.027679066209 1095.809670474346 1096.613649125284 1060.755502717939 457.0542537099083 1081.620293154924 293.0000067198445
1394 0.005 6.97 1 1009.067950441726 932.2283392400145 932.6873464929168 1095.030049207283 1095.811848252503 1096.615444325595 1060.757357345785 457.1122372734682 1081.623229070689 293.0000067315605
1395 0.005 6.975000000000001 1 1009.075008028938 932.2434971190788 932.7025135306981 1095.028461117756 1095.810752065351 1096.614619384283 1060.758972510562 457.1701318574177 1081.621473234818 293.0000067169013
1396 0.005 6.98 1 1009.082833851554 932.2586189654447 932.717643747075 1095.029607085881 1095.81135515986 1096.61484642738 1060.760667630351 457.2279408898271 1081.622755481326 293.0000067305367
1397 0.005 6.985 1 1009.089680514761 932.2736978825275 932.7327320026947 1095.027703143566 1095.809688528362 1096.613654262434 1060.762019665508 457.2856622117519 1081.620635768112 293.000006719816
1398 0.005 6.99 1 1009.098225104399 932.2887461505273 932.7477877281783 1095.030074551909 1095.811867658825 1096.615449703663 1060.763859124591 457.3432990339391 1081.623574233224 293.0000067315144
1399 0.005 6.995 1 1009.105205440983 932.3037511720208 932.7628016954701 1095.02848491719 1095.810769423457 1096.614623692895 1060.765458877163 457.400847308195 1081.621816440616 293.0000067168658
1400 0.005 7 1 1009.112955511247 932.3187206174348 932.7777793011367 1095.029630710265 1095.811373231901 1096.614851493496 1060.767138476169 457.4583103845882 1081.623100036464 293.000006730494
1401 0.005 7.005 1 1009.119724604819 932.3336476176493 932.7927154211652 1095.02772566278 1095.809705688924 1096.613658705139 1060.768472771481 457.5156840362413 1081.620973271105 293.0000067198077
1402 0.005 7.01 1 1009.128190886429 932.348544502983 932.8076195165568 1095.03009487119 1095.811882816052 1096.615452712535 1060.770294816763 457.5729739007995 1081.623905624078 293.0000067314735
1403 0.005 7.015000000000001 1 1009.135096572568 932.3633986383884 932.8224823456369 1095.02850807833 1095.810787603858 1096.614629704588 1060.771878010961 457.6301761981543 1081.622150052135 293.0000067168206
1404 0.005 7.02 1 1009.142771998649 932.3782176660686 932.8373092984973 1095.029655432031 1095.811391910813 1096.614856246197 1060.773542413493 457.6872943574464 1081.623435136572 293.0000067304433
1405 0.005 7.025 1 1009.149466919238 932.392994745251 932.8520952529018 1095.02774994804 1095.809723825311 1096.613663494911 1060.774863700047 457.7443252289223 1081.621309651448 293.000006719748
1406 0.005 7.03 1 1009.157865228959 932.407742242144 932.8668496979676 1095.030119760887 1095.811901369317 1096.615458067236 1060.776672604589 457.8012742761642 1081.624243463842 293.0000067314362
1407 0.005 7.035 1 1009.164697912526 932.4224473453794 932.8815632898941 1095.028531743554 1095.810805065664 1096.614634298779 1060.778240684364 457.8581355115862 1081.622485561198 293.0000067167604
1408 0.005 7.04 1 1009.172299425652 932.4371177774105 932.8962414478849 1095.029677508573 1095.811408492194 1096.614860611734 1060.779889819259 457.9149089585699 1081.623767115383 293.000006730398
1409 0.005 7.045 1 1009.178920198547 932.4517467655149 932.9108790941265 1095.027771951561 1095.809740482801 1096.613667806096 1060.781194863413 457.9715973929721 1081.621644678393 293.0000067196813
1410 0.005 7.05 1 1009.187239629769 932.4663465510174 932.9254856439546 1095.030142620253 1095.811918984424 1096.615462600386 1060.782987321871 458.0282032789712 1081.624577379285 293.0000067314107
1411 0.005 7.055 1 1009.193996352848 932.4809045179546 932.9400518617716 1095.028554358 1095.810821229451 1096.614637592955 1060.784540629364 458.0847228396992 1081.622818719321 293.0000067167485
1412 0.005 7.06 1 1009.201524484943 932.4954282953469 932.9545831202456 1095.029700097846 1095.811425735068 1096.614865439448 1060.786175543197 458.1411593938923 1081.62410085763 293.0000067303957
1413 0.005 7.065 1 1009.208070985004 932.5099110176531 932.9690742954407 1095.027796352227 1095.809758949495 1096.61367358843 1060.787466729635 458.1975104427908 1081.621977096316 293.0000067196564
1414 0.005 7.07 1 1009.216317410349 932.5243649576648 932.9835348042416 1095.030164756788 1095.811935623093 1096.615466491882 1060.789243801041 458.2537790032152 1081.62490837936 293.0000067313749
1415 0.005 7.075 1 1009.222999241214 932.5387775095944 932.9979554184871 1095.028575867443 1095.810837360066 1096.614641645686 1060.790780790564 458.3099613690162 1081.623146757981 293.0000067167229
1416 0.005 7.08 1 1009.23045541977 932.5531562934603 933.0123415051497 1095.029723065654 1095.81144332163 1096.614870199365 1060.792398847922 458.3660602280677 1081.624427886874 293.0000067303795
1417 0.005 7.085 1 1009.236928824311 932.5674944562526 933.0266879373705 1095.027817670937 1095.809774818872 1096.613677635318 1060.793673352846 458.4220743580678 1081.62230159539 293.0000067196445
1418 0.005 7.09 1 1009.245103667528 932.5818043182402 933.0410041705911 1095.030186729643 1095.811951905626 1096.615470184641 1060.795436770979 458.4780064518901 1081.625231208008 293.0000067313617
1419 0.005 7.095 1 1009.251712861784 932.5960732256641 933.0552809420799 1095.028597238145 1095.810853338972 1096.614645834506 1060.796960354117 458.5338535617014 1081.623468201676 293.0000067167252
1420 0.005 7.100000000000001 1 1009.259099104761 932.6103088425023 933.0695236504281 1095.029746783721 1095.811461413856 1096.614875822635 1060.798566914865 458.5896182242769 1081.624752522191 293.0000067303271
1421 0.005 7.105 1 1009.265501838339 932.6245042761974 933.0837271494586 1095.027842333123 1095.809793432323 1096.613683382057 1060.799826819391 458.6453064744963 1081.622629672752 293.0000067196298
1422 0.005 7.11 1 1009.273605282381 932.6386718553194 933.0979008898205 1095.030209864327 1095.811969344783 1096.615474484674 1060.801575172643 458.7009093178962 1081.625556408418 293.0000067313283
1423 0.005 7.115 1 1009.28014280784 932.6527988913042 933.1120355954728 1095.028617648155 1095.810868290537 1096.614648784721 1060.803083042392 458.7564421816624 1081.623790550982 293.0000067167213
1424 0.005 7.12 1 1009.287457210962 932.6668930649967 933.1261366680579 1095.02976926717 1095.811478896553 1096.614881109253 1060.804673738915 458.8118837726622 1081.625074318768 293.0000067303299
1425 0.005 7.125 1 1009.293789787239 932.6809474744721 933.1401989596459 1095.027864598952 1095.809809649909 1096.613687035163 1060.805920508978 458.8672376402756 1081.622950492666 293.0000067196041
1426 0.005 7.13 1 1009.301821968537 932.6949744343725 933.1542319039886 1095.030230660968 1095.811985306401 1096.615478963217 1060.80765328889 458.9225085809046 1081.625874972932 293.0000067312959
1427 0.005 7.135 1 1009.308290736847 932.7089613137235 933.1682262612565 1095.028641524533 1095.810886011251 1096.614654041884 1060.809145934614 458.9776939295014 1081.624115473615 293.0000067166539
1428 0.005 7.140000000000001 1 1009.315534900049 932.7229157536669 933.1821874131874 1095.029790211026 1095.811494801134 1096.614885204991 1060.810720946963 459.0327975891277 1081.625394199242 293.0000067302468
1429 0.005 7.145 1 1009.321795696153 932.7368308471831 933.1961101994934 1095.027885307362 1095.80982540342 1096.613691054097 1060.81195292858 459.0878167740043 1081.623263320884 293.0000067195416
1430 0.005 7.15 1 1009.329760155121 932.7507183524967 933.2100037331363 1095.030256219878 1095.812004478971 1096.615484283199 1060.81367328084 459.1427575176648 1081.626193661039 293.0000067312653
1431 0.005 7.155 1 1009.336157339223 932.7645661117382 933.2238589826575 1095.028662631685 1095.810901742617 1096.614657995239 1060.815150976092 459.1976114706607 1081.62442706304 293.0000067165862
1432 0.005 7.16 1 1009.343332153189 932.7783818918082 933.2376814169459 1095.029811916398 1095.811511012101 1096.61488923632 1060.816711831972 459.2523835863904 1081.625708487487 293.0000067302046
1433 0.005 7.165 1 1009.349524704967 932.7921587241268 933.2514658627555 1095.027906612019 1095.80984111159 1096.613695250541 1060.817928691222 459.3070723424382 1081.623580992931 293.000006719465
1434 0.005 7.17 1 1009.357419740034 932.8059089389409 933.2652217778167 1095.030276202547 1095.812019926917 1096.615488591327 1060.819633908542 459.3616800716542 1081.626507184737 293.0000067311983
1435 0.005 7.175 1 1009.363748639553 932.8196198564226 933.2789398818386 1095.028685070361 1095.81091912718 1096.614663534971 1060.821098748925 459.4162043594098 1081.624739446332 293.0000067165068
1436 0.005 7.18 1 1009.370854672057 932.8332992190027 933.292625628536 1095.029834810701 1095.811527565831 1096.614893320457 1060.822644726292 459.4706494191148 1081.626021739062 293.0000067301164
1437 0.005 7.185 1 1009.376978621546 932.8469400499646 933.306273826935 1095.027926917324 1095.809855974849 1096.613698526478 1060.823846014058 459.5250116067426 1081.623891572863 293.0000067194701
1438 0.005 7.19 1 1009.384807057974 932.8605547198528 933.3198939461851 1095.03029679888 1095.812036072713 1096.615493067988 1060.825539318059 459.5792936811733 1081.626817564856 293.0000067311425
1439 0.005 7.195 1 1009.391069365045 932.8741305442226 933.3334767105504 1095.028707133875 1095.810935468944 1096.614667352204 1060.826989984878 459.6334933962565 1081.625052171916 293.0000067164794
1440 0.005 7.2 1 1009.398107301804 932.8876751579616 933.3470275044834 1095.02985654068 1095.811544002149 1096.614897745808 1060.828521918872 459.6876129036533 1081.626332564123 293.0000067301002
1441 0.005 7.205 1 1009.404164379019 932.9011816026385 933.3605411403249 1095.027947680476 1095.809870802726 1096.613701905786 1060.829710075046 459.7416506607308 1081.624201403862 293.000006719454
1442 0.005 7.21 1 1009.411924997039 932.9146622793096 933.3740270928561 1095.030317444287 1095.812051683544 1096.615497313649 1060.831390148418 459.7956090122349 1081.627124600317 293.0000067311345
1443 0.005 7.215 1 1009.418120012332 932.9281045154448 933.3874760980079 1095.028727862724 1095.810951689715 1096.614672380222 1060.832826749809 459.8494853006753 1081.625359160773 293.0000067164409
1444 0.005 7.22 1 1009.425090836886 932.9415159018221 933.400893511773 1095.029876307336 1095.811559064844 1096.614901310063 1060.8343428035 459.9032818903058 1081.626637739173 293.0000067300854
1445 0.005 7.225000000000001 1 1009.43108245699 932.954889640667 933.4142742349271 1095.02797155859 1095.809889183608 1096.613707827405 1060.835519088868 459.9569955466813 1081.624508533421 293.0000067194235
1446 0.005 7.23 1 1009.438777108533 932.9682380755045 933.4276277187736 1095.030337948279 1095.81206669393 1096.615500679324 1060.837184165351 460.0106329635 1081.627430083666 293.0000067311176
1447 0.005 7.235 1 1009.444905874516 932.981548490039 933.4409446839137 1095.028748380273 1095.810966942082 1096.614676148217 1060.838606932732 460.0641884567939 1081.625662092372 293.0000067164648
1448 0.005 7.24 1 1009.451810060741 932.9948285143698 933.454230499403 1095.029895239004 1095.811573324658 1096.61490505334 1060.840108852793 460.1176645682677 1081.626938200443 293.0000067300922
1449 0.005 7.245 1 1009.45773655679 933.0080713855997 933.4674800989104 1095.027993205289 1095.809905981555 1096.613713114976 1060.841272311571 460.1710610236252 1081.624807795378 293.0000067193836
1450 0.005 7.25 1 1009.465367355661 933.0212891590935 933.480702773154 1095.030362165372 1095.812084702902 1096.615505638148 1060.842926976312 460.2243757674019 1081.627733412632 293.0000067310702
1451 0.005 7.255 1 1009.471430429737 933.034469491664 933.4938894177801 1095.028768212966 1095.810981275167 1096.61467927215 1060.844335930865 460.27761002342 1081.6259642125 293.0000067164084
1452 0.005 7.26 1 1009.478269582989 933.0476199186483 933.507045377274 1095.029916722229 1095.811589655547 1096.614909909259 1060.845825278631 460.3307678058834 1081.62723834887 293.0000067300726
1453 0.005 7.265000000000001 1 1009.484130943007 933.0607335311894 933.5201655042898 1095.028012188872 1095.809919794588 1096.613716059288 1060.846973484064 460.3838451825189 1081.625107829096 293.0000067193812
1454 0.005 7.27 1 1009.491696949892 933.073822559736 933.5332591801169 1095.030381688257 1095.812099928941 1096.615509742569 1060.848614210577 460.4368444565937 1081.628030896549 293.0000067310675
1455 0.005 7.275 1 1009.497695330959 933.086874364247 933.5463171344854 1095.028788694268 1095.810996613237 1096.614683032259 1060.850009567872 460.489763709007 1081.626260994446 293.000006716393
1456 0.005 7.28 1 1009.504471156598 933.0998966072549 933.5593447682982 1095.029937939167 1095.811605463145 1096.614914166772 1060.851487535996 460.5426054854045 1081.627535741974 293.0000067300286
1457 0.005 7.285 1 1009.51026756945 933.1128824990041 933.572336988329 1095.028033598927 1095.809936015237 1096.613720623025 1060.85262521169 460.5953644710919 1081.625405877228 293.0000067193455
1458 0.005 7.29 1 1009.517770382976 933.1258442956171 933.5853032176279 1095.030400764815 1095.812113527674 1096.615512244324 1060.854251102073 460.6480474097035 1081.628325964333 293.0000067310238
1459 0.005 7.295 1 1009.523706412637 933.1387692698738 933.5982341394191 1095.028810772314 1095.811012911131 1096.614688075348 1060.855633799691 460.7006340554762 1081.626557265397 293.0000067163433
1460 0.005 7.3 1 1009.530417567956 933.1516650333284 933.6111350964766 1095.029957172763 1095.811620841177 1096.614918803177 1060.857096983764 460.7531510716956 1081.627828984124 293.0000067299891
1461 0.005 7.305 1 1009.53615096559 933.164524587315 933.6240008969932 1095.028054962936 1095.809951814917 1096.613724994902 1060.858218665668 460.8055924506442 1081.625700465855 293.0000067193084
1462 0.005 7.31 1 1009.543590771619 933.1773603876532 933.6368410442772 1095.030421007566 1095.812128708915 1096.615516430036 1060.859830363651 460.8579593551401 1081.628621194038 293.0000067309572
1463 0.005 7.315 1 1009.549463118263 933.1901596889011 933.649646211209 1095.028830668356 1095.811028007978 1096.614692131142 1060.86119846871 460.9102495855686 1081.626850949763 293.0000067163003
1464 0.005 7.32 1 1009.556112489056 933.2029302029591 933.6624218043257 1095.029978470913 1095.811636572471 1096.61492282391 1060.862651066683 460.9624639245915 1081.628122854032 293.0000067299621
1465 0.005 7.325 1 1009.561782247008 933.2156649806859 933.6751626595618 1095.028072958894 1095.809965000291 1096.613727554894 1060.863760652225 461.014599727828 1081.625989295433 293.0000067192841
1466 0.005 7.33 1 1009.569159829925 933.2283763923593 933.6878782500552 1095.030439833762 1095.812143090991 1096.61552015776 1060.865359981139 461.0666596216848 1081.628908400792 293.0000067309337
1467 0.005 7.335 1 1009.574970577686 933.2410516925107 933.7005592443926 1095.028851528843 1095.811043522384 1096.614696194861 1060.866716264918 461.1186406924973 1081.627139880708 293.0000067162332
1468 0.005 7.34 1 1009.581558520611 933.253698538757 933.7132110187256 1095.029998425105 1095.811651205361 1096.61492641998 1060.868154994251 461.1705456132087 1081.628414730754 293.0000067298913
1469 0.005 7.345 1 1009.587167139524 933.2663101221229 933.7258284830708 1095.028092859779 1095.809980060223 1096.613732345235 1060.869252320785 461.2223725240593 1081.626278480873 293.0000067192408
1470 0.005 7.350000000000001 1 1009.594483226881 933.2788988202045 933.7384211251466 1095.030460368713 1095.81215929277 1096.615525095439 1060.870847107642 461.2741246348236 1081.629195931383 293.0000067309523
1471 0.005 7.355 1 1009.600232979966 933.2914518598024 933.7509796112116 1095.028871393029 1095.811058638708 1096.614700262631 1060.872191949221 461.3257989883242 1081.627427399388 293.0000067162472
1472 0.005 7.36 1 1009.606759750278 933.3039768642781 933.763509297201 1095.030017649736 1095.811665813281 1096.614930011902 1060.873616660697 461.3773957427317 1081.628700958792 293.0000067298846
1473 0.005 7.365 1 1009.612307221836 933.3164669414911 933.7760050465628 1095.028113451961 1095.809995958524 1096.613737058416 1060.87470066476 461.428914930558 1081.626565277844 293.0000067192028
1474 0.005 7.37 1 1009.619562770858 933.328934323167 933.7884762517634 1095.030480678759 1095.812173720383 1096.615528215806 1060.876275387618 461.480359429268 1081.629483730354 293.0000067309044
1475 0.005 7.375 1 1009.625251071559 933.341366332687 933.8009136071526 1095.028890762232 1095.811072972131 1096.61470409528 1060.87760764641 461.531725414413 1081.627710135537 293.0000067162347
1476 0.005 7.38 1 1009.631716941831 933.353770630569 933.8133224882512 1095.030036398233 1095.811679897082 1096.614933795951 1060.879021175665 461.5830162958152 1081.628980349998 293.0000067298679
1477 0.005 7.385 1 1009.637203326013 933.3661403334246 933.8256977643864 1095.028131863211 1095.810009986182 1096.613740839395 1060.880091273291 461.6342299616384 1081.62684692987 293.0000067191996
1478 0.005 7.390000000000001 1 1009.644400053172 933.378487887915 933.8380489527286 1095.030501578618 1095.812189922919 1096.615532728931 1060.881654162293 461.6853693007943 1081.629767216632 293.0000067308661
1479 0.005 7.395 1 1009.650030128934 933.3908005691736 933.8503667441826 1095.02890982882 1095.811086811402 1096.614707226602 1060.882973367329 461.736431079738 1081.627994310183 293.0000067161909
1480 0.005 7.4 1 1009.656436643719 933.4030859288576 933.8626564590271 1095.030055615845 1095.811694493293 1096.614938063136 1060.884374459923 461.7874179798457 1081.6292620142 293.0000067298702
1481 0.005 7.405 1 1009.661865408433 933.4153370815708 933.8749129679904 1095.028153256272 1095.810025741453 1096.613745516614 1060.885434845675 461.8383279765023 1081.627128860007 293.0000067191637
1482 0.005 7.41 1 1009.669001471727 933.4275663831833 933.8871457243268 1095.030520238997 1095.812203635154 1096.615535716371 1060.886984700396 461.8891640239021 1081.630049717978 293.0000067308277
1483 0.005 7.415 1 1009.674569591321 933.4397610712643 933.8993453875231 1095.0289267193 1095.811100408071 1096.614711012077 1060.888289330147 461.9399224056665 1081.628271437954 293.0000067161525
1484 0.005 7.42 1 1009.680917659166 933.4519287054296 933.9115172747012 1095.030075686146 1095.811709435523 1096.614941979486 1060.889679654726 461.9906098341904 1081.629541365649 293.0000067298288
1485 0.005 7.425 1 1009.686288579465 933.4640623500162 933.9236562135719 1095.028172137608 1095.810039857744 1096.613749335502 1060.890728911614 462.0412196276382 1081.627407609285 293.0000067191352
1486 0.005 7.43 1 1009.693366445571 933.4761746643294 933.9357718326324 1095.03054071121 1095.812219121514 1096.615540187288 1060.892266961557 462.0917564191469 1081.630328451792 293.0000067307965
1487 0.005 7.435 1 1009.698877368758 933.4882527049393 933.9478547032063 1095.028947463801 1095.811115418161 1096.614714640274 1060.893560454671 462.1422159311693 1081.628552992704 293.0000067161407
1488 0.005 7.44 1 1009.705165358062 933.5003041554188 933.9599102099605 1095.030093081326 1095.811722735391 1096.614945857041 1060.89493463539 462.1926013272213 1081.629818370279 293.0000067297935
1489 0.005 7.445 1 1009.710478112117 933.5123221388046 933.9719332341724 1095.028190065701 1095.810052669747 1096.613751723235 1060.895971831447 462.2429091209255 1081.627686165436 293.0000067190988
1490 0.005 7.45 1 1009.717496185888 933.5243188542768 933.9839331445663 1095.030556824901 1095.812231571003 1096.615542829501 1060.897496644303 462.2931444649823 1081.630600802408 293.0000067307677
1491 0.005 7.455 1 1009.722950061488 933.5362816928216 933.9959006727231 1095.028967639098 1095.811131571006 1096.614720366135 1060.898779650477 462.3433044737477 1081.628824686341 293.0000067160988
1492 0.005 7.46 1 1009.729182461088 933.5482182033221 934.0078411407802 1095.030114659929 1095.811738590098 1096.614949909715 1060.900143994381 462.3933912715444 1081.630093813493 293.0000067297424
1493 0.005 7.465 1 1009.734437083944 933.5601215443545 934.019749427252 1095.028209103528 1095.810067077121 1096.613756213289 1060.901168261388 462.443403220115 1081.627956787257 293.0000067190487
1494 0.005 7.47 1 1009.741397972889 933.5720040368911 934.0316349747634 1095.030575999288 1095.812246242531 1096.615546877894 1060.902680092779 462.4933425716488 1081.630872144116 293.0000067307325
1495 0.005 7.475000000000001 1 1009.746793860361 933.5838529121546 934.0434884319895 1095.028985802159 1095.811144927919 1096.614723363798 1060.903950374794 462.543206686392 1081.629096060692 293.0000067160597
1496 0.005 7.48 1 1009.752969438444 933.5956758576781 934.055315193968 1095.030134025304 1095.811753523479 1096.614954692352 1060.905303543729 462.5929980292455 1081.630364711219 293.0000067297182
1497 0.005 7.485 1 1009.758166654188 933.607465970367 934.0671101131387 1095.028226595615 1095.810079421001 1096.613757747975 1060.906316208072 462.6427148317164 1081.628226433436 293.0000067190276
1498 0.005 7.49 1 1009.765070932744 933.6192355952551 934.0788826425859 1095.030593955902 1095.812259619874 1096.615550748194 1060.90781644007 462.6923594773296 1081.631141252353 293.0000067307112
1499 0.005 7.495 1 1009.77041121971 933.6309720153139 934.090623469912 1095.029004762141 1095.811159482764 1096.614727996981 1060.909074568358 462.7419285834567 1081.629367783159 293.0000067160677
1500 0.005 7.5 1 1009.776530641963 933.6426828765037 934.1023379655129 1095.030152040529 1095.81176724612 1096.614958408204 1060.910415423578 462.7914255514211 1081.630636659747 293.0000067297314
1501 0.005 7.505 1 1009.781671360086 933.6543613155252 934.1140210072997 1095.028245361184 1095.810093950889 1096.613762064599 1060.911417704826 462.840845322997 1081.628494020204 293.0000067190425
1502 0.005 7.51 1 1009.788518664181 933.6660193150698 934.1256818302683 1095.030613429238 1095.812274219231 1096.615554651962 1060.91290911289 462.8901943580202 1081.631408736602 293.0000067307385
1503 0.005 7.515000000000001 1 1009.793803779901 933.6776444505135 934.1373112612581 1095.029023630597 1095.811172954333 1096.614730635573 1060.914157684002 462.9394779997701 1081.62963365909 293.0000067160562
1504 0.005 7.52 1 1009.799867836331 933.6892443377753 934.1489146766691 1095.030171352906 1095.811781773197 1096.614962495698 1060.915487265509 462.9886860162823 1081.630900871806 293.0000067297109
1505 0.005 7.525 1 1009.804953057287 933.700812019187 934.1604868825435 1095.028262427614 1095.810106380307 1096.61376480475 1060.916475117343 463.0378182046549 1081.628760047036 293.0000067190273
1506 0.005 7.53 1 1009.811745755688 933.7123598700422 934.1720373701971 1095.030630494719 1095.812287318033 1096.615558097058 1060.917951666625 463.0868783929567 1081.631676212155 293.0000067307076
1507 0.005 7.535 1 1009.816975247122 933.7238751206878 934.1835567733555 1095.029040615215 1095.811186027819 1096.614734276066 1060.919187561775 463.1358645347308 1081.6298980918 293.0000067160098
1508 0.005 7.54 1 1009.82298310908 933.7353654303496 934.1950504796806 1095.030188913311 1095.811795497096 1096.614966224572 1060.920505526723 463.1847791320055 1081.631160450683 293.0000067296791
1509 0.005 7.545 1 1009.828015764539 933.7468239562451 934.2065133660507 1095.028283333471 1095.810121981948 1096.613769918213 1060.921484061565 463.233620423832 1081.629023351237 293.0000067189805
1510 0.005 7.55 1 1009.834754003687 933.7582629930354 934.2179548667691 1095.030648785304 1095.812301203449 1096.615561751809 1060.922950194725 463.2823908445515 1081.631937614564 293.0000067306666
1511 0.005 7.555 1 1009.839929068248 933.7696697686064 934.2293656322273 1095.029058729218 1095.811199493611 1096.614737521251 1060.92417598153 463.3310878672235 1081.630159504166 293.0000067159721
1512 0.005 7.56 1 1009.845882718887 933.7810519302318 934.2407510287529 1095.030206179066 1095.811808168562 1096.614969422031 1060.925481445978 463.3797139437224 1081.631424053795 293.0000067296149
1513 0.005 7.565 1 1009.850860679101 933.7924025752264 934.2521058999504 1095.028299837808 1095.810134351812 1096.613772800592 1060.926447367779 463.4282673210975 1081.629283805704 293.0000067189473
1514 0.005 7.57 1 1009.857545795564 933.8037340094685 934.2634396914173 1095.030667284655 1095.812315240676 1096.615565526028 1060.927902304395 463.4767505484264 1081.632198495902 293.0000067306095
1515 0.005 7.575 1 1009.86266655153 933.8150335315815 934.2747430705905 1095.029077272557 1095.811213913027 1096.614741993028 1060.929115840054 463.5251626842462 1081.630419270079 293.0000067159322
1516 0.005 7.58 1 1009.868566538413 933.8263087442311 934.2860213996305 1095.030224641421 1095.811821881164 1096.614972611816 1060.930410287734 463.5735042734231 1081.631684811339 293.0000067296046
1517 0.005 7.585 1 1009.873491398366 933.8375527882147 934.2972695343693 1095.028318539761 1095.81014839307 1096.613777027153 1060.931366053949 463.6217734078863 1081.629545112202 293.0000067189346
1518 0.005 7.59 1 1009.880122222217 933.8487780085778 934.3084969445678 1095.030685009105 1095.812328981932 1096.615569330246 1060.932809046453 463.6699713632793 1081.632455082992 293.0000067306226
1519 0.005 7.595 1 1009.885190156854 933.8599715987245 934.319694250956 1095.029095114424 1095.81122689121 1096.614745160826 1060.934010877634 463.7180970731322 1081.630676918451 293.0000067159469
1520 0.005 7.600000000000001 1 1009.891037516323 933.871141226717 934.3308668362697 1095.030241955356 1095.811834583169 1096.614976089102 1060.935294913105 463.7661548240814 1081.631943818467 293.0000067296072
1521 0.005 7.605 1 1009.895908222737 933.8822799501803 934.3420095241358 1095.028334503342 1095.810160510698 1096.613780043534 1060.936239394292 463.8141408343783 1081.629799001266 293.0000067189347
1522 0.005 7.61 1 1009.9024862008 933.8934001257287 934.3531317774354 1095.03070325758 1095.812343181106 1096.615573591016 1060.937672377608 463.8620564088574 1081.632709053384 293.0000067306087
1523 0.005 7.615 1 1009.907503684503 933.9044889869289 934.364224238607 1095.029114185399 1095.811240827762 1096.614748823976 1060.938865473147 463.9098998144598 1081.630933330704 293.0000067158824
1524 0.005 7.62 1 1009.913298182392 933.9155541949534 934.3752922842464 1095.030258479319 1095.811846795681 1096.614978838617 1060.940137564723 463.9576734473231 1081.632195926776 293.0000067295367
1525 0.005 7.625 1 1009.918117017417 933.926588744166 934.3863307037761 1095.028351792095 1095.81017397583 1096.613783918839 1060.941068704567 464.0053753449288 1081.63005335551 293.000006718835
1526 0.005 7.63 1 1009.924644532928 933.9376050561032 934.3973489884133 1095.030721058517 1095.812356325403 1096.615576821464 1060.942492272145 464.0530079305355 1081.632964407254 293.0000067305545
1527 0.005 7.635 1 1009.929607983924 933.9485902522159 934.4083377190448 1095.029128355275 1095.811251568706 1096.614750852008 1060.943671263525 464.1005692523657 1081.631183131707 293.000006715887
1528 0.005 7.640000000000001 1 1009.93535096559 933.959552093486 934.4193023223712 1095.030274996773 1095.811859364157 1096.614982001824 1060.944933424074 464.1480565663172 1081.632445536371 293.0000067295126
1529 0.005 7.645 1 1009.940119095362 933.9704835474688 934.4302375728536 1095.028369992699 1095.810187403538 1096.613787813023 1060.945855406095 464.1954741960329 1081.6303058224 293.0000067188221
1530 0.005 7.65 1 1009.946594816096 933.9813970369604 934.4411529637727 1095.030738654963 1095.812370351847 1096.615581863963 1060.947267050697 464.2428244489279 1081.633215462342 293.0000067304888
1531 0.005 7.655 1 1009.951507341059 933.9922797770062 934.4520391292364 1095.029147309055 1095.811265831163 1096.614754878353 1060.948435935429 464.2901044114692 1081.631433620909 293.0000067158027
1532 0.005 7.66 1 1009.957198921181 934.0031394314784 934.4629014458509 1095.030291733382 1095.811871387805 1096.614983894114 1060.949686237866 464.3373162186016 1081.632694938638 293.0000067294712
1533 0.005 7.665 1 1009.961916093143 934.0139690701232 934.4737347435058 1095.02838749171 1095.810201000076 1096.613792415006 1060.950598274218 464.3844577301757 1081.630552430438 293.0000067187593
1534 0.005 7.67 1 1009.96834148081 934.0247810497045 934.4845484941786 1095.030756987995 1095.812383847223 1096.615585058614 1060.952000403489 464.4315312814855 1081.633463896838 293.0000067304641
1535 0.005 7.675 1 1009.973203354987 934.0355626368936 934.4953333495436 1095.029164774586 1095.81127899754 1096.614758660131 1060.953159707306 464.4785347022607 1081.631683715253 293.0000067157859
1536 0.005 7.68 1 1009.978844143378 934.0463213967577 934.506094645037 1095.030308912523 1095.811884710646 1096.61498812136 1060.954400803532 464.5254704368277 1081.632942592362 293.0000067294701
1537 0.005 7.685 1 1009.983510669962 934.0570505290146 934.5168272700472 1095.028403864356 1095.810212702584 1096.613794258827 1060.955302374759 464.5723358207154 1081.630800253496 293.0000067187864
1538 0.005 7.69 1 1009.989884452697 934.0677622803034 934.5275406426363 1095.03077197643 1095.812395132918 1096.615587765903 1060.956692266235 464.61913351107 1081.633710769789 293.0000067304243
1539 0.005 7.695 1 1009.99469666084 934.0784439397828 934.5382254302876 1095.029181685961 1095.811292029107 1096.61476254703 1060.957840117594 464.665860942543 1081.631931052861 293.0000067157761
1540 0.005 7.7 1 1010.000288166143 934.0891030532407 934.5488869469663 1095.030326099727 1095.811897359538 1096.614991426666 1060.95907116777 464.7125227386394 1081.633189719956 293.0000067294247
1541 0.005 7.705 1 1010.004906557434 934.0997327708773 934.5595200597852 1095.028423124028 1095.810227598209 1096.613799707962 1060.95996620994 464.7591148758882 1081.631046386152 293.00000671875
1542 0.005 7.71 1 1010.011229426806 934.1103452675815 934.5701341274821 1095.03078860556 1095.812407637939 1096.615590536162 1060.961344643417 464.8056392988598 1081.633953570261 293.0000067304461
1543 0.005 7.715 1 1010.015991246575 934.1209279406847 934.5807198677629 1095.029197726189 1095.811304072341 1096.61476520485 1060.962480478091 464.8520935232655 1081.63217201874 293.0000067157894
1544 0.005 7.72 1 1010.021532437408 934.1314883678286 934.5912826217339 1095.030341965807 1095.811909415237 1096.614994519034 1060.963700192743 464.8984802584469 1081.633431972044 293.0000067294677
1545 0.005 7.725000000000001 1 1010.026101086493 934.1420196456313 934.6018172257812 1095.028438873173 1095.810239365974 1096.613802548871 1060.964581991612 464.9447977044434 1081.631289201863 293.0000067187476
1546 0.005 7.73 1 1010.032376955328 934.1525341777184 934.6123331728604 1095.03080719929 1095.812421935814 1096.615594954571 1060.965952724631 464.9910481437865 1081.634197001017 293.0000067304196
1547 0.005 7.735 1 1010.037090875052 934.1630191421523 934.6228210752719 1095.02921509056 1095.81131661309 1096.614768483069 1060.967079923929 465.0372292936854 1081.632413650133 293.0000067157447
1548 0.005 7.74 1 1010.04258259677 934.1734821161732 934.6332862605088 1095.030357819911 1095.811921160347 1096.614997375078 1060.968288865669 465.0833436272697 1081.633671049759 293.0000067294207
1549 0.005 7.745 1 1010.047102096596 934.1839162498138 934.6437235955455 1095.028454973412 1095.810251807812 1096.613805911633 1060.969158717616 465.1293893038841 1081.631528413635 293.0000067187692
1550 0.005 7.75 1 1010.053329090635 934.1943338559877 934.6541425236489 1095.030822512669 1095.812433529458 1096.615597709172 1060.970518841505 465.1753690641224 1081.634433964276 293.0000067304191
1551 0.005 7.755 1 1010.057993665207 934.204722181383 934.664533684418 1095.029229860173 1095.811327373325 1096.614770471052 1060.971634430158 465.2212796777279 1081.632651092873 293.0000067157877
1552 0.005 7.76 1 1010.063438378396 934.2150888282007 934.6749024294442 1095.030375218952 1095.811934436262 1096.615001508642 1060.972832990769 465.2671218774923 1081.633911772202 293.000006729435
1553 0.005 7.765000000000001 1 1010.067910077049 934.2254269120402 934.6852436032743 1095.028471954589 1095.810264304958 1096.613809449427 1060.973694513582 465.312896695076 1081.631767231265 293.0000067187386
1554 0.005 7.77 1 1010.07408783919 934.235748864365 934.6955667131735 1095.03083863785 1095.812446229423 1096.615601584097 1060.975044648678 465.3586058257587 1081.634670891211 293.0000067303892
1555 0.005 7.775 1 1010.078705267739 934.246041835444 934.7058623646572 1095.029246103779 1095.811339830417 1096.61477365089 1060.976152108842 465.4042473324025 1081.632887605875 293.0000067157273
1556 0.005 7.78 1 1010.08410231525 934.2563134051338 934.7161358887066 1095.030391472849 1095.811946834039 1096.615004842824 1060.977339949674 465.4498232632705 1081.634148236912 293.0000067293963
1557 0.005 7.785 1 1010.088525684164 934.2665567069444 934.7263821365071 1095.028488382927 1095.810276593792 1096.613812813089 1060.97819190672 465.4953316167249 1081.631999808968 293.0000067187353
1558 0.005 7.79 1 1010.094658052019 934.2767840471917 934.736610550792 1095.030855655782 1095.81245842798 1096.615604069691 1060.979531359584 465.540774721418 1081.634909517586 293.0000067303917
1559 0.005 7.795 1 1010.099227821974 934.2869825935666 934.7468117187628 1095.029262379444 1095.811352090869 1096.614777416238 1060.980627836621 465.5861499285149 1081.633123331574 293.0000067157266
1560 0.005 7.8 1 1010.104576507568 934.2971600259372 934.7569910251126 1095.03040689675 1095.811958675317 1096.615008546699 1060.981806287766 465.6314596511092 1081.634380248488 293.0000067293678
1561 0.005 7.805000000000001 1 1010.10895386946 934.3073093886995 934.7671432835118 1095.028504593924 1095.810288682832 1096.613815684975 1060.982648168966 465.6767011106857 1081.63223536278 293.0000067186656
1562 0.005 7.81 1 1010.115039735503 934.3174430540205 934.7772779604928 1095.03087240307 1095.812471276699 1096.615607593206 1060.983978744035 465.7218782411049 1081.635144972482 293.0000067303336
1563 0.005 7.815 1 1010.119561730469 934.3275482479046 934.7873856831168 1095.029277057124 1095.811363221698 1096.614779689649 1060.98506451745 465.7669878449004 1081.633354881877 293.0000067156758
1564 0.005 7.82 1 1010.124863272119 934.3376325948337 934.7974718117642 1095.030422469167 1095.811970632964 1096.615011672203 1060.98623315621 465.812032738029 1081.634609057604 293.0000067293325
1565 0.005 7.825 1 1010.129194499083 934.3476891965197 934.8075311874658 1095.028521256846 1095.810301038639 1096.613819413096 1060.987065353199 465.8570105769282 1081.632467375768 293.0000067186364
1566 0.005 7.83 1 1010.135233404632 934.3577303500917 934.8175732464265 1095.030887935497 1095.812483146963 1096.615610556795 1060.98838534459 465.9019241214171 1081.635373372572 293.0000067302629
1567 0.005 7.835 1 1010.139710800719 934.3677433197529 934.8275886302974 1095.029294506743 1095.811376323511 1096.614783683565 1060.989463003588 465.9467706414246 1081.633586393875 293.0000067156198
1568 0.005 7.84 1 1010.144966388745 934.3777357085961 934.8375826905087 1095.030438610242 1095.811982595347 1096.615014714218 1060.990621796868 465.9915527873866 1081.634842095659 293.0000067292641
1569 0.005 7.845 1 1010.149252070848 934.3877008149237 934.847550384693 1095.028535553645 1095.810311593571 1096.613821691148 1060.991445417413 466.0362689350878 1081.632697708455 293.0000067185793
1570 0.005 7.850000000000001 1 1010.155244795715 934.3976507763476 934.8575010667241 1095.030903285551 1095.812495133286 1096.615614194634 1060.992756214592 466.0809210602732 1081.635603451496 293.0000067302639
1571 0.005 7.855 1 1010.159675656527 934.4075728195455 934.8674253608518 1095.029309627521 1095.81138789818 1096.614786792156 1060.993824086268 466.1255065933065 1081.633815109775 293.0000067156179
1572 0.005 7.86 1 1010.164886932026 934.4174745728629 934.8773286260324 1095.030456332616 1095.811995911283 1096.615019121802 1060.994975884273 466.1700278998449 1081.635070318889 293.0000067292597
1573 0.005 7.865 1 1010.169126766345 934.427349118154 934.887205689961 1095.02855039659 1095.810322415597 1096.613823974754 1060.99578746307 466.2144832639273 1081.632924918743 293.0000067185795
1574 0.005 7.87 1 1010.175072089608 934.4372088189778 934.8970660022145 1095.0309201868 1095.812507924585 1096.615617655373 1060.997089720768 466.2588750880026 1081.635828862446 293.0000067302457
1575 0.005 7.875 1 1010.17945793349 934.447040911289 934.9069002293452 1095.02932555733 1095.811399375674 1096.614789508312 1060.998147262179 466.3032006525146 1081.634039788517 293.0000067155896
1576 0.005 7.88 1 1010.184626368035 934.4568529567382 934.9167136956295 1095.030472048164 1095.812007519419 1096.615021990619 1060.999288264199 466.3474625362256 1081.635297595982 293.0000067292469
1577 0.005 7.885 1 1010.188822047985 934.4666380068785 934.9265011923236 1095.028565987712 1095.810333853361 1096.613826903314 1061.00008891486 466.3916588406668 1081.633149189371 293.0000067185764
1578 0.005 7.890000000000001 1 1010.194725017972 934.4764083351304 934.9362720930154 1095.030934902028 1095.812518907238 1096.615621089496 1061.001380737851 466.4357908104345 1081.636051835187 293.0000067302812
1579 0.005 7.895 1 1010.199064897517 934.4861513087013 934.9460171476231 1095.02934285618 1095.811413045577 1096.614794121992 1061.002429703935 466.4798575077576 1081.634264617174 293.0000067156027
1580 0.005 7.9 1 1010.20418931475 934.4958745075356 934.9557416969834 1095.030486239389 1095.812018036403 1096.61502367871 1061.00356092615 466.5238609780655 1081.635521200547 293.0000067292435
1581 0.005 7.905 1 1010.20833944263 934.5055710313027 934.9654405677289 1095.028582280866 1095.81034647307 1096.613831073279 1061.004355125689 466.5677993948179 1081.63337167776 293.0000067185968
1582 0.005 7.91 1 1010.214198103084 934.5152531262389 934.9751231245073 1095.030951058739 1095.812530882745 1096.615624019257 1061.00563891329 466.6116750913566 1081.63627656644 293.000006730246
1583 0.005 7.915 1 1010.218493626517 934.5249080832604 934.9847800715436 1095.029357700036 1095.81142410098 1096.614796965759 1061.006678837814 466.6554854304909 1081.634488904915 293.0000067155934
1584 0.005 7.92 1 1010.223574422096 934.5345435283717 934.9944167713244 1095.030501796429 1095.812029914299 1096.615027238698 1061.007800064581 466.6992329720946 1081.635745367122 293.0000067292402
1585 0.005 7.925 1 1010.227663754184 934.5441523616295 935.0040278912685 1095.028590950255 1095.810354916438 1096.61383221913 1061.008572804041 466.7429162112148 1081.63358340575 293.0000067184286
1586 0.005 7.930000000000001 1 1010.233508802403 934.5537473467706 935.0136232177581 1095.030970223186 1095.81254323049 1096.615626969833 1061.0098698869 466.7865365341211 1081.636506649629 293.0000067302521
1587 0.005 7.935 1 1010.237727902981 934.563315019689 935.0231928434279 1095.029364196848 1095.811432430161 1096.614799090188 1061.010880356542 466.8300924071532 1081.634689092276 293.0000067152175
1588 0.005 7.94 1 1010.242794569952 934.5728638129485 935.0327427854128 1095.030525301135 1095.81204421495 1096.615031407833 1061.012004650794 466.8735864130272 1081.635975394237 293.0000067293156
1589 0.005 7.945 1 1010.24683662987 934.5823861104086 935.0422672856139 1095.028608373082 1095.810368366867 1096.61383753501 1061.012768701594 466.9170159296198 1081.633805152625 293.000006718443
1590 0.005 7.95 1 1010.252631421748 934.5918947692636 935.0517762015016 1095.030985746089 1095.81255544957 1096.6156300708 1061.014053072784 466.960384126496 1081.636726018126 293.0000067302712
1591 0.005 7.955 1 1010.256811145259 934.6013763940615 935.061259692709 1095.02937997112 1095.811443316737 1096.61480166849 1061.015057702313 467.0036873359367 1081.634911470456 293.0000067152953
1592 0.005 7.96 1 1010.261833970095 934.6108393961833 935.0707237436861 1095.030542972743 1095.812058273788 1096.615036407269 1061.016173594116 467.0469286758956 1081.636199771173 293.0000067293336
1593 0.005 7.965 1 1010.26583056743 934.6202761136707 935.0801625799947 1095.028621254118 1095.81037739005 1096.613838233248 1061.016925163406 467.0901015664558 1081.634023402631 293.0000067184571
1594 0.005 7.97 1 1010.271580666447 934.6296994191855 935.0895860611878 1095.030997143226 1095.812564189479 1096.615631840465 1061.018196595005 467.1332146255825 1081.636940314177 293.0000067302351
1595 0.005 7.975000000000001 1 1010.275718597975 934.6390959361523 935.098984361407 1095.029395257658 1095.811455410057 1096.614805422326 1061.019191969471 467.1762642327841 1081.635129134963 293.0000067152562
1596 0.005 7.98 1 1010.280698645461 934.6484740574057 935.1083634573383 1095.030557932429 1095.812069498032 1096.615039322848 1061.020299796342 467.2192484414244 1081.63641628338 293.000006729313
1597 0.005 7.985 1 1010.284653399501 934.6578261583136 935.11771758959 1095.028637953645 1095.810390060069 1096.61384292847 1061.021045162963 467.2621710022061 1081.634239168501 293.0000067184482
1598 0.005 7.99 1 1010.290362518708 934.6671650524069 935.1270565858566 1095.031014423126 1095.812577065212 1096.615635618677 1061.022309799567 467.3050334962911 1081.637157794069 293.0000067302188
1599 0.005 7.995 1 1010.294458706115 934.6764773867295 935.1363706344911 1095.0294104445 1095.811466483212 1096.614808265222 1061.023296170678 467.3478329755599 1081.635345845615 293.0000067152277
1600 0.005 8 1 1010.29939605893 934.6857715633015 935.145665707634 1095.030572761494 1095.812080665424 1096.615042040329 1061.024394625871 467.3905719198004 1081.636630599984 293.0000067292482
1601 0.005 8.005000000000001 1 1010.303308319392 934.6950399480975 935.1549360494745 1095.02865100046 1095.810399559868 1096.613844362945 1061.025129337392 467.4332477291576 1081.634453083809 293.0000067184126
1602 0.005 8.01 1 1010.308981991163 934.7042953966455 935.1641915079661 1095.031026167633 1095.812586049827 1096.615637479062 1061.026383062197 467.4758630971124 1081.637367796538 293.0000067302009
1603 0.005 8.015000000000001 1 1010.313044340942 934.7135245203997 935.1734222542699 1095.029425653437 1095.811478333833 1096.614811710673 1061.02736157197 467.5184150204161 1081.635557379546 293.0000067152334
1604 0.005 8.02 1 1010.317937664138 934.7227357020538 935.1826342549514 1095.030587686685 1095.812091613598 1096.615044745381 1061.028452594419 467.5609068339035 1081.636841561975 293.0000067292767
1605 0.005 8.025 1 1010.321812807862 934.7319213226826 935.1918217569788 1095.028667086527 1095.810411822719 1096.613848954034 1061.029179463309 467.6033353290905 1081.634667577448 293.000006718405
1606 0.005 8.029999999999999 1 1010.32743672396 934.7410942712511 935.2009946248683 1095.031041914562 1095.812598130392 1096.615641570795 1061.030425823105 467.6457042490953 1081.637583095731 293.0000067301971
1607 0.005 8.035 1 1010.33145284001 934.750241124276 935.2101430117264 1095.029439421991 1095.811488887346 1096.614814303608 1061.031394214454 467.688011348159 1081.635767661018 293.0000067152257
1608 0.005 8.040000000000001 1 1010.336303120065 934.7593703195596 935.2192729190709 1095.030602602507 1095.812102903743 1096.615047599486 1061.032475888952 467.7302571563226 1081.637053474496 293.0000067292679
1609 0.005 8.045 1 1010.340136164944 934.768474171649 935.2283785543018 1095.028681327401 1095.81042240134 1096.613851530281 1061.033194065861 467.7724408020511 1081.634875817677 293.0000067183857
1610 0.005 8.050000000000001 1 1010.345719894931 934.777565597167 935.237469800477 1095.031056545963 1095.812608877804 1096.615643943584 1061.034432350505 467.8145648855829 1081.637790566703 293.0000067301614
1611 0.005 8.055 1 1010.34969470387 934.7866311122102 935.2465367774008 1095.029453412159 1095.811499439665 1096.614817110201 1061.035391716054 467.8566233251082 1081.635974658336 293.0000067152084
1612 0.005 8.06 1 1010.354504469286 934.7956791647746 935.2555854777585 1095.030614234734 1095.812111394103 1096.615048869154 1061.036463617989 467.8986235463647 1081.637260635662 293.0000067292463
1613 0.005 8.065 1 1010.358296964924 934.8047021526603 935.2646101587519 1095.028696751291 1095.810434663598 1096.613855760058 1061.037173442132 467.9405632678892 1081.635083328929 293.0000067183598
1614 0.005 8.07 1 1010.363840125057 934.8137129053 935.2736206626482 1095.031071998379 1095.812620622864 1096.615647477558 1061.038403124603 467.9824441041202 1081.638000434892 293.0000067301326
1615 0.005 8.074999999999999 1 1010.367775423744 934.8226980817167 935.2826071821195 1095.02946723398 1095.811509277795 1096.614819367294 1061.039354356592 468.0242627806698 1081.636186332547 293.000006715164
1616 0.005 8.08 1 1010.372544835628 934.8316660409764 935.2915756711949 1095.030629092711 1095.812123045237 1096.615052684885 1061.040417882973 468.0660219726852 1081.637468640424 293.000006729227
1617 0.005 8.085000000000001 1 1010.376296958298 934.8406091346473 935.3005203657459 1095.028709558034 1095.810443758281 1096.613856956566 1061.041119295935 468.1077189973295 1081.63528922131 293.0000067183609
1618 0.005 8.09 1 1010.381801311386 934.849540227296 935.3094511159787 1095.0310873626 1095.812632283118 1096.615650597824 1061.042341376868 468.1493574342252 1081.638207381498 293.0000067301415
1619 0.005 8.095000000000001 1 1010.385695301581 934.8584457982806 935.3183580067615 1095.029480418486 1095.811519161595 1096.614821657553 1061.043282520955 468.190934294889 1081.636390185561 293.0000067151627
1620 0.005 8.1 1 1010.39042428109 934.8673344338024 935.3272471081406 1095.030641160568 1095.812132216266 1096.615054918928 1061.044337869967 468.2324526477422 1081.637672149062 293.0000067292185
1621 0.005 8.105 1 1010.394137266978 934.8761984376965 935.3361126439105 1095.028724606238 1095.810455903156 1096.613861716915 1061.04503147404 468.273909703191 1081.635494325518 293.0000067183283
1622 0.005 8.109999999999999 1 1010.399601312252 934.8850506305613 935.3449644372894 1095.031101650525 1095.81264316897 1096.615653356294 1061.046244936573 468.3153078985547 1081.638408292633 293.0000067301245
1623 0.005 8.115 1 1010.403457237864 934.8938776536725 935.3537926636745 1095.029494958661 1095.811529837726 1096.614824359139 1061.047178716562 468.3566445377724 1081.636592629005 293.0000067151398
1624 0.005 8.120000000000001 1 1010.408147344769 934.9026879018102 935.3626032999291 1095.030657309107 1095.812144512302 1096.615059209635 1061.048226430813 468.3979232911428 1081.637875481773 293.0000067291944
1625 0.005 8.125 1 1010.411821528111 934.9114738598749 935.3713906579076 1095.028738275956 1095.810465175953 1096.61386277382 1061.048912124375 468.4391412486369 1081.635698578337 293.0000067183101
1626 0.005 8.130000000000001 1 1010.417245504054 934.9202482032623 935.3801644904189 1095.031112809444 1095.812651915704 1096.615655710966 1061.050115966321 468.4803007538364 1081.638611355536 293.0000067300978
1627 0.005 8.135 1 1010.42106256658 934.9289976134685 935.3889149968817 1095.02950990039 1095.811541746927 1096.614828537568 1061.051041742057 468.5213988287986 1081.636795363825 293.0000067151291
1628 0.005 8.140000000000001 1 1010.425714315801 934.9377304734138 935.3976481463665 1095.030671413406 1095.812154912453 1096.615061485131 1061.052081309171 468.5624390190349 1081.638079414284 293.0000067291617
1629 0.005 8.145 1 1010.429349607891 934.9464391689124 935.4063581825818 1095.028752375702 1095.810475916219 1096.613865963568 1061.052759870729 468.6034190970868 1081.635899418635 293.0000067182958
1630 0.005 8.15 1 1010.434736215544 934.9551364392903 935.4150548939685 1095.031128559724 1095.812663939515 1096.615659495395 1061.05395659011 468.6443440581337 1081.638814835114 293.000006730071
1631 0.005 8.154999999999999 1 1010.438514673734 934.9638090164322 935.4237284970349 1095.029522281569 1095.811550485346 1096.614829694378 1061.054873882712 468.6852074902033 1081.636997618306 293.0000067150883
1632 0.005 8.16 1 1010.443127043355 934.9724652066585 935.4323849254669 1095.030684265935 1095.812164865276 1096.615064421648 1061.055903276838 468.7260128480287 1081.638278722411 293.0000067291714
1633 0.005 8.165000000000001 1 1010.446722782818 934.9810973898444 935.4410184190319 1095.028764176857 1095.810484673251 1096.613867663639 1061.056571688724 468.766757754645 1081.63609545092 293.0000067182971
1634 0.005 8.17 1 1010.452072230337 934.9897183789091 935.4496388030814 1095.031142797689 1095.812674933044 1096.615662416117 1061.057760969303 468.807444933491 1081.639013253586 293.0000067300585
1635 0.005 8.175000000000001 1 1010.455812859284 934.9983149024764 935.4582362944884 1095.029537601263 1095.811562134598 1096.614833606191 1061.058672843217 468.8480716311547 1081.637195291162 293.0000067150754
1636 0.005 8.18 1 1010.460386237977 935.0068953090606 935.4668168519934 1095.030695181937 1095.812172308776 1096.6150653296 1061.059694290786 468.8886410382151 1081.638472864485 293.0000067291279
1637 0.005 8.185 1 1010.463946759832 935.0154519715709 935.4753747227605 1095.028780316877 1095.810497435019 1096.613872910433 1061.060355526383 468.9291507517464 1081.636296307033 293.000006718271
1638 0.005 8.19 1 1010.469258060052 935.023997648939 935.4839196972464 1095.031157242497 1095.812685788135 1096.615664917628 1061.061536235843 468.9696032072227 1081.639211973712 293.0000067300491
1639 0.005 8.195 1 1010.472955525193 935.0325189537288 935.4924419278491 1095.029550068556 1095.811571338392 1096.614835378204 1061.062439117941 469.0099959293524 1081.637391187138 293.0000067150478
1640 0.005 8.199999999999999 1 1010.477494217241 935.0410243803697 935.5009474450032 1095.030709553811 1095.81218333771 1096.615068952791 1061.063453247956 469.0503317637984 1081.638668686061 293.0000067291101
1641 0.005 8.205 1 1010.481013251328 935.0495061867471 935.5094304294807 1095.028793047896 1095.810506465154 1096.613874595818 1061.064104744225 469.090608219681 1081.636492885798 293.0000067182214
1642 0.005 8.210000000000001 1 1010.486289396548 935.0579772842791 935.5179007592071 1095.031169859365 1095.812695331803 1096.615667163935 1061.065278053024 469.1308275298251 1081.63940470383 293.0000067300314
1643 0.005 8.215 1 1010.489952569689 935.066424196331 935.5263485375951 1095.029565587743 1095.811583442355 1096.614839624129 1061.066172519722 469.1709881917577 1081.637589871408 293.0000067150551
1644 0.005 8.220000000000001 1 1010.49446041837 935.0748553156019 935.534779747395 1095.030722171657 1095.812191873285 1096.61507014349 1061.067178627125 469.2110922946981 1081.638866956068 293.000006729114
1645 0.005 8.225 1 1010.497938445488 935.0832629914975 935.5431885855592 1095.02880624816 1095.810516901632 1096.613878088467 1061.067821887753 469.2511372853545 1081.63668639857 293.0000067182327
1646 0.005 8.23 1 1010.503182278294 935.0916601241042 935.5515849472199 1095.031182387225 1095.812704615583 1096.615669872964 1061.068988913918 469.2911259780985 1081.639599725017 293.0000067300143
1647 0.005 8.234999999999999 1 1010.506803171957 935.1000332588462 935.5599589293936 1095.029578441401 1095.811593726257 1096.614842502313 1061.069873454298 469.3310548147139 1081.637782370577 293.0000067150476
1648 0.005 8.24 1 1010.51127406544 935.1083909083761 935.5683165951665 1095.03073839474 1095.812204312352 1096.615074302151 1061.070874834613 469.3709279332003 1081.639060671902 293.000006729107
1649 0.005 8.245000000000001 1 1010.514713302269 935.1167253150035 935.5766520906219 1095.028817977712 1095.810525316169 1096.613879523842 1061.071509084062 469.4107425393128 1081.636877788124 293.0000067182087
1650 0.005 8.25 1 1010.519921056901 935.1250494189308 935.5849753376576 1095.031195881121 1095.812714658605 1096.615671918112 1061.072668294166 469.4505012875348 1081.63979293033 293.0000067299692
1651 0.005 8.255000000000001 1 1010.523506345871 935.1333497610318 935.5932764350265 1095.029592371849 1095.811603827284 1096.614845738304 1061.073546385981 469.490201204077 1081.637975198768 293.0000067150174
1652 0.005 8.26 1 1010.52793984832 935.1416347518823 935.601561381251 1095.030750399483 1095.812213010764 1096.615076328594 1061.074538695738 469.5298459698766 1081.639251798417 293.0000067290729
1653 0.005 8.265000000000001 1 1010.531343776508 935.1498967511825 935.6098243877204 1095.028832045132 1095.810536027777 1096.613882902376 1061.075165804369 469.5694349340149 1081.637069789639 293.0000067182128
1654 0.005 8.27 1 1010.536514905802 935.1581486369518 935.6180753406162 1095.031208154971 1095.812724473589 1096.615674955984 1061.076316951114 469.6089646929465 1081.639983148523 293.0000067299891
1655 0.005 8.275 1 1010.540063404854 935.1663769704322 935.6263043487492 1095.02960498855 1095.811613685607 1096.614848336174 1061.077185930146 469.6484365854068 1081.638163991745 293.0000067149825
1656 0.005 8.279999999999999 1 1010.544462003619 935.1745902310658 935.6345174600667 1095.030764849035 1095.812224165026 1096.615079792159 1061.078171337296 469.6878534838486 1081.639442622683 293.0000067290305
1657 0.005 8.285 1 1010.547828664779 935.1827806646286 935.6427088195186 1095.028842825638 1095.810543535297 1096.613883522506 1061.078789638544 469.727212755043 1081.637256190501 293.0000067181923
1658 0.005 8.290000000000001 1 1010.552963671159 935.1909611728897 935.650888320093 1095.031220780235 1095.812734303879 1096.615677958926 1061.079932991161 469.7665168798832 1081.640167777429 293.000006729942
1659 0.005 8.295 1 1010.556477553638 935.1991183342973 935.6590460822201 1095.0296187973 1095.811624105583 1096.614851185267 1061.080795787288 469.8057628828428 1081.63835117304 293.0000067149624
1660 0.005 8.300000000000001 1 1010.560841017856 935.2072606194552 935.6671881474385 1095.030777768678 1095.812233641651 1096.615082212896 1061.081774658614 469.8449540734146 1081.639629780202 293.0000067290268
1661 0.005 8.305 1 1010.564173377569 935.2153802529858 935.6753086438925 1095.028857894814 1095.810554907127 1096.613887677152 1061.082386229817 469.8840878993863 1081.63744750828 293.0000067181475
1662 0.005 8.31 1 1010.569272292232 935.2234901848029 935.6834174946725 1095.031234348727 1095.812744318658 1096.615680414325 1061.083521394437 469.9231670136277 1081.640358299947 293.0000067299524
1663 0.005 8.315 1 1010.572751344328 935.2315769585574 935.6915048009895 1095.029631110349 1095.8116329926 1096.614853097972 1061.084376723058 469.9621888484706 1081.638539049553 293.0000067149712
1664 0.005 8.32 1 1010.577078711309 935.2396490421935 935.6995765973904 1095.030790611812 1095.812244049916 1096.615085822275 1061.085346973314 470.0011560699541 1081.639817748339 293.0000067290288
1665 0.005 8.324999999999999 1 1010.580375641402 935.2476987196839 935.7076270510178 1095.02887018722 1095.810563924072 1096.613888974546 1061.085951296128 470.0400660428411 1081.637633472039 293.0000067181446
1666 0.005 8.33 1 1010.585440582327 935.255738967662 935.715666104198 1095.031246113631 1095.812753171515 1096.615682709808 1061.087077256805 470.0789216425266 1081.640543693266 293.0000067299472
1667 0.005 8.335000000000001 1 1010.588885061654 935.2637562599368 935.7236838242587 1095.029644236181 1095.811642988119 1096.614856034706 1061.087925190218 470.1177196571886 1081.638725343758 293.0000067149557
1668 0.005 8.34 1 1010.593177536642 935.2717590516182 935.7316862381142 1095.030802512388 1095.812252468174 1096.615087448177 1061.088888511589 470.1564635805681 1081.640001864558 293.0000067290081
1669 0.005 8.345000000000001 1 1010.596439484131 935.2797396079721 935.7396674903767 1095.028882557824 1095.810573954684 1096.613892856191 1061.089484467192 470.1951508398693 1081.637817511235 293.0000067181368
1670 0.005 8.35 1 1010.601469399822 935.2877108812771 935.7476375162439 1095.031259660168 1095.812763692815 1096.615685610059 1061.090605915268 470.2337840943572 1081.640728114029 293.0000067299058
1671 0.005 8.355 1 1010.604880036247 935.2956593978465 935.7555863994172 1095.029658017613 1095.811653066418 1096.614858700962 1061.091448658918 470.2723605245159 1081.638909744383 293.0000067149377
1672 0.005 8.359999999999999 1 1010.609137711171 935.3035936179867 935.7635201719692 1095.030814958494 1095.812261927812 1096.615090123467 1061.092404624916 470.3108830343187 1081.640184252012 293.0000067289838
1673 0.005 8.365 1 1010.612365608557 935.311505758207 935.7714329578188 1095.028895368611 1095.81058322966 1096.613894864991 1061.092992906026 470.3493490956951 1081.638001310519 293.000006718121
1674 0.005 8.370000000000001 1 1010.617361921112 935.3194087843023 935.7793346892894 1095.031272047773 1095.812772523404 1096.615687491917 1061.094107445009 470.3877616021408 1081.640910140378 293.0000067298895
1675 0.005 8.375 1 1010.620737576209 935.3272892268249 935.7872154514823 1095.02966925151 1095.811662011087 1096.614861240846 1061.094940395527 470.4261173794688 1081.639091993759 293.0000067149355
1676 0.005 8.380000000000001 1 1010.624961493341 935.3351555640946 935.7950812916229 1095.030827599482 1095.812271344954 1096.615092222086 1061.095888451095 470.4644197654779 1081.640367210773 293.0000067289896
1677 0.005 8.385 1 1010.628156211865 935.3430000249341 935.8029263359211 1095.028909318892 1095.810593841669 1096.613898806589 1061.096471112691 470.5026663878446 1081.638184480821 293.0000067180972
1678 0.005 8.390000000000001 1 1010.633118700215 935.3508355382039 935.8107605047144 1095.031284998104 1095.812782428153 1096.6156902561 1061.097579267646 470.5408582312508 1081.641094187223 293.0000067298781
1679 0.005 8.395 1 1010.636460880835 935.358648648717 935.8185738853246 1095.029682607741 1095.81167184044 1096.614863997173 1061.098405613679 470.5789942810737 1081.639275937943 293.0000067148991
1680 0.005 8.4 1 1010.640649513069 935.3664478519084 935.8263725289983 1095.030839085757 1095.812280210879 1096.615094763885 1061.099345264856 470.6170775727379 1081.640545601167 293.0000067289562
1681 0.005 8.404999999999999 1 1010.64381014155 935.3742253477276 935.8341505550509 1095.028919535018 1095.81060179984 1096.613900047585 1061.099920102179 470.6551048110885 1081.638362432914 293.0000067180813
1682 0.005 8.41 1 1010.648738664608 935.3819940508798 935.8419178674427 1095.031296742277 1095.812791605557 1096.615692527211 1061.101020271239 470.6930772532219 1081.641271740811 293.0000067298773
1683 0.005 8.415000000000001 1 1010.652048357616 935.3897405179684 935.8496645633078 1095.029695561786 1095.811681514684 1096.614866942213 1061.101839429989 470.7309951234017 1081.639454846605 293.0000067148757
1684 0.005 8.42 1 1010.656205160508 935.3974732323405 935.8573966888785 1095.030852013903 1095.812289498525 1096.615097165321 1061.102774247526 470.7688609819431 1081.640725230418 293.0000067289251
1685 0.005 8.425000000000001 1 1010.659331660562 935.4051844327122 935.8651083753705 1095.028932523403 1095.810611896361 1096.613903507732 1061.103341963305 470.8066704307863 1081.63853892291 293.000006718085
1686 0.005 8.43 1 1010.664228293166 935.4128870595833 935.8728095487685 1095.03131012705 1095.812801665939 1096.61569536978 1061.104435613055 470.8444280148039 1081.641450820661 293.0000067298564
1687 0.005 8.435 1 1010.667503607848 935.4205676359619 935.880490290493 1095.029706362894 1095.811689657989 1096.614868815901 1061.105247818504 470.8821302753378 1081.639629310995 293.0000067148906
1688 0.005 8.44 1 1010.671628367934 935.4282346707284 935.8881566618826 1095.030865372938 1095.81230015445 1096.615100972087 1061.106175284617 470.9197809891623 1081.640904545157 293.000006728916
1689 0.005 8.445 1 1010.674722410177 935.4358803484978 935.8958027668759 1095.028943834362 1095.810619319791 1096.613903960971 1061.106734890259 470.9573767614864 1081.638719200134 293.0000067180774
1690 0.005 8.449999999999999 1 1010.679585896528 935.4435176341486 935.9034385389929 1095.031321170699 1095.81280986059 1096.615697261034 1061.107821091074 470.9949198693425 1081.641629557166 293.0000067298298
1691 0.005 8.455 1 1010.682827088108 935.4511329765056 935.9110540147416 1095.029717257283 1095.811698463426 1096.61487175252 1061.108624868666 471.0324077591927 1081.639804653123 293.0000067148816
1692 0.005 8.460000000000001 1 1010.686920171024 935.4587350389921 935.9186553411356 1095.030878115313 1095.812309462221 1096.615102877362 1061.109545788045 471.0698440104655 1081.641081404958 293.0000067289326
1693 0.005 8.465 1 1010.689981840092 935.4663158891966 935.9262365666932 1095.028956876333 1095.81062940916 1096.613907673948 1061.110099239382 471.1072256901799 1081.638895331579 293.0000067180567
1694 0.005 8.470000000000001 1 1010.694812755093 935.4738884724072 935.9338076038584 1095.031334258413 1095.812820076172 1096.615700764254 1061.111179712243 471.1445579842232 1081.641803059296 293.0000067298321
1695 0.005 8.475 1 1010.698022676794 935.4814393519588 935.9413585535664 1095.029730765497 1095.81170846193 1096.614874495536 1061.111979163014 471.1818343964002 1081.639979818919 293.0000067148417
1696 0.005 8.48 1 1010.702082520826 935.4889770920061 935.9488955095643 1095.030889885289 1095.812318280673 1096.615105418899 1061.112892900653 471.2190588815485 1081.64125427508 293.0000067288964
1697 0.005 8.484999999999999 1 1010.705113031698 935.4964937704974 935.9564125242667 1095.028969812769 1095.81063887499 1096.613909877595 1061.113439343395 471.2562276868959 1081.639069706934 293.000006718039
1698 0.005 8.49 1 1010.709910820817 935.5040023753635 935.9639195288102 1095.031343646136 1095.812827020644 1096.615701807982 1061.11451029876 471.293345022476 1081.641975622572 293.0000067297985
1699 0.005 8.495000000000001 1 1010.713088694686 935.5114894615245 935.9714066278232 1095.029742591606 1095.811717753341 1096.614877254823 1061.115301848755 471.3304079529066 1081.640153644771 293.0000067148295
1700 0.005 8.5 1 1010.717117213029 935.518963498984 935.9788798616723 1095.030902338971 1095.812327464287 1096.615107637442 1061.116209923618 471.3674195063856 1081.641427305851 293.0000067288964
1701 0.005 8.505000000000001 1 1010.720115889921 935.5264167060512 935.9863333470436 1095.028981269063 1095.810647274638 1096.613912369737 1061.116751741711 471.4043775996441 1081.639243832825 293.0000067180446
1702 0.005 8.51 1 1010.72488195475 935.5338620292557 935.993777013211 1095.031356004884 1095.812836536494 1096.615704520272 1061.117817096824 471.4412844840405 1081.642148349626 293.0000067298224
1703 0.005 8.515000000000001 1 1010.728028138055 935.5412859783042 936.0012009284984 1095.029753541127 1095.811726078797 1096.614879501037 1061.118600406815 471.4781372792053 1081.640324925267 293.0000067148034
1704 0.005 8.52 1 1010.732025665051 935.5486971055473 936.0086111767827 1095.03091537343 1095.812337787132 1096.615111356372 1061.119501099789 471.5149391974535 1081.641599525713 293.0000067288674
1705 0.005 8.525 1 1010.73499195468 935.5560875885557 936.0160018681794 1095.028992529601 1095.810655462265 1096.613913742109 1061.120034603254 471.551687559125 1081.639412008338 293.0000067180183
1706 0.005 8.529999999999999 1 1010.739726274893 935.5634702745873 936.0233828623639 1095.031366288211 1095.812843864129 1096.615705934921 1061.121091843371 471.5883849810591 1081.642317592464 293.0000067298122
1707 0.005 8.535 1 1010.742841946531 935.5708317301821 936.0307442559432 1095.029765931528 1095.811735625343 1096.614882534547 1061.121869387558 471.625025820234 1081.640497007736 293.0000067147822
1708 0.005 8.540000000000001 1 1010.746808027694 935.5781804883275 936.0380921219969 1095.030926751378 1095.812346191737 1096.615113428659 1061.122764458854 471.661616916334 1081.64177237695 293.0000067288537
1709 0.005 8.545 1 1010.749743331448 935.585508753281 936.0454205780644 1095.029003536227 1095.810664166618 1096.613916592003 1061.123290994436 471.6981556637991 1081.639582368613 293.0000067179805
1710 0.005 8.550000000000001 1 1010.754445156803 935.5928294881177 936.0527395526377 1095.03137978229 1095.812854853327 1096.61571018888 1061.124342041672 471.7346439166046 1081.642486312079 293.0000067297801
1711 0.005 8.555 1 1010.7575319547 935.6001292071685 936.0600391307855 1095.029778946139 1095.811744434658 1096.614884020099 1061.125115473043 471.7710788797237 1081.640667816754 293.0000067147902
1712 0.005 8.56 1 1010.761465349182 935.6074163516822 936.0673253263964 1095.03093607467 1095.812353283147 1096.615114979892 1061.1260010304 471.8074643129344 1081.641937849397 293.0000067288405
1713 0.005 8.565 1 1010.764370955698 935.614683151177 936.0745922734063 1095.029015559576 1095.810673305592 1096.613919072279 1061.126520532422 471.8437967519951 1081.639751423827 293.0000067179764
1714 0.005 8.57 1 1010.769043168165 935.6219425616042 936.0818498862508 1095.031390928123 1095.812862871725 1096.615711820508 1061.127564716688 471.880078858571 1081.642656815422 293.0000067297606
1715 0.005 8.575000000000001 1 1010.772098064513 935.6291811238965 936.0890882650184 1095.029789833985 1095.811752985922 1096.61488685152 1061.128331771647 471.9163084285784 1081.640833518337 293.000006714772
1716 0.005 8.58 1 1010.776001869873 935.6364073223892 936.0963134521386 1095.030948125379 1095.81236224663 1096.615117440988 1061.129212239917 471.9524880107448 1081.642105630138 293.0000067288115
1717 0.005 8.585000000000001 1 1010.778876132989 935.6436132529485 936.1035195050382 1095.0290271132 1095.810681959571 1096.613921510298 1061.129725061233 471.988614893926 1081.639918807417 293.0000067179439
1718 0.005 8.59 1 1010.783518430219 935.6508116231842 936.1107161940228 1095.031404067466 1095.812872878736 1096.615715064337 1061.130763596565 472.0246912412999 1081.642823889046 293.0000067297436
1719 0.005 8.595000000000001 1 1010.786542204758 935.6579892332305 936.1178937218992 1095.029801917564 1095.811761712245 1096.614888953795 1061.13152408122 472.0607150653512 1081.640999762632 293.0000067147622
1720 0.005 8.6 1 1010.790415178414 935.6651546397792 936.1250581829333 1095.030959169763 1095.812370525436 1096.61512013835 1061.132397160494 472.0966894696427 1081.642271860288 293.0000067288137
1721 0.005 8.605 1 1010.793259756127 935.6722999745758 936.1322036655698 1095.029040141468 1095.8106921148 1096.613924921114 1061.132902554085 472.1326115854884 1081.64008695409 293.0000067179659
1722 0.005 8.609999999999999 1 1010.797871517278 935.6794382293973 936.1393401079243 1095.031414371467 1095.812880264097 1096.615715889366 1061.133936108286 472.1684842186646 1081.642989049446 293.0000067297348
1723 0.005 8.615 1 1010.800865246812 935.6865558959721 936.1464575855597 1095.029812281712 1095.811769780695 1096.614891504603 1061.13468807871 472.2043055198812 1081.641165423936 293.0000067147483
1724 0.005 8.620000000000001 1 1010.804710191758 935.6936615633288 936.1535621959222 1095.03097202508 1095.812380160524 1096.615123184561 1061.135556875728 472.2400766980593 1081.642437717074 293.0000067288074
1725 0.005 8.625 1 1010.807521120032 935.7007473071773 936.160647995317 1095.029049601954 1095.810699240626 1096.613926292015 1061.136053778467 472.2757968091649 1081.640249027002 293.0000067179475
1726 0.005 8.630000000000001 1 1010.812108527809 935.7078262464762 936.167725000412 1095.03142856344 1095.812890826032 1096.615719679648 1061.137085160969 472.3114678235359 1081.643156109433 293.0000067297459
1727 0.005 8.635 1 1010.815067124623 935.7148847328316 936.1747831953085 1095.029820234324 1095.811775880453 1096.614892153465 1061.137825376783 472.3470865344086 1081.64132638067 293.0000067147419
1728 0.005 8.640000000000001 1 1010.818884270092 935.7219313423312 936.1818286824064 1095.030984029305 1095.812389880884 1096.615126715496 1061.13868952902 472.3826564160401 1081.642600027153 293.0000067288083
1729 0.005 8.645 1 1010.82166676165 935.7289582534092 936.1888555576776 1095.029061891054 1095.810708188944 1096.613928647579 1061.139181277756 472.4181744937756 1081.640413151636 293.0000067179146
1730 0.005 8.65 1 1010.826224895562 935.7359783867618 936.1958737311359 1095.031439597606 1095.812898459009 1096.615721238103 1061.140206038412 472.4536439081708 1081.643320286191 293.0000067297201
1731 0.005 8.654999999999999 1 1010.829153746124 935.7429782338799 936.2028732493154 1095.02983088006 1095.81178416707 1096.614894700207 1061.14094044371 472.4890610148669 1081.641489169055 293.0000067147403
1732 0.005 8.66 1 1010.832940938112 935.7499663481432 936.2098602062089 1095.030993841602 1095.812397100414 1096.615128076429 1061.141797174042 472.5244306648333 1081.642761233662 293.0000067288328
1733 0.005 8.665000000000001 1 1010.835694222124 935.756934899846 936.2168286946421 1095.029072913026 1095.810716859083 1096.613931819445 1061.142282553735 472.559748761267 1081.640573553877 293.0000067179325
1734 0.005 8.67 1 1010.840223821067 935.763896913695 936.2237886814254 1095.031452535388 1095.812908809085 1096.615724649765 1061.143302004855 472.5950183161659 1081.643484004932 293.0000067297082
1735 0.005 8.675000000000001 1 1010.843122945944 935.7708387982092 936.2307301791502 1095.029841681747 1095.811791523765 1096.614895681671 1061.144030030975 472.6302361334624 1081.64165142907 293.0000067147252
1736 0.005 8.68 1 1010.846882502432 935.7777691181278 936.2376592780793 1095.031005865357 1095.812405895751 1096.615130784834 1061.144881910001 472.665405613102 1081.642925257577 293.0000067288024
1737 0.005 8.685 1 1010.849605494997 935.7846800154094 936.2445700563439 1095.029081157953 1095.810722705601 1096.61393237025 1061.145360029019 472.7005237138025 1081.640733644083 293.0000067179342
1738 0.005 8.69 1 1010.854106220359 935.7915845025013 936.2514724753036 1095.031463218201 1095.812917500825 1096.615728057027 1061.146372654688 472.7355938233458 1081.643643037507 293.0000067297123
1739 0.005 8.695 1 1010.856978383648 935.7984690526878 936.2583565830719 1095.029855942518 1095.811802443559 1096.614899691454 1061.147097328084 472.7706126145625 1081.64181409334 293.0000067146898
1740 0.005 8.700000000000001 1 1010.860707294143 935.8053421652206 936.2652284299735 1095.031015279172 1095.8124125745 1096.615131807163 1061.147942622805 472.8055836252907 1081.643082943227 293.0000067287679
1741 0.005 8.705 1 1010.863402700169 935.8121960278405 936.2720821247079 1095.029093463996 1095.81073227672 1096.613936017719 1061.148414679545 472.840504070817 1081.640894730822 293.0000067178852
1742 0.005 8.710000000000001 1 1010.867874175164 935.8190436323779 936.2789276113062 1095.031474409906 1095.812925945316 1096.615730298735 1061.149420861433 472.8753767635753 1081.64380094996 293.0000067296863
1743 0.005 8.715 1 1010.870717815724 935.8258714266267 936.2857549223155 1095.029864638616 1095.811809033876 1096.614901232634 1061.150137330642 472.9101976120329 1081.641969472309 293.0000067146804
1744 0.005 8.720000000000001 1 1010.874419870252 935.8326879797072 936.2925701521106 1095.031028736868 1095.812423024157 1096.615135565769 1061.150977935299 472.9449712671116 1081.643242213579 293.0000067287333
1745 0.005 8.725 1 1010.877085903767 935.8394854233603 936.2993673745135 1095.029103893284 1095.810739355484 1096.61393668195 1061.1514433829 472.9796947010752 1081.641051947483 293.0000067178656
1746 0.005 8.73 1 1010.881530301969 935.8462767740937 936.3061565528934 1095.031484051963 1095.812932291548 1096.61573121743 1061.152443920997 473.0143706992839 1081.643960560563 293.0000067296665
1747 0.005 8.734999999999999 1 1010.884345309427 935.8530484637153 936.3129277075864 1095.029875990993 1095.811818304398 1096.614904963535 1061.15315455223 473.048996082596 1081.642128530517 293.0000067146563
1748 0.005 8.74 1 1010.888018922363 935.8598090270779 936.3196869123808 1095.031038853718 1095.812430486248 1096.615137063756 1061.15398939033 473.0835742598612 1081.643398686903 293.0000067287285
1749 0.005 8.745000000000001 1 1010.890657696587 935.8665505996846 936.3264282440974 1095.029116278987 1095.81074903207 1096.613940510064 1061.154450911373 473.1181028100632 1081.641208783034 293.0000067178493
1750 0.005 8.75 1 1010.895071933999 935.8732862013115 936.3331616530346 1095.03149465369 1095.812940984623 1096.615733901539 1061.155444800462 473.1525843288684 1081.644112510768 293.0000067296482
1751 0.005 8.755000000000001 1 1010.897859965159 935.8800022665857 936.3398771726361 1095.029886991947 1095.811825844605 1096.614906102583 1061.156149506663 473.1870152484667 1081.642283891473 293.0000067146484
1752 0.005 8.76 1 1010.901507093635 935.8867073526669 936.3465808805154 1095.031050445235 1095.812439223175 1096.615140462276 1061.156977243395 473.2213994680184 1081.643558411242 293.0000067287221
1753 0.005 8.765000000000001 1 1010.904117494701 935.893393636826 936.3532668797695 1095.029125920489 1095.810756005766 1096.613941873399 1061.157431014868 473.2557338408409 1081.64136542291 293.0000067178353
1754 0.005 8.77 1 1010.9085040203 935.9000740416112 936.3599450721138 1095.031504066112 1095.812947735953 1096.615735517989 1061.158418303928 473.2900214953565 1081.644267324009 293.0000067296343
1755 0.005 8.775 1 1010.911264224719 935.9067351131478 936.3666055457282 1095.029898068575 1095.811834824256 1096.614909820537 1061.159116988289 473.3242604867932 1081.6424380125 293.000006714638
1756 0.005 8.779999999999999 1 1010.914883878369 935.9133853595728 936.3732543662162 1095.031061690085 1095.812447265064 1096.615142041897 1061.159940872353 473.3584520946375 1081.643712748613 293.0000067287254
1757 0.005 8.785 1 1010.917467183412 935.9200169167751 936.3798856028255 1095.029137176901 1095.810764971671 1096.613945212776 1061.160390472182 473.3925940261096 1081.641519310898 293.0000067178527
1758 0.005 8.790000000000001 1 1010.921827592215 935.9266427924074 936.3865092115268 1095.031517738392 1095.812957940626 1096.615739005184 1061.161373769564 473.4266893432662 1081.644424266088 293.0000067296391
1759 0.005 8.795 1 1010.924559726179 935.9332494433038 936.3931152264684 1095.029908047754 1095.811841774216 1096.614911105396 1061.162066058894 473.4607345041151 1081.642591081669 293.0000067146543
1760 0.005 8.800000000000001 1 1010.928152841435 935.9398453979206 936.3997097216592 1095.03107383082 1095.812456743771 1096.615145431641 1061.162883626644 473.4947336120291 1081.643867537146 293.0000067287218
1761 0.005 8.805 1 1010.930707405116 935.946422794335 936.4062867666729 1095.029144927293 1095.810769669212 1096.613945171903 1061.163325553678 473.52868348828 1081.641669805598 293.0000067178406
1762 0.005 8.81 1 1010.935041409591 935.9529946661514 936.4128563315801 1095.031527707131 1095.812965664666 1096.615741791423 1061.164302774993 473.5625872161824 1081.644577763528 293.0000067296316
1763 0.005 8.815 1 1010.937747136347 935.9595474466356 936.4194084429432 1095.02992025797 1095.811851361479 1096.614914774731 1061.164990718398 473.5964412733672 1081.642744448965 293.000006714658
1764 0.005 8.82 1 1010.941313025496 935.9660896755998 936.4259491749508 1095.031083696094 1095.812463422255 1096.615146417227 1061.165802946385 473.6302495500891 1081.64401893642 293.0000067287056
1765 0.005 8.825000000000001 1 1010.943840504518 935.9726134752647 936.4324725934459 1095.029156385424 1095.810779137911 1096.613949209124 1061.166239114746 473.6640089382374 1081.641820585727 293.000006717832
1766 0.005 8.83 1 1010.948148246424 935.9791319249262 936.4389886885111 1095.031539475798 1095.812974795979 1096.615744573574 1061.167210887884 473.6977230134101 1081.644728892432 293.0000067296103
1767 0.005 8.835000000000001 1 1010.95082727669 935.985631423326 936.4454874719299 1095.029929743087 1095.811857832799 1096.61491566546 1061.167891983274 473.731387684566 1081.642897947523 293.0000067146238
1768 0.005 8.84 1 1010.954362157061 935.9921204445031 936.451974977262 1095.031092964098 1095.812470968561 1096.615149094121 1061.168695656764 473.7650067483913 1081.644168551798 293.0000067287115
1769 0.005 8.845000000000001 1 1010.956864423845 935.9985912532588 936.458445350584 1095.029167119364 1095.810786295545 1096.613950441626 1061.169128502009 473.7985778816306 1081.64197177933 293.000006717847
1770 0.005 8.85 1 1010.961143763394 936.005056807521 936.4649085185678 1095.031548917921 1095.81298189981 1096.615747137683 1061.17009289301 473.8321033285814 1081.644877212498 293.0000067296195
1771 0.005 8.855 1 1010.963799593588 936.011503555055 936.4713545225621 1095.029942403287 1095.811867120934 1096.614919025456 1061.170772050622 473.8655795128564 1081.643049589095 293.0000067145927
1772 0.005 8.859999999999999 1 1010.967307989512 936.017939977256 936.477789387116 1095.031102721807 1095.812478141585 1096.615150826886 1061.171568815669 473.8990106474078 1081.644316353579 293.0000067286937
1773 0.005 8.865 1 1010.969785904711 936.0243583296025 936.4842072646309 1095.029179152262 1095.810795466311 1096.613954327367 1061.171996625243 473.9323934866168 1081.642122122789 293.0000067178204
1774 0.005 8.870000000000001 1 1010.974039243639 936.0307715601656 936.4906180677433 1095.031559588074 1095.812989938694 1096.615749584088 1061.172954190826 473.9657312498927 1081.645030366536 293.0000067295895
1775 0.005 8.875 1 1010.976666995568 936.0371661222584 936.4970118466174 1095.029951254744 1095.81187353732 1096.614920297377 1061.173627731482 473.9990202417322 1081.643196406523 293.0000067145673
1776 0.005 8.880000000000001 1 1010.980150621993 936.0435504911951 936.503394619725 1095.031113912864 1095.812486525737 1096.615153606239 1061.174419962868 474.0322643402228 1081.644465917564 293.0000067286837
1777 0.005 8.885 1 1010.98260277301 936.0499169249661 936.509760541986 1095.029189797227 1095.810802885031 1096.613955851041 1061.174843180062 474.0654604999006 1081.642272695324 293.0000067177995
1778 0.005 8.890000000000001 1 1010.986829071589 936.0562783690323 936.5161195262464 1095.031568685602 1095.812996061229 1096.615751115178 1061.175795175071 474.0986119911006 1081.645176668493 293.0000067295699
1779 0.005 8.895 1 1010.989431884889 936.0626212796725 936.5224616189896 1095.02996190331 1095.811882524514 1096.614924504282 1061.176462567161 474.1317149695573 1081.643343718089 293.0000067145748
1780 0.005 8.9 1 1010.99288904984 936.0689541219781 936.5287928355846 1095.031124504645 1095.812494153136 1096.615155270277 1061.177248687014 474.1647732132026 1081.64461161547 293.0000067286607
1781 0.005 8.904999999999999 1 1010.995316161381 936.0752691574297 936.535107333807 1095.029201403964 1095.810811728215 1096.613959600267 1061.17766659946 474.1977836699431 1081.642420704663 293.0000067177829
1782 0.005 8.91 1 1010.999516710561 936.0815793297993 936.5414150150851 1095.031580400906 1095.81300503436 1096.615754305392 1061.178614108861 474.230749677471 1081.645323538197 293.0000067295477
1783 0.005 8.915000000000001 1 1011.002093765896 936.0878710945423 936.5477059350976 1095.029971656463 1095.811888680695 1096.614925267125 1061.179275618922 474.263667479738 1081.643491667503 293.0000067145518
1784 0.005 8.92 1 1011.005525274064 936.0941529283493 936.5539861150892 1095.031134250865 1095.812501798104 1096.615158521158 1061.180055722002 474.2965408951277 1081.644759600495 293.0000067286497
1785 0.005 8.925000000000001 1 1011.007926864793 936.1004170883507 936.5602497068446 1095.029211319726 1095.810818797369 1096.6139609869 1061.180468618774 474.3293669422399 1081.642566873099 293.0000067177473
1786 0.005 8.93 1 1011.012102130027 936.1066765146132 936.5665066132079 1095.031590347359 1095.813011955743 1096.615756243044 1061.181410612476 474.3621488393501 1081.645469208645 293.0000067295385
1787 0.005 8.935 1 1011.014654407072 936.1129176714782 936.5727468933562 1095.029983572177 1095.811897524472 1096.614928940679 1061.18206804227 474.3948828280815 1081.64363965144 293.000006714533
1788 0.005 8.94 1 1011.018059850466 936.1191490296077 936.5789765659403 1095.031144185702 1095.812508763931 1096.615160585148 1061.182843004773 474.427574103144 1081.644905463834 293.0000067286431
1789 0.005 8.945 1 1011.020437016286 936.1253628464269 936.5851897762001 1095.02922210147 1095.810827200233 1096.613964499948 1061.183250472857 474.4602176628952 1081.642714024686 293.0000067177385
1790 0.005 8.950000000000001 1 1011.0245860462 936.1315720614101 936.5913964368048 1095.031600622269 1095.813019841085 1096.615759172979 1061.18418694125 474.4928169035168 1081.645612854155 293.0000067295436
1791 0.005 8.955 1 1011.027113277863 936.1377631342028 936.5975865995117 1095.029993294945 1095.811904236807 1096.614930258393 1061.184838127179 474.5253684314435 1081.643782739243 293.0000067145295
1792 0.005 8.960000000000001 1 1011.030495060259 936.1439445463755 936.6037662869019 1095.031155016764 1095.812516576256 1096.615163335617 1061.18560811605 474.5578764043812 1081.645052368665 293.0000067286233
1793 0.005 8.965 1 1011.03284579561 936.1501085297033 936.609929638296 1095.02923138407 1095.810833686187 1096.61396638054 1061.18600987849 474.5903375496118 1081.64285642892 293.0000067177248
1794 0.005 8.970000000000001 1 1011.036969867343 936.1562680334376 936.6160865618029 1095.031610352416 1095.813027083462 1096.615761668756 1061.18694035875 474.6227551046146 1081.645756431509 293.0000067295013
1795 0.005 8.975 1 1011.039473356486 936.1624094874056 936.6222270936892 1095.030005196289 1095.811913045722 1096.614934057223 1061.187588564336 474.6551237673209 1081.643927257873 293.0000067145065
1796 0.005 8.98 1 1011.042829365879 936.1685413985649 936.6283572686385 1095.031165394523 1095.81252413963 1096.61516592829 1061.188353369092 474.6874497423707 1081.645193113406 293.0000067285932
1797 0.005 8.984999999999999 1 1011.045155522389 936.1746560081546 936.6344712279349 1095.029243284401 1095.810842811657 1096.613970487736 1061.188751491604 474.7197294508221 1081.642998408908 293.0000067177173
1798 0.005 8.99 1 1011.049256740968 936.1807662309498 936.6405788679937 1095.031622795595 1095.813035875602 1096.615764985884 1061.189677226383 474.7519660511327 1081.64590218075 293.0000067295136
1799 0.005 8.995000000000001 1 1011.051734315958 936.1868585435544 936.6466702403912 1095.030014924082 1095.811919652351 1096.614935830041 1061.190318475691 474.7841557034347 1081.644070775526 293.0000067145283
1800 0.005 9 1 1011.05506629841 936.1929414424187 936.6527513795264 1095.031175726995 1095.812531257756 1096.615168612545 1061.191078103976 474.8163023868252 1081.645338020983 293.0000067286068
1801 0.005 9.005000000000001 1 1011.057366603051 936.1990071722824 936.6588164329889 1095.029250739049 1095.810847836121 1096.613971721246 1061.191468865558 474.8484029118081 1081.643140136255 293.000006717691
1802 0.005 9.01 1 1011.061442762265 936.2050687018645 936.6648753223047 1095.031631816306 1095.81304254242 1096.615767478707 1061.192389776878 474.8804605423005 1081.646042866058 293.0000067294745
1803 0.005 9.015000000000001 1 1011.063896959618 936.2111124437143 936.6709180782826 1095.030026644338 1095.811928495675 1096.614939700821 1061.193027464342 474.9124714744397 1081.644211065475 293.0000067144824
1804 0.005 9.02 1 1011.067204802474 936.2171468832191 936.6769507230664 1095.031186148684 1095.812538579316 1096.61517101871 1061.19378245411 474.9444393260359 1081.645478720132 293.0000067285689
1805 0.005 9.025 1 1011.069481585873 936.2231642675335 936.6829674011715 1095.029263042843 1095.810856829987 1096.613976061387 1061.194169606336 474.9763616835647 1081.643281760801 293.0000067176889
1806 0.005 9.029999999999999 1 1011.073533953058 936.229177567579 936.68897803768 1095.031643832667 1095.813050586578 1096.615770288482 1061.195087694051 475.0082415093378 1081.646184012198 293.0000067294765
1807 0.005 9.035 1 1011.075963250181 936.2351731989518 936.6949726562948 1095.030036100269 1095.811934928722 1096.61494220915 1061.195720618226 475.0400748818275 1081.644352600349 293.000006714458
1808 0.005 9.040000000000001 1 1011.079247181232 936.2411596661685 936.7009572964378 1095.031197639752 1095.812547155804 1096.615175539314 1061.196470712982 475.0718657759261 1081.645620661134 293.0000067285565
1809 0.005 9.045 1 1011.081499461963 936.2471291964724 936.7069260901098 1095.029272123507 1095.810862633462 1096.613977505963 1061.196851265198 475.1036111442828 1081.643422724273 293.000006717664
1810 0.005 9.050000000000001 1 1011.08552769231 936.2530948493868 936.7128890130423 1095.031652262481 1095.813056023693 1096.615772279059 1061.197761918354 475.1353140681105 1081.646324553026 293.0000067294373
1811 0.005 9.055 1 1011.087932720618 936.259042991403 936.7188360736984 1095.030046382934 1095.811942899167 1096.614946317942 1061.198390029702 475.1669707182663 1081.644490704261 293.0000067144497
1812 0.005 9.06 1 1011.091193093269 936.2649820383945 936.7247732534522 1095.031208350618 1095.812554447556 1096.615178219868 1061.199136603253 475.1985849606656 1081.645758856107 293.0000067285532
1813 0.005 9.065 1 1011.093422707645 936.2709042873424 936.7306947253776 1095.029284735299 1095.810871340815 1096.613981855837 1061.199515373738 475.2301539157168 1081.643563170421 293.0000067176459
1814 0.005 9.07 1 1011.097427035319 936.2768226580753 936.7366103781077 1095.03166409419 1095.813064692888 1096.615776969987 1061.200421127136 475.2616807679589 1081.646464382306 293.0000067294287
1815 0.005 9.075000000000001 1 1011.099809070549 936.2827236469127 936.7425102814324 1095.030056933827 1095.81194905748 1096.614948203618 1061.201044714072 475.2931617741932 1081.644631165486 293.0000067144381
1816 0.005 9.08 1 1011.103045684547 936.2886157340756 936.7484004662283 1095.031217713215 1095.812560214533 1096.615181065395 1061.201786703724 475.3246009024519 1081.645897712259 293.000006728514
1817 0.005 9.085000000000001 1 1011.105251964839 936.2944911277935 936.7542750507652 1095.029295538166 1095.810879011628 1096.613985760347 1061.202160300144 475.3559949485648 1081.643703582294 293.0000067176097
1818 0.005 9.09 1 1011.109231331476 936.3003627653716 936.7601439398107 1095.03167326808 1095.813070542246 1096.615779050384 1061.203062443304 475.3873462937735 1081.646601174107 293.0000067294036
1819 0.005 9.095000000000001 1 1011.111591312424 936.3062171821268 936.7659972257587 1095.030069445305 1095.811957904751 1096.614953397512 1061.203683808802 475.4186527121955 1081.644770839416 293.0000067143979
1820 0.005 9.1 1 1011.114804704968 936.3120628142797 936.7718409121568 1095.03122937589 1095.812567828529 1096.615184761494 1061.204421677499 475.4499177532871 1081.646037664407 293.000006728491
1821 0.005 9.105 1 1011.116987377682 936.3178918745838 936.7776691265045 1095.029305144949 1095.810884741116 1096.61398876816 1061.204789488269 475.4811379888373 1081.643840275332 293.0000067175667
1822 0.005 9.109999999999999 1 1011.12094520585 936.3237173078714 936.7834917727781 1095.0316859659 1095.813079663609 1096.615784460255 1061.205687172316 475.5123167796879 1081.646740937472 293.0000067293736
1823 0.005 9.115 1 1011.123280274023 936.3295255917758 936.7892989091417 1095.030078888094 1095.811963504004 1096.614956159456 1061.206302374982 475.5434498393445 1081.644906852489 293.000006714377
1824 0.005 9.120000000000001 1 1011.126471386768 936.3353252160057 936.7950965655627 1095.031241511303 1095.812576069022 1096.615189437438 1061.207035795255 475.5745417212856 1081.646177000246 293.0000067284573
1825 0.005 9.125 1 1011.128630068315 936.3411083770933 936.8008788573657 1095.029314982344 1095.810890690816 1096.613991518631 1061.207399757652 475.6055891405426 1081.643977841693 293.0000067175802
1826 0.005 9.130000000000001 1 1011.132565309629 936.3468880166638 936.806655691905 1095.031696567762 1095.813086136481 1096.615788070275 1061.20829259165 475.6365948236303 1081.646880004141 293.0000067293768
1827 0.005 9.135 1 1011.134878179743 936.3526506470848 936.8124171474 1095.030090131143 1095.811970990705 1096.614960577324 1061.208903877759 475.667555733233 1081.645047144718 293.0000067144016
1828 0.005 9.140000000000001 1 1011.138045160449 936.3584047041843 936.8181692188615 1095.031251767784 1095.812582410945 1096.61519318222 1061.209632908254 475.6984755504183 1081.646313202684 293.0000067284651
1829 0.005 9.145 1 1011.140182653938 936.3641424423478 936.8239060599027 1095.029328308383 1095.810899402297 1096.61399704202 1061.209993339279 475.7293527386867 1081.64411845753 293.0000067175876
1830 0.005 9.15 1 1011.144094492197 936.369876778663 936.8296375592276 1095.031708442369 1095.813093424552 1096.615792314608 1061.210883802621 475.7601882067641 1081.647017701006 293.0000067293772
1831 0.005 9.154999999999999 1 1011.146384462239 936.3755941836976 936.835353775296 1095.030101187378 1095.811977788307 1096.614964471662 1061.211490010358 475.7909796820102 1081.645185451024 293.0000067144179
1832 0.005 9.16 1 1011.149530038753 936.3813031533483 936.8410607340636 1095.031264063045 1095.812590543764 1096.61519816499 1061.212214479272 475.8217295015875 1081.646454695032 293.0000067285233
1833 0.005 9.165000000000001 1 1011.151644016009 936.3869958908076 936.846752561056 1095.029339182661 1095.810906136151 1096.614000578164 1061.212569914664 475.8524354495875 1081.644257857635 293.000006717626
1834 0.005 9.17 1 1011.155533381783 936.3926853432787 936.852439159604 1095.031718786608 1095.813098880803 1096.615795051776 1061.213455201154 475.8830999339612 1081.647157038543 293.0000067294213
1835 0.005 9.175000000000001 1 1011.157801796357 936.3983580057597 936.8581106005038 1095.030113895393 1095.811986157496 1096.614969937131 1061.21405689778 475.9137204420767 1081.6453263117 293.0000067144654
1836 0.005 9.18 1 1011.160925696304 936.4040223443845 936.8637729031927 1095.031276742546 1095.812598562228 1096.615202513933 1061.214775405744 475.9443002407601 1081.646598135282 293.0000067286084
1837 0.005 9.185 1 1011.163018532646 936.409670557744 936.8694201822316 1095.029353052413 1095.8109151463 1096.61400519671 1061.215124401138 475.9748363206205 1081.644403342424 293.0000067177926
1838 0.005 9.19 1 1011.166885964232 936.4153155800326 936.8750623347809 1095.031731038436 1095.813106569621 1096.615798285963 1061.216001102849 476.005329434556 1081.647306985211 293.0000067296248
1839 0.005 9.195 1 1011.16913138666 936.4209439015864 936.8806894288282 1095.030124954073 1095.811992908769 1096.614972553319 1061.216594997565 476.0357794833143 1081.645475405571 293.0000067146628
1840 0.005 9.200000000000001 1 1011.172232431673 936.4265639809618 936.8863074700284 1095.031288509788 1095.812606730009 1096.615206291583 1061.217306750263 476.0661891392703 1081.646747013755 293.0000067288237
1841 0.005 9.205 1 1011.174302555053 936.4321680430722 936.8919105908099 1095.029363413584 1095.81092208056 1096.614007516697 1061.217648591813 476.0965559961207 1081.644551663593 293.0000067180075
1842 0.005 9.210000000000001 1 1011.178146624086 936.4377690259341 936.8975086933723 1095.031741209365 1095.813113299231 1096.615800328074 1061.218518899105 476.1268823549312 1081.64744917438 293.000006729892
1843 0.005 9.215 1 1011.180370987421 936.4433534795421 936.9030918797313 1095.030136867766 1095.812001494489 1096.61497609999 1061.219107695642 476.1571654865609 1081.645619792414 293.0000067149714
1844 0.005 9.220000000000001 1 1011.183449099546 936.4489298111992 936.9086661349418 1095.031298497441 1095.812613214002 1096.615208132453 1061.219814800426 476.1874081781608 1081.646887339602 293.000006729158
1845 0.005 9.225 1 1011.185498026895 936.4544902544513 936.914225595709 1095.029374536072 1095.810929573723 1096.614009888724 1061.220152946844 476.2176083996546 1081.644691280786 293.0000067183253
1846 0.005 9.23 1 1011.189320980387 936.4600477337907 936.9197801560181 1095.031752892816 1095.813121724109 1096.615803509271 1061.221018703416 476.2477689385269 1081.647590351103 293.0000067302485
1847 0.005 9.234999999999999 1 1011.191521908251 936.4655887336289 936.9253198763298 1095.030145608499 1095.812007478854 1096.614977206895 1061.221601151096 476.2778861031014 1081.645755273033 293.0000067153273
1848 0.005 9.24 1 1011.194579867352 936.471121742299 936.9308507844373 1095.03130918057 1095.812620766947 1096.615210380379 1061.222302816396 476.3079629916993 1081.647026211918 293.0000067294887
1849 0.005 9.245000000000001 1 1011.196607042251 936.4766389597772 936.9363670052433 1095.029383843196 1095.810935853235 1096.614011646339 1061.222634971537 476.3379971985478 1081.644829082949 293.000006718661
1850 0.005 9.25 1 1011.200408054271 936.4821533128406 936.9418784198992 1095.031761955413 1095.81312809002 1096.615805386882 1061.223495434264 476.367991200473 1081.647726969954 293.0000067304797
1851 0.005 9.255000000000001 1 1011.202589542684 936.4876512961183 936.9473751085205 1095.030157370536 1095.812015496303 1096.614979790797 1061.224075969071 476.3979432281918 1081.64589521349 293.0000067155128
1852 0.005 9.26 1 1011.205624124442 936.4931413768946 936.9528630768534 1095.031317625287 1095.812626266234 1096.61521157089 1061.224771304127 476.4278548413753 1081.647159009149 293.0000067296126
1853 0.005 9.265000000000001 1 1011.207628902825 936.4986157223137 936.958336428219 1095.029391093091 1095.810940774896 1096.61401259717 1061.22509678343 476.4577239888204 1081.64496146345 293.0000067186874
1854 0.005 9.27 1 1011.211411459305 936.5040873602718 936.9638051125223 1095.031772107013 1095.813135493516 1096.615807990157 1061.225953560823 476.4875525389304 1081.647864030245 293.0000067303775
1855 0.005 9.275 1 1011.21356984931 936.5095427386394 936.9692591723606 1095.030166011928 1095.81202179463 1096.61498173618 1061.226527624859 476.5173387379447 1081.646029868041 293.0000067153242
1856 0.005 9.279999999999999 1 1011.216584387591 936.5149903159697 936.9747046199581 1095.031326787936 1095.812632620025 1096.615213262201 1061.227219250487 476.5470854233474 1081.647294563681 293.0000067292835
1857 0.005 9.285 1 1011.218567717292 936.5204223274986 936.9801355904962 1095.029399735912 1095.810946961131 1096.614014401383 1061.227539270945 476.576790658375 1081.645096123572 293.000006718301
1858 0.005 9.290000000000001 1 1011.222329219534 936.5258516946279 936.9855619816494 1095.031781206546 1095.813142155699 1096.615810335757 1061.228390619198 476.60645596757 1081.647998028044 293.0000067298913
1859 0.005 9.295 1 1011.224466091859 936.5312648986434 936.9909738496334 1095.030174882986 1095.812028627344 1096.614983967482 1061.22895867664 476.6360790820572 1081.64616142235 293.000006714797
1860 0.005 9.300000000000001 1 1011.227459285834 936.5366704111523 936.9963772126855 1095.031334829107 1095.812638557058 1096.615214382739 1061.229644497845 476.6656607317622 1081.647426664536 293.0000067286964
1861 0.005 9.305 1 1011.229422233654 936.5420604541777 937.0017661970556 1095.029409877203 1095.810954602649 1096.614017320655 1061.229962720171 476.6952014638348 1081.645227715557 293.0000067176372
1862 0.005 9.31 1 1011.233162474981 936.5474479300451 937.0071506907742 1095.031790479622 1095.813149750088 1096.615812923392 1061.230809183122 476.724702818048 1081.648128591478 293.0000067291858
1863 0.005 9.315 1 1011.23527906767 936.5528193870998 937.0125207827641 1095.030183955295 1095.812035340776 1096.614985456238 1061.231372704454 476.7541625122705 1081.646293042977 293.0000067140481
1864 0.005 9.32 1 1011.238250836377 936.5581832490531 937.0178824710187 1095.031343828923 1095.812645524751 1096.615216470599 1061.232052535538 476.7835828221107 1081.647555051732 293.0000067279747
1865 0.005 9.325000000000001 1 1011.240192177233 936.5635317293084 937.0232298755925 1095.029417744979 1095.810960780789 1096.614018444102 1061.232363880804 476.81296184385 1081.645352884915 293.0000067169578
1866 0.005 9.33 1 1011.243911700385 936.5688777453776 937.0285728931192 1095.031798215923 1095.813155031583 1096.615813639472 1061.233205720406 476.8423017023946 1081.64825526406 293.000006728544
1867 0.005 9.335000000000001 1 1011.246007785903 936.5742078214552 937.0339015990262 1095.030193242475 1095.812042968995 1096.614988077372 1061.233765254279 476.8716003076954 1081.646419872738 293.0000067134703
1868 0.005 9.34 1 1011.24895909674 936.5795304422719 937.0392220188044 1095.031352323327 1095.812652454026 1096.615218943067 1061.234442077067 476.9008597307426 1081.64768040172 293.0000067274785
1869 0.005 9.345000000000001 1 1011.250880422977 936.584837787613 937.0445282627709 1095.029426945806 1095.810967344533 1096.614019615058 1061.23474858954 476.9300780702023 1081.645481810977 293.0000067165323
1870 0.005 9.35 1 1011.254578837303 936.5901427975416 937.0498302379455 1095.031806486391 1095.813161596711 1096.61581543567 1061.235585583855 476.9592574247146 1081.648379271469 293.0000067282586
1871 0.005 9.355 1 1011.256654442425 936.5954319607673 937.0551180010639 1095.030201404767 1095.812048982884 1096.614989291163 1061.236139791151 476.9883946887417 1081.64654494108 293.0000067133025
1872 0.005 9.359999999999999 1 1011.2595856321 936.6007137195022 937.0603975509873 1095.031361718083 1095.812659308268 1096.615220427249 1061.236813589413 477.0174932349537 1081.647804938505 293.0000067274061
1873 0.005 9.365 1 1011.261486403318 936.6059802932302 937.0656630197619 1095.029434507533 1095.810973061929 1096.61402081253 1061.237116887912 477.046551298023 1081.645602781459 293.0000067165906
1874 0.005 9.370000000000001 1 1011.265164293594 936.6112446259167 937.07092431107 1095.031815135612 1095.813168403273 1096.615817651626 1061.237949139784 477.0755706751211 1081.648500380816 293.0000067284307
1875 0.005 9.375 1 1011.267220579503 936.6164931890097 937.0761714751915 1095.030210855429 1095.812056372001 1096.614991947478 1061.238498508604 477.1045454581964 1081.646667667749 293.0000067135671
1876 0.005 9.380000000000001 1 1011.270131456824 936.6217344567816 937.0814105266022 1095.031369228172 1095.812664924447 1096.615221583803 1061.239166434886 477.1334830019396 1081.647927798997 293.0000067277573
1877 0.005 9.385 1 1011.272011580487 936.6269606473487 937.0866355955515 1095.029442373933 1095.810979037863 1096.614021880996 1061.239463359903 477.1623807448851 1081.64572651611 293.0000067170243
1878 0.005 9.390000000000001 1 1011.27566951565 936.6321847214672 937.0918566002777 1095.031823227886 1095.813174639294 1096.615819340528 1061.240291332741 477.1912397667402 1081.648624902537 293.0000067289458
1879 0.005 9.395 1 1011.277704350271 936.6373931412365 937.0970635860648 1095.030218172182 1095.812061959814 1096.614993167062 1061.240836862766 477.2200583955458 1081.646786021399 293.0000067141214
1880 0.005 9.4 1 1011.280595770881 936.642594376446 937.1022625742534 1095.031378136378 1095.812671742344 1096.615223713304 1061.241501644344 477.2488389298529 1081.648047849253 293.000006728338
1881 0.005 9.404999999999999 1 1011.282456209014 936.6477806218161 937.1074476729463 1095.029451384522 1095.810986015011 1096.614024238138 1061.241794588099 477.2775793856603 1081.645846306905 293.0000067175882
1882 0.005 9.41 1 1011.286082978553 936.6529646879844 937.1126286898125 1095.031826875403 1095.813178432002 1096.6158194636 1061.242609302325 477.3062815519737 1081.648736269459 293.0000067293735
1883 0.005 9.415000000000001 1 1011.288116482292 936.6581333596755 937.1177959176454 1095.030232553683 1095.812071519461 1096.614996701532 1061.24316215246 477.3349423831658 1081.646915677375 293.0000067147166
1884 0.005 9.42 1 1011.290973424541 936.6632948157526 937.1229551231891 1095.031380290309 1095.812674648486 1096.615223537255 1061.243813897791 477.3635658576866 1081.648160787902 293.0000067286483
1885 0.005 9.425000000000001 1 1011.292828793053 936.6684414758845 937.1281006324172 1095.029464903917 1095.810994999897 1096.614027228925 1061.244112616026 477.3921486704621 1081.645974213321 293.0000067179911
1886 0.005 9.43 1 1011.29643036419 936.6735860086036 937.1332421048802 1095.031834763614 1095.813184532841 1096.615821404298 1061.2449182167 477.4206942586085 1081.648856796411 293.0000067296926
1887 0.005 9.435 1 1011.298442044393 936.6787152456958 937.1383698857508 1095.030240023672 1095.812076742881 1096.614997168443 1061.245465345641 477.4491985850048 1081.647035273457 293.0000067149791
1888 0.005 9.44 1 1011.301278713281 936.6838373687076 937.1434897409802 1095.031389085251 1095.812681408325 1096.615225986196 1061.246113684828 477.4776658026032 1081.648279952216 293.0000067288345
1889 0.005 9.445 1 1011.303114703014 936.6889447861109 937.1485959954313 1095.029472776084 1095.811000984472 1096.614028514025 1061.246407855474 477.5060925650255 1081.646093466123 293.0000067180695
1890 0.005 9.450000000000001 1 1011.306695715156 936.6940501688131 937.1536983012199 1095.031842825821 1095.813191054131 1096.615823246412 1061.247209236012 477.5344826118388 1081.648973645441 293.0000067296867
1891 0.005 9.455 1 1011.308688058574 936.6991403157172 937.1587869924889 1095.030249014153 1095.812083904681 1096.614999709098 1061.247751982183 477.5628327806705 1081.647153273841 293.0000067148623
1892 0.005 9.460000000000001 1 1011.311505517634 936.704223436605 937.1638678426118 1095.031396862405 1095.812686800254 1096.615226744522 1061.248394352864 477.5911457563525 1081.648400155392 293.0000067286433
1893 0.005 9.465 1 1011.313321263906 936.7092919439659 937.1689351803611 1095.029481289874 1095.811007277478 1096.614030335615 1061.248685728761 477.6194183847927 1081.646209841439 293.0000067178461
1894 0.005 9.470000000000001 1 1011.31688296725 936.7143585029744 937.1739986598801 1095.031849958322 1095.813195801398 1096.615823838281 1061.249483587342 477.6476544027025 1081.64909194404 293.0000067294498
1895 0.005 9.475 1 1011.31885547293 936.7194099606462 937.1790486378496 1095.030255228849 1095.812088562786 1096.615000598875 1061.250021352327 477.6758500155598 1081.647269853238 293.0000067146221
1896 0.005 9.48 1 1011.321653577968 936.7244545102518 937.1840908840549 1095.031405776203 1095.812694306245 1096.615229536734 1061.250659807476 477.7040087135414 1081.64851760139 293.0000067283927
1897 0.005 9.484999999999999 1 1011.323451160953 936.72948455113 937.1891197262391 1095.02949138001 1095.811015581307 1096.61403373543 1061.250947387254 477.7321272798536 1081.646328907729 293.0000067175832
1898 0.005 9.49 1 1011.32699323719 936.7345127486476 937.1941448134608 1095.031858780473 1095.813202036867 1096.615824864871 1061.251743372364 477.7602093825973 1081.649210203917 293.0000067291996
1899 0.005 9.495000000000001 1 1011.328946148776 936.7395259222069 937.1991564863813 1095.030263395479 1095.812094972075 1096.615002485767 1061.252276079487 477.7882508824346 1081.647385945437 293.0000067143752
1900 0.005 9.5 1 1011.331725248777 936.7445322507501 937.2041605043244 1095.031412932333 1095.812698988627 1096.615229967302 1061.252910118573 477.8162559634246 1081.648634219013 293.0000067281906
1901 0.005 9.505000000000001 1 1011.333502385242 936.7495241515714 937.2091511994272 1095.029496362402 1095.811019455238 1096.614034403754 1061.253191184552 477.8442212716058 1081.646443573558 293.0000067174094
1902 0.005 9.51 1 1011.337026163972 936.7545143070406 937.2141382355396 1095.031867505706 1095.813209421506 1096.615827608598 1061.253982740845 477.8721504138155 1081.64932460705 293.0000067290641
1903 0.005 9.515000000000001 1 1011.33896044321 936.7594895328747 937.2191119468475 1095.030271501277 1095.812100590529 1096.615003301171 1061.254512964595 477.9000384609185 1081.647501595099 293.0000067142998
1904 0.005 9.52 1 1011.341720914506 936.7644580192912 937.224078104549 1095.031422154208 1095.812706564733 1096.6152333291 1061.255143176428 477.9278905133672 1081.648751315359 293.0000067281387
1905 0.005 9.525 1 1011.343479070649 936.7694121655688 937.2290310314658 1095.029504895895 1095.811025620675 1096.614035643252 1061.255419687032 477.9557031706947 1081.646561644848 293.0000067173723
1906 0.005 9.529999999999999 1 1011.346983625209 936.7743646679392 937.2339803945398 1095.031875180968 1095.813214999083 1096.615828835914 1061.256206205404 477.9834799362148 1081.649441481734 293.0000067290819
1907 0.005 9.535 1 1011.348898355031 936.7793023364682 937.2389165278958 1095.030279168428 1095.812106501279 1096.615005275871 1061.256732113068 478.0112167964197 1081.647617611148 293.0000067143524
1908 0.005 9.540000000000001 1 1011.351639203072 936.7842333509795 937.2438451966624 1095.031427725078 1095.812710593723 1096.61523333897 1061.257357302155 478.0389175749345 1081.648862380527 293.0000067282102
1909 0.005 9.545 1 1011.353379329375 936.7891501272461 937.2487607289048 1095.029514142265 1095.81103282521 1096.614038416287 1061.257631532376 478.066579170487 1081.646674163357 293.0000067174773
1910 0.005 9.550000000000001 1 1011.356865731192 936.7940653346297 937.2536727862777 1095.031884810837 1095.813222421842 1096.615831222994 1061.258414752448 478.0942050502994 1081.649558082024 293.0000067291616
1911 0.005 9.555 1 1011.358761446956 936.7989657917237 937.258571694398 1095.030285616285 1095.812110995908 1096.615005498859 1061.258935405807 478.1217932480503 1081.647731567161 293.0000067144206
1912 0.005 9.56 1 1011.361483732943 936.8038596861345 937.2634632305377 1095.031436414578 1095.812717759826 1096.61523629167 1061.259557711586 478.1493448430345 1081.648976241024 293.0000067282832
1913 0.005 9.565 1 1011.363135620485 936.808719338834 937.2683288434239 1095.029510575832 1095.811033353713 1096.614037097502 1061.259723208863 478.1768617898292 1081.646770574727 293.0000067174372
1914 0.005 9.57 1 1011.366633692485 936.8135757680226 937.2731882789556 1095.031903002324 1095.813231106489 1096.615833424861 1061.260541329546 478.204343860932 1081.64968625811 293.0000067292133
1915 0.005 9.575000000000001 1 1011.368445340257 936.8184147164392 937.2780313041239 1095.030281077525 1095.812112282514 1096.615005978985 1061.26099409428 478.2317829390132 1081.647825683948 293.0000067143324
1916 0.005 9.58 1 1011.371176334638 936.8232464600125 937.282865566987 1095.031455111578 1095.812727550569 1096.615238813418 1061.261645866694 478.2591881544967 1081.649102210919 293.0000067283456
1917 0.005 9.585000000000001 1 1011.372820798706 936.8280616835423 937.2876840593008 1095.029516020406 1095.81103854146 1096.614038795638 1061.261854043428 478.2865530049751 1081.646880586148 293.0000067174258
1918 0.005 9.59 1 1011.376313705399 936.8328939916587 937.2925101078298 1095.031900892911 1095.813233807643 1096.615833776258 1061.262712672504 478.3138793920393 1081.649783025405 293.0000067291317
1919 0.005 9.595000000000001 1 1011.378182985155 936.8377125938041 937.2973246564399 1095.030300132581 1095.812121953922 1096.61500820256 1061.263238767529 478.3411678983465 1081.647952402362 293.0000067143489
1920 0.005 9.6 1 1011.380870999983 936.8425254238082 937.3021330088081 1095.03145053299 1095.812727911382 1096.615238019729 1061.263853666927 478.3684215494848 1081.649197460712 293.0000067282106
1921 0.005 9.605 1 1011.382556760596 936.8473248349699 937.3069293463136 1095.029537524651 1095.811051037827 1096.61404377475 1061.264117696677 478.3956382343862 1081.647011764288 293.0000067174652
1922 0.005 9.609999999999999 1 1011.385986682569 936.8521234091554 937.3117231811035 1095.031908292104 1095.813240165247 1096.61583610371 1061.264889805271 478.422819821836 1081.649894324592 293.0000067291396
1923 0.005 9.615 1 1011.387824544602 936.8569079139742 937.3165047605984 1095.030310276714 1095.812129623142 1096.615010833701 1061.265400408014 478.4499621870611 1081.648066485252 293.0000067143934
1924 0.005 9.620000000000001 1 1011.390487681448 936.8616864967162 937.3212797744609 1095.031456855526 1095.812732470004 1096.615238415397 1061.266009535069 478.4770692873175 1081.649309996273 293.0000067282584
1925 0.005 9.625 1 1011.392150870491 936.8664515539529 937.3260425026624 1095.029543361285 1095.811055578605 1096.614044870991 1061.266267716519 478.5041379027614 1081.647120183515 293.0000067175267
1926 0.005 9.630000000000001 1 1011.395561879239 936.871215743519 937.3308025645915 1095.031916936032 1095.813247164346 1096.615838793485 1061.267037717233 478.5311715379159 1081.650004222892 293.0000067292028
1927 0.005 9.635 1 1011.397382574755 936.8759658429526 937.3355502412384 1095.030318468908 1095.812135619545 1096.615012033325 1061.267544533269 478.5581662688473 1081.648180394873 293.0000067144421
1928 0.005 9.640000000000001 1 1011.400026902311 936.8807100064257 937.3402912525364 1095.031464515967 1095.812738424572 1096.615240362949 1061.26814902416 478.5851260050862 1081.649419172923 293.0000067283265
1929 0.005 9.645 1 1011.401672837742 936.8854406454236 937.345019914932 1095.0295506072 1095.811061058432 1096.614045966548 1061.268402994807 478.6120475275721 1081.647231020889 293.0000067176102
1930 0.005 9.65 1 1011.405067376565 936.8901704313953 937.3497458645376 1095.031924812826 1095.813253274858 1096.615840567091 1061.269167995355 478.6389345348138 1081.650115774244 293.0000067292972
1931 0.005 9.654999999999999 1 1011.406802024898 936.8948661585489 937.3544465358764 1095.030316281117 1095.812137196139 1096.615011700474 1061.269566817024 478.665786083386 1081.648273368041 293.0000067144319
1932 0.005 9.66 1 1011.409468278544 936.8995736177059 937.3591501252916 1095.031471795389 1095.8127425739 1096.61524064074 1061.270246054203 478.6925988386797 1081.649531655242 293.0000067283221
1933 0.005 9.665000000000001 1 1011.411108100493 936.9042679205328 937.3638419622247 1095.029558151868 1095.811067181911 1096.614048200358 1061.27051142206 478.7193754444869 1081.647341745434 293.0000067175793
1934 0.005 9.67 1 1011.414487398218 936.9089615833971 937.3685313859186 1095.031930787819 1095.813258147708 1096.61584179738 1061.27127206439 478.7461173066569 1081.650223284275 293.0000067292499
1935 0.005 9.675000000000001 1 1011.416276586642 936.9136413303975 937.3732086332003 1095.03033467296 1095.812147841927 1096.615015191792 1061.27177118122 478.7728208080372 1081.648398123482 293.0000067144764
1936 0.005 9.68 1 1011.418888357498 936.918315306939 937.3778794028176 1095.031479375889 1095.812749184777 1096.615242552407 1061.272369566526 478.7994897513503 1081.649639862808 293.0000067283618
1937 0.005 9.685 1 1011.420501013411 936.9229759214988 937.3825379902709 1095.029565937216 1095.811072081152 1096.614048818292 1061.272617430862 478.8261212782174 1081.647451515177 293.0000067175944
1938 0.005 9.69 1 1011.423860428315 936.9276358482321 937.3871940432624 1095.031937032815 1095.813262799874 1096.615842949323 1061.273373172541 478.8527184021975 1081.650331717471 293.0000067292718
1939 0.005 9.695 1 1011.425629821347 936.9322818324047 937.3918378306398 1095.03034173613 1095.812153694192 1096.615017244405 1061.273868562251 478.8792849065451 1081.648507414617 293.0000067144736
1940 0.005 9.700000000000001 1 1011.42822271859 936.9369220822816 937.3964751157275 1095.031486616055 1095.812754682052 1096.615243838187 1061.274462688625 478.9058139222241 1081.649746612083 293.0000067283298
1941 0.005 9.705 1 1011.429817604818 936.941548996621 937.4011002068945 1095.02957437031 1095.811078845649 1096.614051174625 1061.274707248696 478.9323040776731 1081.647558763992 293.0000067175977
1942 0.005 9.710000000000001 1 1011.433158724784 936.94617523254 937.4057227498814 1095.031945049521 1095.813268751635 1096.615844321198 1061.275459086629 478.9587591148003 1081.650438898774 293.0000067292551
1943 0.005 9.715 1 1011.434910218953 936.9507875839038 937.4103330465845 1095.030347685949 1095.81215791396 1096.615017702241 1061.275950326169 478.9851754681911 1081.648614244611 293.0000067144529
1944 0.005 9.720000000000001 1 1011.437487242978 936.9553942121156 937.4149368465854 1095.031494641305 1095.812761015454 1096.615246307805 1061.276539924103 479.0115572663033 1081.649856540598 293.0000067282782
1945 0.005 9.725 1 1011.439065169236 936.959987590458 937.4195284975816 1095.029582674054 1095.811085280467 1096.614053416994 1061.276780767528 479.0379020397617 1081.647668194979 293.0000067175326
1946 0.005 9.73 1 1011.442388238125 936.964580327627 937.4241176260848 1095.03195162844 1095.813273719454 1096.615845355783 1061.277529367643 479.0642128739701 1081.65054448981 293.0000067292193
1947 0.005 9.734999999999999 1 1011.444124204034 936.9691592444048 937.4286945625682 1095.030355331885 1095.812163620644 1096.615019217808 1061.278015882189 479.0904859799809 1081.64872119139 293.0000067144251
1948 0.005 9.74 1 1011.446684580751 936.973732488303 937.4332650363508 1095.031501919208 1095.812766376043 1096.615247423865 1061.278602315931 479.1167250766864 1081.649963531899 293.0000067282512
1949 0.005 9.745000000000001 1 1011.448246307125 936.9782924876108 937.4378233885715 1095.029589935251 1095.811090797994 1096.614054745048 1061.278839775993 479.1429273378527 1081.647775659941 293.0000067174867
1950 0.005 9.75 1 1011.451553675325 936.982851905184 937.4423792594954 1095.031958962704 1095.813279098998 1096.615846505751 1061.279585272343 479.1690960137446 1081.650651482775 293.0000067291547
1951 0.005 9.755000000000001 1 1011.453271771413 936.9873975420613 937.4469229752149 1095.030362446824 1095.812169222028 1096.615020832099 1061.280068256334 479.1952273889142 1081.648825970637 293.000006714369
1952 0.005 9.76 1 1011.455815054265 936.9919375517347 937.4514602727816 1095.031507726281 1095.812770915762 1096.615248328338 1061.280649786434 479.2213245939669 1081.650066680583 293.0000067281957
1953 0.005 9.765000000000001 1 1011.457360847635 936.9964643323959 937.455985471907 1095.029598423176 1095.811097306551 1096.614056665036 1061.280883612152 479.2473846226461 1081.647881489775 293.0000067174576
1954 0.005 9.77 1 1011.460651897721 937.0009905406488 937.4605082115609 1095.031965864896 1095.813283794716 1096.615847339451 1061.281625168332 479.2734118528953 1081.650758415925 293.0000067291173
1955 0.005 9.775 1 1011.462353844772 937.0055030141883 937.4650188331692 1095.03036999621 1095.812175329624 1096.615023326762 1061.282104669923 479.2994017575744 1081.648934379036 293.0000067143214
1956 0.005 9.779999999999999 1 1011.46487962027 937.0100099572253 937.4695231032905 1095.031514551926 1095.81277617091 1096.615249740721 1061.282682879052 479.3253587936355 1081.650171023368 293.0000067281822
1957 0.005 9.785 1 1011.466409704194 937.0145038177828 937.4740153829836 1095.029606830425 1095.811104008848 1096.614059155689 1061.282914832565 479.351280136462 1081.647986915342 293.0000067174433
1958 0.005 9.790000000000001 1 1011.46968437256 937.0189972579196 937.4785053241649 1095.031973626451 1095.813289718923 1096.615848823275 1061.283652379004 479.3771678962271 1081.650864885074 293.0000067291065
1959 0.005 9.795 1 1011.471368627259 937.0234769849607 937.4829831931079 1095.030375591904 1095.812179328773 1096.615023364147 1061.284125879126 479.4030184932208 1081.649036662751 293.000006714356
1960 0.005 9.800000000000001 1 1011.473879144817 937.0279512445971 937.4874547828373 1095.031523193033 1095.812782855662 1096.615251661724 1061.284702114064 479.4288357771072 1081.650275735444 293.0000067282057
1961 0.005 9.805 1 1011.475391110229 937.0324124410009 937.4919144175119 1095.029611443517 1095.811106940534 1096.614058707698 1061.284929160264 479.4546168466878 1081.64808746316 293.0000067174909
1962 0.005 9.81 1 1011.478649518516 937.0368732535831 937.496371760032 1095.031980251187 1095.813294744985 1096.615850707217 1061.285663280054 479.4803651516869 1081.650965745109 293.0000067291602
1963 0.005 9.815 1 1011.480318518358 937.0413204234668 937.5008170963722 1095.030383788948 1095.812185846357 1096.615026074362 1061.28613470116 479.5060766061951 1081.6491414419 293.0000067144053
1964 0.005 9.82 1 1011.482812606603 937.0457621826721 937.5052562088392 1095.031529657408 1095.812787789827 1096.615252647074 1061.286706065485 479.5317550450907 1081.650381873087 293.000006728272
1965 0.005 9.825000000000001 1 1011.484308374815 937.0501909412053 937.5096834268196 1095.029619537778 1095.811113628688 1096.61406096757 1061.286930007166 479.5573975478808 1081.648189635352 293.0000067175417
1966 0.005 9.83 1 1011.487550877753 937.0546193926767 937.5141084224553 1095.03198740323 1095.813300023847 1096.615851690243 1061.287659875538 479.5830074981209 1081.651070118135 293.0000067291998
1967 0.005 9.835000000000001 1 1011.489204050824 937.0590342501017 937.5185214667441 1095.03039100164 1095.812191039452 1096.615027344105 1061.288127219872 479.6085808578598 1081.649246606459 293.0000067144446
1968 0.005 9.84 1 1011.491681966071 937.0634437578635 937.5229283455061 1095.031537090115 1095.812793365778 1096.615254017684 1061.288695850943 479.6341214639973 1081.6504860306 293.0000067282817
1969 0.005 9.845000000000001 1 1011.493161451176 937.0678403143523 937.5273233872564 1095.029625904703 1095.811118118857 1096.614061886645 1061.288915566622 479.6596263293553 1081.64829515659 293.0000067175587
1970 0.005 9.85 1 1011.496386817412 937.0722366305509 937.5317162618967 1095.031993786951 1095.813305076369 1096.615853443115 1061.289641367559 479.685098143229 1081.651171795726 293.0000067292101
1971 0.005 9.855 1 1011.498024244035 937.0766194541616 937.5360972708736 1095.030397898384 1095.812196524601 1096.615028912294 1061.290105713151 479.7105342522617 1081.649347847956 293.0000067144349
1972 0.005 9.859999999999999 1 1011.50048569049 937.0809969965018 937.5404721862712 1095.031543751948 1095.81279859555 1096.615255291943 1061.29067076151 479.7359378315409 1081.650585607229 293.000006728276
1973 0.005 9.865 1 1011.501949717069 937.0853616544564 937.5448353301352 1095.029632491039 1095.81112323712 1096.614063298513 1061.290886139726 479.7613057859878 1081.648397357524 293.0000067175453
1974 0.005 9.870000000000001 1 1011.505159802324 937.0897261328088 937.5491963748974 1095.03200187883 1095.813311292335 1096.615855281933 1061.291609269287 479.7866416366149 1081.651275153038 293.0000067291745
1975 0.005 9.875 1 1011.506781211037 937.0940771626739 937.5535456048856 1095.030404653951 1095.812201059671 1096.615029378665 1061.292070580379 479.8119412786031 1081.649450009254 293.0000067143966
1976 0.005 9.880000000000001 1 1011.509226864061 937.0984229743547 937.5578888040798 1095.031550931476 1095.812804106203 1096.615257080046 1061.292632390344 479.8372086653237 1081.65068806136 293.0000067282404
1977 0.005 9.885 1 1011.51067407658 937.10275593346 937.5622202699914 1095.029638118348 1095.811127601948 1096.614063912663 1061.292844016082 479.8624394521116 1081.648498408087 293.0000067175159
1978 0.005 9.890000000000001 1 1011.513868689633 937.107088776877 937.5665497032951 1095.032008719143 1095.813316679536 1096.615857042806 1061.293563899859 479.8876388358337 1081.65137617894 293.0000067291418
1979 0.005 9.895 1 1011.515474823299 937.1114082502072 937.570867390811 1095.030413545336 1095.812208128496 1096.615032584307 1061.294022727207 479.9128025484176 1081.649551295889 293.000006714363
1980 0.005 9.9 1 1011.517904500541 937.1157225631216 937.575179104495 1095.031558025193 1095.812809101122 1096.615258097128 1061.294579715241 479.9379342785441 1081.650788424089 293.0000067282149
1981 0.005 9.904999999999999 1 1011.519336109022 937.1200241926018 937.5794792108699 1095.029644962622 1095.81113283626 1096.614065261849 1061.294787121391 479.9630312477721 1081.648599090066 293.00000671748
1982 0.005 9.91 1 1011.522514745312 937.1243257622519 937.5837773497892 1095.032015129683 1095.813321640333 1096.615857943083 1061.295502649426 479.9880965376519 1081.651477633249 293.00000672913
1983 0.005 9.915000000000001 1 1011.52410495601 937.1286140310028 937.5880638181424 1095.030419250319 1095.812212323661 1096.615032947576 1061.295958762203 480.0131260676523 1081.649651824952 293.0000067143357
1984 0.005 9.92 1 1011.526520520055 937.1328972203512 937.5923443954019 1095.031566041174 1095.812815164721 1096.61526016908 1061.296514692634 480.0381237074398 1081.650891099245 293.0000067281869
1985 0.005 9.925000000000001 1 1011.527935685481 937.1371677215825 937.5966133907375 1095.029651008236 1095.811137390362 1096.61406618699 1061.296718117832 480.0630864063592 1081.648697019089 293.0000067174676
1986 0.005 9.93 1 1011.531098104373 937.1414382543373 937.6008804971817 1095.032021154539 1095.813326353639 1096.615859423089 1061.297430394592 480.0880177010685 1081.65157468919 293.0000067291282
1987 0.005 9.935 1 1011.532673128574 937.1456955381551 937.6051359875594 1095.030426487943 1095.812217847642 1096.615034727572 1061.297882454862 480.1129145480272 1081.649749465238 293.0000067143503
1988 0.005 9.94 1 1011.535072562665 937.1499477993302 937.609385645557 1095.031572511755 1095.8128203022 1096.615261616061 1061.2984338729 480.1377792552558 1081.650989505654 293.0000067282192
1989 0.005 9.945 1 1011.5364743032 937.1541874558342 937.6136237983869 1095.02965967202 1095.81114383291 1096.614068289456 1061.29863561692 480.1626091018687 1081.648799519946 293.0000067174882
1990 0.005 9.950000000000001 1 1011.539620850223 937.1584271806826 937.6178601116679 1095.032028127599 1095.813331416646 1096.615860272063 1061.299343529328 480.1874077430768 1081.651674106284 293.0000067291326
1991 0.005 9.955 1 1011.541179982555 937.162653740011 937.6220848831584 1095.03043305991 1095.812222740983 1096.615035829971 1061.299792432993 480.2121709385518 1081.649849968959 293.0000067143698
1992 0.005 9.960000000000001 1 1011.543563220372 937.1668753385085 937.6263038823095 1095.031578064999 1095.812824617659 1096.615262699856 1061.300339790982 480.2369023322447 1081.651086056041 293.0000067282431
1993 0.005 9.965 1 1011.544948607158 937.1710843276039 937.6305114007725 1095.029665489428 1095.811148166451 1096.61406929476 1061.300536923211 480.2615990093379 1081.648894621036 293.0000067175079
1994 0.005 9.970000000000001 1 1011.548081511596 937.1752934618924 937.634717144727 1095.032035656723 1095.813337065478 1096.615862057281 1061.301241976096 480.2862649220673 1081.651773980237 293.0000067291412
1995 0.005 9.975 1 1011.549624999407 937.179489477771 937.6389113932133 1095.030439353317 1095.812227917674 1096.615037323196 1061.301687574632 480.3108952957928 1081.649946223272 293.0000067143326
1996 0.005 9.98 1 1011.551992966801 937.1836805992614 937.6430999340813 1095.0315852825 1095.812829976294 1096.615264090658 1061.302232380937 480.335494899263 1081.651183123089 293.000006728217
1997 0.005 9.984999999999999 1 1011.553364444871 937.1878592464504 937.6472770988611 1095.029673392004 1095.811154455055 1096.614071767937 1061.302426439206 480.3600597683917 1081.648995555538 293.000006717486
1998 0.005 9.99 1 1011.556481125283 937.1920380771068 937.651452537871 1095.032042613314 1095.81334255263 1096.615863287547 1061.303127971238 480.3845942017081 1081.651872082526 293.0000067291309
1999 0.005 9.995000000000001 1 1011.55800862512 937.1962038472517 937.6556165483357 1095.030445195903 1095.812231937603 1096.615037359942 1061.303569649394 480.4090931804557 1081.650041749471 293.0000067143733
2000 0.005 10 1 1011.560362841289 937.2003647991174 937.6597749168313 1095.031591936604 1095.812834871521 1096.615265904132 1061.304111156004 480.4335615633946 1081.651283951458 293.0000067282152
2001 0.005 10.005 1 1011.561717843178 937.2045133275453 937.6639219653596 1095.029678603537 1095.811158193033 1096.614071969768 1061.304301322215 480.4579954659891 1081.649092255172 293.0000067174799
2002 0.005 10.01 1 1011.564819959706 937.2086621674426 937.6680673910124 1095.032048966672 1095.813347335573 1096.615864688226 1061.305000191223 480.4823990360568 1081.651969452375 293.0000067291337
2003 0.005 10.015 1 1011.566333576927 937.2127980036702 937.6722014552167 1095.03045320924 1095.812238649924 1096.615040411154 1061.305439386349 480.5067674917184 1081.650140650405 293.0000067143628
2004 0.005 10.02 1 1011.568671589564 937.2169291267055 937.6763299679071 1095.03159791768 1095.812839224305 1096.615266334163 1061.305977576946 480.5311055186154 1081.651377687429 293.000006728213
2005 0.005 10.025 1 1011.570011886433 937.2210479071225 937.6804472434801 1095.029686048368 1095.811164270879 1096.614074258187 1061.306165297727 480.555407993395 1081.649187265094 293.0000067174695
2006 0.005 10.03 1 1011.573099522358 937.2251670285046 937.6845629467343 1095.032055666834 1095.813352185379 1096.61586550127 1061.306861692191 480.5796809131231 1081.652064847662 293.0000067290997
2007 0.005 10.035 1 1011.574597857469 937.229273302813 937.6886674064694 1095.030459212107 1095.812242788137 1096.615040929722 1061.30729789624 480.6039190425753 1081.650234132228 293.0000067143381
2008 0.005 10.04 1 1011.576921284937 937.2333748738778 937.6927663572494 1095.031604821237 1095.812844894783 1096.615268286171 1061.307832070512 480.6281272101266 1081.651472536044 293.0000067281932
2009 0.005 10.045 1 1011.57824795781 937.2374641959972 937.6968541574164 1095.029692915672 1095.811168996928 1096.614075171566 1061.308015981469 480.6523012214824 1081.649284807048 293.0000067174468
2010 0.005 10.05 1 1011.581320228895 937.2415539074199 937.7009404452417 1095.032062383255 1095.813357298409 1096.615867376071 1061.308708999542 480.6764456666955 1081.652160848598 293.0000067290956
2011 0.005 10.055 1 1011.582804500352 937.245630778888 937.7050155179094 1095.030466049456 1095.812248198626 1096.615042458402 1061.309141979628 480.7005566313288 1081.650333442728 293.0000067143361
2012 0.005 10.06 1 1011.585111758806 937.2497029944191 937.7090851362379 1095.031609711175 1095.81284858957 1096.615268515845 1061.309672048589 480.724637078301 1081.651567891399 293.0000067281791
2013 0.005 10.065 1 1011.586423525868 937.2537630483832 937.7131436725779 1095.02970038387 1095.811175168049 1096.614077486897 1061.309853513282 480.7486833733832 1081.649379119468 293.0000067174665
2014 0.005 10.07 1 1011.589482250299 937.2578236207983 937.7172007959246 1095.032068460337 1095.813361597076 1096.615868000189 1061.310543205515 480.772699823974 1081.65225563773 293.0000067290843
2015 0.005 10.075 1 1011.590950992746 937.2618713936165 937.7212467619472 1095.030471031626 1095.812251846045 1096.615043044559 1061.310971636383 480.7966814018658 1081.650426355651 293.0000067143323
2016 0.005 10.08 1 1011.593244489285 937.2659146107751 937.7252873598381 1095.031617810041 1095.812855379675 1096.615271651997 1061.311499211727 480.8206329362254 1081.651663470985 293.0000067281833
[truncated: 195,153 more chars]
