# Supplementary material for: Thermocouple Sensor Response in Hot Airstream
Source: Sensors (Basel). 2025 Jul 26;25(15):4634. doi: 10.3390/s25154634 (PMC12349096; doi:10.3390/s25154634)
Supplement: Supplementary file 1 [file sensors-25-04634-s001.zip › report-file-tc_11bR15.out]

"report-file-tc"
"Time Step" "delta-time etc.."
("TimeStep" "delta-time" "flow-time" "iters-per-timestep" "t_1" "t_sensor" "t0" "t1" "t2" "t3" "ty_1" "ty_10" "ty1" "ty10")
0 0.005 0 0 292.9999999999998 292.9999999999999 292.9999999999998 292.9999999999998 292.9999999999998 292.9999999999998 292.9999999999998 292.9999999999998 292.9999999999998 292.9999999999998
1 0.005 0.005 20 301.9713327153177 293.041042298538 293.0242911682118 393.9305315416611 454.8364487100326 537.4563844191038 321.1199295857368 293.6419748025734 354.715456534621 295.8902770762403
2 0.005 0.01 20 356.357032689671 293.3196292803152 293.2041363258505 770.7638677861696 892.2572866893354 973.5777982922873 426.6309759475271 296.559118395679 633.8222956009022 317.2441358682405
3 0.005 0.015 20 465.4746693183085 294.0103457758786 293.7098452415312 1039.649165860133 1068.751034223804 1080.885803396359 562.8999828332112 300.9216081733338 930.2718999284489 336.613977561589
4 0.005 0.02 20 539.5601106864145 295.0067045741773 294.5478290131494 1079.621477558427 1085.229220256076 1088.867841607218 669.9150891125514 304.1614168171008 1021.217929944326 333.0377928449225
5 0.005 0.025 20 565.1265777695071 296.2032696915577 295.6402878851284 1081.892675132578 1085.744049429791 1089.250456145603 746.5464591766267 305.3209188088714 1042.938564846325 322.5202249785445
6 0.005 0.03 20 579.3148646021069 297.5308338669512 296.9070596171065 1081.740572629878 1085.521365743511 1089.246585910903 799.0724286231289 304.9399453641325 1045.731047655775 313.0298152957848
7 0.005 0.035 20 592.7006955949009 298.9486772777528 298.2889363051523 1081.564063970852 1085.361321067303 1089.22525896382 833.9802911703671 303.7736864983695 1045.526150395439 306.2591135188238
8 0.005 0.04 20 607.6008111592548 300.43479406246 299.7485758801946 1081.43930534075 1085.256511315301 1089.221497631243 856.8617863665388 302.3302990004981 1045.120703928126 301.7862365449513
9 0.005 0.045 20 624.2556863117425 301.9765440411222 301.2644859766514 1081.350059034618 1085.180590362844 1089.216921760348 871.730855568628 300.8758431279328 1044.785816578749 298.8856947137041
10 0.005 0.05 20 640.0735055352113 303.5651671738659 302.8245831994587 1081.283032687402 1085.122030084592 1089.212404853587 881.4248520599432 299.5288757476952 1044.524081855902 296.9988988874259
11 0.005 0.055 20 651.5041485115723 305.1931099377069 304.4214802012302 1081.230214125557 1085.076486734484 1089.2087788981 887.9384481850873 298.338131957096 1044.334004600221 295.7579530494918
12 0.005 0.06 20 658.0562854117253 306.8535465334611 306.0498406431757 1081.188879739561 1085.041832590181 1089.206059064609 892.5128440700612 297.3202995132781 1044.224705626488 294.930841778937
13 0.005 0.065 20 661.3622881157374 308.5402563489038 307.7050409865115 1081.158414311727 1085.017244790587 1089.20461940338 895.7981929505188 296.4724724777977 1044.120840591902 294.373123922062
14 0.005 0.07000000000000001 20 663.2189947455055 310.247879967247 309.3827407266701 1081.137433459086 1085.000624726845 1089.203339078965 898.1126717631482 295.7832902111714 1044.045447790623 293.9927509685427
15 0.005 0.075 20 664.5817953033918 311.9719828605511 311.0789429326126 1081.123885196332 1084.989837288966 1089.201689718383 899.6523171868477 295.2361169892251 1044.019461493785 293.7281720362598
16 0.005 0.08 20 665.770384669378 313.7090093722167 312.7901582181599 1081.116102358107 1084.983407457721 1089.200441301732 900.5956970543662 294.81056297763 1044.042161114861 293.5392998921587
17 0.005 0.08500000000000001 20 666.8820028172219 315.4561987124268 314.5135153248938 1081.112640065036 1084.980245477199 1089.199809330144 901.1157122271442 294.4853922892801 1044.098002896175 293.4033657327196
18 0.005 0.09 20 667.9203415398549 317.2114212692318 316.2467463845371 1081.111547394084 1084.97882462958 1089.199135048438 901.3598514393013 294.240677818149 1044.167016441584 293.3040331544856
19 0.005 0.095 19 668.8804905341754 318.9730497954655 317.9881030777209 1081.117930722178 1084.986314679977 1089.208019043591 901.4432776963104 294.0589889954921 1044.23873755002 293.2302601311594
20 0.005 0.1 18 669.7840684831781 320.739843490447 319.7362309601443 1081.122812899844 1084.99038064584 1089.210796878341 901.4473805689331 293.9254158805619 1044.300225647298 293.1751321312352
21 0.005 0.105 17 670.6536976231782 322.5108342467017 321.4900639538739 1081.118869396646 1084.984172182641 1089.201535914077 901.4155351311532 293.8278244633225 1044.344770520278 293.1337461977471
22 0.005 0.11 16 671.5041833471465 324.2852594476045 323.2487479724924 1081.117438548916 1084.982046607169 1089.198066288866 901.3742359307324 293.7566607543363 1044.382567252342 293.1025945090438
23 0.005 0.115 16 672.3461771184695 326.0624615975196 325.0115497494871 1081.119121714911 1084.983086405879 1089.197518381724 901.3260882115803 293.7047329477957 1044.416439316995 293.0790307104836
24 0.005 0.12 15 673.1898010847103 327.841920804596 326.7778513299187 1081.128200384275 1084.993081930166 1089.207325256838 901.2923542225019 293.6667515502069 1044.448673847831 293.0611373538038
25 0.005 0.125 14 674.0328539664545 329.6231643509042 328.5471012282998 1081.134169263871 1084.998279148604 1089.210495831921 901.2722371794561 293.6388507904807 1044.47313215402 293.0475055835881
26 0.005 0.13 14 674.8733551628594 331.4057337368614 330.3187828821822 1081.137186012142 1085.000609590238 1089.210849291628 901.2531306584663 293.6182683678367 1044.492459035225 293.0370998910399
27 0.005 0.135 13 675.7155191404694 333.1892422936083 332.0924247220293 1081.132546504553 1084.994055704987 1089.201246570013 901.2473576231116 293.603036429495 1044.503283049865 293.0291446666878
28 0.005 0.14 12 676.5580004503892 334.9733437034142 333.8676083782981 1081.131201041233 1084.992203520641 1089.197968141881 901.2555635050476 293.5917659555351 1044.515287075673 293.0230568007693
29 0.005 0.145 12 677.4070246244199 336.7576853006236 335.6439282559999 1081.132812495089 1084.99332561913 1089.197620442597 901.2665249071489 293.5834559377387 1044.528822046141 293.0183963530778
30 0.005 0.15 11 678.2549138379785 338.5419772045433 337.4210236982173 1081.141235206195 1085.002860205244 1089.207335739543 901.2919412778879 293.5774057238641 1044.546861278854 293.0148276480497
31 0.005 0.155 11 679.1080036214697 340.3258942436069 339.1985276902367 1081.140549376707 1084.99991314528 1089.200895619383 901.3170978826688 293.5731003574927 1044.557392479449 293.0120967014236
32 0.005 0.16 11 679.9661917635896 342.1091518901161 340.9761053052173 1081.146338094236 1085.006783405233 1089.208007971134 901.3435889465426 293.5701662744226 1044.573293436721 293.010007060951
33 0.005 0.165 10 680.8132824488113 343.8914969617472 342.7534467929086 1081.151284535481 1085.011161831728 1089.210721644094 901.3819669893646 293.5683333304495 1044.588632259956 293.0084067590855
34 0.005 0.17 10 681.6690550572703 345.6726652416452 344.5302538144052 1081.153128868672 1085.012495592734 1089.210699298187 901.4191691285461 293.5673944782889 1044.601745548203 293.0071787537922
35 0.005 0.175 9 682.5111111935214 347.4524227594934 346.3062475317191 1081.148597109244 1085.006134105311 1089.201459273691 901.4645887590945 293.5672041935721 1044.610431814747 293.0062330232793
36 0.005 0.18 9 683.3659434244823 349.2305512128492 348.0811735494927 1081.153881787947 1085.012258571099 1089.207767824331 901.5126279112368 293.5676440642015 1044.627273792059 293.0054991958806
37 0.005 0.185 8 684.2114144110832 351.0068545614475 349.8547939529812 1081.15899378978 1085.017096227718 1089.211271145973 901.5705262598515 293.5686301443748 1044.643930855407 293.0049246564275
38 0.005 0.19 8 685.0699018002285 352.7811235507042 351.6268761456652 1081.161528203255 1085.019109331207 1089.211960564147 901.6267901430512 293.5700881086547 1044.658661286857 293.0044696424275
39 0.005 0.195 8 685.9281807773515 354.5531489873184 353.3971879387669 1081.163175906543 1085.020348017961 1089.211967066525 901.6804791625201 293.5719661811362 1044.672891515861 293.0041055500187
40 0.005 0.2 7 686.7748510237683 356.3227611761416 355.1655180679665 1081.15760045644 1085.012692131476 1089.20148021464 901.7435262798942 293.5742266205896 1044.681854242615 293.0038113402311
41 0.005 0.205 7 687.6340072872879 358.0898016368573 356.931685172202 1081.162794906789 1085.018983744837 1089.208283378008 901.8069209161345 293.5768376259355 1044.699347865386 293.0035708945726
42 0.005 0.21 7 688.4932344927912 359.8540829108554 358.6954871006506 1081.160281311336 1085.014495307043 1089.20106976486 901.8670181540861 293.5797731698727 1044.710529244247 293.003372512276
43 0.005 0.215 7 689.353616326178 361.615450371807 360.4567467613257 1081.165604403624 1085.020901069957 1089.207956454739 901.9262442945557 293.5830138617127 1044.728396761763 293.0032071876028
44 0.005 0.22 6 690.2091736229034 363.3737901157875 362.215307436391 1081.17084477606 1085.025570723857 1089.211252360497 902.0002362502901 293.5865528560524 1044.746290799357 293.0030682163057
45 0.005 0.225 6 691.0641574703457 365.1289506221576 363.9710190779538 1081.173087660921 1085.02733148678 1089.211781704617 902.0698217425341 293.5903806783052 1044.761520450091 293.0029505632626
46 0.005 0.23 6 691.9196342567792 366.8807813097809 365.7237194319478 1081.174650679292 1085.028416084606 1089.211723902481 902.1367361793505 293.5944870474462 1044.776426379209 293.0028502509716
47 0.005 0.235 6 692.7786918327225 368.6291549930565 367.473256901149 1081.176265990918 1085.02960431892 1089.211768642581 902.2030999455181 293.5988703745028 1044.791523143677 293.0027642475729
48 0.005 0.24 5 693.6295453376531 370.3739855501715 369.2195055465282 1081.170783755224 1085.022176952794 1089.201779141684 902.2819211099096 293.6035347601809 1044.800912611432 293.0026904480018
49 0.005 0.245 5 694.4741280480265 372.1151550037769 370.962359830369 1081.175861824064 1085.028405256629 1089.208702378602 902.3596501620659 293.6084764033577 1044.818572543579 293.0026277497395
50 0.005 0.25 5 695.3260644210548 373.8525508453987 372.7016881586596 1081.173442158601 1085.024037877233 1089.201538142884 902.4357922545832 293.6136947812216 1044.830322891551 293.0025742251796
51 0.005 0.255 5 696.1751048476326 375.5860626425626 374.4373740474238 1081.178932722855 1085.030566960343 1089.208735981429 902.5109438485507 293.6191914474921 1044.84828116833 293.0025283442048
52 0.005 0.26 4 697.0218556349524 377.31566953923 376.1693323003768 1081.183301546172 1085.034595844784 1089.21134254411 902.6048351325303 293.6249817507027 1044.863797626279 293.0024894882012
53 0.005 0.265 4 697.8545114843461 379.0412375551358 377.8974822412213 1081.185427408901 1085.036331205384 1089.211925048882 902.69254407235 293.6310550855058 1044.879647930848 293.0024563158925
54 0.005 0.27 4 698.6977192584136 380.7626888327408 379.6217182175673 1081.186715224105 1085.03716451294 1089.211777565129 902.7785317625548 293.6374185223571 1044.893400356825 293.0024280525634
55 0.005 0.275 4 699.539226271855 382.4799152178437 381.3419282942957 1081.188746041546 1085.038861055607 1089.212327088209 902.8627011230818 293.6440777975366 1044.908966472735 293.0024040379018
56 0.005 0.28 4 700.3806629691679 384.1928379567225 383.0580157209691 1081.190361591897 1085.039997394826 1089.212381772463 902.9453558186251 293.6510363811497 1044.92402956962 293.002383691394
57 0.005 0.285 4 701.2244014304391 385.901378939942 384.7698895976226 1081.191438112327 1085.040710054014 1089.212180206776 903.0278919341443 293.6582986260149 1044.938295800857 293.0023664738926
58 0.005 0.29 3 702.0446007036172 387.6055542684204 386.4775036759396 1081.18788042544 1085.031377392193 1089.201246538179 903.1188992069332 293.6658929181243 1044.942786813214 293.002351314205
59 0.005 0.295 3 702.8659055160624 389.3052791809911 388.1808404538303 1081.19242927504 1085.037802446655 1089.20908874051 903.2169507930104 293.6737945718261 1044.960851625203 293.002338731697
60 0.005 0.3 3 703.6853762553365 391.0004615329449 389.8797939305809 1081.190515498083 1085.033426612561 1089.201426261161 903.3133173029628 293.6820150797954 1044.972554113099 293.0023284236348
61 0.005 0.305 3 704.5144189391923 392.6910556190831 391.5742967931419 1081.195285274857 1085.039931481951 1089.209144039886 903.4089256426417 293.6905607825445 1044.990176834194 293.0023199625866
62 0.005 0.31 3 705.3452627735275 394.3769913103889 393.2642666142891 1081.193349759644 1085.035509403411 1089.20153841616 903.5034916726954 293.6994355124837 1045.00115881611 293.0023130639229
63 0.005 0.315 3 706.1716376962662 396.0582060363114 394.9496424303487 1081.197490584356 1085.041456882309 1089.208864703773 903.5958684266375 293.708648477117 1045.018301153315 293.0023074269536
64 0.005 0.32 3 706.9961099964563 397.7346329653685 396.6303460009519 1081.195769201793 1085.037136670254 1089.201259040139 903.6904512891621 293.7182033725542 1045.030156085122 293.0023029191424
65 0.005 0.325 3 707.8229556998042 399.4062335442828 398.3063321455614 1081.201227147344 1085.044461187235 1089.209613537073 903.7809822033377 293.7281056152685 1045.048609472357 293.0022993122873
66 0.005 0.33 2 708.6159057745572 401.0731187663751 399.9776219245005 1081.199593361674 1085.054517705934 1089.216195743915 903.8339513366984 293.7384498652313 1045.053041410996 293.0022971605104
67 0.005 0.335 2 709.4231558206779 402.7352212231841 401.6442603836586 1081.202431006573 1085.055999439821 1089.216690409311 903.948388069125 293.7491259038611 1045.065116002614 293.0022953170525
68 0.005 0.34 2 710.2247650162789 404.392446362639 403.3061577989796 1081.20331832781 1085.056425714949 1089.215957035813 904.0603657337315 293.7601402019743 1045.079148177135 293.0022937889967
69 0.005 0.345 2 711.0225239271808 406.0447362901926 404.9632234759172 1081.205325255439 1085.058147601587 1089.216621557038 904.1693514925045 293.7715154690635 1045.094433583869 293.0022925544626
70 0.005 0.35 2 711.822037197383 407.6920516289755 406.6153951510334 1081.206754039485 1085.059151996533 1089.216516726358 904.2792472508592 293.783261176764 1045.108847095638 293.0022916119793
71 0.005 0.355 2 712.6271841150727 409.3343547991675 408.2626249876066 1081.207961866319 1085.06004343176 1089.216592633732 904.3877606283854 293.7953815143486 1045.122930871207 293.0022909496623
72 0.005 0.36 2 713.4362446702376 410.9716081251559 409.9048706832758 1081.209132888835 1085.06077258631 1089.216451093428 904.4965557404856 293.8078820492119 1045.136837465815 293.0022905487851
73 0.005 0.365 2 714.2444687743564 412.6037705363735 411.5420910830183 1081.21034648561 1085.06178713803 1089.216638010996 904.6047285124416 293.8207720179558 1045.151004402464 293.0022903753018
74 0.005 0.37 2 715.0502587506428 414.2308086432483 413.174250073006 1081.211716697794 1085.062655865114 1089.216526449801 904.710336099391 293.8340581893855 1045.165481412811 293.002290391888
75 0.005 0.375 2 715.8522072138221 415.8526889599548 414.8013114917528 1081.213261771738 1085.063737418276 1089.216703565689 904.8156274976659 293.8477413780494 1045.180027562999 293.0022905589158
76 0.005 0.38 2 716.6515840821787 417.4693846375671 416.4232449644265 1081.214589509103 1085.0646050818 1089.216570685761 904.9198560817874 293.8618245208746 1045.194506023985 293.0022908365671
77 0.005 0.385 2 717.4491768008742 419.0808655657509 418.0400198234533 1081.215929142529 1085.065676101897 1089.216741360636 905.0229972203864 293.8763163894877 1045.209114625627 293.0022911883302
78 0.005 0.39 2 718.2469958721017 420.6871099611064 419.6516077009599 1081.217233948552 1085.066513455626 1089.216595422221 905.1250147392116 293.8912228371633 1045.223485988611 293.0022915820757
79 0.005 0.395 2 719.0438304917698 422.288098929599 421.2579841232232 1081.218596582016 1085.067584824799 1089.216777542254 905.2264321749163 293.9065443055808 1045.23798356721 293.0022919887807
80 0.005 0.4 2 719.838905537194 423.8838100441229 422.8591300114359 1081.219873772871 1085.068411211807 1089.216634277273 905.3276273201343 293.9222918997768 1045.252326206119 293.0022923845914
81 0.005 0.405 2 720.6314148739023 425.4742218936314 424.4550193382058 1081.221234779297 1085.069458727401 1089.216809587823 905.4276951511673 293.9384655667682 1045.266811912255 293.0022927499039
82 0.005 0.41 2 721.4212869134814 427.0593183299708 426.0456343474161 1081.222469620972 1085.070282552859 1089.216661957419 905.527273615781 293.9550703107405 1045.281132434098 293.0022930691895
83 0.005 0.415 2 722.2085390146138 428.6390805690317 427.6309409013381 1081.223838676036 1085.071357504871 1089.216839701911 905.6257774062424 293.9721081931613 1045.29561272411 293.0022933359737
84 0.005 0.42 2 722.9935430605457 430.2134959974001 429.2109408436921 1081.225216017882 1085.072251525906 1089.21665466131 905.7248062090446 293.9895886902545 1045.309985719844 293.0022935479887
85 0.005 0.425 2 723.7760601720749 431.7825508880183 430.7856150065551 1081.226588126758 1085.073286797662 1089.216800195712 905.8229979792901 294.0075121129318 1045.324464714059 293.0022937074131
86 0.005 0.43 2 724.556915459209 433.3462348825532 432.3549497665404 1081.227827753451 1085.074107297473 1089.216630393318 905.9204371001493 294.0258842277736 1045.338768061959 293.0022938214869
87 0.005 0.435 2 725.3358721939937 434.9045386215768 433.9189316305263 1081.229153137328 1085.075161256574 1089.216801641299 906.0171860452236 294.0447094217651 1045.353148956123 293.0022938988235
88 0.005 0.44 2 726.1120752769945 436.4574541892014 435.4775504502489 1081.230390916799 1085.075993086131 1089.216646261046 906.1144919344488 294.0639898328986 1045.3674438403 293.0022939515129
89 0.005 0.445 2 726.8854549669869 438.0049740489338 437.0307966451259 1081.23173288165 1085.077050502023 1089.216833583321 906.2112752701624 294.0837314491028 1045.381907815807 293.0022939910478
90 0.005 0.45 2 727.6565222274983 439.5470919784512 438.5786623479306 1081.23299012142 1085.077878666267 1089.21668128022 906.3071979923759 294.1039372923053 1045.396167522678 293.002294028842
91 0.005 0.455 2 728.4253732636571 441.0838025038185 440.1211407655603 1081.234334017824 1085.078948565783 1089.216874811203 906.4023358031579 294.1246111263845 1045.410580026225 293.0022940747783
92 0.005 0.46 2 729.1913500839728 442.6151008699945 441.6582242744167 1081.235561425586 1085.079777082955 1089.21672480161 906.498113409711 294.1457566495905 1045.424817859806 293.002294137697
93 0.005 0.465 2 729.95483714369 444.1409815917726 443.189906828204 1081.236900046667 1085.080844847462 1089.216923669438 906.5933968299365 294.1673798065131 1045.439216960001 293.0022942235121
94 0.005 0.47 2 730.7160527716936 445.6614438412317 444.7161845279755 1081.238164036254 1085.081669066493 1089.216766902272 906.6883425483809 294.1894831011695 1045.453442876966 293.002294335941
95 0.005 0.475 2 731.4737077194842 447.176489113234 446.2370549696569 1081.239179515534 1085.08240882531 1089.216657531295 906.7846354427473 294.2120684529939 1045.467698518976 293.0022944861433
96 0.005 0.48 2 732.2293007523569 448.686117164288 447.752520441575 1081.240442446544 1085.083233957437 1089.216530850799 906.878723774299 294.2351395280919 1045.481976195467 293.0022946641552
97 0.005 0.485 2 732.9825774983824 450.1903199787689 449.2625445014596 1081.241837124818 1085.084324644006 1089.216727166483 906.9721199472798 294.2586314400098 1045.496383002546 293.0022948627178
98 0.005 0.49 2 733.7337068849905 451.689104067574 450.7671926322876 1081.243168499459 1085.085233359619 1089.216641562207 907.0683588105084 294.2827275302441 1045.510690992778 293.002295077087
99 0.005 0.495 2 734.4818266802591 453.1824655424627 452.2664197788486 1081.244471136461 1085.086256325969 1089.216802769425 907.1629216992358 294.30729471335 1045.524951422422 293.0022952995676
100 0.005 0.5 2 735.2276260702354 454.6704090354915 453.7602331355282 1081.245779574268 1085.087126274168 1089.216692336488 907.2571972391821 294.3323508418391 1045.539199187594 293.0022955245519
101 0.005 0.505 2 735.9708364921139 456.1529397709989 455.2486346139675 1081.247115110618 1085.088143894537 1089.216852279584 907.3520842004958 294.3579060497264 1045.553526738162 293.0022957463674
102 0.005 0.51 2 736.7118612458278 457.6300604010803 456.7316273651204 1081.248438613203 1085.08903378216 1089.216741969277 907.4464147463717 294.38396609548 1045.567723515331 293.0022959601813
103 0.005 0.515 2 737.4499919793153 459.1017731677073 458.2092141429811 1081.249714655224 1085.090083022897 1089.216915278306 907.5408682638381 294.4105359288723 1045.582011751098 293.0022961584368
104 0.005 0.52 2 738.1851241144548 460.568085140867 459.6813998625168 1081.250948368501 1085.09098632161 1089.216803805316 907.6355502624139 294.4376191657278 1045.596165482461 293.0022963375087
105 0.005 0.525 2 738.917264451119 462.0290012380708 461.1481887969977 1081.252248511496 1085.092039268449 1089.216977115093 907.7303354151197 294.4652184998526 1045.610448883611 293.0022964947084
106 0.005 0.53 2 739.6469031371145 463.4845290680051 462.6095864110815 1081.253571258725 1085.09294505212 1089.216864653208 907.8249189366197 294.4933344115162 1045.624597471097 293.0022966277767
107 0.005 0.535 2 740.3732986503168 464.9346730546325 464.0655982998193 1081.254427358933 1085.093596401968 1089.216679842044 907.9203230622182 294.5219705153752 1045.638573749475 293.0022967431809
108 0.005 0.54 2 741.0978513597024 466.3794419603419 465.5162315280071 1081.256114517786 1085.09486216243 1089.216945172266 908.0144714886877 294.551132131586 1045.652981689947 293.0022968268627
109 0.005 0.545 2 741.818377604522 467.8188521005516 466.9614954522788 1081.257066849757 1085.095612687405 1089.216797905154 908.1099975074926 294.5808221304297 1045.667011970483 293.0022968947135
110 0.005 0.55 2 742.536581448579 469.2529194277355 468.4014032755169 1081.258316812702 1085.096467447762 1089.216690855567 908.2052367863322 294.6110357045292 1045.681081467809 293.0022969415721
111 0.005 0.555 2 743.2509666530361 470.6816667775711 469.8359714619866 1081.259555555282 1085.097501281111 1089.216867161795 908.3008166585645 294.6417849075661 1045.695178289874 293.0022969705443
112 0.005 0.5600000000000001 2 743.9629083932655 472.105116924102 471.2652370883728 1081.260865734592 1085.098419901474 1089.216790554316 908.3962617400151 294.6730671081457 1045.709348486798 293.0022969835387
113 0.005 0.5650000000000001 2 744.6720667982568 473.5232946540099 472.6892824744785 1081.262111656152 1085.099424454623 1089.216948441303 908.4919976738473 294.7048846471868 1045.723500411985 293.0022969850925
114 0.005 0.5700000000000001 2 745.3789242125387 474.9362243157419 474.1081778725257 1081.263411612502 1085.100325738893 1089.216862767434 908.5878961591058 294.7372439577059 1045.737567627643 293.0022969793373
115 0.005 0.5750000000000001 2 746.0824910238936 476.3439185972711 475.5218531225282 1081.264625948307 1085.101321062225 1089.21702078249 908.683945264887 294.770147482573 1045.751653413028 293.0022969677838
116 0.005 0.58 2 746.7834186186526 477.746374448648 476.9302914682227 1081.265918953535 1085.102217545136 1089.216930508029 908.779512554237 294.8035938745168 1045.765688044514 293.0022969516887
117 0.005 0.585 2 747.4812260693543 479.1435914433417 478.3334851246664 1081.267168971318 1085.10320165234 1089.217089713012 908.8764796354433 294.8375823156791 1045.779744926837 293.0022969317108
118 0.005 0.59 2 748.175825884301 480.5355701068524 479.7314346152161 1081.26847497445 1085.104082078896 1089.216999964907 908.9729121096498 294.8721165661181 1045.793690875143 293.0022969065297
119 0.005 0.595 2 748.8674426362574 481.9223143348879 481.1241429158566 1081.269640651849 1085.105071625447 1089.217161496093 909.070199004294 294.9072000157107 1045.807673027449 293.002296877392
120 0.005 0.6 2 749.5564066859931 483.3038349800553 482.5116182785292 1081.270881885935 1085.105956444253 1089.217061159385 909.167126871526 294.9428347044135 1045.821575920788 293.0022968441231
121 0.005 0.605 2 750.2424130364855 484.6801364274424 483.8938654074958 1081.272111019668 1085.106976455158 1089.217239055753 909.2641495348386 294.9790234768545 1045.835519020478 293.0022968053578
122 0.005 0.61 2 750.9261733291606 486.0512353479361 485.2708978093124 1081.273406890154 1085.107913703761 1089.217150012966 909.3615469168352 295.0157667466791 1045.849420254777 293.0022967592673
123 0.005 0.615 2 751.605610740885 487.4171340117986 486.6427196810469 1081.27407955244 1085.108416590342 1089.216936574722 909.4592345763311 295.0530703332294 1045.862990225055 293.0022967096579
124 0.005 0.62 2 752.2830588185988 488.7778491735409 488.0093443832112 1081.275884356068 1085.109869106326 1089.217284423239 909.5564337620023 295.0909292620337 1045.877295311059 293.0022966532374
125 0.005 0.625 2 752.9569103146918 490.1333858439556 489.3707781183484 1081.276599604863 1085.110394469773 1089.217054986119 909.6543717698005 295.1293513005683 1045.890757747951 293.0022965917817
126 0.005 0.63 2 753.6296799479062 491.4837625849515 490.7270355644215 1081.27834910978 1085.111793854995 1089.217376544286 909.7525515590316 295.1683353330756 1045.904970999633 293.0022965225363
127 0.005 0.635 2 754.2983257538673 492.828985114771 492.0781243140847 1081.2790084106 1085.112291545743 1089.217139012311 909.8516247124688 295.207881156855 1045.918410547116 293.0022964499476
128 0.005 0.64 2 754.9652504517245 494.1690717574139 493.424059601652 1081.280722904402 1085.113666256453 1089.21745122532 909.950065742119 295.247988377667 1045.932584389754 293.0022963711225
129 0.005 0.645 2 755.6284365071585 495.5040286639807 494.7648494202042 1081.281371908336 1085.114150595089 1089.217213367743 910.0493218194299 295.2886632356847 1045.945959877274 293.0022962887159
130 0.005 0.65 2 756.2900753961904 496.8338746740476 496.1005097060335 1081.283120798438 1085.115515436998 1089.217523004747 910.1483837072916 295.3299054682386 1045.960097504237 293.0022962007998
131 0.005 0.655 2 756.9477667435476 498.1586168290736 497.4310492544605 1081.283791439204 1085.116003876775 1089.217286582229 910.2474467692178 295.371718446229 1045.973466651093 293.0022961107277
132 0.005 0.66 2 757.6040266436399 499.4782751032364 498.7564848030233 1081.285536417541 1085.117376957561 1089.217593430905 910.3471278897257 295.4140998894212 1045.987545890548 293.0022960152223
133 0.005 0.665 2 758.2570323991616 500.7928600628276 500.0768277855349 1081.286195554561 1085.117874926081 1089.217342812672 910.4473762645503 295.4570510275799 1046.000801864977 293.0022959147343
134 0.005 0.67 2 758.9066610956268 502.1023841901642 501.3920908807689 1081.287432360967 1085.118763281801 1089.217279851669 910.547601294043 295.500573134045 1046.014513783723 293.0022958115524
135 0.005 0.675 2 759.5546455222778 503.406864865464 502.7022898481907 1081.289041482983 1085.120192280407 1089.21782354464 910.6476656103675 295.5446700267051 1046.02844117948 293.0022956977115
136 0.005 0.68 2 760.1992867196511 504.7063134320982 504.0074368423192 1081.289800320853 1085.120589436505 1089.217335834054 910.7487723810667 295.5893408905499 1046.041659728319 293.002295580573
137 0.005 0.6850000000000001 2 760.842424123102 506.0007516619638 505.3075494422822 1081.291433429941 1085.122070005082 1089.217928285791 910.8496955095377 295.6345828290177 1046.055590563137 293.0022954585456
138 0.005 0.6900000000000001 2 761.4831643856254 507.2901894872067 506.6026412227935 1081.292198712151 1085.122455975564 1089.217404251141 910.9511698661084 295.6804009675087 1046.068698331887 293.0022953332725
139 0.005 0.6950000000000001 2 762.1197864616719 508.5746410543911 507.8927254535598 1081.293267731489 1085.123389844164 1089.217599644023 911.0522302800675 295.7267978008422 1046.082246255908 293.002295207713
140 0.005 0.7000000000000001 2 762.7541436261014 509.8541222379757 509.1778177780267 1081.294528479523 1085.124309882687 1089.217535330039 911.1539039531326 295.7737723281836 1046.095776711571 293.0022950837575
141 0.005 0.705 2 763.3862934842526 511.1286487411393 510.4579327719744 1081.295676016741 1085.125278178495 1089.217721440253 911.2553517519627 295.8213248793317 1046.109240711382 293.0022949596113
142 0.005 0.71 2 764.0162231488645 512.3982372667841 511.7330864484074 1081.296889529045 1085.126127781119 1089.217622898543 911.3571101643787 295.8694544230166 1046.122637178348 293.0022948349799
143 0.005 0.715 2 764.6435233701368 513.6629047815846 513.0032947680284 1081.298052089596 1085.127114048046 1089.217860004713 911.4599034789912 295.9181622848474 1046.136110083962 293.0022947100088
144 0.005 0.72 2 765.268374364058 514.9226660723183 514.2685731011258 1081.299283968175 1085.127969751544 1089.217765347695 911.5622854698248 295.9674510434801 1046.149501259256 293.0022945852025
145 0.005 0.725 2 765.8907124396949 516.1775361517997 515.5289376425367 1081.300343366472 1085.128888111071 1089.217939249531 911.6652812729311 296.017319628742 1046.162860478826 293.0022944600316
146 0.005 0.73 2 766.5108652800947 517.4275322103816 516.7844045270206 1081.301563062826 1085.129712210148 1089.217831067187 911.7678611941327 296.0677691064952 1046.176144809448 293.0022943342037
147 0.005 0.735 2 767.1284542024824 518.6726697698166 518.0349895826669 1081.302624380788 1085.130631080749 1089.218012833898 911.8705473252561 296.1187971948729 1046.189442625033 293.0022942071275
148 0.005 0.74 2 767.7435993399999 519.9129663317054 519.2807093953952 1081.303784611958 1085.131454118533 1089.217907136627 911.9740505187968 296.1704058818922 1046.202674237545 293.0022940778392
149 0.005 0.745 2 768.3563645515936 521.1484369444323 520.5215792018291 1081.304843871884 1085.132353046191 1089.218087146999 912.0773963211395 296.2225936810116 1046.215944146175 293.0022939457401
150 0.005 0.75 2 768.9669132038628 522.3791007779176 521.7576166654679 1081.306052207295 1085.133166142822 1089.217978887863 912.1813599353711 296.2753629230834 1046.22916989099 293.0022938116264
151 0.005 0.755 2 769.5750535564837 523.6049728117102 522.9888388220875 1081.307079050081 1085.134072251474 1089.218158027582 912.2853297055879 296.3287135882331 1046.242351948326 293.0022936750307
152 0.005 0.76 2 770.1807078928007 524.8260705249039 524.2152624488698 1081.308231357922 1085.134884898577 1089.218045286784 912.3888313612064 296.3826476052623 1046.255481216934 293.0022935367812
153 0.005 0.765 2 770.7841338918812 526.0424106130104 525.4369039546789 1081.309223835359 1085.135767953998 1089.218215727382 912.4935290525762 296.4371618754861 1046.26860264697 293.0022933981597
154 0.005 0.77 2 771.3852406877654 527.2540106299738 526.6537799195 1081.310382291649 1085.136583135357 1089.218109201888 912.5982100523776 296.4922547863925 1046.281708051861 293.0022932604671
155 0.005 0.775 2 771.9836639663743 528.4608870303799 527.8659074136425 1081.311400993333 1085.137475545933 1089.218288892267 912.702691243832 296.5479317118473 1046.29479513592 293.0022931240831
156 0.005 0.78 2 772.579878723416 529.6630582180251 529.0733041858796 1081.312541997206 1085.138274645045 1089.218176545025 912.807987482433 296.6041912560621 1046.307818144159 293.0022929912736
157 0.005 0.785 2 773.1738065138046 530.8605388715099 530.2759862782002 1081.313563481144 1085.139157800591 1089.218355652786 912.9131038306664 296.6610303929279 1046.320787527057 293.0022928612332
158 0.005 0.79 2 773.765563084743 532.0533485132786 531.4739718441605 1081.314687781967 1085.139951635587 1089.218244370513 913.019204499379 296.7184505340385 1046.333750400411 293.0022927347307
159 0.005 0.795 2 774.3549387215417 533.2415029548339 532.6672775800306 1081.315689919312 1085.140829190156 1089.218424478177 913.1248152403558 296.7764495359239 1046.346688673912 293.0022926113942
160 0.005 0.8 2 774.9420185287908 534.4250207089472 533.8559213027122 1081.316823197247 1085.141614716357 1089.218311920914 913.230318877401 296.8350335564135 1046.359594112564 293.0022924910174
161 0.005 0.805 2 775.5264067692846 535.6039183432757 535.0399198657619 1081.317827107874 1085.142481839646 1089.218489881124 913.335951908473 296.8942018920947 1046.37249772975 293.0022923734815
162 0.005 0.8100000000000001 2 776.1086833357027 536.7782146013955 536.2192913930036 1081.318958469036 1085.143261405727 1089.218377687792 913.4423897608011 296.9539407168344 1046.385358882161 293.0022922576408
163 0.005 0.8150000000000001 2 776.6888905939346 537.9479251073313 537.3940523025793 1081.319924114148 1085.14412353676 1089.218558314273 913.5488893026353 297.0142615394503 1046.398160909912 293.0022921419667
164 0.005 0.8200000000000001 2 777.2670358290303 539.1130686296017 538.5642210520117 1081.32103420541 1085.144891510406 1089.218446648191 913.6556755277934 297.0751617539789 1046.410959491432 293.0022920267132
165 0.005 0.8250000000000001 2 777.8428109185829 540.2736599777588 539.7298104456571 1081.322003713248 1085.145740870478 1089.218624061128 913.762381077525 297.1366403807548 1046.423715745555 293.0022919112397
166 0.005 0.8300000000000001 2 778.4163769476702 541.4297199430591 540.8908461959404 1081.323105040176 1085.146495657223 1089.218512890895 913.8699385109472 297.198697644812 1046.436468422274 293.0022917948821
167 0.005 0.835 2 778.9876096376727 542.5812647726744 542.0473428903666 1081.32407759688 1085.147335094733 1089.218688932327 913.9770237995214 297.2613323871308 1046.449181795733 293.0022916780404
168 0.005 0.84 2 779.5568587259347 543.7283136524176 543.1993176613262 1081.325180676683 1085.148088191071 1089.218578421351 914.0846963854975 297.3245466042936 1046.461850592492 293.0022915612388
169 0.005 0.845 2 780.1234916495158 544.8708825834088 544.3467870055258 1081.326120917148 1085.148915770378 1089.21875374755 914.1922568084319 297.3883346366548 1046.474489768327 293.0022914443225
170 0.005 0.85 2 780.6880138259069 546.0089911962244 545.4897704459123 1081.327225961459 1085.149666615176 1089.218644689304 914.3002562549985 297.4526976322512 1046.487141752525 293.0022913284976
171 0.005 0.855 2 781.2505544853134 547.1426542894234 546.6282833251609 1081.32816081694 1085.150492826773 1089.218822280595 914.4079978333242 297.5176390161365 1046.499701403011 293.0022912132904
172 0.005 0.86 2 781.8113296056321 548.2718917012568 547.7623444088681 1081.329227575572 1085.151225784776 1089.218708451837 914.5162513908743 297.5831563627112 1046.512304345695 293.0022911000652
173 0.005 0.865 2 782.3699580720152 549.396718824735 548.8919711958912 1081.330209560106 1085.152044488172 1089.218888315864 914.6244036205259 297.6492478209444 1046.524961408244 293.0022909892666
174 0.005 0.87 2 782.9263952861473 550.5171552635217 550.0171808767285 1081.331250928137 1085.152770838447 1089.218772870562 914.7326055435482 297.715913967911 1046.537483234471 293.0022908804999
175 0.005 0.875 2 783.480926405608 551.6332169117185 551.13799109027 1081.332188288857 1085.153581913742 1089.218950450946 914.8409494633004 297.7831528782351 1046.550000000749 293.0022907742663
176 0.005 0.88 2 784.0330861394217 552.7449226859407 552.2544200531802 1081.333235905848 1085.154297729735 1089.218836213186 914.9495650427177 297.8509631102941 1046.562478725441 293.0022906697536
177 0.005 0.885 2 784.5831413675679 553.8522889244917 553.3664845549122 1081.334159693606 1085.155100791875 1089.219012157517 915.0583177351559 297.9193439077901 1046.574936195256 293.0022905671719
178 0.005 0.89 2 785.1311560383092 554.9553338563309 554.4742029058431 1081.335188466649 1085.155802220778 1089.218895368598 915.1672772332826 297.9882962363998 1046.587328739641 293.0022904668005
179 0.005 0.895 2 785.6769074666717 556.0540736624282 555.5775919629335 1081.336114450038 1085.156594284357 1089.219071526191 915.2766020217102 298.0578189676277 1046.59973799816 293.0022903679383
180 0.005 0.9 2 786.2206760105342 557.148527177707 556.676669686018 1081.337148780911 1085.15729496209 1089.218957430149 915.3860241002396 298.1279118194374 1046.612097988459 293.0022902710757
181 0.005 0.905 2 786.7623187230998 558.2387105214136 557.7714529807528 1081.338048931168 1085.158077895445 1089.219131885614 915.4952429636234 298.198574332016 1046.624442726364 293.0022901756592
182 0.005 0.91 2 787.3021074021611 559.3246427509575 558.8619600604861 1081.339060777732 1085.158767309748 1089.21901719216 915.604816050444 298.2698048385697 1046.636726339193 293.0022900818142
183 0.005 0.915 2 787.8395828209774 560.4063393135269 559.9482075892142 1081.339959223697 1085.159546654216 1089.219193941493 915.7139931993612 298.3416042606357 1046.649008321131 293.0022899893532
184 0.005 0.92 2 788.3752857212294 561.483819786102 561.0302136805969 1081.341011773047 1085.160213580491 1089.219078028669 915.8242323947675 298.4139707192735 1046.661191835703 293.002289898019
185 0.005 0.925 2 788.9089062368969 562.5570995890466 562.1079952793468 1081.341901728757 1085.160982433891 1089.219251536571 915.9341419999904 298.4869068953323 1046.673426100329 293.0022898081807
186 0.005 0.93 2 789.4405134915262 563.6261975609909 563.1815704358488 1081.342906082305 1085.161655540458 1089.219134391903 916.0442588096793 298.5604076497607 1046.685608431931 293.0022897199861
187 0.005 0.9350000000000001 2 789.9700693766597 564.6911305023339 564.2509561646385 1081.343785918015 1085.16241937868 1089.21931085871 916.1543936601097 298.6344729558214 1046.697785634856 293.0022896329099
188 0.005 0.9400000000000001 2 790.4976498499261 565.7519159722378 565.3161699582364 1081.344787194991 1085.163089915441 1089.219195979124 916.264646797491 298.7091048133814 1046.709908840257 293.0022895473469
189 0.005 0.9450000000000001 2 791.0234817005917 566.8085696349459 566.3772281579916 1081.345663091859 1085.163845508691 1089.219371907642 916.3747808977512 298.7843027756892 1046.722042773629 293.002289462825
190 0.005 0.9500000000000001 2 791.5476943834675 567.8611102935319 567.4341491916648 1081.34663341292 1085.164502240922 1089.219254193464 916.4850480621875 298.8600624313059 1046.734108555717 293.0022893792975
191 0.005 0.9550000000000001 2 792.069359432802 568.9095541886819 568.4869499970255 1081.347469164931 1085.16525524517 1089.219432001871 916.5954050205681 298.9363861530267 1046.746158062248 293.002289296922
192 0.005 0.96 2 792.589063747851 569.9539201423014 569.5356487783544 1081.348442228797 1085.16590631715 1089.219314585925 916.7060319851479 299.0132719239875 1046.758177142151 293.0022892160261
193 0.005 0.965 2 793.1068197536839 570.9942234253259 570.5802614672382 1081.349307181764 1085.16666312135 1089.219491451717 916.8167520371009 299.0907191539935 1046.770144596346 293.0022891361112
194 0.005 0.97 2 793.6226754148754 572.0304813283353 571.6208053877021 1081.350226537177 1085.16731528276 1089.219376632095 916.9276923693859 299.1687271724272 1046.782084648243 293.0022890574875
195 0.005 0.975 2 794.1364954376625 573.0627117125981 572.6572976087657 1081.351035917071 1085.168051793059 1089.21955141265 917.0384209048877 299.2472971651326 1046.794078604069 293.0022889797833
196 0.005 0.98 2 794.6485774241856 574.0909310981108 573.6897556412001 1081.351968418531 1085.168694603049 1089.219437082388 917.1493381668428 299.3264267878571 1046.80598479376 293.0022889031177
197 0.005 0.985 2 795.1586785668927 575.1151558212682 574.7181958357116 1081.352831594094 1085.169413936074 1089.219607685598 917.2599242454318 299.406119120057 1046.817937898301 293.0022888270735
198 0.005 0.99 2 795.6667870772789 576.1354036743104 575.7426356708495 1081.353793476979 1085.1700415803 1089.219489186143 917.3713613493043 299.4863649844465 1046.829822234852 293.0022887531694
199 0.005 0.995 2 796.1729993984668 577.15168997205 576.7630910594131 1081.354647614476 1085.170763120344 1089.219663559336 917.4825554096961 299.5671634097259 1046.8417125108 293.0022886803108
200 0.005 1 2 796.6774698763633 578.1640327528418 577.7795795350195 1081.355584210762 1085.171387180281 1089.219545286639 917.5937932647354 299.6485173314373 1046.85365861981 293.0022886084756
201 0.005 1.005 2 797.1799058981617 579.1724485411685 578.7921180216758 1081.356348420721 1085.1720974803 1089.219718999948 917.7051191805315 299.7304261884864 1046.865455290052 293.0022885372323
202 0.005 1.01 2 797.680527062822 580.1769544812804 579.8007238298662 1081.357289453774 1085.172717623043 1089.219602039695 917.8164883818567 299.8128847470263 1046.87724444868 293.0022884671153
203 0.005 1.015 2 798.1791359780824 581.1775667083866 580.805413499306 1081.358121694883 1085.173414479838 1089.219772277844 917.9281527114923 299.895901203016 1046.889065701395 293.0022883979213
204 0.005 1.02 2 798.6759019343164 582.1743018289262 581.8062037769544 1081.359085818804 1085.174022115124 1089.21965452865 918.0397792581184 299.9794650389944 1046.900818030325 293.0022883300737
205 0.005 1.025 2 799.1707939244723 583.1671744941987 582.8031096234545 1081.359875843022 1085.174719771811 1089.219826865216 918.1512058184904 300.0635565434556 1046.912550484982 293.0022882633926
206 0.005 1.03 2 799.6639450675194 584.1562032262174 583.7961486910433 1081.36081453596 1085.175323370626 1089.219707271216 918.263024057846 300.1481915184669 1046.92425139211 293.0022881981075
207 0.005 1.035 2 800.1553425170168 585.1414048652238 584.7853386050448 1081.361610208528 1085.176017872272 1089.219862401542 918.3745424081283 300.2333543991019 1046.935902519922 293.002288132508
208 0.005 1.04 2 800.6441705884148 586.1227928036848 585.7706931398747 1081.362196802387 1085.176265966346 1089.219487336882 918.4866687316281 300.3190514928297 1046.947359102983 293.0022880700773
209 0.005 1.045 2 801.1317623113317 587.1003856634596 586.7522305036481 1081.363371985916 1085.177312967922 1089.219943011753 918.5982771924979 300.4052652701941 1046.959256401496 293.0022880091364
210 0.005 1.05 2 801.6175199541934 588.074199576035 587.7299670503597 1081.364257491989 1085.177872686977 1089.219788251959 918.7102418457332 300.4920011713974 1046.970790636382 293.0022879453986
211 0.005 1.055 2 802.1014114414294 589.0442502430424 588.7039183895434 1081.365049832603 1085.178575334386 1089.219972931633 918.8220943487619 300.579266395195 1046.982401081119 293.0022878827456
212 0.005 1.06 2 802.5837240995558 590.0105547236908 589.6741013826905 1081.365980774503 1085.179188417452 1089.219862075046 918.9341623356943 300.6670492131952 1046.993960007114 293.0022878223473
213 0.005 1.065 2 803.0645131458999 590.9731302061759 590.640533296024 1081.366816376774 1085.179901008941 1089.220027785173 919.0461448833374 300.7553402257321 1047.005554384724 293.0022877632517
214 0.005 1.07 2 803.5426963141473 591.9319892910632 591.6032279152138 1081.367467448438 1085.180162044827 1089.219656162149 919.1585801002196 300.844158691902 1047.0168469421 293.002287707366
215 0.005 1.075 2 804.0195498082956 592.8871506657848 592.5622031790434 1081.368594722641 1085.181203678068 1089.220114068069 919.2710620514018 300.9334846044382 1047.02858213839 293.0022876527896
216 0.005 1.08 2 804.4948950919332 593.8386300291515 593.5174746809121 1081.369444867885 1085.18173735843 1089.219956455026 919.3834582356461 301.0233223045171 1047.039927806056 293.0022875949709
217 0.005 1.085 2 804.9681213479699 594.7864416338067 594.4690580997953 1081.37026957614 1085.182421555284 1089.220140482029 919.4952438063724 301.1136724525604 1047.051382618511 293.0022875375231
218 0.005 1.09 2 805.4399020228672 595.7306035257996 595.4169704157479 1081.371183245577 1085.183014796274 1089.220009309929 919.6076323335135 301.2045292898576 1047.062774174453 293.002287480124
219 0.005 1.095 2 805.9088189970117 596.6711276161773 596.3612248166199 1081.371556086258 1085.183343538884 1089.219919801763 919.7197461121419 301.295904922728 1047.073812315026 293.0022874254528
220 0.005 1.1 2 806.3766755583531 597.6080338550062 597.3018396049757 1081.372784570326 1085.184286599132 1089.220096087721 919.8319084713315 301.3877792395488 1047.085388385335 293.0022873716993
221 0.005 1.105 2 806.8431052300905 598.5413352396874 598.2388291229007 1081.373504023804 1085.184904084213 1089.220231536421 919.9440008795882 301.4801626221903 1047.096637891536 293.0022873139031
222 0.005 1.11 2 807.307613860439 599.4710488363531 599.1722099188535 1081.374363394003 1085.185476287234 1089.220123250399 920.056400491925 301.5730532501839 1047.107913569423 293.0022872563404
223 0.005 1.115 2 807.7706720768188 600.3971910171241 600.1019979434427 1081.375141519872 1085.186142457052 1089.220281967495 920.1688571350745 301.6664349396098 1047.118976746758 293.0022871986556
224 0.005 1.12 2 808.2313276922263 601.319774291201 601.0282073722522 1081.375658379766 1085.18637835275 1089.219912154971 920.2812904763304 301.7603297440508 1047.130138267885 293.0022871442722
225 0.005 1.125 2 808.6909421763637 602.2388168064634 601.9508552353667 1081.376767400626 1085.187385666167 1089.220367386785 920.3933478075527 301.8547152959955 1047.141640315237 293.0022870912389
226 0.005 1.13 2 809.1488833531346 603.154333344855 602.8699567821335 1081.377601531128 1085.187899135245 1089.22021319422 920.5058398139461 301.9495992052685 1047.152731289432 293.0022870358178
227 0.005 1.135 2 809.6049290237643 604.0663381999077 603.7855268140137 1081.378338940308 1085.188547503133 1089.220394075521 920.6179508032594 302.0449768068535 1047.163910984563 293.00228698173
228 0.005 1.14 2 810.0594758791337 604.9748484932352 604.6975817120305 1081.379207251788 1085.189112933249 1089.220263168266 920.7302723924839 302.1408397521528 1047.175011764572 293.0022869291531
229 0.005 1.145 2 810.51150653159 605.879875212655 605.6061344700531 1081.379576089315 1085.18940810523 1089.220171585164 920.8424992335325 302.237208425647 1047.185886884462 293.0022868804887
230 0.005 1.15 2 810.9625203406524 606.7814374721644 606.5112026470915 1081.380780749454 1085.190319487654 1089.220344616983 920.9548446980053 302.3340585989455 1047.197255526183 293.0022868344032
231 0.005 1.155 2 811.4115740501929 607.6795465816573 607.4127990016256 1081.381169161977 1085.1906267552 1089.220244890227 921.0670108034737 302.4314026144898 1047.208059475023 293.0022867910501
232 0.005 1.16 2 811.8594836957698 608.5742218665797 608.31094085735 1081.382374121435 1085.191505363384 1089.220401983129 921.1791024591377 302.5292227605652 1047.219309611837 293.002286748365
233 0.005 1.165 2 812.3053120091415 609.4654744633464 609.2056412225787 1081.382758307604 1085.191791876335 1089.220294273215 921.2914144695478 302.6275393564703 1047.230074974176 293.0022867069368
234 0.005 1.17 2 812.7499533942711 610.353322902589 610.0969174035846 1081.38393726651 1085.192668310125 1089.220452518961 921.4035970114875 302.7263282825387 1047.241274734042 293.00228666612
235 0.005 1.175 2 813.1923353052988 611.2377780684625 610.9847822004558 1081.384299364886 1085.192948912785 1089.220343827506 921.5157623965182 302.8255982373746 1047.251988567996 293.002286625909
236 0.005 1.18 2 813.6336642260528 612.1188585402812 611.8692523849361 1081.385475513522 1085.193812128683 1089.220497423599 921.6279849295784 302.9253436003302 1047.263140897382 293.0022865852509
237 0.005 1.185 2 814.0728520227802 612.9965748932691 612.7503403318574 1081.385827175131 1085.194088957849 1089.220389377898 921.7402468463372 303.0255730614541 1047.273814409064 293.0022865447693
238 0.005 1.19 2 814.5108185206747 613.8709455835332 613.6280632522297 1081.38699325981 1085.194950666353 1089.220544129262 921.8522009004798 303.1262653844039 1047.284842134785 293.0022865034745
239 0.005 1.195 2 814.9467531506424 614.7419816391021 614.5024331409496 1081.387338661542 1085.195224393728 1089.220436679659 921.9643748413266 303.2274412480464 1047.295429406485 293.0022864617632
240 0.005 1.2 2 815.3815168353462 615.6097010028125 615.3734666390956 1081.388488614968 1085.196075851487 1089.220590140321 922.0763617668566 303.3290805586382 1047.306470239509 293.0022864195963
241 0.005 1.205 2 815.8140658393693 616.4741143905162 616.2411766956192 1081.388777485424 1085.196327814208 1089.220472446603 922.1885028725894 303.431199273212 1047.316957472209 293.0022863764207
242 0.005 1.21 2 816.2456562086023 617.335240443632 617.1055800937733 1081.389905886816 1085.197162761721 1089.220630081614 922.3004581836295 303.5337713447616 1047.327948503662 293.0022863324757
243 0.005 1.215 2 816.675267671793 618.1930894833683 617.9666889447643 1081.390226609999 1085.19744431516 1089.220528576895 922.4124641172681 303.6368185532712 1047.338409011279 293.0022862897504
244 0.005 1.22 2 817.1037652046458 619.047678955878 618.8245196874847 1081.391380891008 1085.198297061025 1089.220683039673 922.5243688336217 303.7403169230396 1047.349333916332 293.0022862472165
245 0.005 1.225 2 817.5301584647955 619.8990168731632 619.6790809725712 1081.391703873131 1085.198552722477 1089.22057601061 922.6363207230414 303.8442771567574 1047.359599383477 293.0022862060094
246 0.005 1.23 2 817.9554319761855 620.7471278800564 620.5303968280014 1081.392852741498 1085.199396317425 1089.220732299312 922.7482366388679 303.948694026061 1047.370613962236 293.0022861654683
247 0.005 1.235 2 818.3788409034676 621.5920184110221 621.3784746707304 1081.393145554845 1085.199634765341 1089.220622207209 922.8600085142688 304.0535786242583 1047.380954160052 293.0022861264071
248 0.005 1.24 2 818.8010867501773 622.4337056169073 622.223330534618 1081.394313343774 1085.200472122768 1089.220775845165 922.9718345700511 304.1589038234575 1047.391824022872 293.002286088322
249 0.005 1.245 2 819.221179878354 623.2722007135444 623.0649769658819 1081.39467084815 1085.200709850727 1089.22066813023 923.0834531017123 304.2646940984444 1047.402149417262 293.0022860521092
250 0.005 1.25 2 819.6406231847151 624.1075213918243 623.9034306314034 1081.395810483774 1085.201546888384 1089.22082141707 923.1949974184637 304.3709232911168 1047.412976908613 293.0022860169612
251 0.005 1.255 2 820.0577671103722 624.9396775169861 624.7387030060009 1081.3960874969 1085.201781916786 1089.220713621581 923.3065811968712 304.4776085719564 1047.423238667688 293.0022859830428
252 0.005 1.26 2 820.4738980999109 625.7686857183179 625.5708101797452 1081.397226215453 1085.202608646229 1089.220864482897 923.4180435978586 304.5847290059571 1047.433991809234 293.0022859494172
253 0.005 1.265 2 820.8879274747071 626.5945563467532 626.3997632304139 1081.39751611267 1085.202844272884 1089.22075713822 923.5295928360612 304.6923102902077 1047.444217578547 293.0022859167752
254 0.005 1.27 2 821.3010079128296 627.4173060093201 627.2255778047834 1081.398614127539 1085.203645593879 1089.22090196815 923.6409901181966 304.8003202215318 1047.454939421601 293.002285883573
255 0.005 1.275 2 821.7122089125484 628.2369454055232 628.0482653765413 1081.398880282953 1085.203868612574 1089.220793210806 923.7524443566751 304.9087835343939 1047.465102195183 293.002285850767
256 0.005 1.28 2 822.1221130510528 629.0534910964467 628.8678424623341 1081.400020445489 1085.20467791252 1089.220942407887 923.8634497283036 305.017667110066 1047.475780338946 293.002285817566
257 0.005 1.285 2 822.5299364267355 629.8669530508242 629.6843200860625 1081.40025092463 1085.204906741572 1089.220836319435 923.9749365997154 305.1270007763625 1047.485869027174 293.0022857846874
258 0.005 1.29 2 822.9369384165748 630.6773484748807 630.4977132143563 1081.40138171566 1085.205727976585 1089.220987939234 924.0860783816221 305.2367554279494 1047.496491079896 293.0022857512535
259 0.005 1.295 2 823.3419983493048 631.4846875714911 631.3080335876508 1081.401653235469 1085.205952200605 1089.220878663784 924.1972125746582 305.3469551529508 1047.506542546657 293.0022857180998
260 0.005 1.3 2 823.7462075089325 632.2889877487711 632.1152975025916 1081.402787435813 1085.206771035723 1089.221031786273 924.3085340239297 305.4575720445541 1047.517094171026 293.0022856847683
261 0.005 1.305 2 824.1484446260688 633.0902579620054 632.9195154285737 1081.403057356842 1085.206992087455 1089.2209235132 924.4195515520979 305.5686310364063 1047.527113207371 293.0022856522114
262 0.005 1.31 2 824.5496691655487 633.888514816039 633.7207031455908 1081.404163758249 1085.207793582204 1089.221072122943 924.5302927563032 305.6801019316364 1047.537617343019 293.0022856196769
263 0.005 1.315 2 824.9489877313857 634.6837686021513 634.5188715199715 1081.404402321869 1085.208025126094 1089.220967583506 924.6409385284344 305.7920114146969 1047.547559643775 293.002285587989
264 0.005 1.32 2 825.3473509832423 635.4760348937045 635.3140358454485 1081.405490443373 1085.208842103164 1089.221120345867 924.7517168604722 305.9043230996229 1047.558005485186 293.0022855566248
265 0.005 1.325 2 825.743930271545 636.2653235341877 636.1062075144439 1081.40575997557 1085.209062025489 1089.221012250132 924.8624096210932 306.0170716023913 1047.567802806928 293.0022855265553
266 0.005 1.33 2 826.1394210401692 637.0516501491697 636.8954010020303 1081.406935982471 1085.209861408455 1089.221159637613 924.9731013625558 306.1302222133621 1047.578270676044 293.0022854968261
267 0.005 1.335 2 826.5328641533924 637.8350252014487 637.6816270271274 1081.407227777175 1085.210075194693 1089.221051316553 925.0835131644707 306.2438028874203 1047.588166935817 293.0022854683181
268 0.005 1.34 2 826.9255795501654 638.6154642402415 638.464900879786 1081.408341747891 1085.210884523589 1089.221203913223 925.1937130834132 306.3577805075012 1047.598524104234 293.002285440188
269 0.005 1.345 2 827.3165563111031 639.392976794826 639.2452334555968 1081.408596189639 1085.211093053865 1089.221093587094 925.3042531464068 306.4721845191776 1047.608341465548 293.002285412743
270 0.005 1.35 2 827.7063726775397 640.1675789622025 640.0226392680692 1081.409703960479 1085.211895536889 1089.221245779209 925.4144821955248 306.5869831711773 1047.618658853898 293.0022853853249
271 0.005 1.355 2 828.0943279604568 640.9392806081395 640.7971291164399 1081.409933880891 1085.212094241742 1089.221133145178 925.5248616738579 306.7022010433558 1047.628444861724 293.0022853585983
272 0.005 1.36 2 828.4813109214376 641.7080965932261 641.5687175735625 1081.411033764701 1085.212891169261 1089.221284343107 925.6349753267845 306.8178083343196 1047.638718314031 293.00228533139
273 0.005 1.365 2 828.8664092472122 642.4740365611301 642.3374150321716 1081.411282220964 1085.213092239419 1089.221175329548 925.7450737733403 306.9338315700391 1047.648450690922 293.0022853047067
274 0.005 1.37 2 829.2505624033715 643.2371167745223 643.1032366969567 1081.412371506877 1085.213881126923 1089.221323743913 925.8554175785797 307.0502415805567 1047.658681098142 293.0022852777104
275 0.005 1.375 2 829.6328663073348 643.9973460809721 643.8661932309967 1081.412616874985 1085.214080183737 1089.221214966738 925.9652049549137 307.1670668742698 1047.668357776017 293.0022852511042
276 0.005 1.38 2 830.0142986616816 644.7547402401975 644.6262989943123 1081.413691137072 1085.214865505102 1089.221365535676 926.0753176934297 307.2842714988824 1047.678521445126 293.0022852244798
277 0.005 1.385 2 830.3938501694114 645.5093078953868 645.3835641468398 1081.413937316483 1085.215056114101 1089.221253698046 926.1850734269647 307.4018913184227 1047.688156639023 293.0022851983252
278 0.005 1.39 2 830.7725298672635 646.2610645160124 646.1380028125507 1081.415016885076 1085.215841228254 1089.221406021303 926.2947005203304 307.5198777526476 1047.698300288333 293.0022851720543
279 0.005 1.395 2 831.1494337159911 647.0100196369677 646.889625785697 1081.415291789558 1085.216039406627 1089.221297848082 926.404447288918 307.638274253802 1047.707907598623 293.0022851466302
280 0.005 1.4 2 831.5253811258456 647.7561882531533 647.6384468663774 1081.416415284129 1085.216825966391 1089.221450328922 926.5137620546179 307.757042740787 1047.717934943768 293.0022851211419
281 0.005 1.405 2 831.8993513708357 648.4995788462986 648.3844757667827 1081.416647477241 1085.21701063081 1089.221340169706 926.6231075892491 307.8762130719915 1047.727490197065 293.0022850962156
282 0.005 1.41 2 832.272567770538 649.2402069181688 649.127727311401 1081.417724293228 1085.217787072403 1089.221491710803 926.7323840301054 307.9957582745465 1047.737546763876 293.0022850712398
283 0.005 1.415 2 832.6440008294367 649.9780811199179 649.8682113072289 1081.417950581601 1085.217968481622 1089.221380872814 926.8415343340599 308.1156935195997 1047.74703680122 293.0022850469697
284 0.005 1.42 2 833.0145515285873 650.713217290206 650.6059423966296 1081.419037518709 1085.218733851786 1089.221529187485 926.9506968919835 308.2359945841156 1047.757030900897 293.0022850228917
285 0.005 1.425 2 833.3833933363828 651.4456229962295 651.340929919964 1081.4192774935 1085.218909499222 1089.221426718018 927.0597023332824 308.3566885353622 1047.766466025718 293.0022849995278
286 0.005 1.43 2 833.7514645566724 652.1753139141939 652.0731875204928 1081.420345869076 1085.219678684702 1089.221583946759 927.1685758785303 308.4777379492207 1047.776424172536 293.0022849760607
287 0.005 1.435 2 834.118095305968 652.9022994912259 652.8027259378604 1081.420860775977 1085.220136084971 1089.221712720986 927.2773797517741 308.5991678562888 1047.786023966072 293.0022849494404
288 0.005 1.44 2 834.4831790097622 653.6265921003462 653.5295572705742 1081.421557011285 1085.220566622479 1089.221601430939 927.3860987676718 308.7209744823805 1047.795676534894 293.0022849237392
289 0.005 1.445 2 834.8469091317897 654.3482024547523 654.2536927751071 1081.422119373778 1085.221093658088 1089.221780551817 927.4945399895508 308.8431531371246 1047.805300803185 293.0022848994298
290 0.005 1.45 2 835.2094350901419 655.067142831811 654.9751442681942 1081.422800354603 1085.221520899494 1089.221657935427 927.6030760037562 308.965694384876 1047.814887085066 293.0022848762858
291 0.005 1.455 2 835.570829259703 655.783424913437 655.6939235044656 1081.423341971655 1085.222032175838 1089.221813887803 927.711392445717 309.0885852925991 1047.824454778667 293.0022848525909
292 0.005 1.46 2 835.93045119625 656.4970577328265 656.4100403040118 1081.423688726789 1085.222121106248 1089.221439653608 927.8196730410742 309.2118675091611 1047.833735929082 293.0022848312049
293 0.005 1.465 2 836.2890587199413 657.2080560770347 657.1235088521197 1081.42461730221 1085.222975944585 1089.221895208141 927.927605963126 309.335491735903 1047.843498026012 293.0022848106551
294 0.005 1.47 2 836.646629561832 657.9164299919719 657.8343395199216 1081.425285951252 1085.223348214729 1089.221737031607 928.0357117630246 309.4594791184439 1047.852952520356 293.0022847882178
295 0.005 1.475 2 837.0027395577008 658.6221903540453 658.5425434891589 1081.425851718429 1085.223858350309 1089.221919226988 928.1435341421352 309.5838275476908 1047.862438482818 293.0022847665148
296 0.005 1.48 2 837.357684646763 659.3253489528021 659.2481322131081 1081.426539097401 1085.224278390764 1089.221800914211 928.2513316857093 309.708530015909 1047.871899125111 293.0022847471804
297 0.005 1.485 2 837.711563630279 660.0259169536693 659.9511170427114 1081.427115701333 1085.224784958787 1089.221957059119 928.3588879132137 309.8335668361996 1047.881339524089 293.0022847283909
298 0.005 1.49 2 838.0636809741048 660.7239034935682 660.6515077701802 1081.427454521774 1085.22486907872 1089.221583561426 928.4663980397768 309.9589818275353 1047.89049815081 293.0022847123317
299 0.005 1.495 2 838.4148055932461 661.4193214602251 661.3493167596384 1081.428365649173 1085.225722714373 1089.222040864326 928.5736411354477 310.0847260405233 1047.90013702039 293.0022846971217
300 0.005 1.5 2 838.7648815453772 662.1121819777553 662.0445549122768 1081.429019076 1085.226094160497 1089.221883030232 928.6811730469227 310.2108197920581 1047.909455906821 293.0022846792474
301 0.005 1.505 2 839.113576580241 662.8024953044521 662.7372330194561 1081.429577803873 1085.226601790126 1089.222067275757 928.7882934947635 310.3372596585965 1047.918809513818 293.0022846613073
302 0.005 1.51 2 839.4611405807908 663.4902730004175 663.4273623873797 1081.43027565609 1085.227023294419 1089.221949023845 928.8953414674064 310.4640427773969 1047.928140334629 293.0022846439985
303 0.005 1.515 2 839.8076459960603 664.1755261863187 664.1149541415631 1081.430844380876 1085.227526312495 1089.222105889634 929.002231648986 310.5911481876285 1047.937440584361 293.0022846256171
304 0.005 1.52 2 840.1524545676442 664.8582643683778 664.8000185388787 1081.431157077446 1085.22760269183 1089.221731484589 929.1091260203276 310.7186199625764 1047.946446055594 293.0022846084304
305 0.005 1.525 2 840.4963361105638 665.5385000944339 665.4825673924006 1081.432054256052 1085.228446606864 1089.22218623037 929.2156024835589 310.8464068760809 1047.955943440485 293.0022845909157
306 0.005 1.53 2 840.8390809307914 666.2162435321927 666.1626112831963 1081.43268885509 1085.228806930495 1089.222026759561 929.3220767735573 310.974533249724 1047.96511872435 293.0022845698541
307 0.005 1.535 2 841.1805025373202 666.8915043910067 666.8401603131213 1081.433226883013 1085.229301724027 1089.222209673737 929.4285204145484 311.102995604408 1047.974323590197 293.0022845481509
308 0.005 1.54 2 841.520725246473 667.564294521051 667.5152259528307 1081.433902545143 1085.229712913924 1089.222091823699 929.5348330964358 311.2317843030889 1047.983522306337 293.0022845269842
309 0.005 1.545 2 841.8599278746483 668.234623972351 668.1878185800347 1081.434458125078 1085.230207713778 1089.222248688449 929.6410716334912 311.3608894086868 1047.992692231585 293.0022845050873
310 0.005 1.55 2 842.197472194429 668.9025017073341 668.8579477971473 1081.434753143014 1085.230269076235 1089.221872372301 929.7472902319828 311.4903486606341 1048.00155867853 293.0022844849811
311 0.005 1.555 2 842.5340220327231 669.567940561199 669.5256253920402 1081.435635016503 1085.231100242259 1089.222327751079 929.8529946914202 311.6201099495622 1048.010926356056 293.0022844662015
312 0.005 1.56 2 842.8695395709749 670.2309501965483 670.190862187626 1081.436264355518 1085.231449075919 1089.222167608801 929.9589404589987 311.7501975914319 1048.019973615048 293.0022844450659
313 0.005 1.565 2 843.2036172720167 670.8915442087131 670.8536708391113 1081.436771297379 1085.231921589497 1089.222343376156 930.064127249204 311.8806056696556 1048.02903523989 293.0022844244012
314 0.005 1.57 2 843.5366212719175 671.5497295763798 671.5140407564161 1081.437462576586 1085.232321701755 1089.22222536511 930.1694703038481 312.0112810766635 1048.038082913 293.002284404415
315 0.005 1.575 2 843.8685801400239 672.2055186208564 672.1720067443282 1081.438000101578 1085.232803868236 1089.222381602119 930.2749451415148 312.1422898015527 1048.047114543436 293.0022843842713
316 0.005 1.58 2 844.1992305690476 672.8589142019115 672.827563257329 1081.438282065666 1085.232859578216 1089.222009211456 930.3805375803591 312.273656490733 1048.055930928326 293.002284366147
317 0.005 1.585 2 844.52886433738 673.5099287519106 673.4807366528977 1081.439136660616 1085.233678299864 1089.222464876964 930.4859079697331 312.4053663057166 1048.065111865052 293.0022843486793
318 0.005 1.59 2 844.8573893250426 674.1585681590643 674.1315225199476 1081.43974564356 1085.234019825235 1089.222305596798 930.5910258463442 312.5373597843504 1048.074026556594 293.0022843286854
319 0.005 1.595 2 845.1846271618933 674.8048455836928 674.7799362555103 1081.440262187374 1085.23449263613 1089.222487163843 930.6958303705098 312.6696536007356 1048.082965712027 293.0022843088911
320 0.005 1.6 2 845.5106761331701 675.4487735742798 675.4259899294126 1081.440899694959 1085.234875816114 1089.222364981841 930.8005932948319 312.8022460860133 1048.091875400257 293.0022842901632
321 0.005 1.605 2 845.8356241975616 676.0903635243091 676.0696946227542 1081.441423284062 1085.235343994987 1089.222538631339 930.9052054171636 312.9351396213145 1048.100770949556 293.0022842720368
322 0.005 1.61 2 846.1595094933406 676.7296264481413 676.7110610438078 1081.44206671225 1085.235717689822 1089.222412207374 931.0096582526314 313.0683331314207 1048.109653759744 293.0022842543993
323 0.005 1.615 2 846.4823520187707 677.3665727695628 677.3500996071378 1081.442583337134 1085.236180620363 1089.222565959749 931.1137889424986 313.2018096144238 1048.1185056158 293.0022842361344
324 0.005 1.62 2 846.8036506188314 678.0012114555966 677.9868194596716 1081.442841916006 1085.236214227591 1089.222186196476 931.2179776066266 313.3356178264622 1048.127041145046 293.002284219598
325 0.005 1.625 2 847.1241843420852 678.6335543062105 678.6212318297148 1081.44369791989 1085.237024012511 1089.222639936065 931.3217266667956 313.4697049802621 1048.136094053742 293.0022842032693
326 0.005 1.63 2 847.4436664385993 679.2636112168791 679.2533472887242 1081.444305227236 1085.23735560267 1089.222482206764 931.4258740920513 313.6040779145213 1048.144894818834 293.002284184366
327 0.005 1.635 2 847.7618213877688 679.8913911241661 679.8831747297917 1081.444804910196 1085.237812470268 1089.222660539293 931.529468384152 313.7387561918463 1048.15375621117 293.0022841653853
328 0.005 1.64 2 848.0789085694674 680.5169042062552 680.5107244544038 1081.445410435029 1085.238178761584 1089.22253889147 931.6330271737783 313.8737236089676 1048.162565940441 293.0022841478291
329 0.005 1.645 2 848.3948167598987 681.1401600063872 681.1360064283879 1081.445890902823 1085.238629921198 1089.222708601138 931.7363976185014 314.0089769502408 1048.171370174789 293.0022841310036
330 0.005 1.65 2 848.7097592027129 681.7611690197831 681.7590304369761 1081.446520127222 1085.238992390752 1089.222583887591 931.8397240991546 314.1445060874944 1048.180206812016 293.0022841150455
331 0.005 1.655 2 849.0236051471549 682.3799402663045 682.3798058745715 1081.447004052793 1085.239435590949 1089.222749458661 931.9427967222368 314.2803223199276 1048.189021312438 293.002284099609
332 0.005 1.66 2 849.3363480323775 682.9964842563785 682.9983432729035 1081.447629609388 1085.239793768515 1089.222623827765 932.0459196567876 314.4164218619886 1048.19784033173 293.0022840847844
333 0.005 1.665 2 849.6480218002725 683.6108093204653 683.6146513087515 1081.448107070583 1085.240235055038 1089.222792156461 932.1485326368596 314.5528020580946 1048.206615217794 293.0022840702266
334 0.005 1.67 2 849.9585637878326 684.2229261334491 684.2287403970694 1081.4487287999 1085.240590437217 1089.222666612806 932.2512832891204 314.6894625981429 1048.215395240594 293.0022840559734
335 0.005 1.675 2 850.2679465020955 684.8328431898037 684.8406195168121 1081.449217873884 1085.241029651465 1089.222834677473 932.353797292066 314.8263995458684 1048.224133584773 293.00228404155
336 0.005 1.68 2 850.5764279762287 685.4405710765618 685.4502986876519 1081.449851058433 1085.241381629776 1089.22270826057 932.4561925371621 314.9636062887799 1048.232873477421 293.0022840268186
337 0.005 1.685 2 850.8837869835129 686.0461183036016 686.057787021518 1081.450319898918 1085.241818395617 1089.222877671649 932.5583682084268 315.1010875694926 1048.241562342484 293.0022840112958
338 0.005 1.69 2 851.1902846515032 686.6494950146536 686.6630943539842 1081.45093057041 1085.242166689073 1089.222750395065 932.6605295193501 315.2388367573803 1048.250254899848 293.0022839952429
339 0.005 1.695 2 851.4956769667525 687.2507098420932 687.2662297829302 1081.451396154672 1085.242599222838 1089.222918594278 932.7619304188282 315.3768584350839 1048.258906749466 293.002283978402
340 0.005 1.7 2 851.8000136197171 687.8497724076701 687.8672027130783 1081.452005188499 1085.242945213881 1089.222793523122 932.8638346320487 315.515145965781 1048.267558137738 293.0022839613601
341 0.005 1.705 2 852.1031639714184 688.4466913850166 688.4660221485045 1081.452475732039 1085.243372855265 1089.222960979823 932.9654033373108 315.6536974322481 1048.276179258026 293.0022839438458
342 0.005 1.71 2 852.4053680972703 689.0414742377748 689.0626795601657 1081.453101547103 1085.243719761053 1089.22283455752 933.0668832319037 315.7924615101927 1048.28478638058 293.0022839259574
343 0.005 1.715 2 852.7065052915439 689.6341365229894 689.6572287724667 1081.453536087634 1085.24414158428 1089.22300278001 933.1685858629131 315.9315680598507 1048.293357866551 293.0022839086384
344 0.005 1.72 2 853.0066172800538 690.2246812046881 690.249647319999 1081.454141455677 1085.24448188889 1089.222876896425 933.2698389407415 316.0709169966825 1048.301945092215 293.0022838923646
345 0.005 1.725 2 853.3056417344777 690.8131173884992 690.8399467640438 1081.454603284112 1085.244904910003 1089.223043011007 933.3707058565116 316.2105115701067 1048.310487880498 293.0022838766633
346 0.005 1.73 2 853.6037341032039 691.39945560249 691.4281375265306 1081.455197870196 1085.245241992915 1089.222916325849 933.4716123955495 316.350358836639 1048.319013752484 293.0022838618917
347 0.005 1.735 2 853.9007410222313 691.9837040146606 692.0142286122449 1081.455653711789 1085.245664494374 1089.223082409934 933.5722607829006 316.4904540065235 1048.327515473522 293.0022838478066
348 0.005 1.74 2 854.1967657742061 692.5658720545225 692.5982294959276 1081.456227573499 1085.246008554149 1089.222958210054 933.6729286145363 316.6307992728784 1048.336018556843 293.0022838346297
349 0.005 1.745 2 854.4917933746948 693.1459683992639 693.1801490008344 1081.456679966878 1085.246427115426 1089.223124411399 933.7732249079999 316.771396003383 1048.344474881803 293.0022838218264
350 0.005 1.75 2 854.7858336166935 693.7240021851885 693.7599963746062 1081.457273598119 1085.246757521982 1089.222996271848 933.8735465877471 316.9122330804613 1048.35292812317 293.0022838094287
351 0.005 1.755 2 855.0788030751382 694.2999813625261 694.3377797565794 1081.457719656181 1085.247170548939 1089.22316091285 933.9734169810437 317.0533189293605 1048.361323538982 293.0022837964844
352 0.005 1.76 2 855.370821177747 694.8739156138226 694.9135085547373 1081.458309724929 1085.247501493904 1089.223033841062 934.0734019714437 317.1946496573938 1048.3697338252 293.0022837834664
353 0.005 1.765 2 855.6618070624248 695.4458127857282 695.4871910342935 1081.458748144528 1085.247910214884 1089.223197787438 934.1730402159259 317.3362271151932 1048.378100724161 293.002283769809
354 0.005 1.77 2 855.951773065723 696.0156821521991 696.0588364564939 1081.459337881094 1085.248239070291 1089.223072863651 934.2726844255217 317.4780491817668 1048.386472764671 293.0022837557273
355 0.005 1.775 2 856.2407518886678 696.5835316875293 696.6284529506961 1081.459776099215 1085.248649328825 1089.223239781016 934.3721069893622 317.6201031158727 1048.394816744609 293.0022837407508
356 0.005 1.78 2 856.528814404828 697.1493707498946 697.1960494461936 1081.460360739162 1085.248974069165 1089.223111738705 934.4714123624079 317.7623925881364 1048.403164318843 293.0022837254954
357 0.005 1.785 2 856.8158707946468 697.7132071973409 697.7616344691941 1081.460790598702 1085.249378386769 1089.223277712923 934.5704771388487 317.9049201020051 1048.411459966424 293.0022837095066
358 0.005 1.79 2 857.1019794338675 698.2750499032895 698.3252164371839 1081.461370075991 1085.249701195334 1089.223151006441 934.6694175018398 318.047680310046 1048.419753715272 293.0022836933565
359 0.005 1.795 2 857.3870650913609 698.8349063614378 698.8868033265874 1081.461799647817 1085.250102033809 1089.223314720159 934.768150205777 318.1906709592039 1048.428009436425 293.0022836767901
360 0.005 1.8 2 857.6712313887526 699.3927852640478 699.4464036369047 1081.462374766308 1085.250417767401 1089.223185948348 934.8668769817065 318.3338887350247 1048.436265781521 293.0022836603694
361 0.005 1.805 2 857.9543577773995 699.9486946555513 700.0040257370447 1081.462811662486 1085.250823631778 1089.223354791109 934.9653267065095 318.4773334776104 1048.444492880421 293.002283643928
362 0.005 1.81 2 858.2366395245595 700.5026433855033 700.5596784172798 1081.46338318123 1085.251139173649 1089.223226556984 935.0635806034844 318.6210053908713 1048.452697588043 293.0022836279521
363 0.005 1.815 2 858.5177725344563 701.0546390494956 701.1133693390442 1081.463817360299 1085.251534565625 1089.223391347639 935.1616808056854 318.764899613149 1048.460867798971 293.0022836121449
364 0.005 1.82 2 858.7980752942897 701.6046904233883 701.6651070294275 1081.464378197584 1085.251845830301 1089.223262120506 935.2597505948731 318.9090151638289 1048.469012854432 293.0022835968358
365 0.005 1.825 2 859.0773672688291 702.1528050622755 702.2148995038655 1081.464763013865 1085.252235765257 1089.223426349395 935.3575473489657 319.0533427472745 1048.477155004546 293.0022835817443
366 0.005 1.83 2 859.3557786866169 702.6989919970509 702.762755483367 1081.465358122209 1085.252541297891 1089.223299037674 935.4553767201178 319.1978929732178 1048.485271639614 293.0022835673502
367 0.005 1.835 2 859.6331926437127 703.2432586023933 703.3086826324541 1081.465768168017 1085.252933944597 1089.223464675929 935.5528482096149 319.3426585010917 1048.493352293111 293.0022835529554
368 0.005 1.84 2 859.9097572231932 703.7856135307319 703.8526893474823 1081.466323817927 1085.253238016901 1089.223334797208 935.6502970678856 319.4876445592557 1048.501423887668 293.0022835390828
369 0.005 1.845 2 860.1852392524694 704.3260642690982 704.394783606301 1081.466733291301 1085.25362363682 1089.223498705811 935.7474705089297 319.6328408453238 1048.509487783859 293.0022835253288
370 0.005 1.85 2 860.4599196843512 704.8646193632253 704.934973180626 1081.467272312049 1085.253927047713 1089.223373933587 935.8447070617018 319.7782456327438 1048.517503538701 293.0022835116692
371 0.005 1.855 2 860.7336823625232 705.4012857865059 705.4732659772038 1081.467655290035 1085.254316632322 1089.223544997691 935.9415145427026 319.9238578119862 1048.525499567663 293.0022834978546
372 0.005 1.86 2 861.0066026588468 705.9360720286801 706.0096703092919 1081.46821623456 1085.254622388791 1089.223422925351 936.0383365662461 320.0696800441576 1048.533502828444 293.0022834841638
373 0.005 1.865 2 861.2784634365698 706.4689850805837 706.5441932696676 1081.468626081579 1085.255009791921 1089.22359236546 936.1348598688966 320.2157083510197 1048.541462325235 293.002283470115
374 0.005 1.87 2 861.5494952430373 707.0000341923178 707.0768439641685 1081.469185695957 1085.255312535957 1089.223467533644 936.2313597466205 320.3619627255332 1048.549439242732 293.002283456242
375 0.005 1.875 2 861.8196083015246 707.5292259944158 707.6076291534231 1081.469599520443 1085.255697239811 1089.223637790329 936.3274856519206 320.5083991353695 1048.557369681255 293.002283442191
376 0.005 1.88 2 862.0888326477458 708.0565689851302 708.1365574851586 1081.470157440342 1085.255995930972 1089.223513593182 936.4235728061792 320.6550397948574 1048.565291102854 293.0022834283507
377 0.005 1.885 2 862.3571110803529 708.5820698578441 708.6636358717631 1081.470560697284 1085.256377287708 1089.223680763706 936.5194178578711 320.801875134333 1048.573165500464 293.002283414425
378 0.005 1.89 2 862.624549148443 709.1057369321038 709.1888723638932 1081.471047866091 1085.256619779171 1089.223492382388 936.6153562187789 320.9489059462369 1048.580973228038 293.0022834010962
379 0.005 1.895 2 862.8910424059127 709.627576932186 709.712274088775 1081.471421170957 1085.256984210201 1089.223644991503 936.7108450938877 321.096132724227 1048.588786490762 293.0022833876734
380 0.005 1.9 2 863.1566907647251 710.1475983054986 710.2338490369559 1081.471964996947 1085.257280249738 1089.223516745278 936.8063142374413 321.2435543793568 1048.596619675578 293.0022833744878
381 0.005 1.905 2 863.4213673054692 710.6658077396004 710.7536044565819 1081.472362424237 1085.257657389772 1089.223679323017 936.9015317684018 321.3911665263496 1048.604416135339 293.0022833610914
382 0.005 1.91 2 863.6851930023138 711.1822136590013 711.2715482155023 1081.472916053533 1085.257944408631 1089.223545389955 936.9968561032505 321.5389696043011 1048.612202934911 293.0022833478295
383 0.005 1.915 2 863.9480754265368 711.6968226412069 711.7876875559386 1081.473341506926 1085.258316653322 1089.223707399069 937.0917784175083 321.6869566453258 1048.619960496845 293.0022833343009
384 0.005 1.92 2 864.2102102086947 712.2096426352754 712.3020301688832 1081.473865956039 1085.258611385712 1089.223575274687 937.1865031253773 321.835136573669 1048.627733874879 293.0022833209299
385 0.005 1.925 2 864.4713685200113 712.7206805118476 712.8145830299183 1081.474211853364 1085.258988170051 1089.223737908079 937.281067530877 321.9835019979762 1048.635452018565 293.0022833072097
386 0.005 1.93 2 864.7317385295495 713.2299446677296 713.3253544363457 1081.474745173355 1085.259275164639 1089.223607715792 937.3755849375133 322.1320432776959 1048.643178424984 293.0022832935833
387 0.005 1.935 2 864.9912041023391 713.7374411818278 713.8343508004638 1081.475121923762 1085.259640159036 1089.223767071742 937.4698074393128 322.2807673391264 1048.650851804492 293.0022832795559
388 0.005 1.94 2 865.2498364380356 714.2431783981665 714.3415801312362 1081.475651064682 1085.259922935496 1089.223635991238 937.5639786244921 322.4296729429215 1048.658529963278 293.0022832656642
389 0.005 1.945 2 865.5076082446932 714.7471625448169 714.8470490207819 1081.476031751966 1085.260289722623 1089.223799255741 937.6579004152738 322.5787557978488 1048.666168847249 293.0022832515812
390 0.005 1.95 2 865.7645514109809 715.249401767215 715.3507654112436 1081.47656519365 1085.260573162898 1089.223668217405 937.75178426451 322.7280187220078 1048.673816491964 293.0022832378314
391 0.005 1.955 2 866.0205521868579 715.7499024464956 715.8527361578379 1081.4769470138 1085.260938636734 1089.223831571742 937.8453094058721 322.8774549422984 1048.681422275487 293.0022832240869
392 0.005 1.96 2 866.2757973897359 716.2486727263012 716.3529687341539 1081.477487961157 1085.261219608727 1089.22370011872 937.938781436073 323.0270617812903 1048.689040519436 293.0022832107837
393 0.005 1.965 2 866.5301217011639 716.7457187208806 716.851469874785 1081.477863608362 1085.261582533734 1089.223862946403 938.0320268507694 323.1768403767983 1048.69661032421 293.0022831976707
394 0.005 1.97 2 866.7836400833667 717.241048467895 717.3482472759003 1081.478382148617 1085.261856072531 1089.223728151812 938.1252169630721 323.3267931706719 1048.704174202284 293.0022831852668
395 0.005 1.975 2 867.0362205903409 717.7346683493523 717.8433076196653 1081.478746901414 1085.262215236771 1089.223891504134 938.2181992062589 323.4769120032587 1048.711695944647 293.0022831732867
396 0.005 1.98 2 867.2879938143138 718.2265856994129 718.3366583178055 1081.479251160068 1085.262480899971 1089.223754481937 938.3109693721756 323.6271980420438 1048.719211138828 293.0022831622032
397 0.005 1.985 2 867.5389296110599 718.7168067939547 718.8283058023746 1081.47965093694 1085.262838322358 1089.223917462204 938.403633190811 323.7776468944051 1048.726700208306 293.0022831515158
398 0.005 1.99 2 867.789043212663 719.2053395171361 719.3182575709762 1081.480160838862 1085.263108264663 1089.223783614244 938.4962328090519 323.9282592464063 1048.734186493674 293.0022831412193
399 0.005 1.995 2 868.03830612344 719.6921898106933 719.8065200527274 1081.480534261383 1085.263464941641 1089.223946393423 938.5884428081482 324.0790340236837 1048.741640752583 293.0022831309251
400 0.005 2 2 868.2867384619152 720.1773655181505 720.2931006804001 1081.481047119346 1085.263732333333 1089.223813427085 938.6805740248599 324.2299676221541 1048.749092090728 293.0022831209575
401 0.005 2.005 2 868.5342482572734 720.6608724664842 720.778005925967 1081.481413760808 1085.26408796674 1089.223977136364 938.7724724316967 324.3810592550427 1048.756508916385 293.002283110784
402 0.005 2.01 2 868.7810563186013 721.1427183674796 721.2612429971616 1081.481918669409 1085.264351792199 1089.223842516507 938.8643166718784 324.5323095953044 1048.763921284873 293.0022831006864
403 0.005 2.015 2 869.0270143268629 721.6229093394235 721.7428183530058 1081.482273587106 1085.264702336399 1089.224004232323 938.9558680272459 324.683713410166 1048.771298619902 293.0022830900803
404 0.005 2.02 2 869.2722052755483 722.1014529635902 722.2227393060726 1081.482777971249 1085.264970093241 1089.223873524096 939.0474081479027 324.8352716558605 1048.778673369906 293.0022830794375
405 0.005 2.025 2 869.5165447965012 722.5783548163201 722.701011816582 1081.483137432104 1085.265318229776 1089.224034499509 939.1386322540897 324.9869805053021 1048.786015516074 293.0022830682522
406 0.005 2.03 2 869.7600830723869 723.0536225150784 723.177643227142 1081.4836405827 1085.265580667662 1089.223901388327 939.2297627891838 325.1388378576422 1048.793352951091 293.0022830569865
407 0.005 2.035 2 870.0028756883612 723.5272621791056 723.6526399391399 1081.483995259574 1085.265928393367 1089.224062610591 939.320762084953 325.290844544356 1048.800647797875 293.0022830451421
408 0.005 2.04 2 870.2448444329278 723.9992810351496 724.126009043764 1081.484573142514 1085.266195481548 1089.223933622211 939.4115891099596 325.4430014030266 1048.807977052897 293.0022830330616
409 0.005 2.045 2 870.485860557182 724.4696850471323 724.5977568002098 1081.484954955559 1085.266536535777 1089.22409323652 939.5021430659522 325.5953054999105 1048.815253556008 293.002283020767
410 0.005 2.05 2 870.7262378221861 724.9384815321902 725.0678901311787 1081.485460450497 1085.266800468316 1089.223961735199 939.5927488271487 325.7477567876981 1048.822517962117 293.0022830087981
411 0.005 2.055 2 870.9658021491302 725.4056760452652 725.5364150755711 1081.485803627721 1085.267143821982 1089.224122373536 939.6829691159384 325.9003471965542 1048.829737788333 293.0022829967078
412 0.005 2.06 2 871.2046584049361 725.8712758912588 726.003338676613 1081.486301406136 1085.267401935219 1089.22398794439 939.7731556109453 326.0530801076349 1048.836959456628 293.0022829849909
413 0.005 2.065 2 871.4426214450293 726.3352868354081 726.4686670433039 1081.486649581434 1085.26774539566 1089.22415067663 939.8630373672096 326.205955650602 1048.844151090036 293.0022829732686
414 0.005 2.07 2 871.6798701899785 726.7977160250576 726.9324070094009 1081.487141593196 1085.267999112715 1089.224014869039 939.9528473908681 326.3589643036414 1048.851337232104 293.0022829618218
415 0.005 2.075 2 871.9162645710766 727.2585687996716 727.3945642577246 1081.48747063391 1085.268334873455 1089.224176326127 940.0424163479951 326.5121110764711 1048.858465038617 293.0022829502749
416 0.005 2.08 2 872.151989962343 727.7178524854338 727.8551461835809 1081.487965007881 1085.268584411745 1089.22403969958 940.1318226364762 326.6653930123394 1048.86561193664 293.0022829391857
417 0.005 2.085 2 872.3868877615156 728.1755728928956 728.3141582035985 1081.488298329218 1085.268924330432 1089.224203095757 940.221104208796 326.818807557169 1048.872717777918 293.0022829282378
418 0.005 2.09 2 872.6210687687613 728.6317372270802 728.7716076743071 1081.488795637242 1085.269181398771 1089.224070102082 940.3102638728195 326.9723553636679 1048.879807877863 293.0022829176932
419 0.005 2.095 2 872.8543636556122 729.0863505997495 729.2275000962576 1081.489138937075 1085.269517253259 1089.224231165177 940.3991705262659 327.1260379272701 1048.886882751475 293.0022829073029
420 0.005 2.1 2 873.0869700338041 729.5394202089756 729.6818423143454 1081.48962348435 1085.269763755511 1089.22409473296 940.4879905962102 327.2798487375841 1048.893949917027 293.0022828973364
421 0.005 2.105 2 873.3187641239577 729.9909515102206 730.1346400616129 1081.489965953627 1085.270105567346 1089.224257822094 940.5764954373064 327.433784940291 1048.9009895606 293.00228288714
422 0.005 2.11 2 873.5498431721563 730.4409514414091 730.5859000610849 1081.490454258112 1085.270360617905 1089.224123495804 940.6649183355452 327.5878505474355 1048.908029631867 293.0022828769399
423 0.005 2.115 2 873.780139692863 730.8894254932683 731.0356281282316 1081.490787068866 1085.270697214982 1089.224283174643 940.7531487842241 327.7420365516742 1048.915030129263 293.0022828662025
424 0.005 2.12 2 874.0097410409116 731.3363806608289 731.4838311233131 1081.491277451089 1085.270952012433 1089.224149730485 940.8412828096384 327.8963422617235 1048.922039969396 293.0022828555636
425 0.005 2.125 2 874.2385251573174 731.7818220505642 731.9305144583149 1081.491613617936 1085.271288965887 1089.224310609079 940.9291358762794 328.0507683670206 1048.929007972189 293.0022828444144
426 0.005 2.13 2 874.4665921802526 732.2257565410882 732.3756847268991 1081.492095795569 1085.271542828349 1089.224176412695 941.0169424594789 328.2053184207741 1048.935974703237 293.0022828332539
427 0.005 2.135 2 874.6938779661347 732.6681894243777 732.8193474921408 1081.492433765957 1085.271881325489 1089.224337022047 941.1044756084218 328.3599829709149 1048.942909565441 293.0022828209984
428 0.005 2.14 2 874.9204148461268 733.1091276848189 733.261509188295 1081.49291649556 1085.272129516602 1089.224200759948 941.1919103757145 328.5147623173372 1048.949853621429 293.0022828087951
429 0.005 2.145 2 875.1462117486776 733.5485764647241 733.7021758708819 1081.493247685223 1085.272465801489 1089.224360914726 941.2791108077774 328.6696583868458 1048.956744628378 293.0022827963917
430 0.005 2.15 2 875.3713322313906 733.9865424753198 734.141353797285 1081.493728700234 1085.272718015871 1089.224227964173 941.3662263490342 328.8246671206959 1048.963636700927 293.0022827836031
431 0.005 2.155 2 875.5956641243184 734.423030710252 734.5790482754887 1081.494059982881 1085.273052121295 1089.224388738898 941.453090967873 328.9797913717972 1048.970497434062 293.0022827712731
432 0.005 2.16 2 875.819318594183 734.8580479244832 735.0152657128497 1081.494533914698 1085.273298549202 1089.224252420165 941.5398566140552 329.1350292968049 1048.977359602308 293.0022827593644
433 0.005 2.165 2 876.0421975114938 735.2915992209423 735.4500115903894 1081.494862631869 1085.27363180157 1089.224415065871 941.6263571844449 329.290378286331 1048.984183398114 293.0022827474406
434 0.005 2.17 2 876.2644317590854 735.7236911515055 735.8832921761815 1081.49533771301 1085.273878729064 1089.224280354056 941.7127426463369 329.4458325519388 1048.991011087771 293.0022827359627
435 0.005 2.175 2 876.4858594697016 736.1543287371094 736.3151127377699 1081.495662095514 1085.274206635284 1089.224440188194 941.7989244938934 329.6013959760459 1048.997814258133 293.0022827245472
436 0.005 2.18 2 876.7066390764962 736.5835189569001 736.7454800190583 1081.496144329654 1085.274455275118 1089.224306689467 941.8850292439063 329.7570679440066 1049.004615232868 293.0022827138853
437 0.005 2.185 2 876.9266523465038 737.0112666798213 737.1743993741511 1081.496465146177 1085.274781826352 1089.224465724896 941.9708684612646 329.912841866925 1049.011357854425 293.002282703494
438 0.005 2.19 2 877.1459979681787 737.4375783855338 737.6018768830494 1081.49693365457 1085.275024906718 1089.224331914058 942.056653602374 330.0687181590694 1049.018119975949 293.0022826939627
439 0.005 2.195 2 877.364571312473 737.8624587370276 738.0279177181361 1081.497263037517 1085.275352138164 1089.224492787577 942.1421891171091 330.2246943448818 1049.024836947373 293.0022826847289
440 0.005 2.2 2 877.582523907401 738.2859145741577 738.4525282613361 1081.497726201232 1085.275588937077 1089.224356404556 942.2275932028466 330.380769819984 1049.031551487325 293.0022826761506
441 0.005 2.205 2 877.7997162137423 738.7079504587008 738.8757134590923 1081.498045656936 1085.275915752634 1089.224518891096 942.3127635943133 330.5369429876039 1049.038243740264 293.0022826676645
442 0.005 2.21 2 878.0162360248537 739.1285730124057 739.2974795365205 1081.498505425869 1085.27615036112 1089.224381290564 942.3978707941596 330.6932123077856 1049.044932771711 293.0022826596297
443 0.005 2.215 2 878.2320782423329 739.547787189906 739.7178318443092 1081.49881447775 1085.276471730666 1089.224541417176 942.4826781174829 330.8495830011536 1049.051584912783 293.0022826515877
444 0.005 2.22 2 878.4473031240213 739.9655993520445 740.1367765567367 1081.49927763037 1085.276709175911 1089.224407232936 942.5674307966403 331.0060481660137 1049.058239045607 293.0022826438511
445 0.005 2.225 2 878.6617275997772 740.3820141131382 740.5543185544308 1081.499590377273 1085.277029343771 1089.224567571586 942.6519254025654 331.162602027388 1049.064855267994 293.0022826359013
446 0.005 2.23 2 878.8754643613047 740.7970375330402 740.9704637075314 1081.500023117685 1085.277251342968 1089.224427973013 942.7363115898872 331.3192494602152 1049.07145005673 293.0022826277657
447 0.005 2.235 2 879.0885878145958 741.2106746441419 741.3852172458922 1081.50033243621 1085.277570838306 1089.22458748519 942.8204334941177 331.4759864826518 1049.07802412779 293.0022826193076
448 0.005 2.24 2 879.3009996521881 741.62293178238 741.7985853064089 1081.500792971279 1085.277803795522 1089.224451206596 942.9044605884352 331.6328126624248 1049.084617163772 293.0022826108892
449 0.005 2.245 2 879.5126515777582 742.0338133988344 742.2105726646203 1081.501105854202 1085.278123061289 1089.224610709355 942.9882585327252 331.7897212491222 1049.091171394009 293.0022826019714
450 0.005 2.25 2 879.7236830147634 742.4433259081741 742.6211854672179 1081.501559446811 1085.278353738933 1089.224473676765 943.0719883516402 331.9467156782406 1049.097723302582 293.0022825930556
451 0.005 2.255 2 879.9339921616973 742.8514738447542 743.0304286211805 1081.501869431483 1085.278672708442 1089.224633951735 943.1554649667172 332.1037966397868 1049.104241765905 293.0022825837299
452 0.005 2.26 2 880.1436716395134 743.2582633015037 743.4383078759869 1081.502323339147 1085.27890389599 1089.224497930686 943.2388748672175 332.2609607259841 1049.110765008037 293.0022825741956
453 0.005 2.265 2 880.352615313285 743.6636988378013 743.8448281709792 1081.502625853497 1085.279216806393 1089.224656013416 943.3219845297286 332.418212764525 1049.117242103541 293.002282564375
454 0.005 2.27 2 880.5609738180661 744.0677866058007 744.2499953604671 1081.503078504804 1085.279445769124 1089.224519856488 943.4050198601336 332.5755435375921 1049.123728621776 293.0022825547048
455 0.005 2.275 2 880.7685806930892 744.4705311401956 744.653814282195 1081.503373790065 1085.279759804064 1089.224679028605 943.487818580744 332.7329561112495 1049.130180718956 293.00228254572
456 0.005 2.28 2 880.9755370592869 744.871938586901 745.0562908815817 1081.503788104246 1085.279954887623 1089.224509549503 943.5705146127849 332.890449198688 1049.136588396145 293.0022825381087
457 0.005 2.285 2 881.1818283890382 745.2720133849057 745.4574298611536 1081.504087281209 1085.280265847334 1089.224673396312 943.6529950555059 333.0480154840611 1049.142999319668 293.0022825298067
458 0.005 2.29 2 881.3875040621606 745.6707615050053 745.8572368275213 1081.504537710264 1085.280499248176 1089.22454703476 943.7354563092905 333.2056537613348 1049.149426790138 293.0022825212433
459 0.005 2.295 2 881.5924651153086 746.0681875825624 746.2557167265938 1081.504845080064 1085.280818447854 1089.224713845208 943.8175406889246 333.363365124488 1049.155819384573 293.0022825123402
460 0.005 2.3 2 881.7967414294304 746.4642974816193 746.6528753876739 1081.505259160593 1085.281014062776 1089.22454927688 943.8996090182101 333.5211490637507 1049.16215404388 293.0022825043725
461 0.005 2.305 2 882.0004078074413 746.8590955635935 747.0487173624335 1081.505560037366 1085.281329613193 1089.224721107462 943.9813986287891 333.6790032033366 1049.168522935922 293.0022824964531
462 0.005 2.31 2 882.2034584249612 747.2525876019509 747.4432482305724 1081.505980535306 1085.281528894883 1089.224560368983 944.0631201509995 333.8369327147831 1049.174822708859 293.0022824890103
463 0.005 2.315 2 882.4058128120961 747.6447779461569 747.8364725972785 1081.506280155504 1085.281844898751 1089.224733209815 944.1445615717757 333.9949310869831 1049.181149333181 293.0022824807364
464 0.005 2.32 2 882.6075517341768 748.0356726312632 748.2283962895293 1081.506701263742 1085.282045481532 1089.22457637037 944.2259657690199 334.1529971647399 1049.187442218668 293.0022824727173
465 0.005 2.325 2 882.8086146608509 748.4252762348721 748.6190241357117 1081.50701125227 1085.28236283768 1089.224753463778 944.3070623745214 334.3111305513846 1049.193743325791 293.0022824635677
466 0.005 2.33 2 883.0091107149683 748.8135944670174 749.0083616569671 1081.507445177349 1085.282567961119 1089.224598463969 944.3881555023445 334.469329360347 1049.200016380827 293.0022824546544
467 0.005 2.335 2 883.208880964096 749.2006315347583 749.3964133665486 1081.507750309903 1085.282886888924 1089.224777755529 944.4689602500191 334.6275908355556 1049.206296243189 293.0022824448864
468 0.005 2.34 2 883.4080730470079 749.5863928823899 749.7831845429711 1081.508164039691 1085.283082972019 1089.224620081979 944.5496976387467 334.7859126433657 1049.21251757683 293.0022824354597
469 0.005 2.345 2 883.6066065073977 749.9708826860021 750.1686795342955 1081.508468376425 1085.283402330677 1089.224800004512 944.6301695896499 334.944295739034 1049.218766053455 293.0022824254441
470 0.005 2.35 2 883.804555426181 750.354106991871 750.5529040647242 1081.508884118663 1085.283598886539 1089.224644381841 944.710626164065 335.102738640272 1049.224966074737 293.0022824160125
471 0.005 2.355 2 884.0018188058203 750.7360697668995 750.9358624607977 1081.509184671362 1085.283912663108 1089.224820391314 944.7907639295097 335.2612404083087 1049.231172830031 293.0022824062314
472 0.005 2.36 2 884.1984828494866 751.1167768685633 751.3175602703958 1081.509627799746 1085.28413901217 1089.224702757697 944.8708509411042 335.4198008871707 1049.237337649377 293.0022823975942
473 0.005 2.365 2 884.3944861117216 751.4962323510724 751.6980019860039 1081.509932154464 1085.284452091661 1089.224871962512 944.9506978835649 335.5784170965879 1049.2435176751 293.0022823886142
474 0.005 2.37 2 884.5898450455392 751.8744409350047 752.0771921145094 1081.510193944931 1085.284570413418 1089.224676770661 945.030391579201 335.7370910404962 1049.249521551193 293.0022823800493
475 0.005 2.375 2 884.7845739458721 752.2514074580854 752.4551355655221 1081.510462478058 1085.284861143603 1089.224841224204 945.1096774284592 335.8958151962335 1049.255606151876 293.0022823714132
476 0.005 2.38 2 884.9787641606051 752.6271377344249 752.8318379685837 1081.510914127056 1085.285086475036 1089.224721199726 945.1890826473509 336.0545959498756 1049.261684899738 293.0022823643152
477 0.005 2.385 2 885.1723000096829 753.0016355388661 753.2073034447362 1081.511190451004 1085.285382856748 1089.22488103129 945.2680522174945 336.2134355172078 1049.267760702162 293.0022823569837
478 0.005 2.39 2 885.3652698208156 753.3749065866911 753.5815374470549 1081.511636769182 1085.285600193203 1089.224753131964 945.3470906677976 336.3723207039191 1049.273805243484 293.002282351013
479 0.005 2.395 2 885.5575668030124 753.7469546612805 753.9545442811662 1081.511908313679 1085.285891023011 1089.224910200016 945.4259408854736 336.5312516737348 1049.279845017793 293.0022823445358
480 0.005 2.4 2 885.7492739112516 754.1177855178603 754.326329249562 1081.512337437586 1085.286103903516 1089.224780566668 945.504684047657 336.6902332468093 1049.285833668349 293.0022823390837
481 0.005 2.405 2 885.9403487025841 754.4874031681378 754.6968966556751 1081.512598880079 1085.28638948409 1089.224934355739 945.5831905202859 336.8492586863071 1049.291843830595 293.0022823328642
482 0.005 2.41 2 886.1308903533089 754.8558129655173 755.0662515585394 1081.513032795223 1085.286598030427 1089.224801193044 945.6615351459095 337.0083303968059 1049.297821298733 293.0022823274949
483 0.005 2.415 2 886.320747607833 755.2230188484021 755.434398375068 1081.513292124782 1085.286881028897 1089.224954724019 945.7397010768311 337.1674286645431 1049.303798571703 293.0022823211363
484 0.005 2.42 2 886.5100598820748 755.5890261996318 755.8013421333046 1081.513720475421 1085.287087592044 1089.224821317745 945.8177981124699 337.3265873935311 1049.309741911957 293.0022823154277
485 0.005 2.425 2 886.6987141213581 755.9538383036017 756.1670867099272 1081.513991593701 1085.287369363476 1089.22497469516 945.8956460993498 337.4857890936966 1049.315693029218 293.0022823085105
486 0.005 2.43 2 886.8868260664532 756.3174613961294 756.5316374837712 1081.51439075606 1085.287572589069 1089.224841446471 945.9735374164721 337.6450297904957 1049.321598912701 293.0022823020197
487 0.005 2.435 2 887.0742858174456 756.6798990229158 756.8949985741262 1081.514646687503 1085.287849468456 1089.224992895032 946.0510511004085 337.8043078389529 1049.327503617937 293.0022822941214
488 0.005 2.44 2 887.2612076675786 757.0411566106775 757.2571751029019 1081.515074589815 1085.288056058442 1089.224863614126 946.1285404880205 337.963634424413 1049.333375850138 293.0022822865611
489 0.005 2.445 2 887.4475085450042 757.4012376029538 757.6181708215457 1081.515322814905 1085.288330643024 1089.225014152876 946.2057541327441 338.1229981107124 1049.33924162083 293.0022822775546
490 0.005 2.45 2 887.6332621114797 757.7601475968115 757.9779911416268 1081.515745255204 1085.288532946316 1089.224882243489 946.28289907602 338.2823963116691 1049.345069116684 293.0022822690176
491 0.005 2.455 2 887.8183921714835 758.1178901585234 758.3366399701125 1081.516030289769 1085.288842992368 1089.225075190399 946.3597612175718 338.4418272663302 1049.350907371553 293.002282259478
492 0.005 2.46 2 888.0030016440919 758.4744706995593 758.6941223419814 1081.516420472198 1085.28900794259 1089.224893662063 946.4365891692698 338.601293193535 1049.356704665548 293.0022822500338
493 0.005 2.465 2 888.1869744413432 758.8298927817344 759.0504422862134 1081.516656690894 1085.289278884233 1089.225053914142 946.513185558908 338.7607948598088 1049.362444458322 293.0022822406744
494 0.005 2.47 2 888.3704206345787 759.1841617066347 759.4056046444372 1081.51704790334 1085.289447731031 1089.224884531536 946.5895086653755 338.9203244231871 1049.368208942308 293.0022822315649
495 0.005 2.475 2 888.553198204655 759.5372807571732 759.7596132272015 1081.517248086335 1085.289686603752 1089.225009260911 946.6657671063639 339.0798877933952 1049.373909162375 293.002282221988
496 0.005 2.48 2 888.7354145297467 759.8892554449424 760.1124730537932 1081.517669841391 1085.289891326779 1089.224892198689 946.7419214625069 339.2394814213205 1049.379650036895 293.0022822130288
497 0.005 2.485 2 888.9171095149044 760.240089438884 760.4641881697694 1081.517960383193 1085.290211761874 1089.225101480729 946.8178228374101 339.3991026144211 1049.385413551444 293.0022822034609
498 0.005 2.49 2 889.0982979773332 760.5897879959131 760.8147635187659 1081.518389546187 1085.290416163972 1089.224969373338 946.893712927095 339.5587511793662 1049.391133677789 293.0022821947832
499 0.005 2.495 2 889.2788807387969 760.9383544792855 761.1642028678276 1081.518636423059 1085.290688406018 1089.225123931951 946.9693027375532 339.7184269199585 1049.39684969465 293.0022821855582
500 0.005 2.5 2 889.4589192732396 761.2857942721802 761.5125113287678 1081.519050838817 1085.290882089462 1089.224992826969 947.0449017336244 339.8781249931803 1049.40253430606 293.0022821775091
501 0.005 2.505 2 889.6383523974406 761.6321104613265 761.859692431063 1081.519251976992 1085.291118870706 1089.225112508531 947.1201340102058 340.0378490687306 1049.408154653369 293.0022821694236
502 0.005 2.51 2 889.8172904315828 761.9773082486857 762.2057509600261 1081.519658930954 1085.291309323312 1089.224982334434 947.1953177511939 340.197596360023 1049.413803348655 293.0022821623621
503 0.005 2.515 2 889.9956269316128 762.321391322204 762.5506908544569 1081.519823331933 1085.291546936287 1089.225105003284 947.2702088974819 340.3573644293666 1049.419370327167 293.0022821553616
504 0.005 2.52 2 890.1735181689369 762.6643640388653 762.8945165207002 1081.520243130895 1085.291740823163 1089.224978853828 947.345045771631 340.5171550561067 1049.424963800667 293.002282149355
505 0.005 2.525 2 890.3507289309143 763.0062303832232 763.2372320326378 1081.520478477748 1085.292020345192 1089.225152175532 947.4197742831798 340.6769675461616 1049.430553174428 293.0022821436113
506 0.005 2.53 2 890.5274585021887 763.3469951900335 763.578841866747 1081.520899610326 1085.292221316236 1089.225026025347 947.4945822028676 340.8368004552449 1049.436163847965 293.0022821385667
507 0.005 2.535 2 890.7035721640677 763.6866618563929 763.9193498491427 1081.521107277606 1085.292461117773 1089.225153053762 947.5688796207148 340.9966449819449 1049.441717310496 293.0022821333667
508 0.005 2.54 2 890.8791862192805 764.0252356638584 764.2587608602925 1081.521518995167 1085.29265597108 1089.225031480018 947.643333643833 341.1565087119217 1049.447285938758 293.0022821289559
509 0.005 2.545 2 891.0542149932414 764.3627196952783 764.5970783957657 1081.521761306381 1085.292933304769 1089.22520317148 947.7172881744343 341.316386898007 1049.452820389122 293.0022821246474
510 0.005 2.55 2 891.2287432497088 764.6991191093733 764.9343072535511 1081.522176237531 1085.293127788906 1089.225072984553 947.7912432380917 341.4762802901611 1049.458377109454 293.0022821208997
511 0.005 2.555 2 891.4026782666471 765.0344374291241 765.2704512615642 1081.522388852398 1085.293364420556 1089.225195179943 947.864877670112 341.6361851137906 1049.463861168327 293.0022821167157
512 0.005 2.56 2 891.5761618515069 765.3686796800364 765.605514909406 1081.522724722778 1085.293558311411 1089.225069029748 947.9385672279165 341.7961017851966 1049.469386600143 293.0022821128949
513 0.005 2.565 2 891.7490374201788 765.7018485854879 765.9395018152892 1081.522960220376 1085.293833223349 1089.225241648057 948.0119435534408 341.9560381821646 1049.474853050683 293.0022821088997
514 0.005 2.57 2 891.9213816414606 766.033949197669 766.2724165954152 1081.523375824484 1085.294024262401 1089.225111111789 948.0852593571518 342.1159879038811 1049.480359022969 293.0022821048917
515 0.005 2.575 2 892.0931551226407 766.3649845405365 766.604262618631 1081.523570096741 1085.294251580412 1089.225231465624 948.1583800339216 342.275950734177 1049.485798413557 293.0022821000322
516 0.005 2.58 2 892.2644257665701 766.6949596373872 766.9350444543747 1081.523971174136 1085.294439255747 1089.225108002776 948.2314440265732 342.4359172710451 1049.491201410189 293.0022820952381
517 0.005 2.585 2 892.4351124198279 767.0238776145443 767.264765669875 1081.524203320366 1085.294709136168 1089.225278442382 948.3041196808789 342.5958893663266 1049.496619595568 293.0022820899124
518 0.005 2.59 2 892.605303044759 767.3517433657425 767.5934308608353 1081.524607104899 1085.294893096001 1089.225145229153 948.3767886067795 342.7558662568895 1049.502056310384 293.0022820846518
519 0.005 2.595 2 892.774971728609 767.6785599127729 767.9210432947179 1081.524831821868 1085.295154179834 1089.225307301817 948.4491882019764 342.9158432993538 1049.507443850176 293.0022820788946
520 0.005 2.6 2 892.9441862597845 768.0043322176572 768.2476077502869 1081.525231339182 1085.295338843483 1089.225174367924 948.5215939579228 343.0758275401671 1049.512852302455 293.0022820732246
521 0.005 2.605 1 893.1102585154425 768.3278788749135 768.5720346412992 1081.530975333586 1085.288600184037 1089.218733851653 948.705586572977 343.2347099053122 1049.534078630451 293.0022821210398
522 0.005 2.61 2 893.280326985731 768.6515941089712 768.896539610461 1081.513522014651 1085.280738166714 1089.207435953999 948.6736603134182 343.3953311318152 1049.514171258565 293.0022821370987
523 0.005 2.615 2 893.4450712601929 768.9742484781227 769.2199616656995 1081.508443256976 1085.276280281927 1089.203896752681 948.7368308437233 343.5556477409626 1049.516715764827 293.0022821735067
524 0.005 2.62 1 893.6109717494797 769.2947039200889 769.5412735437742 1081.520116468 1085.278290727864 1089.208478598948 948.9191412529279 343.7145186079179 1049.543690684912 293.0022823738748
525 0.005 2.625 2 893.7827389509533 769.615352316025 769.8626767090916 1081.520843586341 1085.292065025891 1089.222693803859 948.8908956712023 343.8750295966665 1049.533465167235 293.0022823527057
526 0.005 2.63 1 893.9468900931645 769.933789804388 770.181954714924 1081.529914266874 1085.288411989476 1089.219281388083 949.0689110737513 344.0340070559159 1049.556681311007 293.002282650234
527 0.005 2.635 1 894.1137736577492 770.2511881165939 770.5001788088642 1081.524285103012 1085.291147968751 1089.22171138647 949.1912137576778 344.1930969488678 1049.565529635155 293.0022829239578
528 0.005 2.64 2 894.2858449120884 770.5688253544082 770.8185454139199 1081.525213106218 1085.294256593334 1089.222691383166 949.1159623122243 344.3542557020609 1049.551094259507 293.0022828662568
529 0.005 2.645 1 894.4472520540784 770.8842644969562 771.134799955202 1081.532264175767 1085.289079873864 1089.218041392368 949.290382135238 344.5132908626679 1049.573799867286 293.0022834249302
530 0.005 2.65 1 894.611167639876 771.1986706842015 771.4500066307462 1081.524664016854 1085.29039109775 1089.219703434547 949.4107114271042 344.6723392511589 1049.581514693362 293.0022838383243
531 0.005 2.655 1 894.7750208660692 771.5120761643282 771.7642106276683 1081.520447259477 1085.287593386666 1089.214971748832 949.5012260108628 344.8314777016606 1049.5822874448 293.0022841744817
532 0.005 2.66 1 894.9402862542985 771.824498400844 772.0774224398577 1081.520348153656 1085.287257238884 1089.21533860367 949.5792807928174 344.9906419503886 1049.585450520446 293.0022844862455
533 0.005 2.665 1 895.1049260599362 772.1359385548762 772.3896424505542 1081.519214785608 1085.284832417616 1089.212482028025 949.6533017365249 345.149822570079 1049.587578524812 293.0022847286263
534 0.005 2.67 1 895.2699018012449 772.4464084911748 772.7008807944176 1081.520144369217 1085.286498022975 1089.214958579002 949.7256746184752 345.3090304263375 1049.593148415591 293.0022849748662
535 0.005 2.675 1 895.4333631822014 772.7559047226854 773.0111364146463 1081.519502124996 1085.285277078935 1089.213017180351 949.7982161470045 345.4682868251355 1049.596900832443 293.0022851941422
536 0.005 2.68 1 895.5966624037919 773.0644363876255 773.3204184460772 1081.520723462766 1085.287220224779 1089.215542183123 949.8709014422544 345.6275819593362 1049.603101640765 293.00228545326
537 0.005 2.685 1 895.7584935154192 773.3720018144977 773.6287269821788 1081.520353657225 1085.286085125869 1089.213528768218 949.943381169608 345.7869159089316 1049.607094913945 293.0022857080051
538 0.005 2.69 1 895.9203956794233 773.6786089153446 773.9360698046869 1081.521580435099 1085.287978860095 1089.215895347142 950.0158183482132 345.9462707495098 1049.613289115063 293.0022860122531
539 0.005 2.695 1 896.0810861596898 773.9842552956529 774.2424466654353 1081.521066059805 1085.286668565298 1089.213685264192 950.0877546849599 346.1056241408864 1049.617087188174 293.0022863110669
540 0.005 2.7 1 896.2420582603496 774.2889525271528 774.5478676262373 1081.522177002269 1085.288403837347 1089.215915915714 950.1597514411617 346.2649666859349 1049.623076735405 293.0022866506749
541 0.005 2.705 1 896.4019067434511 774.5926973864533 774.8523313668784 1081.521243168484 1085.286611771238 1089.213302656121 950.2313070006506 346.4242860938122 1049.626511406814 293.0022869715419
542 0.005 2.71 1 896.5621023297833 774.8954977201636 775.1558457724743 1081.522238188109 1085.288429987882 1089.215706935675 950.3027311859653 346.583685028084 1049.632191476909 293.0022873113816
543 0.005 2.715 1 896.7213451396549 775.1973526984057 775.4584106771326 1081.521770247296 1085.287173074147 1089.213576190855 950.3741046861419 346.7429675319186 1049.635811241847 293.0022876166378
544 0.005 2.72 1 896.8810530395784 775.4982743413167 775.7600363427712 1081.523281667667 1085.289328883153 1089.216175289546 950.4455519860401 346.9021772358089 1049.641931497144 293.0022879236256
545 0.005 2.725 1 897.0396370475771 775.7982582074541 776.0607206879035 1081.522727966163 1085.28783456069 1089.21375518946 950.5166903497752 347.0613425645349 1049.645646511361 293.0022881734194
546 0.005 2.73 1 897.1984902174754 776.0973126897992 776.3604716231812 1081.523943511492 1085.28970664615 1089.216131353578 950.5877300376729 347.2204572851359 1049.651655375646 293.0022884006692
547 0.005 2.735 1 897.356650147203 776.3954341087631 776.6592869933711 1081.523051637867 1085.287979550954 1089.213570563888 950.6582982235461 347.3794852235187 1049.655101234328 293.0022885496641
548 0.005 2.74 1 897.5147734101054 776.6926331780544 776.9571755914484 1081.524180157498 1085.289799218971 1089.215942293294 950.728825914723 347.53844054979 1049.660984911817 293.0022886619163
549 0.005 2.745 1 897.6714761867416 776.9889077687882 777.2541362895178 1081.523396186528 1085.288168177715 1089.213472522717 950.7989400482658 347.6973955062733 1049.664505608586 293.0022886897781
550 0.005 2.75 1 897.8283203978817 777.2842647398082 777.5501757324689 1081.524656419283 1085.290115989779 1089.215947809652 950.8689878804747 347.8563337148158 1049.670480192335 293.0022886816953
551 0.005 2.755 1 897.983846962296 777.5787038991687 777.8452940169657 1081.523935782408 1085.288522663925 1089.213498291615 950.9386215331184 348.0152326495361 1049.673998649387 293.002288595219
552 0.005 2.76 1 898.1394995249029 777.872231193266 778.1394977092367 1081.525152731566 1085.290440908562 1089.215946896997 951.0081064483866 348.1741190981411 1049.679908527892 293.0022884823094
553 0.005 2.765 1 898.2938426473233 778.1648455197932 778.4327859591775 1081.524432366811 1085.288875825042 1089.213515520297 951.0772317528413 348.332987285746 1049.68344248823 293.0022883034911
554 0.005 2.77 1 898.4483672594645 778.4565571620235 778.7251674235674 1081.52568228225 1085.29083800506 1089.215997414805 951.1463002129227 348.4918398404806 1049.689367832478 293.0022881121764
555 0.005 2.775 1 898.6016655990691 778.747363069086 779.0166405628952 1081.524936820207 1085.289252495432 1089.213554032567 951.2149712660005 348.6506795305542 1049.692846761127 293.0022878689867
556 0.005 2.78 1 898.7552163688755 779.0372714906205 779.307212945224 1081.52617301222 1085.291183443303 1089.216007419831 951.2835573703858 348.8094846722968 1049.69872053235 293.0022876276232
557 0.005 2.785 1 898.9075869414758 779.3262803951009 779.5968832760801 1081.525448457281 1085.289612167767 1089.213576933914 951.3517872508937 348.9682534830187 1049.702181275511 293.0022873479928
558 0.005 2.79 1 899.0602020606261 779.6143986629905 779.885659490386 1081.526714922089 1085.291577210985 1089.216058763473 951.4199581077339 349.1269986349045 1049.708046940146 293.0022870834091
559 0.005 2.795 1 899.2119632365104 779.901624218187 780.1735404297866 1081.52596846012 1085.289988217376 1089.213616530662 951.4877106758001 349.2857103772673 1049.711470676167 293.0022867932142
560 0.005 2.8 1 899.3638320512824 780.187965219009 780.4605334100255 1081.527199045876 1085.291918850545 1089.216073854112 951.5553817305666 349.4443520312522 1049.717271947593 293.0022865300226
561 0.005 2.805 1 899.5142503503985 780.4734204236054 780.7466379294244 1081.526471839524 1085.290342677705 1089.213641346999 951.6227494265175 349.6029513424298 1049.720679371372 293.0022862528524
562 0.005 2.81 1 899.6651200274337 780.7579973718988 781.031860948352 1081.52772512598 1085.292298207788 1089.216120326265 951.6901028349454 349.7615149643532 1049.726486302343 293.002286014214
563 0.005 2.815 1 899.8149079419409 781.0416944242816 781.3162011464316 1081.526994027541 1085.290716181472 1089.213681824645 951.7571010999152 349.9200410636672 1049.729881453434 293.0022857723752
564 0.005 2.82 1 899.9649037713421 781.3245187661684 781.5996656948538 1081.528239489609 1085.292651420107 1089.216141092514 951.8241026141131 350.0785281100872 1049.735659556407 293.0022855790745
565 0.005 2.825 1 900.1137538371563 781.6064680667573 781.8822532481158 1081.527513419201 1085.291071463855 1089.213705894382 951.8906547405008 350.2369773141469 1049.739021551639 293.0022853921728
566 0.005 2.83 1 900.2627961067833 781.8875512489084 782.163971361931 1081.52877109081 1085.293023398342 1089.216181079729 951.9572465086381 350.3953852029266 1049.744795989597 293.0022852620968
567 0.005 2.835 1 900.4105510918914 782.1677643863023 782.444818116584 1081.527984726872 1085.29142570419 1089.213736996751 952.0233721707629 350.5537575866127 1049.748146021177 293.0022851450017
568 0.005 2.84 1 900.55856355843 782.4471173683752 782.7248016129639 1081.529234675311 1085.293358418632 1089.216194209042 952.0895353076972 350.7120834115602 1049.753907044409 293.0022850892919
569 0.005 2.845 1 900.705258148648 782.7256068282003 783.0039195688892 1081.528500878756 1085.291773306733 1089.213756447008 952.1553498412667 350.8703810179284 1049.757237483381 293.0022850487445
570 0.005 2.85 1 900.8522364722464 783.0032431303559 783.282180743759 1081.529761850062 1085.29371895966 1089.216225136972 952.2211181419103 351.0286297090845 1049.76299508082 293.0022850694833
571 0.005 2.855 1 900.9980055722154 783.2800203914982 783.5595815598479 1081.52901261031 1085.292122900029 1089.213781279334 952.2865052227534 351.1868234733864 1049.766292199349 293.0022851029385
572 0.005 2.86 1 901.144030447834 783.5559489361623 783.8361304824033 1081.530252220667 1085.294050963517 1089.216238625356 952.3522395327361 351.34502108395 1049.772002784922 293.0022851929585
573 0.005 2.865 1 901.2888591754615 783.8310251468082 784.1118251037592 1081.529493125882 1085.292454957138 1089.213795010987 952.4171764019491 351.503139027031 1049.775279388098 293.0022852889823
574 0.005 2.87 1 901.4339895831382 784.1052592998579 784.3866741636479 1081.530734312587 1085.294392826285 1089.216261469227 952.4821808322318 351.6612018934559 1049.780973090461 293.0022854330721
575 0.005 2.875 1 901.5778888374198 784.3786535847312 784.6606782835652 1081.529965053176 1085.292788246341 1089.213813034529 952.5468807755499 351.8192424828729 1049.784211330447 293.0022855732832
576 0.005 2.88 1 901.722114916864 784.6512143520852 784.933845413219 1081.531202154811 1085.294716164 1089.216270788969 952.6115628223188 351.9772308014115 1049.789877391769 293.0022857512501
577 0.005 2.885 1 901.8651835909396 784.9229377945409 785.2061728282273 1081.530445330893 1085.293120265261 1089.213828947163 952.675913728247 352.1351872136012 1049.793103001672 293.0022859146009
578 0.005 2.89 1 902.0085480189487 785.1938315930854 785.4776678539041 1081.531692520975 1085.295055369906 1089.216292392047 952.7402500991404 352.2930865832213 1049.798758949555 293.0022861048351
579 0.005 2.895 1 902.1507209151879 785.4638936539976 785.7483288948605 1081.530919347352 1085.29344819987 1089.213842755508 952.8042454774211 352.4509260637508 1049.801948653565 293.0022862702207
580 0.005 2.9 1 902.2930837300057 785.7331327482954 786.0181640863048 1081.532172808584 1085.295378496236 1089.216301454869 952.8684216899049 352.6087044540745 1049.80756468848 293.0022864530682
581 0.005 2.905 1 902.4343188300459 786.0015449512057 786.2871705445608 1081.531397934079 1085.293771809623 1089.213854074066 952.9321023665289 352.7664109282949 1049.810739087594 293.002286602904
582 0.005 2.91 1 902.575846729996 786.2691377971903 786.5553554617111 1081.532644665842 1085.295713023738 1089.216321883882 952.9957705952431 352.9240520120225 1049.816334702077 293.0022867634149
583 0.005 2.915 1 902.7162656038259 786.5359098026871 786.8227172508923 1081.531882483014 1085.29411141484 1089.213876114778 953.0590651701739 353.0816511798881 1049.819470055656 293.002286885495
584 0.005 2.92 1 902.8568881812346 786.8018666242996 787.0892613952657 1081.5331284971 1085.296046634558 1089.216336905078 953.1223214874806 353.2392295107483 1049.825034263601 293.0022870148034
585 0.005 2.925 1 902.9963378320774 787.0670090526274 787.3549887281685 1081.532381725409 1085.2944511854 1089.213895686289 953.1852603760963 353.396746165504 1049.828188574206 293.0022871036392
586 0.005 2.93 1 903.1361200015373 787.331343769818 787.6199058776916 1081.533584718323 1085.296382773404 1089.21635645551 953.2482085154777 353.554201439359 1049.83370838133 293.0022871986243
587 0.005 2.935 1 903.2747259799714 787.5948679513698 787.8840106099626 1081.532831460474 1085.294781123517 1089.213909775311 953.3108467961803 353.7115861947581 1049.8368168867 293.0022872536343
588 0.005 2.94 1 903.4137618837775 787.8575917843639 788.1473114737501 1081.534072155756 1085.296706580329 1089.21636882091 953.373608641808 353.8689162631118 1049.842369652865 293.0022873164132
589 0.005 2.945 1 903.5515514048249 788.119509572972 788.4098051911053 1081.533297296061 1085.295105174361 1089.213925283438 953.4360069888727 354.0261873361869 1049.845473241257 293.0022873414122
590 0.005 2.95 1 903.6896484737947 788.3806323313221 788.6715004792397 1081.534527752234 1085.297030792166 1089.21638579548 953.4983329492688 354.1834052246888 1049.851002074033 293.0022873770076
591 0.005 2.955 1 903.8266927592987 788.64095684006 788.9323955330826 1081.533743771413 1085.295433323763 1089.213942777309 953.5602005429192 354.3405669460047 1049.854047537081 293.0022873782192
592 0.005 2.96 1 903.9640116269605 788.9004909994596 789.1924978832531 1081.534966849407 1085.297353736504 1089.216398057135 953.6219827664466 354.497689194162 1049.859553795291 293.0022873936808
593 0.005 2.965 1 904.1001214181821 789.1592323733468 789.4518051518821 1081.534219433515 1085.29575547652 1089.213954960048 953.6835320377273 354.6547233644416 1049.862613295504 293.0022873781824
594 0.005 2.97 1 904.2365420451215 789.417187823032 789.7103241234374 1081.535451427379 1085.297679471332 1089.216416643781 953.7451187774527 354.81167884837 1049.868106072162 293.0022873805924
595 0.005 2.975 1 904.3716806401886 789.6743537400547 789.9680521946428 1081.534688375809 1085.296084332381 1089.213975963968 953.8063603582718 354.9685933651823 1049.871142531249 293.0022873559359
596 0.005 2.98 1 904.5071894279572 789.9307397257529 790.2249973838229 1081.535913246181 1085.298003036184 1089.216430755784 953.8676118899873 355.125443956658 1049.876606876633 293.0022873525737
597 0.005 2.985 1 904.6415416320112 790.1863436948553 790.4811581652295 1081.535145781269 1085.296403770359 1089.21398915648 953.9286165457441 355.2822381872903 1049.879626456759 293.0022873247625
598 0.005 2.99 1 904.7761574591187 790.4411726988645 790.7365414632048 1081.536380391566 1085.298328566358 1089.216449598197 953.9895451007526 355.4389725641557 1049.885082208081 293.0022873206288
599 0.005 2.995 1 904.9096851970108 790.6952241568504 790.9911453251887 1081.535615937415 1085.296725527525 1089.214004874988 954.0502636946375 355.5956686123528 1049.888078918878 293.0022872944786
600 0.005 3 1 905.0435696181341 790.9485061358106 791.2449770458657 1081.536838176241 1085.298643584318 1089.216461538208 954.1109192854348 355.7522913016438 1049.8935058517 293.002287294056
601 0.005 3.005 1 905.1762890023704 791.2010151153438 791.4980341948674 1081.536063537525 1085.297040042397 1089.214017636928 954.1711988206564 355.9088202686402 1049.89647727702 293.0022872731365
602 0.005 3.01 1 905.3093685754687 791.4527590749524 791.7503234234364 1081.53729479471 1085.298962565185 1089.21647764143 954.2314910246354 356.0652937264983 1049.901894691857 293.0022872789652
603 0.005 3.015 1 905.4411828739674 791.7037347866188 792.0018428284297 1081.536509924506 1085.297356288918 1089.214034772688 954.2910707210805 356.2217099369629 1049.904840439887 293.0022872645827
604 0.005 3.02 1 905.5733970983966 791.953951272596 792.2526004926445 1081.537752689307 1085.299280620588 1089.21649342788 954.3510296349128 356.3780638939491 1049.910254840613 293.002287277412
605 0.005 3.025 1 905.7044570518249 792.2034069680708 792.5025949438282 1081.536961011822 1085.297668451465 1089.214048274177 954.4106688310496 356.5343517566723 1049.913182355234 293.002287270095
606 0.005 3.03 1 905.8358830417166 792.4521089630806 792.7518331320531 1081.538191604099 1085.299595389505 1089.216511271116 954.4702990990821 356.6905717667159 1049.918562565561 293.0022872895871
607 0.005 3.035 1 905.9661270881305 792.7000543576177 793.0003127274584 1081.537431667681 1085.297995756846 1089.214069748395 954.5296268302459 356.8467284377733 1049.921456130592 293.0022872884779
608 0.005 3.04 1 906.0967231661724 792.9472504451246 793.2480407681639 1081.538650626669 1085.299917405288 1089.216530156736 954.5888156052314 357.002813036543 1049.926798657682 293.0022873133428
609 0.005 3.045 1 906.2263449125571 793.1936953539147 793.4950150838974 1081.537782909237 1085.298307215545 1089.214084404467 954.6478049916918 357.158835121833 1049.929744506834 293.00228731691
610 0.005 3.05 1 906.3562503058636 793.439396560905 793.741243291512 1081.539005332951 1085.300228124552 1089.216544617361 954.7067876375357 357.3147864543203 1049.935032899993 293.0022873458262
611 0.005 3.055 1 906.4849521784198 793.6843508455363 793.9867231212284 1081.538265552665 1085.298624108871 1089.214102142968 954.7654947684177 357.4706573024495 1049.937917315463 293.0022873529335
612 0.005 3.06 1 906.6139327035511 793.9285679081667 794.2314626381838 1081.539464289664 1085.300554583097 1089.216564183259 954.824222412608 357.6264617354196 1049.94319206016 293.0022873847902
613 0.005 3.065 1 906.7418329810296 794.1720427674115 794.4754587572301 1081.538745898678 1085.298959728432 1089.214122629865 954.8826634083787 357.782209240164 1049.946148596117 293.0022873942339
614 0.005 3.07 1 906.8700501452623 794.4147842675739 794.7187190096329 1081.539946384218 1085.300879666212 1089.216585913719 954.9410751295663 357.9378784190272 1049.951488626877 293.0022874274695
615 0.005 3.075 1 906.99715557516 794.6567912067651 794.9612422651793 1081.539179970609 1085.29927650317 1089.214142513726 954.9992107448965 358.0934718659792 1049.954403911676 293.0022874377592
616 0.005 3.08 1 907.1246282128241 794.8980711178679 795.20303566697 1081.540375044415 1085.301187203477 1089.216599198322 955.0573376708345 358.2489922471212 1049.959708991036 293.0022874714438
617 0.005 3.085 1 907.2509404187767 795.138621240814 795.4440972349562 1081.53961909703 1085.299589886971 1089.214159724469 955.1151038717724 358.4044445494915 1049.962600882364 293.0022874817861
618 0.005 3.09 1 907.3776445329266 795.3784480874911 795.6844334661042 1081.540885995489 1085.301545539394 1089.216627276089 955.1729310825867 358.5598176552166 1049.967918826769 293.0022875147687
619 0.005 3.095 1 907.5030959143825 795.6175495385902 795.9240424183723 1081.540013760544 1085.299854749102 1089.21415449311 955.2303483184822 358.7151308537814 1049.970728477711 293.0022875243546
620 0.005 3.1 1 907.6290676163989 795.8559341048657 796.1629318260524 1081.541324886934 1085.301862069784 1089.216650984244 955.2879488221956 358.8703720687906 1049.976060643264 293.0022875560219
621 0.005 3.105 1 907.7537645038508 796.093597917912 796.4010987031606 1081.540398476053 1085.300128659828 1089.214154216155 955.345144456657 359.0255479824295 1049.978812297919 293.0022875638405
622 0.005 3.11 1 907.8789666541911 796.3305498102943 796.6385510316431 1081.541737996597 1085.302171870752 1089.216670829117 955.4024445702224 359.1806468692834 1049.984134569238 293.0022875939311
623 0.005 3.115 1 908.0029446725898 796.5667864656555 796.8752861801529 1081.540853677863 1085.300439227175 1089.214170698973 955.4594438755224 359.3356657420719 1049.986889047978 293.0022875998424
624 0.005 3.12 1 908.1274173388724 796.8023152204267 797.1113112393062 1081.542189047372 1085.30247672472 1089.216685722408 955.516525282202 359.4906048852291 1049.992200995819 293.0022876280253
625 0.005 3.125 1 908.2506199969197 797.0371317028576 797.3466231653097 1081.541320799918 1085.300747944895 1089.214187524929 955.5731702048487 359.6454650105517 1049.994977021601 293.0022876320617
626 0.005 3.13 1 908.3744288354403 797.2712461549177 797.5812299868638 1081.542636338355 1085.302787032362 1089.216704773443 955.6297150797839 359.80025244196 1050.000266653148 293.0022876581159
627 0.005 3.135 1 908.4969336721638 797.5046537841564 797.8151287338607 1081.541724589212 1085.301056797782 1089.21420552521 955.6859426282991 359.9549598146972 1050.002975330886 293.0022876603202
628 0.005 3.14 1 908.6199234307745 797.737364125698 798.0483274053825 1081.543074582718 1085.30309622385 1089.216721314783 955.7423725533342 360.1096073359505 1050.008244095371 293.0022876849065
629 0.005 3.145 1 908.741591585919 797.9693743629421 798.2808241491855 1081.542177604884 1085.301366995975 1089.21422328678 955.7984448401921 360.2641606937885 1050.010958390101 293.0022876858014
630 0.005 3.15 1 908.8637858646797 798.2006924547145 798.5126259602296 1081.543513870668 1085.303401878993 1089.216737192481 955.8546189435278 360.4186641746721 1050.016213827427 293.0022877091674
631 0.005 3.155 1 908.984727533729 798.4313142538621 798.7437299724813 1081.542607596482 1085.301671690209 1089.214239805511 955.9103903830973 360.5730711493295 1050.018913330573 293.0022877088808
632 0.005 3.16 1 909.1061793511199 798.6612478827266 798.9741434446137 1081.543941821856 1085.303706686675 1089.216754677456 955.9662753295293 360.7273951178298 1050.02414484266 293.0022877312528
633 0.005 3.165 1 909.2263908919591 798.8904899817577 799.2038638226264 1081.543034253005 1085.301974413617 1089.214257065059 956.0217531788883 360.881628606343 1050.026824772942 293.0022877300843
634 0.005 3.17 1 909.3472048129348 799.1190498296886 799.4328990663707 1081.544379902918 1085.304009201103 1089.216769648552 956.0773763829994 361.0357703222825 1050.032052805078 293.0022877515696
635 0.005 3.175 1 909.4667617940821 799.3469215757062 799.6612454065299 1081.543508720256 1085.302299485959 1089.214282744775 956.1326136003818 361.1898337811139 1050.034742022151 293.0022877498837
636 0.005 3.18 1 909.5867785693657 799.5741153587016 799.8889109848799 1081.544805884138 1085.30430602879 1089.216781872003 956.1879570687354 361.343818125594 1050.039916538533 293.002287770726
637 0.005 3.185 1 909.7055623711336 799.8006267109054 800.1158927906592 1081.543929112759 1085.30259839974 1089.214297198576 956.2429117500019 361.4977104134951 1050.042584392298 293.0022877685977
638 0.005 3.19 1 909.824878905661 800.0264662279953 800.3421994260838 1081.545231199909 1085.304608767287 1089.216799941137 956.2982010731441 361.6515457055387 1050.047751968264 293.0022877889734
639 0.005 3.195 1 909.9432400176104 800.251628399649 800.5678272931733 1081.544344308548 1085.302895848298 1089.214313571993 956.3529145690228 361.8052867133576 1050.050419428086 293.002287786317
640 0.005 3.2 1 910.0619797942001 800.4761195763032 800.792782533463 1081.545650919174 1085.304903623203 1089.216815556452 956.4077395235232 361.9589230925709 1050.055561413842 293.0022878062143
641 0.005 3.205 1 910.1794249017357 800.6999370233633 801.0170628252309 1081.544770885944 1085.303195872974 1089.214331002747 956.4621565762294 362.1124454930147 1050.058194286418 293.0022878030867
642 0.005 3.21 1 910.2973179336534 800.9230902295553 801.2406762829054 1081.546067175617 1085.305201149046 1089.216830191331 956.5166707200106 362.2659014876676 1050.063316995712 293.0022878224146
643 0.005 3.215 1 910.4140399215082 801.1455741483765 801.463619281849 1081.545187682046 1085.30349147436 1089.21434489391 956.5708658314049 362.4192985844539 1050.06592814048 293.0022878187005
644 0.005 3.22 1 910.531183229733 801.3674003526091 801.6859009626495 1081.546484067116 1085.305500621732 1089.216848267502 956.6255484049767 362.5726101271605 1050.070977895347 293.0022878376397
645 0.005 3.225 1 910.6471625193968 801.5885608797615 801.9075165167429 1081.54561553257 1085.303792554056 1089.21436341751 956.6796090595429 362.7258231744051 1050.073628801002 293.0022878332592
646 0.005 3.23 1 910.7636071484731 801.8090667660218 802.1284747230765 1081.546910777421 1085.305799900601 1089.216867785345 956.7336953825283 362.8789513006749 1050.078681963777 293.0022878514519
647 0.005 3.235 1 910.8788704660183 802.0289135889551 802.3487723544133 1081.546055511593 1085.304095412036 1089.214382113642 956.7873987070546 363.0319946126888 1050.081306981275 293.0022878459832
648 0.005 3.24 1 910.9945656897058 802.2481103790753 802.5684173058887 1081.547357361787 1085.306105507273 1089.216886730378 956.8411799271637 363.1849512295811 1050.086327848491 293.0022878633151
649 0.005 3.245 1 911.1090969256645 802.4666522598289 802.7874060298257 1081.546458673827 1085.304384555119 1089.214397187618 956.8945457777314 363.3378350421033 1050.088910584707 293.0022878571419
650 0.005 3.25 1 911.2242291482146 802.684549312226 803.0057472621525 1081.547766358573 1085.306397547491 1089.216902295929 956.9480788621676 363.4906251403989 1050.093938952146 293.0022878742068
651 0.005 3.255 1 911.3381233575867 802.9017956657717 803.223436568274 1081.546885790688 1085.304675801977 1089.214411043728 957.0012794326451 363.6433109667821 1050.096505505629 293.0022878675577
652 0.005 3.26 1 911.4525308101565 803.1184002260624 803.4404817775859 1081.548198499921 1085.306689016347 1089.216915749406 957.0545871934739 363.7959101036341 1050.10152079636 293.0022878838056
653 0.005 3.265 1 911.5656924678859 803.3343593336193 803.6568800404142 1081.547298054941 1085.304967449022 1089.21442799032 957.107478104007 363.9484293829768 1050.10406838906 293.002287876209
654 0.005 3.27 1 911.6793981332293 803.5496814018741 803.8726389295603 1081.548609972571 1085.306983215125 1089.216934431206 957.1604981719978 364.1008563491869 1050.109066194504 293.0022878915128
655 0.005 3.275 1 911.7919089461581 803.7643615447913 804.0877548176388 1081.547707485616 1085.305257723049 1089.214442531189 957.2130558990375 364.2531985536231 1050.111592384026 293.0022878830064
656 0.005 3.28 1 911.904758335012 803.9784091414751 804.3022358373178 1081.549016570339 1085.307273501674 1089.216950696964 957.2659013849931 364.4054482039802 1050.116573363807 293.0022878972792
657 0.005 3.285 1 912.0163500712481 804.191819878003 804.5160786433518 1081.548125085891 1085.305550541187 1089.214459279787 957.3182423658359 364.5576144160232 1050.119102834411 293.0022878876915
658 0.005 3.29 1 912.1285657253779 804.4046026562339 804.7292909980468 1081.54942757033 1085.307563648171 1089.216965701899 957.3707089636969 364.7096904828643 1050.124052601952 293.0022879009222
659 0.005 3.295 1 912.2395163224246 804.6167519184875 804.9418693438357 1081.548546246233 1085.305841860338 1089.214474804127 957.4230017045053 364.8616719896773 1050.126668800025 293.0022878903665
660 0.005 3.3 1 912.3511367177505 804.8282784420846 805.1538218851746 1081.549842048003 1085.307850097367 1089.21697910835 957.4752375156539 365.0135607715623 1050.131547562466 293.0022879026648
661 0.005 3.305 1 912.4615627931095 805.0391781621616 805.3651464997314 1081.548954320643 1085.306132517269 1089.21449228844 957.5270054134296 365.1653532492386 1050.134016900856 293.0022878913225
662 0.005 3.31 1 912.5725761169513 805.2494577893819 805.5758487830276 1081.55027144268 1085.308145724452 1089.216997863612 957.5789277854296 365.3170446824064 1050.13895285433 293.0022879028492
663 0.005 3.315 1 912.6824415151052 805.4591135377865 805.7859259158006 1081.549358419923 1085.306416060135 1089.21450621569 957.6304517151971 365.4686423421948 1050.141421779412 293.0022878906816
664 0.005 3.32 1 912.7928511435872 805.6681542071522 805.9953854328365 1081.550667269606 1085.30842674937 1089.217010260347 957.6821707171238 365.6201522984896 1050.146325767741 293.0022879013588
665 0.005 3.325 1 912.9021171392205 805.876574899394 806.2042237416107 1081.54975360568 1085.306693810798 1089.214518268237 957.7334491188649 365.7715732977913 1050.148767616409 293.0022878884185
666 0.005 3.33 1 913.0119655172028 806.0843840766693 806.4124482805081 1081.551051175149 1085.308703570557 1089.21702411219 957.7849251284405 365.9228931934337 1050.153639294409 293.0022878983611
667 0.005 3.335 1 913.1205246146011 806.2915786539808 806.620056941463 1081.550153323445 1085.306978624048 1089.21453373759 957.8359327721583 366.0740719391879 1050.156031620605 293.0022878846685
668 0.005 3.34 1 913.229637423767 806.4981660358756 806.8270559738353 1081.551421880086 1085.308981879645 1089.217037739175 957.887222888934 366.2251769106532 1050.160876871341 293.002287893873
669 0.005 3.345 1 913.3375853026392 806.7041431719568 807.0334431602407 1081.55052031446 1085.307254798534 1089.214547411709 957.938068618417 366.3761807634303 1050.163289064044 293.0022878795542
670 0.005 3.35 1 913.4460927593432 806.9095169671052 807.2392250538982 1081.551818450563 1085.309265597348 1089.217055151347 957.9890750981054 366.527108276482 1050.168140387909 293.0022878881935
671 0.005 3.355 1 913.5534099956996 807.1142847774385 807.4443993513098 1081.550920594103 1085.307535827292 1089.214562923501 958.0396570864444 366.677941469158 1050.170540512413 293.0022878734509
672 0.005 3.36 1 913.661276656603 807.3184539836354 807.6489728441728 1081.552175749243 1085.309530598951 1089.217065131915 958.0903859207768 366.8286762940047 1050.175432794193 293.0022878818012
673 0.005 3.365 1 913.7679481900265 807.5220207088063 807.852942597161 1081.551287236214 1085.307812778212 1089.21457949776 958.1406879953175 366.9792986469249 1050.177901128585 293.0022878670432
674 0.005 3.37 1 913.8750963673349 807.7249932847284 808.056316134787 1081.552571704849 1085.309810890793 1089.217080029593 958.1912712334497 367.1298326643513 1050.182777681974 293.0022878753762
675 0.005 3.375 1 913.9811501213694 807.9273668419183 808.2590897950267 1081.551676841823 1085.308087310165 1089.214593913541 958.2413512214054 367.2802761438667 1050.185223280759 293.0022878604253
676 0.005 3.38 1 914.0877740499338 808.1291498351729 808.4612706364969 1081.552944459031 1085.310081727022 1089.217093482416 958.2915972969953 367.4305977879352 1050.19007933186 293.002287868311
677 0.005 3.385 1 914.1932511478763 808.3303381976777 808.6628557452484 1081.552072235434 1085.308366054832 1089.214608771526 958.3414533166464 367.580825030682 1050.192515600933 293.0022878528192
678 0.005 3.39 1 914.2992941413897 808.5309409223565 808.8638526276276 1081.553336802675 1085.310357534033 1089.217108764655 958.3913617106837 367.7309516667916 1050.197359467877 293.0022878602553
679 0.005 3.395 1 914.4041461247095 808.7309531095365 809.0642579508151 1081.552457733416 1085.30863628738 1089.214620124844 958.4410888359746 367.8809964610284 1050.199777682522 293.0022878443895
680 0.005 3.4 1 914.5094650371088 808.9303828711992 809.2640788266496 1081.553724692655 1085.310628163902 1089.217121671845 958.4909084257564 368.0309428488441 1050.204600181719 293.0022878513934
681 0.005 3.405 1 914.6136865016184 809.1292266480569 809.4633124096353 1081.552844731145 1085.308908556528 1089.214635616835 958.5403106092291 368.1807960822666 1050.207000721253 293.0022878350846
682 0.005 3.41 1 914.7184567123852 809.3274915321593 809.6619651181146 1081.554107590571 1085.310901063483 1089.217136895994 958.5898743033526 368.3305410806921 1050.211813190835 293.0022878418067
683 0.005 3.415 1 914.8221003573281 809.5251742498085 809.8600344156558 1081.553231241878 1085.309184070068 1089.214651832078 958.6390490392819 368.4801760711687 1050.21419734882 293.0022878252331
684 0.005 3.42 1 914.9262938183293 809.7222828895369 810.0575272589244 1081.554480736982 1085.311170539232 1089.217149968612 958.688358174954 368.6297110305736 1050.218988545288 293.0022878317863
685 0.005 3.425 1 915.0293552966997 809.9188117426124 810.2544398796367 1081.553614467862 1085.309456701345 1089.214666942478 958.7372605376432 368.7791425379467 1050.22135735963 293.0022878152093
686 0.005 3.43 1 915.1329613276288 810.1147707485005 810.4507800287016 1081.554877768255 1085.31144290685 1089.217165776692 958.7863273068201 368.9284726671876 1050.226132963669 293.0022878216395
687 0.005 3.435 1 915.2354321439534 810.3101548879617 810.6465444003219 1081.553997914773 1085.30972397751 1089.214680053005 958.8349718354557 369.0777025525015 1050.228475178681 293.0022878047495
688 0.005 3.44 1 915.3384642609809 810.5049725119173 810.8417399946021 1081.555253011417 1085.311706785831 1089.217177205463 958.8837942554026 369.2268274464194 1050.233229608612 293.0022878108056
689 0.005 3.445 1 915.4403865161686 810.6992203567136 811.0363643405386 1081.554369575404 1085.309989387975 1089.214694946171 958.9322893601661 369.3758507596619 1050.235551755344 293.0022877932749
690 0.005 3.45 1 915.5428137081565 810.892905905842 811.2304244020406 1081.555601211039 1085.311973379052 1089.217193075136 958.9808700628978 369.5247767943407 1050.24023590402 293.0022877984989
691 0.005 3.455 1 915.644108122328 811.0860242797377 811.4239164936704 1081.554711277398 1085.31025319677 1089.214707399143 959.0290737526001 369.6736017893004 1050.242555659419 293.0022877801301
692 0.005 3.46 1 915.7459414622363 811.2785835739719 811.6168474345211 1081.555962360344 1085.312237232785 1089.217206161251 959.0774841226029 369.8223163568227 1050.247305334471 293.0022877844237
693 0.005 3.465 1 915.8466682560048 811.4705800850966 811.8092144957731 1081.555090975326 1085.310517853282 1089.214720751439 959.1254802386244 369.9709155327521 1050.24959742254 293.0022877651812
694 0.005 3.47 1 915.947899846986 811.6620209207782 812.0010240430965 1081.556346969871 1085.312502031795 1089.217220131089 959.1736765086845 370.1194147554912 1050.254323174303 293.0022877688809
695 0.005 3.475 1 916.0480248166846 811.8529035855539 812.1922739168 1081.55546671398 1085.310781149759 1089.214735338785 959.2214760176669 370.2678131014873 1050.256591145214 293.0022877492766
696 0.005 3.48 1 916.1487213547698 812.0432340296202 812.3829699274478 1081.556714787231 1085.312765456937 1089.217235390171 959.26937536458 370.4161044785849 1050.261289419577 293.0022877524815
697 0.005 3.485 1 916.2482875250709 812.2330090299216 812.5731094673894 1081.555836822896 1085.311044738844 1089.214750464587 959.3169305023533 370.564258158853 1050.26354081551 293.0022877323202
698 0.005 3.49 1 916.3484140592332 812.4222369316284 812.7626995776917 1081.557086769167 1085.313026524818 1089.21724953345 959.3646324978621 370.7123209222513 1050.268223848384 293.0022877351446
699 0.005 3.495 1 916.4474220725759 812.6109140159265 812.9517375636535 1081.556206505368 1085.311303888383 1089.214763179114 959.4119611106988 370.8602909660915 1050.270458162294 293.0022877146887
700 0.005 3.5 1 916.5469781359457 812.7990470189011 813.140229617106 1081.557453531519 1085.313285492874 1089.217262924875 959.4594372575739 371.0081609407295 1050.275121649341 293.0022877172514
701 0.005 3.505 1 916.6453687550527 812.9866317119536 813.3281726896233 1081.556581665572 1085.311562823813 1089.214775742494 959.5066385730316 371.1559263437727 1050.277338867387 293.0022876965506
702 0.005 3.51 1 916.7442880728896 813.1736780179617 813.5155744575029 1081.557763407993 1085.313511666326 1089.21726341923 959.5539523007967 371.3035785304148 1050.281921126801 293.0022876988019
703 0.005 3.515 1 916.8421565237777 813.3601793371143 813.7024306052447 1081.556923970163 1085.311783157613 1089.214770307447 959.60093368573 371.4511349176396 1050.284188673153 293.0022876775894
704 0.005 3.52 1 916.9404995146391 813.5461431526613 813.8887475653896 1081.558102688268 1085.31376467918 1089.217278065825 959.6479244391668 371.5985773063126 1050.288739071905 293.0022876793369
705 0.005 3.525 1 917.0378451382392 813.7315675386684 814.0745238521185 1081.55729376883 1085.312043784683 1089.214785553908 959.6945968844019 371.7459265070937 1050.291002263912 293.0022876576355
706 0.005 3.53 1 917.1356468135563 813.9164589619214 814.2597651660658 1081.558472869864 1085.314020735417 1089.217291770384 959.7413024670916 371.8931611482104 1050.295540344712 293.0022876589983
707 0.005 3.535 1 917.2324421427744 814.1008131375846 814.4444686251152 1081.5576520158 1085.312298206283 1089.214798703332 959.7877363414948 372.040282180902 1050.297785863556 293.0022876369013
708 0.005 3.54 1 917.3296908351939 814.2846384227502 814.6286409230925 1081.558831091586 1085.314273591108 1089.217304247498 959.834236090605 372.187294025683 1050.302306400595 293.0022876381293
709 0.005 3.545 1 917.4259543075827 814.4679294689359 814.812278679078 1081.55801470349 1085.312551688996 1089.214811855031 959.8804875472217 372.3341942288762 1050.304540070092 293.0022876160338
710 0.005 3.55 1 917.522657522954 814.6506947070779 814.9953884889425 1081.559188038609 1085.314525571836 1089.217317210742 959.9267790036923 372.4809806192534 1050.30904085955 293.0022876174081
711 0.005 3.555 1 917.6183821212168 814.8329306735471 815.1779680269397 1081.558371014267 1085.312804708549 1089.214825666258 959.9727811787602 372.6276579729569 1050.31126242928 293.0022875954996
712 0.005 3.56 1 917.7145484278344 815.014644514185 815.3600233365786 1081.559544583185 1085.314776394792 1089.217329353246 960.0188504711693 372.7742669996315 1050.315747735552 293.0022875969017
713 0.005 3.565 1 917.8097668604277 815.1958332999866 815.541552278039 1081.558714420032 1085.313051723758 1089.214838352813 960.0646633810373 372.9207567544627 1050.317945054593 293.0022875749923
714 0.005 3.57 1 917.9054186771758 815.3765036508348 815.7225607811813 1081.559890358271 1085.315025918022 1089.217343172136 960.1105240828159 373.0671244821372 1050.322412111608 293.0022875763849
715 0.005 3.575 1 918.000077646204 815.556651476798 815.9030460667539 1081.559073750315 1085.313300669357 1089.21484978296 960.1561371474113 373.21337549877 1050.324597990332 293.0022875542901
716 0.005 3.58 1 918.0951723250729 815.7362840751707 816.0830141919022 1081.560241620671 1085.31527048246 1089.217353871811 960.2017877660975 373.3595072135494 1050.329048644062 293.0022875553416
717 0.005 3.585 1 918.1892784474246 815.915398092661 816.2624628084365 1081.559423902255 1085.313549618022 1089.214865030863 960.2472144791134 373.5055250938576 1050.331217964481 293.0022875329273
718 0.005 3.59 1 918.2837927267514 816.094000446416 816.4413978189409 1081.560576467358 1085.315513194822 1089.21736687515 960.2926633897315 373.6514313027078 1050.335642337645 293.0022875336426
719 0.005 3.595 1 918.3773582281402 816.2720865543941 816.6198161753358 1081.559782299227 1085.313799629403 1089.214879316623 960.3378914691613 373.7972245435874 1050.33781501953 293.0022875108469
720 0.005 3.6 1 918.4713739491767 816.4496645024387 816.7977243001453 1081.560927050245 1085.315757676356 1089.217378486656 960.3831334986318 373.9428983439824 1050.342219057793 293.0022875110674
721 0.005 3.605 1 918.5644739448654 816.626732448271 816.9751208539323 1081.56013046265 1085.314044577178 1089.214892343431 960.4281839605683 374.0884589339604 1050.344372488501 293.0022874876985
722 0.005 3.61 1 918.6579900279246 816.8032953151222 817.1520106760051 1081.561273893387 1085.316002014851 1089.217391714291 960.4732222018398 374.233907510737 1050.348757377341 293.0022874875424
723 0.005 3.615 1 918.750539115503 816.9793506265704 817.3283918279915 1081.560471300758 1085.314286545926 1089.214905130806 960.5180837222309 374.3792421470858 1050.350891544267 293.0022874639452
724 0.005 3.62 1 918.8437195489046 817.1549039822908 817.504269306678 1081.561616346021 1085.31624531552 1089.217404888239 960.5629169341179 374.5244650735029 1050.355264960913 293.0022874633609
725 0.005 3.625 1 918.9357688574304 817.3299521945387 817.6796409759741 1081.560817415862 1085.314529430233 1089.214917132643 960.6075098753497 374.6695746444235 1050.357389085112 293.0022874394664
726 0.005 3.63 1 919.0282697642092 817.5045032102605 817.8545132027525 1081.561960461974 1085.316486852525 1089.217418315098 960.6521108319942 374.8146033452961 1050.361744250657 293.0022874387373
727 0.005 3.635 1 919.1198080601162 817.6785521542065 818.0288829093051 1081.561157038072 1085.314768088743 1089.214929021648 960.6964781078663 374.9595090953506 1050.363843191272 293.0022874146185
728 0.005 3.64 1 919.2117451363255 817.852106972113 818.2027563505636 1081.562298610111 1085.316724480244 1089.217429110132 960.7409503859307 375.1042942312562 1050.368180920389 293.0022874137753
729 0.005 3.645 1 919.3027296281512 818.025162888261 818.3761305158276 1081.561498416017 1085.315009214478 1089.214943188835 960.7851406199246 375.2489619642137 1050.370272789509 293.0022873895751
730 0.005 3.65 1 919.394169073254 818.1977273144381 818.5490113846739 1081.562641508239 1085.316965798822 1089.217442828822 960.8293377243797 375.3935121501089 1050.374597763679 293.0022873885601
731 0.005 3.655 1 919.4846549376153 818.3697973976856 818.7213968662021 1081.561825913151 1085.315238791587 1089.214951514494 960.8732846187937 375.5379452025551 1050.376658562915 293.0022873639768
732 0.005 3.66 1 919.5756128949286 818.541379271607 818.8932924374291 1081.563014095962 1085.317218375522 1089.217462650796 960.9172481459366 375.6822605778388 1050.380998800106 293.0022873632587
733 0.005 3.665 1 919.6655857368308 818.7124699088291 819.0646958219889 1081.562185625952 1085.315476119659 1089.214962856935 960.9610203097598 375.8264586052258 1050.383030761854 293.0022873386825
734 0.005 3.67 1 919.7560026419247 818.8830756300205 819.235612635526 1081.563349814822 1085.317450479971 1089.217472587468 961.0048130824904 375.9705363951848 1050.387346850809 293.0022873380073
735 0.005 3.675 1 919.8454540134725 819.0531925639865 819.4060400382003 1081.562516773377 1085.315710972467 1089.214975009388 961.0484104453329 376.1144983344942 1050.389367027993 293.0022873135886
736 0.005 3.68 1 919.935370217317 819.2228278523116 819.5759840283271 1081.563680717662 1085.317686985072 1089.217486927588 961.0919980049777 376.2583450837828 1050.393667907353 293.0022873131471
737 0.005 3.685 1 920.0243281632149 819.3919782710493 819.7454422137789 1081.562852678645 1085.31594807835 1089.214988765637 961.135303425034 376.4020759478279 1050.395672291371 293.0022872890486
738 0.005 3.69 1 920.1137366531844 819.5606504467074 819.9144203478854 1081.564013086673 1085.317919376503 1089.217497978032 961.1786744952585 376.5457112652598 1050.399953290313 293.0022872889159
739 0.005 3.695 1 920.2022061373732 819.7288404920157 820.0829156855399 1081.56318519249 1085.316181426433 1089.215002470298 961.2218420526621 376.6892131193214 1050.401944602919 293.0022872651131
740 0.005 3.7 1 920.2911420483558 819.8965561491848 820.250934539427 1081.564345448469 1085.318153107121 1089.217510688425 961.265020539714 376.8326039336061 1050.40621285732 293.0022872653579
741 0.005 3.705 1 920.3791273106674 820.063792659812 820.4184737545174 1081.563515001708 1085.316413074544 1089.21501391977 961.307982911116 376.9758739568159 1050.408189120785 293.0022872418734
742 0.005 3.71 1 920.4676489037125 820.2305572302165 820.5855392869036 1081.56467396405 1085.318384026123 1089.217522423951 961.3509666637118 377.1190245185024 1050.412439497037 293.002287242294
743 0.005 3.715 1 920.5551784476527 820.3968461078268 820.7521284292296 1081.563840323652 1085.316640808462 1089.215023419506 961.393718230815 377.2620470620452 1050.414395637883 293.0022872189143
744 0.005 3.72 1 920.6431427220075 820.5626662766812 820.9182470850711 1081.564999539761 1085.318612777914 1089.217534929116 961.4365283761232 377.4049632450924 1050.418632706493 293.0022872191889
745 0.005 3.725 1 920.7301634848918 820.7280138814166 821.0838924915494 1081.564164936663 1085.316870080566 1089.215037048568 961.4791087224567 377.5477425389768 1050.420575131744 293.0022871955089
746 0.005 3.73 1 920.8176397194204 820.8928963913278 821.2490708189387 1081.565323891505 1085.318840953168 1089.217547198651 961.521692429237 377.6904158715039 1050.424796817149 293.0022871955258
747 0.005 3.735 1 920.9041799723547 821.0573098677404 821.4137793100022 1081.564489079112 1085.317097544777 1089.215048634041 961.5640669444896 377.8329697503 1050.426725113894 293.0022871715691
748 0.005 3.74 1 920.9911751035046 821.2212609666982 821.5780237052919 1081.565646243522 1085.319069229962 1089.21756050305 961.6064415666924 377.9754050724331 1050.430930234993 293.002287171188
749 0.005 3.745 1 921.0772371488877 821.3847459031546 821.7418012359821 1081.564812716531 1085.317324856133 1089.215059810134 961.6486074895624 378.1177204480188 1050.432842989462 293.0022871468056
750 0.005 3.75 1 921.1637536467678 821.5477716347207 821.9051177982169 1081.565968307786 1085.319293321206 1089.217570626553 961.6907912262161 378.2599168506656 1050.437034459989 293.0022871461359
751 0.005 3.755 1 921.2492248268233 821.710334845288 822.067970924556 1081.565122768205 1085.317546124883 1089.215071382637 961.732870256875 378.4019933552433 1050.438944600488 293.0022871214885
752 0.005 3.76 1 921.335221496744 821.8724418698193 822.2303662538678 1081.5662854563 1085.319519883538 1089.217584125473 961.7748508093445 378.543937362921 1050.443140716315 293.0022871204689
753 0.005 3.765 1 921.4202936130436 822.0340889406103 822.3923009185395 1081.565445658637 1085.317771501748 1089.215083551472 961.8166446471313 378.6857729193966 1050.445021042235 293.0022870955605
754 0.005 3.77 1 921.505827317204 822.1952830163102 822.5537809956343 1081.566610807721 1085.319743711408 1089.217595334416 961.8584307603102 378.8274904415437 1050.449180731309 293.0022870943311
755 0.005 3.775 1 921.5904695480947 822.3560207633337 822.7148038326246 1081.565776512206 1085.317995172248 1089.215094117785 961.9000425721432 378.9690905238399 1050.451056040727 293.002287069324
756 0.005 3.78 1 921.6756229636293 822.5163081651498 822.8753748333251 1081.566928584749 1085.319965278122 1089.217606356703 961.9415551715475 379.1105646316925 1050.455212347108 293.0022870679961
757 0.005 3.785 1 921.7598171662406 822.6761413650349 823.0354911058367 1081.566089825975 1085.318220230978 1089.215108910204 961.9829247779584 379.2519219793829 1050.457063189666 293.0022870427777
758 0.005 3.79 1 921.8444869685728 822.835526509909 823.195158023485 1081.567259995183 1085.320188493882 1089.217617485568 962.0244095389621 379.3931573089622 1050.461205049058 293.0022870412062
759 0.005 3.795 1 921.9282067462003 822.9944605844096 823.3543731351582 1081.566412615161 1085.318442469986 1089.215121442771 962.0656613653458 379.534267471836 1050.46303293138 293.0022870158056
760 0.005 3.8 1 922.012392347784 823.1529508826665 823.5131425659299 1081.567576531844 1085.320409628701 1089.217629591283 962.1068980299201 379.6752583025504 1050.467158310435 293.0022870140912
761 0.005 3.805 1 922.0956445956193 823.3109936711753 823.6714635817294 1081.566729160706 1085.318659468816 1089.215131038431 962.1479206068257 379.8161204011491 1050.468974599101 293.0022869886966
762 0.005 3.81 1 922.17943487048 823.4685944416962 823.8293413657475 1081.567892631054 1085.320625168014 1089.21763951348 962.18894304259 379.9568597518671 1050.473088872469 293.0022869870078
763 0.005 3.815 1 922.2622448009165 823.6257496452217 823.9867729890882 1081.567013054675 1085.318846893385 1089.215107223416 962.2297585418697 380.097483848202 1050.474856538132 293.0022869584054
764 0.005 3.82 1 922.3454954279763 823.7824664071311 824.143764507072 1081.568156873361 1085.320796250342 1089.217600107165 962.2704337109727 380.237984226335 1050.478931866876 293.0022869559138
765 0.005 3.825 1 922.4278041340798 823.9387400672767 824.3003125673462 1081.567309465335 1085.319051361319 1089.215111329316 962.3110242022869 380.3783496158985 1050.480722922432 293.0022869314199
766 0.005 3.83 1 922.5106089104283 824.0945786997968 824.4564237307336 1081.568493634708 1085.321046647978 1089.217661642498 962.3516872070743 380.518594031483 1050.484807874939 293.0022869284091
767 0.005 3.835 1 922.5924956104103 824.2499781853271 824.6120949480353 1081.567668467579 1085.319322000716 1089.215188915477 962.3921571316008 380.6587281201419 1050.486609217573 293.0022869043025
768 0.005 3.84 1 922.6748594562343 824.4049449675085 824.7673319544716 1081.568841817308 1085.321293739271 1089.217698127314 962.4326364490472 380.7987401016047 1050.490689194249 293.0022869049674
769 0.005 3.845 1 922.7562624635915 824.5594757811349 824.922132116589 1081.567959429068 1085.319512340106 1089.215161305708 962.4728932817445 380.9386288537625 1050.492419141752 293.0022868793448
770 0.005 3.85 1 922.8381669471001 824.7135769958903 825.0765010932087 1081.569105393546 1085.321461993498 1089.217652956508 962.5131676719394 381.078396219057 1050.496461257467 293.0022868793917
771 0.005 3.855 1 922.9191451460799 824.8672443507148 825.2304356930319 1081.568252789561 1085.319712400351 1089.215160852267 962.5532519898288 381.2180376749143 1050.498212559935 293.0022868569968
772 0.005 3.86 1 923.0006235830105 825.0204855233679 825.3839422591436 1081.569438866868 1085.321706548731 1089.217709654003 962.5933677671017 381.3575574760447 1050.502262047853 293.0022868552345
773 0.005 3.865 1 923.0811768743955 825.1732959018269 825.5370174715067 1081.56860849169 1085.319975991926 1089.215234153627 962.6332928327455 381.4969529744012 1050.504016932736 293.0022868315325
774 0.005 3.87 1 923.1622159309401 825.3256824047854 825.6896672371139 1081.569774688253 1085.321941842592 1089.217739834956 962.6731967657275 381.6362264304984 1050.508056520181 293.0022868323751
775 0.005 3.875 1 923.2423003127493 825.4776403808995 825.8418881003447 1081.568888750851 1085.320157288233 1089.21520266129 962.7129005173205 381.775375199311 1050.509739163958 293.0022868065391
776 0.005 3.88 1 923.3229401870857 825.6291770863627 825.993685935008 1081.570029943912 1085.322106976492 1089.217695168151 962.7526194933963 381.9144009529802 1050.513749684003 293.0022868064047
777 0.005 3.885 1 923.4026075463715 825.7802884709316 826.1450578200036 1081.569170977289 1085.320350278581 1089.2151973032 962.7921696328085 382.0533020521917 1050.515426074814 293.0022867838774
778 0.005 3.89 1 923.4827815388757 825.9309814471779 826.2960097760561 1081.570350662354 1085.32233989449 1089.217743635746 962.8317356990217 382.1920783392196 1050.519436593771 293.0022867822418
779 0.005 3.895 1 923.5620215557225 826.0812521801346 826.4465387785257 1081.569520281609 1085.320608269005 1089.215267235807 962.8711459922995 382.3307372974166 1050.521157328598 293.0022867589464
780 0.005 3.9 1 923.641743916815 826.2311066776635 826.5966503134256 1081.570686147516 1085.322573512283 1089.217773813933 962.910540449644 382.4692635308562 1050.525159984844 293.0022867603596
781 0.005 3.905 1 923.7205183322693 826.3805413393711 826.7463414416626 1081.569796369219 1085.320782824984 1089.21523228504 962.9497190464347 382.6076642251985 1050.526804838458 293.002286735315
782 0.005 3.91 1 923.7998095301853 826.5295634507467 826.8956183578067 1081.570945532853 1085.322733211877 1089.217725806104 962.9889085346164 382.745940960384 1050.530765335896 293.0022867362038
783 0.005 3.915 1 923.8781515637602 826.6781689444884 827.0444778980182 1081.570046166831 1085.320942140828 1089.21519343354 963.0279089042879 382.8840960788302 1050.532381548814 293.002286711466
784 0.005 3.92 1 923.9570119963498 826.8263648759172 827.1929261333457 1081.57120826651 1085.322917479529 1089.217727395526 963.0669253389977 383.0221253567595 1050.53633030168 293.0022867097945
785 0.005 3.925 1 924.0349722547346 826.9741467003396 827.3409597257255 1081.570374004949 1085.321184776667 1089.215256025934 963.1058244310343 383.160019309416 1050.538004400715 293.0022866879108
786 0.005 3.93 1 924.1134481277569 827.1215221799432 827.4885850768418 1081.57153611332 1085.323151434051 1089.21777094212 963.1446951505804 383.2977940823415 1050.541959980597 293.0022866915311
787 0.005 3.935 1 924.1909539225203 827.2684851821615 827.6357979414684 1081.570631719155 1085.321357758041 1089.215235300582 963.1833171354398 383.4354521968774 1050.543549489714 293.0022866684864
788 0.005 3.94 1 924.2689987557662 827.4150437387716 827.7826048310817 1081.571812426562 1085.323345393716 1089.217770648663 963.222004220896 383.572980758951 1050.54748539158 293.0022866679172
789 0.005 3.945 1 924.3461289014432 827.561194197649 827.9290027541468 1081.570955312395 1085.321598864872 1089.215290558054 963.2604882646775 383.7103865246178 1050.549113049907 293.002286646409
790 0.005 3.95 1 924.4237882234976 827.7069417201386 828.0749967231649 1081.572133217744 1085.323573642547 1089.217806948755 963.2990615803317 383.8476648505175 1050.55305558001 293.0022866499966
791 0.005 3.955 1 924.5004599671338 827.8522831992395 828.2205839711067 1081.571222383134 1085.321771708075 1089.215267722965 963.3373847117991 383.984817973953 1050.554618072147 293.0022866265106
792 0.005 3.96 1 924.577663666013 827.9972255523356 828.3657705091546 1081.572401816229 1085.32376136727 1089.217805264249 963.3757110862152 384.1218427324889 1050.558528865232 293.0022866253111
793 0.005 3.965 1 924.6539454199634 828.1417647124968 828.5105532034707 1081.571545086045 1085.322010831607 1089.215321677621 963.4138299202682 384.2587349663336 1050.56013619708 293.0022866028254
794 0.005 3.97 1 924.7307417553152 828.2859065660815 828.6549374488262 1081.572753928335 1085.324013693861 1089.217870628569 963.451978027134 384.3955113066469 1050.56406359073 293.0022866022117
795 0.005 3.975 1 924.8066011281392 828.4296473915167 828.7989201011372 1081.571861478224 1085.322227105344 1089.215343903978 963.4897363933408 384.532159505505 1050.565620295575 293.0022865768096
796 0.005 3.98 1 924.8829683247512 828.5729945778107 828.9425074397105 1081.573015401145 1085.324180555788 1089.217836609757 963.5276179940248 384.668670008501 1050.569507152564 293.0022865783006
797 0.005 3.985 1 924.9583831236268 828.7159430830715 829.0856957371175 1081.572100168593 1085.322376223016 1089.21529540082 963.5653697597443 384.805062007916 1050.571025941649 293.0022865542968
798 0.005 3.99 1 925.0343166503678 828.8584983600571 829.2284900700251 1081.573270257917 1085.324357741701 1089.217830690734 963.6031471811921 384.9413227119452 1050.57489203076 293.0022865535831
799 0.005 3.995 1 925.1093662079851 829.0006579059386 829.3708879535278 1081.57240412992 1085.322600194066 1089.215345037194 963.6407340766741 385.0774615109601 1050.576450229395 293.0022865318009
800 0.005 4 1 925.1849466982999 829.142428420007 829.5128952780971 1081.57360276759 1085.324600438346 1089.217895995915 963.6783691505875 385.213454467219 1050.580338209064 293.0022865321262
801 0.005 4.005 1 925.2595731472037 829.2838054948214 829.6545086393741 1081.572702395536 1085.322807262779 1089.215365020997 963.7157866507177 385.3493295366434 1050.581847320009 293.0022865073561
802 0.005 4.01 1 925.3347400367933 829.4247959415294 829.7957339190917 1081.57385955494 1085.324765458366 1089.217861241102 963.7532327404723 385.4850744119936 1050.585698355073 293.0022865095494
803 0.005 4.015 1 925.4089468488665 829.5653954665449 829.9365677493744 1081.572936702683 1085.322954175833 1089.215315483811 963.7904653411833 385.6207028355743 1050.587170684943 293.0022864859427
804 0.005 4.02 1 925.4837377876179 829.7056122184509 830.0770169867272 1081.574113517604 1085.324938234439 1089.217853442 963.8277433301797 385.7562039753705 1050.591010884406 293.0022864856408
805 0.005 4.025 1 925.5575895931081 829.8454413401998 830.2170779005169 1081.573247577237 1085.323181707666 1089.215369956324 963.8648233988338 385.8915681734945 1050.592532035357 293.0022864641252
806 0.005 4.03 1 925.6319657334427 829.9848880276621 830.3567555191408 1081.574442970739 1085.325177650379 1089.21791872913 963.901925766507 386.0268026425171 1050.596379623067 293.0022864650967
807 0.005 4.035 1 925.7053850023094 830.1239487751518 830.4960466882405 1081.573544371678 1085.323388798774 1089.215394028382 963.9388463216177 386.1618984820498 1050.597851248231 293.0022864413117
808 0.005 4.04 1 925.7793463009979 830.2626305127731 830.6349573725112 1081.574696901621 1085.325344792221 1089.217890888053 963.9757977119472 386.2968696084073 1050.601651104424 293.0022864446508
809 0.005 4.045 1 925.8523651081922 830.4009288860494 830.7734842287442 1081.573781024305 1085.323536093277 1089.21534774956 964.0125263184102 386.4317293438751 1050.603101380585 293.0022864226506
810 0.005 4.05 1 925.925929257386 830.538851028216 830.9116332651223 1081.574946687632 1085.325515248717 1089.21788371093 964.0492926092343 386.5664554737264 1050.606888484613 293.0022864239789
811 0.005 4.055 1 925.9985678700189 830.6763918409862 831.0494007750121 1081.574054045985 1085.323727432025 1089.215365863775 964.0858444095695 386.701064078051 1050.608349014801 293.0022864008164
812 0.005 4.06 1 926.0717451269079 830.813558538998 831.186792721851 1081.575222610512 1085.325706404756 1089.217901820455 964.1224460239481 386.8355552065713 1050.612122549382 293.0022864017866
813 0.005 4.065 1 926.1440119563869 830.950347899882 831.3238064305581 1081.574338339131 1085.323924380118 1089.215386183027 964.1588581877579 386.9699076441626 1050.613575990067 293.0022863791616
814 0.005 4.07 1 926.2168104594846 831.0867656517761 831.4604471979105 1081.575502084518 1085.325902411553 1089.217919385768 964.1952735710503 387.1041219601658 1050.617333700668 293.0022863807594
815 0.005 4.075 1 926.2886776737483 831.2228069295143 831.5967113124243 1081.574610402114 1085.324116640975 1089.215400034374 964.2314724483567 387.2382032623346 1050.618774685526 293.0022863586056
816 0.005 4.08 1 926.3610981117054 831.3584790333143 831.7326048116817 1081.575766835586 1085.326071938637 1089.217900979208 964.2677347431107 387.3721483878328 1050.622530805512 293.0022863634291
817 0.005 4.085 1 926.4325750156089 831.4937773841809 831.8681242233372 1081.574850614665 1085.324267801637 1089.215368182492 964.3037845671064 387.5059681054526 1050.623936490609 293.0022863422888
818 0.005 4.09 1 926.5046014806369 831.6287090796537 832.0032754906611 1081.576016688337 1085.32624870174 1089.217908002386 964.339898216783 387.6396579083417 1050.627669246109 293.0022863433036
819 0.005 4.095 1 926.5756584034035 831.7632698542028 832.1380553558495 1081.575125184301 1085.32446477364 1089.215396484704 964.3758006032521 387.7732171891794 1050.629085507169 293.0022863194307
820 0.005 4.1 1 926.647293267202 831.8974663565872 832.272469534301 1081.576292578306 1085.326445834344 1089.217934551409 964.4117412272332 387.9066433236546 1050.632805792446 293.0022863186637
821 0.005 4.105 1 926.718184294346 832.0312942638859 832.406514733166 1081.575397324499 1085.324660483387 1089.215419751088 964.4474472414937 388.0399289982158 1050.634178902846 293.0022862938706
822 0.005 4.11 1 926.7895165410399 832.1647590089647 832.5401957191557 1081.576570990126 1085.326643262429 1089.217957964764 964.4832394627485 388.1730984323831 1050.637904425332 293.0022862928196
823 0.005 4.115 1 926.8598957818881 832.2978574438904 832.6735099640249 1081.575676929776 1085.32485414233 1089.215437483705 964.5188212837204 388.3061368542158 1050.639311260627 293.002286268285
824 0.005 4.12 1 926.9308117384739 832.4305966543116 832.8064633186127 1081.576838882951 1085.326834193626 1089.217974966118 964.5544579501083 388.4390410425963 1050.643005366767 293.0022862677278
825 0.005 4.125 1 927.0007892117445 832.5629652728737 832.9390486905932 1081.575957482458 1085.325051082234 1089.215457804557 964.5898391700788 388.5718191691171 1050.644395583467 293.0022862437561
826 0.005 4.13 1 927.0713101145844 832.6949752923482 833.0712738076879 1081.577122463387 1085.327029778193 1089.217993412296 964.6252779100421 388.7044866122569 1050.64808035427 293.0022862439566
827 0.005 4.135 1 927.1409048706263 832.8266226246982 833.2031356666756 1081.576231054413 1085.325238493455 1089.215470439374 964.6605067866491 388.8370191715978 1050.649456544225 293.0022862207737
828 0.005 4.14 1 927.2111242808786 832.9579139707703 833.3346397662888 1081.5773767227 1085.327217800875 1089.218004904309 964.6958354174847 388.969413109039 1050.653106296623 293.0022862217405
829 0.005 4.145 1 927.2802864894448 833.0888452238272 833.4657832158097 1081.576486189291 1085.325427459058 1089.215484731178 964.7309453780979 389.101648167537 1050.654461408583 293.002286199373
830 0.005 4.15 1 927.3500199211128 833.2194225954026 833.5965713640999 1081.577643371803 1085.327399659843 1089.218015469427 964.7660935720434 389.2337719835673 1050.658116001923 293.0022862009883
831 0.005 4.155 1 927.418865837072 833.3496416380415 833.727001033839 1081.576752772851 1085.325606830926 1089.215493428427 964.8010161317367 389.3657686436749 1050.659469764943 293.0022861796185
832 0.005 4.16 1 927.4882644402444 833.4795104751989 833.857078509668 1081.577910021312 1085.327580243878 1089.218025179024 964.8360038934244 389.4976415824566 1050.663099682876 293.0022861823584
833 0.005 4.165 1 927.5567593616664 833.6090238012664 833.9868001928659 1081.577015079135 1085.325788448154 1089.215503870138 964.8707576435468 389.6293850287869 1050.66444129221 293.0022861621584
834 0.005 4.17 1 927.6257934253798 833.7381883514942 834.1161715637386 1081.578169175632 1085.327761565117 1089.218035583161 964.9055714460815 389.76099849847 1050.668072214094 293.0022861660053
835 0.005 4.175 1 927.6939289773878 833.8669994829227 834.2451893333389 1081.577275410165 1085.325965752611 1089.215510428066 964.9401722300368 389.8924786527681 1050.669400821042 293.0022861467769
836 0.005 4.18 1 927.7625837699014 833.995464577398 834.3738593264994 1081.578428843948 1085.327938039198 1089.21804342003 964.9748668124787 390.0238284717665 1050.673017850424 293.0022861515851
837 0.005 4.185 1 927.8303490703577 834.1235796318741 834.5021786672384 1081.577531101416 1085.326141102905 1089.215518060764 965.0093269733061 390.1550452880418 1050.674329523823 293.0022861332473
838 0.005 4.19 1 927.898682425339 834.251350052949 834.6301521920792 1081.578682548736 1085.328112973714 1089.21805113437 965.0438319095033 390.2861405485021 1050.677937472654 293.0022861389414
839 0.005 4.195 1 927.9660986571275 834.3787715847625 834.7577767184447 1081.577786771927 1085.326316187531 1089.215525739996 965.0781153192327 390.4170981116622 1050.679236898237 293.0022861214914
840 0.005 4.2 1 928.0340577437989 834.5058513241664 834.8850578836219 1081.578935215231 1085.328285352181 1089.218057078917 965.1124587371166 390.5479261624256 1050.682828282221 293.0022861278401
841 0.005 4.205 1 928.1010899112289 834.6325847030475 835.0119925154515 1081.578042737406 1085.326489450264 1089.215533597306 965.1465938557872 390.6786219414163 1050.684134403061 293.0022861108153
842 0.005 4.21 1 928.1686862712598 834.7589787605384 835.1385861362421 1081.579186975683 1085.328458412493 1089.218066459985 965.180788261057 390.8091835605911 1050.687725954807 293.002286117409
843 0.005 4.215 1 928.2353852962614 834.8850285213211 835.264835369401 1081.578295022827 1085.326665284568 1089.215544234756 965.2147644134783 390.9396166444538 1050.688996020064 293.0022861002774
844 0.005 4.22 1 928.302650033181 835.0107409979156 835.390745652078 1081.579441803569 1085.328631209332 1089.21807534546 965.2487884490259 391.0699161466085 1050.692557388498 293.0022861061757
845 0.005 4.225 1 928.3690119178392 835.1361114051948 835.5163137918638 1081.578532764542 1085.32683613072 1089.215553303515 965.2826017756423 391.2000824371223 1050.693824469145 293.0022860882224
846 0.005 4.23 1 928.4359148575674 835.2611458200337 835.641544770399 1081.579673929928 1085.328803075975 1089.218083773065 965.3164741067105 391.3301177068477 1050.697372515266 293.0022860930909
847 0.005 4.235 1 928.5019142365871 835.3858394111998 835.7664347439918 1081.578846668319 1085.327013121335 1089.215564631857 965.350160652069 391.4600264139291 1050.698666642595 293.0022860738906
848 0.005 4.24 1 928.5684690966708 835.5101989406336 835.890989396678 1081.580010376846 1085.328976615015 1089.218093355428 965.3839445426737 391.5897996469823 1050.702212427022 293.0022860773885
849 0.005 4.245 1 928.6341295028133 835.6342210019969 836.0152061797152 1081.57908898292 1085.327180342986 1089.215571381097 965.4174830902451 391.7194385610812 1050.703451559486 293.0022860567005
850 0.005 4.25 1 928.7003189084387 835.7579113600661 836.1390900625296 1081.580234747011 1085.329149032024 1089.218103996991 965.4510662559773 391.8489470387455 1050.706976872874 293.0022860588534
851 0.005 4.255 1 928.765651130356 835.8812666407011 836.262638512479 1081.579330803825 1085.327352865154 1089.215581444224 965.4844653181556 391.9783235782293 1050.708213585575 293.00228603674
852 0.005 4.26 1 928.8315524546065 836.0042947549132 836.3858582100643 1081.580477579333 1085.329317804885 1089.218113414199 965.51790835562 392.1075542797221 1050.711738723166 293.0022860374211
853 0.005 4.265 1 928.8965514688741 836.1269891167567 836.5087441001068 1081.57955674096 1085.327518246005 1089.215589680236 965.5510830876923 392.2366641560097 1050.712952351541 293.0022860139767
854 0.005 4.27 1 928.9620952579719 836.2493575777277 836.6313024092408 1081.580728014835 1085.329486412978 1089.218120534641 965.5843752739795 392.3656397875773 1050.716454578353 293.0022860134618
855 0.005 4.275 1 929.0267175373594 836.3713941940151 836.7535288764998 1081.579806004846 1085.327686459479 1089.21559858808 965.6174085364773 392.4944805612184 1050.717664269554 293.002285989031
856 0.005 4.28 1 929.0919056054821 836.4931062957836 836.8754294784311 1081.580974150094 1085.329654999003 1089.218129652216 965.6505550998907 392.6231804306541 1050.721160397864 293.0022859877535
857 0.005 4.285 1 929.1561913677525 836.6144887057683 836.9970003088678 1081.580048255141 1085.327853772357 1089.215606587249 965.683439987779 392.751750535265 1050.722357015647 293.002285962729
858 0.005 4.29 1 929.2210298279704 836.7355485562861 837.118247249969 1081.581211827209 1085.329819487795 1089.218136866762 965.7164285990131 392.880190344088 1050.725832770258 293.00228596118
859 0.005 4.295 1 929.2849666273968 836.8562807871845 837.239166478599 1081.580290502828 1085.328019926117 1089.215615768886 965.7491783614981 393.0085002941184 1050.727022881296 293.0022859361212
860 0.005 4.3 1 929.3494662612743 836.9766927794232 837.3597640090485 1081.581457157121 1085.329988809368 1089.218148168741 965.7820265961794 393.1366758585846 1050.730495285219 293.0022859348034
861 0.005 4.305 1 929.4130718910013 837.0967791608786 837.4800358638571 1081.580533205915 1085.328186002024 1089.215624239331 965.8146203208897 393.2647237775021 1050.731671820984 293.0022859103485
862 0.005 4.31 1 929.4772423712795 837.2165481982749 837.5999885567708 1081.581694198559 1085.330150860645 1089.218154593881 965.8473206412374 393.3926382191874 1050.735126573089 293.0022859096396
863 0.005 4.315 1 929.5405145299494 837.3359940556343 837.7196179347302 1081.580766007819 1085.328347535317 1089.215631456319 965.8797680919612 393.5204198934231 1050.736285662822 293.002285885716
864 0.005 4.32 1 929.6043503477738 837.4551235410762 837.8389297096896 1081.581934881055 1085.330318016144 1089.218166120429 965.912317813865 393.6480727838185 1050.739736374359 293.0022858859161
865 0.005 4.325 1 929.6672891432625 837.5739316332435 837.9579200197695 1081.581004056067 1085.328511819164 1089.215640835131 965.9446195341583 393.7755870504225 1050.740880652058 293.0022858629796
866 0.005 4.33 1 929.730800748804 837.6924255866651 838.0765948295515 1081.582186065569 1085.330488115734 1089.218176344226 965.9770282574002 393.9029670099653 1050.744342438013 293.0022858645816
867 0.005 4.335 1 929.7934019984399 837.8105999502158 838.1949500947956 1081.581244982276 1085.328676800129 1089.215649043436 966.0091813977268 394.0302183701592 1050.745463134531 293.0022858425876
868 0.005 4.34 1 929.8565901537039 837.9284620350612 838.3129917220498 1081.582423370028 1085.330652852716 1089.218184286417 966.0414487652887 394.1573321985712 1050.748919014925 293.0022858452791
869 0.005 4.345 1 929.9188752221036 838.0460065304361 838.4307157705902 1081.581482058805 1085.32884167826 1089.215657829085 966.0734526618238 394.2843170384697 1050.750028611162 293.0022858245932
870 0.005 4.350000000000001 1 929.9817387144303 838.1632400978335 838.5481277722625 1081.582664039276 1085.330820355763 1089.218195704625 966.1055664027982 394.4111628438513 1050.75346234731 293.0022858285199
871 0.005 4.355 1 930.0436954847567 838.2801588672853 838.6652245372762 1081.58172131841 1085.329006926004 1089.21566699399 966.1374230741071 394.5378775196752 1050.754558875003 293.0022858089719
872 0.005 4.36 1 930.1061914109271 838.3967697869015 838.7820119052046 1081.582900135481 1085.330982245189 1089.218202576237 966.1693954320804 394.6644701068157 1050.757988559614 293.0022858141655
873 0.005 4.365 1 930.1678327684996 838.5130675177943 838.898485942829 1081.581954367248 1085.329168091478 1089.215674409631 966.2011094002556 394.7909273299054 1050.759073388266 293.002285795649
874 0.005 4.37 1 930.2300665094748 838.6290587840834 839.0146522672655 1081.583126806554 1085.331140904791 1089.218209156779 966.2329396129111 394.917241321368 1050.762478811127 293.002285801587
875 0.005 4.375 1 930.2914222168773 838.7447484342066 839.1305125458081 1081.582184874556 1085.329328925961 1089.215682642769 966.2645811741867 395.0434218456667 1050.7635581958 293.002285783882
876 0.005 4.38 1 930.3533282363776 838.8601352375747 839.2460691456107 1081.583356458934 1085.331301960881 1089.218217931144 966.29629268693 395.1694665975411 1050.766953068366 293.0022857904237
877 0.005 4.385 1 930.4143377754311 838.9752133668622 839.3613175937912 1081.582418373694 1085.329492267128 1089.215692063293 966.3277364027095 395.2953419025209 1050.768025341674 293.0022857730719
878 0.005 4.39 1 930.4759279222036 839.0899904710167 839.4762638398832 1081.583591561375 1085.331463881252 1089.21822667012 966.3593415554526 395.4210934862695 1050.771408751369 293.0022857794908
879 0.005 4.395 1 930.5366403483598 839.2044617935179 839.5909042212672 1081.582652205133 1085.329653301687 1089.215700810644 966.3906332521742 395.5467178525888 1050.772471386899 293.0022857620448
880 0.005 4.4 1 930.5979046020126 839.318632993353 839.7052437401069 1081.583823041097 1085.33162291267 1089.218233677905 966.4220215264298 395.6722171763178 1050.775844046766 293.0022857684306
881 0.005 4.405 1 930.6582873573271 839.4324998362267 839.8192788755746 1081.582883525323 1085.329811922252 1089.215708409405 966.4531911574541 395.7975867736715 1050.77689916658 293.0022857507541
882 0.005 4.41 1 930.719229980804 839.5460689625528 839.9330151698016 1081.584055033087 1085.331783808894 1089.218243790828 966.4845291703949 395.9228258679025 1050.780263259856 293.0022857569538
883 0.005 4.415 1 930.7792918856492 839.6593346087531 840.0464483577115 1081.583112891348 1085.329970426302 1089.215715703192 966.5155754199973 396.0479347454611 1050.781304536519 293.0022857391044
884 0.005 4.42 1 930.8399206551127 839.7723041782016 840.1595842946517 1081.58428200701 1085.331940058608 1089.218250772356 966.5467090316341 396.1729058333278 1050.784655398229 293.0022857449854
885 0.005 4.425 1 930.8996741958052 839.8849727091671 840.2724191876089 1081.58334342465 1085.330130828744 1089.215727106326 966.5775948729595 396.2977412121188 1050.785686772216 293.0022857267721
886 0.005 4.43 1 930.9599886726519 839.9973469821055 840.38495865519 1081.584514188215 1085.33210071449 1089.218259649951 966.6085783666775 396.4224495119159 1050.789034204064 293.0022857322026
887 0.005 4.435 1 931.0194351510319 840.1094220004039 840.4971988636619 1081.583571691192 1085.330286824545 1089.215733262471 966.6393187985735 396.5470257969536 1050.790055399454 293.0022857134375
888 0.005 4.44 1 931.0794548804051 840.221204876914 840.6091455990965 1081.584742154482 1085.332257672642 1089.218269294841 966.6701642089309 396.6714752559573 1050.793387712537 293.0022857182683
889 0.005 4.445 1 931.1385982844067 840.3326904351923 840.720794984425 1081.583800050541 1085.330445160098 1089.215743144862 966.7007687492169 396.7957887389417 1050.794397116464 293.0022856990312
890 0.005 4.45 1 931.1983070501668 840.4438851712614 840.8321524535015 1081.584968410584 1085.332413618484 1089.218276403157 966.7314755192472 396.9199625492425 1050.797718079054 293.0022857032985
891 0.005 4.455 1 931.2571426661787 840.5547842175373 840.9432142385812 1081.584024014992 1085.330598834335 1089.215749506204 966.7619420535449 397.0440086553039 1050.798714530503 293.0022856834076
892 0.005 4.46 1 931.3165333569239 840.6653935918342 841.0539852829551 1081.585193098661 1085.332568231696 1089.218284885958 966.7925097231503 397.1679150828019 1050.802024521706 293.0022856872394
893 0.005 4.465 1 931.3750548466362 840.7757083691848 841.1644619625224 1081.584247642338 1085.330753377481 1089.215758261609 966.8228352049175 397.2916860291505 1050.803010947483 293.0022856670353
894 0.005 4.47 1 931.4341500949855 840.8857357427435 841.2746501077939 1081.585415975579 1085.332722670124 1089.218293652611 966.8532674074222 397.4153614041377 1050.806312176833 293.002285670637
895 0.005 4.475000000000001 1 931.4922804958965 840.9954711293611 841.3845460237156 1081.584472119318 1085.330908322343 1089.215767528886 966.883468620091 397.5388823033812 1050.807295465171 293.0022856503311
896 0.005 4.48 1 931.551069210454 841.1049214828373 841.4941556230684 1081.585634622074 1085.332874327837 1089.218301117497 966.9137638551472 397.6622635084185 1050.810582914568 293.0022856539246
897 0.005 4.485 1 931.6089780479816 841.21408099088 841.6034744662923 1081.584693854056 1085.331061276861 1089.21577496536 966.9438181022485 397.7855070521738 1050.811552113127 293.0022856337965
898 0.005 4.49 1 931.6674799796415 841.3229575014958 841.7125088924812 1081.585860507136 1085.333029691346 1089.218311157662 966.9739823213484 397.9086139052059 1050.814832001254 293.0022856376136
899 0.005 4.495 1 931.7250950566846 841.4315457866902 841.8212550404439 1081.584914189752 1085.331217157471 1089.21578495843 967.0038909490582 398.031581713613 1050.815775222424 293.0022856176417
900 0.005 4.5 1 931.7833043412953 841.5398515077437 841.9297176870041 1081.586078417383 1085.333185345247 1089.218319994144 967.0338868750364 398.1544145531174 1050.81905357093 293.0022856216109
901 0.005 4.505 1 931.8406313827824 841.6478705151491 842.0378935525812 1081.585135613475 1085.331367623804 1089.215792007138 967.0636695085259 398.2771155517507 1050.81999440162 293.0022856017523
902 0.005 4.51 1 931.8985472311186 841.7556092818916 842.1457879351138 1081.586295999755 1085.333333960776 1089.218326831515 967.0935468133536 398.3996862449649 1050.823258778575 293.0022856058844
903 0.005 4.515 1 931.9555846511786 841.8630634844495 842.2533975420753 1081.585359482718 1085.331520243248 1089.215801503876 967.1232128131124 398.5221183698172 1050.824191103991 293.0022855862698
904 0.005 4.52 1 932.0131923889076 841.9702394861797 842.3607276183532 1081.586504986288 1085.333478425402 1089.218332474424 967.1529530342565 398.6444134749909 1050.827431102518 293.002285590487
905 0.005 4.525 1 932.0699448111282 842.0771324488232 842.4677746617512 1081.585584669376 1085.331674679509 1089.215810800007 967.1824949445216 398.7665758158662 1050.828371247525 293.0022855712527
906 0.005 4.53 1 932.1272611721098 842.1837478628992 842.5745432962649 1081.586722411285 1085.333627227807 1089.218340230342 967.2120940700925 398.8886049329831 1050.831597830464 293.0022855756312
907 0.005 4.535 1 932.1837234094747 842.2900819170808 842.681030504284 1081.585805219739 1085.331825018129 1089.215819918275 967.2414278868343 399.0105047814773 1050.832533980208 293.00228555658
908 0.005 4.54 1 932.2407404895242 842.3961396337651 842.7872406628113 1081.586936011541 1085.333772143824 1089.218345284659 967.2709184095598 399.1322719651827 1050.835744195334 293.0022855612227
909 0.005 4.545 1 932.2969072345188 842.5019177608663 842.8931710220263 1081.586015073451 1085.331970756848 1089.215826191846 967.3001950867159 399.2539076723131 1050.836667205974 293.002285542547
910 0.005 4.55 1 932.3536399337523 842.6074219547073 842.9988263766118 1081.587148164078 1085.333919554711 1089.218353135867 967.3295294918424 399.3754066470838 1050.839868950713 293.0022855474564
911 0.005 4.555 1 932.4095177212808 842.7126479277875 843.104203381404 1081.586228190004 1085.332118685668 1089.215835416992 967.3586573432069 399.496768535433 1050.840784731603 293.0022855289386
912 0.005 4.56 1 932.465964574928 842.8176019943528 843.209307313826 1081.587359359135 1085.334067623348 1089.218362253957 967.3878542070678 399.6179948202737 1050.843974904567 293.0022855341024
913 0.005 4.565 1 932.5215501320243 842.9222789698819 843.3141343439618 1081.586442558834 1085.332265727886 1089.215842466362 967.4168551243433 399.7390884927656 1050.844880600314 293.0022855157206
914 0.005 4.57 1 932.5777011634796 843.0266842444057 843.4186891016218 1081.587570505523 1085.33421120275 1089.218367558254 967.4459156383163 399.8600477586669 1050.848059923937 293.0022855209352
915 0.005 4.575 1 932.6330046772493 843.1308147856636 843.5229688087643 1081.58665305051 1085.332410055295 1089.215849212874 967.4747813350608 399.9808749404108 1050.848955038443 293.0022855026928
916 0.005 4.58 1 932.6888754352304 843.234676381899 843.6269784712324 1081.587779800441 1085.334356626133 1089.218376591617 967.5036952875009 400.1015705117446 1050.852124057697 293.0022855079471
917 0.005 4.585 1 932.7441582966333 843.3382646564107 843.7307146051584 1081.586865324776 1085.332557086615 1089.21585937108 967.5324182078017 400.222133908821 1050.853016466693 293.0022854896982
918 0.005 4.59 1 932.7998975479035 843.4415857507162 843.8341824274802 1081.587991439198 1085.334502077964 1089.218384264636 967.5611972185169 400.3425684113944 1050.856173027204 293.0022854950719
919 0.005 4.595 1 932.8547317015696 843.544635880166 843.937378970437 1081.587076841552 1085.332702156011 1089.21586717526 967.5897997205893 400.4628707983004 1050.85704981239 293.002285476915
920 0.005 4.600000000000001 1 932.9101225821578 843.6474205317685 844.0403090533187 1081.588199820088 1085.334647675161 1089.218392615615 967.618458749999 400.5830406271071 1050.8600763546 293.0022854823072
921 0.005 4.605 1 932.9646300332134 843.7499349817521 844.1429690251156 1081.587280448323 1085.332844448879 1089.215873433433 967.646918633256 400.7030768154262 1050.860936012568 293.0022854642399
922 0.005 4.61 1 933.0196764004658 843.852185955568 844.2453642685604 1081.588412582973 1085.334791544361 1089.218400271758 967.6754571404409 400.8229808514117 1050.864102463053 293.0022854697936
923 0.005 4.615 1 933.0738683688442 843.9541676236745 844.3474906102965 1081.587482558216 1085.332985033801 1089.215879988534 967.7037810782152 400.9427497422855 1050.864949878408 293.0022854517975
924 0.005 4.62 1 933.128596504976 844.0558871860467 844.4493537181282 1081.588617993702 1085.334935704321 1089.218409032408 967.7321728788305 401.0623859411961 1050.868082686058 293.0022854572971
925 0.005 4.625 1 933.1825112055168 844.1573401037775 844.5509500410511 1081.587687541072 1085.333127250132 1089.215887592705 967.7603759105921 401.1818900487596 1050.86891463463 293.0022854393354
926 0.005 4.63 1 933.2370438227118 844.2585341330705 844.6522856645818 1081.588838112151 1085.335066048639 1089.218408579851 967.7887072399336 401.301258979545 1050.872092958759 293.0022854446592
927 0.005 4.635 1 933.290584022861 844.3594624628943 844.7533557821279 1081.587853512922 1085.333268124632 1089.215899351522 967.8167078096252 401.4205026831258 1050.872833716264 293.0022854270075
928 0.005 4.64 1 933.3448740317193 844.4601330455603 844.8541667100524 1081.58905727388 1085.335216073168 1089.218418819908 967.8449175461209 401.5396137077504 1050.876047797127 293.0022854325625
929 0.005 4.645 1 933.3981458102232 844.5605393392376 844.9547136632503 1081.588063454395 1085.333405102962 1089.215904682153 967.872800218716 401.6585958767652 1050.87677767747 293.0022854150175
930 0.005 4.65 1 933.4521573954103 844.6606886693659 845.055002571925 1081.589260449962 1085.335354152508 1089.218426913942 967.9009022070134 401.7774459081828 1050.879977467818 293.0022854207285
931 0.005 4.655 1 933.5050824583827 844.7605744828278 845.1550285192849 1081.588273584015 1085.333548946233 1089.215915948646 967.928658950675 401.8961658385504 1050.880705951809 293.0022854033233
932 0.005 4.66 1 933.5588069447384 844.8602049176359 845.2547979049448 1081.589471001906 1085.335496435099 1089.218435571962 967.9566401780492 402.0147510329952 1050.883903674384 293.0022854090856
933 0.005 4.665 1 933.6115160067892 844.9595738448512 845.3543060208433 1081.58847605658 1085.33368661428 1089.215921571157 967.9842743997943 402.1332054256993 1050.884613233526 293.0022853918433
934 0.005 4.67 1 933.6649940303168 845.0586891045031 845.4535591992422 1081.589671298898 1085.335632764969 1089.218441351144 968.0121172692125 402.2515268458967 1050.887798369223 293.0022853977758
935 0.005 4.675 1 933.7174490148403 845.1575451974514 845.5525531027572 1081.588676067974 1085.333823181155 1089.215929141908 968.0396275471279 402.369720876777 1050.888498190733 293.0022853806698
936 0.005 4.68 1 933.7706662184795 845.2561488752568 845.6512935399096 1081.589871113134 1085.335770132248 1089.218449147029 968.0673551253532 402.4877785171988 1050.891672143954 293.002285386717
937 0.005 4.685 1 933.8228567971441 845.3544947100278 845.7497761455162 1081.588876950079 1085.333960189439 1089.215934831348 968.0947385063796 402.6057140561917 1050.892362292185 293.0022853697332
938 0.005 4.69 1 933.875801761184 845.4525893521786 845.8480066466676 1081.590072970801 1085.335907569437 1089.218456103098 968.1223378053919 402.7235165912382 1050.895529160184 293.0022853760173
939 0.005 4.695 1 933.9277153055073 845.5504269007436 845.9459803931618 1081.589087234238 1085.334100850888 1089.215944119471 968.149619371259 402.8411891470301 1050.896221199537 293.0022853593606
940 0.005 4.7 1 933.980391287717 845.6480154034724 846.0437037664378 1081.590267077624 1085.336038038315 1089.218461022471 968.1771251154389 402.9587316625408 1050.899363551464 293.0022853656872
941 0.005 4.705 1 934.0320392715047 845.7453486621607 846.1411720646344 1081.589280448154 1085.334235946629 1089.215952183935 968.2042564681406 403.0761450200177 1050.900046016921 293.0022853492252
942 0.005 4.71 1 934.0844097392395 845.8424340630993 846.238391351213 1081.590462163282 1085.336172429726 1089.218467193641 968.2316233140024 403.1934251472294 1050.903176978692 293.0022853558376
943 0.005 4.715 1 934.1357920595532 845.9392658697974 846.335357154298 1081.589480910119 1085.334373082864 1089.21596116617 968.2586327672233 403.3105588564198 1050.903859905914 293.0022853396015
944 0.005 4.72 1 934.1879400764958 846.0358514594185 846.4320755342073 1081.590660094778 1085.336307533583 1089.218474437322 968.2858811199089 403.4275856968981 1050.906981302426 293.0022853462703
945 0.005 4.725000000000001 1 934.2390855754137 846.1321848335192 846.5285418778469 1081.589674312941 1085.334504116315 1089.215965538678 968.3127663732124 403.5444771172989 1050.907651228472 293.0022853300402
946 0.005 4.73 1 934.2909812219751 846.2282736198333 846.6247623794313 1081.5908556205 1085.336442990596 1089.218483857423 968.3398855773415 403.6612319788607 1050.910763247116 293.0022853366768
947 0.005 4.735 1 934.3418674110071 846.3241118377467 846.7207324493651 1081.589870871538 1085.334638244943 1089.215972468344 968.3666565228505 403.7778553799145 1050.911424884424 293.0022853204582
948 0.005 4.74 1 934.3935033109445 846.419706791528 846.8164581085065 1081.591049856087 1085.33657384548 1089.218489022129 968.393659977251 403.8943642182877 1050.914527605637 293.0022853270922
949 0.005 4.745 1 934.4441344970713 846.5150526830595 846.9119348487625 1081.590062810174 1085.334768620981 1089.215978519857 968.4203108709302 404.0107308206191 1050.915181102915 293.0022853108269
950 0.005 4.75 1 934.4955155889 846.6101570939186 847.0071688237975 1081.591242160068 1085.336705789321 1089.218495863204 968.4471919707773 404.1269639914175 1050.918273108924 293.0022853173801
951 0.005 4.755 1 934.5458762159788 846.7050135614849 847.1021551677114 1081.590255916318 1085.334900158225 1089.215985777627 968.4737704245613 404.2430680236839 1050.918916027946 293.0022853008518
952 0.005 4.76 1 934.5969958464126 846.7996297213435 847.1969000432878 1081.591435209398 1085.336837620043 1089.218503981272 968.5005691869183 404.3590299317216 1050.922002304989 293.0022853072448
953 0.005 4.765 1 934.6471223983043 846.8940001599618 847.2913991532291 1081.590446485357 1085.335033343404 1089.215993838235 968.5270021595611 404.4748677916356 1050.922630655193 293.0022852906712
954 0.005 4.77 1 934.6979819808183 846.9881315290187 847.3856581508169 1081.591625143654 1085.33696825297 1089.21851011612 968.5536507351869 404.5905754220953 1050.925709010799 293.0022852970734
955 0.005 4.775 1 934.7478495387458 847.0820182188467 847.4796726618316 1081.590638086126 1085.335162174516 1089.21599935826 968.5799460198946 404.706142092267 1050.926333236847 293.0022852804178
956 0.005 4.78 1 934.7984501878561 847.1756676530578 847.573448648452 1081.591812416827 1085.337100034534 1089.218518338305 968.6064513794736 404.8215687185379 1050.929398219448 293.0022852867853
957 0.005 4.785 1 934.848080415815 847.2690738333465 847.6669816569818 1081.590836785232 1085.335294240208 1089.216006444557 968.6326455772064 404.9368814829455 1050.930028178671 293.0022852702826
958 0.005 4.79 1 934.898427261106 847.3622441503046 847.7602775555454 1081.592001121272 1085.337227969804 1089.218524873932 968.6590361105269 405.0520622969759 1050.933076814912 293.0022852768947
959 0.005 4.795 1 934.9478108386712 847.4551729725655 847.8533320883645 1081.591026856828 1085.335424727803 1089.216014289231 968.6851122749794 405.1671176765768 1050.93369678716 293.002285260596
960 0.005 4.8 1 934.9979204453883 847.5478671209511 847.9461508578631 1081.592191637025 1085.337356415964 1089.218530149423 968.7113879368517 405.2820360860298 1050.936735345078 293.0022852674149
961 0.005 4.805 1 935.0470504481403 847.6403207545494 848.0387294282916 1081.591213666255 1085.335551467897 1089.216019867419 968.7373423496001 405.3968239266919 1050.937345329095 293.0022852513345
962 0.005 4.81 1 935.096903708663 847.7325411193613 848.1310735965359 1081.592379697395 1085.337486153618 1089.218539903717 968.7635014454482 405.5114852575276 1050.940377145333 293.0022852583706
963 0.005 4.815 1 935.1457869551574 847.824522742554 848.2231791501777 1081.591401491069 1085.335680057801 1089.216027678313 968.7893443414313 405.6260082027351 1050.940980512247 293.0022852423572
964 0.005 4.82 1 935.1953906100125 847.9162728251902 848.3150518921257 1081.592561734807 1085.337611170626 1089.218544872663 968.8154023988648 405.7404052716224 1050.943999092031 293.002285249355
965 0.005 4.825 1 935.244025448633 848.0077854709344 848.4066874154507 1081.59158287193 1085.335804665694 1089.216033043063 968.841157558747 405.8547079310201 1050.944591295515 293.0022852334307
966 0.005 4.83 1 935.2933821564092 848.0990681771181 848.4980916788476 1081.592742468302 1085.337733924468 1089.218549015102 968.8671005109047 405.9688641257112 1050.947601331327 293.0022852405205
967 0.005 4.835 1 935.3417558823281 848.1901151586718 848.5892603862887 1081.591767736502 1085.335929788674 1089.216038805131 968.8927212046891 406.0828828701364 1050.94818949999 293.002285224583
968 0.005 4.84 1 935.3908768123731 848.2809335052501 848.680199257046 1081.592928007211 1085.337860026945 1089.218555882102 968.9185649833283 406.1967672922698 1050.951191638196 293.0022852316773
969 0.005 4.845 1 935.4390275616158 848.3715168003108 848.7709035460055 1081.591954398154 1085.336058703283 1089.216048099295 968.9440669699788 406.3105171321555 1050.951768710297 293.0022852157917
970 0.005 4.850000000000001 1 935.4878986810583 848.4618724558007 848.8613790837459 1081.593115194571 1085.337988379361 1089.218564364055 968.9697712034274 406.4241362602337 1050.95476126414 293.0022852229226
971 0.005 4.855 1 935.5358067906971 848.5519949311484 848.9516216206549 1081.592139420174 1085.33618387533 1089.216053908681 968.9951507771133 406.5376246318814 1050.955331347289 293.002285207116
972 0.005 4.86 1 935.5844353303008 848.6418910496736 849.0416367393752 1081.593297198564 1085.338110666794 1089.218568398393 969.0207381036339 406.6509813065082 1050.958317284821 293.0022852144494
973 0.005 4.865 1 935.6320823113494 848.7315477695528 849.1314159905975 1081.592323663562 1085.336308902549 1089.216060802309 969.045946542047 406.7642101503159 1050.958884351235 293.0022851988061
974 0.005 4.87 1 935.6804586828071 848.8209785560427 849.2209677490022 1081.593482956066 1085.338238210884 1089.218577284583 969.0713934526077 406.8773107646766 1050.961864042659 293.0022852062226
975 0.005 4.875 1 935.7278800536852 848.9101777781625 849.310287894952 1081.592502701873 1085.336429752188 1089.216065188318 969.0965228695751 406.9902795564911 1050.962418379947 293.0022851907659
976 0.005 4.88 1 935.7760295050846 848.999152879951 849.3993824460049 1081.593671077556 1085.338365049057 1089.218586063379 969.1218678207771 407.1031237617135 1050.965394831632 293.0022851983096
977 0.005 4.885 1 935.8232063120655 849.0878975137282 849.4882467511275 1081.592686821695 1085.336555179687 1089.216073743738 969.1468889950941 407.2158392819177 1050.965933490238 293.0022851829158
978 0.005 4.89 1 935.8710531063185 849.1764207339035 849.5768877961526 1081.593851745265 1085.338491001911 1089.218593997989 969.1720976999625 407.328425686249 1050.968898249871 293.0022851905865
979 0.005 4.895 1 935.9179356002405 849.2647147947115 849.6653000532982 1081.592845194863 1085.336670915077 1089.2160762695 969.1969737188479 407.4408807486758 1050.969409473352 293.0022851752781
980 0.005 4.9 1 935.9656024891253 849.3527874695095 849.7534897268984 1081.594040349978 1085.338612546391 1089.218598448012 969.2221158555934 407.5532051294935 1050.972393949277 293.0022851830761
981 0.005 4.905 1 936.0122802990586 849.4406333335678 849.8414524798923 1081.593024185046 1085.336791921521 1089.216083424039 969.2468967679318 407.6653932547552 1050.972890330363 293.0022851677876
982 0.005 4.91 1 936.059729986011 849.528259378382 849.9291942264033 1081.594219982406 1085.338736675438 1089.218607477344 969.2719358133747 407.7774558235692 1050.975867750533 293.0022851755069
983 0.005 4.915 1 936.1061803372985 849.615659972318 850.0167104830745 1081.593200002809 1085.336912908206 1089.216090563878 969.2966108816466 407.8893835776418 1050.976353483236 293.002285160208
984 0.005 4.92 1 936.153399301433 849.7028414594276 850.1040067938086 1081.594396534738 1085.338858511198 1089.218614620787 969.3215342822865 408.0011817791399 1050.979321276736 293.0022851679259
985 0.005 4.925 1 936.1996182696985 849.7897983449175 850.191078674959 1081.593379030942 1085.337034638701 1089.216097301179 969.3460905152466 408.1128467035671 1050.979800909563 293.0022851527413
986 0.005 4.93 1 936.2466066741786 849.8765380961429 850.2779322497893 1081.594575132308 1085.338978403486 1089.218619861769 969.3709071775032 408.2243858319618 1050.982763117574 293.002285160558
987 0.005 4.935 1 936.2925952799209 849.9630547486715 850.3645628489487 1081.593555221408 1085.337153715571 1089.216103412187 969.3953569358141 408.3357929702707 1050.983234979707 293.0022851453433
988 0.005 4.94 1 936.3393535756952 850.0493565095875 850.4509770283763 1081.594746730451 1085.339096223358 1089.218626055031 969.4200707069326 408.4471006499871 1050.986184013974 293.0022851531563
989 0.005 4.945 1 936.3850856299777 850.1354350453621 850.5371688221695 1081.593718884533 1085.337268179054 1089.216110143445 969.4443952595077 408.5582616570902 1050.986640141191 293.0022851379125
990 0.005 4.95 1 936.4316252136332 850.2212995305948 850.6231452212726 1081.594933485112 1085.339221131822 1089.218639614733 969.4690059664633 408.6692864206544 1050.989602118669 293.0022851459046
991 0.005 4.955 1 936.4771351878649 850.3069430259436 850.7089009637749 1081.593894134379 1085.337386112386 1089.216123484241 969.4932257331135 408.7801785454108 1050.990038504824 293.0022851306989
992 0.005 4.96 1 936.5234499154002 850.3923737328028 850.7944426199224 1081.5951058912 1085.33933931341 1089.218653740517 969.5177223099217 408.8909412046899 1050.99299107021 293.0022851387428
993 0.005 4.965 1 936.5687421459191 850.4775851101624 850.8797651464532 1081.594064686677 1085.337501437799 1089.216135794351 969.5418388988314 409.0015764788772 1050.993418293303 293.0022851235041
994 0.005 4.97 1 936.6148362823907 850.5625854527188 850.9648752131974 1081.595278305402 1085.339456594126 1089.218668873729 969.5662343811382 409.1120821055515 1050.996364840034 293.0022851314598
995 0.005 4.975000000000001 1 936.6598950428207 850.6473679110361 851.0497676176798 1081.594235619048 1085.337619434753 1089.21615059769 969.5902384827591 409.2224604872279 1050.996782190962 293.0022851161685
996 0.005 4.98 1 936.7057624491882 850.7319400145371 851.1344485918622 1081.595451740447 1085.339575665414 1089.218682647446 969.614524338671 409.3327141499266 1050.999723693488 293.0022851242629
997 0.005 4.985 1 936.7505971434076 850.8162952553694 851.2189130244923 1081.594408709411 1085.337737019892 1089.216164262942 969.6384215683971 409.4428408365234 1051.00013377501 293.0022851090692
998 0.005 4.99 1 936.7962365550227 850.9004412621474 851.3031671891964 1081.595620454699 1085.339689797922 1089.21869495334 969.6625987637215 409.5528408290789 1051.003063913593 293.002285117274
999 0.005 4.995 1 936.8408436301555 850.9843719383907 851.3872062005494 1081.594577669996 1085.337852490771 1089.216176985598 969.6863992978974 409.6627107146447 1051.003463366956 293.0022851021469
1000 0.005 5 1 936.8862613151161 851.0680948460978 851.4710363340525 1081.595794697336 1085.33980989182 1089.218711023635 969.7104663316699 409.7724524636923 1051.006392744343 293.0022851103503
1001 0.005 5.005 1 936.9306482115023 851.1516035825855 851.5546525359385 1081.594749870529 1085.337968835273 1089.216190307629 969.7341494393989 409.8820561237677 1051.006787832219 293.0022850953639
1002 0.005 5.01 1 936.9758824762331 851.2349062199218 851.6380613641006 1081.595961005758 1085.339920884326 1089.218721665333 969.7581140120769 409.99153545373 1051.009706300465 293.00228510377
1003 0.005 5.015 1 937.0200670886803 851.3179961082157 851.7212576613711 1081.594915960552 1085.338083656278 1089.216204802412 969.7816888319497 410.100897060035 1051.010089998736 293.0022850889084
1004 0.005 5.02 1 937.065062583354 851.4008810172458 851.8042478172358 1081.596132134985 1085.34003838134 1089.218736440578 969.8055514596497 410.2101263223768 1051.013003468975 293.0022850975257
1005 0.005 5.025 1 937.1090174052384 851.4835542208931 851.8870266246146 1081.595086367745 1085.338199252811 1089.216218021223 969.8290234326506 410.3192233076225 1051.013379278803 293.0022850829838
1006 0.005 5.03 1 937.1537818166166 851.566023617884 851.9696004698081 1081.596298544901 1085.340151334306 1089.218748125344 969.8527820520846 410.4281783729223 1051.016280678422 293.0022850918205
1007 0.005 5.035 1 937.1974976887968 851.6482816221137 852.0519635758043 1081.595251513794 1085.338313078527 1089.216231895086 969.8761417464617 410.5370125609952 1051.016650561144 293.0022850773527
1008 0.005 5.04 1 937.2420416821267 851.7303363862168 852.1341225070962 1081.596472285651 1085.340268537064 1089.218764304959 969.8997771277352 410.6457215080621 1051.019558650656 293.0022850862867
1009 0.005 5.045 1 937.2855463491977 851.8121818586912 852.2160723693106 1081.595419509033 1085.338426655528 1089.216244973108 969.9230313906389 410.7543029024837 1051.019909530688 293.0022850719794
1010 0.005 5.05 1 937.3298701672146 851.8938255815266 852.2978193923087 1081.596639715426 1085.340382046299 1089.218776321286 969.9465794394715 410.8627597337027 1051.022809291615 293.0022850809808
1011 0.005 5.055 1 937.3731596976806 851.9752610294049 852.3793584609781 1081.595584675996 1085.338538212929 1089.216256719923 969.9697294409334 410.971088380918 1051.023152788577 293.002285066726
1012 0.005 5.06 1 937.4172709196217 852.0564966610143 852.4606963006457 1081.596804415409 1085.340494054241 1089.218789454445 969.9931784045556 411.0792908613909 1051.026042370247 293.0022850758658
1013 0.005 5.065 1 937.4603485087792 852.1375253523227 852.541827550323 1081.595752308048 1085.338653240124 1089.216271642299 970.0162345614486 411.1873608120417 1051.026382941879 293.0022850616992
1014 0.005 5.07 1 937.5042392506853 852.21835502178 852.6227586210042 1081.596970653471 1085.340606478553 1089.218801865203 970.0395937642584 411.2953063526243 1051.029263847308 293.0022850709065
1015 0.005 5.075 1 937.5471058013137 852.2989794017095 852.7034845545355 1081.595915743836 1085.338764056552 1089.216283734286 970.0624399104419 411.4031237033561 1051.029592807419 293.0022850568039
1016 0.005 5.08 1 937.5907996385026 852.3794060433688 852.7840116011564 1081.597138319164 1085.340722012027 1089.218817740674 970.0856390999587 411.5108145277669 1051.032471796316 293.002285066169
1017 0.005 5.085 1 937.6334688539658 852.45962893355 852.8643349992092 1081.596087889554 1085.338881259024 1089.216299070366 970.1084787008384 411.6183782940647 1051.032798967792 293.0022850522319
1018 0.005 5.09 1 937.6769400646889 852.5396545930015 852.9444603150911 1081.597302667759 1085.340835061382 1089.218830322225 970.1316013302916 411.725814192151 1051.035663033225 293.0022850615179
1019 0.005 5.095 1 937.7193924461305 852.6194777945519 853.0243832338716 1081.596251153115 1085.338993002334 1089.216311789464 970.1543552169765 411.8331174718298 1051.035987637373 293.0022850475742
1020 0.005 5.100000000000001 1 937.7626384934928 852.6991051647312 853.1041093497856 1081.597455306348 1085.340941787594 1089.218840791492 970.1773890433134 411.9402979573061 1051.038879177016 293.0022850569094
1021 0.005 5.105 1 937.8048851623179 852.7785308218225 853.1836340385095 1081.596409065093 1085.339103034246 1089.216323722905 970.2000373274349 412.0473516224472 1051.039178709047 293.0022850428355
1022 0.005 5.11 1 937.8479232603034 852.857761833754 853.2629630811535 1081.597618704299 1085.341054599842 1089.218854891629 970.222969934284 412.1542772027393 1051.042052922323 293.0022850519088
1023 0.005 5.115 1 937.8899597946233 852.9367918570844 853.3420916039062 1081.596571537052 1085.339213241461 1089.216335785928 970.2455140542804 412.2610768988576 1051.042334142294 293.0022850376449
1024 0.005 5.12 1 937.9327906579816 853.0156288021221 853.4210258143664 1081.59777883291 1085.341164491421 1089.21886751708 970.2683481486764 412.3677507116831 1051.045196231427 293.0022850464889
1025 0.005 5.125 1 937.9746226695612 853.0942663887788 853.4997609368453 1081.596733690567 1085.339325119881 1089.216349631124 970.2907999380163 412.4742937022328 1051.045472318048 293.0022850320066
1026 0.005 5.13 1 938.0172467057841 853.1727118582833 853.5783028474066 1081.597938827017 1085.341273387434 1089.218879083302 970.3135344556681 412.5807116702078 1051.048325194246 293.0022850406805
1027 0.005 5.135 1 938.0588723843723 853.2509590510545 853.6566468006966 1081.596892512475 1085.339433819434 1089.216361783355 970.3358864479007 412.687007430558 1051.048590988706 293.0022850260478
1028 0.005 5.14 1 938.1012915222741 853.3290151475474 853.7347986147573 1081.59810003986 1085.341384766967 1089.218893362548 970.3585214246904 412.793176073708 1051.051437724362 293.0022850346145
1029 0.005 5.145 1 938.1427130096216 853.4068738948796 853.8127534901047 1081.597053634946 1085.339543646181 1089.216373875928 970.3807738255795 412.8992195875314 1051.051698955325 293.0022850199425
1030 0.005 5.15 1 938.1849263277799 853.4845427741799 853.8905173887177 1081.598257080121 1085.34149093392 1089.218903355335 970.4033073873297 413.0051371776323 1051.054539155131 293.0022850284949
1031 0.005 5.155 1 938.2261348799441 853.5620159017775 853.9680857170951 1081.597205686836 1085.339650180871 1089.216387210354 970.4254666371907 413.1109270067472 1051.054785483965 293.0022850137951
1032 0.005 5.16 1 938.2681560980989 853.6393005308175 854.0454644354376 1081.598421155319 1085.341603638543 1089.218918655742 970.4479060786103 413.2165905223491 1051.057631947535 293.0022850224393
1033 0.005 5.165 1 938.3091608338466 853.716389997471 854.1226484201857 1081.597364488037 1085.339757196359 1089.216398513122 970.4699620658014 413.3221270582679 1051.057866711026 293.0022850078885
1034 0.005 5.17 1 938.3509848316995 853.7932916821592 854.1996436679204 1081.598586290715 1085.341717284196 1089.218934986037 970.492327698247 413.4275387741944 1051.060711605025 293.0022850167902
1035 0.005 5.175 1 938.3917802993111 853.8699996124825 854.2764455103635 1081.597514821573 1085.339859735194 1089.21640850923 970.5142945730983 413.5328228926136 1051.060925103994 293.0022850022435
1036 0.005 5.18 1 938.4333946438655 853.9465210072483 854.3530597854187 1081.598740522866 1085.341823203421 1089.218946448809 970.5365461421864 413.6379813339782 1051.063763247366 293.0022850114159
1037 0.005 5.185 1 938.4739877604031 854.0228496990444 854.4294816508184 1081.597624254597 1085.339962797968 1089.21641969688 970.5583805473138 413.7430134170697 1051.063976795917 293.0022849970645
1038 0.005 5.19 1 938.5154087855421 854.0989929432332 854.5057171047763 1081.59884497896 1085.341924088231 1089.218958095092 970.5805235946093 413.8479183001602 1051.066798754695 293.0022850061695
1039 0.005 5.195 1 938.5558120036829 854.1749444168404 854.581761101309 1081.597816239655 1085.340081843123 1089.21643737562 970.6022855490511 413.952700326819 1051.067022344002 293.0022849921626
1040 0.005 5.2 1 938.5970612906813 854.2507117877177 854.6576198947372 1081.599010866424 1085.342027263332 1089.218967266047 970.6243403638138 414.0573562678495 1051.069829225566 293.0022850015554
1041 0.005 5.205 1 938.6372867164531 854.326288642325 854.7332884268538 1081.597971055001 1085.340185484093 1089.216448166744 970.646006457696 414.1618856698283 1051.07004460732 293.0022849876255
1042 0.005 5.21 1 938.6783139141006 854.4016821050531 854.8087726612317 1081.599165276212 1085.342133407469 1089.218980137412 970.6679521097363 414.2662874632252 1051.072845654601 293.0022849971193
1043 0.005 5.215 1 938.7183349372217 854.4768862238249 854.884067743653 1081.59812210183 1085.340287762866 1089.216458148849 970.6895252697656 414.3705680739877 1051.073051395055 293.0022849834809
1044 0.005 5.22 1 938.7591613711899 854.5519085677728 854.959179917937 1081.599315733497 1085.342236157882 1089.218990867671 970.7113785234877 414.4747121757163 1051.075842534361 293.0022849931974
1045 0.005 5.225000000000001 1 938.7989818695415 854.6267424342933 855.0341039700031 1081.598277442949 1085.340395020978 1089.216472057451 970.7328554925356 414.5787418979768 1051.076046619754 293.0022849795666
1046 0.005 5.23 1 938.8396112783176 854.7013953658078 855.1088460715249 1081.599469558131 1085.342340389138 1089.21900292163 970.754613328722 414.6826420393292 1051.07883330851 293.0022849895989
1047 0.005 5.235 1 938.8792343422631 854.7758609417191 855.1834011364466 1081.598428639965 1085.340497809089 1089.216483874375 970.7759948706969 414.7864167153126 1051.07902506129 293.0022849762931
1048 0.005 5.24 1 938.9196699359723 854.8501462336053 855.257775091565 1081.599625916228 1085.342446098263 1089.219015142225 970.7976589492233 414.890065046171 1051.08180766702 293.002284986596
1049 0.005 5.245 1 938.9590975294901 854.9242453129282 855.331963069179 1081.598584121445 1085.340603405477 1089.216496807751 970.8189462124831 414.9935890704652 1051.08199342318 293.0022849734064
1050 0.005 5.25 1 938.9993410418746 854.9981655402196 855.4059711842486 1081.59977824985 1085.342549338799 1089.21902728286 970.8405171903339 415.0969874894361 1051.08476877245 293.0022849837165
1051 0.005 5.255 1 939.0385748956593 855.0719004954169 855.4797943399122 1081.598735591145 1085.340706116295 1089.216507724281 970.8617062339646 415.2002525378492 1051.084950018131 293.0022849706365
1052 0.005 5.26 1 939.0786263123468 855.1454575486149 855.5534386298284 1081.599927623055 1085.342651181299 1089.21903820588 970.8831807301735 415.3033972260221 1051.087714490907 293.0022849806886
1053 0.005 5.265 1 939.1176689940413 855.2188305434217 855.6268990971197 1081.598887309871 1085.340810258173 1089.216520802941 970.9042839651958 415.4064225271014 1051.087890013769 293.0022849673011
1054 0.005 5.27 1 939.1575320286458 855.2920269662829 855.7001819258054 1081.600082110583 1085.342756822474 1089.219052074656 970.9256709775617 415.5093240501423 1051.0906532411 293.0022849772151
1055 0.005 5.275 1 939.1963806943627 855.3650405541156 855.7732821138002 1081.599036706447 1085.34091166552 1089.216531712934 970.9466754512891 415.6121023788193 1051.090815776666 293.0022849637801
1056 0.005 5.28 1 939.2360656381563 855.4378783016956 855.8462055856065 1081.600231642174 1085.342858167176 1089.219063469456 970.9679685141128 415.714765499517 1051.093574023209 293.0022849736124
1057 0.005 5.285 1 939.2747312068144 855.5105337915463 855.9189471950696 1081.599186660917 1085.341013167748 1089.216543724238 970.9888742644814 415.8173009091187 1051.093731669736 293.0022849597685
1058 0.005 5.29 1 939.3142203388255 855.5830148962306 855.9915133097064 1081.600379864978 1085.342958953946 1089.219075488243 971.0100731639842 415.9197104445217 1051.096477824689 293.0022849695322
1059 0.005 5.295 1 939.3526979120641 855.6553146775058 856.0638985596512 1081.599338522904 1085.341116483623 1089.216556603978 971.0308916443289 416.0219955358189 1051.096630429655 293.0022849557973
1060 0.005 5.3 1 939.3919973042725 855.7274408614696 856.1361092028169 1081.600527217803 1085.343057542598 1089.219085108844 971.0519979376994 416.1241567191331 1051.099371209248 293.0022849652775
1061 0.005 5.305 1 939.4302759702022 855.7993869225634 856.2081400770278 1081.599482194785 1085.341213703655 1089.216566335026 971.0727264258275 416.2261926188878 1051.099516351854 293.0022849515221
1062 0.005 5.31 1 939.4693850829601 855.8711603580815 856.2799973441681 1081.600677227676 1085.343161713765 1089.2190998866 971.093743203747 416.328105407533 1051.102255575794 293.0022849612204
1063 0.005 5.315 1 939.5074929345232 855.942755034621 856.3516760434889 1081.599629672694 1085.341314280407 1089.216577779741 971.1143767011963 416.4298944359526 1051.10239393391 293.002284947754
1064 0.005 5.32 1 939.5464203340495 856.0141781231894 856.4231822051676 1081.600824882318 1085.343262785728 1089.219112530644 971.1353008421753 416.5315580050261 1051.105123883697 293.0022849576956
1065 0.005 5.325 1 939.5843328432808 856.0854230691308 856.4945106175611 1081.599779974022 1085.341416006435 1089.216590340013 971.1558437047995 416.6330998416382 1051.105256797979 293.0022849443676
1066 0.005 5.33 1 939.62307318226 856.1564974691968 856.5656674882774 1081.600970287617 1085.343359858331 1089.219121761037 971.1766758690181 416.7345175119193 1051.107978718772 293.0022849544472
1067 0.005 5.335 1 939.6608025622312 856.2273940426164 856.6366470168248 1081.599929431752 1085.341515384243 1089.216601943967 971.1971280346802 416.8358156801984 1051.1081072431 293.0022849412908
1068 0.005 5.34 1 939.6993530676447 856.2981214857081 856.7074562890076 1081.60112422372 1085.343458717873 1089.219132023067 971.2178876175952 416.9369876713657 1051.11082969115 293.0022849514638
1069 0.005 5.345 1 939.7369044810001 856.3686724588727 856.7780895320465 1081.600072098906 1085.341612823782 1089.216612692139 971.2382411009105 417.0380393907849 1051.110945045328 293.0022849383932
1070 0.005 5.350000000000001 1 939.7752862532716 856.4390551582909 856.8485534998373 1081.601258893966 1085.343555410207 1089.219143529817 971.2588997777324 417.1389653992802 1051.113646119909 293.0022849486599
1071 0.005 5.355 1 939.8126656828615 856.5092623414901 856.9188424455837 1081.600214931992 1085.341710340796 1089.216623772454 971.2791672485912 417.2397681348147 1051.113762292583 293.0022849356213
1072 0.005 5.36 1 939.850860016677 856.5793019951574 856.9889628485048 1081.601404323366 1085.343654972712 1089.219155984218 971.2997407848252 417.340457101319 1051.116459703538 293.0022849459174
1073 0.005 5.365 1 939.8880612874212 856.6491680518923 857.0589098112978 1081.600361027094 1085.341809552436 1089.216635223632 971.3199154205706 417.4410090966089 1051.116575644536 293.0022849327688
1074 0.005 5.37 1 939.9260739688574 856.7188675639678 857.1286892187699 1081.601550204956 1085.343752997873 1089.219167673327 971.3404036454999 417.5414408592929 1051.119265653998 293.0022849429823
1075 0.005 5.375 1 939.963085947629 856.7883937506379 857.1982957805423 1081.600503461523 1085.341906054713 1089.216646295344 971.3604953315556 417.6417512800816 1051.119368322486 293.0022849298147
1076 0.005 5.38 1 940.0009120400022 856.8577544291451 857.2677357569576 1081.60168810854 1085.343847615874 1089.219177350535 971.380924700176 417.7419500276721 1051.122046902141 293.002284940068
1077 0.005 5.385 1 940.0377436693072 856.9269431976702 857.3370041152438 1081.600644619585 1085.34200071601 1089.216656361767 971.4009075782956 417.8420157162494 1051.122151882797 293.0022849269489
1078 0.005 5.39 1 940.0753922422302 856.9959674228144 857.4061069015304 1081.601827478597 1085.343942013693 1089.219187133647 971.4212364087704 417.9419525985036 1051.124822733203 293.0022849371893
1079 0.005 5.395 1 940.1120559523823 857.0648202986221 857.4750388410705 1081.6007847791 1085.342097272077 1089.216668559718 971.4411195022865 418.0417705490303 1051.124920514102 293.0022849241366
1080 0.005 5.4 1 940.1495174702793 857.1335095086915 857.5438060621292 1081.601968612784 1085.344039838922 1089.219200153919 971.4613433765278 418.1414585265379 1051.127585412991 293.0022849344168
1081 0.005 5.405 1 940.1859975787972 857.2020248333456 857.6124013981647 1081.600930231383 1085.342195317119 1089.216680394471 971.4811165397019 418.2409953141619 1051.127681641391 293.0022849213298
1082 0.005 5.41 1 940.2232880758247 857.2703769255693 857.6808322794253 1081.602112935789 1085.344136609437 1089.21921101293 971.5012482302633 418.3404253714102 1051.130338774737 293.0022849316344
1083 0.005 5.415 1 940.259603757328 857.3385593860748 857.7490937702456 1081.60107181216 1085.342290797864 1089.216691184294 971.5209527133417 418.4397378803051 1051.130429273308 293.0022849186278
1084 0.005 5.42 1 940.2967119069973 857.4065795158176 857.8171918664902 1081.602248112604 1085.34422722883 1089.219218795395 971.5409606340596 418.5389306099108 1051.133074358403 293.0022849289334
1085 0.005 5.425 1 940.3328484081402 857.4744309222723 857.8851215575892 1081.601209801611 1085.342384628764 1089.216702162731 971.5605726560583 418.6380048873102 1051.133159230759 293.0022849157341
1086 0.005 5.43 1 940.3697810475077 857.5421211990723 857.9528889827587 1081.602388989287 1085.3443237396 1089.219231726114 971.5805459947555 418.7369598216733 1051.135801757138 293.0022849260009
1087 0.005 5.435 1 940.40574505337 857.6096438698391 858.0204891019646 1081.60135022091 1085.342480313681 1089.216713938493 971.6000870223193 418.8357947244111 1051.135882181593 293.0022849128025
1088 0.005 5.44 1 940.4425034427843 857.6770055130564 858.0879274896341 1081.60252967277 1085.344419355546 1089.219243653675 971.6199634304875 418.9345171354718 1051.138517411425 293.0022849231382
1089 0.005 5.445 1 940.4782891513374 857.7442004544353 858.1551994266991 1081.601487541285 1085.342572480442 1089.216722823244 971.6394107138582 419.0331198028553 1051.13858566008 293.0022849100578
1090 0.005 5.45 1 940.5148750105215 857.8112360606043 858.2223109629062 1081.602666601955 1085.344511579529 1089.219252818694 971.6592039128855 419.1316010005766 1051.141217259425 293.0022849203933
1091 0.005 5.455 1 940.5504910261172 857.8781065217547 858.2892574076723 1081.601624196536 1085.342665496841 1089.216733618321 971.6785705358303 419.2299577239295 1051.141282446314 293.002284907323
1092 0.005 5.46 1 940.5869150473557 857.9448190299112 858.3560447415001 1081.602805783587 1085.344606235123 1089.219264913603 971.6982578910186 419.3281918660547 1051.143912300039 293.0022849177945
1093 0.005 5.465 1 940.6223612713957 858.0113665577144 858.4226676082914 1081.601762537463 1085.342758375649 1089.216744175824 971.717530890397 419.4263019194853 1051.143970974297 293.0022849048179
1094 0.005 5.47 1 940.658604984323 858.0777568182563 858.4891321678208 1081.602942060772 1085.344698929263 1089.219276208925 971.7371527955372 419.5242911141935 1051.146590366431 293.0022849153683
1095 0.005 5.475000000000001 1 940.6938773084308 858.1439831087085 858.5554332102797 1081.601901144439 1085.342853459881 1089.216756613617 971.7563481868818 419.6221647547425 1051.146643465446 293.0022849024798
1096 0.005 5.48 1 940.7299506936033 858.2100532487386 858.6215769769586 1081.603077846402 1085.344790527226 1089.219285586289 971.7758885140586 419.7199194503483 1051.149254697675 293.0022849131178
1097 0.005 5.485 1 940.765053021074 858.275960387042 858.6875582005463 1081.602034610728 1085.342943235313 1089.21676565105 971.7950005852294 419.8175543100919 1051.149300938506 293.0022849003535
1098 0.005 5.49 1 940.8009537987073 858.3417119175705 858.7533828800456 1081.603213707563 1085.344883075447 1089.219297251394 971.8144556170666 419.9150566254463 1051.151910141807 293.002284911043
1099 0.005 5.495 1 940.8358870460316 858.407301420467 858.8190459416128 1081.602172885792 1085.343037113639 1089.216777824211 971.8334843842264 420.0124421421089 1051.151953131993 293.0022848983938
1100 0.005 5.5 1 940.8716206561193 858.4727364328878 858.8845534841729 1081.603350569074 1085.344976265055 1089.219308788012 971.8528375032503 420.1097070802741 1051.154553251695 293.002284909149
1101 0.005 5.505 1 940.90639241918 858.5380099078566 858.9499001152371 1081.602306156958 1085.343126930408 1089.216787113523 971.8717790222656 420.2068541837681 1051.154589791822 293.0022848965069
1102 0.005 5.51 1 940.9419509026075 858.6031298696452 859.0150920518688 1081.603470301589 1085.345060335584 1089.21931580421 971.8910315595518 420.3038809363338 1051.157175183331 293.002284907286
1103 0.005 5.515 1 940.9765805720358 858.6680902144788 859.0801246651297 1081.602456164414 1085.343224351441 1089.216800025805 971.9098992198628 420.4007891451593 1051.157236175349 293.0022848947631
1104 0.005 5.52 1 941.0119644631689 858.7328975193816 859.1450032801866 1081.603604107785 1085.345150311775 1089.219326730433 971.9290654184944 420.4975774448538 1051.159796408666 293.0022849056601
1105 0.005 5.525 1 941.0464243797002 858.797545907091 859.2097233589826 1081.602588515217 1085.343315181901 1089.216811544601 971.9478743147683 420.5942470182778 1051.159847755708 293.0022848932697
1106 0.005 5.53 1 941.0816419276066 858.8620421009813 859.2742903010792 1081.603736159582 1085.345240053057 1089.219336526063 971.9669661871277 420.6907960820085 1051.162400070391 293.0022849042774
1107 0.005 5.535 1 941.1159357084474 858.9263801790107 859.3386995424764 1081.60272094704 1085.34340479157 1089.21682133933 971.9856946109362 420.7872250969795 1051.162443794313 293.0022848920387
1108 0.005 5.54 1 941.1509876793936 858.9905669034976 859.40295649959 1081.60386701466 1085.345327881265 1089.219345713039 972.0047037230077 420.8835362238452 1051.164989704089 293.0022849030827
1109 0.005 5.545 1 941.1851195081802 859.0545966671407 859.4670567795945 1081.602853371471 1085.343494859974 1089.216832718383 972.0233529474052 420.9797308009125 1051.165028151193 293.0022848908251
1110 0.005 5.55 1 941.2200139621367 859.1184758950382 859.5310056417761 1081.603999616195 1085.345418779647 1089.219357179939 972.0423674893067 421.0758043709687 1051.167568028276 293.0022849019213
1111 0.005 5.555 1 941.2539877995569 859.1821986190364 859.5947985229102 1081.602985638835 1085.343584422729 1089.216843011103 972.0609990070042 421.1717594229706 1051.16760201218 293.0022848896365
1112 0.005 5.56 1 941.2887304350741 859.2457717127164 859.658440833001 1081.6041297541 1085.345507222727 1089.219367442335 972.0798777294425 421.2675988392705 1051.170137677486 293.0022849006367
1113 0.005 5.565 1 941.3225407693343 859.3091894036177 859.7219280974899 1081.603112020634 1085.343669926974 1089.216850994374 972.0983685311096 421.3633185040781 1051.170163341993 293.0022848883386
1114 0.005 5.57 1 941.3571070150582 859.3724584724329 859.7852657561258 1081.604256535543 1085.34559349177 1089.219376529307 972.1171258828637 421.4588788863068 1051.172690578916 293.0022848993069
1115 0.005 5.575 1 941.3907522910316 859.4355728938356 859.8484491918622 1081.603242420068 1085.34375926633 1089.216863295967 972.1355274447693 421.5543427351296 1051.172712362297 293.002284886895
1116 0.005 5.58 1 941.4251516701059 859.4985394097689 859.9114837931759 1081.604388617474 1085.345682924527 1089.219387809362 972.1542524690453 421.6496869099031 1051.175238358535 293.0022848976827
1117 0.005 5.585 1 941.4586334912351 859.5613522440657 859.9743650730907 1081.603373938321 1085.343849030875 1089.216873598308 972.172596210693 421.7449181695926 1051.175252238503 293.0022848851238
1118 0.005 5.59 1 941.4928725646927 859.6240181718008 860.0370984779003 1081.604519574585 1085.345772512668 1089.219398176462 972.1912040547429 421.8400305648823 1051.177769970452 293.0022848958703
1119 0.005 5.595 1 941.5261759530287 859.6865306999074 860.0996790661453 1081.603496919222 1085.343935114911 1089.216882780543 972.2094311780007 421.9350289199796 1051.177769355556 293.00228488331
1120 0.005 5.600000000000001 1 941.5602859916169 859.7488974698351 860.1621128457851 1081.604659355831 1085.345864422937 1089.219409047049 972.2279778076361 422.0299400852655 1051.180303403764 293.0022848940522
1121 0.005 5.605 1 941.593421689788 859.8111118060478 860.2243946587821 1081.603621137651 1085.344020220689 1089.216891865018 972.246112675875 422.1247206451425 1051.180284327993 293.0022848815235
1122 0.005 5.61 1 941.6273799736601 859.8731812919276 860.2865305933732 1081.604787570766 1085.345954016651 1089.219421050001 972.264584073953 422.219352164024 1051.182811775317 293.0022848922735
1123 0.005 5.615 1 941.6603630934933 859.9350993003969 860.3485154775688 1081.603752100656 1085.344110372811 1089.216902350821 972.2826425193521 422.313870215321 1051.182791693952 293.0022848796317
1124 0.005 5.62 1 941.6941645517184 859.9968734099883 860.4103553795298 1081.604917168453 1085.346040960134 1089.2194298323 972.3010487161815 422.4082760179999 1051.18531249956 293.0022848903946
1125 0.005 5.625 1 941.7269891987644 860.0584966731517 860.4720449908062 1081.60387953992 1085.344196094229 1089.216911449874 972.319034095839 422.5025527954646 1051.185283681423 293.0022848777656
1126 0.005 5.63 1 941.7606314191715 860.1199766793468 860.5335903406981 1081.605042259492 1085.346125752132 1089.219438403407 972.3373516533125 422.5967207593171 1051.187798595768 293.0022848884952
1127 0.005 5.635 1 941.7933000764682 860.1813069918585 860.5949863923829 1081.604005758929 1085.344283346775 1089.216922871681 972.355253068199 422.6907753878449 1051.187766318727 293.0022848760099
1128 0.005 5.64 1 941.8267870488338 860.2424946940702 860.6562389417065 1081.605170215755 1085.34621384148 1089.219449399512 972.3734878996286 422.7847150922372 1051.190276337464 293.0022848868202
1129 0.005 5.645 1 941.8593011816988 860.3035331712354 860.7173427970498 1081.604133824133 1085.344371211191 1089.216932795394 972.3913003747947 422.8785662280416 1051.190239215029 293.0022848743422
1130 0.005 5.65 1 941.8926331788717 860.3644296718182 860.7783038299244 1081.605298022394 1085.346301556568 1089.219459591828 972.4094518546131 422.9722872142418 1051.19274099841 293.0022848852016
1131 0.005 5.655 1 941.9249921467273 860.4251779454042 860.8391170479591 1081.604260634974 1085.344456093301 1089.216940778702 972.4271933628767 423.065888702161 1051.192698715497 293.0022848728125
1132 0.005 5.66 1 941.9581705849157 860.4857852923113 860.8997883708558 1081.605422641378 1085.3463851001 1089.21946756127 972.4452720404556 423.1593735156594 1051.195195637659 293.0022848838556
1133 0.005 5.665 1 941.9903750211095 860.5462450304049 860.9603125992468 1081.604383212113 1085.344539897916 1089.216950812456 972.46293526775 423.2527388539233 1051.195144494369 293.0022848715025
1134 0.005 5.67 1 942.023401575993 860.6065646324254 861.0206957246468 1081.605548579791 1085.346472858349 1089.21947971494 972.4809357181101 423.3459850072186 1051.197638681124 293.0022848824711
1135 0.005 5.675 1 942.0555576259222 860.6667380670921 861.0809330749054 1081.604577065413 1085.344661438168 1089.216980317681 972.4985951691466 423.4391160459447 1051.197682209273 293.0022848695564
1136 0.005 5.68 1 942.0882595615512 860.7267709275229 861.1410291227526 1081.605614328935 1085.346530620049 1089.219472580319 972.5164146899019 423.5321302253092 1051.199973749337 293.0022848815844
1137 0.005 5.685 1 942.1203072399915 860.7866592606367 861.2009807743405 1081.604701993793 1085.344744541184 1089.216989432791 972.5340285610785 423.6250246361651 1051.200106583216 293.0022848690654
1138 0.005 5.69 1 942.1529843417302 860.8464090021603 861.2607928188733 1081.605796657065 1085.346640489138 1089.219497584037 972.5518535529757 423.7178031657729 1051.20250138399 293.0022848805538
1139 0.005 5.695 1 942.1848169091903 860.9060137980731 861.3204605259637 1081.60482140181 1085.344829717632 1089.216999895221 972.5693472937523 423.8104648043144 1051.202524641411 293.0022848681285
1140 0.005 5.7 1 942.2172107259495 860.9654795235288 861.3799884819423 1081.605861638308 1085.346700292661 1089.219492523305 972.5869965081488 423.903010324585 1051.204807862934 293.002284880724
1141 0.005 5.705 1 942.2489541271203 861.0248022157716 861.4393735713204 1081.604945956092 1085.344909268858 1089.217005201267 972.6044470667927 423.9954380747137 1051.204927920116 293.0022848684879
1142 0.005 5.71 1 942.2813286139702 861.0839874979143 861.4986203969343 1081.606043566991 1085.346809695032 1089.219518461417 972.6221128366947 424.0877506111138 1051.20731356024 293.0022848800464
1143 0.005 5.715 1 942.3128608742941 861.1430299353045 861.5577247053695 1081.605063057915 1085.344993217681 1089.217016151752 972.6394547452975 424.179946955352 1051.207322985807 293.0022848675754
1144 0.005 5.72 1 942.3450651978693 861.2019355591019 861.6166914264088 1081.606165903224 1085.346896229975 1089.219529764374 972.6570328862261 424.2720338983108 1051.209700608854 293.002284879239
1145 0.005 5.725000000000001 1 942.3763390685575 861.2606986629991 861.6755159758163 1081.60512540612 1085.345047203822 1089.217009073869 972.6742410910593 424.3640037866772 1051.209612512776 293.0022848678367
1146 0.005 5.73 1 942.4083497030994 861.319325928869 861.7342037745109 1081.606228951658 1085.346949174594 1089.219520991125 972.6917121979131 424.4558506931096 1051.211976248236 293.0022848800838
1147 0.005 5.735 1 942.4395655333135 861.3778119111181 861.7927506344158 1081.605248781421 1085.345127456291 1089.217015784684 972.7088852132694 424.5475840893674 1051.211985563475 293.0022848677559
1148 0.005 5.74 1 942.4715642639414 861.4361637214971 861.8511622375535 1081.606406852982 1085.347055761104 1089.219542810818 972.7263740738287 424.6392037032573 1051.21444254034 293.0022848780103
1149 0.005 5.745 1 942.5026895536407 861.4943748538587 861.9094336881459 1081.605432089056 1085.345243011754 1089.217044674756 972.7435186508451 424.730707969538 1051.214446414364 293.0022848642778
1150 0.005 5.75 1 942.5344606798474 861.5524518451191 861.9675700966243 1081.606527338553 1085.347141127279 1089.219555990431 972.7608934034851 424.8220979358221 1051.216801087726 293.0022848749261
1151 0.005 5.755 1 942.5654095347978 861.6103891440064 862.0255671913152 1081.605549700563 1085.345325008103 1089.21705501619 972.7779498782246 424.9133736355472 1051.216796037842 293.0022848623211
1152 0.005 5.76 1 942.5969210729164 861.6681921499566 862.0834293212009 1081.606587517195 1085.347196739591 1089.219550901288 972.7951556935718 425.0045347468068 1051.219048148437 293.0022848748164
1153 0.005 5.765 1 942.627787416045 861.7258568268887 862.1411533484643 1081.605673989868 1085.345407174392 1089.217063715592 972.8121629379704 425.0955795025051 1051.219139147272 293.0022848627431
1154 0.005 5.77 1 942.6592810379766 861.7833886994212 862.1987437707103 1081.606766610744 1085.347302994106 1089.219573736763 972.829380517546 425.186512964423 1051.22149063604 293.0022848744089
1155 0.005 5.775 1 942.6899414758655 861.8407823256041 862.2561963446951 1081.605791585688 1085.345490356485 1089.217074607264 972.8462833564944 425.277329469369 1051.221475258441 293.0022848622155
1156 0.005 5.78 1 942.7211594152781 861.8980433489662 862.3135155525172 1081.606825447486 1085.347357697248 1089.219567929814 972.8633392038142 425.3680225596639 1051.223713481732 293.0022848748587
1157 0.005 5.785 1 942.751740178356 861.9551674138005 862.3706980773408 1081.605915421807 1085.345573070395 1089.217084877186 972.8801809020881 425.4586036651341 1051.223797757521 293.0022848627756
1158 0.005 5.79 1 942.7828367723623 862.0121596879223 862.4277480524189 1081.60694571494 1085.347437442485 1089.219575419514 972.8971650713387 425.549076119372 1051.226032999661 293.0022848749914
1159 0.005 5.795 1 942.8132790969411 862.0690158893769 862.4846622044387 1081.606031625003 1085.345650662883 1089.217091757576 972.9139544907412 425.6394382745206 1051.226106490659 293.0022848622664
1160 0.005 5.8 1 942.8442357670749 862.1257406882689 862.541444365759 1081.607062502696 1085.34751740026 1089.219584415011 972.9308515366115 425.7296863968647 1051.22834051307 293.0022848739847
1161 0.005 5.805 1 942.8745526368964 862.1823291854005 862.5980906981933 1081.60614409469 1085.345730971172 1089.217101484402 972.9475778384987 425.8198174215431 1051.228404569425 293.0022848609853
1162 0.005 5.81 1 942.9054685281351 862.2387875791318 862.6546061866865 1081.607234247036 1085.347625427595 1089.219610606041 972.9645050204668 425.9098380928042 1051.230737225598 293.0022848719912
1163 0.005 5.815 1 942.935572702974 862.2951103076251 862.7109864875753 1081.606259933233 1085.34581211724 1089.217111658492 972.9811195817919 425.9997412979387 1051.230697063968 293.0022848594162
1164 0.005 5.82 1 942.966219229823 862.3513031748455 862.767236160915 1081.607293192114 1085.347679868469 1089.219605194605 972.9978861830948 426.0895311314977 1051.232921692305 293.0022848718584
1165 0.005 5.825 1 942.9962390326174 862.4073621754277 862.8233521081497 1081.60637940208 1085.345889511683 1089.217118964516 973.0144597386596 426.1792063149574 1051.232978954471 293.0022848598
1166 0.005 5.83 1 943.0267637485941 862.4632922252268 862.8793383215357 1081.607408792977 1085.347756734274 1089.219613019729 973.0311716665426 426.2687717980312 1051.235198352047 293.0022848721179
1167 0.005 5.835 1 943.0566472470687 862.5190890775863 862.9351915575638 1081.606494239348 1085.345969080299 1089.217128511045 973.0476817325278 426.3582226363822 1051.235245489026 293.0022848596514
1168 0.005 5.84 1 943.0870347227675 862.5747575942828 862.9909157601567 1081.607523869932 1085.347835369209 1089.219621290055 973.0643210687666 426.4475621732386 1051.237462263269 293.0022848716948
1169 0.005 5.845 1 943.1167808160001 862.630293751811 863.0465078098498 1081.606610191337 1085.34604695144 1089.217137474507 973.0807893154548 426.5367871868182 1051.237505478573 293.0022848590755
1170 0.005 5.850000000000001 1 943.1470321220785 862.6857027178511 863.1019718081228 1081.607637961027 1085.347913090108 1089.219629536922 973.0973786676655 426.6259010431349 1051.239716766796 293.0022848710884
1171 0.005 5.855 1 943.1766413593563 862.7409799827798 863.1573043696337 1081.606723944801 1085.346125787975 1089.217146088387 973.1137618741475 426.7149004191248 1051.239754954795 293.0022848586144
1172 0.005 5.86 1 943.2068564632971 862.7961306911474 863.2125097736072 1081.607814191105 1085.34801935004 1089.219655031119 973.1303380220318 426.803788824587 1051.242065827173 293.0022848700974
1173 0.005 5.865 1 943.2362693445633 862.8511497072216 863.2675838784603 1081.606835507133 1085.346203209827 1089.217155204791 973.1466004651095 426.8925623780874 1051.241999339439 293.0022848580291
1174 0.005 5.87 1 943.2662218645171 862.9060424452163 863.3225310363285 1081.607867377897 1085.348070192112 1089.219648676182 973.1630100319256 426.9812289885209 1051.244198626608 293.0022848709735
1175 0.005 5.875 1 943.2955532762678 862.9608048477838 863.3773480905293 1081.606949151738 1085.346278465543 1089.217162580892 973.1792060190438 427.0697812617566 1051.244230018481 293.0022848594433
1176 0.005 5.88 1 943.3253859882249 863.0154418860158 863.4320390769537 1081.607983486597 1085.348146845013 1089.21965684407 973.1955450650389 427.1582227731702 1051.246430552634 293.0022848722811
1177 0.005 5.885 1 943.3545790178879 863.0699494596798 863.4866007574867 1081.607067215862 1085.346357658612 1089.217172701108 973.2117010650824 427.2465484419623 1051.246451176653 293.0022848603265
1178 0.005 5.89 1 943.3842799968177 863.1243323317841 863.5410370686485 1081.608097265674 1085.348224622697 1089.219665762787 973.2279879495095 427.3347648160243 1051.248643990228 293.0022848727757
1179 0.005 5.895 1 943.4133398153157 863.1785861818493 863.5953446452548 1081.607177830854 1085.346432557304 1089.21717948769 973.244077642967 427.4228635726263 1051.248659648859 293.0022848605304
1180 0.005 5.9 1 943.4429062320971 863.2327159169894 863.6495274718111 1081.608205362601 1085.348297606411 1089.219672450725 973.260295188583 427.5108551595868 1051.250843724704 293.0022848728096
1181 0.005 5.905 1 943.4718327249302 863.286717076656 863.7035821031945 1081.607289314883 1085.346508258526 1089.217188291193 973.276319225198 427.5987335622702 1051.250858571862 293.0022848604982
1182 0.005 5.91 1 943.5012650629088 863.3405947388881 863.7575125973183 1081.60831965536 1085.348376219374 1089.21968367872 973.2924690165273 427.6865037226398 1051.253041146 293.0022848727443
1183 0.005 5.915 1 943.5300601157074 863.3943448892099 863.8113157498206 1081.607405219267 1085.346587730679 1089.217199280621 973.3084290777354 427.7741612222224 1051.253052809239 293.0022848605025
1184 0.005 5.92 1 943.5593594540085 863.447972259963 863.8649954903549 1081.608432212958 1085.348452019985 1089.219691323912 973.3245115168824 427.8617105688076 1051.255229464525 293.0022848728811
1185 0.005 5.925 1 943.5880121859143 863.5014725690729 863.918548533581 1081.607511425661 1085.346662155001 1089.217206358005 973.3403950763897 427.94914327124 1051.255231698135 293.0022848607809
1186 0.005 5.93 1 943.6171737243307 863.5548508689226 863.9719788558621 1081.608543297712 1085.348528107218 1089.219700214752 973.3564069953014 428.0364680686006 1051.257403355223 293.0022848732276
1187 0.005 5.935 1 943.6457001148879 863.608102984923 864.0252831942925 1081.607629263689 1085.346739408543 1089.21721659133 973.3722242389763 428.1236769837056 1051.257403508961 293.0022848611721
1188 0.005 5.94 1 943.6747080495105 863.6612336379283 864.078465453961 1081.608656895291 1085.348605671417 1089.21971055917 973.3881688635387 428.2107799810179 1051.259570487617 293.0022848736168
1189 0.005 5.945 1 943.7030937566282 863.7142388795399 864.1315224643712 1081.607737875316 1085.346814054649 1089.217224601251 973.403919314891 428.2977622202826 1051.259564818995 293.0022848616351
1190 0.005 5.95 1 943.7319903140088 863.7671234279035 864.1844581347626 1081.608764959262 1085.34867964189 1089.219718116885 973.4197710999498 428.3846405370039 1051.26172584402 293.0022848742249
1191 0.005 5.955 1 943.7602528219307 863.8198831465024 864.2372692027672 1081.607847205584 1085.346888059456 1089.217232385692 973.4354489960367 428.4714082005466 1051.26171658824 293.0022848621176
1192 0.005 5.96 1 943.7890222633116 863.8725228337823 864.2899596037096 1081.608872437289 1085.348751952473 1089.219725762711 973.4512616216934 428.5580715821337 1051.263871576072 293.0022848746817
1193 0.005 5.965 1 943.8171506622538 863.9250385856043 864.3425261980999 1081.607952255018 1085.346961223685 1089.21724158454 973.466878755857 428.6446220488821 1051.263851510577 293.0022848625965
1194 0.005 5.97 1 943.8457923316338 863.9774349915168 864.3949728396731 1081.608981700106 1085.348827326327 1089.219734501733 973.4826240131724 428.7310654731781 1051.266004334537 293.002284875217
1195 0.005 5.975000000000001 1 943.8737975678293 864.0297082170576 864.4472964123261 1081.608060568262 1085.347033956455 1089.217248776311 973.4981747474023 428.8173962098355 1051.265981843969 293.002284863217
1196 0.005 5.98 1 943.9023125050721 864.0818628301301 864.4995007630945 1081.609089955752 1085.34890147892 1089.219743726104 973.5138541541927 428.9036184997984 1051.268130540437 293.0022848758651
1197 0.005 5.985 1 943.9301890141631 864.1338945408587 864.5515825173862 1081.608169658524 1085.347108786601 1089.217257939396 973.5293366204669 428.9897354719907 1051.268103088831 293.0022848638679
1198 0.005 5.99 1 943.9585697329744 864.1858081468018 864.6035456009648 1081.609196158319 1085.34897278758 1089.219750310195 973.544949945078 429.0757432174806 1051.270244829783 293.0022848764916
1199 0.005 5.995 1 943.9862994204392 864.2375994294781 864.6553866222332 1081.608272384109 1085.347179446675 1089.217265377822 973.5603567824884 429.161638815091 1051.270218334014 293.0022848645917
1200 0.005 6 1 944.014562339958 864.2892732567915 864.7071095953937 1081.609303973249 1085.34904627958 1089.219759309177 973.5759077761113 429.2474257182214 1051.272365410772 293.0022848771575
1201 0.005 6.005 1 944.0421758032442 864.3408254468768 864.7587111974367 1081.608377518025 1085.34725098238 1089.217272857788 973.5912492516924 429.3331027002454 1051.272316790817 293.0022848651752
1202 0.005 6.01 1 944.0703148052186 864.3922609617528 864.8101954758516 1081.609412373262 1085.349120115941 1089.219768992727 973.606736495918 429.4186702516548 1051.274452954981 293.0022848778037
1203 0.005 6.015000000000001 1 944.0978056474454 864.4435758716146 864.8615592572904 1081.608486519775 1085.347325446228 1089.217281765055 973.6220142991868 429.5041284848801 1051.274405464962 293.0022848658076
1204 0.005 6.02 1 944.1258183376651 864.4947746496157 864.9128063470795 1081.609518664913 1085.349191954438 1089.219776236278 973.6374363089027 429.5894761053067 1051.276538603654 293.0022848785288
1205 0.005 6.025 1 944.1531810702872 864.545853267973 864.9639334944578 1081.608592297681 1085.347397125023 1089.217289869573 973.6526532400009 429.6747139962521 1051.276485761868 293.0022848666819
1206 0.005 6.03 1 944.1810687338714 864.5968164804607 865.0149446335481 1081.609626639376 1085.349265835761 1089.219785331081 973.668011523925 429.7598349619614 1051.278618946789 293.0022848795739
1207 0.005 6.035 1 944.2083045513382 864.6476600741505 865.0658364208064 1081.608697816881 1085.347468376039 1089.217297904487 973.68316097142 429.8448485259752 1051.278561070513 293.0022848677896
1208 0.005 6.04 1 944.2360639543116 864.6983889018642 865.116612822762 1081.609728364886 1085.349334509715 1089.219792471694 973.6984531041992 429.9297556310183 1051.280682329194 293.0022848806863
1209 0.005 6.045 1 944.2631754434019 864.7489987487261 865.1672705090915 1081.608804608097 1085.347541743961 1089.217307420652 973.7135387681109 430.0145546090509 1051.280624603768 293.0022848688672
1210 0.005 6.05 1 944.2908126556099 864.7994945076185 865.2178134738064 1081.609836827836 1085.349408152439 1089.219801513364 973.7287698728977 430.0992524300995 1051.28274417567 293.0022848816773
1211 0.005 6.055 1 944.3177966538295 864.8498715943215 865.2682381642476 1081.608905637934 1085.347610494857 1089.217314126339 973.7437876251876 430.1838318070824 1051.282674618971 293.0022848698104
1212 0.005 6.06 1 944.3453121664074 864.9001354439961 865.3185488550366 1081.609941364776 1085.349478881938 1089.219809015966 973.7589553422575 430.2683078194126 1051.28479531828 293.002284882576
1213 0.005 6.065 1 944.3721750104133 864.9502814981921 865.3687420478051 1081.60900988692 1085.347680853854 1089.217321816185 973.7739093319655 430.3526756051655 1051.284722739723 293.0022848705581
1214 0.005 6.07 1 944.3995678367723 865.0003147816145 865.4188217980906 1081.610045342834 1085.349550104219 1089.219817509209 973.7890143579007 430.4369364156385 1051.286835824993 293.0022848831235
1215 0.005 6.075 1 944.4263086474729 865.0502307542089 865.4687845960855 1081.609115371404 1085.347752673805 1089.217330676832 973.8039039487724 430.5210900611527 1051.286759384228 293.0022848709694
1216 0.005 6.08 1 944.4535729500445 865.1000347655328 865.5186346638168 1081.610143966771 1085.349617296197 1089.219824218394 973.8189423054896 430.605139352457 1051.288861989056 293.0022848834529
1217 0.005 6.085 1 944.4801951470675 865.1497222092634 865.5683684930804 1081.60921723431 1085.347821826083 1089.217338655674 973.8337753003151 430.6890729024211 1051.288783019191 293.0022848712322
1218 0.005 6.09 1 944.5073456211981 865.1992978143069 865.6179899604203 1081.610249477076 1085.349687879488 1089.219832360362 973.8487526309793 430.7729055801407 1051.29088554108 293.0022848835567
1219 0.005 6.095 1 944.5338411349881 865.2487575469421 865.6674957988292 1081.609320117459 1085.347892138731 1089.217346254948 973.8635135567961 430.8566281431995 1051.290803485497 293.0022848713555
1220 0.005 6.100000000000001 1 944.560867010367 865.2981062671381 865.7168899930738 1081.610351658509 1085.349756741177 1089.219839485091 973.8784296249512 430.9402471515567 1051.292901352415 293.0022848837538
1221 0.005 6.105 1 944.5872394154931 865.3473396102443 865.7661691166533 1081.609422030159 1085.347962066337 1089.217354975757 973.8931362021534 431.0237559007642 1051.292811176521 293.0022848717115
1222 0.005 6.11 1 944.6141449616529 865.3964625496243 865.8153371942672 1081.610453970198 1085.349826159862 1089.219846605125 973.9079918113587 431.10716176866 1051.294903092693 293.0022848842258
1223 0.005 6.115 1 944.640397565403 865.4454706973152 865.8643907926646 1081.609522898994 1085.348029044815 1089.217361222118 973.9226307102994 431.1904564271284 1051.294810677998 293.0022848722526
1224 0.005 6.12 1 944.6671824572802 865.4943690173965 865.9133339300323 1081.610557616762 1085.349896878006 1089.219856034219 973.9374159835959 431.2736608002475 1051.296904096221 293.0022848848878
1225 0.005 6.125 1 944.6933173071352 865.5431534158333 865.9621633573653 1081.609618780285 1085.348094511581 1089.217368045878 973.9518290192319 431.3567536523994 1051.296800442307 293.0022848729443
1226 0.005 6.13 1 944.719986897004 865.5918284606976 866.0108828802393 1081.610659234817 1085.349966746882 1089.219865088976 973.9664779302262 431.4397420154232 1051.298891269079 293.0022848856669
1227 0.005 6.135 1 944.7460009178778 865.6403899847465 866.0594891605839 1081.609720709163 1085.348163612446 1089.217375127502 973.9809661488056 431.5226210800489 1051.298784989253 293.0022848738587
1228 0.005 6.140000000000001 1 944.7725487962397 865.6888427841969 866.107986130958 1081.610759664287 1085.350034903564 1089.219872248528 973.9956215536298 431.6053971512663 1051.300870077878 293.0022848866705
1229 0.005 6.145 1 944.7984467435011 865.7371828445571 866.1563705569072 1081.609821884418 1085.34823269195 1089.217383754272 974.0100825592286 431.6880660989445 1051.300759622191 293.0022848749241
1230 0.005 6.15 1 944.8248863774342 865.7854148561036 866.2046463331146 1081.610863502574 1085.35010518844 1089.219881494241 974.024692644322 431.7706307884515 1051.302846517644 293.0022848878324
1231 0.005 6.155 1 944.8506671154499 865.8335344479067 866.2528100176344 1081.609924760301 1085.348301876104 1089.217391920247 974.0390923287763 431.8530849816108 1051.302731980586 293.0022848761416
1232 0.005 6.16 1 944.8769843053417 865.8815467014621 866.3008656914355 1081.610963269294 1085.350171772278 1089.219887685275 974.0536369596216 431.9354361135691 1051.304810747419 293.0022848890535
1233 0.005 6.165 1 944.9026443609058 865.9294472877726 866.3488099590058 1081.610020934384 1085.348366518182 1089.217398492085 974.0679719116091 432.0176628107802 1051.304690670837 293.0022848774807
1234 0.005 6.17 1 944.9288435607367 865.9772409103131 866.3966467051921 1081.611065171349 1085.350241491193 1089.21989766527 974.0824547847459 432.0997933763462 1051.306771946526 293.0022848904789
1235 0.005 6.175 1 944.9543823552186 866.0249233039675 866.4443725360949 1081.610117199667 1085.348432043952 1089.217404617882 974.0967252787306 432.1818164759159 1051.306635731759 293.0022848790509
1236 0.005 6.18 1 944.9804669117525 866.072499507562 866.4919915157168 1081.61116495252 1085.350309682726 1089.219906280061 974.1111468120242 432.2637433386656 1051.308716215852 293.0022848920759
1237 0.005 6.185 1 945.0058914248914 866.1199651134465 866.5395001966177 1081.61021738163 1085.348499940869 1089.217412497444 974.1253578080552 432.3455631044689 1051.308579135053 293.0022848806849
1238 0.005 6.19 1 945.0318599535123 866.1673251731875 866.5869026512372 1081.611262504233 1085.350375233073 1089.219912254587 974.1397200230058 432.427281285908 1051.310655197797 293.0022848937006
1239 0.005 6.195 1 945.0571695722305 866.2145752414592 866.6341954163623 1081.610315016964 1085.348566726299 1089.21742115813 974.1538714165498 432.5088915319733 1051.310513865905 293.0022848823728
1240 0.005 6.2 1 945.0830220225379 866.2617203397822 866.6813825429671 1081.611360083351 1085.350441360567 1089.219919063695 974.1681738867746 432.5904003806723 1051.312581391993 293.0022848954617
1241 0.005 6.205 1 945.1082152203852 866.3087556575715 866.7284603582189 1081.610412830157 1085.348632602888 1089.21742790086 974.1822638465495 432.6718034819892 1051.312434414951 293.0022848840994
1242 0.005 6.21 1 945.1339534658773 866.3556865561309 866.7754330651935 1081.611457786605 1085.350507823421 1089.219928199004 974.1965052736587 432.7531026610698 1051.31450125243 293.0022848970987
1243 0.005 6.215 1 945.1590330195414 866.4025084532308 866.822297117865 1081.610510419315 1085.348699365939 1089.217436333914 974.2105517375675 432.8342941882934 1051.314349625869 293.0022848856098
1244 0.005 6.22 1 945.1846549049528 866.4492265601922 866.8690566579713 1081.611555811239 1085.3505751292 1089.219935520385 974.224730216717 432.9153848646838 1051.316412778488 293.0022848986033
1245 0.005 6.225000000000001 1 945.2096192635655 866.4958363458311 866.9157081959219 1081.610608983198 1085.348766145693 1089.217443369915 974.2387012690853 432.9963674583822 1051.316259560149 293.0022848871468
1246 0.005 6.23 1 945.2351315772555 866.5423429343289 866.9622558423368 1081.611652907741 1085.350639436857 1089.219942492576 974.2528253383909 433.0772480172375 1051.31831694459 293.0022849000866
1247 0.005 6.235 1 945.2599855879909 866.5887417175971 867.0086960369368 1081.610704739646 1085.348831072476 1089.217451591548 974.2667394661435 433.1580208204312 1051.318160640244 293.0022848885251
1248 0.005 6.24 1 945.2853816947807 866.6350381998593 867.0550330964857 1081.611751380388 1085.350707387935 1089.219951558172 974.2808090612523 433.2386935178944 1051.320213375508 293.0022849013841
1249 0.005 6.245 1 945.3101245411187 866.6812275925457 867.1012634023771 1081.610800203103 1085.34889545175 1089.217457878777 974.2946681345217 433.3192590373106 1051.320051351864 293.0022848897937
1250 0.005 6.25 1 945.335410507579 866.7273146936279 867.1473908635609 1081.611846061665 1085.350771773362 1089.219959165554 974.3086734144132 433.3997240086429 1051.322104859958 293.0022849026348
1251 0.005 6.255 1 945.3600395080604 866.7732952227708 867.1934120562372 1081.610894479115 1085.348959686354 1089.217465060298 974.3224713874886 433.4800805334004 1051.321932024031 293.0022848910303
1252 0.005 6.26 1 945.385214838201 866.8191741785548 867.2393310545231 1081.611941852339 1085.350836300206 1089.219966560834 974.3364205212614 433.5603186752327 1051.323985246467 293.0022849038304
1253 0.005 6.265000000000001 1 945.4097336054821 866.8649470921217 867.2851443301014 1081.610989700539 1085.349024903782 1089.217473068421 974.3501611227259 433.6404570678505 1051.323805840189 293.0022848922117
1254 0.005 6.27 1 945.4347975213606 866.9106188666623 867.330855896241 1081.612036457665 1085.350900029521 1089.21997255266 974.364051920779 433.7204960073302 1051.325854175568 293.0022849049799
1255 0.005 6.275 1 945.459205468213 866.9561850829311 867.3764622366569 1081.611084509722 1085.3490887107 1089.217480243877 974.3777339025456 433.8004286632169 1051.325672813681 293.0022848933631
1256 0.005 6.28 1 945.4841611978352 867.0016508784698 867.4219674962577 1081.612131035102 1085.350964531984 1089.219980694805 974.3915674907241 433.8802577752315 1051.327718260234 293.0022849061718
1257 0.005 6.285 1 945.5084590477941 867.0470117467894 867.467368132614 1081.611179751533 1085.349153348267 1089.217488131733 974.4051928211194 433.9599844572588 1051.32753278713 293.0022848946242
1258 0.005 6.29 1 945.5333057609403 867.0922726715785 867.5126682120298 1081.612225954219 1085.351028293093 1089.219987623552 974.4189688507556 434.0396083566711 1051.329575911195 293.0022849075201
1259 0.005 6.295 1 945.5574938586195 867.1374291274479 867.5578641621768 1081.611272800938 1085.349216473222 1089.217494276067 974.4325364091584 434.1191264503458 1051.329386453149 293.0022848959948
1260 0.005 6.3 1 945.582229305934 867.1824860216747 867.6029599923901 1081.612318675608 1085.351091392151 1089.219994431136 974.446253384633 434.198551596733 1051.331421045858 293.0022849090083
1261 0.005 6.305 1 945.6063069761353 867.2274390065138 867.6479522262899 1081.611365921357 1085.349279209055 1089.217501708037 974.4597636036232 434.277873141316 1051.331224080524 293.0022848977221
1262 0.005 6.31 1 945.630934167224 867.2722930532882 867.6928449189093 1081.612411262407 1085.351153641066 1089.220001248654 974.4734248671438 434.357092462659 1051.333254364603 293.0022849106872
1263 0.005 6.315 1 945.6549046298574 867.3170437351879 867.7376345537031 1081.61146015594 1085.349343859104 1089.217510055938 974.4868784205615 434.4362053381176 1051.333059702518 293.0022848994096
1264 0.005 6.32 1 945.6794258701334 867.3616960315123 867.7823251889289 1081.612504458428 1085.351217244353 1089.220008770396 974.5004821569642 434.5152225563292 1051.335087188346 293.002284912363
1265 0.005 6.325 1 945.7032897018279 867.4062457572979 867.8269134536764 1081.611552193718 1085.349406331069 1089.217516838271 974.5138798864904 434.5941344850646 1051.334883888976 293.0022849010061
1266 0.005 6.33 1 945.7277013626438 867.4506976734741 867.871403308862 1081.612595679346 1085.351278716945 1089.220014541741 974.5274282672711 434.6729472367368 1051.336906069818 293.0022849140188
1267 0.005 6.335 1 945.7514583807231 867.4950473374323 867.9157912328569 1081.611644374638 1085.349468636539 1089.217523619991 974.5407718206784 434.7516544706122 1051.336700717672 293.002284902679
1268 0.005 6.34 1 945.7757644926019 867.5392997231237 867.9600812754893 1081.61268961379 1085.351343130849 1089.220023217781 974.5542654965802 434.8302634180423 1051.338720509716 293.0022849156249
1269 0.005 6.345 1 945.7994137025378 867.5834505351552 868.00426999396 1081.611731532753 1085.349527010903 1089.217527734549 974.567551615272 434.9087678808054 1051.338507068326 293.002284904253
1270 0.005 6.350000000000001 1 945.8236163799147 867.6275045393036 868.0483613450967 1081.612779213901 1085.351403438763 1089.220029646948 974.5809909620314 434.9871747517925 1051.340524673744 293.0022849171893
1271 0.005 6.355 1 945.8471609097185 867.6714572992165 868.0923517925758 1081.611824632292 1085.349590805549 1089.217536802253 974.5942222593603 435.0654766587875 1051.340308120097 293.002284905775
1272 0.005 6.36 1 945.8712644634667 867.7153137462092 868.136245445368 1081.612858315194 1085.351463688502 1089.220035672843 974.6075843549484 435.1436812321633 1051.342322093459 293.0022849186889
1273 0.005 6.365 1 945.8947016943308 867.759069380209 868.1800385700576 1081.611918147767 1085.349652678668 1089.217543997719 974.6207482773102 435.2217838090273 1051.342113928208 293.0022849072619
1274 0.005 6.37 1 945.9186945568443 867.8027295552879 868.2237355686862 1081.612953719817 1085.351523887558 1089.220042108876 974.6340663262079 435.2997993616625 1051.344113401543 293.0022849201853
1275 0.005 6.375 1 945.9420194354624 867.8462895867448 868.2673326158846 1081.612009016664 1085.349713109197 1089.217550705082 974.647189446153 435.3777032706992 1051.343899938357 293.0022849088051
1276 0.005 6.38 1 945.9659059642967 867.8897546110164 868.3108340878994 1081.613044610766 1085.351587000335 1089.220050467394 974.6604594626782 435.4555079334397 1051.345899708422 293.0022849218818
1277 0.005 6.385 1 945.9891296475283 867.9331197447041 868.3542360196868 1081.612098973396 1085.349775391105 1089.217558795007 974.6735264297051 435.5332074354226 1051.34568069273 293.0022849105255
1278 0.005 6.390000000000001 1 946.0129126999889 867.9763903976647 868.3975428743749 1081.613135422661 1085.351648867219 1089.220058834487 974.6867415883029 435.6108093014086 1051.347674174 293.0022849235941
1279 0.005 6.395 1 946.0360336914592 868.0195617855177 868.4407507583207 1081.61219087258 1085.349837574647 1089.217566225051 974.6997553165075 435.6883070373333 1051.347451255273 293.0022849122754
1280 0.005 6.4 1 946.0597143463317 868.0626391956501 868.4838640826189 1081.613225488927 1085.351708924162 1089.220064388717 974.7129158519609 435.7657076202759 1051.349442644036 293.0022849254838
1281 0.005 6.405 1 946.082730662152 868.1056178794835 868.5268789584956 1081.612279603195 1085.349897402867 1089.217572721388 974.7258771939338 435.8430044460467 1051.349215252747 293.0022849142496
1282 0.005 6.41 1 946.1063068623168 868.1485029805633 868.5697997211827 1081.613314120893 1085.351769178818 1089.22007112622 974.7389842129697 435.9202001004111 1051.351200812013 293.0022849275535
1283 0.005 6.415 1 946.1292214487452 868.1912897952027 868.6126225013753 1081.612367173166 1085.34995638977 1089.2175778958 974.7518887527841 435.9972995545247 1051.35096901644 293.0022849163543
1284 0.005 6.42 1 946.1526955190512 868.2339835378533 868.655351664785 1081.613401338734 1085.351828352019 1089.220077878622 974.7649396311422 436.0743078903375 1051.352952299438 293.0022849296224
1285 0.005 6.425 1 946.1755068965431 868.2765794983458 868.6979833379484 1081.612455198607 1085.350016313006 1089.217585502449 974.7777896365554 436.1512110264308 1051.352716821138 293.0022849184929
1286 0.005 6.43 1 946.1988803009817 868.3190830131924 868.7405219665696 1081.613490675084 1085.351889261221 1089.220085824455 974.7907891060061 436.2280169618119 1051.354698325692 293.0022849318323
1287 0.005 6.435 1 946.2215911079272 868.3614891355076 868.7829635533358 1081.612544888567 1085.350076691821 1089.217592133467 974.8035869011144 436.3047156705367 1051.354459875121 293.0022849207824
1288 0.005 6.44 1 946.2448615961667 868.4038032823707 868.8253125665825 1081.613577009096 1085.351947276228 1089.220091115201 974.8165308465806 436.3813182499095 1051.356432823389 293.0022849340146
1289 0.005 6.445 1 946.2674699531341 868.4460206354038 868.8675650912254 1081.612631865889 1085.350136478044 1089.217599359496 974.8292739888046 436.4578183190646 1051.356190563372 293.0022849227685
1290 0.005 6.45 1 946.2906406716048 868.4881464723264 868.9097255244014 1081.613665339947 1085.352007219528 1089.220097903842 974.8421658579412 436.5342225051532 1051.358162248039 293.0022849358321
1291 0.005 6.455 1 946.3131514869124 868.5301759325156 868.9517899217478 1081.612721024076 1085.350196691559 1089.217606991148 974.8548557060845 436.6105251265589 1051.357919882961 293.0022849245301
1292 0.005 6.46 1 946.3362255316727 868.5721148469124 868.993762987029 1081.613754278276 1085.35206739908 1089.220105868909 974.8676975045039 436.6867357834989 1051.359887111815 293.0022849375518
1293 0.005 6.465 1 946.3586356234409 868.6139579726143 869.0356406088038 1081.612808200879 1085.350255650499 1089.217613856271 974.8803370255836 436.7628432249385 1051.359638486997 293.0022849262037
1294 0.005 6.47 1 946.3816063543485 868.6557106218862 869.0774271895355 1081.613840705264 1085.352125196046 1089.22011111577 974.893124416237 436.8388542152351 1051.361602175912 293.0022849392817
1295 0.005 6.475000000000001 1 946.403913677373 868.6973679796221 869.119118803045 1081.61289352395 1085.350313036742 1089.217619238862 974.9057096922661 436.9147630781567 1051.361350348839 293.0022849279613
1296 0.005 6.48 1 946.426783368263 868.7389353466488 869.1607198564517 1081.61392599503 1085.352183322209 1089.220118281683 974.9184440377742 436.9905737699509 1051.363310371648 293.0022849410511
1297 0.005 6.485 1 946.4489921428959 868.7804079035293 869.2022264203542 1081.612980994525 1085.350372884789 1089.217626964011 974.930977715445 437.0663002502114 1051.363056451304 293.0022849298176
1298 0.005 6.49 1 946.4717636168905 868.8217909493723 869.2436429036105 1081.614014845728 1085.352244028043 1089.220126401009 974.9436603526653 437.141929160885 1051.365014077666 293.0022849429474
1299 0.005 6.495 1 946.4938740049288 868.8630796208448 869.2849653504338 1081.613067481358 1085.350430187835 1089.217632544802 974.9561414866129 437.2174572538249 1051.364756937537 293.0022849317585
1300 0.005 6.5 1 946.5165465233435 868.9042794492295 869.3261982905152 1081.614099715157 1085.352300785398 1089.220132244236 974.9687746902376 437.292887828396 1051.36670967517 293.0022849449155
1301 0.005 6.505 1 946.5385589820337 868.9453854683186 869.3673377426278 1081.613149854571 1085.350485601862 1089.217638092489 974.9812065067389 437.3682175951324 1051.366445249941 293.0022849338433
1302 0.005 6.51 1 946.5611309066051 868.9864027162263 869.408387955811 1081.614182925808 1085.352358529254 1089.2201388532 974.9937811831398 437.4434563252953 1051.368391845647 293.0022849471162
1303 0.005 6.515000000000001 1 946.5830474897469 869.0273265574994 869.4493450860424 1081.61323558519 1085.350544531974 1089.217645993656 975.0061594254712 437.5185891676785 1051.368125729494 293.0022849360909
1304 0.005 6.52 1 946.6055239147006 869.0681622400064 869.4902134914878 1081.614268203636 1085.352416654734 1089.22014574046 975.0186808628101 437.5936283064327 1051.370070010975 293.0022849493549
1305 0.005 6.525 1 946.6273431452626 869.1089052076479 869.530989409073 1081.613320977032 1085.350602186082 1089.217652374755 975.0310083726056 437.6685754277657 1051.369801404161 293.0022849382889
1306 0.005 6.53 1 946.6497246380615 869.1495605376927 869.5716771364263 1081.614355695879 1085.352475435822 1089.220152591436 975.0434812068834 437.7434253223436 1051.371746455301 293.0022849515927
1307 0.005 6.535 1 946.6714466551617 869.1901234824903 869.6122727875544 1081.61340549286 1085.350658635567 1089.21765772777 975.055758839611 437.8181728451945 1051.371471308063 293.0022849405098
1308 0.005 6.54 1 946.6937317284926 869.2305991422168 869.6527806503489 1081.614436743367 1085.352530141867 1089.22015775056 975.0681811789657 437.8928258382952 1051.373407849535 293.0022849537765
1309 0.005 6.545 1 946.7153580275689 869.2709828560658 869.6931968690609 1081.613488500668 1085.350715959441 1089.21766524415 975.0804076077867 437.9673771062757 1051.37312949704 293.0022849426408
1310 0.005 6.55 1 946.7375458227406 869.3112798492596 869.7335258113693 1081.6145202689 1085.352586035016 1089.220163691829 975.0927793996671 438.041834366142 1051.375063302622 293.0022849559099
1311 0.005 6.555 1 946.7590762211069 869.3514853317055 869.7737635588584 1081.613571984758 1085.350772441694 1089.217671591791 975.1049552711446 438.116191425595 1051.374782614306 293.0022849447667
1312 0.005 6.56 1 946.7811694779413 869.3916045885521 869.813914508453 1081.614606279222 1085.352645367363 1089.220172135572 975.1172769275674 438.1904533462002 1051.376716828981 293.0022849579307
1313 0.005 6.565 1 946.8026039819588 869.4316327977423 869.8539747273514 1081.613654641316 1085.350827060324 1089.21767682151 975.1294029526435 438.2646157661719 1051.376429477421 293.0022849467721
1314 0.005 6.57 1 946.8246137603045 869.4715752931678 869.8939486334648 1081.614686414438 1085.352699892267 1089.220178416574 975.1416737501653 438.3386850914849 1051.378355381898 293.0022849600471
1315 0.005 6.575 1 946.8459578177348 869.5114271704452 869.9338322631718 1081.613739692128 1085.35088626824 1089.21768529183 975.1537493135002 438.4126555326405 1051.37807068152 293.0022849489589
1316 0.005 6.58 1 946.8678602495627 869.5511938216798 869.9736300629576 1081.614770919545 1085.352756119578 1089.220183761288 975.1659706457147 438.4865328757831 1051.379997102309 293.0022849622245
1317 0.005 6.585 1 946.8891077668667 869.5908703470483 870.0133380702709 1081.613822150389 1085.350941531782 1089.217691533247 975.1780029003447 438.5603099346308 1051.379706421516 293.0022849511249
1318 0.005 6.59 1 946.9109247659547 869.6304620643035 870.0529607066213 1081.614854634357 1085.352810160681 1089.220188384176 975.19017405714 438.6339947174418 1051.381598582802 293.0022849643407
1319 0.005 6.595 1 946.9320711831535 869.6699639299866 870.0924938674704 1081.613900756033 1085.350995419799 1089.217697950636 975.2021472521881 438.7075776457224 1051.381320977571 293.0022849533631
1320 0.005 6.600000000000001 1 946.9537937509881 869.7093815907363 870.1319421876035 1081.614939524968 1085.352869045 1089.220197339473 975.2142692737448 438.7810706197629 1051.383217283342 293.0022849666696
1321 0.005 6.605 1 946.9748461306148 869.7487099329427 870.1713015342078 1081.613985286823 1085.351052207682 1089.217704560743 975.2261966145913 438.854463786349 1051.38294067706 293.0022849556393
1322 0.005 6.61 1 946.9964743401335 869.7879544306971 870.2105764534228 1081.615020558906 1085.352923004936 1089.220202240946 975.2382704473767 438.9277653905348 1051.384832900805 293.0022849690315
1323 0.005 6.615 1 947.0174312559177 869.8271103010866 870.2497630023238 1081.614066490533 1085.351106684778 1089.217709997946 975.2501535946087 439.0009730825555 1051.384556185321 293.002284958076
1324 0.005 6.62 1 947.0389668795517 869.8661828243048 870.2888656298891 1081.615103048767 1085.352979326434 1089.220209918571 975.2621808525987 439.0740873423488 1051.386446569429 293.0022849714613
1325 0.005 6.625 1 947.0598362916226 869.9051669427005 870.327880211899 1081.614146017172 1085.351160131795 1089.217715808623 975.2740093303224 439.1471024302153 1051.386164636156 293.0022849604734
1326 0.005 6.63 1 947.0812814388657 869.9440681278768 870.3668112893104 1081.615183570416 1085.353034324012 1089.220216570559 975.2859844279269 439.2200264489906 1051.388051317109 293.002284973779
1327 0.005 6.635 1 947.1020569368325 869.9828810914979 870.4056546023837 1081.614229857118 1085.351216707885 1089.217722438961 975.2977594888496 439.2928511794653 1051.387765587524 293.0022849628148
1328 0.005 6.640000000000001 1 947.1234095698825 870.0216115696969 870.4444148284678 1081.615266570268 1085.353089494714 1089.220223449438 975.3096873406871 439.3655840432748 1051.389647527603 293.0022849761664
1329 0.005 6.645 1 947.14409447004 870.0602544967724 870.4830878515145 1081.614309865241 1085.351270811661 1089.217728981959 975.3214179683638 439.4382085024463 1051.38935733906 293.0022849650667
1330 0.005 6.65 1 947.1653555806464 870.0988153733938 870.5216782481384 1081.61534017394 1085.353143226148 1089.2202286513 975.3332934633039 439.5107463577941 1051.391234071616 293.0022849783541
1331 0.005 6.655 1 947.185950198798 870.1372891656342 870.5601819038737 1081.614387314574 1085.351325450919 1089.217735413175 975.3449735798242 439.5831722054187 1051.390942788967 293.0022849671921
1332 0.005 6.66 1 947.2071224483531 870.1756813253872 870.5986033427655 1081.615425448263 1085.35319822303 1089.220235242396 975.3568036041931 439.655511283036 1051.392819868881 293.0022849804737
1333 0.005 6.665 1 947.2276275231477 870.2139867736477 870.6369384391894 1081.614468891042 1085.351379523608 1089.217741698705 975.3684365118497 439.7277537172272 1051.39252540148 293.0022849692934
1334 0.005 6.67 1 947.2487094803654 870.2522110215198 870.6751917484285 1081.61550481012 1085.353251416226 1089.220240500883 975.3802189619512 439.7999073234428 1051.39440120264 293.0022849826325
1335 0.005 6.675 1 947.2691227766508 870.2903490291213 870.713359159691 1081.614544898478 1085.351430588619 1089.217746523842 975.3918040193427 439.871963612593 1051.394098123133 293.0022849715886
1336 0.005 6.68 1 947.2901162627479 870.3284064011542 870.7514452969439 1081.615582550432 1085.353304742944 1089.22024742343 975.4035407952216 439.9439387279901 1051.395967311562 293.0022849849834
1337 0.005 6.685 1 947.3104409968192 870.3663780195609 870.7894460199479 1081.614625293584 1085.351485449902 1089.217753335577 975.4150792915914 440.0158146524944 1051.395663427104 293.0022849740247
1338 0.005 6.69 1 947.3313426732444 870.4042693742878 870.8273658815646 1081.615663095959 1085.353359114587 1089.220253891173 975.4267673135337 440.0875999361369 1051.397531455815 293.0022849874928
1339 0.005 6.695 1 947.3515777638861 870.4420753250359 870.8652007163323 1081.614705439635 1085.351539788127 1089.217759896922 975.4382584799725 440.1592864042894 1051.397224198059 293.0022849765365
1340 0.005 6.7 1 947.3723882956665 870.4798013652288 870.9029550743641 1081.61574317465 1085.353411370543 1089.220258800818 975.4499004135073 440.2308826594834 1051.399086647823 293.0022849900317
1341 0.005 6.705 1 947.3925333066359 870.5174425749414 870.9406249037863 1081.614785379034 1085.351590978017 1089.217765085908 975.461344426806 440.3023391887815 1051.398784508435 293.0022849792394
1342 0.005 6.71 1 947.4132621838299 870.5550042736404 870.9782146900573 1081.615820370307 1085.353463045059 1089.220265268635 975.4729394579698 440.3737224794666 1051.400642210245 293.0022849927238
1343 0.005 6.715 1 947.4333123778279 870.592481425902 871.0157202806705 1081.614861847829 1085.351644287041 1089.217771957011 975.4843326734011 440.4450116080169 1051.400330256639 293.0022849819119
1344 0.005 6.72 1 947.4539555394948 870.6298795206261 871.0531462584685 1081.615899655644 1085.353517594418 1089.220272154843 975.4958813551664 440.5162189266547 1051.402185520312 293.0022849953702
1345 0.005 6.725000000000001 1 947.4739215603246 870.6671932749041 871.0904883434513 1081.614939430454 1085.351696497296 1089.217777439332 975.5072274797499 440.5873379717744 1051.401869993854 293.0022849845648
1346 0.005 6.73 1 947.4944740453044 870.7044283552046 871.1277511778499 1081.615979247746 1085.353571729323 1089.220279153609 975.5187287103885 440.6583696736899 1051.403724078908 293.0022849981218
1347 0.005 6.735 1 947.5143540906892 870.7415796748769 871.1649306136811 1081.615019362743 1085.351750775058 1089.217784471765 975.5300296807612 440.7293089608914 1051.403406450389 293.0022849872623
1348 0.005 6.74 1 947.5348196905803 870.7786527506835 871.2020312239276 1081.61605641663 1085.353622487321 1089.220283183357 975.541484011272 440.8001602132753 1051.405254507968 293.0022850008165
1349 0.005 6.745 1 947.5546127557265 870.8156425457352 871.2390488846995 1081.615095418387 1085.351801834701 1089.217789978689 975.5527379419754 440.8709153839097 1051.404933443643 293.0022849899833
1350 0.005 6.75 1 947.5749915323512 870.8525545019945 871.2759881414867 1081.61613268708 1085.353674638253 1089.220289803101 975.5641461019844 440.9415827128381 1051.40677739509 293.0022850034626
1351 0.005 6.755 1 947.5946989351447 870.8893836098015 871.3128448794001 1081.615170992015 1085.351852209286 1089.217794886617 975.5753550168363 441.0121526563545 1051.406453920657 293.0022849925135
1352 0.005 6.76 1 947.6149905074672 870.9261351331137 871.3496235379829 1081.61620788965 1085.353725221391 1089.220295272417 975.5867170726355 441.0826355683729 1051.40829375416 293.0022850059975
1353 0.005 6.765000000000001 1 947.6346116316843 870.9628042828936 871.3863201145657 1081.615249412806 1085.35190671248 1089.217803057122 975.5978816683486 441.1530234001794 1051.407968044859 293.0022849951038
1354 0.005 6.77 1 947.6548194485086 870.9993964102082 871.4229391051783 1081.616287866645 1085.353779620385 1089.220302753408 975.6091991506248 441.2233239352011 1051.409807805942 293.0022850086047
1355 0.005 6.775 1 947.6743546398118 871.0359064771345 871.4594763862374 1081.615325420731 1085.351956872222 1089.217807075379 975.6203164899143 441.2935290140686 1051.409475426061 293.0022849976627
1356 0.005 6.78 1 947.6944764834014 871.0723398858561 871.4959364619525 1081.616362842064 1085.353829705612 1089.220307777483 975.6315879539954 441.3636471105665 1051.411312041466 293.0022850111001
1357 0.005 6.785 1 947.7139258378178 871.1086917512092 871.5323152886259 1081.615399582288 1085.352006892598 1089.217812814888 975.642659353263 441.4336689492322 1051.410974101686 293.0022850001395
1358 0.005 6.79 1 947.7339628059347 871.1449675433857 871.5686174323581 1081.616437337487 1085.353880983848 1089.220314289349 975.653885816778 441.5036059718376 1051.412809952044 293.0022850135338
1359 0.005 6.795 1 947.7533288868399 871.1811621166157 871.6048387165582 1081.615474611452 1085.352056957786 1089.217817919415 975.6649122576765 441.5734468713881 1051.412471675732 293.0022850025958
1360 0.005 6.8 1 947.7732803288329 871.2172807595795 871.6409835835846 1081.616511331584 1085.353929815776 1089.220318501089 975.6760903944997 441.6432056846297 1051.414300437539 293.0022850160886
1361 0.005 6.805 1 947.7925628966156 871.2533185702999 871.6770479592517 1081.615551890498 1085.352110127557 1089.217825558595 975.6870719479921 441.7128676364483 1051.413961791654 293.0022850051619
1362 0.005 6.81 1 947.8124316102686 871.2892809777555 871.7130363773941 1081.616587576607 1085.353980926039 1089.220324434685 975.6982070001766 441.782441372136 1051.415789246512 293.0022850185797
1363 0.005 6.815 1 947.8316303244561 871.3251628284459 871.7489446101182 1081.615627704066 1085.352160770726 1089.217831084627 975.7091491649933 441.8519198054285 1051.415446673704 293.0022850076313
1364 0.005 6.82 1 947.8514118683809 871.360969402733 871.7847770494686 1081.61666091311 1085.354032365217 1089.22033029967 975.7202338096126 441.9213164045771 1051.417268843664 293.0022850210991
1365 0.005 6.825 1 947.8705261027599 871.3966960951478 871.820529921414 1081.615705171184 1085.352210990625 1089.217836087231 975.7311320039197 441.9906164027897 1051.416923067507 293.0022850101475
1366 0.005 6.83 1 947.8902278688129 871.4323481461023 871.8562075397049 1081.616739016335 1085.35408452863 1089.220337613826 975.7421740864417 442.0598281826048 1051.418746026369 293.0022850236332
1367 0.005 6.835 1 947.9092584039358 871.4679203530584 871.891805808845 1081.615777788892 1085.352258416865 1089.217840255656 975.753025376661 442.128943862121 1051.418394655104 293.0022850126696
1368 0.005 6.84 1 947.9288740031545 871.5034180820616 871.9273290540322 1081.616809276755 1085.354132388602 1089.220343137561 975.7640203876194 442.1979724124014 1051.420207632351 293.0022850261878
1369 0.005 6.845 1 947.9478223703551 871.5388367012841 871.9627734950933 1081.615852796753 1085.352310219087 1089.217847614549 975.7748290014526 442.2669110421246 1051.419854709817 293.0022850152687
1370 0.005 6.850000000000001 1 947.9673580111265 871.5741812241356 871.9981433108024 1081.616886336832 1085.354184014563 1089.220349024141 975.7857811506385 442.3357621611015 1051.421670352105 293.0022850287754
1371 0.005 6.855 1 947.9862247307706 871.6094469906905 872.0334346931578 1081.61592801601 1085.352360681279 1089.217853479753 975.7965451903348 442.4045189989375 1051.421317564402 293.002285017881
1372 0.005 6.86 1 948.0056773501157 871.6446391246582 872.0686518792136 1081.616958058383 1085.354231545679 1089.220352918127 975.8074526827077 442.4731875050856 1051.423127957095 293.0022850313997
1373 0.005 6.865 1 948.0244590965169 871.6797530372965 872.1037911068684 1081.616000122431 1085.352409725143 1089.217859747807 975.8181737926262 442.5417633358077 1051.422768893059 293.0022850205438
1374 0.005 6.87 1 948.0438294247726 871.714793769332 872.1388565794774 1081.617030620505 1085.354281324262 1089.22035984045 975.8290385046313 442.6102534634682 1051.424574269337 293.0022850340363
1375 0.005 6.875 1 948.0625320940121 871.7497565335914 872.1738444336237 1081.616072890262 1085.352458870256 1089.217864919112 975.8397150633255 442.6786481834818 1051.424211116442 293.0022850232114
1376 0.005 6.88 1 948.0818238781577 871.7846464465994 872.2087588844553 1081.617106690241 1085.354332149047 1089.220365898344 975.8505371578532 442.7469576947166 1051.426019414128 293.0022850368055
1377 0.005 6.885 1 948.1004472318534 871.819458824461 872.2435961170788 1081.616146594771 1085.352508005187 1089.217870199168 975.8611709181923 442.815174835886 1051.425652713218 293.0022850258889
1378 0.005 6.890000000000001 1 948.1196605833467 871.8541987644928 872.2783603438438 1081.617177723847 1085.354379371985 1089.22037034459 975.871951608253 442.8833106334302 1051.427454983537 293.002285039426
1379 0.005 6.895 1 948.1382051494735 871.888861613805 872.3130477757231 1081.616218718274 1085.352557144322 1089.217876758949 975.8825441386053 442.9513526385161 1051.427087194082 293.0022850285476
1380 0.005 6.9 1 948.1573365592677 871.9234524008806 872.3476625958713 1081.617250326146 1085.354428958239 1089.220376685861 975.8932802203303 443.0193083128614 1051.428886158168 293.0022850421248
1381 0.005 6.905 1 948.1757991567347 871.9579663756901 872.3822009375979 1081.616290199032 1085.352604672595 1089.217881292023 975.9038283297751 443.087171446645 1051.428515296283 293.0022850312981
1382 0.005 6.91 1 948.1948497851192 871.9924086625274 872.4166670403013 1081.617322807011 1085.354477724869 1089.220382399617 975.9145208014535 443.1549491333877 1051.430312557497 293.002285044973
1383 0.005 6.915 1 948.2132330677591 872.026774561578 872.4510570682602 1081.616363600893 1085.352654127524 1089.217886957841 975.9250257930327 443.2226348790565 1051.429939440116 293.0022850341762
1384 0.005 6.92 1 948.2322036081698 872.0610691362463 872.485375226158 1081.617393891249 1085.354525431934 1089.220387550507 975.9356748518011 443.2902329670346 1051.431732020751 293.0022850478928
1385 0.005 6.925 1 948.2505068165553 872.0952877219379 872.5196177021965 1081.616433677287 1085.352701322015 1089.217892547166 975.9461371071062 443.3577378629535 1051.431353820012 293.0022850371686
1386 0.005 6.93 1 948.2693968459813 872.1294351578124 872.5537885728935 1081.617464096186 1085.354572535607 1089.22039272183 975.9567429576629 443.4251593082495 1051.433142641554 293.0022850508935
1387 0.005 6.935 1 948.2876229951131 872.1635071999216 872.5878842329759 1081.616504981893 1085.352749332691 1089.217898473512 975.967164289441 443.4924900647231 1051.432764623745 293.0022850401535
1388 0.005 6.94 1 948.3064372341634 872.197508716225 872.6219088158093 1081.61753834345 1085.354623530848 1089.22040068264 975.977730250589 443.5597370252752 1051.434553784705 293.0022850539263
1389 0.005 6.945 1 948.3245833196054 872.2314349976887 872.655858475225 1081.616576314613 1085.352797257767 1089.217903245 975.9881082500106 443.6268933215632 1051.434167910285 293.00228504321
1390 0.005 6.95 1 948.3433186183092 872.2652910853056 872.6897373897559 1081.617608621137 1085.354670632443 1089.220405367714 975.9986312868671 443.693966338465 1051.435953789405 293.0022850570329
1391 0.005 6.955 1 948.3613869108798 872.299072220063 872.7235416892618 1081.616648769929 1085.352846544374 1089.217909889783 976.0089683092574 443.7609479111948 1051.435566658543 293.002285046266
1392 0.005 6.96 1 948.3800435598373 872.332783500954 872.7572755917727 1081.617679043818 1085.354717221648 1089.220409612244 976.0194489043695 443.8278436140592 1051.43734755661 293.0022850599667
1393 0.005 6.965 1 948.3980344030738 872.3664204888647 872.7909354217556 1081.616717079764 1085.352892101035 1089.217914126694 976.0297443123386 443.8946493030047 1051.436957112131 293.0022850492634
1394 0.005 6.97 1 948.416614205282 872.3999880238767 872.8245252058306 1081.617748304672 1085.354764192136 1089.220415328253 976.0401837111762 443.9613715621196 1051.438737032555 293.0022850630063
1395 0.005 6.975000000000001 1 948.434527261316 872.4334814270408 872.8580411757758 1081.616787099734 1085.352938952114 1089.217919953266 976.0504368522523 444.0280030827712 1051.438344978643 293.0022850523078
1396 0.005 6.98 1 948.453024979257 872.4669056933506 872.891487495781 1081.617818722305 1085.354812238706 1089.220421439648 976.0608496339877 444.0945513027382 1051.440120575616 293.0022850660195
1397 0.005 6.985 1 948.4708607273449 872.5002561709555 872.9248603612645 1081.616857372104 1085.352986941794 1089.217925572431 976.0710608346984 444.1610088550864 1051.439726035992 293.0022850552487
1398 0.005 6.99 1 948.4892852963621 872.5335379093447 872.958163955914 1081.617887405853 1085.354858166218 1089.220426250357 976.0814171719518 444.2273840934409 1051.441497450104 293.0022850689256
1399 0.005 6.995 1 948.5070458691787 872.5667462252693 872.9913944553564 1081.616926424484 1085.353033061825 1089.217930407179 976.0915848386476 444.2936687285732 1051.441100988306 293.0022850580921
1400 0.005 7 1 948.5253947486818 872.5998861750139 873.0245560715036 1081.617957044932 1085.354905447581 1089.220431739727 976.1018998153877 444.3598702710685 1051.442870760841 293.0022850717177
1401 0.005 7.005 1 948.5430786399548 872.632953042286 873.0576449516079 1081.616996553633 1085.353080658996 1089.217935956906 976.1120274197908 444.4259813761535 1051.442471449348 293.0022850609107
1402 0.005 7.01 1 948.56135224413 872.6659519109842 873.0906653372452 1081.618027188079 1085.354951859232 1089.220436819044 976.1223029367834 444.4920095948304 1051.444239913828 293.0022850745916
1403 0.005 7.015000000000001 1 948.5789608206626 872.698878057273 873.1236133730914 1081.617063284993 1085.353124482634 1089.217939859411 976.1323899198985 444.5579478464369 1051.443835633394 293.0022850637851
1404 0.005 7.02 1 948.597157608696 872.7317365513768 873.1564932642476 1081.618093377799 1085.354997178481 1089.220442407408 976.1426242095688 444.6238037229746 1051.445597662058 293.0022850774714
1405 0.005 7.025 1 948.6146919396307 872.7645227759771 873.1893012263862 1081.617134127306 1085.353172897322 1089.217946362148 976.1526634965542 444.6895697969512 1051.445192544047 293.0022850666701
1406 0.005 7.03 1 948.6328081423092 872.7972415807625 873.222041336825 1081.618148309659 1085.355040080445 1089.220446507527 976.1628446526973 444.7552523803641 1051.446945164628 293.0022850803181
1407 0.005 7.035 1 948.6502687100531 872.8298885476291 873.2547099376548 1081.617205980154 1085.353220072177 1089.217951653053 976.1728557073779 444.8208457199074 1051.446546392041 293.0022850693582
1408 0.005 7.04 1 948.6683133066663 872.8624684423689 873.2873110415445 1081.618217233892 1085.355085135706 1089.220452196561 976.183001788156 444.8863572338274 1051.448298741873 293.0022850830063
1409 0.005 7.045 1 948.6856987302357 872.8949766114308 873.3198408711598 1081.617273514641 1085.353266441244 1089.217958109889 976.1929730781703 444.9517778998247 1051.44789358302 293.0022850721777
1410 0.005 7.05 1 948.7036681006163 872.92741796792 873.352303456398 1081.618284577079 1085.355130625082 1089.220456476442 976.2030788077243 445.0171102843244 1051.449640130032 293.0022850859631
1411 0.005 7.055 1 948.7209807203805 872.9597881361033 873.3846952061128 1081.617341955126 1085.35331253993 1089.217963512957 976.2130109360137 445.0823588271369 1051.449236320406 293.0022850751487
1412 0.005 7.06 1 948.7388757228451 872.9920919282323 873.4170201214315 1081.618352335344 1085.355175967758 1089.220461529348 976.2230768991298 445.1475267586713 1051.450980676062 293.0022850889869
1413 0.005 7.065 1 948.7561133952556 873.0243248584206 873.4492745317513 1081.61740913754 1085.353358135594 1089.217969100878 976.2329691887066 445.2126048119841 1051.45057107037 293.0022850782194
1414 0.005 7.07 1 948.7739356726981 873.0564917505611 873.481462461557 1081.618420131021 1085.35522149731 1089.220466863685 976.2429968329398 445.2776024058506 1051.452313505402 293.0022850920724
1415 0.005 7.075 1 948.7911000826032 873.0885881067577 873.5135802258515 1081.617473782818 1085.353400932325 1089.217972927369 976.2528485094358 445.3425119486095 1051.451900472197 293.0022850812949
1416 0.005 7.08 1 948.8088489752297 873.1206186629145 873.5456317827801 1081.618485459958 1085.35526589953 1089.220471893884 976.2628343804379 445.4073556828129 1051.453638953731 293.0022850950792
1417 0.005 7.085 1 948.8259417769319 873.1525788570166 873.5776133780446 1081.617542717443 1085.353447429627 1089.217978796643 976.2726488787633 445.4721052046664 1051.453225490829 293.0022850842612
1418 0.005 7.09 1 948.8436178886694 873.1844737352518 873.6095291825185 1081.618554375925 1085.35531085445 1089.220476642589 976.2825987118065 445.5367700492965 1051.454960954882 293.0022850980365
1419 0.005 7.095 1 948.8606370982295 873.2162986668192 873.6413754127491 1081.617607963874 1085.353491749417 1089.217984263659 976.2923703991013 445.6013450090673 1051.454542767163 293.0022850872062
1420 0.005 7.100000000000001 1 948.8782404553039 873.2480585658417 873.6731561677508 1081.61862210795 1085.355357506387 1089.220483244421 976.3022796178986 445.6658377333432 1051.456278416825 293.0022851009392
1421 0.005 7.105 1 948.8951868031195 873.2797488093161 873.7048676613415 1081.617674909467 1085.353536221168 1089.217988240572 976.3120118218771 445.7302443691881 1051.455856505038 293.0022850901373
1422 0.005 7.11 1 948.9127181042431 873.3113744069236 873.7365140378976 1081.618688187118 1085.355400690874 1089.220487091567 976.3218826102237 445.7945668394229 1051.45759205593 293.002285103898
1423 0.005 7.115 1 948.9295923892638 873.3429308826696 873.7680915893816 1081.617743328092 1085.353582020307 1089.217994991668 976.3315825837691 445.8588022952543 1051.457167501279 293.0022850930673
1424 0.005 7.12 1 948.947050772155 873.3744231401873 873.799604485664 1081.61875539493 1085.35544324978 1089.220491395258 976.3414194898064 445.9229561826624 1051.458897330298 293.0022851068619
1425 0.005 7.125 1 948.9638538292411 873.4058465274927 873.8310488153438 1081.617805045073 1085.353624744272 1089.217999260596 976.3510747566356 445.9870233805788 1051.458470616805 293.0022850960331
1426 0.005 7.13 1 948.981239729965 873.4372062352137 873.8624289484798 1081.618819741544 1085.355487341705 1089.220496475229 976.3608739764875 446.0510092512253 1051.46019569042 293.0022851098455
1427 0.005 7.135 1 948.9979714196401 873.468497286732 873.8937408049045 1081.617871525794 1085.35366968373 1089.218005037981 976.370490523047 446.1149051649938 1051.459766850641 293.0022850990302
1428 0.005 7.140000000000001 1 949.0152708154587 873.4997247665283 873.9249886693489 1081.618888155107 1085.355533466029 1089.22050269901 976.3802486262239 446.1787220850222 1051.461492070814 293.0022851127987
1429 0.005 7.145 1 949.0319161350989 873.5308838741763 873.9561685457115 1081.617937486139 1085.353712938021 1089.218008760204 976.3898230882967 446.2424529450118 1051.461059527727 293.0022851019502
1430 0.005 7.15 1 949.0491626846942 873.5619798419398 873.9872847844857 1081.618955195401 1085.355577587859 1089.220508033959 976.3995466228806 446.3061044138001 1051.462787136311 293.0022851157706
1431 0.005 7.155 1 949.0657438932593 873.5930077334299 874.0183333333536 1081.618000710223 1085.353754352279 1089.218012479147 976.4090833406774 446.3696699404323 1051.462346784813 293.0022851049858
1432 0.005 7.16 1 949.0829223757361 873.6239726785612 874.0493185131115 1081.619017298904 1085.355620391848 1089.22051265292 976.4187643789907 446.4331558074901 1051.464068852714 293.0022851188058
1433 0.005 7.165 1 949.0994357793635 873.654870057378 874.0802364169173 1081.618065394105 1085.353798230833 1089.218017439412 976.4282632420101 446.4965542548603 1051.463628693929 293.0022851080473
1434 0.005 7.17 1 949.1165438643307 873.6857049673613 874.1110913724194 1081.619078779638 1085.355661365664 1089.220515950101 976.43790537026 446.5598755837854 1051.465343891199 293.0022851218538
1435 0.005 7.175 1 949.1329880640253 873.7164725765542 874.1418793652778 1081.618129526569 1085.353841555839 1089.218023101513 976.4473657584532 446.6231118535374 1051.464903466186 293.0022851111173
1436 0.005 7.18 1 949.1500271388917 873.7471780561098 874.1726047508171 1081.619142981398 1085.355703975876 1089.220520218415 976.4569699129618 446.6862677510139 1051.466621820804 293.002285125049
1437 0.005 7.185 1 949.1664016145922 873.7778165168019 874.203263482575 1081.618194209073 1085.353885719029 1089.218029160947 976.4663931138009 446.7493379149345 1051.466178899005 293.0022851142996
1438 0.005 7.19 1 949.1833715433603 873.8083931808188 874.233859931412 1081.619207799564 1085.355747652873 1089.220525588506 976.4759603073777 446.8123282574996 1051.467893758919 293.0022851281786
1439 0.005 7.195 1 949.1996773414287 873.838903100796 874.2643900183343 1081.618258187803 1085.35392872242 1089.218034088091 976.4853334057266 446.8752313145067 1051.467449133595 293.0022851174816
1440 0.005 7.2 1 949.2165797864827 873.8693514529521 874.2948580868302 1081.619272519799 1085.355791377205 1089.220531311182 976.4948583849263 446.9380532701242 1051.469161891345 293.0022851314565
1441 0.005 7.205 1 949.2328139730578 873.899733338062 874.3252600781366 1081.618320509344 1085.353970377445 1089.218038416823 976.5042053387906 447.0007916943853 1051.468709112061 293.0022851207668
1442 0.005 7.21 1 949.2496473589853 873.9300540484485 874.3556004028045 1081.619336941207 1085.355835107211 1089.220536800702 976.5136967584025 447.0634508025418 1051.470421929643 293.0022851346271
1443 0.005 7.215 1 949.2658185509927 873.9603087278662 874.3858750289374 1081.618385393104 1085.354013962898 1089.218043442241 976.5230117700651 447.1260257587244 1051.469972536603 293.0022851238956
1444 0.005 7.22 1 949.2825852032785 873.9905025338966 874.4160883046183 1081.619399649079 1085.355877503556 1089.220541772917 976.5324655789747 447.1885215460898 1051.471679939181 293.0022851377778
1445 0.005 7.225000000000001 1 949.2986854369409 874.02063055266 874.4462361648283 1081.618449398603 1085.354057467818 1089.218048922461 976.5417385412583 447.2509318941196 1051.471227728792 293.0022851270625
1446 0.005 7.23 1 949.3153822174431 874.0506980384456 874.4763229935794 1081.619462687841 1085.355919392018 1089.220546288658 976.5511554681555 447.3132636648647 1051.47293242652 293.0022851409745
1447 0.005 7.235 1 949.3314131222114 874.0807000670482 874.5063447363472 1081.61851114382 1085.354098143859 1089.21805325777 976.5603927368958 447.3755103104726 1051.472475212155 293.0022851302899
1448 0.005 7.24 1 949.3480432999612 874.1106420275313 874.5363058485802 1081.619524651016 1085.35596146616 1089.220551682461 976.5697731062418 447.4376786396156 1051.474176939388 293.0022851441826
1449 0.005 7.245 1 949.3640065042126 874.1405188563181 874.5662022111775 1081.618573098138 1085.354140009911 1089.218057726197 976.5789738672979 447.4997624572354 1051.47371893041 293.0022851334664
1450 0.005 7.25 1 949.3805686560622 874.170335711353 874.5960381491499 1081.619590857863 1085.356006108104 1089.220557663721 976.5883241635397 447.5617689300767 1051.475421335143 293.0022851474165
1451 0.005 7.255 1 949.3964649639511 874.2000876774115 874.6258095898768 1081.618636737384 1085.354181794856 1089.218061138923 976.597491029636 447.6236904842399 1051.474960463693 293.0022851367551
1452 0.005 7.26 1 949.4129590570377 874.2297800239203 874.6555209158302 1081.619650324559 1085.356045618656 1089.220561470868 976.6067999330423 447.6855342876615 1051.476655018772 293.0022851506823
1453 0.005 7.265000000000001 1 949.4287872358278 874.2594078791768 874.6851680955413 1081.618697127851 1085.354223073107 1089.218066656852 976.6159278181296 447.7472930661623 1051.476189210572 293.0022851400262
1454 0.005 7.27 1 949.4452191923021 874.2889764246763 874.714755481641 1081.619714739421 1085.356089681333 1089.220567588965 976.6251995844517 447.8089744624597 1051.477891019776 293.0022851539976
1455 0.005 7.275 1 949.4609823694154 874.3184807222269 874.7442789943635 1081.61876156139 1085.354265856186 1089.218071367324 976.6342900355636 447.8705718786623 1051.47742518053 293.0022851433094
1456 0.005 7.28 1 949.4773446498568 874.3479260272562 874.7737430116839 1081.619774590205 1085.356128328883 1089.220570421032 976.6435245152044 447.9320801744373 1051.479117423293 293.0022851572652
1457 0.005 7.285 1 949.4930387783254 874.3773072482729 874.8031433753092 1081.618820647316 1085.354305986763 1089.218076419565 976.6525775820706 447.9935081140595 1051.478645986247 293.0022851466679
1458 0.005 7.29 1 949.5093340229167 874.406629959777 874.8324846404963 1081.619835825211 1085.356170394243 1089.220575669592 976.661775850046 448.0548632684423 1051.480337001137 293.0022851606564
1459 0.005 7.295 1 949.5249634897482 874.4358890609798 874.8617626600854 1081.618884555419 1085.35434918088 1089.218082016469 976.6707943023366 448.1161368173716 1051.479867661945 293.0022851500151
1460 0.005 7.3 1 949.5411935783656 874.4650897421443 874.890981785271 1081.619898035249 1085.356211738253 1089.220580082031 976.6799567426802 448.177333439964 1051.481557740584 293.0022851640833
1461 0.005 7.305 1 949.5567565459279 874.4942271142635 874.9201379516783 1081.61894255201 1085.35438730315 1089.21808502993 976.6889388126439 448.2384468070704 1051.481080768591 293.0022851534569
1462 0.005 7.31 1 949.5729256716202 874.523306468382 874.9492355735981 1081.619956381832 1085.356250953233 1089.220584278623 976.6980657956061 448.299483989267 1051.482765499626 293.0022851674584
1463 0.005 7.315 1 949.5884216385399 874.5523227723256 874.9782705253568 1081.619004328125 1085.354429373469 1089.218090503503 976.7070124735368 448.3604376069137 1051.482289137312 293.002285156752
1464 0.005 7.32 1 949.6045240698272 874.5812813011161 875.0072471984711 1081.620016807219 1085.356291026362 1089.220588537794 976.7161044860591 448.4213152079532 1051.483972857748 293.0022851707342
1465 0.005 7.325 1 949.6199535682134 874.6101771222039 875.0361615149131 1081.619064563293 1085.354470264205 1089.218095516327 976.7250166531687 448.4821096848511 1051.483491592552 293.0022851599986
1466 0.005 7.33 1 949.6359911402337 874.6390153907242 875.0650178126671 1081.620077903001 1085.356332577514 1089.220593322435 976.7340728683658 448.542828040302 1051.485173836143 293.0022851739083
1467 0.005 7.335 1 949.6513570946158 874.6677913065441 875.093812078611 1081.619125851153 1085.354510925847 1089.218099811238 976.7429502927329 448.6034673704718 1051.484693870274 293.0022851632304
1468 0.005 7.34 1 949.6673292627687 874.6965099083814 875.1225485880557 1081.620138558634 1085.356373495605 1089.220598561625 976.7519711645521 448.6640293009178 1051.486372016693 293.002285177208
1469 0.005 7.345 1 949.6826304580441 874.7251664105229 875.1512233319182 1081.619186239992 1085.354551500172 1089.218104466361 976.7608125574243 448.7245075649649 1051.485889758259 293.0022851665264
1470 0.005 7.350000000000001 1 949.6985396006398 874.7537661180911 875.1798407296606 1081.620199410131 1085.356414276015 1089.22060321024 976.7697996098982 448.7849294681691 1051.487567345254 293.0022851805117
1471 0.005 7.355 1 949.7137762740302 874.7823038700859 875.2083965944337 1081.619245767003 1085.354591044004 1089.218108734363 976.7786057386843 448.8452593031877 1051.487077431394 293.0022851697491
1472 0.005 7.36 1 949.7296199942036 874.8107849290678 875.2368952872389 1081.620257318521 1085.356453092852 1089.220607448346 976.7875554740383 448.9055074380524 1051.488750117775 293.0022851837223
1473 0.005 7.365 1 949.7447921844183 874.8392044057859 875.2653327642656 1081.619305043094 1085.354631619894 1089.218113742083 976.7963263513793 448.9656714974668 1051.488260471465 293.0022851730589
1474 0.005 7.37 1 949.7604984144721 874.8675452326734 875.293700849233 1081.620327644294 1085.356500927479 1089.22061488195 976.8050451707566 449.0257739911736 1051.48994066831 293.0022851871962
1475 0.005 7.375 1 949.77546011352 874.8958199688082 875.3220023326692 1081.619314738681 1085.35464809804 1089.218107677446 976.813600814592 449.085786913357 1051.489382554183 293.0022851762201
1476 0.005 7.38 1 949.7911971372158 874.9240365339103 875.3502441165588 1081.620394099936 1085.356541937913 1089.220619214692 976.8224724620327 449.145724809153 1051.491114770516 293.0022851902198
1477 0.005 7.385 1 949.8061350266205 874.9521881421632 875.3784208036914 1081.619370837041 1085.354684916524 1089.218111238119 976.8310480726449 449.2055788602765 1051.490553216864 293.0022851789448
1478 0.005 7.390000000000001 1 949.8218238256511 874.980282381552 875.4065388020063 1081.620451348012 1085.356582092621 1089.220624374862 976.8399035243799 449.2653607230416 1051.492282864502 293.0022851925283
1479 0.005 7.395 1 949.8367067099508 875.0083123435365 875.4345925713161 1081.619432666853 1085.354726839633 1089.218117937808 976.8484593254565 449.3250580144463 1051.491722242988 293.0022851809639
1480 0.005 7.4 1 949.8523370854115 875.0362855521607 875.4625884136661 1081.620510703951 1085.356621031343 1089.220628590848 976.8572876217246 449.3846825809432 1051.493448708333 293.0022851943872
1481 0.005 7.405 1 949.8673289977783 875.0642184940604 875.4905342327958 1081.619544633216 1085.354787080365 1089.218130598847 976.8660950818002 449.4442136196504 1051.492943863907 293.0022851830372
1482 0.005 7.41 1 949.8828859757469 875.09209777712 875.5184266525172 1081.620549417037 1085.356650328743 1089.220630208897 976.8749370398556 449.503674400895 1051.494600408283 293.0022851964214
1483 0.005 7.415 1 949.8977576602119 875.1199181825034 875.5462610059067 1081.619598928267 1085.354830726289 1089.218137312422 976.8835616849198 449.5630510772621 1051.494101332248 293.0022851854505
1484 0.005 7.42 1 949.9132303688856 875.1476846052725 875.5740413361315 1081.620611762222 1085.356690837704 1089.220634857705 976.8923150171535 449.6223436973652 1051.49576026972 293.0022851992719
1485 0.005 7.425 1 949.9280308144876 875.1753920779213 875.6017634159812 1081.619663660824 1085.354871542419 1089.218142433334 976.9008850917647 449.6815611264944 1051.495264493096 293.0022851887131
1486 0.005 7.43 1 949.9434261979754 875.2030455933652 875.6294313752528 1081.620667520094 1085.356727503701 1089.220638034288 976.9096049395149 449.740705488229 1051.496911865977 293.0022852028943
1487 0.005 7.435 1 949.9581611188372 875.2306405293157 875.6570412498186 1081.619720657521 1085.354910032129 1089.21814642788 976.9181402036793 449.799770430408 1051.496417988609 293.0022851926994
1488 0.005 7.44 1 949.9734914973801 875.2581816556047 875.6845970925842 1081.620724109595 1085.356766176846 1089.220642506793 976.9268235784983 449.8587608906954 1051.498063153793 293.0022852072297
1489 0.005 7.445 1 949.9881623128656 875.2856642284723 875.7120948782834 1081.619778732267 1085.354950248589 1089.218152041801 976.9353224953904 449.9176746919991 1051.497565981274 293.0022851974142
1490 0.005 7.45 1 950.0034316199211 875.3130930344537 875.7395386736233 1081.620781872645 1085.356803895871 1089.220645194418 976.9439707776845 449.9765136346057 1051.499207667366 293.0022852121962
1491 0.005 7.455 1 950.0180431115206 875.3404637395358 875.7669246911081 1081.619834698592 1085.354986980447 1089.218155822428 976.9524366565803 450.035273208961 1051.498706270741 293.002285202517
1492 0.005 7.46 1 950.0332522132571 875.3677808574528 875.7942568872774 1081.62083883273 1085.356842633515 1089.22065083966 976.9610560830739 450.0939582479724 1051.500346906527 293.0022852173067
1493 0.005 7.465 1 950.047806176754 875.395039889437 875.8215313747601 1081.619890710808 1085.355025024039 1089.218160012872 976.9694892417527 450.1525655668238 1051.499842421108 293.0022852076016
1494 0.005 7.47 1 950.0629549641117 875.4222457587675 875.8487523291775 1081.620896138785 1085.356881507768 1089.22065570481 976.9780730163429 450.2110971403427 1051.501481660011 293.0022852224323
1495 0.005 7.475000000000001 1 950.0774476945745 875.4493937517268 875.8759157845308 1081.619948329975 1085.35506348677 1089.218163995278 976.9864744057692 450.2695465739631 1051.500971122121 293.0022852125618
1496 0.005 7.48 1 950.0925377471945 875.4764887790959 875.9030259057309 1081.620952597161 1085.356918692631 1089.220659113793 976.995023503297 450.3279221661753 1051.502609338873 293.0022852270864
1497 0.005 7.485 1 950.1069727407909 875.5035262057733 875.9300787612261 1081.620004372739 1085.355101257233 1089.218168550805 977.0033908081186 450.3862201005581 1051.502100232888 293.0022852169091
1498 0.005 7.49 1 950.1220026533075 875.5305107658111 875.9570784346129 1081.621009905916 1085.356957484737 1089.220663985535 977.0119061466436 450.4444438359217 1051.503736129755 293.0022852312118
1499 0.005 7.495 1 950.1363780834373 875.5574379575387 875.9840210528146 1081.620062207968 1085.355139766381 1089.218173055669 977.0202406952448 450.5025871854643 1051.503224310663 293.0022852208941
1500 0.005 7.5 1 950.1513463784531 875.5843125704021 876.0109107261177 1081.621066468179 1085.356994644882 1089.220667435202 977.0287232872905 450.56065738234 1051.504856342268 293.0022852350378
1501 0.005 7.505 1 950.1656609480719 875.6111300356441 876.0377435720958 1081.620116898843 1085.355175896881 1089.218176897014 977.0370238240844 450.6186500858162 1051.50434513295 293.0022852245007
1502 0.005 7.51 1 950.1805680377402 875.6378951935985 876.0645237241528 1081.621121586048 1085.357031873369 1089.220672113352 977.0454726135961 450.6765684965505 1051.505976301657 293.0022852384849
1503 0.005 7.515000000000001 1 950.1946783835831 875.6645806719473 876.0912341329492 1081.620127978154 1085.355195812123 1089.218173527489 977.05348616172 450.7344164229236 1051.505407966718 293.0022852275929
1504 0.005 7.52 1 950.2095092405957 875.6912111280869 876.117887937943 1081.621191461208 1085.357079894925 1089.220680645871 977.0618302865275 450.7921834099453 1051.507089811138 293.0022852414951
1505 0.005 7.525 1 950.2236241268888 875.7177812210488 876.1444810511895 1081.620195394064 1085.35523367108 1089.218177534995 977.0699661581043 450.8498722302031 1051.50652576638 293.0022852301351
1506 0.005 7.53 1 950.2384184569285 875.744297373158 876.1710189823252 1081.621243751019 1085.357114178976 1089.220683397826 977.0783309467092 450.907491802773 1051.508197765666 293.0022852435898
1507 0.005 7.535 1 950.252483987124 875.7707538726191 876.1974971393587 1081.620244982911 1085.355268485163 1089.218180757058 977.0864510111917 450.9650250800041 1051.507627735381 293.0022852319439
1508 0.005 7.54 1 950.2672267220227 875.7971570299735 876.2239209007546 1081.621297994021 1085.357151686363 1089.220688264651 977.0947903804511 451.0224935326272 1051.50929680472 293.0022852451693
1509 0.005 7.545 1 950.2812387484839 875.8235010586725 876.2502855793184 1081.620301952283 1085.355306807418 1089.218185629162 977.1028825575598 451.0798845299682 1051.508724967405 293.0022852333096
1510 0.005 7.55 1 950.2959255447736 875.8497922618053 876.2765964865148 1081.621353877218 1085.357188869089 1089.220692443912 977.1111924089125 451.1372074073605 1051.510392362533 293.0022852463866
1511 0.005 7.555 1 950.3098796286021 875.87602486734 876.3028489109042 1081.620357269244 1085.355343421913 1089.218189052297 977.1192552114109 451.1944506758839 1051.509820695264 293.0022852344255
1512 0.005 7.56 1 950.3245967291514 875.9022272858049 876.3290608061236 1081.621404716092 1085.357219708424 1089.220693662064 977.1277315464665 451.2516157615102 1051.511483402016 293.0022852473363
1513 0.005 7.565 1 950.3386076336463 875.9283758510954 876.3552199233973 1081.620451160797 1085.355399424189 1089.2182026531 977.1359079668881 451.3087070581618 1051.510955949053 293.0022852357566
1514 0.005 7.57 1 950.3531769534488 875.9544748818462 876.3813296638104 1081.621438320655 1085.357244979359 1089.220692874133 977.1441888603831 451.3657259062117 1051.512560939611 293.0022852488223
1515 0.005 7.575 1 950.366940035821 875.9805200122468 876.4073861765395 1081.620523617233 1085.355449514076 1089.218213105201 977.1522813659849 451.4226678424112 1051.512059062106 293.0022852378464
1516 0.005 7.58 1 950.3813887016524 876.0065155140202 876.4333930559167 1081.621498418478 1085.357282443454 1089.220697284859 977.1605146831436 451.4795347543987 1051.513655167123 293.002285251482
1517 0.005 7.585 1 950.3951998493843 876.0324570692003 876.4593465480491 1081.620577395683 1085.355484866024 1089.218216365801 977.1685706768807 451.5363272745487 1051.513146526723 293.0022852409566
1518 0.005 7.59 1 950.4096309089407 876.0583491133849 876.4852504098568 1081.621551196237 1085.357317998708 1089.220700985614 977.1767697887932 451.5930474767566 1051.514737340927 293.0022852551747
1519 0.005 7.595 1 950.4234043287926 876.0841871731035 876.511100834652 1081.620631167087 1085.355521530927 1089.218221460113 977.1847901693975 451.649690251642 1051.514225134637 293.0022852452141
1520 0.005 7.600000000000001 1 950.4377888660799 876.1099758458898 876.5369016690609 1081.621605860456 1085.357355232821 1089.220705931914 977.1929560579108 451.7062560591301 1051.515814377603 293.0022852599092
1521 0.005 7.605 1 950.4515120986698 876.1357106616049 876.562649130955 1081.620685399536 1085.355557375751 1089.218224715336 977.2009436162996 451.7627508379064 1051.515304054675 293.0022852503562
1522 0.005 7.61 1 950.4658453659881 876.1613965151189 876.5883472593645 1081.621660571479 1085.357392277478 1089.220710617214 977.2090792574442 451.8191734155732 1051.51689090267 293.002285265337
1523 0.005 7.615 1 950.4795148469306 876.1870287212927 876.6139921904866 1081.620738797542 1085.355593394739 1089.218228439809 977.2170363798805 451.8755215341201 1051.51637332193 293.0022852559864
1524 0.005 7.62 1 950.4937934401758 876.2126117810774 876.6395877408205 1081.621712935219 1085.357426893577 1089.22071404752 977.2251388724897 451.9317968729895 1051.51795664414 293.0022852710608
1525 0.005 7.625 1 950.5074063485752 876.2381414024397 876.6651302407727 1081.620795082292 1085.355631119038 1089.218233436457 977.2330678142453 451.9879958034561 1051.517440846307 293.0022852617153
1526 0.005 7.63 1 950.5216289719818 876.2636221057439 876.6906235327051 1081.621765315782 1085.357461113815 1089.220716611814 977.2411272114441 452.0441238219515 1051.519021915462 293.0022852767804
1527 0.005 7.635 1 950.5351881453241 876.2890494442601 876.716063865257 1081.620843381925 1085.355663625537 1089.218236813658 977.2490185024207 452.1001744906771 1051.518500978483 293.0022852674023
1528 0.005 7.640000000000001 1 950.5493571638069 876.3144279974537 876.7414551135057 1081.621820843114 1085.357499619919 1089.220722680743 977.2570600627402 452.1561550949482 1051.520082059006 293.0022852823155
1529 0.005 7.645 1 950.5628627879237 876.3397533883351 876.7667935687657 1081.620899984203 1085.355701164532 1089.2182410712 977.264923701889 452.2120611198832 1051.519559751796 293.002285272657
1530 0.005 7.65 1 950.5769753778198 876.3650303308217 876.7920831978945 1081.621874439687 1085.357534625039 1089.220726153055 977.2729360888806 452.2678956387732 1051.521137705452 293.0022852872973
1531 0.005 7.655 1 950.590424947702 876.3902543442246 876.8173202609815 1081.620953004429 1085.35573642715 1089.218245747436 977.2807701657434 452.3236576117512 1051.520614539318 293.0022852773878
1532 0.005 7.66 1 950.6044822632305 876.4154299674605 876.8425085896986 1081.621925532997 1085.357568962864 1089.220729713915 977.288749845851 452.3793461453726 1051.522186565061 293.0022852918319
1533 0.005 7.665 1 950.6178775941258 876.4405528643065 876.8676445377757 1081.621006485852 1085.355772955563 1089.218250644273 977.2965521392993 452.434958728229 1051.521663763619 293.0022852817047
1534 0.005 7.67 1 950.6318812015354 876.4656275774209 876.8927319462665 1081.621980086068 1085.357605250032 1089.220734142982 977.3045008610667 452.4904965052344 1051.523238254991 293.0022852959067
1535 0.005 7.675 1 950.645221659455 876.4906497192746 876.9177671394473 1081.621059769734 1085.355808628232 1089.218254674998 977.3122717384332 452.5459604693675 1051.522711221754 293.0022852855842
1536 0.005 7.68 1 950.6591701630724 876.5156238544165 876.9427539683445 1081.622032367622 1085.357640259407 1089.220737861753 977.3201890961903 452.6013532069525 1051.524281810406 293.0022852995032
1537 0.005 7.685 1 950.6724560452258 876.5405456444227 876.9676887862521 1081.621112934039 1085.355844168553 1089.21825915352 977.3279299696053 452.6566713762445 1051.523753308428 293.0022852889398
1538 0.005 7.69 1 950.6863502939059 876.5654197380175 876.9925754982123 1081.622084935843 1085.357675398864 1089.220742469414 977.3358179175499 452.7119181990077 1051.525321869567 293.0022853027546
1539 0.005 7.695 1 950.6995829029742 876.5902417258721 877.0174104348251 1081.621166507638 1085.355881025888 1089.218264799554 977.3435295647606 452.7670910453691 1051.524793238478 293.0022852920234
1540 0.005 7.7 1 950.7134226806113 876.6150160626852 877.0421973838908 1081.622137669247 1085.35771076501 1089.22074571607 977.3513862161183 452.8221933026706 1051.52635972501 293.002285305671
1541 0.005 7.705 1 950.7266011400563 876.6397385120069 877.0669327528099 1081.621218417129 1085.35591490316 1089.218267579175 977.3590674754579 452.8772212355881 1051.525826227488 293.0022852947891
1542 0.005 7.71 1 950.7403873550745 876.6644135782884 877.0916203771595 1081.622189437866 1085.357745115233 1089.220749710536 977.3668941331699 452.9321793584182 1051.527390921895 293.002285308223
1543 0.005 7.715 1 950.7535123008975 876.6890369298148 877.1162566031717 1081.621268379739 1085.35594807404 1089.218270900008 977.3745446602762 452.9870645444779 1051.52685669112 293.0022852971877
1544 0.005 7.72 1 950.7672446034035 876.7136131261869 877.1408452958369 1081.622238981159 1085.357778769495 1089.22075354222 977.3823405338466 453.0418789034176 1051.528417719043 293.0022853105056
1545 0.005 7.725000000000001 1 950.7803153995118 876.7381378383113 877.1653828171537 1081.62131897114 1085.35598266649 1089.218274734096 977.3899612055359 453.0966190999681 1051.527879217793 293.0022852994144
1546 0.005 7.73 1 950.7939943626135 876.7626156313573 877.1898730290582 1081.622292396051 1085.357814785665 1089.220758527721 977.3977282853865 453.1512888382762 1051.529440402702 293.0022853126629
1547 0.005 7.735 1 950.8070124811198 876.7870420518927 877.2143122285401 1081.621370928905 1085.356016278471 1089.218278402218 977.4053187212451 453.2058897160421 1051.528901790893 293.0022853015182
1548 0.005 7.74 1 950.820638922887 876.8114217241589 877.2387042971216 1081.622342031147 1085.357847470178 1089.220761956065 977.4130557439564 453.2604179449237 1051.530460298282 293.0022853147768
1549 0.005 7.745 1 950.8336037536345 876.8357503296162 877.2630456072701 1081.621422483198 1085.356051561074 1089.218282910872 977.420635705811 453.3148718899581 1051.529917133975 293.0022853037386
1550 0.005 7.75 1 950.847177224041 876.8600325414012 877.2873400783805 1081.622393713806 1085.357882175962 1089.220765794831 977.4283529780386 453.369256075018 1051.531474597571 293.0022853171421
1551 0.005 7.755 1 950.8600888674513 876.8842639239845 877.3115840341582 1081.621472532267 1085.356085007213 1089.218286421505 977.4358892203049 453.4235670584147 1051.530929126823 293.0022853061949
1552 0.005 7.76 1 950.87361060698 876.9084490027849 877.335781312775 1081.622445730174 1085.357917537989 1089.22077051714 977.4435691707256 453.4778080858858 1051.532486817458 293.0022853196898
1553 0.005 7.765000000000001 1 950.8864701829539 876.9325834438448 877.3599282713268 1081.62152419013 1085.356119880668 1089.218290795432 977.4510724539459 453.5319761388719 1051.531939532803 293.0022853088852
1554 0.005 7.77 1 950.8999386776065 876.9566717929421 877.3840287576437 1081.62249790646 1085.357952646528 1089.220775119436 977.4587237723021 453.5860746385616 1051.533493388491 293.0022853226874
1555 0.005 7.775 1 950.9127461965624 876.9807094809017 877.4080789986662 1081.621575308817 1085.356152797323 1089.218293256845 977.466194198389 453.6400999369972 1051.532947357546 293.0022853121906
1556 0.005 7.78 1 950.9261600750229 877.0047008508055 877.4320826907351 1081.622545596746 1085.357984248032 1089.220777922503 977.4738094148325 453.6940551728897 1051.534495333569 293.0022853262058
1557 0.005 7.785 1 950.9389137886594 877.0286419356106 877.4560363740521 1081.621624526518 1085.356186478022 1089.218297935171 977.4812515672202 453.7479397800541 1051.533946243432 293.0022853159202
1558 0.005 7.79 1 950.9522781764671 877.0525375840195 877.4799440864931 1081.622598682794 1085.358020951846 1089.220784109177 977.4888423328914 453.8017551996936 1051.535498141157 293.002285330091
1559 0.005 7.795 1 950.96498009877 877.0763830974632 877.5038020097293 1081.621674260437 1085.356219211381 1089.218300460238 977.4962572301488 453.855497724137 1051.53494610202 293.0022853199391
1560 0.005 7.8 1 950.9782917496675 877.1001831346624 877.5276140595799 1081.622646289661 1085.358052457485 1089.220786866334 977.5038185266036 453.9091715325912 1051.536491706371 293.0022853343666
1561 0.005 7.805000000000001 1 950.9909434204349 877.1239333490381 877.5513765860926 1081.621726082744 1085.356255213801 1089.218306059515 977.5112069833951 453.9627730838571 1051.535939128773 293.0022853243605
1562 0.005 7.81 1 951.0042047419399 877.1476382891614 877.5750934474695 1081.62269765901 1085.358085829127 1089.220789412202 977.5187405090361 454.0163061307161 1051.537485284653 293.0022853388635
1563 0.005 7.815 1 951.0168158171887 877.1712935463001 877.5987609679996 1081.621779721252 1085.356284290199 1089.218306060545 977.5261133521846 454.0697663587994 1051.536936782894 293.0022853288242
1564 0.005 7.82 1 951.0300086250212 877.1949038364564 877.6223830614147 1081.622737264221 1085.358119653721 1089.220795290911 977.5335817256022 454.1231618454342 1051.538464585814 293.0022853436062
1565 0.005 7.825 1 951.0425729566387 877.2184646725459 877.6459560584846 1081.621831308937 1085.356318347443 1089.218309526446 977.5409279128016 454.1764813976803 1051.537921725903 293.0022853335336
1566 0.005 7.83 1 951.0557146174066 877.2419804451046 877.6694836701353 1081.622787540284 1085.358152665189 1089.220799875171 977.548381710735 454.2297345516835 1051.539447151916 293.0022853482382
1567 0.005 7.835 1 951.0682275524723 877.2654470196713 877.692962389859 1081.62188059169 1085.356351321483 1089.218313602735 977.5557037679422 454.2829150654193 1051.538904820633 293.0022853381015
1568 0.005 7.84 1 951.0813188661442 877.2888689387788 877.7163960324228 1081.622838553486 1085.358187400992 1089.220804589711 977.5631313609205 454.3360214405379 1051.540429235076 293.0022853527034
1569 0.005 7.845 1 951.0937813903012 877.3122419501099 877.7397810486337 1081.621930285857 1085.356384340823 1089.218317132083 977.57042641025 454.3890584345771 1051.539883013631 293.0022853424761
1570 0.005 7.850000000000001 1 951.1068228355467 877.3355701959711 877.7631209632364 1081.622882811714 1085.358217930016 1089.220807229818 977.5778183423107 454.4420306162637 1051.541401312495 293.002285356997
1571 0.005 7.855 1 951.1192457392627 877.3588500313758 877.7864126818949 1081.621982300208 1085.35641931546 1089.218322049346 977.5850926593037 454.4949319720299 1051.540857990854 293.0022853466857
1572 0.005 7.86 1 951.1322305698072 877.3820854209514 877.8096596048928 1081.622933402177 1085.358251139988 1089.22081127804 977.592457542574 454.5477678101929 1051.542375343156 293.002285361022
1573 0.005 7.865 1 951.1445929566883 877.4052724374084 877.8328584456543 1081.622028325709 1085.356450259734 1089.218324971313 977.5997009296351 454.6005300018272 1051.541827116728 293.002285350508
1574 0.005 7.87 1 951.1575296880635 877.4284155418135 877.8560128752281 1081.622980111077 1085.35828271636 1089.22081451969 977.6070403883421 454.6532262924134 1051.543342130894 293.0022853647081
1575 0.005 7.875 1 951.1698447118316 877.4515106604313 877.8791195679877 1081.622077446643 1085.356483520366 1089.218328942351 977.6142583542504 454.7058510027495 1051.542796040675 293.0022853540896
1576 0.005 7.88 1 951.182733181859 877.474561710227 877.902181889152 1081.623030517105 1085.358316598176 1089.220818830367 977.6215708394897 454.7584113162915 1051.54430871459 293.0022853681308
1577 0.005 7.885 1 951.1949984237164 877.4975648543416 877.9251965984862 1081.622126491888 1085.356515613207 1089.218332751003 977.6287645115021 454.810902457693 1051.543760208795 293.0022853573531
1578 0.005 7.890000000000001 1 951.2078368982698 877.5205242651728 877.9481672026972 1081.623078330059 1085.358348315113 1089.220822401163 977.6360484193035 454.8633256768882 1051.545268593117 293.0022853713817
1579 0.005 7.895 1 951.220052555384 877.5434359718233 877.9710903968376 1081.622174318158 1085.356547826161 1089.218336635586 977.6432111201923 454.9156765433123 1051.544717041286 293.0022853606138
1580 0.005 7.9 1 951.2328417734269 877.5663042079407 877.993969720598 1081.623126171932 1085.358380541964 1089.220826170344 977.6504664704179 454.9679572883778 1051.546226121078 293.0022853746389
1581 0.005 7.905 1 951.2450085677293 877.5891248793811 878.0168018127453 1081.622223361369 1085.356581126927 1089.218340667934 977.6576011963098 455.0201677170355 1051.545674152901 293.0022853637977
1582 0.005 7.91 1 951.2577476957285 877.6119022873455 878.0395902370543 1081.623172671637 1085.358410630786 1089.220827534296 977.6648301875081 455.0723130551848 1051.54717841304 293.0022853777469
1583 0.005 7.915 1 951.2698540363344 877.6346326326803 878.062331790623 1081.622264314925 1085.356611702304 1089.218344320994 977.6719303194698 455.1243865319657 1051.546616323428 293.0022853670894
1584 0.005 7.92 1 951.2825630370938 877.657320010443 878.0850299914204 1081.623226454675 1085.358444640659 1089.220832882231 977.6791461196414 455.176394855387 1051.548133583324 293.0022853809418
1585 0.005 7.925 1 951.29461600194 877.6799598266888 878.107681098028 1081.622313355164 1085.35664312736 1089.218347281526 977.6862176104318 455.2283333007519 1051.54756139966 293.0022853703186
1586 0.005 7.930000000000001 1 951.3072787976284 877.7025568121528 878.1302889743538 1081.623266614625 1085.358476236616 1089.220837252689 977.6933973196024 455.2802035253607 1051.549086615543 293.0022853842411
1587 0.005 7.935 1 951.3192793364221 877.7251066503485 878.1528500853053 1081.622359617883 1085.356674133646 1089.218349746063 977.7004400907443 455.3320047615827 1051.548509555276 293.0022853736603
1588 0.005 7.94 1 951.331891111092 877.7476139035207 878.1753681762128 1081.623312316804 1085.358505777437 1089.220840079769 977.7075934395119 455.3837404285446 1051.550028976914 293.0022853876802
1589 0.005 7.945 1 951.3438431976048 877.7700744557212 878.1978398373004 1081.622405853344 1085.356705515615 1089.218353938989 977.714611383092 455.4354075332741 1051.549448309345 293.0022853772105
1590 0.005 7.95 1 951.3564067949613 877.7924926178936 878.2202687023596 1081.62335959166 1085.35853764151 1089.220843372891 977.7217390634855 455.4870084088944 1051.550965207261 293.0022853913153
1591 0.005 7.955 1 951.3683111161614 877.8148642602207 878.2426513422286 1081.622455043373 1085.356739165043 1089.21835898072 977.728730685343 455.5385397916615 1051.550386577343 293.0022853809505
1592 0.005 7.96 1 951.3808265791577 877.8371937378162 878.264991411578 1081.623407562762 1085.358569401744 1089.220847204317 977.7358331824547 455.5900051777776 1051.551902099 293.0022853951285
1593 0.005 7.965 1 951.3926855248509 877.8594771594906 878.2872856192888 1081.622505296468 1085.356770063156 1089.218361089949 977.7428024592635 455.6414019919454 1051.551323785613 293.0022853846525
1594 0.005 7.97 1 951.405148712617 877.8817186280683 878.3095374867753 1081.623449667784 1085.358599734855 1089.220850772865 977.749876346119 455.6927330092001 1051.552828566537 293.0022853989083
1595 0.005 7.975000000000001 1 951.4169616368101 877.9039141096342 878.3317436488087 1081.622549667177 1085.356799309018 1089.218363268692 977.7568170459516 455.7439952758849 1051.552251678017 293.0022853885152
1596 0.005 7.98 1 951.4293769327177 877.926067794126 878.3539076508875 1081.623495592607 1085.358630349464 1089.220854737306 977.7638632669579 455.7951917474711 1051.553756106634 293.0022854027566
1597 0.005 7.985 1 951.4411433633637 877.9481756567066 878.3760261272853 1081.622598386535 1085.356833150094 1089.218369082161 977.7707780382614 455.8463193801017 1051.55317845733 293.0022853923587
1598 0.005 7.99 1 951.4535117730543 877.9702419185342 878.3981026357793 1081.623542449198 1085.358661326241 1089.220857246798 977.7777983701637 455.89738150938 1051.554679361492 293.0022854066357
1599 0.005 7.995 1 951.4652304446872 877.9922624635532 878.4201337638758 1081.622646301911 1085.356865394802 1089.218372777738 977.7846866159302 455.9483754250905 1051.554099950441 293.0022853961727
1600 0.005 8 1 951.4775523799572 878.0142415724213 878.4421230885956 1081.6235904949 1085.358693356612 1089.220861611179 977.7916810371419 455.9993040056571 1051.555599456125 293.0022854103788
1601 0.005 8.005000000000001 1 951.4892243565124 878.0361752413983 878.4640672644758 1081.622690321427 1085.356893753731 1089.218375222589 977.7985423344203 456.0501643666722 1051.555016219613 293.0022853999422
1602 0.005 8.01 1 951.5014995103494 878.0580677157942 878.4859698699557 1081.623635491031 1085.358723854605 1089.220864996716 977.8055104841329 456.1009597639242 1051.556516308028 293.0022854142279
1603 0.005 8.015000000000001 1 951.5131236352347 878.0799149710253 878.5078275285504 1081.622737089747 1085.356925292435 1089.218379380032 977.8123472268495 456.1516871117819 1051.555932876815 293.0022854038685
1604 0.005 8.02 1 951.5253512541792 878.1017212028752 878.5296438026786 1081.623680659021 1085.358753453049 1089.220868155265 977.8192889247928 456.2023495656076 1051.557431184352 293.0022854181237
1605 0.005 8.025 1 951.5369287111606 878.1234823671753 878.5514153100598 1081.622781487786 1085.356955051194 1089.218382667993 977.8260987583873 456.2529438911901 1051.556845651347 293.0022854076871
1606 0.005 8.029999999999999 1 951.5491102907441 878.1452027138893 878.5731456258573 1081.623726763396 1085.358785466835 1089.220872629684 977.8330134907857 456.3034734346296 1051.558343426499 293.0022854218831
1607 0.005 8.035 1 951.5606413543969 878.1668782416448 878.5948313998809 1081.622827786844 1085.356986050468 1089.218386149672 977.8397976325515 456.3539336133881 1051.557754587134 293.0022854114346
1608 0.005 8.040000000000001 1 951.5727755830947 878.1885131384958 878.616476175809 1081.623772456611 1085.358815512036 1089.220875850416 977.8466873140304 456.4043295593331 1051.559247527715 293.0022854256238
1609 0.005 8.045 1 951.5842600609875 878.2101033168697 878.6380765530459 1081.622873858586 1085.357017093888 1089.218389931412 977.8534456597195 456.4546583581247 1051.558658410755 293.0022854151543
1610 0.005 8.050000000000001 1 951.5963492154776 878.2316531398775 878.6596361688933 1081.623818413724 1085.358846398035 1089.220879500298 977.8603097722414 456.5049207379886 1051.560151483738 293.0022854293031
1611 0.005 8.055 1 951.6077887531449 878.2531585236217 878.6811516340392 1081.622920946673 1085.357048567232 1089.218394127466 977.8670436194703 456.5551166307682 1051.559562577327 293.002285418875
1612 0.005 8.06 1 951.6198317450136 878.2746236778352 878.7026264983033 1081.623862888705 1085.358875318217 1089.220882393628 977.8738819372537 456.6052488622298 1051.561053870698 293.0022854331066
1613 0.005 8.065 1 951.6312244928469 878.2960446919942 878.7240574603243 1081.622961976936 1085.357076258841 1089.21839669054 977.8805891332959 456.655317145918 1051.560458691865 293.0022854226881
1614 0.005 8.07 1 951.6432222447751 878.317425685492 878.7454480419727 1081.623907469387 1085.358906109868 1089.220886232784 977.8874018839412 456.7053206765893 1051.561949191173 293.0022854368627
1615 0.005 8.074999999999999 1 951.6545700924215 878.3387626386012 878.7667948741499 1081.623007822111 1085.357107119468 1089.218400600475 977.8940840964676 456.7552567371059 1051.56135527051 293.0022854263753
1616 0.005 8.08 1 951.6665199370243 878.3600596025732 878.7881014201649 1081.62395275912 1085.358937423333 1089.220890848557 977.9008698965545 456.8051287794871 1051.562840042498 293.0022854405672
1617 0.005 8.085000000000001 1 951.6778221790398 878.3813126982067 878.8093643791343 1081.623054021225 1085.357137611821 1089.218403158715 977.9075267667181 456.854933601535 1051.562244473072 293.0022854301069
1618 0.005 8.09 1 951.6897285923819 878.4025261130997 878.8305872979007 1081.623997263015 1085.358965883732 1089.220893084306 977.9142975837177 456.9046744533451 1051.563730859326 293.00228544429
1619 0.005 8.095000000000001 1 951.7009856954663 878.4236958517978 878.8517668226262 1081.623096936845 1085.357166526777 1089.218407141376 977.9209350715412 456.9543485451304 1051.563131563003 293.0022854338517
1620 0.005 8.1 1 951.7128461506416 878.4448261351671 878.8729065154147 1081.624042304463 1085.358997061863 1089.220897700482 977.927675277713 457.0039588859154 1051.564615751909 293.0022854480378
1621 0.005 8.105 1 951.7240585990371 878.4659129160515 878.8940030027101 1081.623144002602 1085.35719745175 1089.218410449088 977.934289399503 457.0535027088992 1051.564017916102 293.00228543763
1622 0.005 8.109999999999999 1 951.7358766676296 878.4869606415109 878.9150599859199 1081.624086902975 1085.359022242823 1089.22089765036 977.9409959463824 457.1029840212188 1051.565495663387 293.0022854518251
1623 0.005 8.115 1 951.7470400897911 878.5079651093641 878.936073996894 1081.623183007401 1085.357227216834 1089.218415069024 977.9475840457765 457.1523986614336 1051.564895023292 293.0022854414031
1624 0.005 8.120000000000001 1 951.7588155114527 878.5289305829632 878.9570486261227 1081.624132717725 1085.359054232329 1089.220902820038 977.9542649743898 457.2017499117989 1051.566376983561 293.0022854556272
1625 0.005 8.125 1 951.7699351160857 878.5498529193497 878.9779804404503 1081.623228892366 1085.357257487326 1089.218418417722 977.9608284858148 457.2510346061717 1051.565772297682 293.0022854452121
1626 0.005 8.130000000000001 1 951.7816665862448 878.5707364740941 878.998873067364 1081.624177754684 1085.35908363495 1089.220905515725 977.9674852713089 457.3002567929121 1051.567252154075 293.0022854594267
1627 0.005 8.135 1 951.7927414066741 878.5915770967213 879.0197230791491 1081.623272322727 1085.357285980773 1089.218421210113 977.9740240466963 457.3494129176534 1051.56664565404 293.0022854490045
1628 0.005 8.140000000000001 1 951.8044288079514 878.6123790733515 879.0405340642922 1081.624221435513 1085.359112641496 1089.220909030594 977.9806569110876 457.3985059312771 1051.568127481622 293.0022854631749
1629 0.005 8.145 1 951.8154586078646 878.6331383271578 879.0613026302212 1081.623315442765 1085.357315207732 1089.218425187443 977.9871718384604 457.4475331396239 1051.567515667607 293.0022854527251
1630 0.005 8.15 1 951.827100671076 878.6538591513694 879.0820323727025 1081.624263507616 1085.359140973652 1089.220911779944 977.9937796551881 457.496497579132 1051.568993173179 293.0022854669613
1631 0.005 8.154999999999999 1 951.8380879137858 878.6745373740287 879.1027198528873 1081.623359468958 1085.357344508733 1089.218428347511 978.0002689162629 457.5453964028629 1051.568386955423 293.0022854566532
1632 0.005 8.16 1 951.8496865385807 878.6951773980736 879.1233687154655 1081.624306687519 1085.359169543734 1089.220914747013 978.006851948056 457.5942330246926 1051.569861328881 293.0022854708869
1633 0.005 8.165000000000001 1 951.8606283252275 878.7157750763752 879.1439755335978 1081.623400012717 1085.357371449996 1089.218430825585 978.0133168260481 457.6430062471316 1051.569247617993 293.0022854604978
1634 0.005 8.17 1 951.8721821509471 878.736334613722 879.164543860642 1081.624350453604 1085.359199571269 1089.220919027377 978.0198715860951 457.6917161189421 1051.570721979741 293.0022854747065
1635 0.005 8.175000000000001 1 951.8830823463333 878.7568519745915 879.1850703165179 1081.623446621109 1085.357402967331 1089.218435358357 978.0263129439778 457.7403602234425 1051.570112389697 293.0022854642938
1636 0.005 8.18 1 951.8945937352588 878.7773314452435 879.205558491873 1081.624395774596 1085.359230051064 1089.220923298099 978.0328476707779 457.7889419085514 1051.571584591539 293.0022854784825
1637 0.005 8.185 1 951.9054491176383 878.7977688808029 879.2260049590359 1081.623488603417 1085.357430782769 1089.21843805194 978.0392639553783 457.837458697531 1051.570970233551 293.0022854680604
1638 0.005 8.19 1 951.9169175508134 878.8181686175109 879.2464133288362 1081.624436896313 1085.35925713759 1089.220925491498 978.0457743998674 457.8859133352399 1051.572439936204 293.0022854822097
1639 0.005 8.195 1 951.9277297041573 878.8385265040281 879.2667801736794 1081.623530815583 1085.357459569285 1089.21844193665 978.0521667268531 457.9343026569654 1051.571822538943 293.0022854717541
1640 0.005 8.199999999999999 1 951.9391552619032 878.8588468720694 879.2871091042294 1081.624480467191 1085.359287076675 1089.22092955456 978.0586535564764 457.9826301687764 1051.573291593704 293.0022854859338
1641 0.005 8.205 1 951.9497850027039 878.879103413528 879.3073835279572 1081.623533582227 1085.357472252008 1089.218437727875 978.0647896347926 458.0308949987806 1051.572623864831 293.0022854753275
1642 0.005 8.210000000000001 1 951.9611751378129 878.8993200736861 879.3276164971778 1081.624541479915 1085.359323941344 1089.220935041275 978.0712062615341 458.0791005821948 1051.57415021936 293.0022854895269
1643 0.005 8.215 1 951.9718072458394 878.9194918031181 879.3478042458914 1081.623580212569 1085.357498281206 1089.218440606822 978.0774447247319 458.1272379461864 1051.573474782973 293.0022854785748
1644 0.005 8.220000000000001 1 951.9831702367062 878.9396245791804 879.3679518265975 1081.624580311287 1085.359351075893 1089.220937904594 978.0838807835016 458.1753174278247 1051.574992584779 293.0022854924448
1645 0.005 8.225 1 951.9937665819762 878.9597131531856 879.3880551162288 1081.623621403076 1085.357526263549 1089.218442905479 978.0901119716185 458.2233300627571 1051.574317324793 293.0022854812842
1646 0.005 8.23 1 952.0050928793705 878.9797631623181 879.4081188122888 1081.624618453266 1085.359377734839 1089.220940998881 978.0965303363404 458.2712842964823 1051.575826279653 293.0022854950424
1647 0.005 8.234999999999999 1 952.0156503956717 878.9997694439313 879.4281388345246 1081.623662475438 1085.357553481003 1089.218445960323 978.1027398719712 458.3191721101823 1051.575153760032 293.0022854837655
1648 0.005 8.24 1 952.0269362488298 879.0197375920942 879.4481198122679 1081.624658725554 1085.359404285707 1089.220943693819 978.109136888616 458.3669998646453 1051.576662382568 293.0022854973752
1649 0.005 8.245000000000001 1 952.0375884617475 879.0396844924591 879.4680707351262 1081.623744622186 1085.357597674331 1089.218456057864 978.1155558759286 458.414761874199 1051.57603461888 293.0022854862839
1650 0.005 8.25 1 952.0488247582605 879.059596227717 879.4879868294956 1081.62468397505 1085.359424496433 1089.220944192797 978.1219766260516 458.4624643776114 1051.577487231343 293.0022854998671
1651 0.005 8.255000000000001 1 952.0593914525371 879.0794684544503 879.507864229288 1081.62378448042 1085.357629545474 1089.218460727432 978.1282497616151 458.5101020054318 1051.576869084236 293.0022854891642
1652 0.005 8.26 1 952.0705685263123 879.0993051176558 879.5277061087826 1081.624730080965 1085.35945411453 1089.220947860389 978.1346049831345 458.5576797330525 1051.578326028664 293.0022855032205
1653 0.005 8.265000000000001 1 952.0810812405057 879.1191021261271 879.5475090129303 1081.623825113386 1085.357655272653 1089.218463319275 978.1408395114809 458.6051941010356 1051.57769965851 293.0022854928653
1654 0.005 8.27 1 952.092208291861 879.1388635760112 879.5672762607431 1081.624771512065 1085.359482401599 1089.220951941684 978.147166322268 458.6526478080139 1051.57915310248 293.0022855072647
1655 0.005 8.275 1 952.1026757704922 879.1585854580243 879.5870044983114 1081.623868032435 1085.357684429676 1089.218467100202 978.1533754270449 458.7000377949908 1051.578527650971 293.0022854972376
1656 0.005 8.279999999999999 1 952.1137595088848 879.1782718505558 879.6066970562385 1081.624813762737 1085.359510480964 1089.220955061005 978.1596772625877 458.7473671164551 1051.579981773446 293.0022855120103
1657 0.005 8.285 1 952.1241851590049 879.1979187534074 879.6263506151288 1081.623910598288 1085.35771315427 1089.218470394184 978.1658627412679 458.7946324234072 1051.579356181205 293.0022855022333
1658 0.005 8.290000000000001 1 952.1352275482574 879.2175302891451 879.6459685522473 1081.624854518803 1085.359537481676 1089.220957907279 978.1721406107841 458.841837209319 1051.580806278551 293.0022855171665
1659 0.005 8.295 1 952.1456122277403 879.2371024193067 879.665547534265 1081.623950414631 1085.357739406115 1089.218472768439 978.1783018201232 458.8889811425391 1051.580176873924 293.0022855075869
1660 0.005 8.300000000000001 1 952.1566146662851 879.2566392931227 879.6850909676307 1081.624895181233 1085.359564694742 1089.220960675626 978.1845568503945 458.9360634307248 1051.581626163 293.0022855226142
1661 0.005 8.305 1 952.1669607155301 879.2761369674855 879.7045955828977 1081.623990994173 1085.357767031681 1089.218476570706 978.1906982558187 458.9830821382038 1051.580995449849 293.0022855130466
1662 0.005 8.31 1 952.1779248750729 879.2955994709093 879.7240647335638 1081.624936698799 1085.359592950991 1089.220964415608 978.1969316127111 459.0300405125455 1051.582444469468 293.0022855280014
1663 0.005 8.315 1 952.1882309375766 879.3150228173624 879.7434951251547 1081.624033251909 1085.357795321341 1089.218479906544 978.2030483324252 459.0769355006187 1051.581813440587 293.0022855182996
1664 0.005 8.32 1 952.1991543843219 879.3344111101734 879.7628901489833 1081.624976855977 1085.359619356732 1089.22096664319 978.2092567711547 459.1237684322103 1051.583259623375 293.0022855331069
1665 0.005 8.324999999999999 1 952.209419980559 879.3537603938428 879.7822465320578 1081.624073721759 1085.357822459349 1089.2184828657 978.2153505509664 459.1705400219597 1051.582625257915 293.00228552325
1666 0.005 8.33 1 952.220303285602 879.3730747629904 879.8015676735772 1081.625017939772 1085.359646656427 1089.220969639793 978.2215369420439 459.2172520188108 1051.584071576281 293.0022855378584
1667 0.005 8.335000000000001 1 952.2305279653984 879.3923502234618 879.8208502740279 1081.624113902289 1085.357848928243 1089.218485366851 978.2276078284533 459.2639012954162 1051.583434595683 293.0022855278065
1668 0.005 8.34 1 952.2413703494251 879.411590894876 879.8400977461005 1081.625057279012 1085.359673262154 1089.220972699733 978.2337712727085 459.3104910362545 1051.584875092605 293.0022855422072
1669 0.005 8.345000000000001 1 952.251553021319 879.4307928047101 879.859306813793 1081.624155582549 1085.3578772597 1089.218489179057 978.2398191169754 459.3570181992799 1051.584242704398 293.0022855319345
1670 0.005 8.35 1 952.2623548305432 879.4499600919979 879.8784808976349 1081.625097866816 1085.35969998647 1089.220975225673 978.2459599643724 459.4034862270016 1051.585682439351 293.0022855461449
1671 0.005 8.355 1 952.2724983080261 879.4690886972426 879.8976166752989 1081.624194370164 1085.357902836975 1089.218491269037 978.2519842238152 459.4498913003736 1051.585043919936 293.0022855357137
1672 0.005 8.359999999999999 1 952.2832600682133 879.4881827738238 879.9167175728064 1081.625137176266 1085.359726769339 1089.220978596391 978.2581011438468 459.4962394708879 1051.586484401409 293.0022855498312
1673 0.005 8.365 1 952.2933644011124 879.5072383581743 879.935780325892 1081.624233911474 1085.357929109173 1089.218493762519 978.2641028897647 459.5425247353261 1051.585846322784 293.0022855393156
1674 0.005 8.370000000000001 1 952.3040866258333 879.5262595864082 879.9548083498729 1081.625177145776 1085.359753561971 1089.220982071791 978.2701977494894 459.5887504244081 1051.587282326056 293.0022855533462
1675 0.005 8.375 1 952.314151573131 879.5452425062085 879.9737983959703 1081.624275098569 1085.357957040785 1089.218497752316 978.2761778355086 459.634914751196 1051.586642463966 293.0022855427073
1676 0.005 8.380000000000001 1 952.3248393310787 879.564191039006 879.9927537635133 1081.625220334146 1085.359782099813 1089.220985560828 978.2822505894658 459.6810198433051 1051.588081148378 293.0022855566558
1677 0.005 8.385 1 952.3348705671377 879.5831013198651 880.0116712247717 1081.624314219382 1085.357982125543 1089.218499371723 978.2882064638495 459.7270628235365 1051.587438281527 293.0022855459748
1678 0.005 8.390000000000001 1 952.3455095446069 879.6019776865917 880.0305543176491 1081.625259310489 1085.35980890661 1089.220989900823 978.2942584326365 459.7730470593269 1051.588873479653 293.0022855598525
1679 0.005 8.395 1 952.3554994108426 879.6208159513479 880.0493996723064 1081.624354334836 1085.358009984411 1089.218503438501 978.3001942664229 459.818969147051 1051.588227569008 293.002285549011
1680 0.005 8.4 1 952.3661090895743 879.6396201502215 880.0682106505632 1081.625298568168 1085.359834563653 1089.220991779053 978.3062221878754 459.8648332014488 1051.589662329537 293.0022855628508
1681 0.005 8.404999999999999 1 952.3760532265284 879.658386386211 880.0869840060561 1081.624395479015 1085.358037119939 1089.21850659483 978.3121326106763 459.9106357638539 1051.589018782522 293.0022855519915
1682 0.005 8.41 1 952.3866248213913 879.6771189267134 880.1057232465461 1081.625337964603 1085.359860003237 1089.220993825606 978.3181436016052 459.9563798091344 1051.590450353026 293.0022855656102
1683 0.005 8.415000000000001 1 952.3965292869224 879.6958135855932 880.1244249844925 1081.624432766996 1085.358062068787 1089.218509283252 978.3240307781687 460.0020625339922 1051.589802939961 293.0022855547285
1684 0.005 8.42 1 952.4070615437829 879.7144747055106 880.143092755543 1081.625375589046 1085.35988560957 1089.220996697773 978.3300192688063 460.0476869030557 1051.591236041432 293.0022855684508
1685 0.005 8.425000000000001 1 952.4169269034168 879.7330980963461 880.1617231775372 1081.624473862132 1085.358090233299 1089.218513157649 978.3358850888201 460.0932499463978 1051.590587541818 293.0022855576521
1686 0.005 8.43 1 952.4274216100936 879.7516883373661 880.1803199262361 1081.625414983002 1085.359910737254 1089.220998251645 978.3418546587097 460.1387559559768 1051.592017143524 293.002285571523
1687 0.005 8.435 1 952.4372475305053 879.7702410347922 880.1988795187956 1081.624510460334 1085.358114067414 1089.218515062946 978.3477000897742 460.1842005601883 1051.591365745569 293.0022855608324
1688 0.005 8.44 1 952.4477078924024 879.7887602986115 880.2174053715277 1081.625467801738 1085.359945676986 1089.221006475352 978.3536497483246 460.229586322598 1051.592804955315 293.0022855748268
1689 0.005 8.445 1 952.4574835289658 879.8072420583858 880.2358940950613 1081.624537324531 1085.358134387994 1089.218515594617 978.3594583998308 460.2749149584283 1051.592130638922 293.0022855642221
1690 0.005 8.449999999999999 1 952.4679079247053 879.8256907825368 880.2543493510574 1081.625507660096 1085.359972939665 1089.221009187399 978.3653902668113 460.3201841352862 1051.593576334059 293.0022855784238
1691 0.005 8.455 1 952.4776491393493 879.8441021192548 880.2727676182449 1081.624578579535 1085.358160338819 1089.218518418149 978.3711801986348 460.3653906090717 1051.592908857477 293.0022855679542
1692 0.005 8.460000000000001 1 952.4880357737412 879.8624805877531 880.2911525734645 1081.625545324478 1085.359997463448 1089.221011452596 978.3770914230929 460.4105402273855 1051.594351403635 293.0022855822497
1693 0.005 8.465 1 952.4977390065065 879.8808218661974 880.3095007139203 1081.624615963698 1085.358185875468 1089.21852189147 978.3828602453742 460.4556290064498 1051.593680261869 293.0022855719117
1694 0.005 8.470000000000001 1 952.5080870058537 879.8991303768114 880.3278156706486 1081.625583555637 1085.360024080406 1089.221014999786 978.3887491228434 460.5006622153376 1051.59512075425 293.0022855863105
1695 0.005 8.475 1 952.5177521291722 879.9174018477177 880.3460939632629 1081.624655404797 1085.358212419811 1089.21852485487 978.3944961258388 460.54563422264 1051.59444733486 293.0022855760914
1696 0.005 8.48 1 952.5280639160429 879.9356407250507 880.3643392330376 1081.625623657703 1085.360050376668 1089.221018126883 978.4003639545375 460.5905487061057 1051.595888989271 293.0022855905713
1697 0.005 8.484999999999999 1 952.5376909918017 879.9538427068738 880.3825479853717 1081.624692593654 1085.358236427379 1089.218526087087 978.4060901709463 460.6354028231242 1051.595214183464 293.0022855803757
1698 0.005 8.49 1 952.5479628516661 879.9720121663306 880.4007238180576 1081.625659360098 1085.360073795797 1089.22101985765 978.4119356356457 460.6801995942034 1051.596651634197 293.0022855949263
1699 0.005 8.495000000000001 1 952.5575526977163 879.9901448909269 880.418863282925 1081.624731783489 1085.358263071455 1089.218530403089 978.417637468688 460.7249361526648 1051.59597401683 293.0022855847934
1700 0.005 8.5 1 952.5677886308329 880.0082453560493 880.43697004708 1081.625699150267 1085.360100591034 1089.221023484311 978.4234634899584 460.7696159547649 1051.597411704781 293.0022855992711
1701 0.005 8.505000000000001 1 952.5773396251043 880.0263091189121 880.455040542147 1081.62476781788 1085.358288432324 1089.218533169741 978.4291367413749 460.814235822254 1051.59673244942 293.0022855891438
1702 0.005 8.51 1 952.5875332951586 880.0443409038852 880.4730785808365 1081.625741443492 1085.360126481541 1089.221026536353 978.4349603927016 460.858798922189 1051.598174628917 293.0022856036382
1703 0.005 8.515000000000001 1 952.597049828462 880.0623360233174 880.4910803846625 1081.624803491547 1085.358311921112 1089.218535229274 978.4406090281761 460.9033012246528 1051.597491066429 293.0022855934651
1704 0.005 8.52 1 952.6072069491954 880.0802993542151 880.5090499012056 1081.625778762883 1085.360152919375 1089.221030252462 978.4464088960588 460.9477518959131 1051.59892804613 293.0022856078832
1705 0.005 8.525 1 952.6166885961704 880.0982262012711 880.5269833560446 1081.624843503729 1085.358339184872 1089.218538589427 978.4520368174901 460.9921413036829 1051.598247128145 293.002285597694
1706 0.005 8.529999999999999 1 952.6268091921092 880.1161214225712 880.5448846858934 1081.625817317178 1085.360177846539 1089.221032977096 978.4578151686043 461.0364725412728 1051.599682695027 293.0022856120704
1707 0.005 8.535 1 952.6362526729572 880.1339803006972 880.562750106141 1081.624879900726 1085.358363312225 1089.218541252748 978.4634211439226 461.0807449959463 1051.598995095778 293.0022856017793
1708 0.005 8.540000000000001 1 952.6463364893191 880.1518075830445 880.5805834831721 1081.625854330301 1085.360203038533 1089.221036330566 978.4691773009953 461.1249603758866 1051.600427480312 293.0022856160626
1709 0.005 8.545 1 952.6557436977084 880.1695986852848 880.5983810940439 1081.624917362857 1085.358388539452 1089.218544005601 978.4747623276305 461.1691169818211 1051.599742686057 293.0022856057025
1710 0.005 8.550000000000001 1 952.6657904767491 880.1873584060228 880.6161468473407 1081.625891777821 1085.360228197929 1089.221039017067 978.4804978962374 461.2132168252892 1051.601176093977 293.0022856199032
1711 0.005 8.555 1 952.6751621577066 880.205082089949 880.6338769812078 1081.624955955836 1085.35841456045 1089.218547460128 978.4860626005719 461.2572578579386 1051.600489642964 293.0022856094033
1712 0.005 8.56 1 952.6851716553011 880.2227745378003 880.6515754042485 1081.625930491775 1085.360254063774 1089.221042537135 978.4917780061544 461.3012425106488 1051.601921744429 293.0022856235341
1713 0.005 8.565 1 952.6945184189805 880.2404313428281 880.6692385098729 1081.624991743269 1085.358438943551 1089.218549819527 978.4973273413837 461.345167241493 1051.601227225905 293.0022856130403
1714 0.005 8.57 1 952.7044931088535 880.2580568505073 880.6868698766269 1081.625966445606 1085.360279555065 1089.221045857064 978.5030134267827 461.38903706974 1051.602662693709 293.0022856271439
1715 0.005 8.575000000000001 1 952.7137952622937 880.2756468620174 880.7044661479868 1081.625029409801 1085.358463447483 1089.218552258178 978.5085433814577 461.4328476232179 1051.601969183561 293.0022856165807
1716 0.005 8.58 1 952.7237309410891 880.2932057638365 880.7220308528691 1081.626002585067 1085.360303145409 1089.221047753157 978.5142105362191 461.4766033571414 1051.603400246711 293.0022856306429
1717 0.005 8.585000000000001 1 952.7329956652331 880.3107292770203 880.7395605855521 1081.625066082255 1085.358488250475 1089.218555247355 978.5197210317464 461.5202997967421 1051.602706425251 293.0022856200419
1718 0.005 8.59 1 952.7428945217433 880.3282217512059 880.7570588578127 1081.626038879202 1085.360327166405 1089.2210501623 978.525370099976 461.5639403716471 1051.604135021304 293.0022856340944
1719 0.005 8.595000000000001 1 952.7521225526671 880.3456788096721 880.7745221914498 1081.625102039505 1085.358512172019 1089.218557466157 978.5308591381363 461.6075229123509 1051.603438094109 293.0022856235572
1720 0.005 8.6 1 952.7619845434192 880.3631049858169 880.7919541845195 1081.626074192443 1085.360349038541 1089.221050364838 978.5364844651342 461.6510499192526 1051.6048657472 293.0022856376794
1721 0.005 8.605 1 952.7711771755332 880.3804963256118 880.8093516194372 1081.625136860042 1085.35853582648 1089.218560404451 978.5419554475145 461.6945195322306 1051.604167008358 293.0022856271005
1722 0.005 8.609999999999999 1 952.7810044800469 880.3978569698218 880.8267179178828 1081.626110064495 1085.360373440192 1089.22105367743 978.5475624286939 461.7379334443491 1051.605595057052 293.0022856412101
1723 0.005 8.615 1 952.7901616443949 880.415182706513 880.8440497078445 1081.625174330057 1085.358561114267 1089.21856391698 978.5530129780926 461.781289705102 1051.60489788739 293.0022856306878
1724 0.005 8.620000000000001 1 952.7999532486755 880.4324778896528 880.8613504976051 1081.626147491225 1085.360398458183 1089.221056324449 978.5585998412278 461.8245904739803 1051.606322960658 293.0022856448477
1725 0.005 8.625 1 952.8090751705416 880.4497383176977 880.8786169240191 1081.625209527987 1085.358583507583 1089.218565012346 978.5640298249908 461.8678345305154 1051.605623576739 293.0022856344111
1726 0.005 8.630000000000001 1 952.8188256350411 880.4669683861018 880.8958525881482 1081.62618460234 1085.360421677739 1089.221058924812 978.5696059250995 461.9110229367185 1051.607048397389 293.0022856485853
1727 0.005 8.635 1 952.8279078996683 880.4841635119275 880.9130537143812 1081.625247139273 1085.358609454447 1089.218568858592 978.5750089619947 461.9541534599564 1051.606349694923 293.0022856381781
1728 0.005 8.640000000000001 1 952.8376292725967 880.5013286735184 880.9302244100668 1081.626220894638 1085.3604464029 1089.22106165917 978.5805640277193 461.9972288649961 1051.607769739087 293.0022856524214
1729 0.005 8.645 1 952.8466779833132 880.5184590134825 880.9473607021835 1081.625283405272 1085.358633279753 1089.218571042686 978.5859464551572 462.0402471594018 1051.607069588417 293.0022856420507
1730 0.005 8.65 1 952.8563658585629 880.5355595701396 880.9644667265436 1081.626256908749 1085.360469638546 1089.221064091613 978.5914820267849 462.0832106446691 1051.608489631738 293.0022856562905
1731 0.005 8.654999999999999 1 952.8653805523176 880.5526254520172 880.9815384972951 1081.625320114931 1085.358657890504 1089.218574322384 978.5968450046481 462.1261171053296 1051.607788437672 293.0022856459767
1732 0.005 8.66 1 952.8750326608819 880.5696616776846 880.9985801321768 1081.626290892533 1085.360492033497 1089.221065140434 978.6023604720344 462.1689686419973 1051.609203823785 293.0022856602756
1733 0.005 8.665000000000001 1 952.8840118378691 880.5866633677907 881.0155876546934 1081.625353991635 1085.358680684919 1089.218576241238 978.6077030257447 462.2117632731756 1051.608501546862 293.002285649956
1734 0.005 8.67 1 952.8936290853611 880.603635527252 881.0325651825046 1081.626325726701 1085.360516012955 1089.221068660163 978.6131981914619 462.2545032206198 1051.609917105109 293.0022856642534
1735 0.005 8.675000000000001 1 952.9025733894051 880.6205732902536 881.0495087305853 1081.625390414509 1085.358705240877 1089.218579517559 978.6185209762598 462.2971867514953 1051.609213621965 293.0022856539159
1736 0.005 8.68 1 952.9121572694671 880.6374816837504 881.0664224335891 1081.626363035733 1085.360540422456 1089.221071432195 978.6239966198432 462.3398155567573 1051.610631568742 293.0022856681609
1737 0.005 8.685 1 952.921066696427 880.6543558018661 881.0833022920131 1081.625425124215 1085.358727903658 1089.218581815292 978.629299932146 462.382387659335 1051.609924417179 293.0022856577756
1738 0.005 8.69 1 952.9306153575928 880.6712007081851 881.100152452732 1081.626398981967 1085.360565351633 1089.221075367306 978.6347565739735 462.4249022480012 1051.611338978812 293.0022856720122
1739 0.005 8.695 1 952.939492575612 880.6880114812357 881.1169689102857 1081.625462158401 1085.358752987328 1089.218584912975 978.6400407651714 462.4673614304959 1051.610634102476 293.0022856616201
1740 0.005 8.700000000000001 1 952.9490061390984 880.7047930775628 881.1337557470274 1081.626433201165 1085.360587159186 1089.221076382953 978.6454774099778 462.5097666221317 1051.612044254282 293.0022856758754
1741 0.005 8.705 1 952.9578481461897 880.7215407339203 881.1505090438105 1081.625496535886 1085.35877603017 1089.218587399891 978.6507423511509 462.5521164787608 1051.611337321272 293.0022856654655
1742 0.005 8.710000000000001 1 952.9673288131854 880.7382595020288 881.1672329439435 1081.626468866503 1085.360611149871 1089.221079476086 978.656161017561 462.5944105411047 1051.612749718733 293.0022856797113
1743 0.005 8.715 1 952.9761527713201 880.7549442942264 881.1839233700316 1081.625529935184 1085.358798486036 1089.218589694477 978.6614041564035 462.6366496901227 1051.612038069258 293.0022856692603
1744 0.005 8.720000000000001 1 952.9855998266556 880.7716002422068 881.2005844359688 1081.62650372943 1085.360634458756 1089.221082033174 978.6668034446084 462.6788362348062 1051.613452820822 293.002285683499
1745 0.005 8.725 1 952.9943802538131 880.7882225778433 881.2172123075317 1081.625566995142 1085.358823774876 1089.218593684868 978.6720288021645 462.7209669759494 1051.612745449709 293.0022856730946
1746 0.005 8.73 1 953.0037889356975 880.8048161387096 881.2338109319902 1081.626538862286 1085.360658083841 1089.221084709785 978.6774084919971 462.7630440163393 1051.614153908225 293.0022856873175
1747 0.005 8.734999999999999 1 953.0125331659956 880.821376227295 881.2503765012276 1081.625602157283 1085.358846860797 1089.218595699626 978.6826150660903 462.8050653261466 1051.61344393853 293.0022856769243
1748 0.005 8.74 1 953.0219073048727 880.8379076837779 881.266912968194 1081.626573297166 1085.360680610755 1089.221086556075 978.687975930072 462.8470330653273 1051.614852845368 293.0022856911187
1749 0.005 8.745000000000001 1 953.0306169254264 880.8544058065934 881.2834165156692 1081.625635544916 1085.358869136243 1089.218597824709 978.6931640649542 462.8889450804789 1051.61413914283 293.0022856807201
1750 0.005 8.75 1 953.0399572752037 880.8708754383355 881.2998911007742 1081.626607943125 1085.360703862571 1089.221089231954 978.6985058326737 462.9308035902749 1051.615548298935 293.0022856949281
1751 0.005 8.755000000000001 1 953.0486330927693 880.8873118414657 881.316332884868 1081.625670318002 1085.358892260656 1089.218600651023 978.703674091929 462.972606542662 1051.614833108876 293.0022856844909
1752 0.005 8.76 1 953.0579403805563 880.9037198908441 881.3327458450854 1081.626643611489 1085.360728150196 1089.221092696593 978.7089979809208 463.0143560659087 1051.61624053308 293.0022856986944
1753 0.005 8.765000000000001 1 953.0665824284972 880.9200949090982 881.3491261728176 1081.625703815204 1085.358914373544 1089.218602423716 978.7141475803764 463.0560503992401 1051.615525442445 293.0022856882687
1754 0.005 8.77 1 953.075855807757 880.9364417120983 881.3654778163689 1081.626676343758 1085.360749832739 1089.221094671566 978.7194518185895 463.0976915054813 1051.616931019069 293.0022857025314
1755 0.005 8.775 1 953.0844655545836 880.9527555904251 881.3817969529352 1081.62573902171 1085.358938132638 1089.218605418286 978.724583003004 463.1392772845348 1051.616217062789 293.0022856921608
1756 0.005 8.779999999999999 1 953.0937056807892 880.9690413466662 881.3980875187744 1081.626711239568 1085.36077321489 1089.221097279234 978.7298681787836 463.1808112410624 1051.617620318467 293.0022857063931
1757 0.005 8.785 1 953.1022818683397 880.9852943022187 881.4143456992675 1081.625772694866 1085.35896052306 1089.218607441248 978.7349801335314 463.2222899028539 1051.616901965838 293.0022856960191
1758 0.005 8.790000000000001 1 953.1114887008099 881.0015193084279 881.4305754597262 1081.62674383479 1085.360794160607 1089.22109848766 978.7402459453842 463.2637153572834 1051.618305277264 293.0022857102874
1759 0.005 8.795 1 953.1200319060955 881.0177116507856 881.4467729744902 1081.625805780762 1085.358982605293 1089.21860992083 978.7453391463908 463.3050858921012 1051.617586048391 293.002285699902
1760 0.005 8.800000000000001 1 953.1292062054561 881.0338761819852 881.4629422057596 1081.626777460094 1085.36081720526 1089.221101772144 978.750587110849 463.3464035135469 1051.618986114524 293.0022857141261
1761 0.005 8.805 1 953.1377165380844 881.0500082372881 881.4790793547303 1081.625839599782 1085.359005474787 1089.218612666272 978.755662455224 463.3876682234389 1051.618264037493 293.0022857037538
1762 0.005 8.81 1 953.1468583111199 881.0661126192313 881.4951883667726 1081.626812771847 1085.360841250165 1089.22110480029 978.7608929678897 463.4288795654062 1051.619664083202 293.0022857179614
1763 0.005 8.815 1 953.1553361693788 881.0821846193049 881.5112654152623 1081.625873722542 1085.359028067528 1089.21861525241 978.765949571763 463.4700359950774 1051.618944147072 293.0022857075298
1764 0.005 8.82 1 953.1644455071873 881.098229079947 881.5273144534002 1081.626847311284 1085.360864579005 1089.221108140404 978.7711607846239 463.511139716221 1051.620345629342 293.002285721726
1765 0.005 8.825000000000001 1 953.1728908666448 881.1142413574433 881.5433317033185 1081.62590940968 1085.359052587167 1089.218618564254 978.7761993853246 463.5521889751157 1051.619623713217 293.0022857113293
1766 0.005 8.83 1 953.1819641457038 881.1302262072505 881.5593210704276 1081.626881211708 1085.360886536682 1089.221109455351 978.7813935609369 463.5931858230269 1051.621018765666 293.0022857255595
1767 0.005 8.835000000000001 1 953.1903789444269 881.1461789559945 881.5752787513397 1081.625942808455 1085.359074143416 1089.218620321882 978.7864147790796 463.6341284093085 1051.620296041177 293.0022857151498
1768 0.005 8.84 1 953.199420646767 881.1621044078931 881.5912086758756 1081.626913842656 1085.360908702397 1089.221112689181 978.7915898226172 463.6750184894907 1051.621689167536 293.0022857293713
1769 0.005 8.845000000000001 1 953.2078033075146 881.1779978909353 881.6071070496739 1081.625975644532 1085.359096297218 1089.218623026244 978.7965919926344 463.7158545963577 1051.6209651945 293.0022857189356
1770 0.005 8.85 1 953.2168136870756 881.1938642127169 881.6229777988439 1081.62694821653 1085.360931695637 1089.221115034802 978.8017484160357 463.7566386142983 1051.622361668727 293.0022857330784
1771 0.005 8.855 1 953.2251646845426 881.2096987051304 881.6388171295447 1081.626008754063 1085.359118292894 1089.218625115806 978.8067325476471 463.7973682523375 1051.621634563333 293.0022857226647
1772 0.005 8.859999999999999 1 953.2341425593187 881.2255061611711 881.6546289663282 1081.626980606242 1085.360953648576 1089.221117623796 978.8118709618744 463.8380460670041 1051.623027503139 293.0022857368982
1773 0.005 8.865 1 953.2424611259179 881.2412819044231 881.670409503312 1081.62604178113 1085.359140515235 1089.218627591038 978.8168365971588 463.8786702024239 1051.622300903892 293.0022857265159
1774 0.005 8.870000000000001 1 953.2514078516357 881.2570307431305 881.6861626792916 1081.627014476699 1085.360975877059 1089.221120002236 978.8219568939583 463.9192426377732 1051.623694926138 293.002285740695
1775 0.005 8.875 1 953.2596952015397 881.2727479956026 881.7018846838507 1081.626074600391 1085.35916178714 1089.218629571681 978.8269044875644 463.9597613670085 1051.622967642676 293.002285730254
1776 0.005 8.880000000000001 1 953.2686089914654 881.2884384600683 881.7175794442915 1081.627046425638 1085.360997455503 1089.221122187349 978.8320062227513 464.000228301975 1051.624357905919 293.0022857443901
1777 0.005 8.885 1 953.276864624402 881.3040975310727 881.7332431979343 1081.626108708105 1085.359185547934 1089.218632973555 978.8369365768821 464.0406423898731 1051.623630280209 293.002285733955
1778 0.005 8.890000000000001 1 953.285747166922 881.319729949271 881.7488798454002 1081.627081072312 1085.361020737444 1089.22112549416 978.842021729053 464.0810022619471 1051.625019035708 293.0022857481621
1779 0.005 8.895 1 953.2939710756334 881.3353309906862 881.7644855553854 1081.626142483328 1085.359207526728 1089.21863504165 978.8469340006195 464.1213098250705 1051.624288758923 293.0022857377332
1780 0.005 8.9 1 953.3028220946927 881.3509055205535 881.7800642855832 1081.627112754675 1085.361041213434 1089.22112666951 978.8520005967501 464.1615661090783 1051.625675804119 293.0022857519144
1781 0.005 8.904999999999999 1 953.3110147528638 881.3664488452348 881.7956122295043 1081.626174189699 1085.35922867884 1089.218637358176 978.8568947192842 464.2017698000831 1051.624945560177 293.00228574152
1782 0.005 8.91 1 953.3198336169635 881.3819657111691 881.8111332757807 1081.627144353044 1085.361062616731 1089.221129531708 978.8619433090819 464.2419223061214 1051.626331480616 293.0022857557203
1783 0.005 8.915000000000001 1 953.3279940479125 881.3974514101068 881.8266236054308 1081.626207072974 1085.359250589813 1089.218639889571 978.8668220596696 464.2820218892404 1051.625601262537 293.0022857452828
1784 0.005 8.92 1 953.3367808568067 881.4129109398377 881.8420872429447 1081.627178363146 1085.36108524783 1089.221132339942 978.8718542299852 464.3220720443834 1051.626986257709 293.0022857595027
1785 0.005 8.925000000000001 1 953.3449111959378 881.4283395266989 881.8575203530975 1081.62623870236 1085.359271521536 1089.218641608857 978.876714915056 464.3620686937307 1051.62625008593 293.0022857490802
1786 0.005 8.93 1 953.3536685670498 881.4437421037272 881.8729269350945 1081.627211858799 1085.361107588625 1089.221135015918 978.8817293258031 464.4020149181275 1051.627637161816 293.0022857632938
1787 0.005 8.935 1 953.3617680233814 881.4591138917693 881.8883031410239 1081.626270119796 1085.359292909527 1089.218644221414 978.8865713702953 464.4419082950369 1051.626901249381 293.0022857528695
1788 0.005 8.94 1 953.3704940440108 881.4744596411521 881.9036528721699 1081.627244428434 1085.361129366963 1089.22113690484 978.8915670376575 464.4817509795107 1051.628286909396 293.0022857670733
1789 0.005 8.945 1 953.3785628354274 881.4897747136372 881.9189723386398 1081.626301241529 1085.359313128425 1089.218645589596 978.8963909131943 464.5215409191067 1051.627548169791 293.0022857566391
1790 0.005 8.950000000000001 1 953.3872582577737 881.5050638903364 881.9342654561585 1081.627276784846 1085.361151284751 1089.221140304054 978.9013692403253 464.5612800321025 1051.62893302416 293.0022857708665
1791 0.005 8.955 1 953.3952963076988 881.5203225215532 881.9495284391379 1081.62633451429 1085.359335338568 1089.218648842201 978.9061793958269 464.6009666133051 1051.62819450544 293.0022857603914
1792 0.005 8.960000000000001 1 953.4039613217097 881.5355553765123 881.9647651936976 1081.627307114156 1085.361171532123 1089.221142397783 978.9111407423341 464.6406028949718 1051.629577616166 293.0022857745522
1793 0.005 8.965 1 953.4119688009368 881.5507577917765 881.9799719250534 1081.62636749441 1085.359358125733 1089.218651812354 978.915931983085 464.6801866929445 1051.628838311226 293.0022857641175
1794 0.005 8.970000000000001 1 953.4206035149896 881.5659345522255 881.995152549733 1081.627341652586 1085.361194539432 1089.221145287327 978.920876606392 464.719720054646 1051.630220331406 293.0022857783485
1795 0.005 8.975 1 953.4285798761936 881.5810809948645 882.010303269568 1081.62639753356 1085.359377163644 1089.21865243402 978.925650134525 464.7592011568107 1051.629475916844 293.0022857679124
1796 0.005 8.98 1 953.4371838261007 881.5962019271068 882.0254280155241 1081.627372961529 1085.361215769787 1089.221147458681 978.9305740978438 464.7986319803379 1051.630859379098 293.0022857820965
1797 0.005 8.984999999999999 1 953.4451306874699 881.6112926618572 882.0405229815283 1081.626430560303 1085.359399429246 1089.218655818841 978.9353280024962 464.8380100059791 1051.630116796689 293.0022857717033
1798 0.005 8.99 1 953.4537040400119 881.6263580023898 882.0555920930418 1081.627403871222 1085.361235733516 1089.221149456591 978.9402366615975 464.8773383577598 1051.631494621848 293.0022857859491
1799 0.005 8.995000000000001 1 953.4616201338422 881.641393276644 882.070631548073 1081.62646183825 1085.359420912788 1089.218658337324 978.9449749489664 464.9166149601197 1051.630750280809 293.0022857754814
1800 0.005 9 1 953.4701629656386 881.6564032570669 882.0856452612873 1081.627433912712 1085.361255876768 1089.221151012506 978.9498667806181 464.9558417902978 1051.632127156115 293.002285789675
1801 0.005 9.005000000000001 1 953.4780486290703 881.6713832950392 882.100629437478 1081.626491673603 1085.359440954412 1089.218660213308 978.9545871818779 464.9950169217817 1051.631382894887 293.0022857792457
1802 0.005 9.01 1 953.486561862077 881.686338125377 882.1155879748908 1081.627467176184 1085.36127853162 1089.22115454405 978.9594621789627 465.0341420344312 1051.632761694856 293.0022857934388
1803 0.005 9.015000000000001 1 953.4944179745303 881.7012631305206 882.1305170914852 1081.626524145059 1085.359462184792 1089.218662531338 978.9641641766677 465.07321556916 1051.632013439473 293.0022857829871
1804 0.005 9.02 1 953.5029012437584 881.7161630351678 882.1454206778546 1081.627498688687 1085.361299510865 1089.221156497606 978.9690203492912 465.1122404797159 1051.633389294942 293.0022857972047
1805 0.005 9.025 1 953.5107287759613 881.7310332281897 882.1602949563076 1081.626556013629 1085.359482970067 1089.218664438029 978.9737057369447 465.1512132264205 1051.632645574147 293.0022857867978
1806 0.005 9.029999999999999 1 953.5191818021991 881.7458784761632 882.1751438368678 1081.627529090907 1085.361319931391 1089.221158767853 978.9785456219231 465.1901366030404 1051.634019470587 293.0022858010307
1807 0.005 9.035 1 953.5269788307403 881.7606941500676 882.189963541137 1081.626587316423 1085.359504143523 1089.21866688401 978.9832155015868 465.2290058315105 1051.633271692238 293.0022857906713
1808 0.005 9.040000000000001 1 953.5354027030207 881.7754849880243 882.204757963047 1081.627559604299 1085.361339585054 1089.221159985309 978.9880392267963 465.2678268401398 1051.634644468828 293.0022858049168
1809 0.005 9.045 1 953.543169513796 881.7902463616422 882.2195233266392 1081.626617302593 1085.359524304273 1089.218668931002 978.9926925755653 465.306596973433 1051.633894505848 293.0022857944891
1810 0.005 9.050000000000001 1 953.5515637625484 881.8049830097939 882.2342635190794 1081.627590658288 1085.361360610138 1089.221162777407 978.9974997643445 465.3453178701734 1051.635267755607 293.002285808734
1811 0.005 9.055 1 953.5593020667549 881.8196903047744 882.2489747679427 1081.626648435654 1085.359545024271 1089.218671232493 979.0021364089428 465.383987915041 1051.634519823197 293.0022857983119
1812 0.005 9.06 1 953.567667329934 881.8343730095879 882.2636609717275 1081.627622093137 1085.361381577263 1089.221165193062 979.0069270937111 465.4226094409764 1051.635891960471 293.0022858125702
1813 0.005 9.065 1 953.575375996135 881.8490264774119 882.2783183488036 1081.62667926209 1085.359565391767 1089.218673466052 979.0115473806184 465.4611800188681 1051.635140137124 293.002285802118
1814 0.005 9.07 1 953.5837112102433 881.8636554574159 882.2929507915418 1081.627652417415 1085.361402082077 1089.221167880263 979.0163217052695 465.4997018722366 1051.636507343337 293.0022858163858
1815 0.005 9.075000000000001 1 953.5913905703592 881.8782553066984 882.3075545133664 1081.626709413942 1085.359586073221 1089.218676462822 979.0209250952785 465.5381728977147 1051.635754084029 293.0022858059467
1816 0.005 9.08 1 953.5996972817426 881.892830801146 882.3221334272009 1081.627683351288 1085.361422872531 1089.221170292476 979.0256830901845 465.5765952973188 1051.637123876858 293.0022858202108
1817 0.005 9.085000000000001 1 953.6073470582547 881.9073772787444 882.3366837369156 1081.626739536098 1085.359605829194 1089.21867829678 979.0302692697434 465.6149669486607 1051.636371271538 293.0022858097323
1818 0.005 9.09 1 953.6156248751962 881.9218995112931 882.3512093513939 1081.627715086765 1085.361444521465 1089.221173659206 979.0350106606725 465.6532901289546 1051.637741087563 293.0022858239473
1819 0.005 9.095000000000001 1 953.6232462266676 881.9363928599133 882.365706485831 1081.626770543488 1085.359626411548 1089.218680456779 979.0395813884293 465.6915626795277 1051.636984210399 293.0022858135183
1820 0.005 9.1 1 953.6314942300647 881.9508616867003 882.3801788200637 1081.627746079313 1085.361465335262 1089.221176018862 979.04430398964 465.7297859875302 1051.638351560726 293.0022858277566
1821 0.005 9.105 1 953.6390864117895 881.9653016662955 882.3946226982845 1081.626802891325 1085.359648170433 1089.218683128012 979.0488566607911 465.7679588735851 1051.637596143879 293.0022858173159
1822 0.005 9.109999999999999 1 953.6473063542855 881.9797175682609 882.4090420390241 1081.627777464346 1085.361485612365 1089.221177532488 979.0535646136846 465.8060835925983 1051.638964598231 293.0022858315465
1823 0.005 9.115 1 953.6548700264398 881.994104734339 882.4234330527045 1081.626834020481 1085.359668664248 1089.218685624496 979.0581013359338 465.8441581912364 1051.638209039555 293.002285821156
1824 0.005 9.120000000000001 1 953.6630610267424 882.0084679580947 882.4377996583385 1081.627806585094 1085.361504743585 1089.221179450536 979.0627929520014 465.8821849338173 1051.639572491114 293.0022858353954
1825 0.005 9.125 1 953.6705940490447 882.0228025734077 882.4521380531128 1081.626864472005 1085.359688311957 1089.218687382874 979.0673157459925 465.9201614202086 1051.638816310258 293.0022858249258
1826 0.005 9.130000000000001 1 953.6787594753379 882.0371133539649 882.4664521471459 1081.62783106242 1085.361522173346 1089.22118047075 979.0719863416853 465.9580904593921 1051.640173664764 293.0022858391533
1827 0.005 9.135 1 953.6862624294112 882.0513956491211 882.4807381707205 1081.62689342253 1085.359708566334 1089.218691064535 979.0764923200949 465.9959688660367 1051.639418334149 293.0022858287402
1828 0.005 9.140000000000001 1 953.6943998413004 882.0656542170119 882.4950000103428 1081.627863135195 1085.361544401353 1089.221184480264 979.0811478980125 466.0338000718223 1051.640775405207 293.0022858429321
1829 0.005 9.145 1 953.7018739450991 882.0798844232861 882.5092338994684 1081.626925188128 1085.359729496142 1089.218692723398 979.0856390861977 466.0715811202805 1051.64001818813 293.0022858325014
1830 0.005 9.15 1 953.709983280762 882.0940910341329 882.5234437267782 1081.62789338288 1085.361563710046 1089.221185289145 979.090279549124 466.1093135805876 1051.641375849144 293.0022858467257
1831 0.005 9.154999999999999 1 953.7174295394952 882.1082694181355 882.5376257361007 1081.626955465058 1085.359749779512 1089.218695688439 979.0947554197414 466.14699644004 1051.640619830687 293.0022858362768
1832 0.005 9.16 1 953.7255115550942 882.1224242870268 882.5517837817355 1081.627922276728 1085.36158273975 1089.221186931161 979.099380190366 466.1846315638164 1051.641976937635 293.0022858504755
1833 0.005 9.165000000000001 1 953.7329284280862 882.1365510176072 882.5659141044725 1081.62698300322 1085.359768284668 1089.218697032584 979.1038381349445 466.2222178304702 1051.641218704505 293.0022858400186
1834 0.005 9.17 1 953.7409820070105 882.1506543825233 882.580020595465 1081.627952104863 1085.36160328121 1089.221189993002 979.1084468983973 466.2597564867381 1051.642573476139 293.0022858542709
1835 0.005 9.175000000000001 1 953.7483716006591 882.1647297335386 882.5940994865821 1081.627013845674 1085.359788762876 1089.21869958341 979.112889954452 466.29724545754 1051.641813065895 293.0022858438016
1836 0.005 9.18 1 953.7563972400046 882.1787817786551 882.608154629903 1081.62798180362 1085.361622642709 1089.221191661512 979.1174825905476 466.3346875882025 1051.643166812358 293.0022858579991
1837 0.005 9.185 1 953.7637536951303 882.1928058299003 882.6221822303098 1081.627043375122 1085.359808421906 1089.218702185653 979.121953598001 466.372080057725 1051.64240583629 293.002285847553
1838 0.005 9.19 1 953.771751558175 882.2068067336793 882.6361862140778 1081.628012147211 1085.361643285439 1089.221194190339 979.1265526697431 466.4094253051807 1051.643759398446 293.0022858617434
1839 0.005 9.195 1 953.7790831551739 882.2207798223154 882.6501627940634 1081.627072276479 1085.359827504594 1089.218703514582 979.1309742399447 466.4467212230176 1051.642996675811 293.0022858513287
1840 0.005 9.200000000000001 1 953.7870539013212 882.2347299796626 882.6641159321076 1081.628040942137 1085.361662612427 1089.221196462748 979.1355405409835 466.4839700968693 1051.644350757644 293.002285865508
1841 0.005 9.205 1 953.7943588974101 882.2486524437543 882.6780418018201 1081.627102314106 1085.359847671056 1089.218706077591 979.1399375679955 466.5211694879752 1051.643587423583 293.002285855105
1842 0.005 9.210000000000001 1 953.8023002455307 882.2625520081026 882.6919443056555 1081.62807020815 1085.361681543748 1089.221198406644 979.1444839505074 466.5583223484927 1051.644939030115 293.0022858693028
1843 0.005 9.215 1 953.8095772626079 882.276423995731 882.7058196562519 1081.627132231514 1085.359867697687 1089.218708609301 979.1488640923898 466.5954227028309 1051.64417747487 293.0022858588645
1844 0.005 9.220000000000001 1 953.8174939667759 882.2902732015021 882.7196717536902 1081.628101117155 1085.361702611701 1089.221201785023 979.1533951013736 466.6324794472478 1051.645528746452 293.0022858730051
1845 0.005 9.225 1 953.8247431221884 882.3040949487382 882.7334968131896 1081.627160692051 1085.35988638741 1089.218709907242 979.1577593576319 466.6694871879162 1051.644761931213 293.0022858625616
1846 0.005 9.23 1 953.8326315068739 882.3178939871256 882.7472987157165 1081.628128287102 1085.36172103906 1089.221203307868 979.1622717171637 466.7064481903874 1051.646111745771 293.002285876775
1847 0.005 9.234999999999999 1 953.8398543887484 882.3316656986734 882.7610736995089 1081.627190991606 1085.359907145932 1089.218712724202 979.1666205461182 466.7433608816012 1051.645346900572 293.0022858663368
1848 0.005 9.24 1 953.8477155278222 882.3454147864853 882.7748256184716 1081.628156808457 1085.361739228289 1089.221204945979 979.1711187184997 466.7802316388685 1051.646693436493 293.0022858805672
1849 0.005 9.245000000000001 1 953.8549115221972 882.3591366550214 882.7885507258176 1081.627219334372 1085.359926219515 1089.218715492984 979.175452623353 466.8170500030503 1051.645925374297 293.0022858700908
1850 0.005 9.25 1 953.862746237197 882.3728360431689 882.8022528946718 1081.628187235321 1085.361760030186 1089.221207948484 979.1799365064289 466.853821852283 1051.647272140856 293.0022858842642
1851 0.005 9.255000000000001 1 953.8699153687155 882.3865083389676 882.8159283768632 1081.627248803515 1085.359945348729 1089.21871681135 979.18425547837 466.8905452892744 1051.646506841717 293.0022858737358
1852 0.005 9.26 1 953.8777227147301 882.4001582598298 882.8295810276608 1081.628215179403 1085.361778515304 1089.221209704392 979.1887239952041 466.9272223325478 1051.647851479786 293.002285887915
1853 0.005 9.265000000000001 1 953.8848646130218 882.413781171364 882.8432070900125 1081.627276067499 1085.359963735607 1089.21871873012 979.1930275628632 466.9638510493828 1051.647082838291 293.0022858773941
1854 0.005 9.27 1 953.8926460911372 882.4273818231463 882.8568104338093 1081.628246055811 1085.361800123724 1089.221213492109 979.197480921271 467.0004335245063 1051.648429053843 293.0022858915929
1855 0.005 9.275 1 953.899761661987 882.4409555640062 882.8703872887905 1081.627304876237 1085.359981693148 1089.218718983368 979.201768689851 467.036968403068 1051.647657217905 293.0022858810919
1856 0.005 9.279999999999999 1 953.9075155402433 882.4545071467157 882.8839415261335 1081.628271541472 1085.361816244319 1089.221213567774 979.2062060835361 467.0734589818983 1051.648999818067 293.0022858952811
1857 0.005 9.285 1 953.9146045019754 882.468031975287 882.8974694115761 1081.627333191462 1085.360001972279 1089.218722930731 979.2104789654556 467.1099008096272 1051.64823126437 293.0022858848287
1858 0.005 9.290000000000001 1 953.9223321336885 882.4815347239157 882.9109747770881 1081.628300459721 1085.361835925902 1089.221216232507 979.2149012084238 467.1462961652921 1051.649574881195 293.0022858990569
1859 0.005 9.295 1 953.9293936722474 882.4950107364143 882.924453844696 1081.627361408539 1085.360020270646 1089.2187246477 979.2191585196849 467.182643209943 1051.648801328236 293.002285888572
1860 0.005 9.300000000000001 1 953.9370941901741 882.5084647918169 882.9379104961641 1081.628328674061 1085.36185463402 1089.221217955558 979.2235657485877 467.2189443916858 1051.650142387281 293.0022859027542
1861 0.005 9.305 1 953.944130050863 882.5218922513251 882.9513409741696 1081.627389706324 1085.360039340897 1089.218726781784 979.2278080460949 467.2551974660729 1051.649369541509 293.0022858922731
1862 0.005 9.31 1 953.9518047357826 882.5352979298262 882.9647491826577 1081.62835834707 1085.361874370498 1089.221220504194 979.2322010631721 467.2914053234662 1051.650712871654 293.0022859064703
1863 0.005 9.315 1 953.9588137597091 882.5486771300855 882.9781313351531 1081.627417187518 1085.36005709921 1089.218728256877 979.2364291078707 467.3275653878862 1051.649937038996 293.002285896016
1864 0.005 9.32 1 953.9664608904172 882.5620345918804 882.9914912949508 1081.628383763149 1085.361891841418 1089.221222279072 979.2408062494554 467.3636800519241 1051.651274246175 293.0022859102486
1865 0.005 9.325000000000001 1 953.9734451998859 882.5753656872465 883.0048253045728 1081.627446127439 1085.360076915158 1089.218730482904 979.245019376217 467.3997466368373 1051.650502814637 293.0022858997847
1866 0.005 9.33 1 953.9810665040389 882.588675143679 883.0181372241173 1081.628413132175 1085.361911033053 1089.221224524205 979.2493823167848 467.4357680582415 1051.651838517098 293.0022859140748
1867 0.005 9.335000000000001 1 953.9880233736043 882.6019583292339 883.0314232947259 1081.627474224804 1085.360095328351 1089.218732518651 979.2535802326694 467.4717421328087 1051.651063629118 293.0022859036072
1868 0.005 9.34 1 953.9956196407828 882.6152199711602 883.0446873732189 1081.628441143856 1085.361929106789 1089.221225964354 979.2579285129229 467.507670876378 1051.652400952853 293.0022859178704
1869 0.005 9.345000000000001 1 954.0025506719859 882.6284554418545 883.0579256965841 1081.627501658154 1085.360113926766 1089.21873517673 979.2621116991595 467.5435524360891 1051.651624671748 293.0022859074177
1870 0.005 9.35 1 954.0101207356556 882.6416694807205 883.0711421352595 1081.628469154538 1085.361948678491 1089.221228692851 979.2664445531058 467.5793889064275 1051.652962260813 293.0022859216854
1871 0.005 9.355 1 954.017025885295 882.6548574528871 883.0843329251774 1081.627529091318 1085.360132515703 1089.2187375932 979.2706123192329 467.6151782960574 1051.652182603846 293.0022859111996
1872 0.005 9.359999999999999 1 954.0245693011481 882.6680240910824 883.0975019283469 1081.628495700759 1085.361966285259 1089.221229999758 979.2749298851338 467.650922744715 1051.653515334064 293.0022859254022
1873 0.005 9.365 1 954.0314491552044 882.6811647685828 883.110645389521 1081.627558393344 1085.360152279901 1089.218739890433 979.2790835952288 467.6866202151361 1051.652738478577 293.0022859148695
1874 0.005 9.370000000000001 1 954.0389673311846 882.694284174779 883.1237671419649 1081.628523813342 1085.361984445162 1089.221231428925 979.2833859417191 467.7222734775839 1051.65407355168 293.0022859290557
1875 0.005 9.375 1 954.045821556177 882.707377709429 883.1368634428575 1081.627585111636 1085.360169887573 1089.218741544241 979.2875245325371 467.7578798226935 1051.653296169484 293.0022859185644
1876 0.005 9.380000000000001 1 954.0533136056536 882.7204501070865 883.1499381518279 1081.628551875357 1085.362003353157 1089.22123356782 979.291813100955 467.7934411108163 1051.654629464805 293.0022859327808
1877 0.005 9.385 1 954.0601421584262 882.7334967075765 883.1629874931161 1081.62761299537 1085.360188202231 1089.218743582903 979.2959380367861 467.8289557160938 1051.653849274387 293.0022859222882
1878 0.005 9.390000000000001 1 954.0676090260303 882.7465222650894 883.1760153373972 1081.628578759633 1085.362021302271 1089.221236255924 979.3002122139394 467.8644254728553 1051.655181583554 293.0022859365098
1879 0.005 9.395 1 954.074412091541 882.7595221508045 883.1890179258322 1081.627639678593 1085.360205928698 1089.218744799235 979.3043219040567 467.8998488096766 1051.654401048946 293.0022859260246
1880 0.005 9.4 1 954.0818538697931 882.7725011149854 883.2019991347279 1081.628607130505 1085.362040845115 1089.221238819578 979.308582170107 467.9352279466135 1051.655731164645 293.0022859402505
1881 0.005 9.404999999999999 1 954.0886313854135 882.7854545000308 883.2149551802967 1081.627666764615 1085.360223760384 1089.218746663383 979.3126775868398 467.9705610986386 1051.654947766261 293.0022859297741
1882 0.005 9.41 1 954.0960483865956 882.7983870513257 883.2278899435987 1081.628635125919 1085.362059536603 1089.221241830312 979.3169234960357 468.0058494534548 1051.656281365928 293.0022859440083
1883 0.005 9.415000000000001 1 954.1028003861329 882.8112941254061 883.2407996469766 1081.627693963724 1085.360241846442 1089.21874878811 979.3210038306092 468.0410915084203 1051.655497484731 293.0022859334984
1884 0.005 9.42 1 954.1101917080096 882.8241804458366 883.2536881518834 1081.628660823023 1085.362076624172 1089.221243060791 979.325234536286 468.0762889363048 1051.656824890553 293.0022859476573
1885 0.005 9.425000000000001 1 954.1169189364227 882.8370413920417 883.266551696556 1081.627721255672 1085.36026047393 1089.218751129362 979.3293001210906 468.1114373777953 1051.656039243155 293.0022859371787
1886 0.005 9.43 1 954.1242854108518 882.8498817009864 883.2793941513843 1081.628688540132 1085.362094674898 1089.221244339389 979.3335168124644 468.1465428042016 1051.657367983448 293.0022859514174
1887 0.005 9.435 1 954.1309874005816 882.8626967299559 883.2922117443003 1081.627747502239 1085.360277543336 1089.218752328517 979.3375687368415 468.1816025763941 1051.656582085802 293.002285940938
1888 0.005 9.44 1 954.1383284409552 882.8754912178939 883.3050083412445 1081.62871502532 1085.36211279677 1089.221246796483 979.3417714190521 468.2166186614123 1051.657908353491 293.002285955178
1889 0.005 9.445 1 954.1450050008922 882.8882604786209 883.3177801539561 1081.627774352461 1085.360295572606 1089.218754432268 979.3458090224358 468.2515852428222 1051.657121312496 293.0022859447079
1890 0.005 9.450000000000001 1 954.1523213473796 882.9010092885292 883.3305310588039 1081.628741983019 1085.362130624806 1089.221248632868 979.3499969947354 468.2865096919314 1051.658448891955 293.0022859588989
1891 0.005 9.455 1 954.1589739060119 882.9137330096836 883.3432572909381 1081.627801381309 1085.360313360851 1089.218755934685 979.3540208798388 468.3213890818474 1051.657662069336 293.0022859484202
1892 0.005 9.460000000000001 1 954.1662653475869 882.9264363374454 883.3559626974602 1081.628768724084 1085.362148419601 1089.221250978235 979.3581949533691 468.3562251148031 1051.658988335976 293.0022859626695
1893 0.005 9.465 1 954.1728930492036 882.9391146660201 883.3686435167933 1081.627829161899 1085.36033274685 1089.218759213705 979.3622045554418 468.3910158524488 1051.658200113814 293.0022859521914
1894 0.005 9.470000000000001 1 954.1801601141178 882.951772734358 883.3813036261452 1081.628796544524 1085.362166989522 1089.22125295529 979.3663643696663 468.4257631071784 1051.659526386778 293.0022859664428
1895 0.005 9.475 1 954.1867631294563 882.9644059021416 883.393939249378 1081.627855338437 1085.360349319268 1089.21875986328 979.3703599372479 468.4604649716929 1051.658735911787 293.0022859559949
1896 0.005 9.48 1 954.1940050495609 882.9770189041948 883.4065542563159 1081.628821975537 1085.362183755078 1089.221254449033 979.3745054614458 468.4951233414616 1051.66006061325 293.0022859702024
1897 0.005 9.484999999999999 1 954.2005837591462 882.9896071057638 883.4191448771452 1081.627881327549 1085.360366593042 1089.218762013694 979.3784866636603 468.5297360429105 1051.659270592464 293.0022859597322
1898 0.005 9.49 1 954.2078017181193 883.0021752609453 883.4317149925478 1081.62884813065 1085.36220070624 1089.221255912669 979.3826182832075 468.5643052906257 1051.660595908182 293.0022859739583
1899 0.005 9.495000000000001 1 954.2143548837593 883.0147186808217 883.4442607985847 1081.627906999572 1085.360384156118 1089.218764746181 979.3865864852676 468.5988295107008 1051.659802254259 293.0022859634694
1900 0.005 9.5 1 954.2215487796035 883.0272421488687 883.4567861901703 1081.628874499266 1085.362218716611 1089.221258225625 979.3907045880469 468.6333105513505 1051.661125522151 293.0022859776977
1901 0.005 9.505000000000001 1 954.228078739758 883.0397411282474 883.4692874645897 1081.627934840157 1085.360403353547 1089.21876731039 979.394659857708 468.6677470644035 1051.660333905883 293.0022859671863
1902 0.005 9.51 1 954.2352480886011 883.0522202663478 883.4817684448088 1081.628901321765 1085.362236526912 1089.221259659832 979.3987646902241 468.7021404626277 1051.661653232566 293.0022859813782
1903 0.005 9.515000000000001 1 954.2417538753722 883.0646748837461 883.4942253442423 1081.62796174348 1085.360420914003 1089.218769404997 979.4027048302542 468.7364895396368 1051.660861863415 293.0022859708862
1904 0.005 9.52 1 954.2488987957646 883.0771097390228 883.5066620272228 1081.628926942652 1085.362253114961 1089.221261209286 979.4067955261141 468.7707959220397 1051.662180387144 293.0022859851174
1905 0.005 9.525 1 954.2553804249125 883.089520204726 883.5190747392533 1081.627987846449 1085.360438815899 1089.218771832675 979.4107222618617 468.8050571187599 1051.661386875319 293.0022859746326
1906 0.005 9.529999999999999 1 954.2625022968261 883.1019110010168 883.5314673295877 1081.628953040576 1085.362270250047 1089.221262875795 979.4147993077662 468.8392741371762 1051.662705533161 293.0022859888174
1907 0.005 9.535 1 954.2689597543784 883.114277487831 883.5438360330988 1081.628013457394 1085.360456110461 1089.218774118933 979.418711922124 468.8734466828333 1051.661911779144 293.0022859782429
1908 0.005 9.540000000000001 1 954.2760566813849 883.1266244356233 883.5561847331048 1081.62897990946 1085.362288737512 1089.221265621906 979.4227702562486 468.907573829811 1051.663228787537 293.0022859923815
1909 0.005 9.545 1 954.2824906245675 883.1389471568257 883.5685096364919 1081.628040010853 1085.360473097464 1089.218775009489 979.4266668831584 468.941657343554 1051.662433378782 293.0022859818416
1910 0.005 9.550000000000001 1 954.2895639629695 883.1512504063489 883.5808146106419 1081.629005564859 1085.362305704444 1089.221267284317 979.4307157221369 468.9756989196737 1051.663750074654 293.0022859960177
1911 0.005 9.555 1 954.2959735230183 883.1635295170819 883.5930958799958 1081.628065050667 1085.360489952127 1089.218776945759 979.4346003824406 469.0096961353678 1051.662953841104 293.0022859855266
1912 0.005 9.56 1 954.3030231022827 883.1757892452378 883.6053573112185 1081.629031186613 1085.362323140257 1089.221269518334 979.4386362084401 469.0436511684978 1051.664271548294 293.0022859996854
1913 0.005 9.565 1 954.3094098790909 883.1880249329449 883.6175951306515 1081.628092201285 1085.360508014419 1089.218779235849 979.4425085021306 469.0775618024209 1051.66347408502 293.0022859891172
1914 0.005 9.57 1 954.3164356605901 883.2002413339011 883.6298132067534 1081.629058118086 1085.362341232512 1089.221271882524 979.4465304206784 469.1114301502854 1051.664789478813 293.0022860032697
1915 0.005 9.575000000000001 1 954.3227990720898 883.212433785252 883.6420077609224 1081.628117226108 1085.360524108941 1089.218780461392 979.4503884333431 469.1452533709907 1051.663992848932 293.0022859927486
1916 0.005 9.58 1 954.329797917671 883.2246068519233 883.654182545659 1081.629082725271 1085.362358598048 1089.221274039801 979.4543940812906 469.1790348473857 1051.665306596098 293.0022860069443
1917 0.005 9.585000000000001 1 954.3361412449553 883.236756322363 883.6663340413448 1081.628142805521 1085.360540726993 1089.218781758182 979.4582423130831 469.2127719009359 1051.66450942266 293.002285996393
1918 0.005 9.59 1 954.343115251053 883.2488864006319 883.6784658139793 1081.629106618418 1085.362374440332 1089.221275341872 979.4622343387127 469.2464673297811 1051.665817016306 293.0022860105985
1919 0.005 9.595000000000001 1 954.349435178221 883.2609929873868 883.6905743899304 1081.628168372346 1085.36055789029 1089.218783748686 979.4660697383578 469.2801183310156 1051.665019845713 293.0022860000733
1920 0.005 9.6 1 954.3563879421779 883.2730802804227 883.7026633457209 1081.629133505956 1085.362392070403 1089.221277743905 979.47004897899 469.3137278013566 1051.666333073461 293.0022860142549
1921 0.005 9.605 1 954.3626844782967 883.2851441564383 883.7147291851885 1081.62819354682 1085.360575188161 1089.218786370535 979.4738699705766 469.3472929292458 1051.665534003498 293.0022860036941
1922 0.005 9.609999999999999 1 954.3696121610938 883.2971888208025 883.726775483671 1081.629157622349 1085.362408336314 1089.221279077979 979.4778348983922 469.3808165618873 1051.66684274637 293.0022860178648
1923 0.005 9.615 1 954.3758865188975 883.3092101266652 883.7387987380974 1081.628221322876 1085.360594391172 1089.218789701133 979.4816423870593 469.4142961158689 1051.666044607593 293.0022860073331
1924 0.005 9.620000000000001 1 954.3827908657574 883.3212124169344 883.750802605642 1081.629183951676 1085.362425294633 1089.221280876748 979.4855902863686 469.4477343677862 1051.667351164659 293.0022860215586
1925 0.005 9.625 1 954.3890403106416 883.3331913648068 883.7627834802086 1081.628244760923 1085.36060945219 1089.218790516066 979.4893832812359 469.4811284569139 1051.666550146583 293.0022860110626
1926 0.005 9.630000000000001 1 954.3959222652429 883.3451513510602 883.7747450317003 1081.629209354149 1085.362442856431 1089.221283025225 979.4933222356196 469.5144813413705 1051.667859035347 293.0022860253144
1927 0.005 9.635 1 954.402150359284 883.3570880463959 883.786683654365 1081.62826990704 1085.360625813101 1089.21879152304 979.4970848130091 469.5477900290899 1051.667056580832 293.002286014852
1928 0.005 9.640000000000001 1 954.4090097032707 883.3690059069658 883.7986030558094 1081.629233520787 1085.362459129147 1089.221285054229 979.5010045639777 469.5810576620111 1051.668362227585 293.0022860291198
1929 0.005 9.645 1 954.415214003762 883.3809005923929 883.8104996356008 1081.628294757224 1085.360642484348 1089.218793436502 979.5047704983583 469.6142812805227 1051.667561529423 293.0022860186023
1930 0.005 9.65 1 954.4220509287376 883.3927765372522 883.8223770905248 1081.629259399413 1085.362476153312 1089.221286797788 979.5086841384772 469.6474639694167 1051.668870593786 293.0022860328293
1931 0.005 9.654999999999999 1 954.4282319823388 883.4046293515814 883.8342317853622 1081.628320067831 1085.360659335865 1089.218795235818 979.5124388286328 469.6806034717018 1051.668068415694 293.002286022363
1932 0.005 9.66 1 954.4350453637218 883.4164635046127 883.8460674330917 1081.629283522086 1085.362492257785 1089.221288707641 979.5163396367207 469.7137019069875 1051.669372174552 293.0022860366206
1933 0.005 9.665000000000001 1 954.4412028046045 883.4282745784473 883.857880387196 1081.628344463745 1085.360676052431 1089.218797447577 979.5200807002184 469.7467563541553 1051.668566781922 293.002286026139
1934 0.005 9.67 1 954.4479932786946 883.4400670641036 883.8696743639057 1081.629308526371 1085.362508877812 1089.221290036194 979.5239674949657 469.7797700669703 1051.669870747573 293.0022860403397
1935 0.005 9.675000000000001 1 954.4541285432522 883.4518366165802 883.8814457626795 1081.62836948243 1085.360692599819 1089.218799213461 979.5276961535236 469.8127400410766 1051.669065240661 293.0022860297997
1936 0.005 9.68 1 954.4608945311794 883.4635876607588 883.8931982697732 1081.629332281211 1085.362524637597 1089.221291557063 979.5315697749822 469.8456694466268 1051.670366796223 293.0022860440014
1937 0.005 9.685 1 954.4670127008765 883.4753157455821 883.9049282276903 1081.628395500632 1085.360709756937 1089.218801700791 979.5352846740269 469.8785552496018 1051.669566963029 293.0022860335198
1938 0.005 9.69 1 954.4737520588451 883.4870254267167 883.9166393694877 1081.629357259982 1085.362541407075 1089.221293529227 979.5391547236997 469.9113988241978 1051.670863505545 293.0022860477584
1939 0.005 9.695 1 954.47985478771 883.4987123212139 883.9283280969319 1081.628423050445 1085.360726742501 1089.218803888234 979.5428679731084 469.9441988147864 1051.67006780208 293.0022860371134
1940 0.005 9.700000000000001 1 954.4865623878699 883.5103808933683 883.9399980881099 1081.629380238314 1085.362557877025 1089.221295309814 979.5467102529751 469.9769597430088 1051.671360071971 293.0022860513827
1941 0.005 9.705 1 954.4926449858809 883.5220267880646 883.9516457746616 1081.628448048735 1085.360743337867 1089.218805569034 979.5504087659194 470.0096768994043 1051.67056296049 293.0022860407766
1942 0.005 9.710000000000001 1 954.4993297833007 883.5336544505698 883.9632748124976 1081.629403256774 1085.362572943011 1089.221296760492 979.5542360026487 470.0423548995196 1051.67185083868 293.0022860550676
1943 0.005 9.715 1 954.5053903932857 883.5452595157938 883.9748816326171 1081.628471504519 1085.360758750937 1089.218806682452 979.5579212568563 470.074988807956 1051.671054186003 293.0022860444183
1944 0.005 9.720000000000001 1 954.5120535935655 883.5568464356601 883.9864698923386 1081.629428140273 1085.362590356652 1089.221299459539 979.5617358754428 470.1075836270534 1051.672342497574 293.0022860587125
1945 0.005 9.725 1 954.5180922643583 883.5684108620923 883.9980360354344 1081.628495904972 1085.360775056139 1089.218808292796 979.5654076873491 470.1401350577729 1051.671546094639 293.0022860480516
1946 0.005 9.73 1 954.5247336369039 883.5799573049825 884.0095837536209 1081.629453566736 1085.362607448383 1089.221302094421 979.5692104629264 470.1726472884415 1051.672834565022 293.0022860622882
1947 0.005 9.734999999999999 1 954.5307508130148 883.591481391838 884.0211094778278 1081.628521086667 1085.360791459927 1089.218810025963 979.5728711486495 470.2051146240609 1051.672037010924 293.0022860515804
1948 0.005 9.74 1 954.5373696733776 883.602987518287 884.0326168390003 1081.629476372219 1085.362621845262 1089.221302115228 979.5766610384444 470.2375433611183 1051.67332235494 293.0022860658008
1949 0.005 9.745000000000001 1 954.543363725756 883.6144713188331 884.0441022583628 1081.628542230686 1085.360805275199 1089.218810479326 979.5803086197009 470.2699284315956 1051.672521212924 293.0022860551754
1950 0.005 9.75 1 954.5499608805707 883.6259372457037 884.0555693996735 1081.629499660235 1085.362638580472 1089.221305656115 979.5840858287124 470.3022748081058 1051.673808158323 293.0022860694325
1951 0.005 9.755000000000001 1 954.5559334067559 883.6373809317821 884.0670146828124 1081.628567345796 1085.360823149619 1089.218814039983 979.5877204416784 470.3345776835278 1051.673008568677 293.0022860587561
1952 0.005 9.76 1 954.5625083633073 883.6488068159231 884.0784417642221 1081.629525197609 1085.362656180525 1089.221307860553 979.5914848093763 470.3668418797581 1051.674292390059 293.0022860729827
1953 0.005 9.765000000000001 1 954.5684596654254 883.6602105556051 884.089847078404 1081.628593494119 1085.360840223107 1089.218815522215 979.5951069245234 470.3990629091338 1051.673494064474 293.0022860623521
1954 0.005 9.77 1 954.5750142757217 883.6715965739659 884.1012342707933 1081.629551396633 1085.362673020348 1089.22130953942 979.5988598099758 470.4312450815106 1051.674779144499 293.0022860766248
1955 0.005 9.775 1 954.5809432521642 883.6829605311217 884.1125997791819 1081.628616298604 1085.360855022353 1089.218816540746 979.6024692869308 470.4633863258317 1051.673977274507 293.0022860659598
1956 0.005 9.779999999999999 1 954.5874753572309 883.6943068442994 884.1239472431507 1081.629574540275 1085.362688722186 1089.221311408378 979.6062098195689 470.4954877784695 1051.675259202753 293.0022860802414
1957 0.005 9.785 1 954.5933832736198 883.7056311790909 884.135273107149 1081.628641318597 1085.36087173044 1089.218818825157 979.609807450888 470.5275451476321 1051.674456790819 293.0022860696496
1958 0.005 9.790000000000001 1 954.5998941922417 883.7169379601163 884.1465810140851 1081.629598967027 1085.362704575609 1089.221313269209 979.6135360904904 470.5595645389419 1051.675741143787 293.0022860839042
1959 0.005 9.795 1 954.6057804577387 883.7282228357004 884.1578673951178 1081.628664936861 1085.36088733889 1089.218820758864 979.6171208886332 470.5915405088662 1051.67493926459 293.0022860733084
1960 0.005 9.800000000000001 1 954.6122699110792 883.7394902359284 884.169135897125 1081.629622748949 1085.362720720548 1089.221315099215 979.6208370347429 470.6234780931311 1051.676222904949 293.0022860875693
1961 0.005 9.805 1 954.6181415327162 883.7507358780729 884.180383013177 1081.628721816261 1085.360925199323 1089.218833150758 979.6244164777728 470.6553723252027 1051.6754389198 293.0022860770641
1962 0.005 9.81 1 954.6246009959947 883.7619640389605 884.1916122542904 1081.629613444849 1085.362710800718 1089.221304785559 979.6281128322819 470.687229323416 1051.676683150314 293.0022860912179
1963 0.005 9.815 1 954.630448948663 883.7731705281518 884.2028201956089 1081.628738530395 1085.360941889154 1089.218835762147 979.6316761131061 470.7190429333228 1051.675907439066 293.0022860807498
1964 0.005 9.82 1 954.6368889961627 883.7843596436828 884.214010365041 1081.629637987175 1085.362726849839 1089.22130572447 979.6353615933509 470.7508183328017 1051.67715679811 293.0022860949455
1965 0.005 9.825000000000001 1 954.6427165682977 883.7955271635664 884.225179315718 1081.628762713576 1085.360957517448 1089.218837455654 979.6389136509055 470.7825506552406 1051.676380288873 293.0022860844682
1966 0.005 9.83 1 954.6491367796128 883.8066773937645 884.2363305758344 1081.629662904275 1085.362743345408 1089.221308085404 979.6425878149153 470.81424506875 1051.677632543402 293.0022860985965
1967 0.005 9.835000000000001 1 954.6549434134512 883.8178060589979 884.2474606671556 1081.628786835823 1085.360973120232 1089.218838926539 979.6461281684986 470.8458966689735 1051.676857319423 293.002286088031
1968 0.005 9.84 1 954.6613416989092 883.8289174266491 884.2585730949515 1081.629684974567 1085.362757719213 1089.221309461271 979.6497895667927 470.8775101667045 1051.678108105701 293.0022861021263
1969 0.005 9.845000000000001 1 954.6671272649249 883.8400073359411 884.2696644354307 1081.628810170109 1085.360988963652 1089.218841135605 979.6533176526445 470.9090808626879 1051.6773316811 293.0022860916517
1970 0.005 9.85 1 954.6735039800542 883.8510800908334 884.2807382193732 1081.629708820441 1085.362773947022 1089.221311598213 979.6569671609989 470.9406139481038 1051.678579763795 293.0022861057782
1971 0.005 9.855 1 954.6792680277798 883.8621314749146 884.2917910020278 1081.628833314824 1085.361004392227 1089.218842496599 979.6604834363042 470.9721044347483 1051.677800417315 293.0022860952743
1972 0.005 9.859999999999999 1 954.6856246634253 883.873165791397 884.3028263157005 1081.629733993934 1085.362791035328 1089.221314308654 979.6641217629386 471.0035575759039 1051.679049369006 293.0022861093406
1973 0.005 9.865 1 954.6913683531842 883.8841788097398 884.313840705879 1081.62885732081 1085.361019871563 1089.218843972716 979.6676263997908 471.0349686989667 1051.67826842486 293.0022860987722
1974 0.005 9.870000000000001 1 954.6977040512855 883.8951748226949 884.3248377026322 1081.629756790649 1085.362805752037 1089.221315244949 979.6712521876942 471.0663422412841 1051.679518376532 293.002286112835
1975 0.005 9.875 1 954.7034263769439 883.9061496215938 884.335813850631 1081.628879903469 1085.361035282884 1089.218845926378 979.6747442885166 471.0976733239517 1051.678737203185 293.0022861022526
1976 0.005 9.880000000000001 1 954.7097406773532 883.9171075465795 884.3467727096718 1081.629778500742 1085.362820156837 1089.221316147948 979.6783579749116 471.1289665293999 1051.679982084071 293.0022861162853
1977 0.005 9.885 1 954.7154424181412 883.9280443337938 884.3577108094131 1081.628902634968 1085.361050291352 1089.218847354387 979.6818384250654 471.1602181553098 1051.679199825059 293.002286105718
1978 0.005 9.890000000000001 1 954.7217408412005 883.9389642808366 884.3686316814714 1081.62980360052 1085.362835646218 1089.221317943003 979.6854437293457 471.1914322315747 1051.6804494013 293.0022861197482
1979 0.005 9.895 1 954.7274148209998 883.9498631274774 884.3795318353282 1081.628923785285 1085.361065917389 1089.21884993357 979.6889054005004 471.2226050104938 1051.679662534988 293.0022861092398
1980 0.005 9.9 1 954.7336940259523 883.9607452657924 884.3904148672831 1081.629827209246 1085.362851486364 1089.221319948798 979.6925005092755 471.2537395149983 1051.680912631439 293.0022861232613
1981 0.005 9.904999999999999 1 954.7393473818623 883.9716063696141 884.4012772541045 1081.628945901308 1085.361080186231 1089.218850538557 979.6959507890351 471.2848336280302 1051.680122465624 293.0022861127222
1982 0.005 9.91 1 954.7456065914612 883.9824509288251 884.412122648176 1081.629849212313 1085.362865781771 1089.221320735866 979.6995355685567 471.3158893630284 1051.681372789258 293.0022861267706
1983 0.005 9.915000000000001 1 954.7512407406194 883.9932745637201 884.4229475063629 1081.628969100462 1085.361096101843 1089.218853168468 979.7029748877493 471.3469040654824 1051.680583775898 293.0022861162395
1984 0.005 9.92 1 954.7574788012796 884.0040816561411 884.4337554135752 1081.629870387149 1085.362879778844 1089.221321932416 979.706546139663 471.3778811410298 1051.681830408019 293.0022861302616
1985 0.005 9.925000000000001 1 954.7630923698407 884.0148679031176 884.4445428618649 1081.628992441453 1085.36111208665 1089.218855500534 979.7099740097091 471.4088172942708 1051.681043035816 293.0022861197891
1986 0.005 9.93 1 954.7693109525175 884.0256376671153 884.4553134256838 1081.629894093327 1085.362895847748 1089.221324363536 979.7135344592382 471.4397154380838 1051.682289092228 293.0022861338626
1987 0.005 9.935 1 954.7749042509296 884.0363866631753 884.4660636051632 1081.629014943655 1085.36112700789 1089.218856823678 979.7169504660662 471.4705729390618 1051.68149907384 293.0022861234352
1988 0.005 9.94 1 954.7811022087241 884.0471193525148 884.4767970301818 1081.62991614288 1085.362911446731 1089.221325950558 979.7204969755645 471.5013926071957 1051.682743124825 293.0022861374791
1989 0.005 9.945 1 954.7866758887395 884.0578312777025 884.4875101192572 1081.629039603381 1085.361143376731 1089.218859304778 979.7239034493199 471.5321719341659 1051.681954375066 293.0022861269773
1990 0.005 9.950000000000001 1 954.7928543519334 884.0685269694835 884.4982065299669 1081.62993966607 1085.362926154215 1089.221327072749 979.727438814337 471.5629134992659 1051.683202731144 293.0022861410088
1991 0.005 9.955 1 954.7984082282429 884.0792020307759 884.5088827096059 1081.629059383403 1085.361156043513 1089.21885955997 979.7308354615551 471.5936145187747 1051.682410187992 293.0022861305544
1992 0.005 9.960000000000001 1 954.8045649059866 884.0898607718581 884.5195422001633 1081.629959264563 1085.36293989316 1089.221328705637 979.7343558957161 471.6242798471633 1051.683651804418 293.0022861446288
1993 0.005 9.965 1 954.8100970748812 884.100498907678 884.5301814894212 1081.629080912982 1085.361170531143 1089.218861326042 979.7377399254598 471.6549037092424 1051.682857437327 293.0022861341361
1994 0.005 9.970000000000001 1 954.8162323212031 884.1111208885476 884.5408042008816 1081.629983377229 1085.362956703126 1089.221331453893 979.7412474216716 471.6854902725457 1051.684101640065 293.0022861481806
1995 0.005 9.975 1 954.8217469874336 884.1217223791485 884.5514068142131 1081.629104579916 1085.361185605111 1089.218862501054 979.7446221884331 471.7160360613332 1051.683309938393 293.0022861377048
1996 0.005 9.98 1 954.8278627863673 884.1323077824183 884.5619929243067 1081.630005660402 1085.362971274123 1089.221333012956 979.748119080513 471.7465449029045 1051.684552521518 293.0022861517953
1997 0.005 9.984999999999999 1 954.8333568624826 884.1428727657756 884.5725590087603 1081.629126324359 1085.361200937164 1089.218864804055 979.7514823939262 471.7770131335205 1051.683759027738 293.0022861412717
1998 0.005 9.99 1 954.8394526229239 884.1534217541362 884.5831086735451 1081.630028028049 1085.362986078855 1089.221334143223 979.7549671471573 471.8074451574637 1051.685003257609 293.0022861553783
1999 0.005 9.995000000000001 1 954.8449275136734 884.1639504442658 884.5936384168325 1081.629149660662 1085.361216544658 1089.218867186978 979.7583195844305 471.8378360392591 1051.684209028585 293.0022861448769
2000 0.005 10 1 954.8510035780258 884.1744631906644 884.6041518099498 1081.630051491657 1085.363001856056 1089.221336306691 979.7617932699785 471.868190344931 1051.685451445919 293.0022861589945
2001 0.005 10.005 1 954.8563606948591 884.1849388370096 884.6146349738931 1081.629141410514 1085.361218894461 1089.218863257708 979.7649738166168 471.8984983490581 1051.684620872418 293.0022861483423
2002 0.005 10.01 1 954.8624342259167 884.1953969214934 884.6250992833237 1081.63009312176 1085.363025734687 1089.221340932102 979.768415220488 471.9287741447957 1051.685910013362 293.0022861625763
2003 0.005 10.015 1 954.8677948854862 884.2058324016335 884.6355409094103 1081.629165658888 1085.361231047151 1089.218863701629 979.7716627771915 471.9590068076525 1051.685066651082 293.0022861517061
2004 0.005 10.02 1 954.8738571201966 884.2162509122265 884.6459645558609 1081.630112599408 1085.36303973619 1089.221342724096 979.7751208365866 471.9892072288133 1051.686353243389 293.0022861657568
2005 0.005 10.025 1 954.879202287671 884.2266471905331 884.6563660553535 1081.629185228445 1085.361244894975 1089.218865111546 979.7783666516237 472.0193642918996 1051.685509132563 293.0022861547653
2006 0.005 10.03 1 954.8852754376254 884.2370429948369 884.6667598502828 1081.630118812235 1085.363046200747 1089.221341181775 979.7819200973522 472.0494925005045 1051.686780834965 293.0022861685532
2007 0.005 10.035 1 954.8906957344586 884.2474195983489 884.6771353086905 1081.629234772191 1085.361271919799 1089.218871803313 979.7852683952375 472.0795799743091 1051.685981996417 293.0022861577187
2008 0.005 10.04 1 954.8967025015953 884.2577811309835 884.6874955975348 1081.630136327133 1085.363059377854 1089.221343086447 979.7887131288953 472.1096313195405 1051.687215861402 293.0022861715354
2009 0.005 10.045 1 954.9020840508755 884.2681232269164 884.6978370776835 1081.629258437965 1085.361288897773 1089.218874718474 979.7920165110331 472.1396425360086 1051.686419626122 293.002286160782
2010 0.005 10.05 1 954.9080658509885 884.278450202552 884.7081632288416 1081.630162104074 1085.363075476609 1089.22134499561 979.795440182659 472.1696175020319 1051.687663047188 293.0022861747025
2011 0.005 10.055 1 954.9134228001915 884.28875766292 884.7184704329245 1081.629280533278 1085.361303328915 1089.218876330995 979.7987279109844 472.1995525281474 1051.686861189032 293.0022861641167
2012 0.005 10.06 1 954.9193805171108 884.2990499962223 884.7287622377011 1081.63018379483 1085.363090301806 1089.221346962452 979.8021377963888 472.2294513726021 1051.688102814501 293.0022861782339
2013 0.005 10.065 1 954.9247159782758 884.3093228381713 884.7390350633792 1081.629303918781 1085.361319002506 1089.21887829659 979.8054137615584 472.2593104075777 1051.687302452025 293.002286167893
2014 0.005 10.07 1 954.9306517704274 884.3195804720192 884.7492924034073 1081.630203801744 1085.363103316443 1089.221347244964 979.8088102859449 472.2891333044322 1051.688536874535 293.0022861821897
2015 0.005 10.075 1 954.9359678097488 884.3298186161777 884.7595307339725 1081.629324623749 1085.36133241626 1089.218878695642 979.8120736525839 472.31891516504 1051.687737262581 293.0022861720487
[truncated: 195,344 more chars]
