# Supplementary material for: Thermocouple Sensor Response in Hot Airstream
Source: Sensors (Basel). 2025 Jul 26;25(15):4634. doi: 10.3390/s25154634 (PMC12349096; doi:10.3390/s25154634)
Supplement: Supplementary file 1 [file sensors-25-04634-s001.zip › report-file-tc_11bR16.out]

"report-file-tc"
"Time Step" "delta-time etc.."
("TimeStep" "delta-time" "flow-time" "iters-per-timestep" "t_1" "t_sensor" "t0" "t1" "t2" "t3" "ty_1" "ty_10" "ty1" "ty10")
0 0.005 0 0 293.0000000000001 293.0000000000001 293.0000000000001 293.0000000000001 293.0000000000001 293.0000000000001 293.0000000000001 293.0000000000001 293.0000000000001 293.0000000000001
1 0.005 0.005 20 386.4662755263414 293.511859299849 293.2573967249539 766.7492913355098 840.9296780339849 889.3023140882445 569.5919914101227 329.6711405543292 692.6309360741619 382.6437018740478
2 0.005 0.01 20 521.1619454484727 295.1544069599863 294.2210729295109 1081.749017010422 1088.496389144324 1091.701446988949 924.2632854964029 347.3527901517959 1066.112516063164 413.693328026984
3 0.005 0.015 20 617.6899576508504 297.5627569321255 295.9543717536625 1097.942202207264 1098.164690226702 1098.507346346144 1043.791279206443 330.3878794808001 1093.637204774278 361.3474203427463
4 0.005 0.02 20 669.1657683970866 300.3587074612448 298.2997567560902 1098.188562082562 1098.276017050917 1098.601000601753 1071.849847339597 313.7825260738722 1090.093786331221 328.3014699652186
5 0.005 0.025 20 725.5330653646988 303.4250203841022 301.077449724151 1098.135769433131 1098.235178243656 1098.588494682375 1079.072636488051 305.059333670592 1088.677765429632 312.7729225637614
6 0.005 0.03 20 663.4553207102355 306.6788191258799 304.1395790850729 1098.095037780522 1098.206592425881 1098.579439103461 1081.297931235753 300.733675304146 1087.992644331774 305.1794192345829
7 0.005 0.035 20 647.046575677162 310.037998140673 307.3794027361494 1098.069677764889 1098.18886414036 1098.576957938102 1082.289798374743 298.1838970203269 1087.497474516814 301.2729359014139
8 0.005 0.04 20 669.1358609624065 313.4699137923791 310.7307770311826 1098.054419843904 1098.178847187935 1098.574860343166 1082.708518442841 296.7015626434472 1087.307559819307 299.0837656112976
9 0.005 0.045 20 682.9607257184711 316.9532835532965 314.1530964664307 1098.049311880587 1098.176425426925 1098.574163236403 1082.787917974711 295.8326859877905 1087.323596586612 297.7474101379304
10 0.005 0.05 20 685.5635754309684 320.4737288499445 317.6202635869182 1098.049975311391 1098.177938260126 1098.57431388319 1082.697580951804 295.2594104883725 1087.416647580724 296.8455135089345
11 0.005 0.055 20 683.1025752798093 324.0180792216531 321.1154013533777 1098.053312280018 1098.181126566709 1098.574698289942 1082.552100711285 294.7755527284565 1087.52573169555 296.1838002828067
12 0.005 0.06 20 679.5598318574746 327.5769163836896 324.6283105209495 1098.056409735046 1098.183533864684 1098.57480711902 1082.408955815979 294.3868640484937 1087.616076048629 295.6727422809871
13 0.005 0.065 20 676.686416190392 331.1446895484839 328.1533808976003 1098.060472304052 1098.186524843504 1098.575450178076 1082.290595866756 294.1357280401153 1087.681919976451 295.2657000463632
14 0.005 0.07000000000000001 20 674.8203618477434 334.7179893853009 331.6876079755589 1098.063636365489 1098.189030947725 1098.576240395425 1082.202403961607 293.9891668898321 1087.727227430986 294.9359378170873
15 0.005 0.075 20 673.9069938893876 338.2946503488681 335.2291421028372 1098.067444376984 1098.192380795398 1098.578091318664 1082.137938107541 293.9051159583831 1087.758886205504 294.6657298548151
16 0.005 0.08 20 673.8216428935934 341.8730578633954 338.7765228521793 1098.0699056852 1098.193995473767 1098.578601094629 1082.102016542617 293.8567751987121 1087.78178199954 294.4447718491717
17 0.005 0.08500000000000001 20 674.3114655502352 345.4517792841708 342.3283464076824 1098.071880527462 1098.195545006574 1098.57915716128 1082.06903930024 293.8290690950187 1087.799380406748 294.2595859597383
18 0.005 0.09 18 675.3823189928037 349.0296009551938 345.8832639788282 1098.072692144187 1098.19612862206 1098.579261477417 1082.048023617903 293.8134220781991 1087.812035972257 294.1022527699305
19 0.005 0.095 16 676.8030812690898 352.6054219824383 349.4399103768903 1098.073551079688 1098.196705619092 1098.579368789402 1082.03283587196 293.8045178264141 1087.82288386918 293.9667792066759
20 0.005 0.1 15 678.3970898740112 356.1781304191912 352.9968836144745 1098.061064674115 1098.183477743682 1098.569395505375 1081.975562197111 293.7991426457865 1087.839748207294 293.8505285552522
21 0.005 0.105 14 680.0094770995905 359.7467097258966 356.5528106163114 1098.061211626489 1098.183568121349 1098.569309722013 1081.962458131633 293.795509245395 1087.850558103029 293.7505030126346
22 0.005 0.11 13 681.6645072440338 363.310218096304 360.1064199508281 1098.076190660093 1098.198531031298 1098.579729383569 1082.002575230495 293.7927509559574 1087.852965838101 293.6636784438062
23 0.005 0.115 12 683.3741023326314 366.8676412737324 363.6565000779901 1098.076717319954 1098.198777861676 1098.579600819102 1081.998915102593 293.7905644287782 1087.859555294904 293.5876863398371
24 0.005 0.12 11 685.1257860918723 370.4180209178226 367.2018927478293 1098.062207045391 1098.183822185405 1098.568914918572 1081.943729300347 293.7888625065543 1087.874830122497 293.5209579225026
25 0.005 0.125 11 686.9133514427448 373.9606083925944 370.7415326579847 1098.078362601998 1098.200222382305 1098.580201973157 1081.980751655629 293.7876190551206 1087.882310112504 293.4622512423131
26 0.005 0.13 10 688.7114930077497 377.4945584124327 374.2744523812416 1098.079127243818 1098.200460225518 1098.580096856603 1081.979845207281 293.786837340289 1087.892940524766 293.4105039306285
27 0.005 0.135 10 690.5231155802817 381.0190934826568 377.7997132475573 1098.079718250897 1098.200884101012 1098.580213034652 1081.971963126201 293.7865416717119 1087.904187905846 293.3647929690927
28 0.005 0.14 10 692.3415956625462 384.5335016788354 381.3164482102797 1098.079172246639 1098.200435196487 1098.579929566029 1081.959731418393 293.7866968025684 1087.915344840757 293.324311276087
29 0.005 0.145 9 694.149670634864 388.0370582848656 384.8238616331716 1098.065037826585 1098.185679326941 1098.569242299931 1081.908502223928 293.7873067127757 1087.931275022403 293.2883543194744
30 0.005 0.15 9 695.9756218156449 391.5292579890391 388.3212390421356 1098.080261023216 1098.201430040629 1098.580270647073 1081.943542362475 293.7882855324106 1087.93897612664 293.256355129592
31 0.005 0.155 10 697.7882543331 395.009475978883 391.8078775602941 1098.081755595202 1098.202235404211 1098.580498010213 1081.942217507593 293.7896303363018 1087.949077866451 293.227829924669
32 0.005 0.16 8 699.6150988802769 398.4772051442974 395.2832045283523 1098.082425201006 1098.202967419041 1098.581205695548 1081.936291677427 293.7912921275564 1087.959248123636 293.2023381496348
33 0.005 0.165 8 701.470603135646 401.9319387955828 398.7466440768737 1098.083013198841 1098.203410249926 1098.581399925145 1081.930636971713 293.7932828849986 1087.968429496654 293.1795293779281
34 0.005 0.17 8 703.3223914567953 405.3732092713333 402.1976359883342 1098.082364590175 1098.202567638286 1098.58036586818 1081.926226548236 293.7955555106804 1087.978646094426 293.1590964047571
35 0.005 0.175 8 705.2003103417419 408.800611189023 405.6356759466931 1098.082922562499 1098.202950182759 1098.580472154839 1081.921832183198 293.7980958390011 1087.988624573349 293.1407666471423
36 0.005 0.18 7 707.0980461327712 412.2136978645129 409.0603096399262 1098.066873580384 1098.186630547608 1098.568376176133 1081.8719862803 293.8009228992713 1088.003051274275 293.1243063139294
37 0.005 0.185 7 709.0127497721537 415.612259598317 412.4711512887711 1098.084325896971 1098.203886072651 1098.580909453297 1081.92034585121 293.8039808749671 1088.00917763234 293.1095242677554
38 0.005 0.19 7 710.9372477702977 418.9958056972303 415.8677729736622 1098.067420993846 1098.186853916191 1098.568357546902 1081.864799878329 293.8073297611564 1088.023512493766 293.0962499326504
39 0.005 0.195 6 712.8603484126614 422.3641479533299 419.2498513542349 1098.070428224889 1098.190042399068 1098.571245608208 1081.869582962052 293.8109399073565 1088.031796944717 293.084345060992
40 0.005 0.2 7 714.8083616947963 425.7170015526924 422.6170288581995 1098.086143516639 1098.205157649305 1098.581193325179 1081.914715410467 293.8147880602326 1088.041096624008 293.073675691273
41 0.005 0.205 6 716.7811883083257 429.0540818018322 425.9690208566913 1098.084749311352 1098.203820486388 1098.579580855154 1081.908676274077 293.8189256124613 1088.050164479291 293.0641335092888
42 0.005 0.21 6 718.7413102121849 432.3751296382917 429.3055347093508 1098.084814101643 1098.203782067401 1098.579476638141 1081.908342942151 293.8233498480346 1088.060064513528 293.0556170757564
43 0.005 0.215 6 720.7473906056005 435.6799489931454 432.6263048613256 1098.086890103106 1098.20562122768 1098.580889516839 1081.913816800811 293.8280798748663 1088.070252519982 293.0480370597562
44 0.005 0.22 6 722.7376195242607 438.968326278333 435.9310795829434 1098.087589806416 1098.206139891854 1098.581060041585 1081.912454068796 293.8331106515249 1088.080754843162 293.0413127355871
45 0.005 0.225 5 724.7013795065363 442.2400464070039 439.2196589282012 1098.074109017616 1098.192436061191 1098.571522540112 1081.865997007064 293.8384793980322 1088.094200033467 293.0353757858699
46 0.005 0.23 6 726.7064409892806 445.4949468955689 442.4918045792771 1098.07120920189 1098.189906756163 1098.569833893959 1081.854656991185 293.844156984328 1088.103627415686 293.0301463029018
47 0.005 0.235 5 728.7141116289008 448.7329941984171 445.7473690132296 1098.085462757125 1098.203625686351 1098.578588728921 1081.905637514167 293.8501642229596 1088.109233597103 293.0255734693038
48 0.005 0.24 5 730.7012707945531 451.953972827007 448.9862180385605 1098.075958196713 1098.193844111686 1098.572387096484 1081.86948251593 293.8565479259011 1088.123179813549 293.0215870556617
49 0.005 0.245 5 732.7309202578575 455.1578858777342 452.2082169921906 1098.086708412419 1098.204638491682 1098.578964309369 1081.908399377015 293.8632768069502 1088.129730163478 293.0181332971212
50 0.005 0.25 5 734.76759110132 458.3445579281025 455.4132275889888 1098.073022780471 1098.190947234802 1098.569766659766 1081.861603271294 293.8704040753753 1088.141246727653 293.0151561202202
51 0.005 0.255 5 736.8167044714794 461.5140882043783 458.601187177837 1098.089423133173 1098.206843820509 1098.580419358121 1081.918725122046 293.8778910109576 1088.14954665115 293.0126064899689
52 0.005 0.26 4 738.797194950336 464.6664837050295 461.7721013311491 1098.091230124888 1098.208361622886 1098.581459865257 1081.917910655332 293.8858095335008 1088.156727662297 293.0104410055864
53 0.005 0.265 4 740.8170169249062 467.8017011999482 464.9259732055538 1098.091793838101 1098.208816841017 1098.581623107721 1081.919847114225 293.8941392200216 1088.166599004593 293.0086054626619
54 0.005 0.27 5 742.9355667233682 470.9195956159134 468.0627147454398 1098.075667672153 1098.192817498086 1098.570716884315 1081.876808293845 293.9028883710832 1088.180384480972 293.0070533732996
55 0.005 0.275 4 744.9721747263168 474.0202220743136 471.182561978092 1098.073780567646 1098.191459846116 1098.569600112202 1081.881038429224 293.9120876557715 1088.186826906645 293.0057616087044
56 0.005 0.28 4 747.0042541376889 477.1034741881626 474.2860071291373 1098.07418699151 1098.191953781078 1098.569858144525 1081.883952433702 293.9217262849652 1088.195225250184 293.0046851316406
57 0.005 0.285 4 749.0581466382229 480.1693418195014 477.3725994633147 1098.074975889491 1098.192482869529 1098.570084780865 1081.887708885688 293.9318253016073 1088.204495997492 293.0037933107988
58 0.005 0.29 4 751.1368054311847 483.2176944469404 480.4420032399231 1098.072914384373 1098.190454806809 1098.568277584554 1081.883316452836 293.9423935425046 1088.213598200067 293.0030587335829
59 0.005 0.295 4 753.1975955116623 486.2484835751093 483.4940399220285 1098.072883015323 1098.190251877626 1098.567922986315 1081.890010408154 293.9534455266794 1088.222533201726 293.0024567253639
60 0.005 0.3 4 755.2684520380183 489.261655851921 486.5286025392718 1098.072950274803 1098.19027059093 1098.567897767252 1081.895100887413 293.9649976211692 1088.231171813273 293.0019659852653
61 0.005 0.305 4 757.3382169227344 492.257179716313 489.5456182182537 1098.073341387553 1098.190543107439 1098.5679974628 1081.899403858469 293.9770488150705 1088.239872803376 293.0015678052686
62 0.005 0.31 3 759.2349794822303 495.2351901166165 492.5450490695743 1098.091419274719 1098.207362842511 1098.577746334285 1081.95954346719 293.9896557885539 1088.250742448197 293.0012437001334
63 0.005 0.315 4 761.3609496729937 498.1955124845124 495.5270710144579 1098.097806990128 1098.213246380025 1098.583494081183 1081.976330026496 294.0027206598006 1088.256275581603 293.0009862654369
64 0.005 0.32 4 763.4158774537785 501.1381613610155 498.4913901886425 1098.098243575862 1098.213679968182 1098.583929255774 1081.980604700025 294.0163529669196 1088.266238919824 293.0007787591541
65 0.005 0.325 4 765.4604081170153 504.0630958235296 501.4379896978978 1098.098454392073 1098.21378046737 1098.583896368665 1081.986664474315 294.0305470183866 1088.27530960269 293.0006124572313
66 0.005 0.33 3 767.3204698840907 506.9703249978566 504.3668385285685 1098.081976872694 1098.198143129049 1098.575046884408 1081.941341253733 294.0453729414174 1088.286693991809 293.0004784066488
67 0.005 0.335 3 769.2580043942087 509.859913882619 507.2781094078414 1098.092959058524 1098.20848917563 1098.577841520278 1081.990392275317 294.0607115126608 1088.29219522131 293.0003726688128
68 0.005 0.34 3 771.2013946309717 512.7318206098266 510.1717685557038 1098.08307103011 1098.1990286138 1098.575959779765 1081.960101582964 294.0766492278082 1088.301119555987 293.0002889906742
69 0.005 0.345 3 773.17542231092 515.5861538651592 513.0477854314144 1098.096237583057 1098.211310561977 1098.579799230468 1082.016019554885 294.0931627812174 1088.309027258226 293.0002233201506
70 0.005 0.35 3 775.1284625850709 518.4228048007755 515.9061469777027 1098.079925185754 1098.196011439271 1098.573529069211 1081.963745642382 294.1103075698284 1088.316122006991 293.000171490035
71 0.005 0.355 3 777.0851436455783 521.2419363109519 518.7468684755543 1098.097870835513 1098.212540623904 1098.580148386749 1082.033332642897 294.1280417245609 1088.325693086183 293.0001311892751
72 0.005 0.36 3 779.033025124055 524.0434238713266 521.5699554945242 1098.080286244726 1098.196091214501 1098.573465872642 1081.981360715996 294.1464237990418 1088.332365660033 293.0000996526867
73 0.005 0.365 3 780.9878484517209 526.8274472829306 524.3754385185168 1098.098436471229 1098.21289636423 1098.580212201558 1082.050436578684 294.1654248973215 1088.341801489285 293.00007541028
74 0.005 0.37 3 782.9314496078772 529.5938971305881 527.1633176867717 1098.080801152186 1098.196412709153 1098.573549491218 1081.998033274263 294.1850475553332 1088.347902587063 293.0000564367862
75 0.005 0.375 3 784.8842340922934 532.3429572758587 529.9336914312231 1098.099179198746 1098.213411438824 1098.580387618656 1082.067130811742 294.2053645256237 1088.357460672341 293.0000419400491
76 0.005 0.38 3 786.8309208700227 535.0745640897163 532.6865739863457 1098.081490715531 1098.196833949977 1098.573618935993 1082.016295443963 294.2263407078925 1088.363589001025 293.0000305044232
77 0.005 0.385 3 788.7738580758354 537.7888352658671 535.4219881808355 1098.099849216853 1098.213900989513 1098.580593690042 1082.082666700503 294.2479688036029 1088.373252702675 293.0000216230092
78 0.005 0.39 3 790.6460203190793 540.4857479553026 538.1399962603309 1098.082240015425 1098.197247707569 1098.573669395044 1082.033459165878 294.2703005755424 1088.37956504629 293.0000144465623
79 0.005 0.395 3 792.5052268407028 543.165470804609 540.840653365531 1098.100727426941 1098.214625756475 1098.58101389934 1082.098790119404 294.2932996671165 1088.388619510772 293.0000092026108
80 0.005 0.4 3 794.34918748978 545.8279071402333 543.5239935180711 1098.083023212249 1098.197786688866 1098.573813363896 1082.052591445627 294.3170237220104 1088.39522886393 293.0000046198115
81 0.005 0.405 3 796.1881880110054 548.4732633151392 546.1900848455371 1098.100831471839 1098.214583479288 1098.580761119422 1082.116706953428 294.341429960948 1088.404233020423 293.0000015924976
82 0.005 0.41 3 797.9910467619447 551.1014586970357 548.8389747153691 1098.084289932038 1098.198821045071 1098.574489137935 1082.071231818358 294.3665805836227 1088.410718623988 292.999999225004
83 0.005 0.415 3 799.7985910623258 553.7126986901568 551.4707354070738 1098.101590988122 1098.21504917385 1098.580885626556 1082.135554416118 294.3924347037619 1088.419711193945 292.9999981335646
84 0.005 0.42 3 801.5899297956159 556.3069150588374 554.0854210789012 1098.084937337308 1098.199250855726 1098.574617523979 1082.090086023389 294.4190410505865 1088.425917927507 292.9999971498696
85 0.005 0.425 3 803.3864497929619 558.8843135459463 556.6831092314633 1098.102250974795 1098.215475545575 1098.580999095659 1082.154716729205 294.446365599126 1088.434959942645 292.9999966134303
86 0.005 0.43 3 805.1656198423295 561.4448253019632 559.2638575081872 1098.08556445156 1098.199655547775 1098.574732454002 1082.109732683695 294.4744639833238 1088.441155001832 292.9999956243849
87 0.005 0.435 3 806.9500398333184 563.9886559773271 561.8277440614829 1098.102858957368 1098.215871969503 1098.581109599955 1082.174424752847 294.5032985815436 1088.450105289961 292.9999950578788
88 0.005 0.44 3 808.7188122944515 566.5157400852462 564.3748274437344 1098.086178400214 1098.200057519535 1098.574849014508 1082.129645894454 294.5329225054874 1088.456091649122 292.9999942240488
89 0.005 0.445 3 810.4959863859672 569.0262944263177 566.9051947735807 1098.103489690688 1098.216284896491 1098.581222858367 1082.194648628948 294.5632894283214 1088.464918581914 292.9999938780068
90 0.005 0.45 3 812.2557726670502 571.5202566858331 569.4189093165716 1098.086832776145 1098.200490363202 1098.574987039462 1082.15021705115 294.5944621787576 1088.470852215907 292.9999931896778
91 0.005 0.455 3 814.0228526149049 573.997849532829 571.9160627660091 1098.104138744214 1098.216714420522 1098.581356586079 1082.215412406683 294.6263983968191 1088.479646505088 292.9999931059075
92 0.005 0.46 3 815.7727890363698 576.4590089416578 574.3967180118673 1098.087448019939 1098.200901159561 1098.575109499857 1082.171183449102 294.6591490371416 1088.485489620021 292.9999926604336
93 0.005 0.465 3 817.5313901698995 578.9039615554096 576.8609723763798 1098.104722911464 1098.217093990443 1098.58145156347 1082.236506760983 294.6926861492307 1088.49415545486 292.9999926943384
94 0.005 0.47 3 819.2856693848909 581.3326847882781 579.3089102779808 1098.087343144443 1098.200385623935 1098.57446385469 1082.19596861917 294.7270406136475 1088.499597332383 292.9999923331109
95 0.005 0.475 3 821.0233803285074 583.7453359130478 581.7406059243057 1098.105106059208 1098.217449464731 1098.581670714924 1082.25575694703 294.7621897413811 1088.508080871049 292.99999244123
96 0.005 0.48 3 822.758538785729 586.141919350554 584.1561446916342 1098.08824468973 1098.201019769206 1098.574733730218 1082.217473946815 294.7981731035107 1088.513657550785 292.9999921076652
97 0.005 0.485 3 824.4893872320117 588.522639222369 586.5556293257995 1098.106616946036 1098.218917425642 1098.582680046265 1082.274743147138 294.8349792247575 1088.521842479652 292.999992258592
98 0.005 0.49 3 826.1955397516982 590.8874294194918 588.9391115900341 1098.088971706251 1098.201344139489 1098.574619927457 1082.243204897327 294.8726180442737 1088.527511559609 292.9999919843873
99 0.005 0.495 3 827.903694143988 593.2365202291038 591.3067061244479 1098.106776378514 1098.218956992423 1098.582579789854 1082.29866126351 294.9110852206302 1088.535769330525 292.9999921987226
100 0.005 0.5 3 829.594952409444 595.5698561306389 593.6584661186022 1098.089380667108 1098.20161534098 1098.574676791533 1082.265637568539 294.9504018685822 1088.541238917722 292.9999920004448
101 0.005 0.505 3 831.2940204776035 597.8876589250608 595.9945066503461 1098.106496380717 1098.218540231828 1098.581969749759 1082.319835601916 294.9905532795497 1088.549355466805 292.9999921717177
102 0.005 0.51 3 832.9536538077321 600.1898919731129 598.3148907932514 1098.090139225656 1098.202251902991 1098.575000566645 1082.287320120442 295.0315744865155 1088.554512024527 292.9999919752353
103 0.005 0.515 3 834.6305869479056 602.4767700929691 600.6197333721448 1098.107379896443 1098.219135078966 1098.58221078096 1082.343655522831 295.0734360723588 1088.562752580472 292.9999921508538
104 0.005 0.52 3 836.273833612853 604.7482607339757 602.9091010361449 1098.092207760031 1098.203994099455 1098.576362774088 1082.313903795412 295.1161837899861 1088.567660602814 292.9999919654862
105 0.005 0.525 3 837.9167358317854 607.0045687694732 605.1831022162581 1098.107755706769 1098.219193019612 1098.58204571742 1082.370712173042 295.1597743542892 1088.576035637028 292.999992155846
106 0.005 0.53 3 839.5398950240566 609.245664237339 607.4418055642869 1098.092272041286 1098.204003023951 1098.576263631097 1082.33833260252 295.2042556186905 1088.580662735315 292.9999919850778
107 0.005 0.535 3 841.1631073347131 611.4717603349782 609.6853230891738 1098.108225208875 1098.219530441206 1098.582153220488 1082.394228829717 295.2495990391006 1088.58885736216 292.9999921866136
108 0.005 0.54 3 842.7624357301789 613.6828281826145 611.9137257849799 1098.092909566394 1098.204457091119 1098.576450626751 1082.362094058529 295.2958374820894 1088.593339377316 292.9999920135228
109 0.005 0.545 3 844.3600555728041 615.8790805122709 614.1271267941106 1098.10892505489 1098.22001399856 1098.582333251587 1082.418894760513 295.3429381155399 1088.601517711982 292.9999921956943
110 0.005 0.55 3 845.9417954941765 618.0604884520449 616.3255967507298 1098.093485498889 1098.204811918294 1098.57655635077 1082.387487880237 295.3909453365641 1088.605932410268 292.9999920237885
111 0.005 0.555 3 847.519952155593 620.2272623871278 618.5092479967154 1098.109388336404 1098.22030150145 1098.582397661193 1082.444434371643 295.4398344152654 1088.6141035042 292.9999922095726
112 0.005 0.5600000000000001 3 849.0731846195113 622.3793729513682 620.6781512119749 1098.093870089761 1098.205047854129 1098.576598163003 1082.413104845153 295.4896342363305 1088.61835068324 292.9999920310653
113 0.005 0.5650000000000001 3 850.6230102790798 624.517032688469 622.83241809942 1098.109841718081 1098.220594132168 1098.582474172575 1082.469997803608 295.5403157673927 1088.626411535693 292.9999922221014
114 0.005 0.5700000000000001 3 852.1494826131217 626.6402109365031 624.9721189467926 1098.094376586013 1098.2053878919 1098.576710815383 1082.438741741489 295.5919120640165 1088.630497463029 292.9999920482772
115 0.005 0.5750000000000001 3 853.6646529253773 628.7491218275064 627.0973686026747 1098.110384696951 1098.220962463091 1098.582599855335 1082.495953962775 295.6444041966753 1088.638460157111 292.9999922452891
116 0.005 0.58 3 855.1439753663434 630.8437320454341 629.2082356498818 1098.094894645366 1098.205727899152 1098.576816197433 1082.465043866783 295.6978206014975 1088.642508452296 292.9999920694164
117 0.005 0.585 3 856.6233847425666 632.9242569126789 631.3048351827346 1098.110865850586 1098.221264462494 1098.582675065429 1082.522434005524 295.7521297318125 1088.650377970186 292.9999922634178
118 0.005 0.59 3 858.0781289478505 634.9906622160719 633.3872334447109 1098.095345181869 1098.206012825866 1098.57689518549 1082.491654173602 295.8073714877956 1088.654298439098 292.999992103717
119 0.005 0.595 3 859.5334335767078 637.0431667035277 635.4555487072779 1098.111322803399 1098.221558427644 1098.582762574344 1082.549107392129 295.863510421902 1088.662028935822 292.9999922880688
120 0.005 0.6 3 860.9644953746006 639.0817363524211 637.509848474165 1098.095802754134 1098.206309892012 1098.576984243208 1082.518460585136 295.9205949750608 1088.665805670279 292.9999921017663
121 0.005 0.605 3 862.3931050516263 641.1065876462361 639.5502495631704 1098.111788288373 1098.221861871436 1098.582849301023 1082.576039314066 295.9785734510743 1088.67342558263 292.9999922877643
122 0.005 0.61 3 863.7973921027569 643.1176846100049 641.5768172599053 1098.096272447074 1098.206615078642 1098.577075216719 1082.545563502212 296.0374946666927 1088.677107633466 292.999992098356
123 0.005 0.615 3 865.1982782661568 645.1152443921619 643.5896686512049 1098.112257628565 1098.222165719508 1098.582943253075 1082.603355300991 296.0973146860567 1088.684650315884 292.9999922848336
124 0.005 0.62 3 866.5729521660603 647.0992315343389 645.5888696708327 1098.096718796752 1098.206900640301 1098.577159715428 1082.572966972226 296.158086617753 1088.688228239285 292.9999921304232
125 0.005 0.625 3 867.9476128864172 649.0698631381724 647.5745359473078 1098.112686590324 1098.222440004477 1098.583013551531 1082.630852057357 296.2197659763831 1088.695647699716 292.9999923404359
126 0.005 0.63 3 869.2958571882458 651.0271020187595 649.5467330308069 1098.097155130997 1098.207181034907 1098.577242514955 1082.600668718212 296.2823950092628 1088.699144950073 292.9999921509324
127 0.005 0.635 3 870.6399857599074 652.9711623405831 651.5055746678398 1098.113126899041 1098.222727145673 1098.58310162197 1082.658613049232 296.3459328467651 1088.706475297197 292.9999923223361
128 0.005 0.64 3 871.9613360453608 654.9020062559788 653.4511252535189 1098.097582561302 1098.207460702011 1098.577327454683 1082.628500183231 296.4104235221739 1088.709865199092 292.999992133085
129 0.005 0.645 3 873.279534566057 656.8198507671945 655.3834999472574 1098.113557386839 1098.223006086533 1098.583181643878 1082.68659202253 296.4758301507786 1088.717101400351 292.9999923199706
130 0.005 0.65 3 874.5710737827504 658.7246561484498 657.3027624586309 1098.098012116372 1098.207737506477 1098.577410491198 1082.656666100533 296.5421986197769 1088.720406049935 292.9999921551542
131 0.005 0.655 3 875.8613084655346 660.6166347861528 659.2090248544861 1098.113967547127 1098.223272963907 1098.583257024173 1082.7146503434 296.6094708641547 1088.72752833194 292.9999923448737
132 0.005 0.66 3 877.1275075685697 662.4957469579057 661.1023509761661 1098.098420928867 1098.208003388115 1098.57748811892 1082.68500444741 296.6777025624627 1088.730745487308 292.9999921545221
133 0.005 0.665 3 878.3931299304983 664.3622049764458 662.9828521713014 1098.114380163304 1098.223541385078 1098.583328498252 1082.743151176872 296.7468487349231 1088.737728072801 292.9999923515845
134 0.005 0.67 3 879.6295811879087 666.2159662123997 664.8505885828255 1098.098841646982 1098.208274582438 1098.577568309812 1082.713611557832 296.816947584057 1088.7408665855 292.9999921631178
135 0.005 0.675 3 880.8607817823513 668.0572414470912 666.7056717500831 1098.114778880481 1098.223812108658 1098.583410674913 1082.771891104217 296.8879708522001 1088.747802111776 292.9999923651317
136 0.005 0.68 3 882.0627609985858 669.8859830905168 668.5481575933561 1098.099220431364 1098.208529229333 1098.57763965093 1082.742386601215 296.9599512820778 1088.750809891129 292.9999921681881
137 0.005 0.6850000000000001 3 883.2616120942289 671.7023947972818 670.3781475932002 1098.115190089672 1098.224077980004 1098.583485983638 1082.800740544576 297.0328512323197 1088.757719040094 292.9999923534479
138 0.005 0.6900000000000001 3 884.4372558845345 673.5064220960082 672.1956509203172 1098.099628507917 1098.208797422605 1098.577723428739 1082.771344261598 297.106706846815 1088.760645106953 292.9999921682871
139 0.005 0.6950000000000001 3 885.6153007362389 675.2982707248221 674.0007024370362 1098.115558936712 1098.224320730055 1098.583545067423 1082.829709943823 297.1814803192447 1088.767452945949 292.9999923504043
140 0.005 0.7000000000000001 3 886.7716223905082 677.0778943138868 675.7934200179941 1098.100009963691 1098.209043053809 1098.577790572908 1082.800548629423 297.2572125817719 1088.770286396042 292.9999921819332
141 0.005 0.705 3 887.9281562919942 678.8455142067188 677.5739514020366 1098.115952684478 1098.224579746702 1098.583618865573 1082.858961868514 297.3338589452476 1088.777029108501 292.999992367315
142 0.005 0.71 3 889.0618774438656 680.6010925386722 679.3423706359904 1098.100402717702 1098.209302043821 1098.577866807409 1082.829839431634 297.4114693717525 1088.779782689553 292.9999921762879
143 0.005 0.715 3 890.1964662410548 682.3448461184242 681.0987978488027 1098.116333513341 1098.224829618999 1098.583681040828 1082.888266453032 297.4899882070618 1088.786426885343 292.9999923613582
144 0.005 0.72 2 891.1621273608811 684.0766898668153 682.8433010340943 1098.119144903149 1098.226607896029 1098.586540822265 1082.889216042786 297.5696696325192 1088.777431857668 292.999992164712
145 0.005 0.725 2 892.180742113942 685.7968298486508 684.5759822514614 1098.122096129071 1098.229365667228 1098.589411528432 1082.90441047556 297.6501462191143 1088.782716889728 292.9999921171803
146 0.005 0.73 2 893.2025443754274 687.5053533436179 686.2969541214359 1098.123319700946 1098.230551093591 1098.590005110063 1082.920280688432 297.7314999794352 1088.788217195934 292.9999920049831
147 0.005 0.735 2 894.216331219572 689.2023402016687 688.006285317651 1098.123266262514 1098.230508486179 1098.58971980669 1082.936198321746 297.8137627069863 1088.793345568081 292.9999918043155
148 0.005 0.74 2 895.2246658420818 690.8878816638667 689.704054748243 1098.123152571549 1098.230369174973 1098.58956432081 1082.952020174156 297.8969460945296 1088.798125125195 292.9999915836003
149 0.005 0.745 2 896.2309276535922 692.56208759204 691.3902371457173 1098.123132602179 1098.230305724661 1098.589456793326 1082.966914134031 297.9809747645464 1088.802545628252 292.9999914060062
150 0.005 0.75 2 897.2321319906681 694.2250124394058 693.065078426511 1098.123155259193 1098.23028661713 1098.589387725046 1082.982714466813 298.0659902787525 1088.806583421204 292.9999913267188
151 0.005 0.755 2 898.226784315929 695.8767438468917 694.7287562777274 1098.123234637977 1098.230330294546 1098.589380601186 1082.999158422809 298.1520352839949 1088.810355061412 292.9999913856972
152 0.005 0.76 2 899.2146527099001 697.5173616832742 696.381179382189 1098.123396895047 1098.230439183362 1098.589432065399 1083.014806064575 298.238964173979 1088.814053776789 292.9999915396767
153 0.005 0.765 2 900.1962322241317 699.1469464207047 698.0224470540683 1098.123601446553 1098.230580822897 1098.589499776322 1083.03045756185 298.3268100097204 1088.817915055321 292.9999917468077
154 0.005 0.77 2 901.171210062028 700.7655798895928 699.6526477547505 1098.123835553086 1098.230743489803 1098.589565491914 1083.046210532538 298.4155724931424 1088.821830769481 292.9999919672
155 0.005 0.775 2 902.1403949814434 702.3733347570936 701.271862032031 1098.124027093569 1098.230875937186 1098.58960307157 1083.06169936227 298.5052624390736 1088.825921290969 292.999992149895
156 0.005 0.78 2 903.1044572854508 703.9702911720093 702.8801734269309 1098.124188822202 1098.230984676441 1098.589622727271 1083.077239327657 298.5958703523941 1088.830102551771 292.9999922511648
157 0.005 0.785 2 904.0630567506943 705.5565262163549 704.4776613410039 1098.124308710609 1098.231056651609 1098.589621641087 1083.092750305282 298.6874071401924 1088.834262969394 292.9999922525632
158 0.005 0.79 2 905.0160041326261 707.1321163456236 706.0644042852559 1098.124419339977 1098.231122480663 1098.589620950338 1083.1080740211 298.7798673561863 1088.838342932976 292.9999921813857
159 0.005 0.795 2 905.9635356320448 708.6971380880966 707.6404808240046 1098.124540814279 1098.231195451895 1098.589631483829 1083.123460099375 298.8732411735201 1088.842302125202 292.999992031544
160 0.005 0.8 2 906.9061010457335 710.2516700136927 709.2059701049355 1098.124688864325 1098.231294105485 1098.58966417829 1083.13878175771 298.9675408198987 1088.84617030254 292.9999918724071
161 0.005 0.805 2 907.842754837855 711.7957868859403 710.7609490706653 1098.124844408021 1098.23139627802 1098.589698750762 1083.154054005336 299.0627640314306 1088.849961782327 292.9999917633121
162 0.005 0.8100000000000001 2 908.7722154117926 713.3295651706921 712.3054959226797 1098.125028537778 1098.23152146132 1098.589746214148 1083.169379578455 299.1588982929122 1088.853763590463 292.9999917325902
163 0.005 0.8150000000000001 2 909.6967275863851 714.8531059822108 713.8397017812337 1098.125197089639 1098.231636752434 1098.589781004479 1083.184548076031 299.2559482382458 1088.857551873919 292.9999917889896
164 0.005 0.8200000000000001 2 910.6146364512151 716.3664432186366 715.3635114675186 1098.125362881721 1098.231742014829 1098.589812399526 1083.199204703384 299.3538532214363 1088.8613807983 292.9999919248793
165 0.005 0.8250000000000001 2 911.5253006564377 717.869661554204 716.8772684823141 1098.125511059518 1098.231844173015 1098.589836246791 1083.215138751045 299.4527787463518 1088.865215435591 292.9999920999422
166 0.005 0.8300000000000001 2 912.4283620184759 719.3628342717611 718.3808675669391 1098.125655355835 1098.231940017929 1098.589855654558 1083.230301851936 299.5525809356752 1088.869074993659 292.9999922429959
167 0.005 0.835 2 913.3226420039319 720.8460358321323 719.8743970645136 1098.125791557293 1098.232026568543 1098.589873290262 1083.245374757572 299.6532869424235 1088.872922366288 292.9999923306863
168 0.005 0.84 2 914.209208856415 722.3193361589829 721.3579327253566 1098.12593726336 1098.232123992604 1098.589900799852 1083.260451830442 299.7548865231093 1088.876750218167 292.9999923340024
169 0.005 0.845 2 915.0883565130792 723.7828062732094 722.8315480305047 1098.126074900078 1098.232214848078 1098.58992541001 1083.275348925324 299.8573965408435 1088.880532455394 292.9999922392478
170 0.005 0.85 2 915.9598457105055 725.2365171944637 724.2953167198665 1098.126221837442 1098.232313620294 1098.589953545273 1083.290306388608 299.9608107000528 1088.884281608756 292.9999920656118
171 0.005 0.855 2 916.8231087826796 726.6805404233684 725.7493108963013 1098.126365885198 1098.232411377111 1098.589981236523 1083.305141720381 300.0651132008721 1088.887996807287 292.9999918787084
172 0.005 0.86 2 917.6786653992372 728.1149461176558 727.1936051922727 1098.126519865723 1098.232517889092 1098.590014575376 1083.320075871596 300.1702943080915 1088.891686203486 292.9999917197582
173 0.005 0.865 2 918.5265664908892 729.5398010748188 728.6282641033683 1098.126667109509 1098.232615633652 1098.590039937171 1083.335003587402 300.2763302703044 1088.895382048173 292.9999916201292
174 0.005 0.87 2 919.3673936066433 730.9551739300297 730.0533578139139 1098.126818449968 1098.232719757354 1098.590069190087 1083.349884133797 300.3832384244279 1088.899085001773 292.9999916065673
175 0.005 0.875 2 920.2009589642727 732.3611331454149 731.4689562237535 1098.126959840694 1098.232812928233 1098.590093909238 1083.364722801493 300.491010057291 1088.902765263048 292.9999916772103
176 0.005 0.88 2 921.0288658821983 733.7577471649462 732.8751276640203 1098.127105546255 1098.232909751842 1098.590118837469 1083.379634201881 300.5996381975826 1088.90644651211 292.9999918001329
177 0.005 0.885 2 921.8495298524273 735.1450813597783 734.2719390726746 1098.127240925187 1098.23299862708 1098.590140385208 1083.394479347478 300.7091105988601 1088.910095746418 292.9999919342184
178 0.005 0.89 2 922.6641696201739 736.5232033302566 735.6594583756375 1098.127385750224 1098.233100486653 1098.590170330785 1083.409208633672 300.8194238347142 1088.913732949371 292.9999920424372
179 0.005 0.895 2 923.4722661936005 737.8921794126463 737.0377531953736 1098.127518285639 1098.233187853608 1098.590193426221 1083.424133958122 300.9305934367461 1088.917326994286 292.9999921353008
180 0.005 0.9 2 924.2740867149138 739.2520751605277 738.4068891882126 1098.12766376331 1098.233290174637 1098.590224437448 1083.438932012798 301.0425999345761 1088.920931309256 292.9999921515887
181 0.005 0.905 2 925.0702632550565 740.6029557122049 739.7669323994628 1098.127800526493 1098.233382122726 1098.590249059296 1083.453701036307 301.1554559048948 1088.924517030712 292.999992107012
182 0.005 0.91 2 925.8605387760171 741.9448865359776 741.117949660327 1098.127943778875 1098.233479847204 1098.590277696774 1083.46844576522 301.2691296533912 1088.928083251622 292.9999920249863
183 0.005 0.915 2 926.6445574833825 743.277930402432 742.4600047627533 1098.128077575578 1098.233569141947 1098.590301272277 1083.483107357839 301.3836277043505 1088.931612290854 292.9999919378517
184 0.005 0.92 2 927.4227039377407 744.6021519097961 743.7931623545425 1098.128223421815 1098.233666476114 1098.590329500842 1083.497915207957 301.4989606080458 1088.935118813678 292.9999918691025
185 0.005 0.925 2 928.1939474594449 745.9176136550528 745.1174860052744 1098.128357611326 1098.233752487359 1098.590350753776 1083.512574581077 301.6151209838353 1088.938604690023 292.9999918400071
186 0.005 0.93 2 928.9581593282327 747.2243787037694 746.4330395437173 1098.128500594574 1098.233850738716 1098.590378136241 1083.527229185274 301.7320898784439 1088.9420699197 292.9999918727649
187 0.005 0.9350000000000001 2 929.7161241958654 748.5225089859393 747.7398851171148 1098.128634330775 1098.233939546374 1098.590401345098 1083.541826677419 301.8498786725153 1088.945504054011 292.9999919236385
188 0.005 0.9400000000000001 2 930.4680784641515 749.8120682934119 749.0380860022553 1098.128778726996 1098.23403635348 1098.590429443547 1083.556289224645 301.968481662772 1088.948917582315 292.9999919657757
189 0.005 0.9450000000000001 2 931.2138231740742 751.0931167880174 750.3277046977637 1098.128908202574 1098.234122062376 1098.590450777098 1083.570913736386 302.0878872680852 1088.952299324592 292.9999920035144
190 0.005 0.9500000000000001 2 931.9530470816252 752.3657159760663 751.6088029812722 1098.129042339747 1098.234212861204 1098.590475246475 1083.585507832809 302.2081130601863 1088.955651944107 292.9999920261634
191 0.005 0.9550000000000001 2 932.6859874068242 753.6299270673179 752.8814422568547 1098.129167666956 1098.23429496188 1098.590495712897 1083.599997860201 302.3291404091058 1088.958975931516 292.9999920329897
192 0.005 0.96 2 933.4125512191954 754.8858107011905 754.1456842590302 1098.129304263916 1098.234387684054 1098.590522706747 1083.614604538932 302.4509504122244 1088.962284161048 292.999992029961
193 0.005 0.965 2 934.1323168134909 756.1334266493917 755.4015895435632 1098.129431701481 1098.234472704796 1098.590545796143 1083.629121107152 302.5735521012479 1088.96556878151 292.9999920418792
194 0.005 0.97 2 934.8455512850825 757.3728350246879 756.6492186196319 1098.129570011147 1098.234565451291 1098.590572748456 1083.643764138805 302.6969463198124 1088.968839602663 292.9999920386335
195 0.005 0.975 2 935.5522454456769 758.6040943087698 757.8886311395341 1098.129691861864 1098.234645541334 1098.590593276979 1083.65826270737 302.8211340595699 1088.972074047896 292.9999920176741
196 0.005 0.98 2 936.2529337401934 759.8272626262401 759.1198854770563 1098.129823153565 1098.234736170039 1098.590618962548 1083.672705651762 302.9461016733804 1088.975288728768 292.9999920011714
197 0.005 0.985 2 936.9470485876793 761.0423962527603 760.343038801826 1098.129929748252 1098.234807779439 1098.590634718866 1083.687120634531 303.0718472945127 1088.97845418832 292.9999919925622
198 0.005 0.99 2 937.6354737954165 762.2495546905726 761.5581506896756 1098.130058902627 1098.234895963203 1098.590659035703 1083.701544623045 303.1983501991098 1088.981616660116 292.999991992755
199 0.005 0.995 2 938.3174515412891 763.4487951261995 762.7652793419908 1098.130181611773 1098.234977847022 1098.590681445142 1083.715905752342 303.3256192651585 1088.984758779204 292.9999920019168
200 0.005 1 2 938.9940687925542 764.6401750806181 763.9644828092175 1098.130314272792 1098.235067747566 1098.590707917591 1083.730341331508 303.4536419444836 1088.987885543095 292.999992030869
201 0.005 1.005 2 939.6648560631644 765.8237515389783 765.1558182513696 1098.130433418813 1098.235146779398 1098.590729575589 1083.744707418742 303.58243935276 1088.990972124201 292.9999920453698
202 0.005 1.01 2 940.3297298142852 766.9995799524735 766.339341897405 1098.130559935153 1098.235231648146 1098.590753729388 1083.758993907569 303.7120050885586 1088.994049933363 292.9999920279883
203 0.005 1.015 2 940.9888814660695 768.1677158632854 767.515110123693 1098.130673754803 1098.235307696764 1098.590773336747 1083.773245770156 303.8423283404061 1088.997149684717 292.999992024891
204 0.005 1.02 2 941.6422724832806 769.3282135022366 768.6831778904871 1098.130800853418 1098.235393382464 1098.590799130942 1083.787498117585 303.9733966432162 1089.000136562506 292.9999920245812
205 0.005 1.025 2 942.2899783438152 770.4811270757004 769.8435996164923 1098.130915253071 1098.23546886667 1098.590818971684 1083.801719784317 304.105208191056 1089.003144719286 292.9999920275187
206 0.005 1.03 2 942.9323164443707 771.6265101878666 770.9964300727149 1098.131041522005 1098.235554385129 1098.590843543193 1083.815929189745 304.2377428348374 1089.006197523513 292.9999920312257
207 0.005 1.035 2 943.5690991875468 772.7644163779876 772.1417227651056 1098.131155606415 1098.235630276451 1098.590864070577 1083.830087451957 304.3709907943457 1089.009223161871 292.9999920519814
208 0.005 1.04 2 944.2006358669885 773.8949005345362 773.279533409595 1098.131277997761 1098.2357128001 1098.590887824081 1083.844246011219 304.5049583963836 1089.012235920743 292.9999920613171
209 0.005 1.045 2 944.8268281983538 775.0180154891592 774.4099150602668 1098.131388084121 1098.235785590515 1098.590907070481 1083.858418898504 304.639666277161 1089.015215825576 292.9999920522437
210 0.005 1.05 2 945.4476706890415 776.133813753716 775.5329210195854 1098.131508655666 1098.235866671706 1098.590930091166 1083.872541740828 304.775100603713 1089.018195725646 292.9999920429046
211 0.005 1.055 2 946.0630617747029 777.2423461382485 776.6486028158179 1098.131615606839 1098.235937435101 1098.590947585938 1083.88663227149 304.9112535535681 1089.021137952149 292.9999920411054
212 0.005 1.06 2 946.6735476484033 778.3436664427223 777.7570141829256 1098.131735238765 1098.236018713617 1098.590971300441 1083.90069439678 305.0481171737023 1089.024067630465 292.9999920452193
213 0.005 1.065 2 947.2773209858592 779.4378261933123 778.8582074664802 1098.131857678319 1098.236098854922 1098.590995838048 1083.914710980989 305.1856973077172 1089.026986850409 292.9999920504856
214 0.005 1.07 2 947.8760089581228 780.5248753935336 779.9522331124159 1098.131972462288 1098.236176601497 1098.591018888137 1083.928714635285 305.3239694034872 1089.029858844776 292.9999920716642
215 0.005 1.075 2 948.4697805990188 781.6048648934202 781.039143451139 1098.132082648668 1098.236248766818 1098.591038853905 1083.942757459874 305.4629370093796 1089.032702726777 292.9999920799825
216 0.005 1.08 2 949.0590616467248 782.6778447196209 782.1189886060847 1098.132199790704 1098.236327164943 1098.591062001011 1083.956688675773 305.6025883578263 1089.035547546289 292.9999920726629
217 0.005 1.085 2 949.643417616785 783.7438647055145 783.1918185160713 1098.13230410392 1098.23639624352 1098.591080559884 1083.970584455549 305.7429202665726 1089.038367159153 292.999992067456
218 0.005 1.09 2 950.2226929253783 784.8029751878255 784.2576835793182 1098.132403809271 1098.236463938796 1098.591096343757 1083.984403641161 305.8839372331735 1089.041166741844 292.9999920673189
219 0.005 1.095 2 950.7967550273131 785.8552253047961 785.316633348937 1098.132498915317 1098.236529739926 1098.591114500188 1083.998286201514 306.0256299418829 1089.043929656428 292.999992067825
220 0.005 1.1 2 951.366285508106 786.9006632684377 786.3687171213003 1098.13260953158 1098.236604543075 1098.591137557041 1084.012136002615 306.1680022714681 1089.046701331944 292.999992066043
221 0.005 1.105 2 951.931323777043 787.9393378229622 787.4139842035618 1098.132711522981 1098.236672287617 1098.591153611407 1084.025907466028 306.3110433228164 1089.049439760575 292.9999920786755
222 0.005 1.11 2 952.4915527793125 788.971296136398 788.4524820319776 1098.132818009835 1098.236744191471 1098.591174105377 1084.03968496486 306.4547458644237 1089.052164225636 292.9999920773473
223 0.005 1.115 2 953.047116994451 789.996586131533 789.4842591684588 1098.13291838299 1098.236809577957 1098.591190067923 1084.053368315652 306.5991062326048 1089.054876119236 292.9999920592596
224 0.005 1.12 2 953.5984492201935 791.0152542675301 790.5093623773275 1098.133025585815 1098.236881815875 1098.591209914595 1084.067067614558 306.7441066641013 1089.057571275136 292.9999920443519
225 0.005 1.125 2 954.1453059801731 792.0273488315388 791.5278406147906 1098.133119554114 1098.236942560299 1098.591224756384 1084.080752645973 306.8897688921631 1089.060227982918 292.9999920383952
226 0.005 1.13 2 954.6874380251456 793.0329142612493 792.5397387130882 1098.133224823804 1098.237016606055 1098.591247154841 1084.094341619884 307.0360741293414 1089.062892504456 292.9999920352626
227 0.005 1.135 2 955.2258508142588 794.0319979788565 793.5451045192785 1098.133319348588 1098.237079561064 1098.591264141333 1084.107906053806 307.183011878723 1089.065526227635 292.9999920356387
228 0.005 1.14 2 955.7600012927091 795.0246455531277 794.5439842490031 1098.133421588649 1098.237148869747 1098.591283098395 1084.12147402419 307.3305908620994 1089.068148411928 292.999992034655
229 0.005 1.145 2 956.2898341673151 796.0109019872513 795.5364232706756 1098.133518070178 1098.237212400791 1098.591300533875 1084.135060469331 307.4788011225904 1089.070736145862 292.9999920567873
230 0.005 1.15 2 956.8154339019326 796.9908113410406 796.5224667672639 1098.133612230301 1098.237280933285 1098.591319743894 1084.148416448363 307.6276349540175 1089.073314592265 292.9999920548424
231 0.005 1.155 2 957.3370199631603 797.9644211601693 797.5021608480787 1098.133698504684 1098.237342093391 1098.591334394073 1084.161768530905 307.7770811999789 1089.075873106071 292.9999920475532
232 0.005 1.16 2 957.8545231789866 798.931773851641 798.4755497637242 1098.13379659022 1098.2374052789 1098.591352634525 1084.175277937854 307.9271324610062 1089.078413080812 292.9999920442381
233 0.005 1.165 2 958.3677051329921 799.8929132530297 799.4426773040277 1098.133888325147 1098.237465590129 1098.591368969323 1084.188627814106 308.0778021199278 1089.080932719866 292.9999920454207
234 0.005 1.17 2 958.8767298225359 800.8478838787086 800.4035885293691 1098.133992805984 1098.237537887792 1098.591391186604 1084.20196270176 308.2290851947297 1089.083454718617 292.9999920430016
235 0.005 1.175 2 959.3815832680286 801.7967285639204 801.3583270286687 1098.134080251123 1098.23759525108 1098.591405627488 1084.215321296823 308.3809643370784 1089.085938421805 292.9999920365473
236 0.005 1.18 2 959.8823348266172 802.7394899944314 802.3069357493462 1098.134179323516 1098.237662012614 1098.591424144706 1084.228631804094 308.5334620993114 1089.088407557762 292.9999920423088
237 0.005 1.185 2 960.3789264706877 803.6762115352923 803.2494581423464 1098.134264497503 1098.237720453572 1098.591434740657 1084.241881123725 308.6865502693208 1089.090849792927 292.9999920489465
238 0.005 1.19 2 960.8714806906307 804.6069356559397 804.1859373870346 1098.134363299409 1098.237788033694 1098.591452341073 1084.255105093853 308.840213155922 1089.093288818843 292.9999920453785
239 0.005 1.195 2 961.3600541896736 805.5317039751102 805.116415488067 1098.134451951483 1098.237845674123 1098.591467350659 1084.268269075214 308.9944404073569 1089.09570244565 292.9999920403678
240 0.005 1.2 2 961.844850675526 806.4505584683475 806.0409345360944 1098.134547568255 1098.237910112008 1098.591487479938 1084.281430146736 309.1492490017924 1089.098117814097 292.9999920340135
241 0.005 1.205 2 962.3258766417396 807.3635406733251 806.9595365284655 1098.13463421547 1098.237967047404 1098.591501673912 1084.294551679194 309.3046227724345 1089.10050448169 292.9999920243551
242 0.005 1.21 2 962.8034118062603 808.2706911275707 807.8722625773131 1098.134729097664 1098.238031775878 1098.591520745419 1084.307627602139 309.4605656011876 1089.10287929539 292.9999920151146
243 0.005 1.215 2 963.2770793328099 809.1720511309377 808.7791546461106 1098.13481320697 1098.238085816363 1098.591533261214 1084.320671029764 309.617075525683 1089.10523302553 292.9999920241342
244 0.005 1.22 2 963.7467778394841 810.067660469574 809.6802527734302 1098.134905909492 1098.238148964756 1098.591553032662 1084.333589868974 309.7741536262652 1089.107572200434 292.9999920362981
245 0.005 1.225 2 964.2130475907928 810.9575594939945 810.5755975433328 1098.134990631234 1098.238204027994 1098.591567589548 1084.346570111925 309.9317857358504 1089.109891895264 292.999992035727
246 0.005 1.23 2 964.675678082268 811.8417885426713 811.4652296353458 1098.135086439513 1098.238268554099 1098.591587553143 1084.359529025107 310.089952785723 1089.112202037321 292.9999920335248
247 0.005 1.235 2 965.1348759947277 812.7203866277869 812.3491889438178 1098.135165003151 1098.238319956391 1098.591598702144 1084.372479762161 310.2486541060105 1089.114491492087 292.9999920306503
248 0.005 1.24 2 965.5905347087296 813.5933928538391 813.2275143747064 1098.135256621153 1098.238381903148 1098.591617394646 1084.38535916458 310.4079014026461 1089.116772774178 292.9999920262596
249 0.005 1.245 2 966.0424570410677 814.4608452612893 814.1002450028737 1098.135333317363 1098.238432628761 1098.591627475451 1084.398147248673 310.5676706808225 1089.119028590485 292.9999920194803
250 0.005 1.25 2 966.4911564787659 815.3227834377079 814.9674199983116 1098.135423411483 1098.23849465176 1098.591645992736 1084.410959562717 310.7279793711204 1089.121283509831 292.9999920432549
251 0.005 1.255 2 966.9364239845478 816.1792447644214 815.8290775481254 1098.135493503224 1098.238521047301 1098.591637945575 1084.423329094474 310.8888263591656 1089.12351532369 292.999992043131
252 0.005 1.26 2 967.3783291068427 817.0302696268226 816.6852579917638 1098.135556463058 1098.238589679083 1098.591693258508 1084.436069557074 311.0501843629094 1089.125706129835 292.9999920359584
253 0.005 1.265 2 967.8171273418803 817.875894739363 817.5359987036653 1098.135638776986 1098.238641344813 1098.591708700717 1084.44876659731 311.2120747239077 1089.127901169334 292.9999920262549
254 0.005 1.27 2 968.2526899248261 818.7161577700981 818.3813371426495 1098.135727667204 1098.23870120925 1098.591727768069 1084.46147011503 311.3744708616332 1089.130101681261 292.9999920165281
255 0.005 1.275 2 968.6849251916599 819.5510958911722 819.2213113150827 1098.13580404999 1098.238751024029 1098.591740489273 1084.474063278725 311.5373655777752 1089.132286055777 292.9999920076158
256 0.005 1.28 2 969.1139477613514 820.3807456094627 820.0559583247948 1098.13589328016 1098.238811228823 1098.591758281418 1084.486626341314 311.7007550171714 1089.134581920763 292.9999920228282
257 0.005 1.285 2 969.5398985201999 821.2051430833901 820.8853145617014 1098.135968811425 1098.238859502789 1098.59176906637 1084.4991234343 311.8646238842863 1089.13671462043 292.9999920188552
258 0.005 1.29 2 969.9624104323906 822.0243250986927 821.7094168539104 1098.136059854378 1098.238924137554 1098.591792189107 1084.511589715971 312.0290048752503 1089.138887314015 292.999992011805
259 0.005 1.295 2 970.3815105717134 822.838327805438 822.5283020130433 1098.136132270093 1098.238974273199 1098.591805032463 1084.523969746922 312.1938848757829 1089.141024043853 292.9999920055368
260 0.005 1.3 2 970.7974475462966 823.6471875940022 823.3420064319491 1098.13621461263 1098.239029806924 1098.591820765249 1084.53638321776 312.3592368225717 1089.143145323109 292.9999919995412
261 0.005 1.305 2 971.2108373026305 824.4509393958705 824.1505653987125 1098.136285225999 1098.239074748936 1098.591831134294 1084.548692373018 312.5250676213521 1089.145240911216 292.9999920066799
262 0.005 1.31 2 971.6210366038193 825.2496192569272 824.9540155495808 1098.136369327681 1098.239131611154 1098.591847760961 1084.560959259524 312.6913704218586 1089.147339346064 292.9999920117662
263 0.005 1.315 2 972.0282981539909 826.0432619568096 825.7523916404957 1098.136442233059 1098.239179328045 1098.591859642947 1084.573201553444 312.858156837243 1089.149414165171 292.9999920097806
264 0.005 1.32 2 972.4325659067292 826.8319021308137 826.545728941911 1098.136525369644 1098.239235864146 1098.591876284108 1084.585410361849 313.025394125556 1089.151477301522 292.9999920090816
265 0.005 1.325 2 972.8339704064285 827.6155738441188 827.3340615391829 1098.13659926614 1098.239284597495 1098.591890546888 1084.597498673417 313.1930805263436 1089.153531775408 292.9999920067443
266 0.005 1.33 2 973.2323620462384 828.3943116990603 828.1174251652694 1098.136677610673 1098.239338066192 1098.591906263982 1084.609605293799 313.3612142482912 1089.155570066224 292.9999920001181
267 0.005 1.335 2 973.6281204349343 829.168150348191 828.8958532948927 1098.136750886687 1098.239385927301 1098.591919899383 1084.621677101746 313.5297983162615 1089.157591137982 292.999992005454
268 0.005 1.34 2 974.0209184439151 829.9371230735729 829.6693803477272 1098.13682537843 1098.239435722246 1098.591932348575 1084.633616355868 313.6988088811123 1089.159585370207 292.9999920094702
269 0.005 1.345 2 974.4108288830274 830.7012630087648 830.4380400328525 1098.136895887493 1098.239480899131 1098.591943916258 1084.645575628831 313.8682845008788 1089.161553076349 292.9999920027428
270 0.005 1.35 2 974.79793694273 831.4606034698595 831.2018658533494 1098.136982594809 1098.239539950461 1098.591962398855 1084.65749644992 314.0381838968315 1089.163521309645 292.9999920009902
271 0.005 1.355 2 975.1822270088117 832.21517709316 831.9608906775541 1098.137049910631 1098.239584136413 1098.591973370118 1084.669362751649 314.2085218649645 1089.165466165644 292.9999920009807
272 0.005 1.36 2 975.563764711461 832.9650172246367 832.7151479619914 1098.137124539297 1098.239635303555 1098.591988081389 1084.681197160227 314.3792857799581 1089.16739044803 292.9999919964803
273 0.005 1.365 2 975.9425444898224 833.7101559850978 833.4646700416781 1098.137192241327 1098.239679654499 1098.591998891132 1084.692983733382 314.550459727394 1089.16930524803 292.9999920120531
274 0.005 1.37 2 976.3185950636583 834.4506258541441 834.2094900419061 1098.137270503602 1098.239731525967 1098.592014577959 1084.704743454069 314.7220560003928 1089.171211339841 292.9999920028765
275 0.005 1.375 2 976.691927841634 835.1864582389317 834.9496396652603 1098.137334179356 1098.239772706133 1098.592023128248 1084.71643204507 314.8940750357394 1089.173095805637 292.9999919921238
276 0.005 1.38 2 977.0627241223262 835.9176857414258 835.6851514345917 1098.137393533892 1098.239813967544 1098.592033973683 1084.728060626305 315.0665002733105 1089.1749687292 292.9999919910412
277 0.005 1.385 2 977.4308520968088 836.6443398140992 836.4160571935329 1098.137461297863 1098.239858235626 1098.592046378693 1084.739643626423 315.239328252003 1089.176833319091 292.9999919905063
278 0.005 1.39 2 977.7963814674679 837.3664513920396 837.1423881807234 1098.137533512865 1098.239908108601 1098.592061892578 1084.751236488895 315.4125577874631 1089.178684981884 292.9999920109183
279 0.005 1.395 2 978.1590964230137 838.0840517788592 837.8641760441573 1098.137597071443 1098.239949654442 1098.592072251157 1084.762750979506 315.586166494115 1089.180517953731 292.9999920034801
280 0.005 1.4 2 978.5196684249089 838.7971712171441 838.5814513788297 1098.137671041856 1098.240000751677 1098.592087354447 1084.774215392257 315.7601894871014 1089.182347004756 292.9999919883696
281 0.005 1.405 2 978.8776813379541 839.5058406256012 839.294245433977 1098.137732940314 1098.240040315581 1098.592097151206 1084.785639570139 315.934591512117 1089.184154831753 292.9999919783906
282 0.005 1.41 2 979.2330961943733 840.2100903184986 840.0025886387101 1098.137808400953 1098.240092186586 1098.592113588274 1084.797042045538 316.109373325944 1089.185965692214 292.9999919757452
283 0.005 1.415 2 979.5859981321482 840.9099505611333 840.7065115323718 1098.137879104346 1098.240139286521 1098.592128670416 1084.808373585798 316.2845248552558 1089.187766951092 292.9999919919732
284 0.005 1.42 2 979.9363395789843 841.6054514010025 841.4060442347863 1098.137952391183 1098.240188743008 1098.592142799977 1084.819690172818 316.4600383971743 1089.189549539542 292.9999920047636
285 0.005 1.425 2 980.2841702849148 842.2966222773816 842.1012167147876 1098.13801327081 1098.240228213372 1098.592152515803 1084.830945622786 316.6359329332985 1089.19131247579 292.9999919947024
286 0.005 1.43 2 980.6296289387856 842.9834929627061 842.7920588414639 1098.13808344824 1098.240276382016 1098.592167198776 1084.842169342815 316.8121954102176 1089.193063749427 292.9999919803772
287 0.005 1.435 2 980.9727000108309 843.6660931464502 843.4786001835406 1098.138139379649 1098.240313904343 1098.592175573881 1084.853348830633 316.9888152921199 1089.194795755728 292.9999919665114
288 0.005 1.44 2 981.3132714287865 844.344451251508 844.160869981607 1098.138209209008 1098.240361437424 1098.59219041118 1084.864509663443 317.1657936930268 1089.196536137484 292.9999919783319
289 0.005 1.445 2 981.6513249810806 845.0185954814935 844.8388968809639 1098.138232017065 1098.240383060503 1098.592194868369 1084.875633323595 317.3431185352207 1089.198228373446 292.9999919929651
290 0.005 1.45 2 981.9870798026719 845.688555452331 845.5127101797885 1098.138303639173 1098.240432235861 1098.592210406964 1084.886693960951 317.520788023749 1089.199945997678 292.9999919895801
291 0.005 1.455 2 982.3205074796986 846.3543590978981 846.1823383631761 1098.138364744184 1098.240473303182 1098.592222243752 1084.897713119304 317.6988023252726 1089.201646790447 292.9999919824924
292 0.005 1.46 2 982.6514201089481 847.0160340630295 846.8478088732414 1098.138431382216 1098.240518888312 1098.592234734052 1084.908664128679 317.8771573012228 1089.203324039004 292.9999919744885
293 0.005 1.465 2 982.980229474043 847.6736086816217 847.5091503154373 1098.138491575504 1098.240557099917 1098.592245035708 1084.919596888092 318.0558334370035 1089.204989238217 292.9999919841404
294 0.005 1.47 2 983.3067686137447 848.3271110527305 848.1663916836106 1098.138554327485 1098.240600723121 1098.592258415726 1084.930480610511 318.234846210619 1089.206651563685 292.9999919912538
295 0.005 1.475 2 983.6310195507375 848.9765687268733 848.819560262722 1098.138614568765 1098.240640803198 1098.5922703726 1084.941307315348 318.41418394511 1089.208302314021 292.9999919877903
296 0.005 1.48 2 983.9529326132812 849.622008893292 849.4686839405815 1098.138683209507 1098.240687990911 1098.592285560768 1084.952109757283 318.5938421110449 1089.209952017855 292.9999919858924
297 0.005 1.485 2 984.2724582481832 850.2634588855517 850.1137899844168 1098.138743762338 1098.240728791365 1098.592297719259 1084.962839040218 318.7738118424235 1089.211590367869 292.999991985928
298 0.005 1.49 2 984.5900047146806 850.9009452672701 850.7549052509902 1098.138807154469 1098.240772961297 1098.592309812139 1084.973536138585 318.9540952591578 1089.21321905235 292.9999919956039
299 0.005 1.495 2 984.9051464234738 851.5344950014031 851.3920569635702 1098.138860823333 1098.240807901116 1098.592319088442 1084.9842004922 319.1346811481543 1089.214821483181 292.999991998557
300 0.005 1.5 2 985.2181387902714 852.1641343835479 852.0252717471393 1098.138923953807 1098.24085092275 1098.592331480457 1084.994820085952 319.315558658162 1089.216422119621 292.9999919826423
301 0.005 1.505 2 985.5291001649583 852.7898900979335 852.6545761521478 1098.138977069579 1098.240885874953 1098.592341092386 1085.005395091048 319.4967502734063 1089.218011519882 292.9999919739597
302 0.005 1.51 2 985.8379011922577 853.4117882318812 853.2799964881277 1098.13904236272 1098.240931208791 1098.592354760955 1085.01591361763 319.6782474973397 1089.219620810406 292.9999919727711
303 0.005 1.515 2 986.1444813812842 854.0298548942959 853.9015592173226 1098.139091270781 1098.240962579281 1098.592360632371 1085.026395969835 319.8600350506383 1089.221178772371 292.9999919926532
304 0.005 1.52 2 986.4489563790517 854.6441160035195 854.5192905366846 1098.139155424691 1098.241006795139 1098.592374991446 1085.036829914886 320.0421002957428 1089.222749013654 292.9999920014658
305 0.005 1.525 2 986.7513212285627 855.2545973877725 855.1332163900051 1098.139217880224 1098.241047778896 1098.592388795963 1085.047272302043 320.224431852074 1089.22430431718 292.9999919897032
306 0.005 1.53 2 987.0515937534226 855.8613242625429 855.7433622928494 1098.13927696316 1098.24108808022 1098.592398982657 1085.057664653038 320.4070692504342 1089.225852323029 292.9999919768717
307 0.005 1.535 2 987.349870143357 856.4643219206472 856.3497537275579 1098.139328908524 1098.241122466126 1098.592408030079 1085.067951901303 320.5899913136994 1089.227385375984 292.9999919682324
308 0.005 1.54 2 987.646039014919 857.0636152564373 856.9524156971839 1098.13939317123 1098.241167201849 1098.592422272436 1085.078231675064 320.7731583423877 1089.22890484154 292.9999919866787
309 0.005 1.545 2 987.940151383871 857.6592289587278 857.551373239068 1098.139448099848 1098.241203125434 1098.592432829354 1085.088478637405 320.9566106001312 1089.230405554547 292.9999920018768
310 0.005 1.55 2 988.2322536267595 858.2511878505964 858.1466512719885 1098.139510707788 1098.241246411583 1098.592447820488 1085.098684222673 321.1403239861725 1089.23191033411 292.999991997696
311 0.005 1.555 2 988.5222857412462 858.8395157319934 858.7382739659427 1098.139561707691 1098.241279880333 1098.592456239647 1085.108811588364 321.3243189173111 1089.233388564147 292.999991990289
312 0.005 1.56 2 988.8102557244924 859.4242374707258 859.3262656555931 1098.139623255218 1098.2413216279 1098.592468772601 1085.119040184728 321.5085244670114 1089.234871553169 292.9999919794636
313 0.005 1.565 2 989.096202503952 860.0053761537944 859.9106507819099 1098.139671948844 1098.241353275142 1098.592476467471 1085.129097599164 321.6929972437797 1089.236328442688 292.9999919849129
314 0.005 1.57 2 989.3801450920782 860.582956427818 860.4914536019711 1098.139725116527 1098.241390576787 1098.592486059496 1085.139102602711 321.877707169314 1089.237776895363 292.9999919895018
315 0.005 1.575 2 989.6621748280843 861.1570027314509 861.0686988951409 1098.139776176236 1098.241423461277 1098.59249437734 1085.149049544808 322.0626704219048 1089.239221558703 292.9999919844971
316 0.005 1.58 2 989.9422282993204 861.727538621646 861.6424101782906 1098.139834736005 1098.241463538014 1098.592506935735 1085.159022010002 322.2478877877447 1089.240674213276 292.9999919827565
317 0.005 1.585 2 990.2204580041403 862.2945876888522 862.212611445163 1098.139892555431 1098.241500992752 1098.59251931337 1085.168953433715 322.4333294033988 1089.242126203317 292.9999919811813
318 0.005 1.59 2 990.4967297826872 862.8581730841546 862.7793259271057 1098.139949245627 1098.241539887135 1098.592530488157 1085.178837239595 322.6190011489916 1089.243562309562 292.9999919970765
319 0.005 1.595 2 990.7710976535698 863.4183179079342 863.3425769550191 1098.139998665107 1098.241572997192 1098.592539025522 1085.188680635823 322.8049021182997 1089.244983790525 292.9999919980995
320 0.005 1.6 2 991.0436000719698 863.9750449112161 863.9023874403301 1098.140045722073 1098.241605090482 1098.592545455634 1085.198446765637 322.9910266617547 1089.246400953311 292.9999919818867
321 0.005 1.605 2 991.3143023748253 864.5283772184306 864.4587806248725 1098.140096522751 1098.241639656079 1098.592557362219 1085.208192057629 323.1773687176158 1089.247821461851 292.9999919757914
322 0.005 1.61 2 991.5832154283383 865.0783371570259 865.011779050579 1098.140152107884 1098.241677505057 1098.592567728157 1085.217875629234 323.3639108909961 1089.249225116846 292.9999919795662
323 0.005 1.615 2 991.8502937546644 865.6249473389345 865.561405800811 1098.140201160355 1098.2417097229 1098.592576720877 1085.227514177435 323.5506817658143 1089.25062763948 292.9999920039702
324 0.005 1.62 2 992.1155083245325 866.1682297462394 866.107682598567 1098.140257409139 1098.241747700522 1098.592587786088 1085.237160905262 323.737668390238 1089.252014319419 292.999992009852
325 0.005 1.625 2 992.3789637360728 866.7082073752831 866.6506327672022 1098.140308894139 1098.241780837182 1098.592597721895 1085.24677406343 323.9248550817133 1089.25340125011 292.9999919952991
326 0.005 1.63 2 992.6406415323307 867.2449015686407 867.1902779535267 1098.140362950451 1098.241817858005 1098.592608267147 1085.256328704905 324.1122462924064 1089.25476225096 292.9999919809213
327 0.005 1.635 2 992.900563389644 867.7783343104815 867.7266401315935 1098.14040861011 1098.241847914685 1098.59261703267 1085.265858268157 324.2998351890342 1089.25611325408 292.9999919739989
328 0.005 1.64 2 993.1586405151203 868.3085270298144 868.2597411532396 1098.140464768587 1098.241887022728 1098.592629586699 1085.275417202366 324.4876181929041 1089.257455633426 292.9999919935933
329 0.005 1.645 2 993.4152288719176 868.83550107203 868.7896023040195 1098.14051046752 1098.241916746422 1098.592636719138 1085.285024142198 324.6755940397164 1089.258785603933 292.9999920027026
330 0.005 1.65 2 993.66974421276 869.359277847646 869.3162454582533 1098.140565256993 1098.241955557102 1098.592649825383 1085.29439819674 324.8637634702433 1089.260116042258 292.9999919916994
331 0.005 1.655 2 993.9227503228124 869.8798783575428 869.8396916211801 1098.140609308561 1098.241983296125 1098.592655845081 1085.303736104923 325.0521271009804 1089.261433591638 292.9999919788644
332 0.005 1.66 2 994.1739980024473 870.3973242546762 870.3599626922339 1098.140663321921 1098.242020441572 1098.592668162325 1085.313019499126 325.2406732688534 1089.26275604653 292.9999919661121
333 0.005 1.665 2 994.4236915445555 870.9116359424437 870.8770789014382 1098.140705647327 1098.242047895958 1098.592673918998 1085.322290053282 325.4293521016092 1089.264045129128 292.999991976605
334 0.005 1.67 2 994.6717740812023 871.422833746802 871.3910605413906 1098.140751242936 1098.24207960698 1098.592682192542 1085.331515762809 325.6182177302816 1089.265329785509 292.9999919823229
335 0.005 1.675 2 994.9182493105278 871.9309383451537 871.9019272260485 1098.140796775955 1098.242109853386 1098.592691402264 1085.340706319573 325.8072483832732 1089.266610815422 292.999991978822
336 0.005 1.68 2 995.1631155153233 872.4359700991218 872.4096978645642 1098.140854146975 1098.242148560256 1098.592703158403 1085.349897992041 325.9964690242002 1089.267901290338 292.99999197832
337 0.005 1.685 2 995.4062964696212 872.9379484479655 872.9143887183582 1098.140896659474 1098.242176642401 1098.592710936516 1085.359007485267 326.1858520167893 1089.269163709694 292.9999919767762
338 0.005 1.69 2 995.6479523259054 873.4368931176239 873.4160218965234 1098.140947921812 1098.242211708333 1098.592721897467 1085.368086261443 326.3753887032836 1089.270438606761 292.9999919898105
339 0.005 1.695 2 995.8879313223603 873.9328236681816 873.9146244279883 1098.140987292814 1098.242237770551 1098.592727940622 1085.37708915293 326.5650750380003 1089.271678285676 292.9999919890798
340 0.005 1.7 2 996.1263559382088 874.4257609338024 874.4102178089007 1098.141034763006 1098.242271063126 1098.592737264296 1085.386078555887 326.7549054096089 1089.272926036607 292.9999919753308
341 0.005 1.705 2 996.3632556225899 874.9157257952227 874.9028219810501 1098.141077754827 1098.242300155562 1098.59274578829 1085.395014346111 326.9448939984013 1089.274155748674 292.9999919705244
342 0.005 1.71 2 996.5985686255855 875.4027388622334 875.3924566014754 1098.141131988724 1098.242337845533 1098.5927592129 1085.403937219699 327.1350222029371 1089.275396588899 292.9999919716974
343 0.005 1.715 2 996.8323248809116 875.8868202080537 875.87914124118 1098.141172973158 1098.242364397305 1098.592765754635 1085.4128012079 327.3253018786518 1089.276613490195 292.9999919918113
344 0.005 1.72 2 997.0645851377797 876.3679889963561 876.3628953262895 1098.141220433589 1098.242397577859 1098.5927755277 1085.421632043713 327.5157178325364 1089.277822226134 292.9999919941022
345 0.005 1.725 2 997.2953433158353 876.8462652247447 876.8437381596804 1098.141260736032 1098.242423756091 1098.592782072175 1085.43039579902 327.7062687628121 1089.279020552186 292.9999919766947
346 0.005 1.73 2 997.5246101379255 877.321667626347 877.3216890984748 1098.141307223926 1098.242454861336 1098.592791170206 1085.439162662017 327.89696542647 1089.28022198374 292.9999919642739
347 0.005 1.735 2 997.7524084066877 877.7942153253487 877.7967671333757 1098.141349941605 1098.242483350398 1098.592799414289 1085.447882699067 328.0877863171114 1089.281406602601 292.9999919615125
348 0.005 1.74 2 997.9787513365458 878.2639272864602 878.2689914756151 1098.141400516592 1098.242518625073 1098.592811469708 1085.456576016727 328.278737108827 1089.282591894105 292.9999919841771
349 0.005 1.745 2 998.2036518664077 878.7308222529116 878.7383809982358 1098.141444397616 1098.24254635294 1098.592819651078 1085.465274012783 328.469807681035 1089.283766770886 292.9999919929573
350 0.005 1.75 2 998.4271584970584 879.1949188727939 879.2049542623259 1098.141494689573 1098.242581294439 1098.592831919912 1085.473884077749 328.6609798427352 1089.284942663977 292.9999919825735
351 0.005 1.755 2 998.6492466304062 879.6562356641011 879.6687301078906 1098.141532840342 1098.242605548348 1098.592838056116 1085.482467591583 328.8522582329741 1089.286103665068 292.9999919693975
352 0.005 1.76 2 998.8699184974646 880.1147905847635 880.129726718353 1098.141578082081 1098.242636973782 1098.592847093647 1085.490993762917 329.0436746234727 1089.287256236596 292.9999919579756
353 0.005 1.765 2 999.0889457511701 880.5706018334746 880.5879624217276 1098.141615205368 1098.242660967433 1098.592851808153 1085.499472637418 329.2351852921075 1089.288399556744 292.9999919742037
354 0.005 1.77 2 999.3066505068457 881.0236874193424 881.0434552704279 1098.141664670646 1098.242695188805 1098.592863432747 1085.507926141769 329.42681662636 1089.289537929453 292.9999919860627
355 0.005 1.775 2 999.5230086801784 881.4740652089605 881.4962233249049 1098.141704604745 1098.242721679029 1098.592871717523 1085.516334707634 329.6185173700856 1089.290673083268 292.9999919830447
356 0.005 1.78 2 999.7379868350866 881.9217529131879 881.946284395792 1098.141760763688 1098.242760522449 1098.592886170592 1085.524695247354 329.8103631409445 1089.291819403723 292.9999919806128
357 0.005 1.785 2 999.9516588053227 882.3667679707523 882.3936560560193 1098.141796068109 1098.242782670488 1098.592890700746 1085.533046976456 330.0022883607238 1089.29293887596 292.9999919755642
358 0.005 1.79 2 1000.163951274961 882.8091285271748 882.8383567279022 1098.141842516515 1098.242814675081 1098.592900899014 1085.541344682943 330.1942762208805 1089.294055835711 292.9999919878203
359 0.005 1.795 2 1000.374967360214 883.248851668941 883.2804034594852 1098.141876145761 1098.242836269259 1098.592904513678 1085.549605617747 330.3863781641859 1089.295147851652 292.9999919898023
360 0.005 1.8 2 1000.584564122342 883.6859538838926 883.7198127715276 1098.14192450713 1098.242870400317 1098.592916927383 1085.557808791367 330.5785673482073 1089.296250610554 292.9999919830747
361 0.005 1.805 2 1000.792772848747 884.1204527007524 884.1566028651324 1098.141966035914 1098.242896995906 1098.592923794716 1085.565995985518 330.7708381639247 1089.297347060595 292.9999919816446
362 0.005 1.81 2 1000.999674836531 884.5523654874808 884.5907910575323 1098.14201378667 1098.242930443267 1098.592935597932 1085.574145577709 330.9632032256989 1089.298442260451 292.9999919811887
363 0.005 1.815 2 1001.205254526761 884.9817090078224 885.0223939314778 1098.14204716927 1098.242952063748 1098.592940821978 1085.582246051694 331.1556497525194 1089.299524071181 292.999991976949
364 0.005 1.82 2 1001.409600536766 885.4084997559521 885.4514279263834 1098.142093809475 1098.242984018808 1098.592950879854 1085.590329463319 331.348173684522 1089.300601180646 292.999991995582
365 0.005 1.825 2 1001.612689933763 885.8327545981141 885.8779102480071 1098.142127054099 1098.243005567484 1098.592956299931 1085.598359923379 331.5407685786548 1089.301663239219 292.9999919866576
366 0.005 1.83 2 1001.814547637355 886.2544907630418 886.3018583506928 1098.142170816609 1098.243035273595 1098.592965622591 1085.606408199606 331.733426509698 1089.302723556946 292.9999919758845
367 0.005 1.835 2 1002.015165893064 886.6737238444994 886.7232878714012 1098.142207475781 1098.243058648682 1098.592971228797 1085.614370295403 331.9261349003013 1089.303779067049 292.999991975136
368 0.005 1.84 2 1002.214580472453 887.090470512479 887.1422154227953 1098.142252416234 1098.243090157926 1098.5929818513 1085.622323367513 332.1189141760018 1089.304831249773 292.9999919787533
369 0.005 1.845 2 1002.412722725803 887.5047464030498 887.5586568936849 1098.142286771958 1098.243112780091 1098.592987300911 1085.630202099541 332.3117543486237 1089.305867477276 292.9999920064103
370 0.005 1.85 2 1002.609642118356 887.916567734514 887.9726288236874 1098.142327425053 1098.243141366974 1098.592995961933 1085.638056894655 332.5046505498346 1089.306901992797 292.9999920045562
371 0.005 1.855 2 1002.805364106808 888.3259504392283 888.384147146803 1098.142359562858 1098.243161636938 1098.593000814689 1085.645887165818 332.6976032932239 1089.307923180448 292.9999919950762
372 0.005 1.86 2 1002.999893332584 888.7329105095081 888.7932279207593 1098.142400714195 1098.243189867679 1098.593009144585 1085.653672397791 332.890611036679 1089.308946702223 292.9999919768478
373 0.005 1.865 2 1003.19320915651 889.137463493021 889.1998867625551 1098.142434908771 1098.243212165462 1098.593014950084 1085.661417729659 333.0836701412923 1089.309961612081 292.9999919670609
374 0.005 1.87 2 1003.385323100552 889.5396250692806 889.6041395489648 1098.142480710834 1098.243244874526 1098.593026534447 1085.669116539601 333.2767768814345 1089.31097771407 292.9999919900406
375 0.005 1.875 2 1003.576221567542 889.9394105386882 890.0060018031159 1098.142512440453 1098.243266225831 1098.593032147286 1085.676818171711 333.4699269655935 1089.311975055248 292.9999919890336
376 0.005 1.88 2 1003.765930834501 890.3368343297252 890.4054880814864 1098.142553341489 1098.243288355472 1098.593036672954 1085.684423125681 333.6631183586641 1089.312953428661 292.9999919753363
377 0.005 1.885 2 1003.954589096095 890.7319127314539 890.8026144361689 1098.14258408898 1098.243308265934 1098.593041353785 1085.692022329772 333.8563566689203 1089.313940750644 292.9999919609338
378 0.005 1.89 2 1004.142109313079 891.1246612237935 891.1973966388423 1098.142623631218 1098.243336275305 1098.593049390279 1085.699612844004 334.0496234678076 1089.314929813616 292.9999919485078
379 0.005 1.895 2 1004.328486646143 891.5150945559888 891.5898495352542 1098.142656454998 1098.243357116265 1098.593054920052 1085.707138190258 334.2429139214415 1089.315909066089 292.9999919564574
380 0.005 1.9 2 1004.513757350168 891.9032277000601 891.9799882415784 1098.142694620143 1098.243385027871 1098.593064876736 1085.714655474914 334.4362381293694 1089.316883896228 292.9999919676496
381 0.005 1.905 2 1004.697854597083 892.2890754200469 892.3678276381332 1098.142728137205 1098.243407014242 1098.593071337547 1085.72211994729 334.6295898270304 1089.317852797459 292.999991963582
382 0.005 1.91 2 1004.880895038106 892.6726526704374 892.7533827162463 1098.142771262375 1098.243436602359 1098.593081492293 1085.729561956585 334.8229680699712 1089.318822718783 292.9999919593023
383 0.005 1.915 2 1005.06271348317 893.0539736949362 893.1366679592883 1098.142802987511 1098.243457742405 1098.593086802329 1085.736942315612 335.0163685647859 1089.319783403874 292.9999919537203
384 0.005 1.92 2 1005.243493301085 893.4330532234657 893.5176981182461 1098.142838835972 1098.243483142497 1098.593094164939 1085.744362814491 335.2097925143464 1089.320736093716 292.9999919467883
385 0.005 1.925 2 1005.423192116104 893.8099055882225 893.8964876889596 1098.142870693604 1098.243504436401 1098.593100003501 1085.751666656214 335.4032178682285 1089.321677693508 292.9999919695701
386 0.005 1.93 2 1005.601828872236 894.1845452575994 894.2730511518671 1098.14290957109 1098.243531308173 1098.593108953376 1085.758953095327 335.5966624154723 1089.322618676736 292.9999919735839
387 0.005 1.935 2 1005.779421660363 894.5569867072414 894.6474030023028 1098.142941514997 1098.2435515186 1098.593114471863 1085.766228415549 335.7901276574897 1089.323550207733 292.9999919781017
388 0.005 1.94 2 1005.955957700514 894.9272440246642 895.0195575411821 1098.142980652945 1098.2435800292 1098.593124506146 1085.773509143123 335.9836168383971 1089.324486780997 292.9999919803867
389 0.005 1.945 2 1006.131416063775 895.2953311523966 895.3895287759348 1098.14300904486 1098.243597417657 1098.593128038129 1085.780702879368 336.1771062197737 1089.325402480488 292.9999919791574
390 0.005 1.95 2 1006.305782661657 895.6612619711556 895.7573307332412 1098.143048670493 1098.243625172034 1098.593137002814 1085.78788212923 336.3706119259926 1089.326323128848 292.9999919993567
391 0.005 1.955 2 1006.479069653402 896.0250501547137 896.1229771760244 1098.143076450332 1098.243643330955 1098.593141722037 1085.794997728722 336.5641134482076 1089.327230569573 292.9999919917245
392 0.005 1.96 2 1006.651243448055 896.3867095289763 896.4864820752639 1098.143115022405 1098.243670606755 1098.5931502657 1085.802096067438 336.7575939179525 1089.328145405904 292.9999919768227
393 0.005 1.965 2 1006.82228660112 896.7462536080125 896.8478589851561 1098.143141810547 1098.243687893264 1098.593153867738 1085.809153382762 336.95108614767 1089.329056463447 292.9999919672569
394 0.005 1.97 2 1006.992317500277 897.1036960585521 897.207121646446 1098.143181879803 1098.243716523789 1098.593164083803 1085.816171027274 337.1445609604378 1089.3299656038 292.9999919617127
395 0.005 1.975 2 1007.161464623343 897.4590505296896 897.564283816125 1098.143210831472 1098.24373523264 1098.593168621011 1085.823164888547 337.3380305530699 1089.330850158996 292.9999919766268
396 0.005 1.98 2 1007.329613662152 897.8123300263007 897.9193586694291 1098.143247481938 1098.243760984372 1098.593176436322 1085.830128308051 337.5314870886028 1089.331732461186 292.9999919819543
397 0.005 1.985 2 1007.496636440746 898.1635481161886 898.2723597560125 1098.143271985452 1098.243776398557 1098.593179649417 1085.837032507159 337.7249327080646 1089.332604750208 292.9999919697618
398 0.005 1.99 2 1007.66263139442 898.5127179681984 898.6233003732402 1098.143310500385 1098.243803497687 1098.593188369818 1085.843931224018 337.9183684785097 1089.333480338791 292.9999919630482
399 0.005 1.995 2 1007.827562594294 898.8598526414963 898.9721936515792 1098.143338998616 1098.243821551722 1098.593192478642 1085.850800176146 338.1117852084477 1089.334358197177 292.9999919647508
400 0.005 2 2 1007.991481322144 899.204965065438 899.3190526235899 1098.143377070999 1098.243848407627 1098.59320125744 1085.857644552707 338.3051518064248 1089.335221994376 292.9999919878042
401 0.005 2.005 2 1008.154392855746 899.5480681770041 899.6638903351611 1098.143404086128 1098.243865730512 1098.593205549953 1085.864434113271 338.4985243776935 1089.336075975341 292.9999920034592
402 0.005 2.01 2 1008.316281804904 899.8891747829203 900.0067197528858 1098.143437365802 1098.24388949592 1098.593213487917 1085.871201356293 338.6918796833033 1089.336923965552 292.9999919948479
403 0.005 2.015 2 1008.477156028182 900.2282974901866 900.3475534203802 1098.143463674267 1098.243906377761 1098.593216627683 1085.877927989846 338.8852086976844 1089.337769003941 292.999991981958
404 0.005 2.02 2 1008.637097898952 900.5654489745936 900.6864040656143 1098.143498863328 1098.243931325708 1098.593224506519 1085.884630672444 339.0785046594037 1089.338616374725 292.9999919723586
405 0.005 2.025 2 1008.796007035195 900.9006417375722 901.0232844273949 1098.143523935971 1098.243947917042 1098.593228815871 1085.891291972147 339.271777857923 1089.33945560654 292.9999919700788
406 0.005 2.03 2 1008.953938581021 901.2338881708396 901.3582069462578 1098.143560532556 1098.243974277136 1098.593237383172 1085.897961069247 339.4650008340835 1089.340294565713 292.9999919964719
407 0.005 2.035 2 1009.110902644724 901.5652008446442 901.6911843213788 1098.1435864451 1098.243990994456 1098.593240612521 1085.904578326234 339.6581847813204 1089.341116522431 292.9999919951958
408 0.005 2.04 2 1009.266919791066 901.8945920823598 902.0222288768082 1098.143623437729 1098.244017384467 1098.593250606423 1085.911175557781 339.8513461006006 1089.34194212482 292.9999919813467
409 0.005 2.045 2 1009.42198965998 902.2220737037671 902.3513527039285 1098.143644730268 1098.244030321347 1098.593251743539 1085.917719146126 340.0444511970802 1089.34275246094 292.9999919663233
410 0.005 2.05 2 1009.576139745066 902.5476581516243 902.6785681024659 1098.143678522546 1098.244054206583 1098.593259635796 1085.924256484061 340.2375302795352 1089.343560486607 292.9999919554398
411 0.005 2.055 2 1009.729349989442 902.8713572418573 903.0038870629751 1098.14370444922 1098.2440710479 1098.593262654639 1085.930747251464 340.430568360955 1089.34436862384 292.9999919792947
412 0.005 2.06 2 1009.88164677438 903.1931835732715 903.3273221376473 1098.143740819655 1098.244096412593 1098.593272141999 1085.93724215055 340.6235560805944 1089.345170046144 292.999991984329
413 0.005 2.065 2 1010.03297873976 903.5131483179797 903.6488847665803 1098.14376488125 1098.244112450124 1098.593276306462 1085.943641747812 340.8164951736042 1089.345960126017 292.9999919807149
414 0.005 2.07 2 1010.183426470938 903.8312635029613 903.9685869990669 1098.143800220277 1098.244137186999 1098.59328479174 1085.950045535926 341.009392381584 1089.346758262467 292.9999919769002
415 0.005 2.075 2 1010.332956817004 904.147540788905 904.2864405451389 1098.143822798818 1098.244151829547 1098.593286829014 1085.956381272438 341.2022348173061 1089.347541820915 292.9999919729657
416 0.005 2.08 2 1010.481580099452 904.4619918827141 904.6024572219912 1098.143857711276 1098.244176226058 1098.593295864 1085.962717847468 341.3950094483352 1089.348328399863 292.9999919860302
417 0.005 2.085 2 1010.629314056082 904.7746283734132 904.9166485967263 1098.143880263741 1098.244190600635 1098.593298303403 1085.968997792232 341.5877330128787 1089.349092833892 292.9999919961261
418 0.005 2.09 2 1010.776184216047 905.0854619937353 905.2290264584935 1098.143914729445 1098.244214362448 1098.593306756711 1085.975277687149 341.780394255264 1089.349870424497 292.9999919886645
419 0.005 2.095 2 1010.922144626715 905.39450366354 905.5396019133365 1098.143942156701 1098.244231362852 1098.59331061693 1085.981534596162 341.973002362948 1089.350639582845 292.9999919863598
420 0.005 2.1 2 1011.06720330681 905.7017648692926 905.8483866051507 1098.143974314109 1098.244253615759 1098.593317758168 1085.987754902639 342.1655426220759 1089.351404660761 292.9999919857725
421 0.005 2.105 2 1011.211378314401 906.007256791532 906.1553917468971 1098.143998600963 1098.244269589173 1098.5933221326 1085.993932663251 342.3580167002689 1089.352162771621 292.999991998303
422 0.005 2.11 2 1011.354692253505 906.3109904428547 906.4606284919568 1098.144032946102 1098.244292089379 1098.593327851169 1086.000096627034 342.5504268848577 1089.352918451392 292.9999920010287
423 0.005 2.115 2 1011.49712527541 906.612976899278 906.7641079160196 1098.144054272642 1098.244305512405 1098.593330485241 1086.006216086691 342.7427748995585 1089.35366856223 292.9999919841114
424 0.005 2.12 2 1011.638702865886 906.9132275278344 907.0658413706944 1098.144089297888 1098.244327536926 1098.593337300296 1086.01231438215 342.9350442203035 1089.354414689529 292.9999919714712
425 0.005 2.125 2 1011.779427961005 907.2117530877829 907.3658398410603 1098.14411310678 1098.244342774092 1098.593341041567 1086.018392996461 343.1272457479606 1089.355158761681 292.9999919687987
426 0.005 2.13 2 1011.919327102324 907.5085643509233 907.6641139917054 1098.14414635336 1098.244365924152 1098.593348448899 1086.024435166705 343.3193825711991 1089.355903140246 292.9999919694682
427 0.005 2.135 2 1012.058379197678 907.8036718906764 907.9606745855036 1098.14417089413 1098.244382368695 1098.593353583398 1086.03043303966 343.5114371916434 1089.356631654386 292.9999919956512
428 0.005 2.14 2 1012.196661809825 908.097087145049 908.255533039972 1098.144213646362 1098.244411035864 1098.593365161754 1086.036463711542 343.7034068509807 1089.357380003752 292.9999919945203
429 0.005 2.145 2 1012.334068179943 908.3888199991083 908.5486994981327 1098.144232363955 1098.244422188733 1098.593366857353 1086.042435500197 343.8953023677004 1089.358094728727 292.999991983752
430 0.005 2.15 2 1012.470663924291 908.6788814890365 908.8401848745225 1098.14426475691 1098.244445192341 1098.593374753041 1086.048353796578 344.0871142137208 1089.358824659926 292.9999919740621
431 0.005 2.155 2 1012.606444583755 908.9672818794542 909.1299995329418 1098.144284979884 1098.244457683558 1098.593375899402 1086.054259214312 344.2788277182201 1089.359539690749 292.9999919703036
432 0.005 2.16 2 1012.741392659333 909.2540315894817 909.4181539490531 1098.144315914089 1098.244479253703 1098.593383120977 1086.060124271663 344.4704635602655 1089.360253485181 292.9999919988535
433 0.005 2.165 2 1012.875501560929 909.5391403352294 909.7046577887037 1098.144339116802 1098.244493559392 1098.593386661473 1086.065957956339 344.6620171069829 1089.360960360112 292.9999920041167
434 0.005 2.17 2 1013.008836085544 909.8226192758754 909.9895225891302 1098.144373291914 1098.244517640517 1098.593395547608 1086.071788898483 344.8534738175434 1089.361671252991 292.9999919994657
435 0.005 2.175 2 1013.141340991951 910.1044782681217 910.2727581449238 1098.144392550163 1098.244529662788 1098.593397410262 1086.077563149561 345.044846751462 1089.362367827356 292.9999919910312
436 0.005 2.18 2 1013.273088705622 910.3847275519475 910.5543747128223 1098.144422224646 1098.244551479934 1098.593403657286 1086.083331717518 345.2361137493422 1089.363066125008 292.9999919809293
437 0.005 2.185 2 1013.404018737224 910.6633770990341 910.8343823941857 1098.144441078583 1098.244562934707 1098.593404977989 1086.089056355267 345.4272863586932 1089.363754828052 292.9999919900972
438 0.005 2.19 2 1013.534166786767 910.9404371183359 911.1127914312443 1098.144473062618 1098.244585348403 1098.593412749158 1086.094769897716 345.6183749193967 1089.364444918511 292.9999920010527
439 0.005 2.195 2 1013.663536114578 911.215917496986 911.389611771241 1098.144493383606 1098.24459801138 1098.593415278478 1086.100447145717 345.809358724031 1089.36511994576 292.9999920003831
440 0.005 2.2 2 1013.792143907183 911.4898281021674 911.6648533872226 1098.144526296633 1098.244621469757 1098.59342427813 1086.10610365136 346.0002413327202 1089.365809092001 292.9999919965045
441 0.005 2.205 2 1013.919978966724 911.7621786186378 911.9385259989365 1098.144547076164 1098.24463444518 1098.593427054084 1086.111721870531 346.1910355882986 1089.366486347137 292.9999919917906
442 0.005 2.21 2 1014.04704976604 912.0329787206666 912.210639377278 1098.144574984111 1098.24465425904 1098.593433505263 1086.117323100071 346.3817267546162 1089.367159250171 292.99999200164
443 0.005 2.215 2 1014.17341004674 912.302238100577 912.481203232456 1098.14459458953 1098.2446659976 1098.593435260667 1086.122886113089 346.5723216906608 1089.36781928919 292.9999920069289
444 0.005 2.22 2 1014.299094331312 912.5699665123358 912.7502273223809 1098.144626647276 1098.244688813263 1098.593443975058 1086.128440518155 346.7627989246255 1089.368489162551 292.9999919959982
445 0.005 2.225 2 1014.424102834529 912.8361733409253 913.0177212327455 1098.144647012765 1098.244701179158 1098.593445877457 1086.133952936391 346.9531904017204 1089.369141309217 292.9999919869076
446 0.005 2.23 2 1014.548185009031 913.1008681181996 913.283694479984 1098.14467743188 1098.244722685295 1098.5934539099 1086.139440533147 347.1434746133096 1089.369807237972 292.9999919836661
447 0.005 2.235 2 1014.671491500842 913.364059682452 913.5481560364947 1098.144695729985 1098.244735006995 1098.593456547494 1086.14488242428 347.3336505633719 1089.370455119852 292.9999919803547
448 0.005 2.24 2 1014.794029799461 913.6257575985571 913.8111154502993 1098.144711125125 1098.244747662808 1098.593458149616 1086.150278340242 347.523702713058 1089.371085472026 292.9999920022514
449 0.005 2.245 2 1014.915869918117 913.8859715782464 914.0725824852789 1098.144730003013 1098.244759114223 1098.593460465112 1086.155693132411 347.7136382274456 1089.37172248042 292.9999919979287
450 0.005 2.25 2 1015.036975305275 914.1447107905251 914.3325663812851 1098.144757439765 1098.244778370986 1098.593466313306 1086.161080109133 347.9034480279076 1089.372364402789 292.9999919857401
451 0.005 2.255 2 1015.157398831922 914.4019850061495 914.5910769941132 1098.144788840538 1098.244797648077 1098.593473331584 1086.166482173676 348.0931367139939 1089.373015062815 292.9999919818263
452 0.005 2.26 2 1015.277045010295 914.6578027448253 914.8481229400516 1098.144818670603 1098.244818571784 1098.593480176037 1086.171825052247 348.282713530508 1089.373659370289 292.9999919845018
453 0.005 2.265 2 1015.395975531441 914.9121733870459 915.1037137078854 1098.144838924344 1098.244831573368 1098.59348363531 1086.177135303671 348.472162484314 1089.374283888956 292.9999920116853
454 0.005 2.27 2 1015.514198806516 915.1651055547447 915.3578578301974 1098.144868180779 1098.244851855323 1098.59349070447 1086.182428781441 348.6614811671823 1089.374914279444 292.9999920105874
455 0.005 2.275 2 1015.631724502513 915.416608015072 915.6105642003886 1098.144886333866 1098.244863684418 1098.59349398416 1086.187702602429 348.8506865421488 1089.375531588884 292.999991998912
456 0.005 2.28 2 1015.74852810464 915.6666890849217 915.8618412497427 1098.144909167507 1098.244881249975 1098.59350038008 1086.1928725883 349.0397739885883 1089.376152338098 292.99999198754
457 0.005 2.285 2 1015.864651384798 915.9153581463798 916.1116982804265 1098.144925759127 1098.244890835635 1098.593501252306 1086.19808981494 349.2287217903954 1089.376764387467 292.9999919806693
458 0.005 2.29 2 1015.980082377738 916.1626239016466 916.3601440362847 1098.1449477895 1098.244906169766 1098.593505299722 1086.203270430668 349.4175517232522 1089.377373218667 292.9999919948153
459 0.005 2.295 2 1016.094834977321 916.4084950601761 916.607187409463 1098.144967793743 1098.244919505319 1098.593508796066 1086.208425926426 349.6062585286557 1089.377974366923 292.9999920101844
460 0.005 2.3 2 1016.208921590301 916.6529804134827 916.8528372875273 1098.144997789019 1098.244940831584 1098.593516926802 1086.213564930714 349.7948363793325 1089.378587759947 292.9999920085503
461 0.005 2.305 2 1016.322313179696 916.8960885285479 917.0971021827776 1098.145017104595 1098.244952895846 1098.593520166436 1086.218681582887 349.9832771215205 1089.379189037271 292.9999920015744
462 0.005 2.31 2 1016.435061108724 917.1378292798692 917.3399920046849 1098.145048935666 1098.244971792564 1098.593525572087 1086.223845261769 350.1715917210944 1089.379799726327 292.9999919931537
463 0.005 2.315 2 1016.5470391789 917.3782093742243 917.5815136246514 1098.14506536716 1098.244981465379 1098.593525784602 1086.228900692174 350.359766593963 1089.380394095259 292.9999919995166
464 0.005 2.32 2 1016.658379174491 917.6172376560606 917.821675780521 1098.145091067724 1098.244999018837 1098.593531450263 1086.23395370072 350.5478041574286 1089.380984246232 292.999992005664
465 0.005 2.325 2 1016.76903108213 917.854922298146 918.060486758249 1098.145109825201 1098.245010846813 1098.593534902092 1086.238971455844 350.7357231184336 1089.381570258927 292.999992000935
466 0.005 2.33 2 1016.879021683197 918.091271679971 918.2979549809356 1098.145136425444 1098.245029484394 1098.593541192098 1086.243957966788 350.9234914256174 1089.382156493639 292.9999919962272
467 0.005 2.335 2 1016.988339279392 918.3262935490152 918.5340883847512 1098.145151432881 1098.245039078763 1098.593542009842 1086.248904010693 351.1111180882334 1089.382736366939 292.9999919922657
468 0.005 2.34 2 1017.097018426414 918.5599964152914 918.7688954246076 1098.145177083393 1098.245057380878 1098.593548400266 1086.253845453382 351.298596879711 1089.38332017971 292.9999919854888
469 0.005 2.345 2 1017.205054624925 918.7923883987846 919.0023842723712 1098.145192471338 1098.245066944536 1098.593550054969 1086.258755366636 351.4859232997388 1089.383891048265 292.9999920034284
470 0.005 2.35 2 1017.312472926848 919.0234772995873 919.2345628392334 1098.145217381645 1098.245085136674 1098.593556279791 1086.263651860401 351.6731101877904 1089.384457470471 292.9999919961591
471 0.005 2.355 2 1017.419258479253 919.253271883909 919.4654397257484 1098.145232287315 1098.245093868564 1098.593557136656 1086.268520509968 351.8601587122708 1089.385020356676 292.9999919889281
472 0.005 2.36 2 1017.525431612287 919.4817797838371 919.695022834342 1098.145260658203 1098.245113997986 1098.59356483985 1086.273372913685 352.0470713973135 1089.385591653452 292.9999919893812
473 0.005 2.365 2 1017.630976587781 919.7090086407388 919.9233198324783 1098.145277040219 1098.24512411197 1098.593565945256 1086.278194035415 352.2338384467901 1089.386154504167 292.9999919926114
474 0.005 2.37 2 1017.735915947631 919.9349666298547 920.1503389604645 1098.145303859836 1098.245143528742 1098.593573597915 1086.283004172437 352.4204572802971 1089.386719680574 292.99999201741
475 0.005 2.375 2 1017.840228582088 920.1596608641839 920.3760873353026 1098.145317096443 1098.245151588024 1098.59357494987 1086.287768091371 352.6069067713148 1089.38726813516 292.9999920115126
476 0.005 2.38 2 1017.943948313792 920.3830998532733 920.6005735758979 1098.145341269676 1098.245168167536 1098.593579369051 1086.292526159783 352.7932114385986 1089.387818371235 292.999991996477
477 0.005 2.385 2 1018.047063957255 920.6052909972603 920.8238051584481 1098.145355752163 1098.245177071984 1098.593581530744 1086.297293183079 352.9793679523617 1089.388363379721 292.9999919874795
478 0.005 2.39 2 1018.149223918497 920.8262419486621 921.0457896433153 1098.145382568983 1098.245195933923 1098.593587181887 1086.302063028743 353.165381429943 1089.388919576866 292.9999919878925
479 0.005 2.395 2 1018.250758752834 921.0459602895987 921.2665347817525 1098.145399655419 1098.245207006579 1098.593590874918 1086.306803130723 353.3512322262341 1089.389458664245 292.9999920154116
480 0.005 2.4 2 1018.351694084603 921.2644534440976 921.4860480196735 1098.145423606404 1098.245223408088 1098.593595557433 1086.31152297853 353.5369206185591 1089.39000149001 292.9999920163621
481 0.005 2.405 2 1018.452041876439 921.4817289248447 921.7043368955206 1098.145441990731 1098.245235818064 1098.593600113059 1086.316213987968 353.7224549820413 1089.390537939369 292.9999920045852
482 0.005 2.41 2 1018.551821570174 921.6977941737679 921.9214088639405 1098.145463972 1098.245250991773 1098.593604083409 1086.320886554423 353.9078365623447 1089.391077196625 292.9999919920451
483 0.005 2.415 2 1018.651029052812 921.9126565365742 922.1372713431607 1098.145478221792 1098.245259826926 1098.593605444155 1086.325526912842 354.0930578008885 1089.391603818598 292.9999919834439
484 0.005 2.42 2 1018.749686192557 922.1263235961717 922.3519319201396 1098.145502801184 1098.245277191217 1098.593611846013 1086.330159016731 354.27811927957 1089.392139071254 292.999991997581
485 0.005 2.425 2 1018.847792826283 922.338802525618 922.5653978438484 1098.145518918331 1098.245286958837 1098.593614168006 1086.334758253074 354.4630136350843 1089.392659935366 292.9999920126168
486 0.005 2.43 2 1018.945332966562 922.5501005679686 922.7776763793173 1098.14554509864 1098.245306006228 1098.593621751266 1086.339344407009 354.6477489768735 1089.393184373085 292.9999920103367
487 0.005 2.435 2 1019.042354789348 922.7602249155087 922.9887747932305 1098.145557237057 1098.245312701704 1098.593621206969 1086.343899460893 354.832323636077 1089.393697956747 292.999992002464
488 0.005 2.44 2 1019.138838364787 922.9691828839436 923.1987003984738 1098.145581793398 1098.24533087247 1098.593628193639 1086.348447034165 355.0167272022418 1089.39422015172 292.9999919927147
489 0.005 2.445 2 1019.234767459564 923.1769814869768 923.4074603177846 1098.145592350977 1098.245336742996 1098.593627883339 1086.352958977824 355.2009667380495 1089.394727001292 292.9999919840391
490 0.005 2.45 2 1019.330128187356 923.3836277510927 923.6150616128172 1098.145616811825 1098.245353619468 1098.593633817519 1086.357451119679 355.3850355414733 1089.395244048281 292.9999920075571
491 0.005 2.455 2 1019.42494860648 923.5891287078049 923.821511414762 1098.14563248287 1098.245362762047 1098.593635639309 1086.361927731958 355.5689358349354 1089.395751983698 292.9999920116929
492 0.005 2.46 2 1019.519249343484 923.793491422678 924.0268167261852 1098.145657836832 1098.24538125827 1098.59364339684 1086.366394248867 355.7526597259138 1089.396259083206 292.9999920088176
493 0.005 2.465 2 1019.613016345323 923.9967227317719 924.230984415702 1098.145670980547 1098.24538923031 1098.593644164979 1086.370837486052 355.9362275676793 1089.396761351907 292.9999920056582
494 0.005 2.47 2 1019.706250459096 924.1988293450878 924.434021210948 1098.145693974634 1098.245405999658 1098.593649277992 1086.37524698686 356.1196187618071 1089.397265719227 292.999991999355
495 0.005 2.475 2 1019.798939705035 924.3998186678635 924.6359347167247 1098.145706723098 1098.24541289301 1098.59365017087 1086.379636766452 356.3028389042665 1089.397759819707 292.9999920161007
496 0.005 2.48 2 1019.89112144421 924.5996973737123 924.8367315257881 1098.145728182677 1098.245427785667 1098.593655145399 1086.384007170549 356.4858790632005 1089.39824458314 292.9999920089248
497 0.005 2.485 2 1019.982812937394 924.7984720817728 925.036418275938 1098.145745344424 1098.245438893937 1098.593658603677 1086.388363426097 356.6687515993979 1089.398736013339 292.9999920004772
498 0.005 2.49 2 1020.073980410841 924.9961495463295 925.2350018496687 1098.145767710756 1098.24545416566 1098.593662669237 1086.392689786639 356.8514559018883 1089.399233887373 292.9999919989275
499 0.005 2.495 2 1020.164617059108 925.1927361135969 925.4324886539603 1098.145783126495 1098.245464111459 1098.5936657267 1086.396991931998 357.0339804565441 1089.399723737925 292.9999919996527
500 0.005 2.5 2 1020.254746483358 925.3882387287795 925.628885619457 1098.145806360008 1098.245481089309 1098.593671679028 1086.401282155783 357.2163257062161 1089.400211197943 292.9999920136895
501 0.005 2.505 2 1020.344333890233 925.5826627727636 925.8241981486048 1098.145812982805 1098.245487389209 1098.593672510002 1086.405483711955 357.3984935203311 1089.400677247136 292.9999920193337
502 0.005 2.51 2 1020.433449138206 925.7760160657243 926.0184341648282 1098.145833013443 1098.245501783867 1098.593677320996 1086.409731127877 357.5804861039349 1089.401151677049 292.9999920063062
503 0.005 2.515 2 1020.52206560527 925.9683048637813 926.2115999525943 1098.14584615143 1098.245509695174 1098.593678361469 1086.41395382075 357.7623045937618 1089.401629007417 292.9999919967962
504 0.005 2.52 2 1020.610192243921 926.1595356516546 926.4037020315575 1098.145869559999 1098.245526466629 1098.593684466584 1086.418160004112 357.9439416436118 1089.402109167715 292.9999919967562
505 0.005 2.525 2 1020.697830925519 926.3497149099173 926.5947468716616 1098.145886453894 1098.245537264116 1098.593688470586 1086.422340198423 358.1253955884316 1089.402581652928 292.9999920184349
506 0.005 2.53 2 1020.78497928072 926.5388489494662 926.7847409350526 1098.145913480826 1098.245556141971 1098.593695496614 1086.426513522616 358.3066642095134 1089.403062016171 292.9999920302063
507 0.005 2.535 2 1020.871627759246 926.7269440819199 926.9736904360894 1098.145926003586 1098.245563529978 1098.593695934382 1086.430651457695 358.4877416543324 1089.403524680251 292.9999920189479
508 0.005 2.54 2 1020.957790301735 926.9140066291668 927.1616018336318 1098.145944336607 1098.245576461458 1098.593699739382 1086.434773664531 358.6686406108831 1089.403987639405 292.9999920038585
509 0.005 2.545 2 1021.043450863538 927.1000424667635 927.3484809650477 1098.145953397612 1098.245581918247 1098.593699478633 1086.438869258226 358.8493527097425 1089.404446756508 292.9999919928831
510 0.005 2.55 2 1021.128647453838 927.2850581267563 927.5343345304387 1098.145975106633 1098.245597561315 1098.593705224669 1086.442952625221 359.029895988581 1089.40491556243 292.9999919907885
511 0.005 2.555 2 1021.213361884594 927.4690596421442 927.7191684969147 1098.145989917446 1098.245606822314 1098.59370723761 1086.447016626175 359.2102539146814 1089.405380281175 292.9999920213461
512 0.005 2.56 2 1021.297608185437 927.6520532116116 927.9029891182505 1098.146012029584 1098.245622849494 1098.593713842159 1086.45106519028 359.390423873177 1089.405839418659 292.9999920232258
513 0.005 2.565 2 1021.381381550667 927.8340444803333 928.0858020428311 1098.146024897171 1098.245630387958 1098.593714801849 1086.455086813477 359.5703911064656 1089.406300351445 292.9999920142445
514 0.005 2.57 2 1021.464691491336 928.0150403624783 928.2676141830553 1098.146044490196 1098.24564491123 1098.593719741549 1086.459088408659 359.7501767963983 1089.406759150248 292.9999920028079
515 0.005 2.575 2 1021.547526235878 928.195046512475 928.4484313453472 1098.146052758689 1098.245649047104 1098.593718309956 1086.463071345951 359.9297753770066 1089.40721474187 292.9999919910736
516 0.005 2.58 2 1021.629929755227 928.3740684660604 928.6282590829278 1098.146075758732 1098.245665738765 1098.593724783807 1086.46704179035 360.1091777747334 1089.407665851035 292.9999920144803
517 0.005 2.585 2 1021.711891442488 928.5521125140614 928.8071037257801 1098.146088475437 1098.24567350407 1098.593726885717 1086.47098537828 360.2883859094656 1089.408115201096 292.9999920171726
518 0.005 2.59 2 1021.793415752035 928.7291846157754 928.9849711980423 1098.146111798755 1098.245690503508 1098.593734559709 1086.474920679804 360.4674004528723 1089.408567416986 292.9999920139851
519 0.005 2.595 2 1021.874468388859 928.9052904729466 929.1618672646925 1098.146124071741 1098.245698371718 1098.593735915175 1086.47882031753 360.6462278514728 1089.409015861823 292.999992010539
520 0.005 2.6 2 1021.955067637128 929.0804362278408 929.3377981570185 1098.146143140708 1098.245712118145 1098.593739591917 1086.482712976406 360.8248595554631 1089.40946335901 292.9999920043528
521 0.005 2.605 2 1022.035222563491 929.2546270259961 929.5127689422585 1098.146150815673 1098.245716164794 1098.593739039052 1086.486586513857 361.0032974125586 1089.409889133843 292.9999920223586
522 0.005 2.61 2 1022.11492036142 929.427868998638 929.6867857767506 1098.14616824049 1098.245728276621 1098.593741565103 1086.490440423123 361.1815368736841 1089.410322991795 292.9999920148213
523 0.005 2.615 2 1022.194173853359 929.6001678165999 929.8598544216923 1098.146181768444 1098.245737036576 1098.593744582343 1086.494299494277 361.3595843413217 1089.410756445687 292.9999920078107
524 0.005 2.62 2 1022.2729937878 929.7715292832379 930.0319808519333 1098.146204454142 1098.245753336636 1098.593750873688 1086.4981195817 361.5374331905504 1089.411200281714 292.9999920073677
525 0.005 2.625 2 1022.351370030884 929.941958466202 930.2031699436214 1098.146217896449 1098.245762172865 1098.593753654741 1086.501911351892 361.7150807761981 1089.411633560289 292.9999920080162
526 0.005 2.63 2 1022.429315385191 930.1114613810225 930.3734278774176 1098.146238074485 1098.245776589326 1098.5937590228 1086.505693696063 361.8925355492335 1089.412066265406 292.9999920233095
527 0.005 2.635 2 1022.506813152461 930.2800432665894 930.5427599636721 1098.146249488472 1098.245783155036 1098.593759612291 1086.509452341703 362.0697785413659 1089.412487358751 292.9999920283045
528 0.005 2.64 2 1022.583887076113 930.4477099934496 930.7111720330416 1098.146266716797 1098.245795389046 1098.593762829599 1086.513198164716 362.2468124127747 1089.412908655256 292.9999920139218
529 0.005 2.645 2 1022.660543939069 930.6144672224443 930.8786698104525 1098.146277957062 1098.245802020335 1098.593764297168 1086.516921832054 362.4236538174552 1089.413326784906 292.9999920017431
530 0.005 2.65 2 1022.73677564751 930.7803202279417 931.0452585295239 1098.14629592867 1098.245815082077 1098.593768804039 1086.520627394937 362.6003149803505 1089.413749324835 292.9999919983027
531 0.005 2.655 2 1022.812587954225 930.9452743886271 931.2109436785165 1098.146310022935 1098.24582354248 1098.593770616734 1086.524317990646 362.7767916251865 1089.41416589702 292.9999920194381
532 0.005 2.66 2 1022.887972683283 931.1093348612227 931.3757304252376 1098.14633040505 1098.245838525868 1098.593777030297 1086.527990737229 362.9530568116973 1089.414586965663 292.9999920308447
533 0.005 2.665 2 1022.96293491877 931.2725074468937 931.5396245849973 1098.146345965645 1098.245849320115 1098.593780206978 1086.531611234999 363.1291056495268 1089.414998522724 292.9999920221683
534 0.005 2.67 2 1023.03747707567 931.43479705216 931.7026311693479 1098.146362848592 1098.245861693224 1098.593783939981 1086.535244788693 363.3049323363285 1089.41541579702 292.999992008557
535 0.005 2.675 2 1023.111613456609 931.5962088200728 931.8647552741133 1098.1463717836 1098.245867332286 1098.593784430879 1086.538856433194 363.4805623441745 1089.415815053286 292.9999919985633
536 0.005 2.68 2 1023.185347898662 931.7567480998335 932.0260023312268 1098.146387484941 1098.245877674583 1098.593786699062 1086.542474220557 363.6559917780585 1089.416226645916 292.9999919979909
537 0.005 2.685 2 1023.258673324712 931.9164203276906 932.1863778223486 1098.14639912398 1098.245884966593 1098.593788650828 1086.54605799164 363.8312263100252 1089.416623022471 292.9999920300921
538 0.005 2.69 2 1023.331614482045 932.0752309844274 932.3458871227575 1098.146419812834 1098.245899323687 1098.593794278227 1086.549641148327 364.0062624122893 1089.417031918045 292.9999920326767
539 0.005 2.695 2 1023.404124862902 932.2331843341814 932.504534737964 1098.146431152101 1098.245906588938 1098.593795919906 1086.553175820493 364.1810850305545 1089.417425481251 292.9999920232882
540 0.005 2.7 2 1023.47624640079 932.3902859914414 932.6623261629904 1098.146449977521 1098.245920107603 1098.593801062813 1086.556711375173 364.3557039090846 1089.417828867816 292.9999920128478
541 0.005 2.705 2 1023.548029334915 932.5465409018743 932.8192664287252 1098.146457696058 1098.245924190344 1098.593800434728 1086.560221222069 364.530114570451 1089.418220512835 292.9999920045551
542 0.005 2.71 2 1023.619336492173 932.7019544613734 932.975360951544 1098.146476805349 1098.245938460655 1098.5938062095 1086.563724098434 364.7043197957969 1089.418612566144 292.9999920256823
543 0.005 2.715 2 1023.690224625539 932.8565312268029 933.1306143427684 1098.146485608593 1098.245943188442 1098.593805199114 1086.567201887923 364.878318394217 1089.419001348898 292.9999920237789
544 0.005 2.72 2 1023.760719353747 933.0102763795007 933.2850317641618 1098.146506668951 1098.245958759782 1098.593811869943 1086.570673219485 365.0521079199852 1089.419394620058 292.9999920183657
545 0.005 2.725 2 1023.830817373285 933.1631946752894 933.4386180229257 1098.146517709403 1098.24596581124 1098.593814017931 1086.574112237476 365.2256815360953 1089.419779399683 292.9999920151368
546 0.005 2.73 2 1023.900502983899 933.3152754705128 933.5913451717868 1098.144304822529 1098.24400524476 1098.591032297039 1086.573190273659 365.3992284199041 1089.422432523764 292.9999922406758
547 0.005 2.735 2 1023.968442534126 933.4665376933552 933.7432576609784 1098.143063570468 1098.243146916096 1098.591029008184 1086.575492818242 365.5724156376261 1089.421412481537 292.9999923359892
548 0.005 2.74 2 1024.036933027023 933.616988773057 933.8943556851666 1098.143438865311 1098.243540611358 1098.591895480251 1086.578551089411 365.7453552557238 1089.421401542872 292.9999923632623
549 0.005 2.745 2 1024.105419653979 933.7666331503573 934.0446444776395 1098.143410613992 1098.24345011797 1098.591774394525 1086.581477590894 365.9180730415209 1089.421383259535 292.9999923684397
550 0.005 2.75 2 1024.17355115026 933.9154752564729 934.1941285455147 1098.143293226234 1098.243343591689 1098.591763681709 1086.584535603444 366.0905775528935 1089.421537778616 292.9999923643165
551 0.005 2.755 2 1024.24132387737 934.0635199965274 934.3428123848779 1098.143277817412 1098.243327026457 1098.591881568542 1086.587717722823 366.2628760585725 1089.421886993826 292.9999923574002
552 0.005 2.76 2 1024.308596964134 934.2107714427517 934.4907001151588 1098.143147149013 1098.243212238943 1098.591881934497 1086.590795012295 366.4349577638781 1089.422303499374 292.999992351388
553 0.005 2.765 2 1024.375427843987 934.357233809455 934.6377956612087 1098.142989359654 1098.243070184531 1098.591838263433 1086.593832406262 366.6068318550182 1089.42274827539 292.9999923236584
554 0.005 2.77 2 1024.441902779362 934.5029115777322 934.7841032581562 1098.142797940877 1098.242893654553 1098.591748986831 1086.596804875248 366.7784954349979 1089.423152740986 292.9999922830754
555 0.005 2.775 2 1024.508060163834 934.6478090722728 934.9296270432438 1098.142604491866 1098.242718970221 1098.59166189412 1086.599707467673 366.9499530189727 1089.423464652495 292.9999922586618
556 0.005 2.78 2 1024.573933519081 934.7919311435701 935.0743716918018 1098.142453815589 1098.242580503815 1098.591598950922 1086.60263583407 367.1212083292726 1089.423704469602 292.9999922630187
557 0.005 2.785 2 1024.639488740664 934.9352824491085 935.2183417686789 1098.142324034201 1098.242461201322 1098.591547793935 1086.605571831365 367.2922567884402 1089.423868465012 292.9999923071835
558 0.005 2.79 2 1024.704732781847 935.0778682451024 935.3615424557668 1098.14225840515 1098.242396949554 1098.591530289821 1086.608609357392 367.4630901259367 1089.424029901288 292.9999923531352
559 0.005 2.795 2 1024.769623586795 935.219693453216 935.5039787415751 1098.142360171425 1098.242466170366 1098.591536496718 1086.611538534167 367.6336861751698 1089.424542830651 292.9999923876978
560 0.005 2.8 2 1024.834198855072 935.3607618394691 935.6456543090233 1098.142334502882 1098.242451239794 1098.591549049522 1086.614805606532 367.8040505144955 1089.424657457926 292.9999924206764
561 0.005 2.805 2 1024.898400032245 935.5010774168832 935.78657334578 1098.142288357876 1098.242414555867 1098.591542470735 1086.618018308284 367.9742086135734 1089.424859932028 292.9999924369629
562 0.005 2.81 2 1024.962242962155 935.6406449137571 935.9267406082303 1098.142244084672 1098.242365034028 1098.591524607645 1086.62121138171 368.1441504146796 1089.425209045829 292.9999924248851
563 0.005 2.815 2 1025.025678595204 935.7794687812378 936.0661606410637 1098.142162885827 1098.242287462351 1098.591485465922 1086.624310094847 368.3138776656304 1089.425579448596 292.999992403431
564 0.005 2.82 2 1025.088815894071 935.9175528542715 936.2048370744577 1098.142111333992 1098.242236753218 1098.591460753973 1086.627349425611 368.4833979420404 1089.425965182518 292.9999923422621
565 0.005 2.825 2 1025.15159531745 936.0549018368722 936.3427747256078 1098.142060942936 1098.242190960324 1098.591441145894 1086.630328918729 368.6526953833954 1089.426317865691 292.999992279663
566 0.005 2.83 2 1025.214067821244 936.1915206506696 936.4799784366955 1098.142048237825 1098.242178341794 1098.591436904687 1086.63332920136 368.8217629081871 1089.42664747046 292.999992254478
567 0.005 2.835 2 1025.276220376693 936.3274131977824 936.6164521130295 1098.14205068002 1098.242179151921 1098.591441130994 1086.636333521575 368.9906027262397 1089.42696318004 292.9999922600722
568 0.005 2.84 2 1025.338070355476 936.4625841340593 936.7522004363963 1098.142087389001 1098.242209357005 1098.591458805147 1086.639400914712 369.1592226846747 1089.427274106391 292.9999923203848
569 0.005 2.845 2 1025.399574368543 936.5970376071734 936.8872276101417 1098.142107085335 1098.242224144912 1098.591465182477 1086.642463616617 369.3276242333135 1089.427575456576 292.9999923679171
570 0.005 2.85 2 1025.460761845578 936.7307779203936 937.0215379406073 1098.14215153397 1098.242260226177 1098.591484274786 1086.645568262731 369.4958084615432 1089.427903241229 292.9999923929046
571 0.005 2.855 2 1025.521606416872 936.863809106407 937.1551355450219 1098.142160723542 1098.242265281615 1098.591483323961 1086.648639085727 369.6637762555421 1089.428230143242 292.9999923792853
572 0.005 2.86 2 1025.582136910805 936.9961354223759 937.2880246756248 1098.142184660189 1098.242281702785 1098.591488396748 1086.65171325232 369.8315290940178 1089.428581278991 292.9999923327885
573 0.005 2.865 2 1025.642325909842 937.12776093083 937.4202094429045 1098.142186350625 1098.242280776085 1098.59148690766 1086.654718982974 369.9990583617171 1089.42892540332 292.9999922939576
574 0.005 2.87 2 1025.702204604649 937.2586901583388 937.5516943361085 1098.142211234377 1098.242299601927 1098.591495413607 1086.657728196271 370.1663633880839 1089.429284136009 292.9999922658491
575 0.005 2.875 2 1025.761775915966 937.3889267604216 937.6824830729591 1098.142214125906 1098.242301631457 1098.591495761637 1086.660668592213 370.3334435132332 1089.429624062941 292.9999922732333
576 0.005 2.88 2 1025.821014974379 937.5184747508932 937.812579559999 1098.142234231027 1098.242327956647 1098.591512546257 1086.663683819716 370.5003008943249 1089.429965155631 292.9999923203367
577 0.005 2.885 2 1025.879923309031 937.647338419206 937.9419882615094 1098.142241850731 1098.242336341778 1098.591513948734 1086.666606636191 370.6669360211997 1089.430285939244 292.9999923909165
578 0.005 2.89 2 1025.93853751831 937.7755218034333 938.0707131769822 1098.142279044946 1098.242367693401 1098.59152948519 1086.669563526931 370.8333467070887 1089.43061264142 292.9999924738155
579 0.005 2.895 2 1025.996822127645 937.9030287081335 938.19875818793 1098.142288044749 1098.242374146926 1098.591528586058 1086.672481996905 370.99953608213 1089.430916220815 292.9999925184533
580 0.005 2.9 2 1026.054818196025 938.0298633160101 938.3261274370717 1098.142329065841 1098.242407007568 1098.591543958429 1086.675430348534 371.1655006480808 1089.431247705771 292.9999925017552
581 0.005 2.905 2 1026.112477596224 938.1560294661937 938.4528248738982 1098.142334939848 1098.242409921902 1098.591542273072 1086.678327488236 371.3312423120695 1089.431565637184 292.9999924398676
582 0.005 2.91 2 1026.169843434423 938.281531126166 938.5788544293119 1098.142369901178 1098.242437630831 1098.591556705813 1086.681245487946 371.4967637547296 1089.431907195742 292.9999923318706
583 0.005 2.915 2 1026.226863903361 938.406371545109 938.7042193793154 1098.142369188193 1098.242435246392 1098.591552883196 1086.684074724944 371.6620618688957 1089.432228522131 292.9999922483588
584 0.005 2.92 2 1026.283560081225 938.5305550854681 938.8289240905815 1098.142398630211 1098.242459533093 1098.591565740242 1086.686942530705 371.8271322460889 1089.432555632297 292.9999922044289
585 0.005 2.925 2 1026.339951967527 938.6540857873459 938.9529727533354 1098.142395669311 1098.242455486308 1098.591560920562 1086.68975776182 371.9919761862515 1089.432854642802 292.9999922196073
586 0.005 2.93 2 1026.396081037148 938.776967190936 939.0763687550482 1098.142428807928 1098.242482242174 1098.591574967515 1086.69260325669 372.1565950659345 1089.433174948429 292.9999923009196
587 0.005 2.935 2 1026.451908725104 938.8992036486089 939.1991166366189 1098.142431538158 1098.24248229963 1098.591572285927 1086.695406632661 372.3209876438494 1089.433479703191 292.9999924094686
588 0.005 2.94 2 1026.50744979214 939.0207984992279 939.3212196226107 1098.142468505831 1098.242512414614 1098.591587916957 1086.698229969351 372.4851538595518 1089.433802602184 292.9999924861089
589 0.005 2.945 2 1026.562668520336 939.141755335483 939.4426813907044 1098.142464726104 1098.242507626701 1098.591582712067 1086.70099571573 372.6490925090632 1089.434096892364 292.999992514233
590 0.005 2.95 2 1026.617616076925 939.2620781159219 939.5635058795369 1098.142497823346 1098.242534520374 1098.59159709189 1086.703796586169 372.8127999369404 1089.434413877331 292.9999924508705
591 0.005 2.955 2 1026.672258196382 939.3817702796468 939.6836966226049 1098.142492714373 1098.242528217437 1098.591589444978 1086.706533764434 372.9762855409655 1089.434708836483 292.9999923442461
592 0.005 2.96 2 1026.726631817517 939.5008359656158 939.80325766228 1098.142525266501 1098.242553953237 1098.591603049934 1086.709311465388 373.1395519949394 1089.435031208625 292.9999922492656
593 0.005 2.965 2 1026.780699604156 939.619278557762 939.9221925199514 1098.142522088403 1098.242549265163 1098.591598239415 1086.712019909235 373.302587368689 1089.435330296971 292.9999922127026
594 0.005 2.97 2 1026.834502807577 939.737101815456 940.0405049071315 1098.142554190385 1098.242575024247 1098.591612456231 1086.714767264958 373.4653972594451 1089.435646987847 292.9999922621257
595 0.005 2.975 2 1026.887992471619 939.8543091061618 940.1581982867586 1098.142545526438 1098.242566423037 1098.591605503671 1086.717443576037 373.6279763289498 1089.435938230956 292.9999923426666
596 0.005 2.98 2 1026.941208304604 939.9709041058222 940.2752762476931 1098.142574293068 1098.242589471097 1098.591616771042 1086.720159954427 373.7903251255348 1089.436241342665 292.9999924303853
597 0.005 2.985 2 1026.994115443004 940.0868899348163 940.3917421163375 1098.142565004188 1098.242580462086 1098.591608189142 1086.722817897542 373.9524453345229 1089.436520253243 292.9999924902742
598 0.005 2.99 2 1027.046781858045 940.2022702556869 940.5075993986079 1098.142595891191 1098.24260477726 1098.5916208282 1086.725500960464 374.1143327231303 1089.43682521107 292.9999924932968
599 0.005 2.995 2 1027.099164558982 940.3170488407637 940.6228519341774 1098.14259342228 1098.242600595757 1098.591616039445 1086.728132341957 374.2759942246015 1089.437108940314 292.9999924554979
600 0.005 3 2 1027.151282279548 940.4312291902515 940.7375031742159 1098.142624230469 1098.242625637388 1098.591630024513 1086.730799466344 374.437430931875 1089.437415317052 292.9999923533226
601 0.005 3.005 2 1027.203088422458 940.5448146454455 940.8515565704583 1098.142618565405 1098.242619413284 1098.591624197336 1086.73340446196 374.5986400546312 1089.437698221409 292.999992248741
602 0.005 3.01 2 1027.254633098693 940.6578088789315 940.9650157580179 1098.142646007276 1098.242641297693 1098.59163515829 1086.73604356424 374.7596186931197 1089.438000925868 292.9999921968629
603 0.005 3.015 2 1027.305880748576 940.7702151332197 941.0778840799024 1098.142636195927 1098.242631796089 1098.591627285849 1086.73862107936 374.9203682990008 1089.43827802166 292.9999922215238
604 0.005 3.02 1 1027.341970106275 940.8819099953949 941.1901286447321 1098.127118554794 1098.227030707046 1098.581071747658 1086.700925935664 375.0792896656683 1089.441172417108 292.9999919705392
605 0.005 3.025 1 1027.394814152861 940.9930527343105 941.3017484421215 1098.14220556374 1098.242342772196 1098.591621744884 1086.742013465161 375.2384735796226 1089.440030119782 292.9999922513648
606 0.005 3.03 1 1027.43559139764 941.1035445306425 941.4127523761081 1098.127253309217 1098.227219973664 1098.581088507421 1086.705432231779 375.3977251137882 1089.441337098759 292.9999920300727
607 0.005 3.035 1 1027.490918075956 941.2135118105614 941.5231757431927 1098.1424148919 1098.2425045867 1098.591651245651 1086.747832770886 375.5568383711936 1089.440404549342 292.9999922797494
608 0.005 3.04 1 1027.532473510288 941.3228407192646 941.6329994102549 1098.127514982473 1098.227474314582 1098.581181639689 1086.711384397639 375.7158050381346 1089.441541460662 292.9999920145407
609 0.005 3.045 1 1027.587680333782 941.4316546701941 941.7422551643909 1098.142607095684 1098.242682251706 1098.591712870551 1086.75396842773 375.874589672619 1089.440546802998 292.9999922597831
610 0.005 3.05 1 1027.628192373287 941.5398340714222 941.8509186294184 1098.126857902024 1098.226881861161 1098.580888161526 1086.715573384319 376.0332357876537 1089.441586884512 292.9999920253709
611 0.005 3.055 1 1027.683357080076 941.6475101496176 941.9590248514719 1098.142774897889 1098.242832846112 1098.591733160179 1086.759007681638 376.1917231540635 1089.441270281223 292.9999922013408
612 0.005 3.06 1 1027.723212150236 941.7545575627903 942.0665469977241 1098.126587777407 1098.226619822201 1098.580798404743 1086.719837259424 376.3500900813366 1089.442105844471 292.9999920408341
613 0.005 3.065 1 1027.778289725896 941.8611121710021 942.1735219944635 1098.143037668969 1098.243067184527 1098.591819464994 1086.764061395281 376.5082842296544 1089.442045884892 292.9999921577376
614 0.005 3.07 1 1027.817491763563 941.9670429728289 942.2799195549587 1098.126357947504 1098.226410126543 1098.580709220855 1086.724158635151 376.6663329917541 1089.442527128946 292.9999920435881
615 0.005 3.075 1 1027.872434033605 942.0724905034915 942.3857790076937 1098.143230086687 1098.243248363662 1098.591873706244 1086.768984708398 376.824162880875 1089.442694017127 292.9999921598186
616 0.005 3.08 1 1027.911041811638 942.1773198609329 942.4910679355808 1098.126194775901 1098.226260877352 1098.580652984915 1086.728535320077 376.9817896555459 1089.442922231997 292.9999920582695
617 0.005 3.085 1 1027.965850884339 942.2816750368544 942.595827236028 1098.143482527897 1098.243477147643 1098.591970902637 1086.774034049692 377.1391605806745 1089.443308670454 292.9999921775886
618 0.005 3.09 1 1028.003835213183 942.3854167766383 942.7000220362586 1098.126060448765 1098.22613419195 1098.580604772307 1086.733069430262 377.2963018309162 1089.443246962039 292.9999920458016
619 0.005 3.095 1 1028.058430483833 942.4886931347621 942.8036953927133 1098.143687338796 1098.243661876305 1098.592049416049 1086.779092316684 377.4531590920188 1089.44385190673 292.9999921902714
620 0.005 3.1 1 1028.095823385319 942.5913612194928 942.9068103842829 1098.125961158757 1098.226037268686 1098.580569174751 1086.737706623854 377.6097800813677 1089.443590338917 292.9999920410945
621 0.005 3.105 1 1028.150170049996 942.6935720767342 943.0094115195958 1098.143887164054 1098.243838951796 1098.59212513389 1086.784222483953 377.7661301942044 1089.44437635027 292.9999922013134
622 0.005 3.11 1 1028.186970774024 942.7951796472346 943.1114601686005 1098.125869095353 1098.225946545237 1098.580536560654 1086.74242437698 377.9222462896022 1089.443917221034 292.9999920535645
623 0.005 3.115 1 1028.240999212748 942.8963378738598 943.2130024751193 1098.144024109287 1098.243960107455 1098.592171865608 1086.789267546186 378.0780938033289 1089.444868540389 292.9999922085511
624 0.005 3.12 1 1028.277251754684 942.9968974447124 943.3139975207604 1098.12578921333 1098.225867184751 1098.580504515915 1086.747104449578 378.2337250899776 1089.444297030956 292.999992072955
625 0.005 3.125 1 1028.330924591899 943.0970155766064 943.4144938371801 1098.144117430567 1098.244048150295 1098.592200584771 1086.794231183221 378.3891044826407 1089.44535700561 292.9999922260465
626 0.005 3.13 1 1028.366700397834 943.196540172698 943.5144484361354 1098.125730725722 1098.225801810537 1098.580479542647 1086.751777286793 378.5442734037603 1089.444701559545 292.9999921163731
627 0.005 3.135 1 1028.41999837614 943.2956301695569 943.613910953803 1098.144194428802 1098.24411598254 1098.592223685358 1086.799047405945 378.6991944175462 1089.445873263441 292.9999922405553
628 0.005 3.14 1 1028.455246147407 943.3941312589752 943.7128368135996 1098.125663502186 1098.225737701912 1098.580450005232 1086.756300346226 378.8539048726434 1089.445123586532 292.9999921187999
629 0.005 3.145 1 1028.508204531857 943.4922050563121 943.8112775617423 1098.144262287665 1098.244175122438 1098.592245104985 1086.803737148556 379.0083653308928 1089.446405174143 292.99999223633
630 0.005 3.15 1 1028.542957411528 943.589694898172 943.9091870283614 1098.125611578366 1098.225688431726 1098.580426623497 1086.760753825381 379.162619957763 1089.445552615765 292.9999921107063
631 0.005 3.155 1 1028.595553908094 943.6867642043006 944.0066179421394 1098.144306647704 1098.244215609775 1098.592259143808 1086.808268903207 379.3166426091356 1089.446920423175 292.9999922269973
632 0.005 3.16 1 1028.629854006083 943.7832549704145 944.1035232687375 1098.125585855915 1098.225663362035 1098.580417295568 1086.765130992709 379.4704381429225 1089.445998975543 292.9999921024767
633 0.005 3.165 1 1028.682090606538 943.8793313818877 944.1999560755891 1098.144353986008 1098.244257624435 1098.592274418693 1086.812721415711 379.6239827685646 1089.447421391051 292.9999922136382
634 0.005 3.17 1 1028.715972196309 943.9748347792147 944.2958690053423 1098.125576426734 1098.225652169515 1098.580410425541 1086.769485408038 379.7773131425224 1089.446430990166 292.9999920943599
635 0.005 3.175 1 1028.767840941547 944.0699299651436 944.3913155136406 1098.144390284722 1098.244289737808 1098.592286893367 1086.817113446942 379.9303950670889 1089.447893714845 292.9999922181843
636 0.005 3.18 1 1028.801343892327 944.1644577647074 944.4862478718779 1098.125592210515 1098.225663631895 1098.580418693648 1086.773834282348 380.0832477982124 1089.446868980711 292.9999921079059
637 0.005 3.185 1 1028.852852231715 944.2585835165479 944.5807199623445 1098.144430921282 1098.244322538041 1098.592297425093 1086.821501624365 380.2358604397503 1089.448359143288 292.9999922164514
638 0.005 3.19 1 1028.885994984631 944.3521472399792 944.6746833404098 1098.125613232585 1098.225678964048 1098.580426291267 1086.778204854007 380.3882615276324 1089.447285289816 292.9999920885469
639 0.005 3.195 1 1028.937113053546 944.445313668288 944.7681917101393 1098.144456799532 1098.244341882501 1098.59230365994 1086.825853814985 380.5404148764495 1089.448813246219 292.9999922023463
640 0.005 3.2 1 1028.969895485526 944.5379237577398 944.8611969872766 1098.125640202357 1098.225699239891 1098.580434973486 1086.782558631675 380.6923454278986 1089.447722486421 292.999992066417
641 0.005 3.205 1 1029.020640487689 944.6301427786366 944.95375290832 1098.144481020031 1098.244358203911 1098.592308634845 1086.830193703572 380.8440263359552 1089.449279105522 292.9999921866479
642 0.005 3.21 1 1029.05301417407 944.72181098369 945.0458114305652 1098.125649265749 1098.22570854307 1098.580435902579 1086.786896006104 380.9954930518909 1089.448131738017 292.999992049815
643 0.005 3.215 1 1029.103409441291 944.8130930319229 945.1374254437274 1098.144505537518 1098.244370099779 1098.592313433345 1086.834478008569 381.1467105748872 1089.44974776464 292.9999921742082
644 0.005 3.22 1 1029.135406596907 944.9038301055513 945.2285481265424 1098.125676943003 1098.225729566403 1098.580444573376 1086.791193147229 381.2976971204091 1089.448587366893 292.999992045797
645 0.005 3.225 1 1029.185380456976 944.9941863580906 945.3192316727055 1098.144505569722 1098.244365540905 1098.59230747931 1086.838727367505 381.4484456203276 1089.450198304386 292.9999921805652
646 0.005 3.23 1 1029.217011626279 945.0840032877998 945.4094295769368 1098.125703293486 1098.225749361487 1098.580453067515 1086.795464930644 381.5989651909047 1089.449028161699 292.9999920703126
647 0.005 3.235 1 1029.266565744813 945.1734444917873 945.4991935603476 1098.144492751477 1098.244350644838 1098.592298334801 1086.842899367995 381.7492434581706 1089.450642148229 292.9999921867874
648 0.005 3.24 1 1029.297834568819 945.26235162544 945.5884771020055 1098.125731516662 1098.225772496873 1098.580462627985 1086.799667385777 381.8993006236744 1089.449473086735 292.9999920663136
649 0.005 3.245 1 1029.346974446002 945.3508882128351 945.677332077325 1098.144488759143 1098.244342753501 1098.59229353425 1086.847021776337 382.0490981975294 1089.451092062818 292.9999921871628
650 0.005 3.25 1 1029.377886243592 945.4388964120662 945.7657121542805 1098.125753723162 1098.225790327332 1098.580468481469 1086.80385251547 382.1986809533374 1089.449901750292 292.9999920593929
651 0.005 3.255 1 1029.426611386295 945.5265386288339 945.8536684050241 1098.144478092853 1098.244330514678 1098.592287772923 1086.851083108109 382.3480173839371 1089.451532630742 292.9999921923131
652 0.005 3.26 1 1029.457166526982 945.6136578009987 945.9411550493644 1098.12579029478 1098.225821693974 1098.580482531701 1086.807960744002 382.4971593534193 1089.450339870792 292.9999920613476
653 0.005 3.265 1 1029.505483175601 945.7004156172086 946.0282226523091 1098.144472951699 1098.24432284877 1098.592283000823 1086.855106233257 382.6460433851374 1089.451967194449 292.9999921976938
654 0.005 3.27 1 1029.535689268329 945.7866558798855 946.1148260686191 1098.125826835917 1098.225852357475 1098.580494928451 1086.812027957327 382.7947049476865 1089.450767088793 292.9999920710754
655 0.005 3.275 1 1029.583582593242 945.8725397334939 946.2010155199978 1098.144465389971 1098.24431424035 1098.592277870059 1086.859080564571 382.9431128131972 1089.452387354285 292.9999922196898
656 0.005 3.28 1 1029.613470501058 945.9579111965484 946.2867457450589 1098.1258703259 1098.225889607605 1098.580512425865 1086.816067869025 383.091306609781 1089.451197773822 292.9999921084401
657 0.005 3.285 1 1029.660957161295 946.0429307152561 946.3720666544806 1098.144465217464 1098.244310194238 1098.592274098708 1086.863039295999 383.2392672766201 1089.45281193696 292.9999922323427
658 0.005 3.29 1 1029.690495337358 946.1274432208247 946.4569337259628 1098.125909070238 1098.225921075267 1098.580524751727 1086.820084233444 383.3870028375201 1089.451618957434 292.9999921110719
659 0.005 3.295 1 1029.737573927451 946.2116081959114 946.5413958746225 1098.144462835938 1098.244304214588 1098.592271060432 1086.866961804711 383.5344943440884 1089.453235957583 292.9999922312663
660 0.005 3.3 1 1029.766804126987 946.2952715238703 946.6254095985498 1098.125961306446 1098.225963167426 1098.580544407062 1086.824019404126 383.6817733577404 1089.452071635916 292.9999921028298
661 0.005 3.305 1 1029.813466314775 946.378591859476 946.7090230945338 1098.144466942736 1098.244302777487 1098.592268767799 1086.870871877584 383.8288009688989 1089.453672123969 292.9999922295814
662 0.005 3.31 1 1029.842334957114 946.4614155598886 946.7921931453442 1098.12599415856 1098.225989782772 1098.580554142418 1086.827968015149 383.9756109335546 1089.452485613701 292.9999920915371
663 0.005 3.315 1 1029.888586971183 946.5439008049225 946.8749676793309 1098.144457741863 1098.244291080226 1098.592261512626 1086.874728030592 384.1221631775564 1089.454099044012 292.9999922226197
664 0.005 3.32 1 1029.917117738212 946.6258944540128 946.9573036454073 1098.126028277043 1098.226017685128 1098.580564970632 1086.831868372045 384.2685008635317 1089.452917104223 292.9999920827264
665 0.005 3.325 1 1029.962968602156 946.7075540116793 947.0392485035032 1098.144459328268 1098.24428900565 1098.5922606946 1086.878563604806 384.4145968356577 1089.454533294249 292.9999922274755
666 0.005 3.33 1 1029.991161331534 946.7887269556768 947.120759775607 1098.126057730988 1098.226040484535 1098.580573016621 1086.835724759298 384.5604643270759 1089.453331137823 292.9999921026463
667 0.005 3.335 1 1030.036614405087 946.8695701521669 947.2018844043661 1098.144453518655 1098.244280937036 1098.592255769074 1086.882353607757 384.7060905308879 1089.454939037651 292.9999922212983
668 0.005 3.34 1 1030.064481136113 946.9499314967426 947.2825801849766 1098.126086800082 1098.226064028495 1098.580582923508 1086.839533135657 384.8514975638529 1089.453750979926 292.9999920913487
669 0.005 3.345 1 1030.109523617875 947.0299673131075 947.3628935442018 1098.144453575648 1098.244277466086 1098.592252257124 1086.88608846132 384.9966646124242 1089.455350854256 292.9999922037849
670 0.005 3.35 1 1030.137085993544 947.10952628091 947.4427830685423 1098.126114598016 1098.226086457584 1098.58059203944 1086.843313407157 385.1416133239535 1089.454155702326 292.9999920729008
671 0.005 3.355 1 1030.181748792995 947.1887644499168 947.522295037865 1098.144452268124 1098.244273233556 1098.592249404778 1086.889807364491 385.2863177624786 1089.455761092113 292.9999921934836
672 0.005 3.36 1 1030.208997753967 947.267530022517 947.6013873791413 1098.126135281714 1098.22610353084 1098.580597141374 1086.847036124411 385.4308051718717 1089.454554570129 292.9999920561401
673 0.005 3.365 1 1030.253287515576 947.3459792140468 947.6801066292115 1098.144460951283 1098.244277345259 1098.592251128972 1086.893494345512 385.575047658938 1089.456178447077 292.9999921874671
674 0.005 3.37 1 1030.280222866797 947.4239602978719 947.7584107125938 1098.12616103865 1098.22612379596 1098.58060382414 1086.850741414597 385.7190725824074 1089.454949626359 292.9999920480231
675 0.005 3.375 1 1030.324130771268 947.5016287226359 947.8363454522263 1098.144459035789 1098.244273412261 1098.592247886217 1086.897130653595 385.8628554708407 1089.456579716732 292.9999921999703
676 0.005 3.38 1 1030.350770247227 947.578834359713 947.9138703694458 1098.126189766568 1098.226146636352 1098.580613923748 1086.854412719031 386.0064161825337 1089.455348997548 292.9999920749026
677 0.005 3.385 1 1030.394307122998 947.6557320253362 947.9910307717913 1098.144466891754 1098.244277392666 1098.592247621811 1086.900759358421 386.1497377413032 1089.456982013279 292.9999922042203
678 0.005 3.39 1 1030.420655905772 947.7321706429808 948.0677849986097 1098.126214982255 1098.226166114013 1098.580621577446 1086.858049095773 386.2928402381355 1089.455742778521 292.9999920774605
679 0.005 3.395 1 1030.46382244331 947.8083052137318 948.144178641787 1098.144472153003 1098.244279190265 1098.592247054651 1086.904350982346 386.435692666981 1089.45738214078 292.9999921975819
680 0.005 3.4 1 1030.489885382357 947.8839854282801 948.2201708681907 1098.126235444527 1098.226181975444 1098.58062748473 1086.861631911846 386.5783266514924 1089.456140354796 292.9999920738006
681 0.005 3.405 1 1030.532680515325 947.9593662682105 948.2958072840557 1098.144483110796 1098.244285449263 1098.59224780993 1086.907919087951 386.7207209010871 1089.45778509672 292.9999921970871
682 0.005 3.41 1 1030.558465027154 948.034296720299 948.3710461448475 1098.126254602245 1098.226196309847 1098.580632076696 1086.865198711541 386.8628944535855 1089.456529209277 292.9999920688143
683 0.005 3.415 1 1030.600906785886 948.1089319222908 948.4459333921972 1098.144489298594 1098.244288523139 1098.592248598822 1086.911439294186 387.0048288452004 1089.458187568032 292.9999922015566
684 0.005 3.42 1 1030.626391862104 948.1831210390718 948.5204272074169 1098.12629607108 1098.226224034599 1098.580644661745 1086.868776963692 387.1465543682733 1089.456939488584 292.9999920682116
685 0.005 3.425 1 1030.668478131038 948.2570183616025 948.5945730810524 1098.144501711217 1098.244296909574 1098.592251233101 1086.914933860941 387.2880279688709 1089.458589682655 292.9999922209771
686 0.005 3.43 1 1030.693635913847 948.3304745276474 948.668330469282 1098.126312706502 1098.226235526066 1098.580647544928 1086.872287008641 387.4293051842475 1089.457312786474 292.999992094912
687 0.005 3.435 1 1030.735407099405 948.4036436527812 948.741744796389 1098.144508343071 1098.244300445799 1098.592251916086 1086.918404173901 387.5703252435565 1089.458976616859 292.9999922256707
688 0.005 3.44 1 1030.760234910359 948.4763750587121 948.8147740512949 1098.126329497007 1098.226247944009 1098.580651927347 1086.875742758442 387.7111461111622 1089.45769668899 292.9999920955258
689 0.005 3.445 1 1030.801699378218 948.5488227417943 948.8874634977092 1098.14452129021 1098.244309230176 1098.592254351004 1086.921831002438 387.8517034643825 1089.459366170225 292.9999922133973
690 0.005 3.45 1 1030.826213698254 948.6208373745782 948.9597726174388 1098.126345872354 1098.226259474493 1098.580655814999 1086.879178519291 387.9920461011913 1089.458073705679 292.9999920884266
691 0.005 3.455 1 1030.867363893121 948.6925724351672 949.0317460982201 1098.144528817868 1098.244313353759 1098.592254685348 1086.925233771936 388.1321433024856 1089.459759332595 292.9999922039438
692 0.005 3.46 1 1030.891572694066 948.7638784446166 949.1033433588882 1098.126360976315 1098.226270463126 1098.58065970005 1086.882571146633 388.2720145315764 1089.458442427436 292.9999920781565
693 0.005 3.465 1 1030.932449888386 948.8349094671041 949.174609537861 1098.144549928758 1098.244327811049 1098.59226053947 1086.92864400485 388.4116422248981 1089.460155615571 292.9999922008989
694 0.005 3.47 1 1030.956295963275 948.9055147919109 949.2455030024915 1098.126355845424 1098.226268134614 1098.580654135864 1086.885908473104 388.5510665321729 1089.458786250429 292.999992066029
695 0.005 3.475 1 1030.996886045353 948.9758489163315 949.3160688941969 1098.144560514571 1098.244334581945 1098.592262743595 1086.93198583023 388.6902356617792 1089.460545848673 292.9999922148388
696 0.005 3.48 1 1031.020392596345 949.0457611119595 949.386265960425 1098.126367992838 1098.226276778688 1098.580656372756 1086.889229833498 388.8291905121269 1089.459141712372 292.9999920851009
697 0.005 3.485 1 1031.06070765348 949.1154062071678 949.4561395258761 1098.144578092542 1098.244347200326 1098.592267187388 1086.935310780132 388.9678954052906 1089.460941400784 292.9999922182177
698 0.005 3.49 1 1031.083889107219 949.1846330195158 949.5256479818838 1098.126378518943 1098.226284457622 1098.580658452174 1086.892527439076 389.1063987726551 1089.459485432672 292.9999920832429
699 0.005 3.495 1 1031.123904102334 949.2535965478379 949.594836847619 1098.144587988928 1098.244353855849 1098.592268565292 1086.938589354363 389.2446538481138 1089.461320567199 292.9999922059245
700 0.005 3.5 1 1031.146776016535 949.322145636007 949.6636644021565 1098.126392233086 1098.226293535473 1098.580660806811 1086.89579335426 389.3827162549459 1089.45983843351 292.9999920798863
701 0.005 3.505 1 1031.186492133684 949.3904353780147 949.7321762910867 1098.144603275892 1098.244365121633 1098.592272231607 1086.941846258828 389.5205226708242 1089.461712264632 292.9999921977616
702 0.005 3.51 1 1031.209054921759 949.4583145088587 949.8003307392026 1098.126405613938 1098.2263027679 1098.580663862954 1086.899034346684 389.6581425051363 1089.460180735521 292.9999920748947
703 0.005 3.515 1 1031.248477545581 949.5259381300226 949.8681733584532 1098.144612783446 1098.244371341197 1098.592273122664 1086.945073379858 389.7955044367335 1089.462102415599 292.9999921962068
704 0.005 3.52 1 1031.27073194548 949.5931545654811 949.9356620838159 1098.126415714989 1098.226309842686 1098.580665431901 1086.902233305082 389.9326654001059 1089.460515760401 292.999992067836
705 0.005 3.525 1 1031.309867665171 949.6601191457618 950.0028426147484 1098.144631685247 1098.24438497508 1098.592278459192 1086.948270938255 390.0695705107154 1089.462494977161 292.9999922145542
706 0.005 3.53 1 1031.331817797379 949.7266802227385 950.0696729173817 1098.126426811399 1098.226316868618 1098.58066685362 1086.905420058462 390.2062753040041 1089.460830550166 292.9999920870716
707 0.005 3.535 1 1031.370662916369 949.7929932983859 950.1361988657191 1098.144641689753 1098.244391911593 1098.592280011315 1086.951437674585 390.3427266042817 1089.462877526564 292.9999922222337
708 0.005 3.54 1 1031.392286026051 949.8589061628684 950.202377891328 1098.126455260738 1098.226334956899 1098.580675877991 1086.908593823476 390.4789792295378 1089.461166848119 292.9999920868864
709 0.005 3.545 1 1031.430892250043 949.924575212427 950.2682567541372 1098.144655694799 1098.244403048462 1098.592283942782 1086.954577275938 390.614977174996 1089.463265947964 292.9999922118837
710 0.005 3.55 1 1031.452186839755 949.9898476291138 950.3337925090676 1098.126453655021 1098.226334499995 1098.580672440306 1086.911688803143 390.7507751961595 1089.461463863301 292.9999920823289
711 0.005 3.555 1 1031.490521798844 950.0548795432813 950.3990312377813 1098.144664164535 1098.244408328967 1098.592284217649 1086.957688579087 390.8863238386355 1089.463647549236 292.9999922012976
712 0.005 3.56 1 1031.511521847262 950.1195183892419 950.4639304156765 1098.126465410601 1098.226342718649 1098.580675469328 1086.914774813668 391.0216743036826 1089.461776528998 292.9999920783633
713 0.005 3.565 1 1031.54958097347 950.1839204038487 950.5285363162795 1098.144682249364 1098.244422088814 1098.592289309211 1086.9607814411 391.1567684229278 1089.464036509498 292.9999921961407
714 0.005 3.57 1 1031.570285527676 950.2479325956273 950.5928060285486 1098.126476419793 1098.226349694289 1098.580677136079 1086.917846907057 391.2916693362924 1089.462094078862 292.9999920708643
715 0.005 3.575 1 1031.608062131632 950.3117116311478 950.6567860207476 1098.144690697233 1098.244427349789 1098.592289961287 1086.963832612185 391.4263163246951 1089.464372265866 292.9999922126935
716 0.005 3.58 1 1031.628486274788 950.3751040703855 950.7204331068 1098.126488063775 1098.226357993923 1098.580679504865 1086.920882367659 391.5607569628257 1089.462417587614 292.9999920878191
717 0.005 3.585 1 1031.66598992914 950.438267125951 950.7837942942201 1098.144708480565 1098.244440304536 1098.592295315819 1086.966868777819 391.6949584917397 1089.464703624979 292.999992220799
718 0.005 3.59 1 1031.686132671796 950.5010469031749 950.8468258771347 1098.126496177997 1098.226362976619 1098.580680206635 1086.923894233129 391.828959083941 1089.46275337117 292.9999920823024
719 0.005 3.595 1 1031.723357137057 950.5636005060231 950.909574906603 1098.144720397585 1098.244448695331 1098.592297313712 1086.969867177153 391.9627185896526 1089.465056117025 292.9999922108487
720 0.005 3.6 1 1031.743216876435 950.6257743928614 950.9719977662795 1098.126508495724 1098.226371823952 1098.580683611112 1086.92687653094 392.0962715452416 1089.463119956955 292.9999920784391
721 0.005 3.605 1 1031.780172257335 950.6877254002737 951.0341414243989 1098.144734639619 1098.244458993939 1098.592300168238 1086.972840896395 392.2295756821077 1089.46541122657 292.9999922002385
722 0.005 3.61 1 1031.799753652767 950.7493000481863 951.0959623042945 1098.126519643335 1098.226379023874 1098.580685652158 1086.929836659146 392.3626773411769 1089.463479550214 292.9999920767124
723 0.005 3.615 1 1031.836434354448 950.8106550738948 951.157507251105 1098.144743432396 1098.244464868027 1098.592300981852 1086.975784982642 392.4955261157006 1089.465759932378 292.999992193726
724 0.005 3.62 1 1031.855743925486 950.8716371011085 951.2187327898465 1098.126531707389 1098.226387705984 1098.580689151388 1086.932764076915 392.6281684402552 1089.463830547231 292.9999920721687
725 0.005 3.625 1 1031.892159762684 950.9324029299687 951.2796858406559 1098.144759234966 1098.244476444908 1098.592304805179 1086.978708571749 392.7605778981029 1089.466104141832 292.9999922097252
726 0.005 3.63 1 1031.911192197453 950.9927988566748 951.3403225719093 1098.126539910055 1098.226392411698 1098.580689091833 1086.935674501743 392.892789252928 1089.464157550166 292.9999920897549
727 0.005 3.635 1 1031.947343851851 951.0529817011354 951.4006899270537 1098.144770781265 1098.244484665293 1098.592308425458 1086.981591223834 393.0247619745925 1089.46643068696 292.9999922207327
728 0.005 3.64 1 1031.966110991812 951.1127981688255 951.4607445553771 1098.126548622007 1098.226398444442 1098.580689750404 1086.938547674554 393.1565279951662 1089.464482543519 292.9999920828167
729 0.005 3.645 1 1032.00201114175 951.1724044810441 951.5205327395818 1098.144789099684 1098.244498253161 1098.592313810356 1086.984463580821 393.2880518156142 1089.466762788848 292.9999922139564
730 0.005 3.65 1 1032.02050730902 951.2316477516074 951.5800115791825 1098.126559085978 1098.226404950258 1098.580690942459 1086.941410603622 393.4193755902502 1089.464804437456 292.9999920775363
731 0.005 3.655 1 1032.05614290704 951.2906839222409 951.6392270096979 1098.144794755757 1098.244501933757 1098.592314444263 1086.98729636948 393.5504572638264 1089.467081202425 292.9999922039563
732 0.005 3.66 1 1032.07438190762 951.3493604351499 951.698136473555 1098.126573256883 1098.226415306513 1098.580695021974 1086.944234943681 393.6813374695523 1089.465134158443 292.9999920769338
733 0.005 3.665 1 1032.109761442835 951.4078329974973 951.756785772938 1098.144808211049 1098.24451162122 1098.592316734413 1086.990116287369 393.8119759338121 1089.467393705866 292.999992195606
734 0.005 3.67 1 1032.127728334154 951.4659486095784 951.8151318120356 1098.12657894245 1098.226419474261 1098.580695710371 1086.947030992124 393.9424161538192 1089.465444891772 292.9999920741471
735 0.005 3.675 1 1032.162867245611 951.5238636581233 951.873221075762 1098.144816795302 1098.244516761375 1098.592317353852 1086.992904548682 394.0726174196112 1089.467705105873 292.9999922090916
736 0.005 3.68 1 1032.180572730233 951.5814246956103 951.9310100204191 1098.126589730684 1098.226427335387 1098.580698334941 1086.949804054788 394.2026172822584 1089.465758989231 292.9999920924175
737 0.005 3.685 1 1032.215467465725 951.6387883151572 951.9885453385504 1098.14483367231 1098.244528871274 1098.59232210057 1086.995679103552 394.3323844187972 1089.468015982721 292.9999922194393
738 0.005 3.69 1 1032.232910165266 951.6958009152668 952.0457833641618 1098.126596993834 1098.226431556911 1098.580698185071 1086.952559689917 394.4619480775444 1089.46605816501 292.9999920838824
739 0.005 3.695 1 1032.267557643157 951.7526191433886 952.1027708233033 1098.144843282978 1098.244535463317 1098.592324229071 1086.998419024519 394.5912736999623 1089.468319564905 292.9999922140215
740 0.005 3.7 1 1032.284744527587 951.8090893685842 952.1594640246939 1098.126608021044 1098.226439288694 1098.580700481853 1086.955287164375 394.7203974505941 1089.46636388121 292.999992075739
741 0.005 3.705 1 1032.319146611695 951.8653679585996 952.2159094340018 1098.144856173308 1098.24454502843 1098.592327809457 1087.001137095589 394.8492888848799 1089.468623461625 292.999992205146
742 0.005 3.71 1 1032.336080513721 951.9213018403047 952.2720638892648 1098.126620112224 1098.226447453526 1098.580703055756 1086.95799599858 394.9779690986465 1089.46666658698 292.9999920741125
743 0.005 3.715 1 1032.37023801484 951.9770470127969 952.3279734633333 1098.144862627098 1098.244549161612 1098.592327745735 1087.003834070006 395.106413777655 1089.468922992635 292.9999921962843
744 0.005 3.72 1 1032.386927192565 952.0324501025073 952.3835947620339 1098.126631142785 1098.226455388616 1098.580705630415 1086.96067213338 395.2346651011765 1089.466979603182 292.9999920733413
745 0.005 3.725 1 1032.420844165825 952.0876675951247 952.4389742807297 1098.144875480614 1098.24455844815 1098.592330805137 1087.00650645664 395.3626750700158 1089.469217176995 292.9999922074065
746 0.005 3.73 1 1032.437289455216 952.1425458646302 952.494068380257 1098.126641070413 1098.226462167955 1098.580708074504 1086.963335232058 395.4904905971286 1089.467269966228 292.99999209379
747 0.005 3.735 1 1032.470970543267 952.1972415418321 952.548923727929 1098.144885753449 1098.244565133012 1098.592332203537 1087.009156529444 395.6180652458295 1089.469505465457 292.9999922165798
748 0.005 3.74 1 1032.487171289687 952.2516007138332 952.6034964137381 1098.126648765726 1098.2264675151 1098.58070937574 1086.965963204425 395.7454500015372 1089.467560423081 292.999992085637
749 0.005 3.745 1 1032.520629625526 952.3057801985652 952.6578332477187 1098.144901566732 1098.244576626645 1098.592336852037 1087.011784909612 395.872592087044 1089.469802583191 292.9999922132408
750 0.005 3.75 1 1032.536590334199 952.3596259132007 952.711890222045 1098.126656717264 1098.22647183648 1098.580709200899 1086.968576941872 395.9995485716718 1089.467846721909 292.9999920755782
751 0.005 3.755 1 1032.569806428508 952.4132947765728 952.7657141083785 1098.144908576983 1098.244581566029 1098.592338225668 1087.014381883095 396.1262605465954 1089.470089966376 292.9999922074236
752 0.005 3.76 1 1032.585534107279 952.4666327062348 952.8192610072223 1098.126670210746 1098.226481986643 1098.580713362518 1086.971167680796 396.2527792493845 1089.468143597936 292.9999920721445
753 0.005 3.765 1 1032.618518088141 952.5197965342953 952.8725775994936 1098.144920668895 1098.244590326297 1098.592340924333 1087.016966104163 396.3790580439285 1089.470374028307 292.9999921988533
754 0.005 3.77 1 1032.634009015684 952.5726321645914 952.9256199342686 1098.126681565024 1098.226489523576 1098.580715737432 1086.973739113989 396.5051436669744 1089.468431932687 292.999992072801
755 0.005 3.775 1 1032.666759086022 952.6252963519615 952.9784346699447 1098.144924232885 1098.244591862215 1098.592339103777 1087.019512931129 396.6309946246339 1089.470648896203 292.9999922082592
756 0.005 3.78 1 1032.682022055365 952.6776350358768 953.0309778550652 1098.126692987795 1098.226497774128 1098.580719471664 1086.976281537913 396.7566367634741 1089.468717080764 292.9999920955454
757 0.005 3.785 1 1032.714548657853 952.729805248533 953.083296369477 1098.14493811643 1098.244602326983 1098.592343336356 1087.022049863637 396.8820463898266 1089.470926332246 292.9999922150382
758 0.005 3.79 1 1032.729589318723 952.7816524900637 953.1353459352757 1098.126702120339 1098.226503554776 1098.580720381454 1086.978811434437 397.0072785796393 1089.468991634229 292.9999920878207
759 0.005 3.795 1 1032.761881511152 952.8333339789874 953.187173562149 1098.144944297136 1098.244605770647 1098.592343248042 1087.024557205677 397.1322545380032 1089.471199941208 292.9999922122144
760 0.005 3.8 1 1032.776703133695 952.8846953625364 953.2387351048274 1098.126710590833 1098.226510034727 1098.580722709158 1086.981301898239 397.2570423289002 1089.469266669845 292.9999920761471
761 0.005 3.805 1 1032.80878309278 952.9358933008731 953.2900770778912 1098.144960850317 1098.244618231378 1098.592348593651 1087.027057766895 397.3815998350357 1089.471481369457 292.9999922076061
762 0.005 3.81 1 1032.823388621001 952.9867738661789 953.341155649829 1098.126719741249 1098.226515761449 1098.580723722264 1086.983789187384 397.5059650366218 1089.469537913882 292.9999920706103
763 0.005 3.815 1 1032.85525448609 953.0374936280521 953.3920173340431 1098.144966137194 1098.244621373422 1098.592348748508 1087.029519966728 397.63008497334 1089.471750687894 292.999992200396
764 0.005 3.82 1 1032.869631321836 953.0878985526265 953.4426181952871 1098.126730967417 1098.226524090383 1098.580726801234 1086.986242806561 397.7540339096051 1089.469820846783 292.9999920701397
765 0.005 3.825 1 1032.901273379989 953.1381453477424 953.4930048703015 1098.144977363773 1098.24462981583 1098.592351552971 1087.03196608365 397.8777430652433 1089.472021727694 292.9999922086896
766 0.005 3.83 1 1032.915431357698 953.1880798841331 953.5431332410205 1098.126740524934 1098.226530291195 1098.5807282353 1086.988682907297 398.0012678755303 1089.470090237066 292.9999920945037
767 0.005 3.835 1 1032.946855998455 953.237858376543 953.5930496129666 1098.144983612504 1098.244633449956 1098.592351673295 1087.034387884064 398.1245540065252 1089.472280011012 292.9999922133549
768 0.005 3.84 1 1032.960798001883 953.287327654068 953.6427106731371 1098.126749389578 1098.226536929404 1098.580730714047 1086.991093090131 398.2476521499307 1089.470356873423 292.9999920885575
769 0.005 3.845 1 1032.992031560233 953.3366434367091 953.6921622417211 1098.144998421079 1098.244644057874 1098.59235585246 1087.03679530308 398.3705188123826 1089.472548130162 292.9999922091986
770 0.005 3.85 1 1033.005727936165 953.3856522651936 953.7413609387603 1098.126757355089 1098.226542329207 1098.580731588966 1086.993491672918 398.4931946341601 1089.470617120724 292.999992077063
771 0.005 3.855 1 1033.036774961797 953.4345102942868 953.7903527837643 1098.145004448513 1098.244647627174 1098.59235659022 1087.039179543661 398.6156311186068 1089.472811923642 292.9999922067168
772 0.005 3.86 1 1033.050254148478 953.4830636551318 953.8390939722274 1098.126765081821 1098.226548001486 1098.580732697172 1086.995855315599 398.7378792488831 1089.470878183519 292.9999920694406
773 0.005 3.865 1 1033.081103302534 953.5314687736764 953.8876309002084 1098.145017928927 1098.244657670321 1098.592361062247 1087.041543819553 398.8598943902462 1089.47307337043 292.9999922020713
774 0.005 3.87 1 1033.094370092698 953.5795716229987 953.9359195660537 1098.126775449525 1098.226554815087 1098.580734125612 1086.998209413866 398.9817199394981 1089.471136863423 292.9999920680752
775 0.005 3.875 1 1033.125014485263 953.6275285751312 953.9840063462074 1098.145021531714 1098.2446594452 1098.592360683586 1087.043880020014 399.1033163427472 1089.473320784293 292.9999922115722
776 0.005 3.88 1 1033.138078808387 953.6751859785941 954.0318474975952 1098.12678679875 1098.226562358035 1098.580736996146 1087.000547071402 399.2247247788046 1089.471391449332 292.999992094335
777 0.005 3.885 1 1033.168523808509 953.7226996601113 954.07948902794 1098.145032175553 1098.244667728867 1098.592363326322 1087.046202148131 399.3458994445625 1089.473575032856 292.9999922145382
778 0.005 3.89 1 1033.181368581821 953.7699159978034 954.1268872366769 1098.126796321388 1098.226568050169 1098.580738090824 1087.00285934655 399.4668877293225 1089.471642153769 292.999992091218
779 0.005 3.895 1 1033.211609896056 953.8169912393898 954.1740884476917 1098.145037189783 1098.244670787312 1098.592363299503 1087.048503675579 399.587638207437 1089.4738198137 292.9999922081485
780 0.005 3.9 1 1033.224254799841 953.8637713776709 954.2210486120831 1098.126804543153 1098.226574257386 1098.580740612773 1087.005148887538 399.7082175227317 1089.471891976903 292.9999920803238
781 0.005 3.905 1 1033.254290151964 953.9104125781997 954.2678139447448 1098.145054420236 1098.244683447249 1098.592368906653 1087.05079443042 399.828556564588 1089.474076593954 292.9999922067283
782 0.005 3.91 1 1033.266734040887 953.956761058937 954.3143406260284 1098.126808291088 1098.226576526424 1098.580739431703 1087.007401952137 399.9487105394676 1089.47213413376 292.9999920702109
783 0.005 3.915 1 1033.296583178549 954.0029736747719 954.3606754322929 1098.145061241123 1098.244687347963 1098.592370695825 1087.053069283128 400.0686497531221 1089.474332012932 292.9999922044682
784 0.005 3.92 1 1033.308824309644 954.0488953333463 954.406773428826 1098.126819734225 1098.226585305423 1098.580742616208 1087.009650563586 400.1883960788114 1089.472392157006 292.9999920663541
785 0.005 3.925 1 1033.338471693906 954.0946833422901 954.4526817988086 1098.145074558456 1098.244697361284 1098.592374526336 1087.055320224797 400.3079070676575 1089.474582654143 292.9999922141808
786 0.005 3.93 1 1033.350508437811 954.1401826309544 954.4983556652204 1098.126827535619 1098.226590120198 1098.580743580056 1087.011882565267 400.4272318077664 1089.472624999371 292.9999920925965
787 0.005 3.935 1 1033.380001946449 954.1855516918425 954.5438432573195 1098.145076664557 1098.244695812661 1098.59237093631 1087.057593412331 400.5463273687113 1089.474822509534 292.9999922151881
788 0.005 3.94 1 1033.391835423828 954.230633230427 954.5890975442059 1098.12683851025 1098.226598059904 1098.580747059079 1087.014096433287 400.665246028798 1089.472872077671 292.9999920911763
789 0.005 3.945 1 1033.421126696128 954.2755868200115 954.6341678728796 1098.145088523955 1098.244704719754 1098.59237419883 1087.059807403289 400.7839348412742 1089.475056879191 292.9999922065086
790 0.005 3.95 1 1033.432764577472 954.3202551189462 954.6790071257205 1098.12684652133 1098.226603224443 1098.580748263349 1087.016313797889 400.9024413138833 1089.473108897642 292.9999920810488
791 0.005 3.955 1 1033.461853018606 954.3647976898056 954.7236646600635 1098.145094494706 1098.244708267664 1098.592374537861 1087.061994119836 401.0207180152028 1089.47529834243 292.9999922030443
792 0.005 3.96 1 1033.473327342909 954.409057341105 954.768093383582 1098.126848554955 1098.226604273786 1098.580747172713 1087.018525211455 401.1388194538869 1089.473342873925 292.9999920714515
793 0.005 3.965 1 1033.502174380901 954.4531927521243 954.8123421088306 1098.145104017211 1098.244715822564 1098.592376731299 1087.064154297808 401.2566975010299 1089.475535725986 292.9999922003445
794 0.005 3.97 1 1033.513479022571 954.497048011529 954.8563646818441 1098.126854106469 1098.226607686892 1098.580747494344 1087.020683763086 401.3743975420771 1089.473576433893 292.9999920644034
795 0.005 3.975 1 1033.542144993138 954.5407810088011 954.9002093075209 1098.145109262174 1098.24471908079 1098.592377368357 1087.066298104549 401.491875478702 1089.47577071834 292.9999922122971
796 0.005 3.98 1 1033.553258971902 954.5842357272378 954.9438296293522 1098.12686558428 1098.226616415597 1098.580750651062 1087.022813746894 401.6091752657795 1089.47380808524 292.9999920883023
797 0.005 3.985 1 1033.581760972012 954.6275711036908 954.9872749186263 1098.145118209097 1098.244725366028 1098.5923791053 1087.068434241418 401.7262500298532 1089.476001767392 292.9999922140629
798 0.005 3.99 1 1033.592693840268 954.670629834487 955.0304975295709 1098.126873928549 1098.226621674874 1098.580752281803 1087.024944461379 401.8431469218688 1089.474038367486 292.9999920883282
799 0.005 3.995 1 1033.621003856068 954.7135713638795 955.0735473174938 1098.145119822916 1098.244725758313 1098.592377624894 1087.070537650892 401.959819256332 1089.476222431714 292.999992203527
800 0.005 4 1 1033.631767807731 954.7562382527942 955.1163763984368 1098.12688412447 1098.226629204507 1098.580755397262 1087.027044358258 402.0763140910279 1089.474273918356 292.999992081528
801 0.005 4.005 1 1033.659896996151 954.7987900727798 955.1590348168505 1098.145134993693 1098.244737295351 1098.592382668579 1087.07264410075 402.1925778266154 1089.476456696769 292.9999921983582
802 0.005 4.01 1 1033.670508066857 954.8410701550146 955.2014754725307 1098.126894388897 1098.226635323576 1098.580757399547 1087.029191830672 402.3086654473741 1089.474506329705 292.9999920711657
803 0.005 4.015 1 1033.69840505518 954.8832359056004 955.2437462554121 1098.145138654073 1098.24473929063 1098.592382362566 1087.074693084368 402.4245203127229 1089.476684562872 292.9999921988603
804 0.005 4.02 1 1033.708863701919 954.9251324162207 955.2858016834296 1098.12690002253 1098.226639511438 1098.580757642352 1087.031256769634 402.5402017632354 1089.474733378159 292.9999920633175
805 0.005 4.025 1 1033.73657711286 954.9669167934197 955.3276894159028 1098.145150044936 1098.244748662195 1098.592386734672 1087.076747337768 402.6556552030088 1089.476913000173 292.9999922133213
806 0.005 4.03 1 1033.746861825519 955.0084340113511 955.3693639104027 1098.126908730092 1098.226644205184 1098.580758487175 1087.03331882715 402.7709389935411 1089.474950969462 292.9999920857823
807 0.005 4.035 1 1033.774395599205 955.0498411026555 955.4108728030654 1098.145153672974 1098.244750889972 1098.592386748438 1087.078786721735 402.8859991359946 1089.477122239995 292.9999922167386
808 0.005 4.04 1 1033.784516151001 955.0909831670593 955.4521705999223 1098.126919693177 1098.226652152883 1098.580761712582 1087.035351495976 403.0008891779967 1089.475173866631 292.9999920864336
809 0.005 4.045 1 1033.811875119248 955.1320167510431 955.4933043650487 1098.145162379304 1098.244756919931 1098.592388013105 1087.080818137144 403.1155576214189 1089.477339620856 292.9999922054723
810 0.005 4.05 1 1033.821827786931 955.1727873519368 955.5342291275982 1098.12692799755 1098.226657761492 1098.58076419362 1087.037369667963 403.2300497987434 1089.475393368388 292.9999920819978
811 0.005 4.055 1 1033.84901334615 955.2134515793218 955.5749919856112 1098.145166407708 1098.244759140506 1098.592387636791 1087.082828992429 403.3443266398045 1089.477556092909 292.9999921987594
812 0.005 4.06 1 1033.858794756093 955.2538546466589 955.615547675038 1098.126935218972 1098.226663093894 1098.58076578443 1087.039365357404 403.4584295362985 1089.475615136086 292.9999920746597
813 0.005 4.065 1 1033.885794578891 955.2941533983967 955.6559435217878 1098.1451777818 1098.244767894507 1098.592391072272 1087.084828118093 403.5723105719446 1089.477775406105 292.9999921984309
814 0.005 4.07 1 1033.895436358263 955.3341921731626 955.6961332185167 1098.126943098367 1098.226668817547 1098.58076707311 1087.041345591937 403.6860193991763 1089.475822068835 292.9999920672855
815 0.005 4.075 1 1033.922327394222 955.3741294726201 955.7361661169676 1098.145183066884 1098.244770851571 1098.592391593098 1087.08679684215 403.7995068502693 1089.477987918008 292.9999922150662
816 0.005 4.08 1 1033.931759986835 955.4138086534014 955.7759948006035 1098.12695377388 1098.226675733998 1098.580769603719 1087.0433192465 403.9128278007027 1089.476039329455 292.9999920875507
817 0.005 4.085 1 1033.958471846895 955.4533880657483 955.815668350298 1098.145192757207 1098.244777820805 1098.592393981868 1087.088760940157 404.0259246341419 1089.478197081931 292.999992220533
818 0.005 4.09 1 1033.967735065931 955.4927111373476 955.8551394557956 1098.126959374526 1098.226679569833 1098.580770450115 1087.045266380618 404.1388373743387 1089.476238181956 292.9999920868072
819 0.005 4.095 1 1033.994301884241 955.5319363814289 955.8944573495222 1098.14519696942 1098.244780041792 1098.592394060276 1087.09070160107 404.2515336435613 1089.478397799142 292.9999922094137
820 0.005 4.1 1 1034.003425099028 955.570907305001 955.9335748130471 1098.126969794915 1098.226686812174 1098.58077376056 1087.047203776587 404.3640517456291 1089.476453244663 292.9999920838554
821 0.005 4.105 1 1034.029818339118 955.6097821585394 955.9725408602726 1098.145207015363 1098.24478753714 1098.592396242866 1087.09263345361 404.4763648291155 1089.478603620859 292.9999922003525
822 0.005 4.11 1 1034.038779160225 955.6484045199782 956.0113083048863 1098.126976985472 1098.226691429422 1098.580775274062 1087.049128245751 404.5884909421507 1089.476656231436 292.9999920783979
823 0.005 4.115 1 1034.064998793181 955.686932565917 956.0499261311301 1098.145209261182 1098.244788479072 1098.592395124837 1087.094535512642 404.7004056609679 1089.478806199503 292.9999921972533
824 0.005 4.12 1 1034.073781529392 955.7252097334144 956.0883469065665 1098.126980721767 1098.226695428004 1098.580776071646 1087.05101243815 404.8121473349911 1089.476858454259 292.9999920697929
825 0.005 4.125 1 1034.099856897377 955.7633946968673 956.1266202162105 1098.145221904487 1098.244797733044 1098.592399599105 1087.096432810853 404.9236698092607 1089.479016537186 292.9999922140516
826 0.005 4.13 1 1034.108492164929 955.8013308521563 956.1646985959467 1098.126989172849 1098.226700170874 1098.580776926549 1087.052914837398 405.035028306825 1089.477057826359 292.9999920871761
827 0.005 4.135 1 1034.134394438967 955.83917616688 956.2026309004395 1098.145225278382 1098.244799471711 1098.592399748617 1087.098304628729 405.1461765211261 1089.479212631877 292.9999922206789
828 0.005 4.14 1 1034.142856750437 955.8767743290091 956.2403699148022 1098.1269955226 1098.226705307806 1098.580777897471 1087.054774134483 405.2571570429253 1089.477259491674 292.9999920824983
829 0.005 4.145 1 1034.168612676668 955.914283648041 956.2779648088822 1098.145235863875 1098.244807624296 1098.592403005352 1087.100170604114 405.3679282079734 1089.479413974951 292.9999922086115
830 0.005 4.15 1 1034.176935156523 955.9515476376938 956.3153682723256 1098.127006174303 1098.226711918495 1098.580780639571 1087.056643999771 405.4785249121748 1089.477462584098 292.9999920790187
831 0.005 4.155 1 1034.202518520864 955.9887243675291 956.3526292184187 1098.145236226958 1098.244807435349 1098.5924018342 1087.102006661686 405.5889121709385 1089.479604484234 292.999992197721
832 0.005 4.16 1 1034.210700828677 956.0256575798035 956.3897005309113 1098.127016299865 1098.226719552427 1098.58078393606 1087.058483725866 405.6991290860758 1089.477668402949 292.9999920749847
833 0.005 4.165 1 1034.23612986303 956.0625051548888 956.4266310209265 1098.145245861294 1098.244814857366 1098.592403713195 1087.103840008524 405.809129092236 1089.47980384928 292.9999921918641
834 0.005 4.17 1 1034.24417325735 956.0991110920247 956.4633736946254 1098.127021350486 1098.226722249182 1098.580784674474 1087.060306452162 405.918964114723 1089.47786551266 292.9999920687821
835 0.005 4.175 1 1034.269449858678 956.1356330107424 956.4999771919322 1098.145249903517 1098.24481685375 1098.592403782175 1087.105652767816 406.028567838815 1089.479995653664 292.9999922089232
836 0.005 4.18 1 1034.277344278002 956.1719149502457 956.5363945405227 1098.127027959858 1098.226727444391 1098.580786162484 1087.062113116554 406.1380084833192 1089.478058022035 292.9999920864598
837 0.005 4.185 1 1034.302482282809 956.2081146320974 956.5726744415588 1098.145262656193 1098.244826557188 1098.592408290058 1087.107459084249 406.2472320459814 1089.480191116944 292.9999922185075
838 0.005 4.19 1 1034.310214495353 956.2440758039376 956.6087697792744 1098.127031147343 1098.2267291144 1098.58078516691 1087.063903114163 406.3562862970268 1089.478234692053 292.9999920810301
839 0.005 4.195 1 1034.335214127616 956.279956486066 956.6447293678254 1098.145265204491 1098.244827761358 1098.592408022107 1087.109242041947 406.4651239597169 1089.4803791203 292.9999922099504
840 0.005 4.2 1 1034.342813802434 956.3156007859977 956.6805064888314 1098.127040519236 1098.226735724191 1098.580788054715 1087.065684678847 406.5737973237735 1089.478433016203 292.9999920774973
841 0.005 4.205 1 1034.367658706299 956.3511659011726 956.7161492270264 1098.145274900319 1098.244834950318 1098.59240998734 1087.111021468868 406.6822636503254 1089.480568155107 292.9999922001127
842 0.005 4.21 1 1034.375110991439 956.3864962312617 956.7516110872285 1098.127047627094 1098.226740336959 1098.580790038875 1087.067455328877 406.7905625570427 1089.478620993076 292.9999920763225
843 0.005 4.215 1 1034.399806205362 956.4217489600456 956.7869401661941 1098.145276645988 1098.244835699325 1098.592408997001 1087.112771749165 406.8986513475794 1089.480749459125 292.9999921931729
844 0.005 4.22 1 1034.407115244382 956.4567686247248 956.8220900887713 1098.127056106249 1098.226746950242 1098.580793179259 1087.069200527067 407.006578574959 1089.478815212402 292.9999920722661
845 0.005 4.225 1 1034.431671788657 956.4917122880539 956.8571088484929 1098.145288569242 1098.244844444214 1098.592411981397 1087.114520479541 407.1142936357346 1089.48093593647 292.9999922085551
846 0.005 4.23 1 1034.438830524456 956.5264243801163 956.8919499606278 1098.127059074391 1098.226748263717 1098.580792143691 1087.070938181714 407.2218416511041 1089.478991943604 292.9999920900741
847 0.005 4.235 1 1034.463259006847 956.5610622996485 956.926661688606 1098.145291955516 1098.244845796834 1098.59241236429 1087.11624534627 407.3291847782211 1089.481121497582 292.9999922193711
848 0.005 4.24 1 1034.470253865326 956.595469734306 956.9611969542965 1098.12706487783 1098.22675336014 1098.580793810566 1087.07264800213 407.4363574364459 1089.479168785844 292.9999920823166
849 0.005 4.245 1 1034.494561222702 956.6298049451152 956.9956047339041 1098.145304981556 1098.244855214987 1098.592415971044 1087.117968518483 407.5433229255067 1089.481309455412 292.9999922126175
850 0.005 4.25 1 1034.50142659554 956.6639114624465 957.0298378499627 1098.127070106731 1098.226755952961 1098.580793607738 1087.074363981729 407.6501244056478 1089.47935015095 292.9999920766437
851 0.005 4.255 1 1034.525568794594 956.697946937792 957.0639447303988 1098.145304328369 1098.24485497559 1098.592416112614 1087.119654458747 407.7567184959992 1089.481482676292 292.9999922026627
852 0.005 4.26 1 1034.532306885403 956.7317552503764 957.0978784076141 1098.127079700844 1098.226763048626 1098.580796343697 1087.076051260951 407.8631466392327 1089.479538323559 292.9999920757272
853 0.005 4.265 1 1034.556316440525 956.7654941623321 957.1316875156745 1098.145314048239 1098.244862251411 1098.592417865199 1087.121345229046 407.9693657985562 1089.481659517457 292.9999921942356
854 0.005 4.27 1 1034.562876973959 956.7990071793712 957.1653249284517 1098.12708199654 1098.226765253201 1098.580796371645 1087.077677879075 408.075415999158 1089.479709367207 292.9999920739693
855 0.005 4.275 1 1034.586777323382 956.8324524654269 957.1988391727526 1098.145314262331 1098.244862079051 1098.592416899861 1087.123004145003 408.1812645166945 1089.481830959686 292.9999922071927
856 0.005 4.28 1 1034.593218379323 956.8656734906903 957.2321833684279 1098.127089858838 1098.226771070193 1098.580798687169 1087.07934287607 408.2869467895738 1089.479886985602 292.9999920924596
857 0.005 4.285 1 1034.617003366633 956.8988284506547 957.265406063381 1098.145326249403 1098.244870341164 1098.592420148404 1087.124672383344 408.3924250032408 1089.482012711834 292.9999922173601
858 0.005 4.29 1 1034.623284129107 956.9317605047565 957.2984601639404 1098.127092389316 1098.226772524427 1098.580798139769 1087.08099975357 408.4977375269172 1089.4800453777 292.9999920836948
859 0.005 4.295 1 1034.646948816865 956.9646279245953 957.3313941535125 1098.145329698233 1098.244872250688 1098.592421025373 1087.126311355608 408.6028493557931 1089.482186390913 292.9999922120188
860 0.005 4.3 1 1034.653106500431 956.9972739817556 957.3641610501115 1098.127100459123 1098.226778298553 1098.580799453616 1087.082635773441 408.7077966074687 1089.480226459372 292.9999920750736
861 0.005 4.305 1 1034.676626106126 957.0298567373811 957.3968092762842 1098.145338200694 1098.24487914752 1098.592423921985 1087.127940812004 408.8125424512189 1089.482359390678 292.9999922034326
862 0.005 4.31 1 1034.682654982296 957.0622196466035 957.4292918986588 1098.127107532934 1098.226782952364 1098.580801211839 1087.084261480763 408.917125599255 1089.48040101628 292.9999920727381
863 0.005 4.315 1 1034.706046245198 957.094520727155 957.4616573212597 1098.145338485959 1098.244878483403 1098.592422005405 1087.12955826404 409.0215016911263 1089.482525123237 292.9999921943376
864 0.005 4.32 1 1034.711945538154 957.1266034197146 957.4938585986541 1098.127115491307 1098.226789312157 1098.580804307083 1087.085870738455 409.1257160087094 1089.480582502692 292.999992071879
865 0.005 4.325 1 1034.735212477808 957.1586256789263 957.5259440979592 1098.145348181125 1098.244885840969 1098.592424275686 1087.131164279301 409.2297248261409 1089.482697265482 292.9999922048278
866 0.005 4.33 1 1034.74098026614 957.1904309488119 957.5578668116341 1098.127119602468 1098.226791353547 1098.580804428824 1087.087477026102 409.3335671244831 1089.480744336414 292.9999920925848
867 0.005 4.335 1 1034.764135509022 957.2221774866772 957.5896754555019 1098.145351842694 1098.2448874723 1098.59242428975 1087.132756959421 409.4372092611699 1089.482866057044 292.9999922133327
868 0.005 4.34 1 1034.769750586032 957.2537083568013 957.621322760353 1098.127123264246 1098.226794887396 1098.580805414626 1087.089054339094 409.5406941512636 1089.48090519893 292.999992083998
869 0.005 4.345 1 1034.792801774625 957.2851818152166 957.6528572127879 1098.145363540356 1098.244895778725 1098.592427879868 1087.134339643499 409.6439765291556 1089.483038347712 292.9999922099118
870 0.005 4.350000000000001 1 1034.798293520759 957.3164409095544 957.6842315884419 1098.127127401457 1098.226796924386 1098.580805111505 1087.090630249244 409.7471071059211 1089.481064620207 292.9999920736084
871 0.005 4.355 1 1034.82120373139 957.3476438185651 957.7154944507301 1098.145366152097 1098.244897975699 1098.592428808663 1087.135896384353 409.850028236821 1089.483199499406 292.9999922041554
872 0.005 4.36 1 1034.826579034292 957.3786339628145 957.7465988362089 1098.127135869967 1098.226803186908 1098.580807170599 1087.092189766803 409.95279361786 1089.481238345806 292.9999920696431
873 0.005 4.365 1 1034.849372623077 957.4095693378412 957.7775931050932 1098.145373783378 1098.24490363914 1098.592430521137 1087.137452653398 410.0553512829036 1089.483365991697 292.999992195838
874 0.005 4.37 1 1034.854621020857 957.440293377227 957.8084303179065 1098.127141147152 1098.22680643949 1098.580808296405 1087.093735650922 410.1577594900283 1089.481401867248 292.9999920705163
875 0.005 4.375 1 1034.877289399393 957.4709641002763 957.8391589532132 1098.145373977907 1098.2449034624 1098.592429321326 1087.138983335268 410.2599669980839 1089.483520008137 292.9999922053991
876 0.005 4.38 1 1034.882427109764 957.5014248015365 957.8697318113511 1098.127149037071 1098.226812178728 1098.580810612465 1087.095273875493 410.3620134080018 1089.48156634159 292.9999920939885
877 0.005 4.385 1 1034.904984006645 957.5318334171914 957.900197303233 1098.145384865989 1098.244911468143 1098.592432295121 1087.140521336727 410.4638567697139 1089.483680446342 292.9999922121389
878 0.005 4.39 1 1034.910033266879 957.5620334651184 957.9305082526525 1098.127156089118 1098.226815376943 1098.580811938341 1087.096856069425 410.5655459991094 1089.481728471337 292.999992086369
879 0.005 4.395 1 1034.932441176409 957.5921827077784 957.9607134130387 1098.145386796004 1098.244912053566 1098.592431495426 1087.142032156508 410.6670365971423 1089.483836377424 292.9999922090745
880 0.005 4.4 1 1034.937368540242 957.6221246644835 957.9907652864707 1098.127161966814 1098.226819876211 1098.58081344776 1087.098364258881 410.7683726955658 1089.481889114562 292.9999920752458
881 0.005 4.405 1 1034.959662024342 957.6520171080761 958.0207126460892 1098.145395941882 1098.244919178285 1098.592434589191 1087.14353900647 410.8695068338989 1089.483999500092 292.9999922054121
882 0.005 4.41 1 1034.964423233106 957.6817033637096 958.0505080524038 1098.127163281039 1098.226821488942 1098.580812134406 1087.099811299804 410.9704819101796 1089.482030914697 292.9999920697866
883 0.005 4.415 1 1034.986637808349 957.711341581449 958.0802001109978 1098.14539657994 1098.244919464634 1098.592434684402 1087.145025377094 411.0712711056127 1089.484151204885 292.9999921986747
884 0.005 4.42 1 1034.991284590174 957.7407749218818 958.1097416305732 1098.127172192141 1098.226828327766 1098.580815444189 1087.101290861164 411.1718933944448 1089.482193303441 292.9999920695945
885 0.005 4.425 1 1035.013390265719 957.7701614030252 958.1391809437971 1098.145404293063 1098.244924994225 1098.592436209715 1087.14650857687 411.2723172449768 1089.48431120485 292.9999922075443
886 0.005 4.43 1 1035.017917325274 957.7993443503772 958.1684710665536 1098.127177852905 1098.226831470684 1098.580815584382 1087.102772138061 411.3725813082538 1089.482347941371 292.9999920944717
887 0.005 4.435 1 1035.039877304178 957.8284808686637 958.1976594992473 1098.145399347651 1098.244923059371 1098.592433968559 1087.147919286805 411.4726588202769 1089.484443924247 292.9999922127249
888 0.005 4.44 1 1035.044298291956 957.8574154866427 958.2267002478825 1098.127183172306 1098.226836304923 1098.580819125268 1087.104202534735 411.5725748009724 1089.482502941685 292.9999920888635
889 0.005 4.445 1 1035.066161168596 957.8863053596269 958.2556410432187 1098.145409379089 1098.244930412233 1098.592436506379 1087.149379083897 411.6722959341732 1089.484593923941 292.999992207691
890 0.005 4.45 1 1035.070473164834 957.9149948940022 958.2844357906962 1098.127187802097 1098.226838672308 1098.580819057735 1087.105666563693 411.7718613962198 1089.48265016553 292.9999920768751
891 0.005 4.455 1 1035.092219906908 957.9436405792421 958.3131314515794 1098.145411822744 1098.2449320381 1098.592436883193 1087.150812778402 411.8712315132005 1089.484749485984 292.9999922048092
892 0.005 4.46 1 1035.096416825362 957.9720871816922 958.3416823293144 1098.127192325834 1098.226842213002 1098.580820383141 1087.107098314743 411.9704473325309 1089.482803681463 292.9999920679571
893 0.005 4.465 1 1035.118074364236 958.0004915016233 958.370135665857 1098.145422670281 1098.24493986691 1098.59244037204 1087.152268975035 412.0694678224177 1089.484912682816 292.9999921993358
894 0.005 4.47 1 1035.122123858532 958.028697025281 958.398444588153 1098.127192273998 1098.226842671194 1098.580818586389 1087.108500922749 412.168338427545 1089.482942139332 292.9999920644179
895 0.005 4.475000000000001 1 1035.143688116849 958.0568620683653 958.4266577077585 1098.145422008663 1098.244938653887 1098.592438836981 1087.153683031989 412.267010153386 1089.485057103432 292.9999922081669
896 0.005 4.48 1 1035.147636152866 958.0848300594964 958.4547282242129 1098.127199011494 1098.226847520336 1098.580820624148 1087.109916808181 412.3655292915353 1089.483097769347 292.9999920905352
897 0.005 4.485 1 1035.169103854583 958.1127582681846 958.4827036078807 1098.145431473257 1098.244945646771 1098.592441790306 1087.155104876623 412.4638533647379 1089.48520509346 292.9999922106902
898 0.005 4.49 1 1035.172931159031 958.1404901029458 958.5105369825698 1098.127203351354 1098.226850481661 1098.580821236329 1087.111318622903 412.5620279668686 1089.483241762043 292.9999920878429
899 0.005 4.495 1 1035.194297806535 958.1681838016253 958.5382769667546 1098.145433465305 1098.244946682254 1098.592441317619 1087.156499546726 412.6600074336511 1089.485345421218 292.9999922040491
900 0.005 4.5 1 1035.198024121659 958.1956823705542 958.5658761839745 1098.127209263018 1098.226854678777 1098.580823036225 1087.112709625039 412.7578397269583 1089.483388876381 292.999992077362
901 0.005 4.505 1 1035.219285296599 958.2231440815843 958.5933832412916 1098.145442355069 1098.244953224125 1098.592443858998 1087.157892891289 412.8554753652676 1089.485493836954 292.9999922025193
902 0.005 4.51 1 1035.222921624948 958.2504121892227 958.6207511057337 1098.127217550008 1098.226859316274 1098.580824675342 1087.114123330516 412.9529647628659 1089.483537555548 292.9999920688114
903 0.005 4.515 1 1035.244048584087 958.2776436891223 958.6480270876376 1098.145443623157 1098.244954273935 1098.592443451817 1087.15923954063 413.0502596644812 1089.485635375891 292.9999922009994
904 0.005 4.52 1 1035.24757156312 958.3046833834225 958.6751657461369 1098.127220719337 1098.226862719169 1098.580825859672 1087.115477331381 413.1474048785548 1089.483682266239 292.9999920646725
905 0.005 4.525 1 1035.2686270055 958.3316877898034 958.7022137509512 1098.145454437267 1098.24496141618 1098.592446712717 1087.160610045612 413.2443548017699 1089.485785254608 292.9999922111014
906 0.005 4.53 1 1035.272033012298 958.3585011540213 958.7291252140769 1098.127226270312 1098.22686609733 1098.58082626285 1087.116845480952 413.3411601955369 1089.483819263966 292.9999920904252
907 0.005 4.535 1 1035.292986558287 958.3852803834945 958.7559471840933 1098.145454197928 1098.244960537141 1098.592445349465 1087.161960759427 413.4377702185253 1089.48591769874 292.9999922131733
908 0.005 4.54 1 1035.296283922786 958.4118692592243 958.7826332198392 1098.127231916117 1098.226870384734 1098.580828073312 1087.118186655588 413.5342346770842 1089.483965192603 292.9999920893474
909 0.005 4.545 1 1035.317140016637 958.4384255296646 958.8092313855403 1098.145462774151 1098.244967020939 1098.592447871375 1087.163311391507 413.6305065575633 1089.486057571644 292.9999922039522
910 0.005 4.55 1 1035.320337725909 958.4647928302619 958.8356950464096 1098.12723894595 1098.226875295385 1098.580830338791 1087.119536078616 413.7266320988417 1089.484107855409 292.9999920805798
911 0.005 4.555 1 1035.341082058291 958.4911283825398 958.8620716749436 1098.145463301893 1098.244966846029 1098.592446445437 1087.164637610279 413.822568352805 1089.486195234257 292.9999922007004
912 0.005 4.56 1 1035.344177684109 958.517275978227 958.8883147927398 1098.127242002163 1098.226877573233 1098.580830615834 1087.120857929664 413.9183568576569 1089.484246065349 292.9999920708204
913 0.005 4.565 1 1035.364832080097 958.5433930053119 958.9144720605227 1098.145473448945 1098.244974494742 1098.59244974003 1087.165965571111 414.0139686285227 1089.48633772056 292.9999921996281
914 0.005 4.57 1 1035.367812451681 958.56932287232 958.9404965587077 1098.12724189543 1098.226877571587 1098.580829833365 1087.122170060248 414.1094253980198 1089.484376529016 292.999992064049
915 0.005 4.575 1 1035.388379226671 958.5952235874148 958.9664366882462 1098.145475710065 1098.244975948216 1098.592450240239 1087.167273911482 414.2046922971985 1089.486477381127 292.9999922124406
916 0.005 4.58 1 1035.391272399045 958.6209384142812 958.9922454234819 1098.127249740442 1098.226882372457 1098.580831335636 1087.12348181204 414.2998064884999 1089.48451818067 292.9999920878388
917 0.005 4.585 1 1035.411742767581 958.6466248732728 959.0179704877534 1098.145484568257 1098.244982543919 1098.592452590948 1087.168584619012 414.394733734062 1089.486610234163 292.9999922147948
918 0.005 4.59 1 1035.41452566761 958.6721265251824 959.0435652053762 1098.127255315029 1098.22688645846 1098.580833304671 1087.124778495768 414.4895156193925 1089.484651983756 292.9999920878194
919 0.005 4.595 1 1035.434898708641 958.6976009082802 959.069077407028 1098.145484618932 1098.244981642199 1098.592450881099 1087.169873908257 414.5841074746253 1089.486740053033 292.9999922038342
920 0.005 4.600000000000001 1 1035.437592398348 958.7228915955392 959.0944604093004 1098.127261391277 1098.226891170395 1098.580835571065 1087.126067703619 414.6785573959547 1089.484796890666 292.9999920813499
921 0.005 4.605 1 1035.457864841901 958.7481560041399 959.1197618454246 1098.145493205412 1098.24498850184 1098.592453354281 1087.171159552037 414.7728237792122 1089.486875633953 292.9999921981821
922 0.005 4.61 1 1035.460463165941 958.7732376892293 959.1449350664265 1098.127264473128 1098.22689271732 1098.580835510201 1087.127351092796 414.8669446239054 1089.48492183453 292.9999920723019
923 0.005 4.615 1 1035.480643690854 958.7982940921186 959.170027732937 1098.145494824209 1098.24498900678 1098.592453048683 1087.172425413978 414.9608797902213 1089.487010398426 292.99999219805
924 0.005 4.62 1 1035.483135753479 958.8231688386586 959.194993161644 1098.127265416997 1098.226894388552 1098.580835492079 1087.128608412174 415.0546639956309 1089.48505575494 292.9999920640435
925 0.005 4.625 1 1035.503243237819 958.8480195657866 959.2198794117797 1098.145504401817 1098.244996037693 1098.592456532542 1087.173694886988 415.1482646099723 1089.487150962914 292.999992212673
926 0.005 4.63 1 1035.505654679861 958.8726894669288 959.2446392921868 1098.127273465108 1098.226899019726 1098.580836418464 1087.12987720708 415.2417357148122 1089.48518678232 292.9999920858608
927 0.005 4.635 1 1035.525670636681 958.8973363850483 959.26932098216 1098.145505244124 1098.244996181335 1098.59245605643 1087.17494750237 415.3350277081583 1089.487277594316 292.9999922165884
928 0.005 4.64 1 1035.52799360517 958.9218032398877 959.2938769563096 1098.127277337077 1098.22690199962 1098.580837389785 1087.131084496182 415.4281827342687 1089.485316702651 292.999992086231
929 0.005 4.645 1 1035.547916844679 958.9462483776844 959.3183561252773 1098.145511088733 1098.24500058682 1098.592457532086 1087.176193825239 415.5211524325453 1089.487398941797 292.9999922049997
930 0.005 4.65 1 1035.550137482177 958.9705149034296 959.3427110965978 1098.127284183533 1098.226906510202 1098.580839574573 1087.132333759829 415.6139632957576 1089.485443964742 292.9999920818904
931 0.005 4.655 1 1035.56994641162 958.9947601662499 959.3669896474048 1098.14551066655 1098.245000008379 1098.59245609017 1087.177445236801 415.706581288794 1089.487520925306 292.9999921972504
932 0.005 4.66 1 1035.572074987227 959.0188279134102 959.3911451183957 1098.127289118162 1098.226910349035 1098.580841080848 1087.133556379177 415.799042370143 1089.485579905009 292.9999920743287
933 0.005 4.665 1 1035.59179305681 959.0428753343261 959.4152250910121 1098.145517883653 1098.245005175371 1098.59245761701 1087.178670460506 415.8913173244955 1089.487652953912 292.9999921953283
934 0.005 4.67 1 1035.593815299909 959.0667459532807 959.4391826233747 1098.127289937124 1098.226911338379 1098.580840687763 1087.134770976169 415.9834426948202 1089.485699722698 292.9999920655684
935 0.005 4.675 1 1035.613456271344 959.0905974317969 959.4630659416264 1098.145521906355 1098.245007667044 1098.592458756059 1087.179884438164 416.0753921537693 1089.487781187636 292.9999922116494
936 0.005 4.68 1 1035.6154202415 959.1142736308692 959.4868285096934 1098.127298995327 1098.22691693022 1098.580842497003 1087.136003717728 416.1671969596633 1089.485832566533 292.9999920849268
937 0.005 4.685 1 1035.634942748328 959.1379307506937 959.5105167044214 1098.145528140575 1098.245013044757 1098.592461094205 1087.181074861629 416.2588369506422 1089.487907366727 292.9999922175728
938 0.005 4.69 1 1035.636818667491 959.1614137647542 959.5340853344115 1098.127304020169 1098.226920210403 1098.58084359134 1087.137205343743 416.3503321928808 1089.485951765137 292.9999920831413
939 0.005 4.695 1 1035.656260075985 959.1848787369798 959.5575806897068 1098.145528371944 1098.245012717013 1098.592460595212 1087.182266136165 416.4416548197506 1089.488025094862 292.9999922060719
940 0.005 4.7 1 1035.658063441227 959.2081707499611 959.5809576295644 1098.127310339018 1098.226924734313 1098.58084544024 1087.138396344327 416.5328359442512 1089.486082877851 292.9999920805168
941 0.005 4.705 1 1035.677401468103 959.2314455463502 959.6042621350165 1098.145534201348 1098.245017266034 1098.592461193916 1087.18344934435 416.6238408813819 1089.488148161353 292.9999921966901
942 0.005 4.71 1 1035.679126722049 959.2545482180119 959.627448976674 1098.127314915098 1098.226927863871 1098.580847493191 1087.139585415357 416.7147057477471 1089.486209945996 292.9999920757506
943 0.005 4.715 1 1035.698387411381 959.2776345832478 959.6505643662001 1098.145539043801 1098.245019701351 1098.592461764243 1087.184625408393 416.8053940679917 1089.488272960893 292.9999921935442
944 0.005 4.72 1 1035.7000076711 959.3005496185953 959.673562829693 1098.127314258094 1098.226928088733 1098.58084596452 1087.140746858921 416.8959377529945 1089.486332025653 292.9999920680925
945 0.005 4.725000000000001 1 1035.719179079047 959.3234493854993 959.696490915142 1098.145543461742 1098.245023834447 1098.592462866996 1087.185773938529 416.9863049339285 1089.488393386513 292.99999221141
946 0.005 4.73 1 1035.720734822634 959.3461790445079 959.7193033968124 1098.127321774001 1098.226933000421 1098.580848856704 1087.141923985194 417.0765259062911 1089.486444298057 292.9999920859031
947 0.005 4.735 1 1035.739824286827 959.3688940873297 959.7420460805649 1098.145546989335 1098.245025605124 1098.592463570973 1087.186936031547 417.1665737762404 1089.488512591217 292.9999922194523
948 0.005 4.74 1 1035.74130687051 959.391439815382 959.7646739856647 1098.127323547414 1098.226934010086 1098.580847311758 1087.143074417449 417.2564873333331 1089.486561644308 292.9999920822258
949 0.005 4.745 1 1035.760277356503 959.4139719858221 959.7872331009034 1098.145553528596 1098.245030886256 1098.592466155438 1087.188088207206 417.3462273468298 1089.488631797705 292.999992209178
950 0.005 4.75 1 1035.761689762452 959.436335659345 959.8096782602685 1098.127328503793 1098.226937713011 1098.580849706468 1087.144216076804 417.4358304922268 1089.48667839569 292.9999920789946
951 0.005 4.755 1 1035.780574749963 959.4586867449748 959.8320556411608 1098.145551438378 1098.245029046429 1098.592464360078 1087.189219085012 417.5252647021798 1089.48874295255 292.9999921988938
952 0.005 4.76 1 1035.781909973449 959.4808699977419 959.8543196572966 1098.127332277664 1098.226940804291 1098.580850107182 1087.145342302513 417.6145521816413 1089.486803331771 292.9999920761824
953 0.005 4.765 1 1035.800726695678 959.5030417715247 959.8765171159298 1098.145560396338 1098.245035209024 1098.592466401042 1087.190357982752 417.7036622984198 1089.488864008121 292.9999921931933
954 0.005 4.77 1 1035.801963086274 959.5250465413239 959.8986019811321 1098.12733640702 1098.22694389184 1098.580851913114 1087.146476281607 417.7926328861336 1089.486918867293 292.9999920701629
955 0.005 4.775 1 1035.820692631821 959.5470406838004 959.9206212034219 1098.145560624191 1098.24503476913 1098.592465367565 1087.191477741127 417.881427820338 1089.488980212871 292.999992209773
956 0.005 4.78 1 1035.821858040118 959.568868724736 959.9425287113413 1098.127339803095 1098.226946350851 1098.580851772031 1087.147591269079 417.9700825518523 1089.487037270726 292.9999920874072
957 0.005 4.785 1 1035.840516113481 959.5906870985864 959.9643714836837 1098.145569772208 1098.245041842318 1098.592469022964 1087.192600133556 418.0585586356711 1089.489095722689 292.9999922190885
958 0.005 4.79 1 1035.841584253933 959.612340134688 959.9861033623631 1098.127343113961 1098.226948365523 1098.580852568633 1087.148706004318 418.146896595591 1089.487142657274 292.99999208087
959 0.005 4.795 1 1035.860168425295 959.6339843611016 960.0077713718615 1098.145571362121 1098.245042682467 1098.592469184085 1087.193706285568 418.2350558156523 1089.489209086486 292.9999922102898
960 0.005 4.8 1 1035.8611660558 959.6554641070071 960.0293293424355 1098.12734764135 1098.226951457761 1098.580852939912 1087.149805444662 418.3230911624298 1089.48726280006 292.9999920758527
961 0.005 4.805 1 1035.879662208698 959.676935847217 960.0508242483089 1098.145577178581 1098.245047199799 1098.592470617144 1087.194805687383 418.4109421037275 1089.489324150802 292.9999921995351
962 0.005 4.81 1 1035.880577475403 959.6982439386543 960.0722099430903 1098.127351293561 1098.226953832171 1098.580853983761 1087.150900247866 418.4986557838845 1089.487376836484 292.9999920743205
963 0.005 4.815 1 1035.89900662722 959.7195447532982 960.093533313949 1098.145578084629 1098.245047319993 1098.592470053444 1087.195891967359 418.5861945293564 1089.489433263611 292.9999921914684
964 0.005 4.82 1 1035.899840942173 959.7406827875999 960.1147483152889 1098.127356616582 1098.226958109015 1098.580855656294 1087.151977955032 418.6736003278655 1089.487497581164 292.9999920704491
965 0.005 4.825 1 1035.9181972202 959.761814643177 960.1359021262505 1098.145586331192 1098.245053543542 1098.592471759438 1087.196981909623 418.7608366942429 1089.489546657891 292.9999922059317
966 0.005 4.83 1 1035.918958691226 959.7827846297989 960.1569485307133 1098.127358658921 1098.22695901286 1098.580856174754 1087.153066789075 418.8479388433906 1089.487604559984 292.9999920879181
967 0.005 4.835 1 1035.937233509192 959.8037489894306 960.1779342316678 1098.145585608928 1098.245052151385 1098.592470612449 1087.198049931069 418.934875226606 1089.4896538977 292.9999922169208
968 0.005 4.84 1 1035.937912027666 959.8245523227456 960.1988134199531 1098.12736273651 1098.226962524794 1098.580856902243 1087.154130536671 419.0216793661606 1089.487710794189 292.9999920799248
969 0.005 4.845 1 1035.956126871746 959.8453508162011 960.2196326510781 1098.14559710317 1098.245061097021 1098.592475566655 1087.199123178676 419.1083124954836 1089.489772685177 292.999992210486
970 0.005 4.850000000000001 1 1035.95672693348 959.8659887046612 960.240345786826 1098.127363469695 1098.226962094698 1098.580855126228 1087.15519538981 419.1948135304377 1089.487816988246 292.999992073355
971 0.005 4.855 1 1035.974852407996 959.8866228256938 960.2610000892481 1098.145594660085 1098.245058878077 1098.592473924595 1087.200172629047 419.2811418641965 1089.489875033055 292.999992200943
972 0.005 4.86 1 1035.975376924885 959.9070973752639 960.2815492791311 1098.127370591126 1098.226967891697 1098.580858201303 1087.15623634179 419.367332171614 1089.487933681467 292.9999920724859
973 0.005 4.865 1 1035.993439735788 959.9275685794885 960.302040092914 1098.145602710298 1098.245065052664 1098.592475861918 1087.201227735044 419.4533470225217 1089.489987751647 292.9999921919908
974 0.005 4.87 1 1035.993884322581 959.9478810850362 960.3224266530056 1098.127372958435 1098.226968956146 1098.580858031168 1087.157282995869 419.5392233598371 1089.488041556991 292.9999920709523
975 0.005 4.875 1 1036.011870861465 959.9681911689579 960.3427557455271 1098.145602142896 1098.245064103503 1098.592474912485 1087.202268276128 419.6249261605188 1089.490094596222 292.9999922047297
976 0.005 4.88 1 1036.012256245931 959.9883432852397 960.3629813867494 1098.127380322603 1098.226974710384 1098.58086096332 1087.158323436405 419.7105029372236 1089.488156893768 292.9999920899925
977 0.005 4.885 1 1036.030168325474 960.0084939369592 960.3831505012432 1098.145610594591 1098.245070580198 1098.592477186259 1087.203311032758 419.7959134703196 1089.49020067623 292.9999922151506
978 0.005 4.89 1 1036.030457402243 960.0284869091479 960.4032165253734 1098.127377988297 1098.226972465096 1098.580858388475 1087.159336798577 419.8811963875763 1089.488248945081 292.9999920824163
979 0.005 4.895 1 1036.048319922026 960.0484794559712 960.4232269398128 1098.145610718821 1098.245070271817 1098.592477260481 1087.204341772058 419.9663078826832 1089.49030443846 292.9999922111186
980 0.005 4.9 1 1036.048547258696 960.068315188924 960.4431351347291 1098.127384810054 1098.226978089245 1098.580861266568 1087.160361060752 420.051291602072 1089.488358235076 292.9999920739435
981 0.005 4.905 1 1036.066338465621 960.0881510443863 960.4629882941662 1098.145619545224 1098.24507686098 1098.592480211773 1087.205367471482 420.136109163163 1089.490414880787 292.9999922038562
982 0.005 4.91 1 1036.066474280132 960.1078308359229 960.4827400174636 1098.127385797578 1098.226977839229 1098.580859234767 1087.161378772404 420.2208002919725 1089.488461743824 292.9999920711339
983 0.005 4.915 1 1036.084214879013 960.1275120855495 960.5024380206369 1098.145618538677 1098.245075151431 1098.592478884462 1087.20640284521 420.3053214864451 1089.490518194997 292.999992194171
984 0.005 4.92 1 1036.084269751774 960.1470375672995 960.5220348906334 1098.127394517161 1098.226984839092 1098.580863650764 1087.162376485398 420.3897139255579 1089.488579705995 292.9999920707827
985 0.005 4.925 1 1036.101932455467 960.1665651944802 960.5415787452831 1098.145622821746 1098.245078226507 1098.592478752562 1087.207405197817 420.4739363194689 1089.490622026762 292.9999922042918
986 0.005 4.93 1 1036.101931120721 960.1859379110897 960.5610223097293 1098.127397871801 1098.226986578966 1098.580862936304 1087.163381627934 420.5580459890837 1089.488678987065 292.9999920926307
987 0.005 4.935 1 1036.11953045113 960.2053135764902 960.5804136698565 1098.145623792652 1098.245078681668 1098.59247909027 1087.208400381679 420.6419862843379 1089.490717984114 292.9999922129653
988 0.005 4.94 1 1036.119457795686 960.2245348438693 960.599705270893 1098.127401351559 1098.226989467782 1098.580864917788 1087.164367793406 420.7258098654202 1089.488777215777 292.9999920846557
989 0.005 4.945 1 1036.137001619391 960.2437599218915 960.6189454989307 1098.145631986307 1098.245084519971 1098.592481181139 1087.209393001177 420.8094582167279 1089.490823373338 292.9999922099392
990 0.005 4.95 1 1036.13685374291 960.2628311992112 960.6380865876689 1098.127402766726 1098.226990066953 1098.580863960002 1087.165356875888 420.8929860071073 1089.48886929199 292.9999920739604
991 0.005 4.955 1 1036.154332154631 960.2819068845702 960.6571768865218 1098.145634895874 1098.245086181582 1098.592482274453 1087.210376465302 420.9763422422781 1089.490925399294 292.9999922045634
992 0.005 4.96 1 1036.154109482062 960.3008296500565 960.6761689414967 1098.12740533173 1098.226992292479 1098.580864308604 1087.166329352868 421.0595735882649 1089.488974671501 292.9999920694457
993 0.005 4.965 1 1036.171518410678 960.3197575710179 960.6951109712184 1098.145641241837 1098.245091109366 1098.592484001105 1087.211355096144 421.1426379392745 1089.491029349087 292.9999921962198
994 0.005 4.97 1 1036.171224649906 960.3385332205506 960.7139554083169 1098.127408642201 1098.226994063965 1098.58086472776 1087.167306650332 421.2255712859497 1089.489077506773 292.9999920698585
995 0.005 4.975000000000001 1 1036.188559603743 960.3573146955332 960.7327504949262 1098.145639794189 1098.245089590883 1098.592482339394 1087.212318561339 421.3083336050591 1089.491121870054 292.9999922049685
996 0.005 4.98 1 1036.188209211788 960.3759447900701 960.7514488547677 1098.127415662469 1098.22699972757 1098.580868291421 1087.168268341529 421.3909699141167 1089.489185610477 292.9999920930602
997 0.005 4.985 1 1036.205470985844 960.3945814049307 960.7700985867021 1098.14564564226 1098.245094068661 1098.592483204751 1087.213280500479 421.4734398681844 1089.491218115889 292.999992210867
998 0.005 4.99 1 1036.205045415746 960.4130670260749 960.7886519916348 1098.127417163954 1098.227000231214 1098.580867299933 1087.169228325059 421.5557888599172 1089.489273126801 292.9999920857186
999 0.005 4.995 1 1036.222250218495 960.4315599693527 960.8071575647459 1098.145647598514 1098.245095096269 1098.592484251296 1087.214232273581 421.6379720606155 1089.491318190917 292.9999922070071
1000 0.005 5 1 1036.221761467976 960.4499029581392 960.8255678684081 1098.127417902074 1098.227001230618 1098.580867323696 1087.170169637153 421.7200334518657 1089.489372537012 292.9999920736353
1001 0.005 5.005 1 1036.23890557594 960.4682534651585 960.8439304892069 1098.145656475875 1098.245101731733 1098.592486992227 1087.215179696602 421.8019337306512 1089.49142317399 292.9999922030934
1002 0.005 5.01 1 1036.238346602948 960.4864545562814 960.862198379964 1098.127421059289 1098.227002784246 1098.580866983915 1087.171118416642 421.883709422119 1089.48946624392 292.9999920670005
1003 0.005 5.015 1 1036.255429130386 960.5046641166555 960.8804195869064 1098.145656708602 1098.245101704091 1098.592487123313 1087.216116643958 421.9653202882565 1089.491519044603 292.9999921967054
1004 0.005 5.02 1 1036.254838175633 960.5227253076552 960.8985471048339 1098.127428476677 1098.227007593094 1098.580868930622 1087.172084157695 422.0468158574788 1089.48957610653 292.9999920658982
1005 0.005 5.025 1 1036.271829860499 960.5407953335801 960.9166283251964 1098.145660999981 1098.245104838057 1098.592487784033 1087.217053518072 422.1281381498279 1089.491611342936 292.9999922056708
1006 0.005 5.03 1 1036.271169128285 960.5587172998086 960.9346161309189 1098.127430440599 1098.227008499121 1098.580868297736 1087.173009157863 422.2093451513466 1089.489665642583 292.9999920914121
1007 0.005 5.035 1 1036.288106840285 960.5766493224708 960.9525588621386 1098.145661188671 1098.24510484838 1098.592487627213 1087.217984483237 422.2903884935765 1089.491699175817 292.9999922096169
1008 0.005 5.04 1 1036.287384151841 960.5944336848328 960.9704086015299 1098.127435320018 1098.227012060455 1098.580870460699 1087.173929302418 422.3713131585172 1089.48976687894 292.9999920867009
1009 0.005 5.045 1 1036.304260718113 960.6122287455412 960.9882138869149 1098.145667466518 1098.24510942299 1098.592488575277 1087.218906694514 422.4520735437196 1089.491793481578 292.9999922042048
1010 0.005 5.05 1 1036.303473133614 960.6298772668925 961.0059273775943 1098.127436159537 1098.227012536787 1098.580870394185 1087.174850819903 422.5327149774729 1089.489852682728 292.9999920752146
1011 0.005 5.055 1 1036.320291264207 960.6475364348588 961.0235962979551 1098.145670508859 1098.245111237663 1098.592489674708 1087.21981760112 422.6131928507003 1089.491889556139 292.9999922020156
1012 0.005 5.06 1 1036.319435491105 960.6650493686693 961.0411737345717 1098.127439681319 1098.227015095896 1098.580870321183 1087.175752295611 422.6935525678014 1089.489949307431 292.9999920666702
1013 0.005 5.065 1 1036.3361991024 960.6825740991412 961.0587077448891 1098.145677284422 1098.245116728167 1098.592492403769 1087.220721485422 422.7737453115467 1089.491991579072 292.9999921979394
1014 0.005 5.07 1 1036.335275604822 960.6999532230469 961.0761509218266 1098.127442476753 1098.227016548912 1098.580870279086 1087.176656348223 422.8538207174474 1089.490040946616 292.9999920639978
1015 0.005 5.075 1 1036.351977456769 960.717344753741 961.0935512929452 1098.145676018285 1098.245115261871 1098.592491277713 1087.221616949667 422.9337328820189 1089.492079985024 292.9999922074773
1016 0.005 5.08 1 1036.350997133142 960.734591358726 961.1108614967667 1098.127448688227 1098.227021649783 1098.580872773722 1087.177549464576 423.0135305737933 1089.49013897658 292.9999920903554
1017 0.005 5.085 1 1036.367641564721 960.7518511797374 961.1281297010522 1098.145682242529 1098.245120066933 1098.592492562372 1087.222517980923 423.0931653081295 1089.492167126551 292.9999922101537
1018 0.005 5.09 1 1036.366601616008 960.7689665122545 961.1453082001577 1098.127451164854 1098.227022526693 1098.580873124131 1087.178447309971 423.1726872473263 1089.490225945894 292.9999920878643
1019 0.005 5.095 1 1036.383179884742 960.7860954405974 961.1624451746865 1098.145682399737 1098.24511960411 1098.592491992137 1087.223400208481 423.2520456882913 1089.49225366695 292.9999922030636
1020 0.005 5.100000000000001 1 1036.382087644581 960.8030811686485 961.1794936365854 1098.127453627987 1098.227024966883 1098.580874060548 1087.179325776144 423.3312911079275 1089.490318070341 292.9999920774736
1021 0.005 5.105 1 1036.398614108975 960.8200806502233 961.1965006129834 1098.14568937439 1098.245124582911 1098.592493437848 1087.224281758514 423.4103754928293 1089.492350196401 292.9999922005169
1022 0.005 5.11 1 1036.397450483727 960.8369370212367 961.213419249258 1098.127455320088 1098.227025855208 1098.580873952987 1087.180205407878 423.4893443948454 1089.49040186801 292.9999920680862
1023 0.005 5.115 1 1036.413936732469 960.8538083565096 961.2302976548788 1098.145690437349 1098.245125232673 1098.592493722296 1087.225151463952 423.5681504349585 1089.492445117373 292.9999921986259
1024 0.005 5.12 1 1036.412694861724 960.8705370776133 961.2470882264 1098.127459259789 1098.227029182213 1098.580875209958 1087.181068783365 423.6468456990634 1089.490499155414 292.9999920630622
1025 0.005 5.125 1 1036.429129944944 960.8872814165995 961.263839218152 1098.145696147339 1098.245129360822 1098.592495047712 1087.226020704499 423.72537895107 1089.49253761385 292.9999922095708
1026 0.005 5.13 1 1036.427827327943 960.9038836629844 961.2805029076936 1098.127461824216 1098.227030522142 1098.580874946511 1087.181935592046 423.8038014498413 1089.490582451151 292.9999920885535
1027 0.005 5.135 1 1036.444203179452 960.920502265983 961.297127757391 1098.145694391367 1098.245128072461 1098.59249440207 1087.226877127294 423.8820615845837 1089.49261394502 292.9999922116766
1028 0.005 5.14 1 1036.442852267176 960.9369792752668 961.3136657938742 1098.127469087671 1098.227035725203 1098.580877854548 1087.182793930528 423.9602107380084 1089.49067466594 292.9999920877623
1029 0.005 5.145 1 1036.459166277858 960.9534730836086 961.3301655014935 1098.145700085857 1098.24513209612 1098.592495215832 1087.227737585858 424.0381987605492 1089.492700607504 292.9999922022622
1030 0.005 5.15 1 1036.457763855293 960.9698264551263 961.3465795201085 1098.127469922301 1098.227036196431 1098.580877616857 1087.183648804199 424.1160740287138 1089.490758256377 292.9999920791203
1031 0.005 5.155 1 1036.474023766915 960.9861965962556 961.3629550732875 1098.145701311134 1098.24513278422 1098.592495493813 1087.22858144436 424.1937873440393 1089.4927885384 292.9999921980723
1032 0.005 5.16 1 1036.472558253304 961.002426574951 961.3792452240518 1098.127473944367 1098.227039314791 1098.580878640431 1087.184491326707 424.2713905298962 1089.490850535532 292.9999920695871
1033 0.005 5.165 1 1036.488759918464 961.0186743837592 961.395498109154 1098.145705494047 1098.245135801436 1098.592496159768 1087.229425450337 424.3488302265263 1089.492878875301 292.9999921971015
1034 0.005 5.17 1 1036.487246631984 961.0347826146248 961.4116660958866 1098.127475783494 1098.227039981844 1098.580877909368 1087.185331386638 424.426158205604 1089.490934914447 292.99999206262
1035 0.005 5.175 1 1036.503397662777 961.0509091600582 961.427797300221 1098.145706802252 1098.245136930221 1098.592497103406 1087.230259134453 424.5033297203708 1089.492964867689 292.9999922104803
1036 0.005 5.18 1 1036.501814733718 961.0668966852276 961.4438442360982 1098.127480875999 1098.227044002353 1098.58087990637 1087.18616375943 424.5803941256034 1089.491021896102 292.9999920858463
1037 0.005 5.185 1 1036.517914562264 961.0829030389127 961.459854877692 1098.145711537415 1098.245140174544 1098.592497782921 1087.231092606173 424.6573007037433 1089.493046947954 292.9999922135394
1038 0.005 5.19 1 1036.516287559491 961.0987715420559 961.4757824342377 1098.127482938852 1098.227044939009 1098.580879407992 1087.187001281126 424.7341020204258 1089.491103837048 292.9999920857057
1039 0.005 5.195 1 1036.532326291425 961.1146588462263 961.4916736147426 1098.145710369508 1098.245139095465 1098.592497461811 1087.231912790179 424.8107368257672 1089.493126146415 292.9999922021397
1040 0.005 5.2 1 1036.530649629208 961.1304087468063 961.5074821692604 1098.127489254596 1098.227050113291 1098.580882487043 1087.187819294752 424.8872677443867 1089.491196468219 292.9999920796973
1041 0.005 5.205 1 1036.546634162496 961.146178049115 961.5232549306863 1098.145715309193 1098.245142840077 1098.59249735154 1087.232733518296 424.9636379002641 1089.493207704334 292.9999921957296
1042 0.005 5.21 1 1036.544902180156 961.1618102305752 961.5389453375573 1098.127490235843 1098.227049959773 1098.580881916381 1087.188639312226 425.0398994456981 1089.491278740703 292.9999920714195
1043 0.005 5.215 1 1036.5608349271 961.1774626570594 961.5546008578822 1098.145717643568 1098.245144503025 1098.592498648422 1087.233542830953 425.1160021761823 1089.493295952618 292.9999921956494
1044 0.005 5.22 1 1036.55904525494 961.192978541304 961.5701745892286 1098.127492577361 1098.227052214251 1098.580882989609 1087.189444154165 425.1919991394064 1089.491361694797 292.9999920631844
1045 0.005 5.225000000000001 1 1036.57493213047 961.2085152696765 961.5857140242258 1098.1457245517 1098.245149286291 1098.592499640859 1087.234354709575 425.2678381665954 1089.493384651143 292.9999922109307
1046 0.005 5.23 1 1036.573085053486 961.2239159157846 961.6011721526024 1098.127493109813 1098.227051794879 1098.580881633124 1087.1902533883 425.3435735911885 1089.491432965847 292.999992084283
1047 0.005 5.235 1 1036.588921317597 961.2393380760855 961.6165966623953 1098.145726252235 1098.245150599847 1098.592501642309 1087.2351563033 425.4191526809623 1089.493461227684 292.9999922154417
1048 0.005 5.24 1 1036.587023720985 961.2546252055914 961.631940992457 1098.127497837618 1098.227055942428 1098.580883800767 1087.191051541539 425.4946282858266 1089.491518758208 292.9999920836794
1049 0.005 5.245 1 1036.602809295485 961.2699336977186 961.6472514438086 1098.145730025824 1098.245152806497 1098.592500628456 1087.2359565604 425.5699475155355 1089.493542493271 292.9999922036685
1050 0.005 5.25 1 1036.600861070136 961.2851075567032 961.6624820959489 1098.127499485823 1098.227056433551 1098.58088333047 1087.191845643339 425.6451543955932 1089.491597430487 292.9999920797131
1051 0.005 5.255 1 1036.616595998291 961.3003034435527 961.6776795485193 1098.14572842024 1098.245151931303 1098.592500766942 1087.236742319401 425.7202091452629 1089.493620350998 292.999992194883
1052 0.005 5.26 1 1036.614591196324 961.315364636204 961.6927971078114 1098.127505954135 1098.227061718646 1098.580886266897 1087.192625432582 425.7951608640771 1089.491685971772 292.9999920735713
1053 0.005 5.265 1 1036.630279937769 961.3304490207253 961.7078827115796 1098.145734897991 1098.245156529595 1098.592501726813 1087.237531934793 425.8699591352505 1089.493705460931 292.9999921932834
1054 0.005 5.27 1 1036.628220222961 961.3453991688825 961.7228888835747 1098.127505544616 1098.227060918026 1098.580884870401 1087.193406840996 425.9446462635502 1089.491761060553 292.9999920652047
1055 0.005 5.275 1 1036.643859974321 961.3603730191572 961.7378636031941 1098.145735557372 1098.245156781278 1098.592502318013 1087.238304245685 426.0191752357757 1089.49378632442 292.9999922102259
1056 0.005 5.28 1 1036.641742197443 961.3752135869589 961.7527598818338 1098.127506456263 1098.227061899311 1098.580884428991 1087.194180112318 426.093598152054 1089.491835206417 292.9999920836379
1057 0.005 5.285 1 1036.6573368373 961.3900779939752 961.7676248216964 1098.145742790057 1098.24516177567 1098.592504294765 1087.239083603243 426.1678679266107 1089.493865435537 292.9999922173741
1058 0.005 5.29 1 1036.655169093833 961.4048094356859 961.7824116032434 1098.12751016202 1098.227064123067 1098.580885577125 1087.194955158735 426.242029999097 1089.491905271333 292.9999920818662
1059 0.005 5.295 1 1036.670713762351 961.4195653105096 961.7971676613655 1098.145741255526 1098.245160634021 1098.592503773821 1087.239842633932 426.3160404212124 1089.493935223682 292.9999922058402
1060 0.005 5.3 1 1036.668505632783 961.434188711818 961.8118460450428 1098.127516225997 1098.227068781243 1098.580887615866 1087.195719592482 426.3899476707256 1089.491991086915 292.9999920790551
1061 0.005 5.305 1 1036.684001637341 961.4488369268294 961.8264940986966 1098.14574529136 1098.245164003206 1098.592503940328 1087.240612639102 426.4637056152482 1089.494017293463 292.999992194794
1062 0.005 5.31 1 1036.68175201622 961.4633531090143 961.8410648630501 1098.127521070139 1098.227071897665 1098.580889620004 1087.196493763287 426.5373663471698 1089.492082865393 292.9999920741262
1063 0.005 5.315 1 1036.697191534606 961.4778947765158 961.8556060528819 1098.145742964741 1098.24516207553 1098.592502221908 1087.241366186399 426.6108772850824 1089.494100382144 292.99999219068
1064 0.005 5.32 1 1036.694892551958 961.492304899095 961.8700704337601 1098.127523224918 1098.227074051658 1098.5808901309 1087.197241429229 426.6842937510057 1089.492166150607 292.9999920665526
1065 0.005 5.325 1 1036.710306628609 961.5067411333256 961.8845058165629 1098.145749995275 1098.245167093668 1098.592504393652 1087.242121589223 426.7575588810516 1089.494180782179 292.9999922081231
1066 0.005 5.33 1 1036.707918875939 961.5210466222293 961.8988653503631 1098.127520958525 1098.227072041897 1098.58088792632 1087.197992944803 426.8307240473554 1089.492225609536 292.9999920838091
1067 0.005 5.335 1 1036.723303758173 961.5353782193919 961.9131957722552 1098.145752154144 1098.245168293929 1098.592505865177 1087.242858304414 426.9037385306561 1089.494252546542 292.9999922169878
1068 0.005 5.34 1 1036.720874341313 961.5495793774301 961.9274506003351 1098.127524338487 1098.227074969384 1098.580889192639 1087.198734569275 426.9766524904497 1089.49230193184 292.9999920796691
1069 0.005 5.345 1 1036.736215726959 961.563807363633 961.9416770688076 1098.145757762537 1098.245172321365 1098.592506826645 1087.243600653782 427.0493961503532 1089.49432804169 292.9999922067887
1070 0.005 5.350000000000001 1 1036.733735089196 961.5779053450489 961.9558283748912 1098.127527326232 1098.227076680038 1098.580889919544 1087.199477712379 427.1220447297594 1089.492372024867 292.9999920764664
1071 0.005 5.355 1 1036.749027137195 961.5920304979483 961.9699516835924 1098.145754501811 1098.245169759082 1098.592505051058 1087.244333033334 427.1945356940142 1089.494393201803 292.9999921958649
1072 0.005 5.36 1 1036.746504945277 961.6060259667792 961.98400010204 1098.127532242851 1098.227080381718 1098.580891713739 1087.200204798841 427.2669260842737 1089.492455771717 292.999992074333
1073 0.005 5.365 1 1036.761751075491 961.6200493954108 961.9980213783289 1098.14576124249 1098.24517485598 1098.592506346114 1087.245070444127 427.3391622405145 1089.494475268477 292.9999921898586
1074 0.005 5.37 1 1036.759177522922 961.6339436201021 962.0119682377841 1098.127534176566 1098.22708140039 1098.580892111548 1087.200939105217 427.4113000076076 1089.492529238573 292.9999920686926
1075 0.005 5.375 1 1036.774374225363 961.6478661608456 962.0258883344331 1098.145760154234 1098.245173649692 1098.592505590768 1087.24579163817 427.4832897867331 1089.494546692444 292.9999922058535
1076 0.005 5.38 1 1036.771751989246 961.6616602162477 962.0397347290505 1098.127535982816 1098.227083470949 1098.580892723107 1087.201661521862 427.5551840371747 1089.492599923779 292.999992085476
1077 0.005 5.385 1 1036.786915030287 961.6754828847843 962.0535546703537 1098.145770209289 1098.245180992851 1098.592509133445 1087.246527657868 427.6269308493295 1089.494627049336 292.9999922161702
1078 0.005 5.39 1 1036.784238032277 961.6891774115639 962.0673012335288 1098.127535501699 1098.227082268686 1098.580890745645 1087.202385555367 427.6985815014252 1089.492664911072 292.9999920787851
1079 0.005 5.395 1 1036.799357352551 961.7029009875523 962.08102177048 1098.145768335813 1098.245179324442 1098.592509104848 1087.247238580698 427.7700854548781 1089.494700860593 292.9999922082544
1080 0.005 5.4 1 1036.796637170863 961.7164969117808 962.0946694200933 1098.127539783237 1098.227085674286 1098.580891968459 1087.203094661013 427.8414989083239 1089.492743705963 292.9999920737369
1081 0.005 5.405 1 1036.811713917942 961.7301223415673 962.1082914495273 1098.145771572847 1098.245182257446 1098.592509447668 1087.247953138082 427.9127650270555 1089.494770231029 292.9999921975407
1082 0.005 5.41 1 1036.808953554182 961.7436206010955 962.1218411813893 1098.127545018124 1098.227088706043 1098.580893441424 1087.203811960613 427.9839378675422 1089.492819482503 292.9999920733719
1083 0.005 5.415 1 1036.823977538824 961.7571486959339 962.1353655915783 1098.145768114255 1098.245179536286 1098.592507740071 1087.248650473228 428.0549604219004 1089.494838187543 292.9999921898127
1084 0.005 5.42 1 1036.821177488842 961.7705501331816 962.1488181899913 1098.127549435271 1098.22709208133 1098.580894864113 1087.204511646955 428.1258861621822 1089.49289958206 292.9999920703344
1085 0.005 5.425 1 1036.836160200744 961.78398187125 962.1622459214537 1098.145774633872 1098.245184479685 1098.592509360662 1087.249358493835 428.1966577074537 1089.494910249101 292.9999922041989
1086 0.005 5.43 1 1036.833310392935 961.797287240476 962.1756021007352 1098.127549312036 1098.227092075829 1098.580894786336 1087.205213521152 428.2673297522888 1089.492963296433 292.9999920879327
1087 0.005 5.435 1 1036.848250593733 961.8106234098591 962.1889340519406 1098.145776725248 1098.245184989669 1098.592509451656 1087.250050151449 428.3378411463687 1089.494980180167 292.9999922156618
1088 0.005 5.44 1 1036.845356839964 961.823833679814 962.2021948321993 1098.127551055934 1098.227093688039 1098.58089496514 1087.205903924101 428.408257797112 1089.493031735359 292.9999920798608
1089 0.005 5.445 1 1036.860260242379 961.8370751684012 962.215431799105 1098.145785562044 1098.245191712047 1098.59251292331 1087.250752329804 428.4785272681051 1089.495056552596 292.9999922098579
1090 0.005 5.45 1 1036.857324516728 961.8501912784171 962.2285980975762 1098.127551671264 1098.227093852733 1098.580894403964 1087.206607622393 428.5486987812128 1089.493093777973 292.9999920727513
1091 0.005 5.455 1 1036.872178397723 961.863338806323 962.2417408030951 1098.145781737996 1098.245188654991 1098.592510960325 1087.251431365558 428.6187241891762 1089.495121571323 292.9999922000636
1092 0.005 5.46 1 1036.869205904026 961.8763616504652 962.2548135995307 1098.127556627788 1098.22709746155 1098.58089601133 1087.207293156931 428.688661420599 1089.493173333315 292.9999920719706
1093 0.005 5.465 1 1036.884017612179 961.8894161987481 962.2678630267206 1098.145787678981 1098.245193571617 1098.592513041279 1087.252116881969 428.7584516222948 1089.495195641802 292.9999921913154
1094 0.005 5.47 1 1036.881001527872 961.902346457933 962.2808429553139 1098.127558973899 1098.227098804609 1098.580896484235 1087.207978639258 428.828153968994 1089.493244661431 292.9999920705304
1095 0.005 5.475000000000001 1 1036.895754908269 961.9153089093472 962.2937999965184 1098.145785788102 1098.245191670618 1098.592511362485 1087.252789640949 428.8977117527212 1089.495260327343 292.9999922032774
1096 0.005 5.48 1 1036.892718066796 961.9281473600503 962.3066878032648 1098.12756036474 1098.227100505327 1098.580897366996 1087.208649023961 428.9671799423035 1089.493313404731 292.9999920892694
1097 0.005 5.485 1 1036.907432618478 961.9410185721333 962.3195533913389 1098.145793631325 1098.245196754267 1098.592512962162 1087.253472504305 429.0365045961462 1089.495332888557 292.9999922130457
1098 0.005 5.49 1 1036.904346411332 961.9537659919336 962.3323499024083 1098.12756155135 1098.227101091727 1098.580897389183 1087.209325774591 429.1057384525723 1089.493370644425 292.9999920806806
1099 0.005 5.495 1 1036.919022126228 961.9665466863003 962.3451246873383 1098.145794032554 1098.245196973978 1098.592513364468 1087.254139624536 429.1748222419491 1089.495400868874 292.9999922086197
1100 0.005 5.5 1 1036.915893141438 961.9792039650152 962.3578307882871 1098.127563653181 1098.227102794567 1098.580897274176 1087.209989353798 429.2438143432775 1089.493440014344 292.9999920711064
1101 0.005 5.505 1 1036.930530087884 961.9918949270858 962.3705155263144 1098.14579852875 1098.245200686416 1098.592515053256 1087.254804422481 429.3126578178077 1089.495472683181 292.9999922009266
1102 0.005 5.51 1 1036.927363792834 962.0044631437345 962.3831323394005 1098.127569063143 1098.227106406935 1098.580899207704 1087.210661401781 429.3814096580384 1089.493507690619 292.9999920684394
1103 0.005 5.515 1 1036.941952531416 962.0170651666567 962.3957278727062 1098.145795673381 1098.245198237261 1098.592513171666 1087.255460658253 429.4500113342967 1089.495536661144 292.9999921923113
1104 0.005 5.52 1 1036.938750709838 962.02954473698 962.408255746533 1098.127572406364 1098.227108785651 1098.58089977326 1087.211316839442 429.5185222555698 1089.493586823635 292.9999920685791
1105 0.005 5.525 1 1036.953296975379 962.0420586427068 962.4207628904458 1098.145799691067 1098.245201577552 1098.592514243862 1087.256120022046 429.586892454721 1089.495601383252 292.9999922022403
1106 0.005 5.53 1 1036.950056221489 962.0544504116421 962.4332026662231 1098.12757457054 1098.227110198402 1098.580900668484 1087.211974495857 429.655173952599 1089.49364906904 292.9999920902175
1107 0.005 5.535 1 1036.964562949814 962.0668770031413 962.4456222793623 1098.145800115043 1098.245201164754 1098.592513550496 1087.256773255232 429.7233100925903 1089.495661185336 292.9999922102967
1108 0.005 5.54 1 1036.961282708442 962.079181946952 962.4579749875741 1098.127575708685 1098.227111235142 1098.580900980498 1087.212620835401 429.7913591615722 1089.493714761667 292.9999920825059
1109 0.005 5.545 1 1036.975757207998 962.091522026191 962.4703078097741 1098.145808497096 1098.245207462979 1098.592516310308 1087.257427849508 429.8592641939949 1089.495732860059 292.999992207549
1110 0.005 5.55 1 1036.97243082155 962.1037407846688 962.482574069934 1098.127575478308 1098.227110675457 1098.5809002069 1087.21326743281 429.9270797522536 1089.493770757335 292.9999920714391
1111 0.005 5.555 1 1036.986865566068 962.1159950121387 962.4948207539844 1098.145806378267 1098.245205931456 1098.592515676397 1087.258062332846 429.9947481262353 1089.495798662549 292.9999922023175
1112 0.005 5.56 1 1036.983503317709 962.128128562503 962.5070016010716 1098.127580303013 1098.227114260299 1098.580901327684 1087.213910189619 430.0623298816466 1089.493842971038 292.9999920670974
1113 0.005 5.565 1 1036.997906084995 962.1402978240723 962.5191630524014 1098.14581275465 1098.245210599804 1098.592517807873 1087.258719968873 430.1297672795196 1089.495869011068 292.9999921944129
1114 0.005 5.57 1 1036.994495849004 962.152346656425 962.5312589057135 1098.127583368413 1098.227116172596 1098.580902000686 1087.214544871459 430.1971174929954 1089.493909561248 292.9999920678051
1115 0.005 5.575 1 1037.008856368909 962.1644315888956 962.5433357858876 1098.145808694323 1098.245207144896 1098.592515080433 1087.259347584839 430.2643253320497 1089.49592722136 292.9999922035131
1116 0.005 5.58 1 1037.005410394878 962.1763962162461 962.5553471481464 1098.127585697415 1098.227118427527 1098.580903321372 1087.21516723889 430.3314464510863 1089.493977361587 292.9999920915135
1117 0.005 5.585 1 1037.019739570023 962.1883977641567 962.5673404217173 1098.145816379846 1098.245212890468 1098.592517688286 1087.259988402772 430.3984265647874 1089.495992032328 292.9999922095299
1118 0.005 5.59 1 1037.016253035085 962.2002792261584 962.5792683727674 1098.127587494745 1098.227119627753 1098.580903737306 1087.215799177047 430.4653194527044 1089.494036460591 292.9999920850322
1119 0.005 5.595 1 1037.030545455903 962.2121978897804 962.5911785283039 1098.145817564101 1098.245212998348 1098.592517417678 1087.260613516685 430.5320709316292 1089.496053873058 292.9999922056402
1120 0.005 5.600000000000001 1 1037.027023349109 962.2239970073666 962.6030238573566 1098.127588276866 1098.227120146113 1098.580903493632 1087.216427451564 430.5987334490341 1089.494100123798 292.9999920731096
1121 0.005 5.605 1 1037.041280748562 962.2358336115053 962.6148516795901 1098.145823840698 1098.245218013121 1098.592519658558 1087.261240261009 430.6652551560866 1089.496124096927 292.9999922019294
1122 0.005 5.61 1 1037.037718384411 962.2475513625134 962.6266154712506 1098.12758935037 1098.227120355703 1098.580902940268 1087.217054696401 430.7316899422192 1089.494157837504 292.9999920661585
1123 0.005 5.615 1 1037.05193597595 962.2593065141967 962.6383615887318 1098.145821968907 1098.245216557275 1098.592518998501 1087.261850534275 430.7979833443159 1089.496186863796 292.9999921959449
1124 0.005 5.62 1 1037.048339297431 962.2709432949405 962.6500441696013 1098.127594116801 1098.227124032971 1098.580904237797 1087.217668563807 430.8641912347277 1089.494227525415 292.9999920649296
1125 0.005 5.625 1 1037.062519043915 962.2826178390658 962.6617094336647 1098.145826636919 1098.245220284237 1098.592520496637 1087.262467233002 430.9302595697176 1089.496248221514 292.9999922048365
1126 0.005 5.63 1 1037.058886405051 962.2941740286833 962.6733111510616 1098.127594671214 1098.227124145065 1098.580903742347 1087.218282148338 430.9962437903764 1089.494287320089 292.999992089931
1127 0.005 5.635 1 1037.073027766295 962.3057689066808 962.6848965980945 1098.145826361143 1098.24521964199 1098.592520123752 1087.263077080928 431.062088790805 1089.496301447235 292.9999922086242
1128 0.005 5.64 1 1037.069363225742 962.3172457874994 962.696418797292 1098.127598819221 1098.227127431358 1098.580905539212 1087.218892559755 431.1278491388567 1089.494353683058 292.9999920856342
1129 0.005 5.645 1 1037.083469582511 962.3287614321131 962.7079247681702 1098.145831965336 1098.245223858409 1098.592521447611 1087.263687209907 431.193471596414 1089.496366016238 292.9999922027544
1130 0.005 5.65 1 1037.07976677716 962.3401594584668 962.7193678876009 1098.127598141994 1098.227126295013 1098.580904383941 1087.219500780167 431.2590077380815 1089.494408269207 292.9999920744073
1131 0.005 5.655 1 1037.093834171336 962.3515962851498 962.7307947539842 1098.145829790491 1098.245222229097 1098.592520589198 1087.264280110186 431.3244043749317 1089.49642539029 292.9999922003881
1132 0.005 5.66 1 1037.090099101552 962.3629161174623 962.7421594818159 1098.127603139291 1098.227130315856 1098.580906459196 1087.220099215079 431.3897093887566 1089.494472465225 292.9999920657256
1133 0.005 5.665 1 1037.104135555719 962.3742750387192 962.753508193572 1098.145835980414 1098.245226835048 1098.592522245466 1087.26488136854 431.4548806838309 1089.496496368946 292.9999921969533
1134 0.005 5.67 1 1037.100363658056 962.3855173962316 962.7647952315416 1098.127604329562 1098.227130667746 1098.580905742019 1087.220708974983 431.5199653209003 1089.494531796668 292.9999920624256
1135 0.005 5.675 1 1037.114358641433 962.3967991199407 962.7760665259808 1098.145833178637 1098.24522448469 1098.592521321754 1087.265469518799 431.5849163986557 1089.496553240407 292.9999922065931
1136 0.005 5.68 1 1037.110553833584 962.4079646156588 962.7872764221818 1098.127608125826 1098.227134068847 1098.580907562486 1087.221298087724 431.6497813572533 1089.494593987431 292.9999920883128
1137 0.005 5.685 1 1037.124519481814 962.4191701029133 962.7984712937889 1098.145839128913 1098.245228653234 1098.592522628301 1087.266071671391 431.7145126804156 1089.496610878618 292.999992209191
1138 0.005 5.69 1 1037.120677696084 962.4302592252747 962.8096045848961 1098.127609493222 1098.227134588491 1098.580907632144 1087.221889755173 431.7791570981912 1089.494651065889 292.999992086357
1139 0.005 5.695 1 1037.134606346807 962.4413889889338 962.8207235674345 1098.145837622567 1098.245226985505 1098.592520931529 1087.266654707547 431.843670285265 1089.49666633996 292.9999922013751
1140 0.005 5.7 1 1037.130733369908 962.4524028509958 962.8317813868167 1098.127612859973 1098.22713775221 1098.580909741264 1087.222473131123 431.9080959561848 1089.494714845986 292.9999920764343
1141 0.005 5.705 1 1037.144626146305 962.4634571590942 962.8428246478359 1098.145844183586 1098.245232448695 1098.59252364679 1087.267230056548 431.9723894091427 1089.49673086894 292.9999921987121
1142 0.005 5.71 1 1037.140717625284 962.4743962033752 962.8538074969694 1098.127611589496 1098.227135750405 1098.580907735316 1087.223057675872 432.0365948998216 1089.494765573671 292.9999920671127
1143 0.005 5.715 1 1037.154578241179 962.4853758792738 962.8647758937793 1098.145844657781 1098.245232615291 1098.592523416546 1087.267805981799 432.100668681451 1089.496792026871 292.9999921971327
1144 0.005 5.72 1 1037.150641479656 962.496240429118 962.8756838722546 1098.127616905846 1098.227139815894 1098.580909708421 1087.223647415505 432.1646549880097 1089.494829254361 292.9999920613424
1145 0.005 5.725000000000001 1 1037.16443580502 962.5071458890063 962.8865778231426 1098.145848717322 1098.245235844576 1098.592524416042 1087.268369744999 432.2285123863506 1089.496856163425 292.9999922085655
1146 0.005 5.73 1 1037.160544572665 962.5179369031067 962.8974117239046 1098.127618506112 1098.227139059305 1098.580908825555 1087.22427304366 432.2922856146906 1089.494889700427 292.9999920858231
1147 0.005 5.735 1 1037.174248460477 962.5287695598074 962.9082327966523 1098.145848711766 1098.245235647619 1098.592524768153 1087.268941910975 432.355925092228 1089.49690714757 292.9999922110607
1148 0.005 5.74 1 1037.170332521017 962.5394878393545 962.9189937924712 1098.127625856353 1098.227145313018 1098.580912946318 1087.224844714935 432.4194806797732 1089.494956036259 292.9999920855298
1149 0.005 5.745 1 1037.184002507803 962.5502480563107 962.9297422485236 1098.145852767522 1098.245238525229 1098.59252445984 1087.269514454282 432.4829044533953 1089.496959101815 292.999992201034
1150 0.005 5.75 1 1037.180053879259 962.5608941647739 962.9404309100792 1098.127625551036 1098.227144077911 1098.580912081327 1087.225417378365 432.5462452651394 1089.495008676819 292.9999920778783
1151 0.005 5.755 1 1037.193685190765 962.5715821825828 962.9511069820545 1098.145848323841 1098.245234917375 1098.592521705762 1087.270069275619 432.6094530000582 1089.49701393734 292.9999921965225
1152 0.005 5.76 1 1037.189709821297 962.5821569166011 962.9617241125993 1098.127630976345 1098.227148912074 1098.580914416638 1087.225982447238 432.6725725956267 1089.495072839977 292.9999920686661
1153 0.005 5.765 1 1037.20331247406 962.5927737250537 962.9723287803637 1098.145856554769 1098.245241527633 1098.592526229921 1087.270635291 432.7355641981973 1089.497081017361 292.9999921962226
1154 0.005 5.77 1 1037.199297474636 962.6032774740826 962.9828747446803 1098.127629959673 1098.22714731155 1098.580912254365 1087.226543326524 432.7984715049394 1089.495122274014 292.9999920612121
1155 0.005 5.775 1 1037.212868183966 962.6138235972514 962.9934085466831 1098.145854258311 1098.245239445439 1098.592524584306 1087.271186741463 432.8612546687381 1089.497136377848 292.9999922100069
1156 0.005 5.78 1 1037.20882359202 962.6242568692595 963.0038838159146 1098.127632819853 1098.227150010018 1098.580913473225 1087.227092445402 432.9239530656781 1089.495182003588 292.9999920836131
1157 0.005 5.785 1 1037.222368676861 962.6347332287813 963.0143477036848 1098.145860798986 1098.245244102642 1098.59252679659 1087.271749954502 432.9865232744746 1089.497193085731 292.9999922130347
1158 0.005 5.79 1 1037.218290645903 962.6450967388801 963.0247530207448 1098.127635108158 1098.227151117253 1098.580913609212 1087.227651063799 433.0490154028849 1089.495233917264 292.9999920842085
1159 0.005 5.795 1 1037.231797967377 962.65550357467 963.0351472123502 1098.145857154082 1098.245241043395 1098.592524843293 1087.272296764085 433.1113741454533 1089.497240233552 292.9999922016389
1160 0.005 5.8 1 1037.227695330226 962.6657979305315 963.0454831846703 1098.127638878685 1098.227154252701 1098.580915316844 1087.228197055491 433.1736607745656 1089.49529423894 292.9999920787106
1161 0.005 5.805 1 1037.241170762344 962.6761357077339 963.0558080995205 1098.145862411432 1098.245245574442 1098.592526788078 1087.272845223549 433.2358200141716 1089.497297112621 292.9999921949381
1162 0.005 5.81 1 1037.237034302879 962.6863615839275 963.0660754408809 1098.127640298435 1098.227154782591 1098.58091543846 1087.228747976548 433.2979043545209 1089.495348643857 292.9999920706776
1163 0.005 5.815 1 1037.250477098853 962.6966310464098 963.0763318629955 1098.145861586226 1098.245244351818 1098.59252556208 1087.273384171386 433.3598553792915 1089.497352312368 292.9999921943452
1164 0.005 5.82 1 1037.246307152502 962.7067888800439 963.0865309814646 1098.127640762176 1098.227155521561 1098.580914972614 1087.229282679761 433.4217259141579 1089.495407787812 292.9999920623272
1165 0.005 5.825 1 1037.259725876742 962.716990614453 963.0967194800112 1098.145869581223 1098.245250658758 1098.592529304611 1087.27393091276 433.4834624521225 1089.497417022541 292.9999922099346
1166 0.005 5.83 1 1037.255514721717 962.7270808238327 963.1068507789207 1098.127638986876 1098.227153794009 1098.580913452493 1087.229820713349 433.5451151551347 1089.495452104552 292.9999920823532
1167 0.005 5.835 1 1037.268907505496 962.7372155590444 963.1169721237203 1098.145868764452 1098.245249321611 1098.592528193647 1087.27446529904 433.6066346898683 1089.497467021325 292.9999922146627
1168 0.005 5.84 1 1037.264668641581 962.7472388802767 963.1270363470122 1098.127644030295 1098.227157949076 1098.580915753226 1087.230355612926 433.6680729022713 1089.495510329967 292.999992081808
1169 0.005 5.845 1 1037.278032467626 962.7573070406667 963.1370909455342 1098.145873565766 1098.245253051018 1098.592529511089 1087.275004389191 433.7293763144118 1089.497520565835 292.9999922028925
1170 0.005 5.850000000000001 1 1037.273763996322 962.7672640511549 963.1470886835833 1098.127645390732 1098.227158339972 1098.580915874836 1087.230889974548 433.7906015887793 1089.495563591637 292.9999920781322
1171 0.005 5.855 1 1037.287089107073 962.7772659749604 963.1570768668618 1098.14586978109 1098.245250393885 1098.592528012078 1087.275523581483 433.8517016062946 1089.497567443083 292.999992194086
1172 0.005 5.86 1 1037.282799592173 962.7871574088483 963.1670088740499 1098.127649900186 1098.227161705246 1098.580917130613 1087.231421172502 433.9127208956187 1089.495623828297 292.9999920722396
1173 0.005 5.865 1 1037.296096445332 962.7970938766399 963.1769314153387 1098.145875590527 1098.24525507614 1098.592529888363 1087.276053520198 433.9736173727183 1089.49762746528 292.999992191936
1174 0.005 5.87 1 1037.291771741946 962.8069200884368 963.1867980214437 1098.127648711802 1098.227160354899 1098.580916209148 1087.231946275977 434.0344348262487 1089.495670581961 292.9999920640509
1175 0.005 5.875 1 1037.305042549616 962.8167916192126 963.1966554526571 1098.145875127389 1098.245254351065 1098.59252938119 1087.2765697689 434.0951324901553 1089.497680863315 292.9999922091861
1176 0.005 5.88 1 1037.300687258052 962.8265530260136 963.2064570453781 1098.127650657899 1098.22716238519 1098.580916627498 1087.232464440002 434.1557523825375 1089.49572484074 292.9999920820694
1177 0.005 5.885 1 1037.313936054241 962.8363603550614 963.2162501059615 1098.14588308099 1098.24526021661 1098.592532866423 1087.277101459438 434.2162486390654 1089.497737508884 292.9999922162257
1178 0.005 5.89 1 1037.309548343492 962.8460578244121 963.2259875662455 1098.12765167596 1098.227162164392 1098.580915704164 1087.23298842408 434.2766655708136 1089.495768511483 292.9999920794938
1179 0.005 5.895 1 1037.322761925265 962.8558012892819 963.2357166098018 1098.145878797815 1098.245256907774 1098.592530777239 1087.277610561182 434.3369538249594 1089.497782526066 292.9999922049575
1180 0.005 5.9 1 1037.31835170129 962.8654352373204 963.2453903742633 1098.127657153181 1098.227166703904 1098.580918292942 1087.233500259532 434.3971669594281 1089.495828969894 292.9999920768278
1181 0.005 5.905 1 1037.331534390255 962.8751153408128 963.2550558649154 1098.14588214826 1098.24525981128 1098.592531451053 1087.278128859841 434.4572494510008 1089.497834327915 292.999992194322
1182 0.005 5.91 1 1037.327098348905 962.8846863612263 963.2646665833846 1098.127660384582 1098.227168458688 1098.580918920387 1087.234020980957 434.5172587777199 1089.495886138332 292.9999920732567
1183 0.005 5.915 1 1037.340245848761 962.8943037218327 963.274269166471 1098.14587917187 1098.245257094323 1098.592529565056 1087.278634358521 434.5771355704726 1089.497882213068 292.9999921900843
1184 0.005 5.92 1 1037.335782754565 962.9038121906779 963.2838171650118 1098.127660979308 1098.227169212412 1098.58091949691 1087.234527390726 434.6369421163008 1089.495939884299 292.9999920658811
1185 0.005 5.925 1 1037.348906807349 962.9133673522077 963.2933573731127 1098.145886509538 1098.245262692024 1098.592531934207 1087.279147503291 434.696618833631 1089.497940338969 292.9999922073287
1186 0.005 5.93 1 1037.344408416518 962.922813723282 963.3028430780215 1098.127659475048 1098.227167942421 1098.580918140187 1087.235032487846 434.756226622855 1089.495978349924 292.9999920828247
1187 0.005 5.935 1 1037.357509166156 962.9323072238709 963.3123214910963 1098.145887110202 1098.245262395189 1098.592531972007 1087.279648062589 434.8157138187754 1089.497990704927 292.9999922163508
1188 0.005 5.94 1 1037.352981174557 962.941692147111 963.321745590066 1098.127662568031 1098.227170798977 1098.580919400452 1087.235532373349 434.8751261500658 1089.496030563397 292.9999920779675
1189 0.005 5.945 1 1037.36605896308 962.9511244821674 963.3311626672881 1098.145892104821 1098.245266211142 1098.592533849663 1087.280153289318 434.9344090439033 1089.498044674035 292.9999922065767
1190 0.005 5.95 1 1037.361500525035 962.9604484786469 963.3405256724579 1098.127663532706 1098.227170811329 1098.580918732844 1087.236034379153 434.9936190871796 1089.496077855903 292.9999920745362
1191 0.005 5.955 1 1037.374546386854 962.9698200317551 963.3498817986514 1098.145888346863 1098.24526370374 1098.592531931708 1087.280643649536 435.0527019207685 1089.498088703036 292.9999921956884
1192 0.005 5.96 1 1037.369966307704 962.979083750927 963.3591844069075 1098.127669499227 1098.227175563772 1098.580922007538 1087.236531839119 435.1117065470521 1089.496138711253 292.9999920727699
1193 0.005 5.965 1 1037.382981911717 962.9883951402867 963.3684801899842 1098.145892389158 1098.245266680626 1098.592532597545 1087.28114182798 435.1705810219683 1089.498141869282 292.9999921891718
1194 0.005 5.97 1 1037.378372813374 962.9975989309008 963.3777227111638 1098.127669936028 1098.227175397824 1098.580921431877 1087.237028690517 435.2293805092264 1089.496190128776 292.9999920675849
1195 0.005 5.975000000000001 1 1037.391358328512 963.0068506285587 963.3869586707383 1098.14589156741 1098.245265816022 1098.592531749985 1087.281629152705 435.2880534671843 1089.49819050906 292.9999922049801
1196 0.005 5.98 1 1037.386722154761 963.01599488345 963.396141453004 1098.127669594697 1098.227175451849 1098.580921262683 1087.237513204589 435.3466593687702 1089.496236974672 292.9999920844347
1197 0.005 5.985 1 1037.399691971169 963.0251874898959 963.4053181750355 1098.145899611769 1098.24527174229 1098.592534950501 1087.282128137005 435.4051422564461 1089.498243610291 292.9999922155592
1198 0.005 5.99 1 1037.395022550033 963.0342728510416 963.4144419362835 1098.12767025707 1098.227175487357 1098.58092053555 1087.238004301189 435.4635580230625 1089.496276083363 292.9999920774927
1199 0.005 5.995 1 1037.407967423882 963.0434067680656 963.4235598119724 1098.145898192765 1098.245270349489 1098.592534573464 1087.282612138393 435.5218531543661 1089.498289460247 292.9999922081557
1200 0.005 6 1 1037.403273364407 963.0524337053001 963.4326249908204 1098.127673545064 1098.227178212212 1098.58092139311 1087.238484656241 435.5800767030102 1089.496330603258 292.9999920720726
1201 0.005 6.005 1 1037.41619061248 963.0615093847235 963.4416844469689 1098.145901133454 1098.245273275232 1098.592535671176 1087.2830918114 435.6381767328091 1089.498338981709 292.9999921975721
1202 0.005 6.01 1 1037.41147430507 963.0704785474345 963.4506917293169 1098.127677212039 1098.227180114995 1098.58092241507 1087.238973251846 435.6962059628927 1089.496380415812 292.9999920716645
1203 0.005 6.015000000000001 1 1037.424357728003 963.07949644631 963.4596932699358 1098.145896644871 1098.245269618196 1098.592532955216 1087.283563980658 435.7541106193855 1089.498383335571 292.9999921894102
1204 0.005 6.02 1 1037.419620807406 963.0884081670423 963.468642950507 1098.12768058656 1098.227182877195 1098.580923638665 1087.239449715956 435.8119420489427 1089.496438352209 292.9999920688675
1205 0.005 6.025 1 1037.432486692272 963.0973691341281 963.4775873796475 1098.145902089038 1098.245273623301 1098.592534991802 1087.28405954127 435.8696534934052 1089.498436927605 292.9999922027436
1206 0.005 6.03 1 1037.427713019267 963.1062237540091 963.4864797769367 1098.127679271617 1098.227181601692 1098.580922467926 1087.239927669453 435.9272924112125 1089.496478260252 292.9999920865819
1207 0.005 6.035 1 1037.440556191877 963.1151280919303 963.4953674532653 1098.145903598 1098.245274026988 1098.592535453073 1087.284537185684 435.9848135063426 1089.498481920689 292.9999922138599
1208 0.005 6.04 1 1037.435688903553 963.1239259349906 963.5042031745641 1098.127675258428 1098.227181099486 1098.580921149785 1087.240311448329 436.0422620317623 1089.496513856674 292.9999920784794
1209 0.005 6.045 1 1037.448563984935 963.1327739490141 963.513034295937 1098.145908922398 1098.245278246953 1098.592537820434 1087.285013697126 436.0995933470216 1089.498535290155 292.9999922083833
1210 0.005 6.05 1 1037.443674149546 963.1415156994534 963.5218137506589 1098.127675298936 1098.227180535132 1098.580920332375 1087.240782002236 436.1568506171704 1089.496555463539 292.9999920708727
1211 0.005 6.055 1 1037.456523235693 963.1503077388782 963.530588724802 1098.145906191504 1098.24527629577 1098.592536764476 1087.285476259493 436.2139896919451 1089.498577874572 292.9999921990752
1212 0.005 6.06 1 1037.451616091445 963.1589942398374 963.5393128254219 1098.127680591183 1098.227184527465 1098.580922199997 1087.241251161391 436.2710564901815 1089.496610641335 292.9999920698892
1213 0.005 6.065 1 1037.464439089162 963.1677309372027 963.5480322899671 1098.145910485533 1098.245279829846 1098.592538106029 1087.285944332701 436.3280077249378 1089.498629445649 292.9999921902899
1214 0.005 6.07 1 1037.459506725811 963.1763622929827 963.5567010973677 1098.127681722039 1098.227184747846 1098.580922474651 1087.241718598309 436.3848851379959 1089.496662438865 292.9999920689262
1215 0.005 6.075 1 1037.472298791991 963.1850440118981 963.5653654455926 1098.145907055262 1098.245276840571 1098.592535717582 1087.28639998943 436.4416443193504 1089.498672050343 292.9999922017689
1216 0.005 6.08 1 1037.467340890051 963.1936204150439 963.5739790747936 1098.1276813824 1098.227185193103 1098.580922142502 1087.242168635639 436.498333412712 1089.496706726488 292.9999920885187
1217 0.005 6.085 1 1037.480119786933 963.2022478222761 963.582588977221 1098.145916857648 1098.245284210419 1098.592539976746 1087.286870709281 436.5549061257576 1089.498721933839 292.9999922112923
1218 0.005 6.09 1 1037.475132064059 963.2107700098321 963.5911482591835 1098.12768231045 1098.227185376936 1098.580922083319 1087.242632992059 436.6114065656623 1089.496744122897 292.9999920800175
1219 0.005 6.095 1 1037.487886432439 963.2193434158321 963.5997040273141 1098.145915395988 1098.24528248235 1098.59253855238 1087.287323381091 436.6677909141256 1089.498767103034 292.9999922074993
1220 0.005 6.100000000000001 1 1037.48287272246 963.2278118072979 963.6082093747914 1098.127681834859 1098.227185247138 1098.580921005593 1087.24308194018 436.7241035470559 1089.496792190488 292.999992070098
1221 0.005 6.105 1 1037.495609301287 963.2363317116262 963.61671148801 1098.145921978221 1098.245288071328 1098.592542459558 1087.287785515177 436.7802988144356 1089.498819201278 292.9999922007644
1222 0.005 6.11 1 1037.490571110133 963.2447470412363 963.6251637107796 1098.127686139627 1098.227187811696 1098.580922359711 1087.243545417901 436.8364232531408 1089.496840747671 292.9999920671716
1223 0.005 6.115 1 1037.503273314574 963.2532136268576 963.6336123642827 1098.145915785464 1098.245283073472 1098.592538440247 1087.288225681996 436.8924327807262 1089.498859417811 292.9999921917909
1224 0.005 6.12 1 1037.498217611201 963.2615760573376 963.6420115480012 1098.127689129474 1098.227190256558 1098.580923253034 1087.243991319909 436.9483703999401 1089.496896040306 292.9999920674945
1225 0.005 6.125 1 1037.510896583559 963.2699899481934 963.6504073602341 1098.145920494346 1098.245287029773 1098.592540869681 1087.288679922117 437.0041924098629 1089.498904652766 292.999992201332
1226 0.005 6.13 1 1037.505816687306 963.2782996556087 963.6587536058524 1098.127690962925 1098.227191514368 1098.58092434221 1087.244440732985 437.0599457040461 1089.496939203689 292.9999920895713
1227 0.005 6.135 1 1037.518470336086 963.2866614263584 963.6670971965457 1098.145918456151 1098.245284548611 1098.592537966589 1087.289122336725 437.1155826974975 1089.498945795194 292.9999922088802
1228 0.005 6.140000000000001 1 1037.513371058602 963.2949189701078 963.6753911963467 1098.127691706065 1098.227192348276 1098.580924237496 1087.244869071812 437.1711523110864 1089.496984244349 292.9999920818734
1229 0.005 6.145 1 1037.526006338289 963.3032289968567 963.6836828772856 1098.145927116871 1098.245291706032 1098.592543138177 1087.289571332201 437.2266045208281 1089.498997422398 292.9999922059207
1230 0.005 6.15 1 1037.520877817155 963.3114349276312 963.6919251261355 1098.127691977792 1098.227192055666 1098.580923865223 1087.245315176492 437.2819910192022 1089.497022933992 292.9999920704635
1231 0.005 6.155 1 1037.533487171956 963.3196937009827 963.7001653800836 1098.145924836931 1098.245289332777 1098.592540722181 1087.290025480107 437.3372595673372 1089.499044417207 292.9999922014789
1232 0.005 6.16 1 1037.528338307833 963.3278486646288 963.708356626342 1098.127694854229 1098.22719438788 1098.580924140648 1087.245757422775 437.3924606874025 1089.497072747194 292.9999920654305
1233 0.005 6.165 1 1037.540924756304 963.3360563175675 963.7165456097767 1098.145928600376 1098.245292969778 1098.59254360205 1087.290465280218 437.447544614745 1089.499091957961 292.9999921935314
1234 0.005 6.17 1 1037.53575390852 963.344160520797 963.7246859625877 1098.127698057397 1098.227196228347 1098.580925195679 1087.246197368576 437.5025638054088 1089.497119382426 292.9999920656963
1235 0.005 6.175 1 1037.548311354308 963.3523175644204 963.7328241862919 1098.145923595785 1098.245288494096 1098.592539391986 1087.290895217164 437.5574637553355 1089.499129433547 292.9999922024803
1236 0.005 6.18 1 1037.543121859528 963.3603711202848 963.7409136714167 1098.127698518999 1098.227196994911 1098.58092557113 1087.246623581146 437.6123122388734 1089.497165979256 292.9999920898414
1237 0.005 6.185 1 1037.555665275439 963.3684781526186 963.7490017857185 1098.14593228817 1098.245295320811 1098.592543550438 1087.291339151187 437.6670440975241 1089.499175550645 292.9999922079321
1238 0.005 6.19 1 1037.550450865144 963.3764817380045 963.7570412328679 1098.127699217622 1098.227197204002 1098.580926157396 1087.247060591874 437.7217215911348 1089.497207547721 292.9999920839828
1239 0.005 6.195 1 1037.562970853674 963.3845390365535 963.7650794966793 1098.145931034436 1098.245293500555 1098.592541050057 1087.291770012641 437.7762786881746 1089.499219166791 292.9999922039955
1240 0.005 6.2 1 1037.55773139035 963.3924930949447 963.7730693076489 1098.127699353216 1098.227197808206 1098.580925954313 1087.247485674037 437.8307789494182 1089.497251573155 292.9999920723739
1241 0.005 6.205 1 1037.570236904322 963.4005010927552 963.7810581363373 1098.145938881203 1098.245299814234 1098.592545448168 1087.292203037729 437.8851535943359 1089.499272594242 292.9999922011357
1242 0.005 6.21 1 1037.564970642931 963.4084059507391 963.7889986523394 1098.127701167884 1098.227198487342 1098.580926229186 1087.247918742549 437.9394607729054 1089.497294305075 292.9999920651295
1243 0.005 6.215 1 1037.577449215525 963.4163648860385 963.796938291373 1098.145934411894 1098.245296293857 1098.592542255659 1087.292620783893 437.9936446418289 1089.499317782364 292.9999921954227
1244 0.005 6.22 1 1037.572163341318 963.424221005282 963.8048299423746 1098.127703256906 1098.227200112553 1098.580925933054 1087.248339970939 438.0477635280231 1089.497344861421 292.9999920635328
1245 0.005 6.225000000000001 1 1037.584622419423 963.4321313579475 963.8127208795028 1098.14593878438 1098.245300109546 1098.592545277043 1087.29304572815 438.101761641395 1089.499362253192 292.9999922043532
1246 0.005 6.23 1 1037.579315090108 963.4399391776628 963.8205640782685 1098.127705184998 1098.227201492052 1098.580927283274 1087.248763516691 438.1556987669124 1089.497387535161 292.9999920888178
1247 0.005 6.235 1 1037.591750381656 963.4478014262695 963.828406832759 1098.145936314701 1098.245297216913 1098.592542200051 1087.293470267133 438.2095188837916 1089.499394251503 292.9999922077504
1248 0.005 6.24 1 1037.586427450221 963.4555613006232 963.836201966223 1098.127707626727 1098.227203361992 1098.58092761573 1087.24918403326 438.2632782596945 1089.497435525852 292.9999920852065
1249 0.005 6.245 1 1037.598844371801 963.4633758360637 963.8439968579455 1098.1459419254 1098.245301911699 1098.592545328192 1087.293893785336 438.3169223164122 1089.499441244066 292.9999922014438
1250 0.005 6.25 1 1037.593494041077 963.4710878716355 963.8517440189569 1098.127708238213 1098.227203552536 1098.580928050489 1087.249603412929 438.3705054526262 1089.497474415494 292.9999920740589
1251 0.005 6.255 1 1037.605891790703 963.4788550265355 963.8594914246897 1098.145940475103 1098.245300201976 1098.59254345215 1087.294304675645 438.4239737548032 1089.499487812838 292.999992199579
1252 0.005 6.26 1 1037.600523078331 963.4865201390232 963.8671915815995 1098.127711388023 1098.227205983365 1098.580928840741 1087.2500196068 438.4773817808207 1089.497523432732 292.9999920650496
1253 0.005 6.265000000000001 1 1037.612901653521 963.4942402633081 963.8748918038714 1098.145944708484 1098.245304059135 1098.592545862851 1087.294717489086 438.5306739308779 1089.499540235013 292.9999921958646
1254 0.005 6.27 1 1037.607509446089 963.5018585778859 963.8825450610702 1098.127711101881 1098.227205220671 1098.580927288842 1087.250433825867 438.5839030432004 1089.49756570757 292.9999920612809
1255 0.005 6.275 1 1037.619871618886 963.5095320139211 963.8901984459447 1098.145947678712 1098.245305968523 1098.592547563874 1087.295127774046 438.6370222489331 1089.499585364995 292.9999922069949
1256 0.005 6.28 1 1037.614456783407 963.5171038566752 963.8978051185361 1098.127713632235 1098.227207600828 1098.580928304092 1087.25083843263 438.6900812995897 1089.497613448119 292.9999920869206
1257 0.005 6.285 1 1037.626803093851 963.5247310780833 963.9054122133418 1098.145953131495 1098.245309990762 1098.592549296443 1087.295543997694 438.7430277795339 1089.499628995648 292.9999922094361
1258 0.005 6.29 1 1037.621367817773 963.5322569700837 963.9129727945267 1098.127716576996 1098.227209700155 1098.580930294092 1087.251248482761 438.7959135389605 1089.497657284516 292.9999920855138
1259 0.005 6.295 1 1037.633687967054 963.5398381745863 963.9205337629076 1098.14594694908 1098.245304767284 1098.592544755523 1087.29593911402 438.8486867869948 1089.499665068266 292.9999922009229
1260 0.005 6.3 1 1037.628235826628 963.5473182766257 963.9280484413584 1098.127717901705 1098.227210964919 1098.580930921892 1087.251652867374 438.9013994069207 1089.497705053735 292.99999207603
1261 0.005 6.305 1 1037.640544591614 963.5548539983432 963.9355638119658 1098.145955933476 1098.245312040174 1098.59254941889 1087.296352600218 438.9539968324293 1089.499718463799 292.9999921981305
1262 0.005 6.31 1 1037.635065038014 963.5622886748336 963.9430329942807 1098.127718215214 1098.227210591634 1098.580930083581 1087.252062474264 439.0065334626712 1089.497746301063 292.9999920667161
1263 0.005 6.315 1 1037.647355681452 963.5697793445597 963.9505031819866 1098.145954102889 1098.245310009573 1098.592547934451 1087.296751680307 439.0589559621998 1089.499766248299 292.9999921968884
1264 0.005 6.32 1 1037.64185238365 963.5771690210889 963.9579272466632 1098.127718442969 1098.227211064042 1098.580929601805 1087.252522275625 439.1113163875846 1089.497795233633 292.9999920607111
1265 0.005 6.325 1 1037.654136612118 963.5846149960922 963.9653526096456 1098.145961451506 1098.245315748793 1098.592551134475 1087.297155350002 439.1635662042577 1089.499818592399 292.9999922082219
1266 0.005 6.33 1 1037.648599631525 963.5919598076683 963.9727316915323 1098.127720399 1098.227212197033 1098.580929863725 1087.252903950205 439.2157593228608 1089.497833960051 292.9999920853308
1267 0.005 6.335 1 1037.660867158951 963.5993611115991 963.9801123008574 1098.145956092272 1098.245311594021 1098.592548646594 1087.297561187399 439.2678389455614 1089.499851998336 292.9999922110782
1268 0.005 6.34 1 1037.655323221056 963.6066617029272 963.98744704093 1098.127723526665 1098.227214619158 1098.580931308413 1087.253302079499 439.3198634406108 1089.497886504152 292.9999920853229
1269 0.005 6.345 1 1037.667571525883 963.6140188183974 963.9947833784477 1098.145960287259 1098.245315011116 1098.592549927163 1087.297958097571 439.3717740712115 1089.499897470994 292.9999922006442
1270 0.005 6.350000000000001 1 1037.662011525366 963.621275484702 964.002074078526 1098.127726078138 1098.22721619467 1098.580932208441 1087.253699659423 439.4236287051879 1089.497931789219 292.9999920783206
1271 0.005 6.355 1 1037.674240095937 963.6285888023509 964.0093665371126 1098.145957331407 1098.245312271022 1098.592547990349 1087.298346162581 439.4753689077971 1089.499940741754 292.9999921960899
1272 0.005 6.36 1 1037.668663562174 963.6358019609406 964.0166136673226 1098.12772624678 1098.227216961876 1098.580932448948 1087.25408610477 439.5270521206573 1089.497980961309 292.9999920687738
1273 0.005 6.365 1 1037.680879800265 963.6430720650742 964.0238627509902 1098.14596520082 1098.245318249834 1098.592551321351 1087.298741687669 439.5786214357127 1089.499999012467 292.9999921959646
1274 0.005 6.37 1 1037.675284007788 963.6502420569755 964.0310666101618 1098.127726155265 1098.227216576983 1098.580931151593 1087.254469577191 439.6301348853944 1089.49802424846 292.9999920609562
1275 0.005 6.375 1 1037.687488807336 963.6574691656006 964.0382725848966 1098.145963120223 1098.245315853316 1098.592550222287 1087.29914178214 439.6815357854727 1089.500044320038 292.9999922091057
1276 0.005 6.38 1 1037.6818646005 963.66459607102 964.0454332385721 1098.127728720122 1098.22721851906 1098.580931767071 1087.254845608949 439.7328817849596 1089.498072152502 292.999992083222
1277 0.005 6.385 1 1037.694058368141 963.6717804282068 964.0525963415857 1098.14596705957 1098.245319790267 1098.592552595503 1087.299536781417 439.7841176304642 1089.500089385888 292.999992212597
1278 0.005 6.390000000000001 1 1037.688429326691 963.678864829765 964.0597144083916 1098.127728501201 1098.227217293173 1098.580930189203 1087.255244506679 439.8352944062908 1089.498114643971 292.9999920826618
1279 0.005 6.395 1 1037.700595248862 963.6860067382668 964.06683497738 1098.145961985035 1098.245315436423 1098.592549535457 1087.299918769482 439.8863665711424 1089.500129637286 292.9999922008665
1280 0.005 6.4 1 1037.694955209912 963.6930488814838 964.0739106926818 1098.12773131373 1098.22721976311 1098.580931863826 1087.255625099779 439.9373767206252 1089.498174910617 292.9999920776825
1281 0.005 6.405 1 1037.707105788696 963.7001487379936 964.0809890966232 1098.145967693209 1098.245320001201 1098.592551649449 1087.300305742517 439.9882805734085 1089.500181596077 292.9999921939864
1282 0.005 6.41 1 1037.701450679662 963.7071492066082 964.0880230790282 1098.127730300087 1098.227218778754 1098.580930981444 1087.256010604788 440.0391230443443 1089.498220999661 292.9999920696227
1283 0.005 6.415 1 1037.713582647696 963.7142072681855 964.0950595938318 1098.14596696735 1098.245319030808 1098.592551143555 1087.300675368227 440.0898602664683 1089.50023333086 292.9999921931977
1284 0.005 6.42 1 1037.707910780894 963.7211661456734 964.1020519086751 1098.127731386206 1098.227220297216 1098.580931537197 1087.256381229388 440.1405371172739 1089.498273086451 292.9999920619867
1285 0.005 6.425 1 1037.720040156671 963.7281828303915 964.1090469270259 1098.145974030185 1098.245324202595 1098.592553175614 1087.301061348606 440.1911094493622 1089.50029611893 292.999992208799
1286 0.005 6.43 1 1037.714347133628 963.7351001194572 964.1159974789578 1098.127731584757 1098.227219475876 1098.580930361797 1087.256763952823 440.2416219720168 1089.498314955056 292.999992081202
1287 0.005 6.435 1 1037.726461071409 963.742075617157 964.1229512271771 1098.145970387478 1098.245321656046 1098.592552490007 1087.301433149193 440.2920312685853 1089.500336867474 292.9999922141769
1288 0.005 6.44 1 1037.720761738225 963.7489521136438 964.129860849626 1098.127735867112 1098.227223130855 1098.580932403761 1087.257135368637 440.3423806838593 1089.498370220392 292.9999920802104
1289 0.005 6.445 1 1037.732865405988 963.7558868593095 964.1367737536721 1098.145974249834 1098.24532444524 1098.592553100622 1087.301812810142 440.392625556645 1089.500388982696 292.9999922023182
1290 0.005 6.45 1 1037.72715263639 963.762722763745 964.1436426973497 1098.127736141305 1098.227222778239 1098.580931664139 1087.257512401714 440.4428104626591 1089.498419465769 292.9999920769729
1291 0.005 6.455 1 1037.739241940566 963.7696170193236 964.1505150308268 1098.145972587127 1098.245323020278 1098.592552893743 1087.302183079833 440.4928921861982 1089.500435404053 292.9999921934462
1292 0.005 6.46 1 1037.733522943518 963.776412811021 964.1573438405542 1098.127737572226 1098.227224392067 1098.580932562115 1087.257880567567 440.5429102738004 1089.498479481482 292.9999920711265
1293 0.005 6.465 1 1037.745599415584 963.7832669090808 964.1641759186323 1098.145978630603 1098.245327462132 1098.59255400136 1087.302554294257 440.592827701976 1089.500495762723 292.999992190781
1294 0.005 6.47 1 1037.739864504226 963.7900226222578 964.170964567409 1098.12773596059 1098.227222785883 1098.580931415359 1087.25824874937 440.6426830772576 1089.498526346207 292.9999920636371
1295 0.005 6.475000000000001 1 1037.751934841307 963.7968368676627 964.1777566973682 1098.145978122389 1098.245326747079 1098.592553639752 1087.302920445502 440.6924397868747 1089.500549193124 292.999992207702
1296 0.005 6.48 1 1037.746188155293 963.8035526782355 964.184505270801 1098.127740160046 1098.227226350675 1098.580933617626 1087.258614324448 440.7421357161466 1089.498578081295 292.9999920806627
1297 0.005 6.485 1 1037.758253077961 963.8103274014434 964.1912577801803 1098.145982954472 1098.245330623077 1098.592555583679 1087.303292717295 440.7917326216806 1089.500604946584 292.9999922151106
1298 0.005 6.49 1 1037.752492845708 963.8170038391698 964.1979668965827 1098.127738138695 1098.227223797556 1098.580930568465 1087.258980038142 440.8412694403863 1089.498623979338 292.9999920776938
1299 0.005 6.495 1 1037.764546611238 963.8237393224356 964.2046800830083 1098.145980511671 1098.245328872909 1098.592555801102 1087.303652656475 440.8907046055094 1089.500648979862 292.9999922037451
1300 0.005 6.5 1 1037.758782227269 963.8303767360617 964.2113500863035 1098.127743117631 1098.227227867902 1098.58093295917 1087.259339841109 440.9400807437822 1089.498683863304 292.999992074992
1301 0.005 6.505 1 1037.770824632449 963.8370733306156 964.2180243000864 1098.145983303495 1098.245331057248 1098.592555175528 1087.304018333199 440.9893553405151 1089.500700809352 292.9999921933427
1302 0.005 6.51 1 1037.765055736339 963.8436721709785 964.224655739746 1098.127745132815 1098.227229218944 1098.580934164985 1087.259712357508 441.038569766208 1089.498736022914 292.9999920711493
1303 0.005 6.515000000000001 1 1037.777082376119 963.8503301217096 964.2312912226707 1098.145981268034 1098.245328945422 1098.592554202038 1087.304373728187 441.0876811273455 1089.500752586442 292.9999921887002
1304 0.005 6.52 1 1037.771303192393 963.8568903606564 964.2378839455595 1098.12774596806 1098.227230312362 1098.580934244265 1087.260062724457 441.1367381844573 1089.498792076146 292.9999920648335
1305 0.005 6.525 1 1037.783329606089 963.8635100725481 964.2444811008473 1098.145987787323 1098.245333931707 1098.592556407085 1087.304736398995 441.1856912912184 1089.500809543115 292.9999922050262
1306 0.005 6.53 1 1037.777532428526 963.870032022894 964.2510354411077 1098.127745548283 1098.227229343456 1098.580932912579 1087.260423621611 441.23458854118 1089.498828863057 292.9999920816704
1307 0.005 6.535 1 1037.789552017252 963.8766136654268 964.2575944445889 1098.145985400291 1098.245332019465 1098.592556126809 1087.305091538819 441.2833847128157 1089.500852950106 292.9999922146518
1308 0.005 6.54 1 1037.783749019661 963.8830977719485 964.2641108219054 1098.127747349718 1098.227230623503 1098.580933132557 1087.260775135218 441.3321255197192 1089.498880618155 292.9999920760848
1309 0.005 6.545 1 1037.795761022056 963.8896418055803 964.2706321259277 1098.145991518577 1098.245337147537 1098.592558565762 1087.305451300266 441.3807643784212 1089.500905958274 292.9999922052162
1310 0.005 6.55 1 1037.789946229393 963.8960884229906 964.2771109418779 1098.127750854178 1098.227232888767 1098.580934774499 1087.261137056601 441.4293478138037 1089.49892637628 292.9999920723256
1311 0.005 6.555 1 1037.801940352947 963.902595033845 964.2835947652726 1098.145985658384 1098.24533213369 1098.592555014533 1087.305797193799 441.477828860458 1089.500945699148 292.9999921945727
1312 0.005 6.56 1 1037.796120987254 963.9090045943487 964.290036516014 1098.127752437088 1098.2272345022 1098.580935176708 1087.261487042389 441.5262542115236 1089.498982302943 292.9999920705407
1313 0.005 6.565 1 1037.808100542792 963.9154740975426 964.2964831591953 1098.145992083465 1098.245337211025 1098.592557628238 1087.306151550028 441.5745791876394 1089.500995829982 292.9999921877368
1314 0.005 6.57 1 1037.802264846654 963.9218466712964 964.3028878557035 1098.127754220799 1098.227235825025 1098.580936581845 1087.261839919861 441.6228453760288 1089.499028848831 292.9999920664116
1315 0.005 6.575 1 1037.814229164665 963.928279368464 964.3092976100705 1098.145989023691 1098.245333959121 1098.592554625842 1087.306498506086 441.6710059553189 1089.501038842519 292.9999922025416
1316 0.005 6.58 1 1037.80837552997 963.9346151770825 964.315665389632 1098.127753900048 1098.227235809728 1098.58093603144 1087.262179260608 441.7191052465062 1089.49907275266 292.9999920832143
1317 0.005 6.585 1 1037.820335086423 963.9410113892683 964.3220385706626 1098.145997196119 1098.245340768742 1098.592559146582 1087.306852918676 441.767105548186 1089.501085843888 292.9999922136271
1318 0.005 6.59 1 1037.814465734803 963.9473108093083 964.3283698771839 1098.127753818872 1098.227235001293 1098.580934572928 1087.262530522626 441.8150499154739 1089.499108151859 292.9999920758486
1319 0.005 6.595 1 1037.826408874316 963.9536708265733 964.3347068092337 1098.145993550462 1098.245337466199 1098.592556962653 1087.307192098882 441.8628987237682 1089.501126264402 292.9999922065828
1320 0.005 6.600000000000001 1 1037.820517882047 963.9599342070074 964.341002019501 1098.127755552326 1098.227236573654 1098.580935569263 1087.262868960107 441.910696307711 1089.499155681014 292.9999920695802
1321 0.005 6.605 1 1037.832443275101 963.9662582005246 964.347302849517 1098.146000036196 1098.245342892536 1098.592560118087 1087.307540502437 441.9583965166865 1089.501174710701 292.9999921960278
1322 0.005 6.61 1 1037.826535181322 963.9724859038276 964.3535623718664 1098.127758794827 1098.227238874346 1098.580936712446 1087.263220437596 442.006046184741 1089.499200885142 292.9999920685046
1323 0.005 6.615 1 1037.838433270867 963.9787741842329 964.3598274435788 1098.145995505713 1098.245338748198 1098.592556907681 1087.307875965127 442.0535976562662 1089.501213903017 292.9999921876117
1324 0.005 6.62 1 1037.83250935839 963.9849663423427 964.3660513700286 1098.127760000861 1098.227240222704 1098.580937205649 1087.263553700917 442.1010942598464 1089.499254094903 292.9999920666037
1325 0.005 6.625 1 1037.844394090923 963.991219257845 964.372280982852 1098.146001477344 1098.24534347874 1098.592559104811 1087.308219794351 442.1484920738404 1089.501261018022 292.9999922004308
1326 0.005 6.63 1 1037.838449852659 963.9973759329678 964.3784692437522 1098.127762278802 1098.227241451348 1098.580937779267 1087.263896245898 442.1958377539426 1089.499289498139 292.9999920846254
1327 0.005 6.635 1 1037.850313704438 964.0035936693866 964.384663613441 1098.145998223039 1098.245341045444 1098.59255784421 1087.308545990655 442.2430830423097 1089.501294814103 292.999992212011
1328 0.005 6.640000000000001 1 1037.84435690075 964.0097152270924 964.3908166934752 1098.127761780469 1098.227240641187 1098.580936484038 1087.264233441336 442.2902734344052 1089.499326855709 292.999992076694
1329 0.005 6.645 1 1037.856206395435 964.0158982190159 964.3969762429604 1098.146004272501 1098.245345841473 1098.59256066324 1087.308883921065 442.337362871633 1089.501337369518 292.9999922073258
1330 0.005 6.65 1 1037.85022624658 964.0219854619105 964.4030949073307 1098.127763717109 1098.227241852343 1098.580937066236 1087.264574791701 442.3844007240571 1089.499357591045 292.9999920693627
1331 0.005 6.655 1 1037.86205362302 964.028133936758 964.4092198800483 1098.146001107488 1098.245343134086 1098.592558817431 1087.309213016602 442.4313384421948 1089.501373965446 292.9999921996056
1332 0.005 6.66 1 1037.856054160798 964.0341865437634 964.4153038749428 1098.127766332738 1098.227244278163 1098.580938202318 1087.264902963087 442.4782267309579 1089.499404107456 292.9999920683475
1333 0.005 6.665 1 1037.867859105898 964.0403007356306 964.4213945276716 1098.146006549761 1098.245347220545 1098.592560881023 1087.309547346521 442.5250136528089 1089.501416292137 292.9999921915986
1334 0.005 6.67 1 1037.861831064299 964.0463191644832 964.4274442721958 1098.12776705117 1098.227244572114 1098.580938034501 1087.265236529623 442.5717520215018 1089.499442411981 292.9999920690032
1335 0.005 6.675 1 1037.873608773133 964.0523994454701 964.4335009264032 1098.146002613589 1098.245343703627 1098.592558425228 1087.309876221152 442.6183920114916 1089.50144421846 292.9999922026781
1336 0.005 6.68 1 1037.867557306927 964.0583841297199 964.4395168529746 1098.127768961502 1098.227246211673 1098.580938892835 1087.265561694805 442.6649816600984 1089.499480168971 292.9999920893805
1337 0.005 6.685 1 1037.879313429229 964.0644307363848 964.4455397582074 1098.146008423326 1098.24534847089 1098.5925607541 1087.31020936237 442.7114760701319 1089.501481707215 292.9999922124007
1338 0.005 6.69 1 1037.873237101747 964.0703817499926 964.4515219457336 1098.127768836141 1098.227245625774 1098.580938587124 1087.265892200444 442.7579201882433 1089.499510319685 292.9999920811144
1339 0.005 6.695 1 1037.88496777973 964.0763949542451 964.4575113877738 1098.146006911225 1098.245346827213 1098.592559589435 1087.310534163251 442.804263520008 1089.501517287144 292.9999922088815
1340 0.005 6.7 1 1037.878862545584 964.0823129224717 964.4634604508796 1098.127768124412 1098.227245403216 1098.580937753044 1087.266211645097 442.8505585114564 1089.49954450091 292.9999920708
1341 0.005 6.705 1 1037.890576538612 964.0882929807548 964.4694166622936 1098.146013799961 1098.245352395559 1098.592563055867 1087.31086643157 442.896752783437 1089.501560096652 292.9999922025063
1342 0.005 6.71 1 1037.884442676868 964.0941775810765 964.4753323321395 1098.127768884153 1098.227245777561 1098.580938041737 1087.26653775294 442.9428984590647 1089.499574378396 292.9999920668035
1343 0.005 6.715 1 1037.896129860304 964.1001246056931 964.4812554852307 1098.146010256268 1098.245349189121 1098.592560348127 1087.311179801825 442.9889422892388 1089.501593937852 292.9999921939273
1344 0.005 6.72 1 1037.889973889204 964.1059763211463 964.4871381969834 1098.127771887481 1098.227248503612 1098.580939291408 1087.266853428856 443.0349382730832 1089.499618067815 292.9999920677723
1345 0.005 6.725000000000001 1 1037.901641649518 964.1118907372281 964.4930286528223 1098.146014602968 1098.245352660198 1098.592562232246 1087.311507268372 443.0808347559381 1089.501629101408 292.9999922024554
1346 0.005 6.73 1 1037.895465226329 964.1177098430043 964.4988786801373 1098.127774715859 1098.227249839799 1098.580939996534 1087.267181003476 443.1266841654689 1089.499652661929 292.9999920896311
1347 0.005 6.735 1 1037.907101873665 964.1235916783845 964.5047364914171 1098.146010277081 1098.245349412876 1098.592559815492 1087.311819578857 443.1724354847595 1089.501653521626 292.9999922094941
1348 0.005 6.74 1 1037.900909231263 964.1293784477559 964.5105541179259 1098.127775826698 1098.227250887862 1098.580940378742 1087.267494803893 443.2181393299861 1089.499687420304 292.999992081884
1349 0.005 6.745 1 1037.912529106724 964.1352280397419 964.5163796307434 1098.146016045183 1098.245353551635 1098.59256224164 1087.312139907137 443.2637463667235 1089.501691385432 292.9999922058463
1350 0.005 6.75 1 1037.906311434427 964.140982957928 964.5221653437881 1098.127775800335 1098.227250626202 1098.580939964314 1087.26781646327 443.3093047434157 1089.499712623412 292.9999920702398
1351 0.005 6.755 1 1037.91791043007 964.1468005797724 964.5279588206743 1098.146014898744 1098.245352634504 1098.592561697723 1087.312452279591 443.354765220474 1089.501725478463 292.9999922012551
1352 0.005 6.76 1 1037.91167384407 964.152523411991 964.5337124072928 1098.127776593139 1098.227251474581 1098.580939846461 1087.268127463114 443.4001776907036 1089.499750290278 292.9999920637528
1353 0.005 6.765000000000001 1 1037.923254005871 964.1583093516538 964.5394741521932 1098.146019936033 1098.245356584663 1098.592563937989 1087.312769825415 443.4454921177746 1089.501765516896 292.9999921941329
1354 0.005 6.77 1 1037.916992566261 964.1640004550974 964.5451959625443 1098.127778213241 1098.227252564648 1098.580940221406 1087.268443389781 443.4907580297715 1089.499783012016 292.9999920641935
1355 0.005 6.775 1 1037.928551818431 964.169754876061 964.5509261220828 1098.146016169747 1098.245353345833 1098.592561638649 1087.313080365914 443.5359288902271 1089.501793280191 292.9999922022672
1356 0.005 6.78 1 1037.922273311619 964.175414670142 964.5566165604919 1098.127780957524 1098.227254464249 1098.580941368043 1087.268751138545 443.5810517828388 1089.49981920399 292.9999920881123
1357 0.005 6.785 1 1037.933812005178 964.1811377138155 964.5623152679178 1098.14601893259 1098.245356025097 1098.59256269122 1087.313391530813 443.6260792470638 1089.501820402081 292.9999922073041
1358 0.005 6.79 1 1037.927518226753 964.186766297553 964.5679744155564 1098.127781582763 1098.227254295298 1098.580941164891 1087.269065341857 443.6710602745239 1089.499847557711 292.9999920826811
1359 0.005 6.795 1 1037.939036073293 964.1924582358446 964.5736419829137 1098.146018199742 1098.245354981211 1098.592561948671 1087.313697779703 443.7159455439049 1089.501849290237 292.9999922025049
1360 0.005 6.8 1 1037.932723061954 964.1980561122618 964.579270365015 1098.127782196565 1098.227255289505 1098.580941524156 1087.269368122828 443.7607844612732 1089.499881050652 292.9999920712019
1361 0.005 6.805 1 1037.944229292367 964.2037172781532 964.584907086744 1098.146024864144 1098.245360148112 1098.592564856555 1087.314010882057 443.8055276536589 1089.501889196933 292.9999922000819
1362 0.005 6.81 1 1037.937893699967 964.2092842185316 964.5905044794752 1098.127780319232 1098.227253673204 1098.580940238837 1087.26967746677 443.8502229846274 1089.499908093073 292.9999920629217
1363 0.005 6.815 1 1037.949382291793 964.2149149098855 964.5961106756208 1098.146024251097 1098.245359111684 1098.592563935626 1087.314312814518 443.8948190098233 1089.501926163963 292.9999921949257
1364 0.005 6.82 1 1037.943024576078 964.2204512909316 964.6016774606483 1098.127781764136 1098.227255343847 1098.580940881167 1087.269975391251 443.9393700825719 1089.499944131763 292.9999920615638
1365 0.005 6.825 1 1037.954500693714 964.2260516209273 964.6072532259451 1098.146028529738 1098.245362662727 1098.592565811329 1087.314621099064 443.9838312107618 1089.501960494883 292.9999922044012
1366 0.005 6.83 1 1037.948123140822 964.2315578663075 964.6127898236507 1098.127783317019 1098.227255806055 1098.580941145763 1087.27028136089 444.0282440797164 1089.499972432672 292.9999920873844
1367 0.005 6.835 1 1037.959581664549 964.2371280341372 964.6183353525724 1098.146024318952 1098.245359278839 1098.59256322659 1087.314919836669 444.072562385183 1089.501980648593 292.9999922077359
1368 0.005 6.84 1 1037.953195824763 964.2426040682354 964.6238416840711 1098.127787080288 1098.22725885767 1098.580943033419 1087.270580543398 444.1168332493504 1089.500007401922 292.9999920843981
1369 0.005 6.845 1 1037.964635665796 964.2481442593372 964.6293571899963 1098.146027675591 1098.245361859908 1098.592564153111 1087.315225151525 444.1610114058359 1089.502008465718 292.9999922013138
1370 0.005 6.850000000000001 1 1037.958234663133 964.2535906714311 964.6348338375178 1098.127787425897 1098.227258859869 1098.580943438263 1087.270885763556 444.2051418092913 1089.500033162158 292.9999920739484
1371 0.005 6.855 1 1037.969657723879 964.25910114847 964.6403195733877 1098.14602657861 1098.245360770582 1098.592563480106 1087.315520359439 444.2491796950612 1089.502039819811 292.9999921995417
1372 0.005 6.86 1 1037.963240444133 964.2645178134096 964.6457664240809 1098.1277870984 1098.227259062556 1098.580942429295 1087.271179012571 444.2931693859127 1089.500065578887 292.9999920642929
1373 0.005 6.865 1 1037.974654472844 964.2699988125576 964.6512226585085 1098.146032558723 1098.245365084927 1098.592566104197 1087.315823036061 444.3370657987021 1089.502080254533 292.9999921962656
1374 0.005 6.87 1 1037.968212966213 964.2753860823362 964.6566400585147 1098.127787752481 1098.227259533094 1098.580942642003 1087.271480860509 444.3809143799972 1089.500093014532 292.9999920606546
1375 0.005 6.875 1 1037.979609737363 964.2808378330204 964.6620669755011 1098.146029647113 1098.245362690207 1098.59256460947 1087.316114737908 444.424671577928 1089.502105245081 292.9999922066567
1376 0.005 6.88 1 1037.973157841637 964.2861960331701 964.6674552416142 1098.127790486197 1098.227261322894 1098.580942861476 1087.271773005736 444.468383784669 1089.500128835275 292.9999920857487
1377 0.005 6.885 1 1037.984539799111 964.2916187308564 964.6728530192877 1098.146032086891 1098.24536521398 1098.592565967164 1087.316412676165 444.5120044689739 1089.502131592171 292.9999922090194
1378 0.005 6.890000000000001 1 1037.978078250508 964.2969478597631 964.6782121619319 1098.127793719803 1098.227263124498 1098.580944319561 1087.272075702052 444.5555786861073 1089.500157292361 292.9999920843785
1379 0.005 6.895 1 1037.989434898065 964.3023415874788 964.6835809526301 1098.146027493082 1098.245361377429 1098.592563316922 1087.316698966673 444.5990621133323 1089.502152776274 292.9999922001574
1380 0.005 6.9 1 1037.982964296809 964.3076419587287 964.688911282974 1098.127794618872 1098.227263986459 1098.580944461614 1087.272361358684 444.6424994010864 1089.500191493257 292.9999920753887
1381 0.005 6.905 1 1037.994311411563 964.3130070250462 964.6942513583125 1098.146033930432 1098.245366556522 1098.592565997607 1087.316997175811 444.6858445150421 1089.502188990454 292.9999921966379
1382 0.005 6.91 1 1037.987822530299 964.3182789222242 964.6995531598154 1098.127793748045 1098.227263370784 1098.58094417456 1087.272657546093 444.7291436439501 1089.500214895143 292.9999920656861
1383 0.005 6.915 1 1037.999156396315 964.3236156218677 964.7048648334202 1098.146032935476 1098.245364965167 1098.592564813912 1087.317282180069 444.7723506347955 1089.502221873073 292.9999921950695
1384 0.005 6.92 1 1037.992647354099 964.3288591212611 964.7101381869076 1098.127793407253 1098.227263641491 1098.580943587197 1087.272937092956 444.8155123834308 1089.500245206794 292.9999920595144
1385 0.005 6.925 1 1038.003976195651 964.3341675679694 964.7154215538264 1098.146038600835 1098.2453694608 1098.592567436718 1087.317578832 444.8585831569637 1089.502257808387 292.9999922077712
1386 0.005 6.93 1 1037.997447975491 964.3393829043034 964.7206667269985 1098.127795477797 1098.227264954152 1098.580944625679 1087.273230510893 444.9016104544446 1089.500269697612 292.9999920828577
1387 0.005 6.935 1 1038.008762461431 964.3446633117037 964.7259219709186 1098.146034496609 1098.245366103895 1098.592565183841 1087.317860540814 444.9445473224296 1089.502280148865 292.9999922104415
1388 0.005 6.94 1 1038.002225859192 964.3498506464733 964.7311390851423 1098.127797596441 1098.227266271525 1098.580944669898 1087.273511556205 444.987439782963 1089.500304408258 292.999992083173
1389 0.005 6.945 1 1038.013528291792 964.3551032104237 964.7363664348516 1098.14603658356 1098.245367903372 1098.592565715393 1087.318090029126 445.030241746886 1089.502304334936 292.9999921997747
1390 0.005 6.95 1 1038.006979295496 964.3602628873087 964.74155581811 1098.127800431445 1098.227268332242 1098.58094689083 1087.273805341873 445.0730011221557 1089.500332879195 292.999992076748
1391 0.005 6.955 1 1038.018264967252 964.3654878081683 964.7467554795581 1098.146036195147 1098.245367575573 1098.592565198703 1087.318372184043 445.1156694731815 1089.502332236091 292.9999921945084
1392 0.005 6.96 1 1038.011702150239 964.3706200609516 964.7519173721421 1098.127799203731 1098.227267781827 1098.580945686286 1087.274085641367 445.1582903510607 1089.500365230074 292.9999920675724
1393 0.005 6.965 1 1038.02297905079 964.3758175820291 964.7570896260269 1098.146041466997 1098.245370978628 1098.592566712831 1087.31865890127 445.2008229310987 1089.502370360096 292.9999921940562
1394 0.005 6.97 1 1038.016394627155 964.3809224252458 964.762224081178 1098.127798659466 1098.227267457455 1098.580945612913 1087.274369151095 445.2433079904278 1089.500386406925 292.9999920600461
1395 0.005 6.975000000000001 1 1038.027661135199 964.3860927128743 964.767369044336 1098.146040535827 1098.245370224907 1098.592566738844 1087.318940142806 445.2857065896362 1089.502399387173 292.9999922088858
1396 0.005 6.98 1 1038.021061973703 964.3911703909675 964.7724762917147 1098.12780001732 1098.227268342148 1098.580944786401 1087.27464887957 445.3280582340633 1089.500414272907 292.9999920813335
1397 0.005 6.985 1 1038.032320660315 964.3963135476788 964.777594009912 1098.146044066347 1098.245373345919 1098.592568716019 1087.31923599852 445.3703253642522 1089.502427449669 292.9999922125641
1398 0.005 6.99 1 1038.02571143657 964.4013642612887 964.7826742585744 1098.127802057149 1098.227268999644 1098.580945210054 1087.274935113636 445.4125449824331 1089.500441792393 292.9999920815511
1399 0.005 6.995 1 1038.036949024676 964.4064806352359 964.7877651668483 1098.146039498303 1098.245370046715 1098.592566407822 1087.319517335292 445.4546808099345 1089.502446935496 292.9999922010514
1400 0.005 7 1 1038.030330701633 964.4115046019284 964.7928186194216 1098.127804977697 1098.227271443558 1098.580946751619 1087.275211969228 445.4967671872874 1089.500476270529 292.9999920770341
1401 0.005 7.005 1 1038.041557650838 964.4165943414914 964.797882846398 1098.146043147952 1098.245372926856 1098.592567499878 1087.319808013511 445.5387696276536 1089.502474583156 292.9999921936022
1402 0.005 7.01 1 1038.034927719322 964.4215918349602 964.8029097531103 1098.127805539812 1098.227271966797 1098.580947491267 1087.275494167529 445.5807231716121 1089.500501608431 292.9999920695382
1403 0.005 7.015000000000001 1 1038.046140081529 964.4266550632949 964.8079474896523 1098.146042127276 1098.245371357214 1098.592565776507 1087.320090636648 445.6225927399951 1089.502505794877 292.9999921919219
1404 0.005 7.02 1 1038.039493076308 964.4316261057475 964.8129479148281 1098.127804929081 1098.227271868823 1098.580946492801 1087.275764451797 445.6644139067589 1089.500533039495 292.9999920617661
1405 0.005 7.025 1 1038.05070017074 964.4366630484966 964.8179593032633 1098.146048297219 1098.245376363954 1098.59256926863 1087.320380079079 445.7061515606518 1089.502541209152 292.9999922084523
1406 0.005 7.03 1 1038.044034202897 964.4416078493882 964.8229334525432 1098.127804328461 1098.227270852001 1098.580945627166 1087.276041823098 445.7478431264765 1089.500550960078 292.9999920806371
1407 0.005 7.035 1 1038.055230926105 964.4466187390872 964.827918697513 1098.146045678455 1098.245374431373 1098.592568090948 1087.32065927578 445.7894525054299 1089.502562960823 292.9999922141675
1408 0.005 7.04 1 1038.048560111052 964.4515375823875 964.8328668213935 1098.127806940457 1098.227272845351 1098.580946160324 1087.276322544864 445.8310149459521 1089.500581507288 292.9999920789659
1409 0.005 7.045 1 1038.05973888542 964.4565224965354 964.8378260545586 1098.146047978727 1098.245376352663 1098.592569008958 1087.320943026554 445.8724944150105 1089.50258647385 292.9999922026205
1410 0.005 7.05 1 1038.053058778446 964.4614155383611 964.8427483380885 1098.12780856479 1098.227273740627 1098.5809472568 1087.276598368053 445.9139266527694 1089.500607437726 292.999992075998
1411 0.005 7.055 1 1038.064218586132 964.4663746562445 964.8476817619636 1098.146044827038 1098.245373637761 1098.592566618668 1087.321216380386 445.9552757827634 1089.502608795771 292.999992193147
1412 0.005 7.06 1 1038.057535253392 964.4712422419622 964.852578483364 1098.127810303801 1098.227275779482 1098.580948417896 1087.27687019816 445.9965774215601 1089.500642821114 292.9999920709888
1413 0.005 7.065 1 1038.068684973374 964.4761759842619 964.8574865074612 1098.146051529991 1098.245378535954 1098.592568983177 1087.32150205321 446.0377960090756 1089.502643805959 292.9999921894602
1414 0.005 7.07 1 1038.061979930825 964.4810180550932 964.8623576849715 1098.12780830068 1098.227274134174 1098.580947414553 1087.277140089039 446.0789673810282 1089.500665786847 292.9999920634407
1415 0.005 7.075 1 1038.073118522792 964.4859264352393 964.8672403124847 1098.146048651455 1098.24537583029 1098.592566853028 1087.321772603824 446.1200573796995 1089.502672301517 292.9999922072271
1416 0.005 7.08 1 1038.066399236367 964.4907433680515 964.8720863193136 1098.127809444902 1098.227275329483 1098.580947933236 1087.27740365118 446.161101782087 1089.500690524412 292.9999920805627
1417 0.005 7.085 1 1038.077537699589 964.4956266279637 964.8769437265529 1098.146055840096 1098.245381617095 1098.592570330437 1087.322057642262 446.2020655953909 1089.502703312586 292.9999922150779
1418 0.005 7.09 1 1038.070802618854 964.5004183149466 964.8817644401906 1098.127810008981 1098.227275268554 1098.580947404122 1087.277677623866 446.2429826782656 1089.500709012783 292.9999920768855
1419 0.005 7.095 1 1038.081921898517 964.5052764424582 964.8865967071381 1098.146050734967 1098.245377623998 1098.592568287192 1087.322323612168 446.2838189587864 1089.502721358089 292.9999922044413
1420 0.005 7.100000000000001 1 1038.075182960163 964.5100432496989 964.8913924975109 1098.127813202863 1098.227277729059 1098.580948124122 1087.277942098 446.324608134927 1089.500742250539 292.9999920743398
1421 0.005 7.105 1 1038.086287735649 964.5148764845436 964.8961998602829 1098.146055763057 1098.245381851431 1098.592570468783 1087.322594603158 446.3653163560131 1089.502751055534 292.9999921940989
1422 0.005 7.11 1 1038.079540664042 964.5196186839243 964.9009709883181 1098.127812834261 1098.2272771493 1098.580948204177 1087.278213947002 446.4059760202233 1089.500769536347 292.9999920713078
1423 0.005 7.115 1 1038.090629444232 964.524427392678 964.9057537797017 1098.146053842197 1098.245379831701 1098.592568895994 1087.322859838697 446.4465566262356 1089.502777224155 292.9999921884051
1424 0.005 7.12 1 1038.083871552096 964.5291449920919 964.9105002649311 1098.127815271446 1098.227279816205 1098.580949455742 1087.278472793162 446.4870886890172 1089.500801569331 292.9999920652874
1425 0.005 7.125 1 1038.094953004049 964.5339292612263 964.9152585701744 1098.146058714912 1098.245383343781 1098.592569939805 1087.323135070208 446.5275434884364 1089.502807702228 292.9999922053144
1426 0.005 7.13 1 1038.088178440261 964.5386224902663 964.919980657726 1098.127814244429 1098.227278474014 1098.58094906419 1087.278738922194 446.5679508829068 1089.500818511228 292.9999920820351
1427 0.005 7.135 1 1038.099250399294 964.5433824395475 964.924714577802 1098.146056872952 1098.245382128339 1098.592569954356 1087.323397435768 446.6082815656701 1089.502831131584 292.9999922150282
1428 0.005 7.140000000000001 1 1038.092466378171 964.5480513717591 964.9294123167256 1098.127815957237 1098.227279725153 1098.580948131273 1087.278994430201 446.6485645608932 1089.500844767439 292.9999920761384
1429 0.005 7.145 1 1038.103528029639 964.5527870976478 964.934122005364 1098.146061057379 1098.245385799489 1098.592572737083 1087.323668421775 446.6887697399115 1089.502859380339 292.9999922062992
1430 0.005 7.15 1 1038.096733380444 964.5574319828889 964.938795655912 1098.127816562594 1098.227279441038 1098.580947990496 1087.279258054758 446.7289279799332 1089.500868408187 292.9999920720026
1431 0.005 7.155 1 1038.107777981202 964.5621437035405 964.943481314511 1098.146056068136 1098.245381883943 1098.592569491597 1087.323927914632 446.7690081481216 1089.502878348936 292.9999921957638
1432 0.005 7.16 1 1038.100979482999 964.5667648382005 964.9481311626079 1098.127820771151 1098.22728348699 1098.580950886752 1087.279515354291 446.809040282309 1089.500904103768 292.9999920706748
1433 0.005 7.165 1 1038.112014623851 964.5714528877422 964.9527931090166 1098.146060516529 1098.245384797194 1098.59257024536 1087.324201069578 446.8489945326073 1089.502907647556 292.9999921879564
1434 0.005 7.17 1 1038.105200298538 964.5760502339098 964.9574191451547 1098.127819272457 1098.227281980405 1098.580949746279 1087.279772010263 446.8889029675557 1089.500929625873 292.9999920668687
1435 0.005 7.175 1 1038.116221636237 964.5807145959978 964.962057382698 1098.146059501589 1098.245384183488 1098.592570099068 1087.324460809869 446.9287331295884 1089.502931106904 292.9999922029514
1436 0.005 7.18 1 1038.109396412308 964.5852884294766 964.9666598709229 1098.127820724746 1098.227283279048 1098.580950318133 1087.280025789683 446.968519629672 1089.500954358895 292.999992083983
1437 0.005 7.185 1 1038.120406470633 964.5899258632544 964.9712709247973 1098.146068451895 1098.245393297256 1098.592575631257 1087.324639798685 447.008264050899 1089.502957589884 292.9999922143134
1438 0.005 7.19 1 1038.113563295 964.5944800066295 964.9758537504734 1098.127811106867 1098.227273393472 1098.5809437803 1087.280361746061 447.0479310156966 1089.500965630227 292.9999920757254
1439 0.005 7.195 1 1038.124574579907 964.5990973735315 964.9804449922227 1098.146061728137 1098.245386175242 1098.592571187985 1087.324983518051 447.0874904507259 1089.502979762493 292.9999922074683
1440 0.005 7.2 1 1038.117732310033 964.6036243752754 964.9850006258362 1098.127821908852 1098.227283987059 1098.580949805551 1087.280535059797 447.1270230054663 1089.500999674395 292.9999920696117
1441 0.005 7.205 1 1038.128730229328 964.608218613216 964.9895686540474 1098.146066748635 1098.245389967567 1098.592573286875 1087.3252517284 447.1664811293052 1089.503008741749 292.9999921973974
1442 0.005 7.21 1 1038.121868044901 964.6127225659895 964.9941011870344 1098.127821402264 1098.227283495934 1098.58095007227 1087.280788162709 447.2058968633843 1089.501022639859 292.9999920695748
1443 0.005 7.215 1 1038.132853670431 964.6172938335562 964.9986461928985 1098.146064291843 1098.245387404214 1098.592570924773 1087.325505711992 447.2452347344045 1089.503033254204 292.9999921885987
1444 0.005 7.22 1 1038.12598409251 964.6217748924998 965.0031557769056 1098.127824185575 1098.227286034175 1098.580951207215 1087.281037350289 447.2845276479994 1089.501057751055 292.9999920673448
1445 0.005 7.225000000000001 1 1038.136958236068 964.6263233392971 965.0076779181767 1098.146067723527 1098.245390145381 1098.592571944111 1087.325765750774 447.3237440046829 1089.503059705712 292.9999922015218
1446 0.005 7.23 1 1038.130075522441 964.6307817113956 965.0121647569786 1098.127824452099 1098.227285832407 1098.580951312107 1087.281289304573 447.3629170438049 1089.501075676585 292.9999920858064
1447 0.005 7.235 1 1038.141040716177 964.6353074361887 965.0166640804094 1098.146066209275 1098.245388869737 1098.592571702103 1087.326018023392 447.4020139632964 1089.503080770106 292.9999922120221
1448 0.005 7.24 1 1038.134151092062 964.6397431730539 965.021128245241 1098.127826356043 1098.22728735659 1098.580951275719 1087.281536539643 447.4410670817626 1089.50109997019 292.9999920773349
1449 0.005 7.245 1 1038.145106205249 964.6442464848661 965.0256051497622 1098.146070111786 1098.245391992342 1098.592572800313 1087.326278435771 447.4800439045241 1089.503108280416 292.9999922074027
1450 0.005 7.25 1 1038.138204365429 964.6486597982594 965.0300468400877 1098.127825730343 1098.227286426037 1098.580951210907 1087.281789864393 447.5189767609734 1089.501118754039 292.9999920687464
1451 0.005 7.255 1 1038.149147070186 964.6531407377464 965.0345013387189 1098.146067099798 1098.245389697647 1098.592571998227 1087.326523981751 447.5578325501269 1089.503131764724 292.999992199329
1452 0.005 7.26 1 1038.142236827888 964.6575317923829 965.0389207550108 1098.127827618335 1098.227288403516 1098.58095086915 1087.282029949462 447.5966441208889 1089.501148363754 292.9999920672621
1453 0.005 7.265000000000001 1 1038.153172460679 964.6619905534112 965.0433530531487 1098.146071839051 1098.245393435776 1098.592574564635 1087.326781551882 447.6353795595205 1089.503159160318 292.9999921902493
1454 0.005 7.27 1 1038.146251550735 964.66635949883 965.04775031587 1098.127829045992 1098.227288876643 1098.580951307079 1087.282281173557 447.6740711105331 1089.501176083398 292.9999920669112
1455 0.005 7.275 1 1038.157168749913 964.6707961622384 965.0521604951507 1098.146066070258 1098.245388653462 1098.59257050263 1087.327023931045 447.7126863318242 1089.503176683456 292.9999922010543
1456 0.005 7.28 1 1038.150242568062 964.6751432554069 965.0565358451411 1098.127832236726 1098.227291666412 1098.580953395571 1087.282522306964 447.7512601697377 1089.501204647827 292.9999920875429
1457 0.005 7.285 1 1038.161154669058 964.6795581352889 965.0609241553376 1098.14607140106 1098.24539297338 1098.5925728516 1087.327280114151 447.7897580638885 1089.503201448874 292.9999922096875
1458 0.005 7.29 1 1038.154214248611 964.6838833416791 965.0652776119697 1098.12783039141 1098.227289808194 1098.580951914796 1087.282767819688 447.8282138514435 1089.50121992866 292.9999920794494
1459 0.005 7.295 1 1038.16511946783 964.6882764542418 965.069644153976 1098.146071053897 1098.245392548396 1098.592573151547 1087.327528169907 447.8665913156131 1089.50322411905 292.9999922066215
1460 0.005 7.3 1 1038.15816552275 964.6925799819045 965.0739758927826 1098.127831090959 1098.227290753774 1098.580951765642 1087.283002666745 447.9049309792356 1089.501244188291 292.9999920686911
1461 0.005 7.305 1 1038.169068650822 964.6969515813494 965.0783208802827 1098.146076307857 1098.245396572759 1098.592574720588 1087.327783322158 447.9431882438281 1089.503256364857 292.9999922008083
1462 0.005 7.31 1 1038.162096595885 964.7012335589665 965.0826310240831 1098.127828331023 1098.227288506556 1098.580950930769 1087.2832438337 447.9814102081116 1089.50126066707 292.999992065157
1463 0.005 7.315 1 1038.172992040033 964.7055836989974 965.0869545232747 1098.146075112567 1098.245395308865 1098.592574029679 1087.328026501801 448.0195472582445 1089.503279578467 292.9999921921309
1464 0.005 7.32 1 1038.166011532821 964.70984429782 965.0912432717319 1098.12783166151 1098.227291458699 1098.58095199903 1087.283479544588 448.0576507756481 1089.501294434142 292.9999920655967
1465 0.005 7.325 1 1038.176897228509 964.7141731460822 965.0955454523906 1098.146078950364 1098.24539839671 1098.592575538001 1087.328277557906 448.0956715759013 1089.503304340344 292.999992201387
1466 0.005 7.33 1 1038.169904458918 964.7184124885109 965.0998129189035 1098.127831889359 1098.227291018623 1098.580952014472 1087.283721625855 448.1336605866977 1089.50131400558 292.999992088356
1467 0.005 7.335 1 1038.180778436574 964.7227201570528 965.1040938594144 1098.146074109553 1098.245394409142 1098.592572247507 1087.32851409426 448.1715670169283 1089.503320030906 292.9999922079786
1468 0.005 7.34 1 1038.173780481459 964.726938431933 965.1083402205669 1098.12783388224 1098.227292994331 1098.580953580206 1087.28395409822 448.2094406139685 1089.501338965962 292.9999920812761
1469 0.005 7.345 1 1038.184646666444 964.7312250823661 965.1126001421269 1098.146079346557 1098.245398598967 1098.592574227239 1087.328761581897 448.2472304554789 1089.503345509262 292.9999922047419
1470 0.005 7.350000000000001 1 1038.177640177272 964.7354224084368 965.1168255293227 1098.127833511719 1098.227292245473 1098.580953104192 1087.284195753829 448.2849876338304 1089.501356387034 292.9999920698218
1471 0.005 7.355 1 1038.188496420198 964.7396881424804 965.121064520051 1098.146078844293 1098.245398183239 1098.592574819739 1087.329000542904 448.3226590595817 1089.503372129209 292.9999922008664
1472 0.005 7.36 1 1038.181478862537 964.7438646801065 965.1252690704422 1098.127832461475 1098.227291790753 1098.580951037229 1087.28442461666 448.3602996529117 1089.501382637197 292.9999920639893
1473 0.005 7.365 1 1038.192330765616 964.7481097674423 965.1294873591277 1098.146083620185 1098.245401759458 1098.592576834113 1087.329246678865 448.3978552708138 1089.503400186916 292.9999921938409
1474 0.005 7.37 1 1038.185301626662 964.7522656533538 965.13367122737 1098.127835015631 1098.227293658621 1098.580952985136 1087.28466453732 448.4353806106678 1089.501406361089 292.9999920633951
1475 0.005 7.375 1 1038.196136923178 964.7564901078638 965.1378688729319 1098.146078757673 1098.245397719653 1098.592573996726 1087.329478452143 448.4728215363883 1089.503417113621 292.9999922028863
1476 0.005 7.38 1 1038.189101212526 964.7606255148527 965.1420322411885 1098.127837645344 1098.22729545559 1098.580953340428 1087.2848926237 448.5102331556694 1089.501433021174 292.9999920880005
1477 0.005 7.385 1 1038.199928662976 964.7648294754704 965.1462093403243 1098.14608136878 1098.245400229969 1098.592575101946 1087.329719911241 448.5475609088292 1089.503436982099 292.9999922072864
1478 0.005 7.390000000000001 1 1038.192885393166 964.7689445196012 965.1503523116486 1098.127838783855 1098.227295995878 1098.580953899347 1087.285130632489 448.5848589895362 1089.501451789247 292.9999920831575
1479 0.005 7.395 1 1038.203697435614 964.7731281344755 965.1545090668659 1098.146078910706 1098.245398207815 1098.592574207887 1087.32995355728 448.6220726091169 1089.503454270596 292.9999922024152
1480 0.005 7.4 1 1038.196650293711 964.777222908914 965.1586317308473 1098.127838868826 1098.227296005676 1098.580952968291 1087.285359666296 448.6592562482795 1089.501477496608 292.9999920715074
1481 0.005 7.405 1 1038.207459840953 964.7813864019056 965.1627683056746 1098.146085847977 1098.245403617517 1098.592577281812 1087.330194336098 448.6963552709569 1089.503487394614 292.9999921998293
1482 0.005 7.41 1 1038.20039361036 964.7854610192848 965.1668707940962 1098.12783747041 1098.227295175284 1098.580952962178 1087.285591733189 448.7334241239059 1089.501493968218 292.9999920634224
1483 0.005 7.415 1 1038.211194527204 964.7896044969182 965.1709873378683 1098.146084284865 1098.245401916799 1098.592576289121 1087.330424181071 448.7704082430185 1089.50351493503 292.9999921952567
1484 0.005 7.42 1 1038.204119024041 964.7936591341123 965.1750698189744 1098.127838908617 1098.227296572731 1098.580952311987 1087.285815072373 448.8073615371678 1089.501522856187 292.9999920607166
1485 0.005 7.425 1 1038.214913597241 964.7977827267465 965.1791664375988 1098.146086783708 1098.245404123192 1098.592577464222 1087.330663872988 448.8442322843412 1089.503535558778 292.9999922044304
1486 0.005 7.43 1 1038.207826733173 964.8018175255213 965.1832290722515 1098.127841071262 1098.22729766478 1098.580953972706 1087.286042923459 448.8810744854356 1089.501542008649 292.9999920866489
1487 0.005 7.435 1 1038.218611026596 964.8059211455384 965.1873056707091 1098.146083092126 1098.245401185368 1098.592575289604 1087.330891706395 448.9178347411028 1089.50354907677 292.9999922073043
1488 0.005 7.44 1 1038.211520162929 964.8099362562125 965.1913485846773 1098.127842079928 1098.227298409732 1098.580953493543 1087.28626679588 448.9545661471304 1089.501569263158 292.9999920840276
1489 0.005 7.445 1 1038.222297976397 964.8140202641539 965.1954055372794 1098.14608867261 1098.24540564928 1098.592577327623 1087.331131341658 448.9912147658654 1089.503571844735 292.9999922001423
1490 0.005 7.45 1 1038.215198378901 964.8180158246714 965.1994288658324 1098.127842779482 1098.227298823571 1098.580955059966 1087.286499190606 449.0278339927755 1089.501587779206 292.9999920732704
1491 0.005 7.455 1 1038.225964562014 964.8220803237334 965.2034662909502 1098.146086828022 1098.24540369838 1098.592576019113 1087.331355746822 449.0643709440485 1089.503596608409 292.9999921981
1492 0.005 7.46 1 1038.218851131678 964.826056364245 965.2074700858444 1098.127840899783 1098.22729797407 1098.580953051269 1087.286720179108 449.100876929907 1089.501609058999 292.9999920641476
1493 0.005 7.465 1 1038.229616596158 964.8301016760183 965.2114883129569 1098.146093190262 1098.245408642539 1098.592578934569 1087.331593876363 449.1373029644542 1089.503626904648 292.9999921954295
1494 0.005 7.47 1 1038.222490581922 964.8340583897657 965.215472749168 1098.127841326488 1098.227298073708 1098.580953720061 1087.286954700794 449.1736968963452 1089.501627591951 292.9999920593736
1495 0.005 7.475000000000001 1 1038.233242908833 964.8380844068854 965.2194716616275 1098.146088952676 1098.245405236795 1098.592576787303 1087.331813621245 449.2100120805112 1089.503646759106 292.9999922063419
1496 0.005 7.48 1 1038.226111463488 964.842022018409 965.2234369546777 1098.127844949957 1098.227300939069 1098.580954272548 1087.287181155631 449.2462969288199 1089.501654781525 292.999992084523
1497 0.005 7.485 1 1038.236857858946 964.8460288911144 965.2274166712351 1098.146091601955 1098.245407550242 1098.592577977918 1087.332047985074 449.2825030761638 1089.50366345725 292.9999922087085
1498 0.005 7.49 1 1038.229719532239 964.8499474602229 965.2313629045611 1098.127845806573 1098.227301059526 1098.580954984519 1087.28741378498 449.318678907032 1089.501675688264 292.9999920838409
1499 0.005 7.495 1 1038.240450981958 964.8539352235346 965.2353235434439 1098.146087909623 1098.245404624671 1098.592576318336 1087.332267224569 449.3547752424307 1089.50367877412 292.9999921994256
1500 0.005 7.5 1 1038.233310775789 964.8578348797993 965.2392508083165 1098.127848960988 1098.227303646307 1098.580955737714 1087.287637134119 449.390840061612 1089.501704239062 292.9999920751894
1501 0.005 7.505 1 1038.244034767017 964.8618037925902 965.2431925607199 1098.146093249332 1098.245408777998 1098.592578377463 1087.332498900666 449.4268266283971 1089.503705220391 292.9999921958101
1502 0.005 7.51 1 1038.236879498955 964.8656845715022 965.2471009390035 1098.127845615967 1098.227300873743 1098.580954119185 1087.287864249949 449.46278190263 1089.501717026453 292.9999920660849
1503 0.005 7.515000000000001 1 1038.247593503905 964.8696348884517 965.2510240272119 1098.146090671979 1098.24540646208 1098.592577260699 1087.332716716055 449.4986566219083 1089.503727246333 292.9999921948111
1504 0.005 7.52 1 1038.240433027043 964.8734969964252 965.254913706274 1098.127848685127 1098.227303894507 1098.580955269498 1087.288085594181 449.5345017985769 1089.50174499536 292.9999920590271
1505 0.005 7.525 1 1038.251142717005 964.877428740525 965.2588181891259 1098.146096686596 1098.245411459099 1098.59258006203 1087.332947396382 449.5702677718392 1089.503757394961 292.9999922078777
1506 0.005 7.53 1 1038.243967052575 964.8812722338569 965.2626892520357 1098.127848298005 1098.227302794527 1098.580954795321 1087.288312655363 449.6060055204991 1089.501761289329 292.9999920822565
1507 0.005 7.535 1 1038.254668235832 964.8851853514003 965.266575121454 1098.146091884582 1098.245407608922 1098.592577650076 1087.333165228014 449.641665987731 1089.50377089578 292.999992210579
1508 0.005 7.54 1 1038.247488717875 964.8890104048184 965.270427706311 1098.127850343039 1098.227304385349 1098.580954651155 1087.288530521644 449.6772963842933 1089.501783219166 292.999992082757
1509 0.005 7.545 1 1038.258181617144 964.892905136358 965.2742951588324 1098.146094884831 1098.245410339446 1098.592579175208 1087.33339037162 449.7128489029269 1089.50378938065 292.9999921995208
1510 0.005 7.55 1 1038.25099898976 964.8967119985266 965.2781295109398 1098.127853612664 1098.227306464658 1098.580957008651 1087.288760148397 449.7483715636159 1089.501806455524 292.9999920764367
1511 0.005 7.555 1 1038.261675981836 964.9005884832687 965.2819786959078 1098.146091153115 1098.245406801746 1098.592576564255 1087.333603634969 449.7838157017304 1089.503807317375 292.9999921936563
1512 0.005 7.56 1 1038.254486539072 964.9043770927306 965.2857947600495 1098.127853037811 1098.227307134653 1098.5809564177 1087.28897965843 449.8192304910751 1089.501831252463 292.9999920681083
1513 0.005 7.565 1 1038.265159521671 964.9082355515909 965.289625873964 1098.146098194602 1098.245412262917 1098.592579679636 1087.333829573971 449.8545659148613 1089.503837658467 292.9999921932327
1514 0.005 7.57 1 1038.257954599977 964.9120060471116 965.2934238066103 1098.127851137863 1098.227305312502 1098.580956057977 1087.289199742372 449.8898732735947 1089.501846761403 292.9999920596703
1515 0.005 7.575 1 1038.26862181925 964.9158464790469 965.2972368791611 1098.146096635362 1098.245410614418 1098.592578253791 1087.334046339688 449.9251014891144 1089.503861628873 292.9999922085063
1516 0.005 7.58 1 1038.261404902476 964.9195993111383 965.3010171868758 1098.127850976407 1098.227305297514 1098.580954571294 1087.289414277318 449.9603026132853 1089.501865245371 292.999992080483
1517 0.005 7.585 1 1038.272072891748 964.9234218201397 965.3048122893827 1098.146101713235 1098.245415206506 1098.592581635053 1087.334271519924 449.9954272870365 1089.50388151056 292.9999922123151
1518 0.005 7.59 1 1038.264846165586 964.9271567872991 965.3085747174148 1098.127852195882 1098.227305706233 1098.580955295015 1087.289636254992 450.0305234438571 1089.501884029084 292.9999920805776
1519 0.005 7.595 1 1038.275500035355 964.9309614611047 965.3123519638946 1098.146096349731 1098.245410580992 1098.592578177053 1087.33448174935 450.0655424994393 1089.503893777202 292.9999922007084
1520 0.005 7.600000000000001 1 1038.26827467546 964.9346785102879 965.3160963560445 1098.127857045555 1098.227309756002 1098.580958018116 1087.289849761047 450.1005320325049 1089.501914975852 292.999992076243
1521 0.005 7.605 1 1038.278917883943 964.9384655541087 965.319855962293 1098.146100933525 1098.245414341261 1098.592579671335 1087.334702545017 450.1354446 1089.503915587954 292.9999921927489
1522 0.005 7.61 1 1038.271680519227 964.9421649140319 965.3235826745704 1098.127853540675 1098.227306766326 1098.580955873894 1087.290065606586 450.1703280733173 1089.501930832093 292.9999920698431
1523 0.005 7.615 1 1038.282313443492 964.9459344143509 965.3273247067455 1098.146098850212 1098.245412459626 1098.592578760826 1087.334911938434 450.2051329829125 1089.503936909053 292.9999921909384
1524 0.005 7.62 1 1038.27507064319 964.9496162794073 965.3310339069286 1098.127855305332 1098.227308687711 1098.580957079471 1087.290275246576 450.2399103078706 1089.501955962296 292.9999920613612
1525 0.005 7.625 1 1038.285700050372 964.9533683872733 965.3347585216993 1098.146104863078 1098.245417121963 1098.592581049495 1087.33513036349 450.2746106451755 1089.503963307819 292.9999922077964
1526 0.005 7.63 1 1038.278443077365 964.9570331427599 965.3384506509956 1098.127854429722 1098.227307447924 1098.580955595671 1087.29049478711 450.3092842361243 1089.501967512223 292.9999920800328
1527 0.005 7.635 1 1038.28906547527 964.9607677956261 965.3421578117161 1098.146100669924 1098.245413956191 1098.592580079923 1087.335337662634 450.343882882494 1089.503978040349 292.9999922140059
1528 0.005 7.640000000000001 1 1038.281804566594 964.9644152697676 965.3458326196541 1098.127857811635 1098.227310147953 1098.58095673036 1087.290706510478 450.3784528269098 1089.501990985074 292.9999920782193
1529 0.005 7.645 1 1038.292419122288 964.9681326915284 965.3495225165207 1098.146103548436 1098.245416404211 1098.592580890059 1087.335553878925 450.412947507178 1089.503997093168 292.9999922025138
1530 0.005 7.65 1 1038.285151267381 964.971762988209 965.3531801281623 1098.127859089822 1098.227310543395 1098.580957136158 1087.290922073556 450.4474134035181 1089.502010948389 292.9999920754496
1531 0.005 7.655 1 1038.295752749945 964.9754632426542 965.3568528437772 1098.146099372397 1098.245413076186 1098.592578883472 1087.335757779344 450.4818035724783 1089.504012206733 292.9999921928263
1532 0.005 7.66 1 1038.28848298351 964.9790762445712 965.3604930607493 1098.127861420353 1098.227313055032 1098.580958420718 1087.291129477749 450.516166142236 1089.50203999767 292.9999920712405
1533 0.005 7.665 1 1038.299074002074 964.9827595858974 965.3641488422575 1098.146105602267 1098.245417721929 1098.592581295044 1087.335964976506 450.5504500746819 1089.504039194551 292.9999921888121
1534 0.005 7.67 1 1038.291792774593 964.9863556111817 965.3677720880185 1098.127858291725 1098.227310068246 1098.580956498602 1087.291337812174 450.5847085608736 1089.502056630577 292.9999920634585
1535 0.005 7.675 1 1038.302376985349 964.9900220512122 965.3714109571504 1098.146104097857 1098.245416174172 1098.592579997879 1087.336167714105 450.6188897261127 1089.504059261282 292.9999922064765
1536 0.005 7.68 1 1038.295086738526 964.9936014881351 965.3750176556867 1098.127860309092 1098.227312264637 1098.580957811601 1087.291545578041 450.6530463939322 1089.502072833551 292.9999920804538
1537 0.005 7.685 1 1038.305674305689 964.9972510909774 965.3786396695465 1098.146108994044 1098.245420011497 1098.592582059991 1087.336387600217 450.6871280333748 1089.504083483829 292.9999922147517
1538 0.005 7.69 1 1038.298369361852 965.0008137429012 965.3822295616285 1098.127858103164 1098.227309926689 1098.580955909722 1087.291753846135 450.7211831527767 1089.502085986254 292.9999920765634
1539 0.005 7.695 1 1038.308947668527 965.0044466529322 965.3858348487609 1098.146106244784 1098.245417956921 1098.592581502819 1087.336586472763 450.7551637005768 1089.504098993291 292.9999922042652
1540 0.005 7.7 1 1038.30164017572 965.0079926855393 965.3894080936885 1098.127862282131 1098.227313572213 1098.580957965327 1087.291958215367 450.7891167635389 1089.502111812313 292.9999920735636
1541 0.005 7.705 1 1038.312211580653 965.0116090217768 965.3929967771188 1098.146109190218 1098.245420292286 1098.592581873663 1087.336798814561 450.8229938745577 1089.504119011362 292.9999921938887
1542 0.005 7.71 1 1038.304897750574 965.0151382837086 965.3965531683241 1098.127862547679 1098.227313413311 1098.580958422195 1087.292167545803 450.8568448283726 1089.502134285438 292.9999920712318
1543 0.005 7.715 1 1038.315452172198 965.0187381927799 965.4001254156527 1098.146105068643 1098.24541655605 1098.592579131246 1087.336995913831 450.890617080709 1089.504137460419 292.9999921878607
1544 0.005 7.72 1 1038.308136228545 965.0222510581153 965.4036653877532 1098.127864607505 1098.22731572329 1098.580959406087 1087.292368839634 450.9243647890578 1089.502161005751 292.9999920652058
1545 0.005 7.725000000000001 1 1038.318686549655 965.0258346469175 965.4072212962274 1098.146111225605 1098.245421547381 1098.592582186817 1087.337206266821 450.9580363487376 1089.504161894035 292.9999922042207
1546 0.005 7.73 1 1038.311356315075 965.0293314749961 965.4107452779525 1098.127862703993 1098.227313558524 1098.58095806082 1087.292576927945 450.9916844872533 1089.502171212477 292.9999920821371
1547 0.005 7.735 1 1038.321901390535 965.0328987193974 965.4142848340306 1098.14610768997 1098.245418517756 1098.592580010338 1087.337404106037 451.0252583221986 1089.504177634053 292.9999922143458
1548 0.005 7.74 1 1038.31456468164 965.0363793210718 965.4177925595137 1098.127864886578 1098.227315736856 1098.580958869296 1087.292780791613 451.0588068969461 1089.502189025074 292.999992075869
1549 0.005 7.745 1 1038.325110381615 965.0399303877201 965.4213159055728 1098.146113362794 1098.245423217158 1098.592583588375 1087.33761470635 451.0922806403303 1089.504202279508 292.9999922059873
1550 0.005 7.75 1 1038.317760585787 965.0433948719167 965.424807498924 1098.127863498365 1098.227313699003 1098.580956876581 1087.292984865249 451.1257293713043 1089.502204383916 292.9999920710962
1551 0.005 7.755 1 1038.328292830616 965.0469298501334 965.4283147424363 1098.146109007436 1098.245420046256 1098.592581831526 1087.337805581697 451.1591022648745 1089.504215021992 292.9999921957014
1552 0.005 7.76 1 1038.320945733636 965.050378116748 965.4317900201861 1098.127868608027 1098.227318194146 1098.580959579966 1087.293185021177 451.1924503168799 1089.502234783727 292.9999920703187
1553 0.005 7.765000000000001 1 1038.331465422556 965.0538972208116 965.4352813719397 1098.146111806592 1098.245422165177 1098.592582110647 1087.338010457626 451.2257189088141 1089.504234976329 292.9999921875991
1554 0.005 7.77 1 1038.324111591445 965.0573296085645 965.4387407542492 1098.127868618096 1098.227317667824 1098.580959623253 1087.293389512651 451.2589638245699 1089.502257356761 292.9999920669397
1555 0.005 7.775 1 1038.334619984553 965.0608328840532 965.4422162572861 1098.146108431146 1098.245419246715 1098.592580065429 1087.338208911592 451.2921318246136 1089.504254080441 292.9999922020152
1556 0.005 7.78 1 1038.327256296236 965.0642496906498 965.4456601363139 1098.127869774488 1098.227319113032 1098.580959924831 1087.293581389386 451.325277542551 1089.502275321684 292.9999920840671
1557 0.005 7.785 1 1038.337769780919 965.0677372030665 965.449119847781 1098.14611530695 1098.24542478745 1098.592583928837 1087.338417558203 451.3583493657339 1089.504276264658 292.9999922130124
1558 0.005 7.79 1 1038.330390845425 965.0711382650682 965.4525479705829 1098.12786603172 1098.227315536096 1098.580957408532 1087.293779877778 451.3913985245199 1089.502283183168 292.9999920759847
1559 0.005 7.795 1 1038.340898400237 965.0746101234677 965.4559919928387 1098.146111925259 1098.245421765527 1098.592581688418 1087.338613136511 451.4243737944983 1089.504292020455 292.9999922069402
1560 0.005 7.8 1 1038.33351555263 965.0779955857195 965.4594044872752 1098.127870510034 1098.227319790129 1098.580960155981 1087.293977409088 451.4573260670642 1089.502306549354 292.9999920690939
1561 0.005 7.805000000000001 1 1038.344018546847 965.0814519066495 965.4628329460345 1098.146116015866 1098.245425019041 1098.592583270266 1087.338815095565 451.4902044528819 1089.504313718656 292.9999921974955
1562 0.005 7.81 1 1038.33663088828 965.0848215940247 965.4662296221218 1098.127870488568 1098.227318972868 1098.580959880884 1087.294180024868 451.5230580033756 1089.502326881122 292.9999920688228
1563 0.005 7.815 1 1038.347112327002 965.0882624042221 965.4696425475553 1098.146111888374 1098.245421893294 1098.592580968547 1087.338998514809 451.5558393755332 1089.504327673445 292.9999921885156
1564 0.005 7.82 1 1038.339725996009 965.0916167268623 965.4730238325573 1098.127874221221 1098.227322346218 1098.580962083 1087.294374239462 451.5885943128287 1089.502355692759 292.9999920672004
1565 0.005 7.825 1 1038.350201998467 965.0950422893943 965.4764214915172 1098.146115832753 1098.245424733465 1098.592581530585 1087.339204290684 451.6212784505847 1089.504350662006 292.9999922008674
1566 0.005 7.83 1 1038.342806114038 965.0983816108367 965.4797877963127 1098.127868900195 1098.227318484206 1098.580960009968 1087.29456235871 451.6539372243457 1089.502359051913 292.9999920865787
1567 0.005 7.835 1 1038.353291698777 965.1017919382081 965.483170216 1098.146113072246 1098.245422400215 1098.592580584976 1087.339390898353 451.6865278856541 1089.504358485492 292.9999922118652
1568 0.005 7.84 1 1038.345897086229 965.1051161051864 965.4865213444552 1098.127871373241 1098.22732073507 1098.580960766554 1087.29475735066 451.7190923255145 1089.502372843748 292.9999920787991
1569 0.005 7.845 1 1038.356380958269 965.1085113545889 965.4898886465066 1098.146119037118 1098.245426973699 1098.592583357284 1087.339595313721 451.7515869768647 1089.504380379886 292.9999922079204
1570 0.005 7.850000000000001 1 1038.348966220635 965.1118201559545 965.4932243663778 1098.127868044083 1098.227317524258 1098.580958515165 1087.294952927058 451.7840534394985 1089.502381460452 292.9999920698325
1571 0.005 7.855 1 1038.35943450538 965.1152003449926 965.4965766015745 1098.146115581314 1098.245424383433 1098.59258217978 1087.33978126212 451.8164521727292 1089.504394314807 292.9999922004515
1572 0.005 7.86 1 1038.352021389808 965.1184940947825 965.4998972143366 1098.127875529261 1098.227323183836 1098.580961754419 1087.295152417092 451.8488195244472 1089.502410655906 292.9999920678658
1573 0.005 7.865 1 1038.36246750009 965.1218593601467 965.5032345088327 1098.146118637841 1098.24542681895 1098.592583044983 1087.339981799528 451.8811183571186 1089.504414303091 292.9999921910746
1574 0.005 7.87 1 1038.355039950962 965.1251382025954 965.5065402213911 1098.127874483978 1098.227321894107 1098.580960739554 1087.295345015332 451.913387644156 1089.502431509048 292.9999920671694
1575 0.005 7.875 1 1038.365469553868 965.1284885541762 965.5098626048399 1098.146115531917 1098.245424587785 1098.592581798884 1087.340168168397 451.9455930349752 1089.504428280972 292.9999922005507
1576 0.005 7.88 1 1038.358030955086 965.1317528825836 965.5131538605162 1098.127875849962 1098.227323805368 1098.58096174563 1087.295531458548 451.9777677891736 1089.502450839718 292.9999920871921
1577 0.005 7.885 1 1038.368462838559 965.135088408019 965.5164614099539 1098.146118287015 1098.245426710302 1098.592582120167 1087.340362092613 452.0098783553252 1089.504447071964 292.9999922079903
1578 0.005 7.890000000000001 1 1038.361015696548 965.1383379396095 965.5197378541052 1098.127873242998 1098.227321425628 1098.58096099764 1087.295723408048 452.0419573769375 1089.502461991723 292.9999920785731
1579 0.005 7.895 1 1038.371443118057 965.1416587136947 965.523030635133 1098.146116894622 1098.245425348844 1098.592581695611 1087.340545880527 452.0739724052009 1089.50446588312 292.9999922044543
1580 0.005 7.9 1 1038.363991795667 965.1448933084142 965.526292085426 1098.127875512429 1098.227323705697 1098.580961255907 1087.295907825946 452.1059563361412 1089.50248016001 292.9999920672341
1581 0.005 7.905 1 1038.374421823289 965.1481995031088 965.5295702588934 1098.146122796038 1098.245430180025 1098.592584855055 1087.340741178183 452.1378766540348 1089.504492662448 292.9999921988828
1582 0.005 7.91 1 1038.366968597246 965.1514194996232 965.5328170421781 1098.127875862874 1098.227322629572 1098.580960361218 1087.296106056273 452.1697656830582 1089.502497415134 292.9999920633203
1583 0.005 7.915 1 1038.377383611526 965.1547112027334 965.5360807038817 1098.146119771325 1098.245427712867 1098.592583629083 1087.340926151755 452.2015898060495 1089.504508471672 292.999992190746
1584 0.005 7.92 1 1038.369929012207 965.1579167755714 965.5393130525167 1098.127879588493 1098.227325894504 1098.580962196606 1087.296288014759 452.2333844957685 1089.502526385143 292.9999920638743
1585 0.005 7.925 1 1038.380337335123 965.1611940799595 965.542562307039 1098.146121906444 1098.245429345688 1098.592583181306 1087.341114718173 452.26511581247 1089.504526427542 292.99999219988
1586 0.005 7.930000000000001 1 1038.372868269833 965.1643853144767 965.545780361644 1098.127877500456 1098.227324722273 1098.580962191894 1087.296473588234 452.2968188038776 1089.502537319802 292.9999920868679
1587 0.005 7.935 1 1038.383276907037 965.1676482391509 965.5490152399108 1098.146119209812 1098.245427151793 1098.592582031748 1087.341301538863 452.3284591341737 1089.504537192519 292.9999922062374
1588 0.005 7.94 1 1038.375803633121 965.1708250803761 965.5522188512052 1098.127878728241 1098.227326000313 1098.580962572171 1087.29665579687 452.3600692427577 1089.50255617948 292.9999920805434
1589 0.005 7.945 1 1038.386210638327 965.1740737980978 965.5554394965491 1098.146123774705 1098.245430280331 1098.592583220158 1087.341491616318 452.3916157386972 1089.504558804801 292.9999922027622
1590 0.005 7.95 1 1038.378724402517 965.17723640674 965.5586288681535 1098.127875461429 1098.227323085378 1098.580960835567 1087.296842909404 452.4231316391975 1089.502562901816 292.9999920692763
1591 0.005 7.955 1 1038.389126473891 965.1804709659588 965.5618353416519 1098.1461238266 1098.245430475001 1098.592584364416 1087.341675281715 452.4545835821105 1089.504577703492 292.9999921995938
1592 0.005 7.96 1 1038.381643596495 965.1836195318954 965.5650106309187 1098.127880933547 1098.227327237439 1098.580962703257 1087.29703254074 452.4860050390988 1089.502592112641 292.999992063446
1593 0.005 7.965 1 1038.392029515381 965.1868400467941 965.5682030262486 1098.146125915164 1098.245431823058 1098.592583912079 1087.341860633952 452.5173615606754 1089.504600890548 292.9999921935551
1594 0.005 7.97 1 1038.384541510592 965.1899745777857 965.5713642693702 1098.12788160191 1098.227327657083 1098.580963632471 1087.297218856115 452.5486930274176 1089.502608935808 292.9999920626685
1595 0.005 7.975000000000001 1 1038.394912601711 965.1931810834362 965.5745426555977 1098.146122370543 1098.245429211804 1098.592582592848 1087.342036997695 452.5799574719949 1089.504614658916 292.9999922024126
1596 0.005 7.98 1 1038.387425259393 965.1963021245352 965.5776904650087 1098.127884906529 1098.227330108579 1098.580963937413 1087.29740356268 452.6111956194436 1089.502632924958 292.9999920874892
1597 0.005 7.985 1 1038.397788599549 965.199494694064 965.5808549232288 1098.146124913853 1098.245431502648 1098.592583620709 1087.342225107867 452.6423700227241 1089.50462781792 292.9999922068607
1598 0.005 7.99 1 1038.390294379627 965.2026018370332 965.583988814646 1098.127883443131 1098.227328335614 1098.580963418518 1087.297589447827 452.6735168952148 1089.502646207407 292.9999920835666
1599 0.005 7.995 1 1038.400647746741 965.2057805333127 965.5871393874895 1098.146122917311 1098.245429794051 1098.592582834853 1087.34240192832 452.7045988874311 1089.504640139053 292.9999922015433
1600 0.005 8 1 1038.393149266119 965.2088739553761 965.5902595091034 1098.127886059805 1098.227331032828 1098.580964578616 1087.297767593524 452.7356530887005 1089.502666420028 292.999992072494
1601 0.005 8.005000000000001 1 1038.403495039928 965.2120390159731 965.593396434584 1098.146127268045 1098.245433151167 1098.592584385225 1087.342584245884 452.7666435877878 1089.504664623912 292.999992199869
1602 0.005 8.01 1 1038.395986771159 965.2151182541596 965.5965022864877 1098.127883010013 1098.227328364942 1098.580963164414 1087.297947077471 452.7976066746654 1089.502674311872 292.9999920643954
1603 0.005 8.015000000000001 1 1038.406341818287 965.2182696845229 965.5996255864138 1098.146126737525 1098.245432245006 1098.592584234801 1087.342768324409 452.828507227641 1089.504687269368 292.9999921954963
1604 0.005 8.02 1 1038.398820388378 965.2213353260679 965.6027178330934 1098.127884617493 1098.227329894827 1098.580962665255 1087.298121755219 452.8593789369195 1089.502698776641 292.999992061341
1605 0.005 8.025 1 1038.409169926862 965.2244732137081 965.6058275804425 1098.146130498537 1098.245435580751 1098.592586536055 1087.342952300158 452.890187502902 1089.504708154016 292.9999922048473
1606 0.005 8.029999999999999 1 1038.401643172348 965.227525702495 965.6089067398884 1098.127885742858 1098.227330042369 1098.580962974338 1087.298309984027 452.9209698248285 1089.502711790703 292.999992086702
1607 0.005 8.035 1 1038.411972522685 965.2306498501498 965.6120026927572 1098.146124464251 1098.245430775398 1098.592583014648 1087.343119736451 452.9516894450394 1089.50471220658 292.9999922077712
1608 0.005 8.040000000000001 1 1038.404453464894 965.2336889153792 965.6150684070915 1098.127889822866 1098.227333828372 1098.580965903948 1087.298486081624 452.98238233886 1089.502735814177 292.999992084418
1609 0.005 8.045 1 1038.414786413698 965.2367999034212 965.618151203547 1098.146131267804 1098.245435461219 1098.592584951145 1087.343311652852 453.0130111607757 1089.504734030568 292.9999922001417
1610 0.005 8.050000000000001 1 1038.407251407059 965.2398255848743 965.6212035152403 1098.127886687802 1098.227331041995 1098.580964114465 1087.298665528732 453.0436145445929 1089.502747162882 292.999992074044
1611 0.005 8.055 1 1038.417570884214 965.2429230114255 965.6242727190426 1098.146127832339 1098.245433035103 1098.592583621088 1087.343478235509 453.0741533929234 1089.50474906448 292.9999921973685
1612 0.005 8.06 1 1038.410030620753 965.2459350276705 965.6273112868097 1098.12788668553 1098.227331666389 1098.58096436102 1087.29883209999 453.1046661514904 1089.502764898235 292.9999920647529
1613 0.005 8.065 1 1038.420344266419 965.2490158316273 965.630363860972 1098.14613865882 1098.245443676889 1098.592590263164 1087.343572479172 453.1351408513621 1089.504774293226 292.9999921950692
1614 0.005 8.07 1 1038.412796504175 965.2520183496057 965.6333930674325 1098.127875828661 1098.227320877883 1098.580956971944 1087.299101705294 453.1655682314816 1089.502773325007 292.9999920585191
1615 0.005 8.074999999999999 1 1038.423100652613 965.2550858407135 965.6364323409977 1098.146134277672 1098.245440535519 1098.592588675316 1087.343740613164 453.1959343959655 1089.504785339594 292.9999922060334
1616 0.005 8.08 1 1038.41555123358 965.2580751985529 965.6394484079279 1098.127878802791 1098.227323671677 1098.580958896335 1087.299271491128 453.2262671076268 1089.502792091896 292.9999920823399
1617 0.005 8.085000000000001 1 1038.425857288462 965.2611295625777 965.6424745254955 1098.146138450447 1098.245444006782 1098.592590099419 1087.343925820345 453.2565450545117 1089.504800574392 292.9999922083831
1618 0.005 8.09 1 1038.418300338056 965.2641057679964 965.6454774426489 1098.127878755876 1098.227322878333 1098.580958177571 1087.299451219118 453.2867891066471 1089.502807140457 292.9999920820118
1619 0.005 8.095000000000001 1 1038.428593799136 965.267146971583 965.6484904118012 1098.146134064818 1098.245440633452 1098.592588377323 1087.344092106428 453.3169791878408 1089.504810085829 292.9999921986832
1620 0.005 8.1 1 1038.421046136122 965.2701063029084 965.6514763312175 1098.127892586912 1098.227335395798 1098.580966454853 1087.299536233499 453.3471135521501 1089.502837253513 292.9999920750477
1621 0.005 8.105 1 1038.431335420006 965.2731381058242 965.6544799444096 1098.146134455796 1098.245438152192 1098.59258551891 1087.344358177114 453.3771999196054 1089.504835623072 292.9999921947598
1622 0.005 8.109999999999999 1 1038.423765156309 965.2760844781025 965.6574528625633 1098.127888867539 1098.227332491007 1098.580963880649 1087.299710652403 453.4072664617862 1089.502845575248 292.9999920663641
1623 0.005 8.115 1 1038.434050624481 965.2791033931092 965.660443502133 1098.146133010221 1098.245436929901 1098.592585595179 1087.344528708214 453.4372710708088 1089.504853370628 292.9999921935404
1624 0.005 8.120000000000001 1 1038.426475417717 965.2820369899376 965.6634036162403 1098.127890630157 1098.227334315922 1098.580964623493 1087.29988082629 453.4672516599492 1089.502864552164 292.99999205884
1625 0.005 8.125 1 1038.436758855088 965.2850431774423 965.6663815004941 1098.146136275819 1098.245439399989 1098.592586456342 1087.344704028534 453.4971694742598 1089.504876371601 292.9999922070172
1626 0.005 8.130000000000001 1 1038.429177882502 965.287964058864 965.6693288786212 1098.127891523979 1098.22733451659 1098.580964738835 1087.300058677541 453.527063367638 1089.502878737084 292.999992081018
1627 0.005 8.135 1 1038.439446950241 965.2909575536013 965.6722941114907 1098.146131844613 1098.245436164028 1098.592584916036 1087.34486807748 453.5568951533788 1089.504883070529 292.9999922103743
1628 0.005 8.140000000000001 1 1038.431868394921 965.2938658000168 965.6752288372026 1098.127895162305 1098.227337550357 1098.580966073108 1087.300228392268 453.5867020938051 1089.502899484093 292.9999920818634
1629 0.005 8.145 1 1038.442132585328 965.29684669111 965.678181445287 1098.146135292439 1098.245438996787 1098.592586276907 1087.345045825236 453.6164458565509 1089.504897645921 292.9999921992013
1630 0.005 8.15 1 1038.434548004991 965.2997423603499 965.6811035663856 1098.127893626498 1098.227335595665 1098.58096509608 1087.300399773572 453.6461679732832 1089.502914448524 292.9999920764433
1631 0.005 8.154999999999999 1 1038.444802308027 965.3027106870223 965.6840436019326 1098.146132173616 1098.245436413514 1098.592584455404 1087.345208721978 453.6758244567645 1089.50491183298 292.9999921932057
1632 0.005 8.16 1 1038.437212943842 965.3055938721388 965.6869532348143 1098.127895610797 1098.227338048666 1098.580966778206 1087.300565692284 453.7054610199025 1089.502936644241 292.9999920686521
1633 0.005 8.165000000000001 1 1038.447469799593 965.3085497428298 965.6898807475173 1098.146138294511 1098.245440768625 1098.592586358865 1087.345387730795 453.7350303309739 1089.504935208204 292.9999921923039
1634 0.005 8.17 1 1038.439865527715 965.3114204858562 965.6927779420497 1098.127892068957 1098.227335025563 1098.580964927873 1087.30073366942 453.764579167996 1089.502945432183 292.9999920602335
1635 0.005 8.175000000000001 1 1038.450118185321 965.314363980664 965.6956930747752 1098.146137091045 1098.245439761811 1098.592586024987 1087.345550425972 453.7940621490699 1089.504953659208 292.999992207626
1636 0.005 8.18 1 1038.442509918782 965.3172223709614 965.6985779007616 1098.127894261802 1098.227336939247 1098.580965614664 1087.300900621209 453.8235264096432 1089.502960870337 292.9999920801241
1637 0.005 8.185 1 1038.452757315538 965.3201536009418 965.7014807855724 1098.146140202824 1098.24544220767 1098.592587263944 1087.345722773926 453.8529256652292 1089.504967308838 292.9999922123201
1638 0.005 8.19 1 1038.445144055725 965.3229997419933 965.7043533469507 1098.127894418892 1098.227336663198 1098.58096519741 1087.301071585847 453.8823049982632 1089.502974012034 292.9999920799382
1639 0.005 8.195 1 1038.455380450629 965.3259186596696 965.7072439256896 1098.146136021046 1098.245439131957 1098.592585543513 1087.345883894817 453.9116198420301 1089.504976464872 292.9999922005786
1640 0.005 8.199999999999999 1 1038.447768821343 965.3287526152114 965.7101042807301 1098.127898186524 1098.227339772764 1098.58096758542 1087.301237236558 453.9409157477633 1089.502998577598 292.9999920760775
1641 0.005 8.205 1 1038.457998160931 965.3316593706942 965.7129826824037 1098.14613940252 1098.245441726647 1098.592586044496 1087.346054479337 453.9701424310383 1089.504993080557 292.9999921923401
1642 0.005 8.210000000000001 1 1038.450377186133 965.3344812594398 965.7158309504428 1098.127895752285 1098.227337623162 1098.580966213954 1087.301403401827 453.9993523066271 1089.503012493392 292.9999920703132
1643 0.005 8.215 1 1038.460602613307 965.3373759051595 965.7186972005962 1098.146138476983 1098.245440898765 1098.592586007789 1087.346216994191 454.0284905733321 1089.505010293808 292.9999921897725
1644 0.005 8.220000000000001 1 1038.452975336903 965.3401856453128 965.7215333362107 1098.127897159717 1098.227339200152 1098.580966794164 1087.301565366926 454.057614594714 1089.503032376316 292.999992061915
1645 0.005 8.225 1 1038.463188836669 965.3430648141244 965.7243841041752 1098.146146808692 1098.245449593565 1098.592591218506 1087.346296221848 454.0867000489452 1089.505031877278 292.9999922072263
1646 0.005 8.23 1 1038.455563391007 965.3458625346133 965.7272082519339 1098.127896443037 1098.227337466401 1098.580965522264 1087.30173662823 454.1157224323316 1089.503038296021 292.9999920798965
1647 0.005 8.234999999999999 1 1038.465773974357 965.3487332548602 965.7300505442037 1098.146139403163 1098.245441558998 1098.59258668036 1087.346541519886 454.144689374739 1089.50504342399 292.9999922143168
1648 0.005 8.24 1 1038.45814196885 965.3515190580933 965.7328627366953 1098.127899406119 1098.227340546237 1098.580966526911 1087.301899592459 454.1736451514549 1089.50305654246 292.9999920776967
1649 0.005 8.245000000000001 1 1038.468349424284 965.3543779024016 965.7356931441528 1098.146141960557 1098.245443789759 1098.592587870756 1087.346711221813 454.2025345083511 1089.505058467092 292.9999922026366
1650 0.005 8.25 1 1038.460711153876 965.3571518626675 965.7384935357283 1098.127899456413 1098.227339924812 1098.580966167034 1087.302066682644 454.2314091110031 1089.503071756716 292.9999920748989
1651 0.005 8.255000000000001 1 1038.470903946457 965.3599953437888 965.7413085300564 1098.146143511078 1098.245447449262 1098.592590732623 1087.346784807646 454.2602449707781 1089.505070352976 292.9999921929835
1652 0.005 8.26 1 1038.46325908497 965.3627612319259 965.7441009673782 1098.127894848996 1098.227335154664 1098.580963076852 1087.30230817912 454.2890337312286 1089.503094593795 292.9999920711479
1653 0.005 8.265000000000001 1 1038.473447507913 965.3655927892928 965.7469040363663 1098.146145491965 1098.245449175949 1098.592590840297 1087.346945997323 454.3177666739187 1089.50508709086 292.9999921884547
1654 0.005 8.27 1 1038.465801476506 965.3683468482772 965.7496846434964 1098.127893052127 1098.227333681204 1098.580962371281 1087.302477351419 454.3464658012718 1089.503103455995 292.9999920633035
1655 0.005 8.275 1 1038.475986049333 965.3711666152384 965.752475916246 1098.146144619047 1098.245448272209 1098.592590268481 1087.347105655609 454.3751134672958 1089.505104046091 292.9999922056833
1656 0.005 8.279999999999999 1 1038.468330728349 965.3739089201824 965.7552448054715 1098.127891878746 1098.227332985953 1098.580961437672 1087.302630712949 454.4037316176074 1089.503115179695 292.9999920797712
1657 0.005 8.285 1 1038.478525630979 965.3767170653019 965.7580244121124 1098.146150505773 1098.245452954166 1098.59259331396 1087.347275888322 454.4322967529494 1089.505124579945 292.9999922143674
1658 0.005 8.290000000000001 1 1038.470854332655 965.3794477174145 965.760781655978 1098.12789121029 1098.227332063264 1098.580960666563 1087.302794985533 454.4608320802297 1089.503122744872 292.99999207537
1659 0.005 8.295 1 1038.481044523123 965.3822441878028 965.7635495881992 1098.146148111902 1098.245451106584 1098.592592374128 1087.347434804117 454.4893154262498 1089.505137195618 292.9999922044585
1660 0.005 8.300000000000001 1 1038.473369791291 965.3849632288953 965.7662952092145 1098.12789288757 1098.227333499739 1098.580961336118 1087.302950367515 454.5177684552947 1089.503143988562 292.9999920721266
1661 0.005 8.305 1 1038.48355555185 965.3877481300785 965.7690515614383 1098.146150867344 1098.245453340357 1098.592593240715 1087.347599702501 454.5461668097828 1089.505152657519 292.9999921939239
1662 0.005 8.31 1 1038.475877322206 965.3904555600582 965.7717855125144 1098.127894810709 1098.227334893737 1098.580962467537 1087.303115525608 454.5745385203833 1089.503162209691 292.9999920706928
1663 0.005 8.315 1 1038.486059683705 965.3932324377513 965.7745338231612 1098.146143514469 1098.245444890021 1098.592587007951 1087.347841806117 454.6028290382529 1089.505164253442 292.9999921867607
1664 0.005 8.32 1 1038.478381030368 965.3959247309268 965.7772525036852 1098.127903421176 1098.227343805224 1098.580968506157 1087.303186774889 454.6311156958497 1089.503186646444 292.9999920657659
1665 0.005 8.324999999999999 1 1038.488557314098 965.3986903000057 965.7799895105086 1098.146147936132 1098.245447897668 1098.592588100507 1087.348002554829 454.6593433539348 1089.505182283313 292.9999922028236
1666 0.005 8.33 1 1038.480871800331 965.4013713996853 965.7826969372315 1098.127902631702 1098.227342599198 1098.580967421948 1087.303352063979 454.6875541961583 1089.503193705789 292.9999920825722
1667 0.005 8.335000000000001 1 1038.491034722492 965.4041257679839 965.7854227854061 1098.14614554142 1098.245446019426 1098.59258763154 1087.348157543438 454.7157042558326 1089.505194480184 292.9999922138099
1668 0.005 8.34 1 1038.483345686211 965.4067956685274 965.7881189894675 1098.127902838636 1098.227342929763 1098.580966976868 1087.303506740247 454.7438384970611 1089.503206671286 292.9999920758586
1669 0.005 8.345000000000001 1 1038.493507757272 965.4095388835054 965.7908336597317 1098.146149424918 1098.245449164389 1098.592589426694 1087.348318318501 454.7719072901139 1089.505213815025 292.9999922061536
1670 0.005 8.35 1 1038.485810337635 965.4121976167505 965.7935186845737 1098.127903524335 1098.227343052809 1098.580967048905 1087.303668313646 454.7999603288791 1089.503219121963 292.9999920707979
1671 0.005 8.355 1 1038.495961595038 965.4149296820473 965.7962221968972 1098.14614572241 1098.245446369679 1098.592588146435 1087.348469737327 454.827947549241 1089.505223599349 292.9999921958611
1672 0.005 8.359999999999999 1 1038.488260197528 965.4175772450723 965.7988960775701 1098.127906655951 1098.227345874491 1098.580968329048 1087.303820288566 454.8559187375193 1089.503242726897 292.9999920705301
1673 0.005 8.365 1 1038.498410861623 965.4202982430069 965.8015884441832 1098.146148484686 1098.245448480024 1098.592588510075 1087.34863233234 454.8838239296217 1089.505240188483 292.99999218686
1674 0.005 8.370000000000001 1 1038.490702316825 965.4229347945109 965.8042513100303 1098.127907105358 1098.227345860418 1098.580968856538 1087.303982017701 454.9117133137638 1089.503259592165 292.9999920671722
1675 0.005 8.375 1 1038.500841460053 965.4256447463569 965.8069326376402 1098.146144884277 1098.245445544135 1098.592586729552 1087.348781357056 454.9395397129226 1089.505253578563 292.9999922005034
1676 0.005 8.380000000000001 1 1038.493134064272 965.4282703817671 965.8095845601955 1098.127907242286 1098.227345920555 1098.580967992736 1087.304135589192 454.9673497203369 1089.503274212611 292.9999920841823
1677 0.005 8.385 1 1038.503266207178 965.4309694805787 965.8122550747759 1098.146149825345 1098.245449555297 1098.592589084353 1087.348940657257 454.9950978939586 1089.50526961573 292.9999922118483
1678 0.005 8.390000000000001 1 1038.495553556403 965.4335841908683 965.8148960552862 1098.127906919154 1098.227345689666 1098.58096838303 1087.304293894393 455.0228288056398 1089.503281164638 292.9999920759539
1679 0.005 8.395 1 1038.505682682589 965.4362724352022 965.8175557085535 1098.146148235796 1098.245448032311 1098.592588425703 1087.349091751286 455.050495268354 1089.505283956051 292.9999922061695
1680 0.005 8.4 1 1038.497965542019 965.4388762679192 965.8201858075045 1098.127907827869 1098.227346541527 1098.580968105966 1087.304443583298 455.0781449636735 1089.503298272502 292.9999920686049
1681 0.005 8.404999999999999 1 1038.508093110593 965.4415537023042 965.8228346448352 1098.146151308048 1098.245450585829 1098.592589736501 1087.349250320079 455.1057312345939 1089.50530022414 292.9999921970034
1682 0.005 8.41 1 1038.500365069239 965.4441466994676 965.8254539313133 1098.127907282548 1098.227345999761 1098.580967965705 1087.304596130786 455.1332995240079 1089.503311853118 292.9999920681746
1683 0.005 8.415000000000001 1 1038.510492594319 965.4468132699077 965.8280918462709 1098.146149396592 1098.245448975335 1098.592588722426 1087.349402124779 455.1608056019811 1089.505314011241 292.9999921877726
1684 0.005 8.42 1 1038.502760406612 965.4493955707467 965.8307004177915 1098.12790897702 1098.227347464471 1098.580968707903 1087.304745735965 455.188293752681 1089.503334582659 292.9999920668918
1685 0.005 8.425000000000001 1 1038.512881897075 965.4520514136655 965.8333276121074 1098.146151807662 1098.245450674204 1098.592588739998 1087.349556779512 455.2157226168882 1089.505330015422 292.9999921993967
1686 0.005 8.43 1 1038.505149037829 965.4546231116702 965.8359255638826 1098.12790956589 1098.227347665524 1098.580969416265 1087.304905375084 455.2431348099912 1089.503346299588 292.9999920859628
1687 0.005 8.435 1 1038.51525550269 965.4572683702154 965.838542198459 1098.146149459202 1098.245448847105 1098.592587644924 1087.349704084842 455.2704872676113 1089.505338559728 292.9999922096068
1688 0.005 8.44 1 1038.507521879417 965.4598294229146 965.8411294976017 1098.127909624902 1098.227348045154 1098.580969403906 1087.30505428146 455.297819532063 1089.503359647445 292.9999920777986
1689 0.005 8.445 1 1038.517629234645 965.4624641337823 965.8437355737785 1098.146154427746 1098.245452505008 1098.592589439002 1087.349861409621 455.3250946964825 1089.50535682419 292.9999922057965
1690 0.005 8.449999999999999 1 1038.509885897889 965.4650146386122 965.8463123204056 1098.127908332478 1098.227346652774 1098.58096816405 1087.305208667128 455.3523510922004 1089.503367354554 292.9999920682118
1691 0.005 8.455 1 1038.519988603655 965.4676388282752 965.8489078684654 1098.146153425731 1098.245452110698 1098.592590745854 1087.35000659753 455.3795486423956 1089.50537461967 292.9999921990124
1692 0.005 8.460000000000001 1 1038.512234412364 965.4701787493962 965.8514740437773 1098.127908908378 1098.22734740627 1098.580967636809 1087.305349958407 455.4067265157368 1089.503386295562 292.9999920658944
1693 0.005 8.465 1 1038.52234088435 965.4727923844224 965.8540590069092 1098.146155300913 1098.245453311596 1098.592590358837 1087.350161647393 455.4338456777612 1089.505390505592 292.9999921898277
1694 0.005 8.470000000000001 1 1038.514581193269 965.4753218925472 965.8566147591582 1098.127910687228 1098.227348519386 1098.580968690555 1087.305504305463 455.4609447252527 1089.503403220108 292.9999920662335
1695 0.005 8.475 1 1038.524676231392 965.4779250774568 965.8591892791893 1098.146151770719 1098.245450787886 1098.592589267637 1087.350305413278 455.4879865401434 1089.50540096695 292.9999921995612
1696 0.005 8.48 1 1038.516922097562 965.4804443006147 965.8617347237483 1098.127913703507 1098.227350710741 1098.580969755882 1087.305656301544 455.5150100331432 1089.503421881756 292.9999920876037
1697 0.005 8.484999999999999 1 1038.527004490887 965.483037230093 965.8642990050058 1098.146154133551 1098.245452652868 1098.592589269331 1087.350456412246 455.5419758649629 1089.505412916356 292.9999922076414
1698 0.005 8.49 1 1038.519247492762 965.4855461166396 965.8668341004159 1098.127913016034 1098.22734999513 1098.580969788688 1087.305808083185 455.5689232506722 1089.50342920756 292.9999920799035
1699 0.005 8.495000000000001 1 1038.529325545189 965.4881287392535 965.8693880743116 1098.146153033954 1098.245451650301 1098.592589396274 1087.350601431864 455.5958125252642 1089.505426116116 292.999992204809
1700 0.005 8.5 1 1038.521563491616 965.4906273336081 965.8719128797609 1098.127912878349 1098.227350011233 1098.580969241195 1087.305953148727 455.6226823434613 1089.503443361035 292.9999920686614
1701 0.005 8.505000000000001 1 1038.531641854348 965.4931997474254 965.8744566247669 1098.146157000075 1098.245454701929 1098.592590667029 1087.3507539097 455.6494952454423 1089.505446999598 292.9999922001128
1702 0.005 8.51 1 1038.523865886314 965.4956880292697 965.8769711481165 1098.127912345595 1098.22734987684 1098.580969103833 1087.306100568215 455.6762891977037 1089.503453163125 292.9999920644074
1703 0.005 8.515000000000001 1 1038.533946225178 965.498250158108 965.8795045759028 1098.146155005252 1098.245452915682 1098.592590205785 1087.350899756933 455.7030274153792 1089.505460166788 292.9999921917575
1704 0.005 8.52 1 1038.526165125422 965.5007282896689 965.8820089329619 1098.127914831043 1098.227352025653 1098.580969580404 1087.306241850659 455.7297447731596 1089.503476704009 292.9999920645959
1705 0.005 8.525 1 1038.53623959804 965.5032802909357 965.8845322315796 1098.146156505225 1098.245454011984 1098.59259025051 1087.351048853362 455.7564071505478 1089.505475734123 292.9999922006023
1706 0.005 8.529999999999999 1 1038.528460067991 965.5057484262217 965.8870265593026 1098.127915721708 1098.227352115962 1098.580970295094 1087.306397338008 455.7830496308337 1089.50348858163 292.9999920877932
1707 0.005 8.535 1 1038.538517772701 965.5082904015105 965.889539865653 1098.146153478949 1098.245451953368 1098.592588819451 1087.351188961911 455.8096362578905 1089.50548264749 292.9999922065404
1708 0.005 8.540000000000001 1 1038.530739613846 965.5107484842193 965.8920241350422 1098.127916887067 1098.227353365699 1098.580971079082 1087.306539352065 455.8362027521375 1089.503504208473 292.9999920816319
1709 0.005 8.545 1 1038.540797556084 965.5132804740153 965.8945274367351 1098.146158351084 1098.245455237857 1098.592590239599 1087.351340550807 455.8627133249258 1089.505498544006 292.9999922024134
1710 0.005 8.550000000000001 1 1038.533009838901 965.5157285416966 965.8970016903684 1098.127914622617 1098.227351350855 1098.580969875595 1087.306687104925 455.8892033702223 1089.503509410478 292.9999920701551
1711 0.005 8.555 1 1038.543065099798 965.518250565171 965.8994950233157 1098.146157373551 1098.245454583466 1098.592589984749 1087.351481934811 455.9156372834744 1089.505514601923 292.9999921994658
1712 0.005 8.56 1 1038.535264699756 965.5206885842717 965.9019592463593 1098.127914447773 1098.227351989791 1098.580970196157 1087.306822336217 455.9420502882661 1089.503524734333 292.9999920633602
1713 0.005 8.565 1 1038.545328330079 965.5232006518344 965.9044425854777 1098.14616148711 1098.245457353767 1098.592591384512 1087.351631981235 455.9684079223751 1089.505535632939 292.9999921932168
1714 0.005 8.57 1 1038.537520014912 965.5256288066879 965.9068969523217 1098.127914998235 1098.227351950107 1098.580969556 1087.306972355244 455.9947450300611 1089.503539889913 292.9999920619751
1715 0.005 8.575000000000001 1 1038.547573941801 965.5281309797568 965.9093704007904 1098.146158550247 1098.245455628569 1098.592591157199 1087.351770761828 456.0210260888326 1089.505545680266 292.9999922022029
1716 0.005 8.58 1 1038.539760883107 965.5305493629902 965.9118149519609 1098.127917991899 1098.227354022809 1098.5809699501 1087.30711578822 456.0472885061078 1089.503562027933 292.9999920861295
1717 0.005 8.585000000000001 1 1038.549793068795 965.5330418222527 965.9142787191712 1098.146160204217 1098.245457144158 1098.592591159219 1087.351914237979 456.0734975875441 1089.505555334906 292.9999922053562
1718 0.005 8.59 1 1038.541978001915 965.5354503931396 965.9167134570679 1098.127918381351 1098.227354050231 1098.580970986588 1087.307265956683 456.0996878578711 1089.503575774234 292.9999920818641
1719 0.005 8.595000000000001 1 1038.552002891916 965.5379330180119 965.9191673971703 1098.146157135633 1098.245454632777 1098.592589504514 1087.35205133015 456.1258237504126 1089.505569844067 292.9999921991501
1720 0.005 8.6 1 1038.544189156025 965.5403317840664 965.9215923356214 1098.127919587043 1098.227355493981 1098.580971644367 1087.3074037313 456.1519407047122 1089.503595560302 292.9999920705305
1721 0.005 8.605 1 1038.554218798285 965.5428047254268 965.9240365767934 1098.146161492258 1098.245457654992 1098.592590777482 1087.352195646527 456.178003840816 1089.505589551846 292.9999921973072
1722 0.005 8.609999999999999 1 1038.546398329536 965.545193735859 965.9264517716289 1098.127918373835 1098.227354623082 1098.580971269017 1087.307545057292 456.2040461694859 1089.503604932637 292.9999920622075
1723 0.005 8.615 1 1038.556437487073 965.5476569489419 965.9288862196752 1098.146161621396 1098.245457909459 1098.592591676304 1087.352337040952 456.230033940258 1089.505609183718 292.9999921936844
1724 0.005 8.620000000000001 1 1038.548612565814 965.5500364057044 965.9312918506567 1098.127918500952 1098.227354571792 1098.580969439162 1087.307680858571 456.2560019634857 1089.503622694283 292.9999920592894
1725 0.005 8.625 1 1038.558651516155 965.5524900619067 965.9337167240407 1098.146163642039 1098.245459445613 1098.592592920476 1087.352481611215 456.2819164580562 1089.505622736555 292.999992204011
1726 0.005 8.630000000000001 1 1038.550828794481 965.5548599750517 965.9361127977612 1098.127920504718 1098.227355562633 1098.580970528568 1087.307828911301 456.30781257515 1089.50363119314 292.9999920852711
1727 0.005 8.635 1 1038.560851509222 965.5573041366824 965.9385282332574 1098.146159539765 1098.245456562818 1098.592590893944 1087.352615050391 456.3336561367605 1089.50562568181 292.9999922075984
1728 0.005 8.640000000000001 1 1038.553033285821 965.5596645986354 965.9409148228049 1098.127923356725 1098.227357903946 1098.580971995391 1087.307968904676 456.3594802577138 1089.503651597667 292.9999920841154
1729 0.005 8.645 1 1038.563049740294 965.5620992956442 965.9433207900449 1098.146161071173 1098.245457357899 1098.592590457217 1087.352759829709 456.3852498388907 1089.505636915528 292.9999921998996
1730 0.005 8.65 1 1038.555224584101 965.5644502722538 965.9456978911767 1098.127922533205 1098.22735719915 1098.580972343608 1087.308109462582 456.4110000214134 1089.503658088133 292.9999920747242
1731 0.005 8.654999999999999 1 1038.565236663734 965.5668755417769 965.9480944200371 1098.146162034188 1098.245458222571 1098.592591132368 1087.352897958274 456.4366954453417 1089.50565338569 292.9999921975275
1732 0.005 8.66 1 1038.557397160501 965.5692171133691 965.9504621302207 1098.127920441253 1098.227356031499 1098.580970870032 1087.308242223586 456.462371423846 1089.503673677453 292.9999920658796
1733 0.005 8.665000000000001 1 1038.567415387362 965.5716329938306 965.9528492033309 1098.146165918411 1098.24546070325 1098.59259220088 1087.353042778564 456.4879929613014 1089.50567429046 292.9999921952835
1734 0.005 8.67 1 1038.559562507788 965.5739652082012 965.9552075658355 1098.127920489501 1098.22735619992 1098.580971204938 1087.308382916938 456.5135951142679 1089.503682375281 292.9999920599153
1735 0.005 8.675000000000001 1 1038.569575599395 965.5763717413942 965.9575852975153 1098.146165284054 1098.245460414056 1098.592592399599 1087.353178593 456.539144798125 1089.505688979489 292.9999922068858
1736 0.005 8.68 1 1038.561721927312 965.5786946993395 965.9599343719035 1098.127921828741 1098.227356943429 1098.580970760012 1087.308521225188 456.5646766830393 1089.503696424541 292.9999920835374
1737 0.005 8.685 1 1038.571723755826 965.581092014678 965.9623029477605 1098.146166054228 1098.245461095051 1098.592592336072 1087.35331891203 456.5901561164519 1089.50569614564 292.999992209412
1738 0.005 8.69 1 1038.563870200993 965.583405716121 965.9646427550316 1098.127922531445 1098.227357147898 1098.580971730878 1087.308661999722 456.6156174775008 1089.503707483009 292.9999920832959
1739 0.005 8.695 1 1038.573865269261 965.5857937989958 965.9670020949882 1098.146164210801 1098.245459895958 1098.592591688692 1087.353454100549 456.6410234881917 1089.505706749585 292.9999921990766
1740 0.005 8.700000000000001 1 1038.566011836728 965.5880982960676 965.9693326893218 1098.127924601708 1098.227358861683 1098.580972386172 1087.308796373274 456.6664145504803 1089.503729324515 292.9999920757446
1741 0.005 8.705 1 1038.576002357969 965.5904772063324 965.9716828437342 1098.146166625425 1098.245461395922 1098.592591713184 1087.353593497167 456.6917488867538 1089.505720924559 292.9999921943929
1742 0.005 8.710000000000001 1 1038.568139290253 965.5927725044202 965.9740042632865 1098.127923056905 1098.227357809785 1098.58097216611 1087.308934736811 456.7170675403543 1089.503734986661 292.9999920668148
1743 0.005 8.715 1 1038.578134884134 965.5951422331278 965.9763451684667 1098.146166983424 1098.245461700704 1098.592592563264 1087.353727550427 456.7423295850243 1089.505738732934 292.9999921934286
1744 0.005 8.720000000000001 1 1038.570258109455 965.5974321540286 965.9786613184939 1098.127914887183 1098.227350375253 1098.580966071683 1087.309154082936 456.7675842748031 1089.50374888496 292.9999920580632
1745 0.005 8.725 1 1038.580255574783 965.5997927575247 965.9809930698415 1098.146169941358 1098.2454643401 1098.592594207582 1087.353868329114 456.7927696642286 1089.505755606274 292.9999922067836
1746 0.005 8.73 1 1038.572373668494 965.6020736399836 965.9833002313618 1098.127913408167 1098.22734867261 1098.580964834702 1087.309292476912 456.8179543047356 1089.50375313509 292.9999920792776
1747 0.005 8.734999999999999 1 1038.582361693522 965.6044251415559 965.985622924135 1098.146166167215 1098.245462088059 1098.5925933584 1087.353995523313 456.8430698528229 1089.505761403629 292.9999922098863
1748 0.005 8.74 1 1038.574496536732 965.6066931410669 965.9879170078224 1098.127926666091 1098.227360121519 1098.580971811989 1087.309344951174 456.8681758743612 1089.503777633669 292.9999920803695
1749 0.005 8.745000000000001 1 1038.584472584148 965.6090356813244 965.9902307706567 1098.146168425913 1098.245463118412 1098.59259342421 1087.3541358791 456.8932275112214 1089.50577120331 292.9999921986399
1750 0.005 8.75 1 1038.576599876686 965.6112947286853 965.992515914597 1098.127927438152 1098.227360447758 1098.580972573632 1087.309481194537 456.9182644054922 1089.503790017334 292.9999920755452
1751 0.005 8.755000000000001 1 1038.58656771205 965.613628303504 965.9948207131564 1098.146165727855 1098.245461039808 1098.592591986233 1087.354265395415 456.9432452215274 1089.505782074249 292.9999921922068
1752 0.005 8.76 1 1038.578688132687 965.6158784128237 965.9970969270057 1098.127927903957 1098.227361535155 1098.580973129254 1087.309608819053 456.9682109553925 1089.503808445799 292.9999920680611
1753 0.005 8.765000000000001 1 1038.588664014324 965.618203069207 965.9993927448837 1098.146170904881 1098.245464343603 1098.592593248667 1087.354407743872 456.9931202367725 1089.505801035756 292.9999921908064
1754 0.005 8.77 1 1038.580769485033 965.620444293868 966.0016600730034 1098.127924900134 1098.227359069676 1098.580971840854 1087.309739946764 457.0180148531153 1089.503814317377 292.9999920596944
1755 0.005 8.775 1 1038.590743683571 965.6227601212216 966.0039470567708 1098.146169992534 1098.245463695214 1098.592593215561 1087.35453644223 457.0428541240124 1089.505816374779 292.9999922067626
1756 0.005 8.779999999999999 1 1038.582848003447 965.6249925680216 966.0062055911412 1098.12792631244 1098.227360281522 1098.580971729541 1087.309873488513 457.0676807197144 1089.503826371119 292.9999920791688
1757 0.005 8.785 1 1038.592814190993 965.6272997174258 966.0084839366617 1098.146172956111 1098.245466109823 1098.592594557456 1087.354673474568 457.0924518877035 1089.505828089144 292.9999922120169
1758 0.005 8.790000000000001 1 1038.584915067356 965.6295233912833 966.0107336881292 1098.127926140969 1098.227359670888 1098.580971521651 1087.31000919136 457.1172102859438 1089.503834123128 292.9999920786606
1759 0.005 8.795 1 1038.594874703356 965.6318217624516 966.0130032548349 1098.146169777449 1098.245463848968 1098.592593423475 1087.354801342987 457.1419127194102 1089.505835762108 292.9999922005671
1760 0.005 8.800000000000001 1 1038.586976555775 965.6340367356499 966.0152442915655 1098.127929561621 1098.227362711873 1098.580973361814 1087.310139706982 457.1666018449854 1089.503855465349 292.9999920754072
1761 0.005 8.805 1 1038.59693072914 965.6363264159202 966.0175051594509 1098.146172221521 1098.245465502758 1098.592593467311 1087.354938362711 457.1912344997755 1089.505846792275 292.9999921919996
1762 0.005 8.81 1 1038.589024767057 965.6385326584182 966.0197374887565 1098.127928003948 1098.22736126683 1098.580972925719 1087.310273093157 457.2158536258896 1089.503865855395 292.9999920704233
1763 0.005 8.815 1 1038.598980579897 965.6408135765392 966.0219895509963 1098.146170661262 1098.245464188106 1098.592592766684 1087.355065667286 457.2404163045897 1089.505863672894 292.999992189243
1764 0.005 8.82 1 1038.591067638714 965.6430111943401 966.0242132541517 1098.127928002101 1098.227361659254 1098.580972475086 1087.310398310912 457.2649653153327 1089.503882835064 292.9999920623049
1765 0.005 8.825000000000001 1 1038.601024084371 965.6452835513376 966.0264567455124 1098.14617566577 1098.245467936746 1098.592594964179 1087.355202856923 457.2894589534283 1089.505881375754 292.9999922067471
1766 0.005 8.83 1 1038.593107502192 965.6474726247543 966.0286718921305 1098.127927532796 1098.227360905154 1098.580971950991 1087.310536236475 457.3139424802463 1089.503886505233 292.9999920798788
1767 0.005 8.835000000000001 1 1038.603051131268 965.6497364676256 966.0309069191214 1098.146171975703 1098.245465295431 1098.592594034014 1087.355322201996 457.3383686530617 1089.505889813801 292.9999922143073
1768 0.005 8.84 1 1038.595136298144 965.6519170073035 966.0331135073305 1098.127930377221 1098.227363307708 1098.580972695652 1087.310662709702 457.3627856413677 1089.50390113435 292.9999920771676
1769 0.005 8.845000000000001 1 1038.605079276582 965.6541723781794 966.0353400452735 1098.146174714994 1098.245467296174 1098.592594575284 1087.355460330342 457.3871432621003 1089.50590188963 292.9999922030393
1770 0.005 8.85 1 1038.597160549867 965.6563444432793 966.0375381619291 1098.127931038239 1098.227363225846 1098.580973159146 1087.310798043489 457.4114916283882 1089.503912735836 292.9999920744922
1771 0.005 8.855 1 1038.607092264476 965.6585912969947 966.0397561853797 1098.146170222014 1098.245464179598 1098.592593128022 1087.355581825663 457.4357799077055 1089.505908811353 292.9999921927804
1772 0.005 8.859999999999999 1 1038.599171467597 965.6607548890966 966.0419458347451 1098.127933806883 1098.227365949364 1098.580974281953 1087.310922468298 457.4600590642785 1089.503935345741 292.9999920713128
1773 0.005 8.865 1 1038.609106350074 965.6629932947807 966.0441553672565 1098.146173751832 1098.245466543313 1098.592593679329 1087.355717857579 457.4842786356834 1089.5059257287 292.9999921874853
1774 0.005 8.870000000000001 1 1038.601175069432 965.6651484923815 966.046336625569 1098.127931779427 1098.227364045834 1098.580973650731 1087.311052223624 457.5084890707388 1089.503943870655 292.9999920640432
1775 0.005 8.875 1 1038.611106492117 965.6673785242631 966.0485377750839 1098.146172867457 1098.245465724906 1098.592593127661 1087.355843105102 457.5326414380072 1089.50593880059 292.9999922045442
1776 0.005 8.880000000000001 1 1038.603174787539 965.6695253928589 966.0507106998118 1098.127932722751 1098.227365044322 1098.580973976838 1087.311180819379 457.556787134311 1089.503954288321 292.9999920804545
1777 0.005 8.885 1 1038.613099767578 965.6717471615673 966.0529036212255 1098.146176376277 1098.245468534804 1098.592594710293 1087.355973561588 457.5808738968071 1089.505952457556 292.9999922137878
1778 0.005 8.890000000000001 1 1038.605163342653 965.6738856967648 966.0550682052568 1098.127931862791 1098.227363952033 1098.580972945685 1087.31131166502 457.6049533625308 1089.50395799856 292.9999920754025
1779 0.005 8.895 1 1038.615084254975 965.6760991441218 966.0572528105461 1098.146173333301 1098.245466240481 1098.592594162385 1087.356095935708 457.6289734057249 1089.505961841524 292.9999922042584
1780 0.005 8.9 1 1038.607146809172 965.6782294210497 966.0594091197831 1098.127933723244 1098.227365509335 1098.580973382544 1087.311434998137 457.6529854962193 1089.503976400609 292.9999920717499
1781 0.005 8.904999999999999 1 1038.61706619561 965.6804346609633 966.0615855203438 1098.146176841862 1098.245469200713 1098.592595470233 1087.3562285159 457.676938172185 1089.505975164936 292.9999921937554
1782 0.005 8.91 1 1038.609120416519 965.6825566958145 966.0637335997864 1098.127933973886 1098.227365555863 1098.580973576559 1087.311564074663 457.7008824176173 1089.5039879388 292.9999920706218
1783 0.005 8.915000000000001 1 1038.619037832765 965.684753599385 966.0659016232926 1098.1461732226 1098.24546601387 1098.59259346116 1087.356352970367 457.7247673741408 1089.505984522171 292.9999921864988
1784 0.005 8.92 1 1038.611086494817 965.6868674460496 966.0680415169933 1098.127934279782 1098.227366198553 1098.58097390331 1087.31168093821 457.7486442498807 1089.504006477333 292.9999920656458
1785 0.005 8.925000000000001 1 1038.621005253371 965.6890562199887 966.0702013932362 1098.14617946644 1098.245470873917 1098.592595628389 1087.356486752258 457.7724639173376 1089.506001277485 292.9999922021863
1786 0.005 8.93 1 1038.613050286041 965.691161927999 966.0723331491497 1098.127934185168 1098.227365792089 1098.580974061365 1087.311815175874 457.7962735220527 1089.504010705391 292.9999920823733
1787 0.005 8.935 1 1038.62295771834 965.6933426575642 966.0744850303706 1098.146176257142 1098.245468183681 1098.592594157354 1087.356606744212 457.8200294821943 1089.506010916133 292.9999922132965
1788 0.005 8.94 1 1038.614999802375 965.6954402307649 966.0766086385569 1098.12793299612 1098.227365146727 1098.580973247758 1087.311934560705 457.8437746645168 1089.504020703817 292.9999920752379
1789 0.005 8.945 1 1038.624910561603 965.6976129038148 966.0787524550814 1098.146180257381 1098.245471248291 1098.592595789521 1087.356735564324 457.8674644470863 1089.506027765697 292.9999922061181
1790 0.005 8.950000000000001 1 1038.616947502718 965.6997024151076 966.080867999947 1098.127934478622 1098.227365975352 1098.58097370865 1087.312064810385 457.891142263869 1089.504028638427 292.9999920696815
1791 0.005 8.955 1 1038.626850169455 965.7018669966216 966.083003720534 1098.146176927399 1098.245468974954 1098.592595049292 1087.356855430192 457.9147642424941 1089.506033865294 292.9999921960687
1792 0.005 8.960000000000001 1 1038.618884896545 965.7039485346548 966.085111282545 1098.12793668044 1098.227367919346 1098.580974618886 1087.312185048702 457.938375039588 1089.504049841926 292.9999920696175
1793 0.005 8.965 1 1038.628788034553 965.7061050703469 966.0872389078103 1098.146178806556 1098.245470106142 1098.592594587209 1087.356983468467 457.9619293103373 1089.506047720027 292.9999921871131
1794 0.005 8.970000000000001 1 1038.620818601857 965.7081786524731 966.0893385172526 1098.127938465838 1098.227369169088 1098.580975729507 1087.31231559648 457.9854725121384 1089.504065101127 292.9999920669377
1795 0.005 8.975 1 1038.630711772166 965.7103272200668 966.0914581866454 1098.14617646224 1098.24546840161 1098.592593917341 1087.357103054857 458.0089646364262 1089.506056472757 292.9999922005929
1796 0.005 8.98 1 1038.622738652857 965.7123930026924 966.0935499330568 1098.127937933512 1098.227368343888 1098.580974668293 1087.312439255891 458.0324436905276 1089.504075221512 292.9999920846176
1797 0.005 8.984999999999999 1 1038.632629773641 965.7145337284076 966.095661824201 1098.146179724528 1098.245471033251 1098.592595146567 1087.357227345316 458.0558723492475 1089.506069477156 292.9999922118311
1798 0.005 8.99 1 1038.624652262791 965.7165915947762 966.0977456641496 1098.127937724804 1098.227368151856 1098.580974612638 1087.312566664135 458.0792882638715 1089.504075190569 292.9999920763491
1799 0.005 8.995000000000001 1 1038.634553644787 965.71872432058 966.0998496118782 1098.14617760045 1098.245469311586 1098.592594883027 1087.35734713516 458.1026533511204 1089.506080890704 292.9999922063835
1800 0.005 9 1 1038.626563273023 965.720774309033 966.1019255560919 1098.12793927902 1098.227369699056 1098.580974960925 1087.312684403464 458.1260053888189 1089.504092101991 292.9999920684147
1801 0.005 9.005000000000001 1 1038.636464292077 965.7228992282359 966.1040216744152 1098.146181221765 1098.245471970107 1098.592595989393 1087.357476499702 458.1493054521912 1089.506096304134 292.9999921976092
1802 0.005 9.01 1 1038.628461336047 965.7249413941477 966.1060897920254 1098.127938627596 1098.227369048326 1098.580974765925 1087.312807065695 458.1725930430553 1089.504101575626 292.999992067602
1803 0.005 9.015000000000001 1 1038.638362906985 965.7270584525859 966.1081780002281 1098.146178509029 1098.245469816079 1098.592594660549 1087.357596686719 458.1958281388595 1089.506106707703 292.9999921880762
1804 0.005 9.02 1 1038.630356928747 965.7290928602132 966.1102383618935 1098.127939727724 1098.2273700668 1098.58097537176 1087.312923024843 458.2190505497814 1089.50412415511 292.9999920666847
1805 0.005 9.025 1 1038.640252600505 965.7312020976374 966.1123187679711 1098.146182380165 1098.245472901566 1098.592595718128 1087.357718366556 458.2422218649224 1089.50611941858 292.9999921993787
1806 0.005 9.029999999999999 1 1038.632247984862 965.7332287840634 966.1143713995157 1098.127940754703 1098.227370575445 1098.580976041409 1087.313051663468 458.2653819986211 1089.504131585898 292.9999920862384
1807 0.005 9.035 1 1038.642130882484 965.7353303708611 966.116444211806 1098.146179017726 1098.245470169746 1098.592594087751 1087.357833057549 458.2884908411689 1089.506124533348 292.999992209157
1808 0.005 9.040000000000001 1 1038.634125871509 965.737349324473 966.1184891044013 1098.12793945444 1098.227369908257 1098.580975377114 1087.313167207163 458.3115865177973 1089.504141432579 292.9999920779467
1809 0.005 9.045 1 1038.644013412277 965.7394432709606 966.1205542575308 1098.146185302773 1098.245474860178 1098.59259649552 1087.357961964627 458.3346313432752 1089.506139941131 292.9999922054997
1810 0.005 9.050000000000001 1 1038.635999784854 965.7414545405992 966.1225914614193 1098.127938885753 1098.227369323658 1098.580975111802 1087.313293896849 458.3576640152193 1089.50414476584 292.9999920677946
1811 0.005 9.055 1 1038.64588322456 965.7435408167609 966.1246489421839 1098.146182064013 1098.245472330073 1098.592595905531 1087.358076875407 458.3806444434388 1089.506153497372 292.9999921991181
1812 0.005 9.06 1 1038.637862202208 965.7455444346404 966.1266784930021 1098.127938362679 1098.227369306639 1098.580974380998 1087.313406309296 458.403612503988 1089.50416282445 292.999992065001
1813 0.005 9.065 1 1038.647750424783 965.7476230197101 966.1287282232445 1098.146185606009 1098.24547505561 1098.592596865585 1087.358202246248 458.4265279555399 1089.506169941213 292.999992189857
1814 0.005 9.07 1 1038.639724044783 965.749619087997 966.1307502280314 1098.127940585027 1098.22737082762 1098.580975759348 1087.313531060054 458.4494312252476 1089.504174603941 292.9999920654803
1815 0.005 9.075000000000001 1 1038.649601042548 965.7516900551027 966.1327923636832 1098.146179838458 1098.245470290711 1098.592593448837 1087.358313199283 458.4722839431985 1089.506174867894 292.9999921994204
1816 0.005 9.08 1 1038.641581546475 965.7536786921027 966.1348069066941 1098.127942968117 1098.227372776998 1098.58097704653 1087.313649935325 458.4951263875189 1089.504190869657 292.9999920873594
1817 0.005 9.085000000000001 1 1038.651449567371 965.7557422136628 966.1368416189907 1098.146185243406 1098.245474913147 1098.592596068442 1087.358438108805 458.5179179741017 1089.506183918505 292.999992207049
1818 0.005 9.09 1 1038.643426920854 965.7577233344743 966.1388486455417 1098.127941213632 1098.227370962156 1098.580975615479 1087.313773190976 458.5406989045608 1089.504194850525 292.999992079862
1819 0.005 9.095000000000001 1 1038.653291440993 965.7597793573407 966.1408758615497 1098.146182515771 1098.245472579652 1098.592595436661 1087.358550609794 458.5634283647419 1089.506195289545 292.9999922041037
1820 0.005 9.1 1 1038.645265221596 965.7617530036251 966.1428754053435 1098.127941511666 1098.227371592539 1098.580975570973 1087.313888095093 458.586146628332 1089.504207115171 292.999992068353
1821 0.005 9.105 1 1038.655131117597 965.7638016183479 966.1448952045517 1098.146186859965 1098.245475831783 1098.592596730823 1087.358673301477 458.6088128955436 1089.506211899616 292.9999921997414
1822 0.005 9.109999999999999 1 1038.647093697966 965.7657677357419 966.1468872540064 1098.127941019079 1098.227371027431 1098.580975195914 1087.314007430188 458.6314676102709 1089.504213343992 292.9999920635735
1823 0.005 9.115 1 1038.65696123546 965.76780889093 966.1488995523622 1098.146183287939 1098.245473022727 1098.592595904303 1087.358785649649 458.6540708203015 1089.506223924294 292.999992191914
1824 0.005 9.120000000000001 1 1038.648919581953 965.7697676408302 966.1508842354682 1098.127943554259 1098.227373454582 1098.580976257749 1087.314119740739 458.6766613953048 1089.504233272986 292.9999920635181
1825 0.005 9.125 1 1038.658783400189 965.7718014242895 966.1528891725234 1098.146186399694 1098.2454755306 1098.59259621648 1087.358909027755 458.6992027223525 1089.506234296735 292.9999922007731
1826 0.005 9.130000000000001 1 1038.650745916231 965.7737528973241 966.1548665548802 1098.127946034467 1098.2273746607 1098.580977487041 1087.314247710387 458.7217328129579 1089.504245938348 292.9999920874893
1827 0.005 9.135 1 1038.660590898056 965.7757793396759 966.1568641899607 1098.146180933607 1098.245471328777 1098.592594049586 1087.359017314598 458.7442140665671 1089.506237002283 292.9999922062481
1828 0.005 9.140000000000001 1 1038.652555048491 965.7777234872138 966.1588342427099 1098.12794521911 1098.22737420183 1098.580976793361 1087.314359106856 458.7666836276915 1089.504255879729 292.9999920819064
1829 0.005 9.145 1 1038.662403553884 965.7797426659595 966.1608245951332 1098.146187013395 1098.245476128492 1098.592596535353 1087.35914138699 458.7891035778757 1089.50625020987 292.9999922018109
1830 0.005 9.15 1 1038.654360639581 965.7816795150159 966.1627873557403 1098.127944293097 1098.227373239472 1098.580976363131 1087.314478324416 458.8115113109703 1089.504259578377 292.9999920704076
1831 0.005 9.154999999999999 1 1038.664206355389 965.7836914255647 966.1647704407808 1098.146185433469 1098.245474786166 1098.592596305215 1087.359253414704 458.8338690850736 1089.506264350526 292.9999921992969
1832 0.005 9.16 1 1038.65615305851 965.7856209553214 966.166725894296 1098.127943399252 1098.227373067896 1098.580975765957 1087.314585323206 458.8562144743822 1089.504273653243 292.9999920631475
1833 0.005 9.165000000000001 1 1038.666008862107 965.7876256261952 966.1687017009359 1098.146190676378 1098.24547864306 1098.592598109455 1087.359378609511 458.8785095963422 1089.506282443972 292.9999921935303
1834 0.005 9.17 1 1038.657944741695 965.7895479402695 966.170649946327 1098.127942623195 1098.227372261176 1098.580975173649 1087.314700802604 458.9007927764507 1089.504283227765 292.9999920612477
1835 0.005 9.175000000000001 1 1038.667793895288 965.7915453905346 966.1726185430131 1098.146187035776 1098.245475870384 1098.59259662843 1087.359488383047 458.9230272029183 1089.506289645836 292.9999922026788
1836 0.005 9.18 1 1038.659735861438 965.7934606160785 966.1745596826399 1098.127945912354 1098.227374637111 1098.580976786245 1087.314818705931 458.9452512358081 1089.504299107021 292.9999920864464
1837 0.005 9.185 1 1038.669572907794 965.7954509671762 966.1765211974246 1098.146188281249 1098.245477025823 1098.592596296914 1087.359604700083 458.9674267893027 1089.506294816575 292.9999922061527
1838 0.005 9.19 1 1038.661516218565 965.7973590601506 966.1784551987378 1098.127946507311 1098.227375042339 1098.58097749006 1087.31493606812 458.9895913100683 1089.504307034686 292.9999920831843
1839 0.005 9.195 1 1038.671346648945 965.7993422660987 966.180409577421 1098.146185585611 1098.245474681593 1098.592595305691 1087.359713160673 459.0117067561109 1089.506301899718 292.9999921996491
1840 0.005 9.200000000000001 1 1038.663289732451 965.8012432572834 966.1823364670068 1098.127947170314 1098.22737578027 1098.580977561477 1087.315048250974 459.0338104468354 1089.504320980265 292.999992072133
1841 0.005 9.205 1 1038.673120912674 965.8032194186268 966.1842837879135 1098.146190804305 1098.245478747881 1098.592597056929 1087.359833563828 459.0558646348195 1089.506319591585 292.9999921978771
1842 0.005 9.210000000000001 1 1038.665049882487 965.8051132625004 966.1862035445362 1098.127944498363 1098.227373716562 1098.5809763692 1087.315161540797 459.0779068906784 1089.504324263166 292.9999920633147
1843 0.005 9.215 1 1038.674887034135 965.8070823160422 966.188143742395 1098.146189468978 1098.245477489689 1098.592597429493 1087.359943635592 459.0998992287729 1089.506335303002 292.9999921942575
1844 0.005 9.220000000000001 1 1038.666809895312 965.8089691438776 966.19005649548 1098.127945677754 1098.227374661322 1098.580975696089 1087.315273608958 459.1218799333689 1089.504339774325 292.9999920592736
1845 0.005 9.225 1 1038.676643336472 965.8109312247985 966.1919896995125 1098.146192200101 1098.24547993599 1098.592598456108 1087.360059885239 459.1438124812882 1089.506346669985 292.9999922043294
1846 0.005 9.23 1 1038.668570047987 965.8128111163604 966.1938954933916 1098.127948014688 1098.227375906196 1098.580976790148 1087.315395535594 459.1657350479649 1089.504350069324 292.9999920844067
1847 0.005 9.234999999999999 1 1038.678384388937 965.8147662566491 966.1958217924927 1098.146185951007 1098.245475353807 1098.592596176236 1087.360162319901 459.1876096539422 1089.5063476557 292.9999922071298
1848 0.005 9.24 1 1038.670318449726 965.8166392155985 966.1977206386017 1098.127950832264 1098.227378130014 1098.58097790486 1087.315506707159 459.2094735397476 1089.504365592789 292.9999920831847
1849 0.005 9.245000000000001 1 1038.680130416189 965.8185874328991 966.1996400092772 1098.146189327228 1098.245477856126 1098.592596493387 1087.360280907925 459.2312889649763 1089.506357149907 292.9999921985116
1850 0.005 9.25 1 1038.672060689734 965.8204534682909 966.2015319308827 1098.127949818613 1098.227377113177 1098.580977997416 1087.315622715152 459.2530931683766 1089.504373100042 292.9999920740185
1851 0.005 9.255000000000001 1 1038.681867669555 965.8223947680879 966.2034443917007 1098.14618740273 1098.245476302786 1098.592596267808 1087.360387418223 459.274848363014 1089.506368381861 292.9999921955452
1852 0.005 9.26 1 1038.673788778073 965.824253890329 966.2053294164318 1098.127949093439 1098.227377182465 1098.580977204137 1087.315725301266 459.2965920807238 1089.5043851798 292.9999920651233
1853 0.005 9.265000000000001 1 1038.683607570128 965.8261882882163 966.2072349396709 1098.146193852803 1098.24548100855 1098.592598506939 1087.360507826053 459.3182865307974 1089.506388527572 292.9999921938174
1854 0.005 9.27 1 1038.675515791961 965.8280405412055 966.2091131087481 1098.127947731608 1098.227375978264 1098.580976664648 1087.315840475809 459.3399697829474 1089.504391729291 292.9999920587447
1855 0.005 9.275 1 1038.685330060029 965.8299680798654 966.2110117799192 1098.146190607762 1098.245478460378 1098.59259759187 1087.36061394486 459.3616054439767 1089.50639734401 292.9999922060944
1856 0.005 9.279999999999999 1 1038.677241310319 965.8318135271314 966.2128831190703 1098.127949813096 1098.227377471568 1098.580976784217 1087.315949931466 459.3832315455163 1089.50440481697 292.9999920821966
1857 0.005 9.285 1 1038.687047102988 965.8337343574226 966.214775096293 1098.14619320348 1098.245480730308 1098.592598167324 1087.360728931518 459.4048103392813 1089.506405607124 292.9999922090033
1858 0.005 9.290000000000001 1 1038.678957651905 965.8355730111026 966.2166396431772 1098.127949896604 1098.227377186935 1098.580977531291 1087.316064243712 459.4263788903525 1089.5044110903 292.999992082377
1859 0.005 9.295 1 1038.688757266906 965.8374870338325 966.2185248178778 1098.146189324354 1098.245477660147 1098.592596508221 1087.360833827981 459.4478980973777 1089.506410825893 292.9999921984243
1860 0.005 9.300000000000001 1 1038.680668388066 965.8393189403646 966.2203826174406 1098.127951271752 1098.227378522276 1098.580977953982 1087.316170677735 459.4694110248882 1089.50442840908 292.9999920755043
1861 0.005 9.305 1 1038.690465932085 965.8412262446394 966.2222610661532 1098.146194000826 1098.245481330085 1098.592597942497 1087.360949105841 459.4908697539002 1089.506423261081 292.9999921934464
1862 0.005 9.31 1 1038.682367615367 965.8430514403805 966.2241121735385 1098.127950165983 1098.227377729525 1098.580978009545 1087.316283168763 459.5123229307715 1089.504433419947 292.9999920669674
1863 0.005 9.315 1 1038.692169529158 965.8449519819371 966.225983829193 1098.146191417758 1098.24547870132 1098.592596854863 1087.361054866131 459.5337214650455 1089.506439267068 292.9999921927505
1864 0.005 9.32 1 1038.684062021871 965.8467704672294 966.2278282336396 1098.127949767826 1098.2273780071 1098.580977171416 1087.316383797705 459.5551148413448 1089.504447767195 292.9999920588479
1865 0.005 9.325000000000001 1 1038.693867092837 965.8486643835267 966.2296932502989 1098.146198631296 1098.245484668761 1098.592600302182 1087.361172037944 459.576455468129 1089.506457386188 292.9999922070762
1866 0.005 9.33 1 1038.685758713761 965.8504768414161 966.2315316603346 1098.127949244188 1098.227376680304 1098.580976285268 1087.316507438845 459.5977922575152 1089.504452040359 292.99999208008
1867 0.005 9.335000000000001 1 1038.695547087242 965.8523641351601 966.2333901148232 1098.146191619105 1098.245479343782 1098.592597513354 1087.361270132295 459.6190772001578 1089.506460273863 292.9999922108274
1868 0.005 9.34 1 1038.687443962219 965.8541698744556 966.2352217947921 1098.127952002857 1098.227379046328 1098.580977525201 1087.316612177447 459.6403576000289 1089.504466396168 292.9999920805004
1869 0.005 9.345000000000001 1 1038.697229960046 965.8560505370317 966.23707360489 1098.146195098148 1098.245482247701 1098.592598706293 1087.361384086401 459.6615854908095 1089.506464916833 292.9999921991302
1870 0.005 9.35 1 1038.689127402614 965.857849675415 966.2388986707087 1098.127952847855 1098.227379191278 1098.580977971403 1087.316725935344 459.6828082195917 1089.504475736011 292.9999920757211
1871 0.005 9.355 1 1038.698903670055 965.8597236808005 966.2407438401068 1098.146191509224 1098.245479581914 1098.592597403721 1087.361483482274 459.7039780861705 1089.50647441602 292.9999921921774
1872 0.005 9.359999999999999 1 1038.690796135031 965.8615157736223 966.2425617811285 1098.127953449026 1098.227380119372 1098.580978167102 1087.316826605938 459.7251425112786 1089.504491544305 292.9999920688448
1873 0.005 9.365 1 1038.700580359337 965.8633831872074 966.244400296998 1098.146196944671 1098.245483453416 1098.592599022632 1087.361599969802 459.746253485561 1089.506489265205 292.9999921904964
1874 0.005 9.370000000000001 1 1038.692462583429 965.8651687642988 966.2462117385982 1098.127952277412 1098.227379221305 1098.58097774391 1087.316935841711 459.7673591860558 1089.504496923244 292.9999920604297
1875 0.005 9.375 1 1038.702244255666 965.8670296835519 966.2480437734027 1098.14619455282 1098.245481244086 1098.592598189251 1087.361701290431 459.7884134436462 1089.506503308941 292.9999922067728
1876 0.005 9.380000000000001 1 1038.694126586438 965.8688092302424 966.2498492629448 1098.127952463653 1098.227379381423 1098.580977136976 1087.317043905974 459.809463414934 1089.504510033958 292.999992079412
1877 0.005 9.385 1 1038.703900869613 965.870663758164 966.2516749401739 1098.146197872269 1098.245484320841 1098.592599820556 1087.361813996089 459.830461652904 1089.506510694086 292.9999922124589
1878 0.005 9.390000000000001 1 1038.695782413021 965.8724368057644 966.2534739191672 1098.127953140893 1098.227379549841 1098.580977375401 1087.317152879601 459.8514544928103 1089.504515041491 292.9999920782684
1879 0.005 9.395 1 1038.705550806601 965.8742847956161 966.2552930620934 1098.146193257106 1098.245480504946 1098.592597802893 1087.361914286682 459.8723963917316 1089.506514203479 292.9999922008794
1880 0.005 9.4 1 1038.697434113986 965.876051405417 966.2570855883414 1098.127955761368 1098.22738184407 1098.580978969144 1087.317257860226 459.8933329464276 1089.504530229788 292.9999920751226
1881 0.005 9.404999999999999 1 1038.707199773938 965.8778929702983 966.2588983035616 1098.146197293713 1098.245483854564 1098.592598848545 1087.362026902386 459.9142176619515 1089.506523809936 292.9999921917166
1882 0.005 9.41 1 1038.699074070978 965.8796527040021 966.2606838802517 1098.127954640153 1098.227380865418 1098.580978700528 1087.317361076197 459.9350972249808 1089.504538746331 292.9999920705342
1883 0.005 9.415000000000001 1 1038.708842783091 965.8814877898592 966.2624900721942 1098.146195353479 1098.245481797725 1098.592597720275 1087.362130522211 459.9559244059316 1089.506537914884 292.9999921882958
1884 0.005 9.42 1 1038.700711483115 965.8832411585803 966.2642693045597 1098.127953810419 1098.227380794474 1098.580978386644 1087.317460144142 459.976746259947 1089.50455632982 292.9999920623386
1885 0.005 9.425000000000001 1 1038.710480034846 965.8850699622978 966.2660692186921 1098.146201394095 1098.245486485024 1098.592599869426 1087.362242655362 459.9975176074142 1089.506554210198 292.9999922058133
1886 0.005 9.43 1 1038.702346043211 965.886817445101 966.2678426328586 1098.127952525142 1098.227379292285 1098.580977425849 1087.317573932443 460.0182849836127 1089.504557765408 292.9999920794491
1887 0.005 9.435 1 1038.712104021788 965.8886399813613 966.2696363247372 1098.146197850765 1098.245483824272 1098.592599105088 1087.362341541219 460.0390024035456 1089.50656045699 292.9999922136719
1888 0.005 9.44 1 1038.703971517637 965.890381127429 966.2714033965894 1098.127953659317 1098.227380223623 1098.58097751856 1087.317675654162 460.0597152652386 1089.504566688248 292.9999920762293
1889 0.005 9.445 1 1038.71373107225 965.8921973515816 966.2731907463407 1098.146201502844 1098.245486858205 1098.592600487775 1087.362453244863 460.0803775170776 1089.506568749941 292.9999922027524
1890 0.005 9.450000000000001 1 1038.705595867149 965.8939322159132 966.2749515287918 1098.127954923849 1098.22738063009 1098.580977870684 1087.317786390913 460.1010323464861 1089.504576957978 292.99999207355
1891 0.005 9.455 1 1038.715346169486 965.8957421147181 966.2767325633085 1098.146196548413 1098.245483092399 1098.59259861224 1087.362550752044 460.1216407880049 1089.506576186483 292.9999921925218
1892 0.005 9.460000000000001 1 1038.707207379952 965.8974702810456 966.278486573971 1098.127956566531 1098.227382473438 1098.580978928818 1087.3178828687 460.1422390400755 1089.504594254541 292.9999920709517
1893 0.005 9.465 1 1038.716962303613 965.8992739915928 966.2802613822533 1098.146200581334 1098.245485992896 1098.592599339567 1087.362661142859 460.1627910471765 1089.506587912152 292.9999921868156
1894 0.005 9.470000000000001 1 1038.708817626125 965.9009959531638 966.2820091994122 1098.127956707531 1098.227382456346 1098.580979041028 1087.317990193678 460.1833345846687 1089.504603831534 292.9999920642488
1895 0.005 9.475 1 1038.71856724552 965.9027935307545 966.2837778972529 1098.14619817665 1098.245483901861 1098.592598522961 1087.362760423979 460.2038296243483 1089.506600563533 292.9999922037254
1896 0.005 9.48 1 1038.710422660465 965.9045097817685 966.2855200715635 1098.127956280586 1098.227382139619 1098.580978498675 1087.318093993346 460.2243191577814 1089.504610874255 292.9999920807352
1897 0.005 9.484999999999999 1 1038.72016710544 965.9063008465421 966.287282230337 1098.146202751475 1098.245487776761 1098.592600583993 1087.362866071245 460.2447609868365 1089.506610436322 292.9999922135258
1898 0.005 9.49 1 1038.71202151491 965.9080109300644 966.2890182410474 1098.127956645333 1098.227382036657 1098.5809782126 1087.318204276873 460.2651963493121 1089.504613635613 292.9999920752312
1899 0.005 9.495000000000001 1 1038.721760657408 965.9097958425323 966.2907742427751 1098.146198758752 1098.245484682496 1098.59259974992 1087.362965113805 460.285583541898 1089.506617798189 292.999992204525
1900 0.005 9.5 1 1038.713613834873 965.91149979537 966.2925041196577 1098.127957006032 1098.227382173952 1098.580977548752 1087.318301308208 460.3059637333725 1089.504628923421 292.9999920711443
1901 0.005 9.505000000000001 1 1038.723351979114 965.9132785994265 966.2942540126193 1098.146201694332 1098.245487252629 1098.592600515361 1087.363071837629 460.3262951120749 1089.506628765592 292.999992194036
1902 0.005 9.51 1 1038.715199015907 965.9149759688122 966.295977248482 1098.127959166167 1098.227383925219 1098.580979303828 1087.318404986268 460.3466196198142 1089.504640041759 292.9999920704277
1903 0.005 9.515000000000001 1 1038.724935922327 965.9167490091523 966.297721413365 1098.146197706835 1098.245483838648 1098.592598556819 1087.363173221967 460.3668945367622 1089.506635156011 292.9999921862496
1904 0.005 9.52 1 1038.716780232219 965.9184403186078 966.2994385925967 1098.127959651837 1098.227384575644 1098.580979445987 1087.318501151845 460.3871633578118 1089.504656552107 292.9999920659748
1905 0.005 9.525 1 1038.726517328105 965.9202073394285 966.3011767326697 1098.146202941849 1098.245487879837 1098.59259997803 1087.363280692072 460.4073842726909 1089.506649219937 292.9999922013371
1906 0.005 9.529999999999999 1 1038.718359116827 965.921892854562 966.302888131603 1098.127958441577 1098.227383340535 1098.580978954207 1087.318607388449 460.4276007047051 1089.504661708844 292.9999920827424
1907 0.005 9.535 1 1038.728090916378 965.9236535858507 966.3046199559624 1098.14620105225 1098.245486047711 1098.592599721271 1087.363379078471 460.4477700843461 1089.506658015403 292.9999922127053
1908 0.005 9.540000000000001 1 1038.719927139147 965.9253330899718 966.3063253467857 1098.12795834307 1098.227383724473 1098.58097855025 1087.318704038487 460.4679332647968 1089.504668399435 292.999992075135
1909 0.005 9.545 1 1038.729663404198 965.9270878457502 966.3080511776855 1098.146206393987 1098.245490132469 1098.592601770102 1087.363488920759 460.4880490378212 1089.506669377454 292.9999922058888
1910 0.005 9.550000000000001 1 1038.72148583207 965.9287614361025 966.3097507346414 1098.127956039774 1098.227381655757 1098.580977382665 1087.318804677525 460.5081581659812 1089.504670771013 292.9999920691159
1911 0.005 9.555 1 1038.731221670762 965.9305101751577 966.3114705490908 1098.146201813599 1098.245486551502 1098.592600019406 1087.36358236754 460.5282183833257 1089.50667462871 292.9999921959805
1912 0.005 9.56 1 1038.723041563031 965.9321774338919 966.3131637062702 1098.127958628067 1098.227384351456 1098.580979302704 1087.318897155244 460.5482723725026 1089.504686955329 292.9999920691647
1913 0.005 9.565 1 1038.732783942034 965.9339205410283 966.3148779277385 1098.146206233707 1098.245489815414 1098.592600862727 1087.363694023596 460.5682767255976 1089.506687617542 292.9999921867915
1914 0.005 9.57 1 1038.724598075635 965.935581859755 966.3165651388179 1098.127958522709 1098.227383950023 1098.580979071963 1087.319000279847 460.5882757594658 1089.504700856264 292.9999920667394
1915 0.005 9.575000000000001 1 1038.734330656019 965.9373190122488 966.3182734206754 1098.146202184783 1098.245486620926 1098.592599279171 1087.363785486578 460.60822705679 1089.506696420552 292.9999921999049
1916 0.005 9.58 1 1038.726149947733 965.9389747893656 966.3199551390322 1098.127960373167 1098.22738555286 1098.580980071036 1087.31910306386 460.628174443095 1089.504711347097 292.9999920845758
1917 0.005 9.585000000000001 1 1038.735876553312 965.9407058093813 966.3216572456735 1098.146207103592 1098.245490545974 1098.592600841782 1087.363889638807 460.6480749896906 1089.506706623108 292.9999922108535
1918 0.005 9.59 1 1038.727691560903 965.9423556770942 966.323333061397 1098.127957025832 1098.227382329666 1098.580977755969 1087.319206315313 460.6679706602686 1089.504710088804 292.9999920764193
1919 0.005 9.595000000000001 1 1038.737416755034 965.944080913222 966.3250293861977 1098.146204929986 1098.245488958458 1098.592601200215 1087.363984706517 460.687819086945 1089.506715730766 292.999992205945
1920 0.005 9.6 1 1038.729229666368 965.9457249169612 966.3266993297024 1098.127958979947 1098.227384258941 1098.58097857625 1087.31930096205 460.7076617227215 1089.504720911754 292.9999920680008
1921 0.005 9.605 1 1038.738954870771 965.9474443339714 966.3283898273047 1098.146208545466 1098.24549190176 1098.592602439658 1087.36408785994 460.7274553575669 1089.506728240683 292.999992197675
1922 0.005 9.609999999999999 1 1038.730759715555 965.9490821575357 966.3300535419478 1098.127959051044 1098.227383956897 1098.580977963482 1087.319399872529 460.7472461526377 1089.504730886082 292.9999920668554
1923 0.005 9.615 1 1038.740483100227 965.9507958936427 966.3317383984637 1098.146203288173 1098.245487764075 1098.592600565048 1087.364182187935 460.7669844343789 1089.506735117415 292.9999921882321
1924 0.005 9.620000000000001 1 1038.732288359611 965.9524279191187 966.3333962880153 1098.12796248656 1098.227386977874 1098.580979946389 1087.31949485831 460.7867211524619 1089.504750511123 292.9999920662449
1925 0.005 9.625 1 1038.742008765356 965.9541358752684 966.3350753404429 1098.14620701876 1098.245490687294 1098.59260106165 1087.364287305837 460.8064067596646 1089.506745489173 292.9999921991484
1926 0.005 9.630000000000001 1 1038.733815366066 965.9557625212024 966.3367278971108 1098.127961775985 1098.227385717638 1098.580979342092 1087.319601691045 460.8260919902773 1089.504755882561 292.9999920863102
1927 0.005 9.635 1 1038.743521023564 965.9574644257367 966.3384008878323 1098.146203518913 1098.245488088315 1098.592600001085 1087.364374872504 460.8457271898073 1089.506749022182 292.9999922085084
1928 0.005 9.640000000000001 1 1038.735330340406 965.9590853279994 966.3400477154523 1098.127962015473 1098.227386410878 1098.580979819046 1087.319695588543 460.8653607382313 1089.504765264588 292.999992078221
1929 0.005 9.645 1 1038.745039884921 965.9607815596696 966.3417150177836 1098.146208685073 1098.245491816172 1098.592601705537 1087.364478772882 460.8849437524322 1089.506762130725 292.9999922051022
1930 0.005 9.65 1 1038.736841847314 965.9623967856339 966.3433561601188 1098.127960305452 1098.227384902504 1098.580978654636 1087.31979745485 460.9045248168557 1089.504764920389 292.9999920676509
1931 0.005 9.654999999999999 1 1038.74654289067 965.9640840654139 966.3450146087328 1098.146211924243 1098.245496747325 1098.592606175933 1087.364484501107 460.9240696782807 1089.506772744169 292.9999921997323
1932 0.005 9.66 1 1038.738340931026 965.9656968571153 966.346653453194 1098.127952519219 1098.227377348497 1098.58097329449 1087.31997519507 460.9436029253739 1089.504777283913 292.9999920638949
1933 0.005 9.665000000000001 1 1038.748055768133 965.9673818977524 966.3483095451343 1098.146210296874 1098.245493323193 1098.592602574389 1087.364677117073 460.9630673932273 1089.50678646714 292.9999921902032
1934 0.005 9.67 1 1038.739847188575 965.968985326328 966.3499388281724 1098.127961769663 1098.227386418085 1098.580979707903 1087.319989269816 460.9825386702908 1089.504791221049 292.9999920648323
1935 0.005 9.675000000000001 1 1038.749553418781 965.9706647239865 966.3515893176551 1098.146205840142 1098.24548949725 1098.59260037843 1087.364768682427 461.0019622457922 1089.506790085531 292.9999921993583
1936 0.005 9.68 1 1038.74134805435 965.9722627997985 966.3532132997431 1098.127965000507 1098.22738874268 1098.580980977676 1087.320086552963 461.0213870149112 1089.504806064266 292.9999920872568
1937 0.005 9.685 1 1038.751044641354 965.973936343556 966.3548579217439 1098.14620877248 1098.24549181351 1098.592600752027 1087.364867084935 461.0407623170861 1089.506796539918 292.9999922066777
1938 0.005 9.69 1 1038.742837212438 965.9755284889733 966.3564759321188 1098.127962206443 1098.22738601348 1098.580979567668 1087.320183252739 461.0601373430973 1089.504806025211 292.9999920801118
1939 0.005 9.695 1 1038.752532598627 965.9771967791376 966.3581153572251 1098.146207211505 1098.245490695587 1098.592601021425 1087.364959673637 461.0794625574557 1089.506807057555 292.9999922035693
1940 0.005 9.700000000000001 1 1038.7443228756 965.9787833586989 966.3597277827193 1098.127963749412 1098.227387680197 1098.580979894919 1087.320276966304 461.0987850831845 1089.504816603878 292.9999920685697
1941 0.005 9.705 1 1038.754021387964 965.9804461362121 966.3613616896978 1098.146212296901 1098.245494582117 1098.59260309813 1087.365062689167 461.1180580009881 1089.506823010084 292.9999921995803
1942 0.005 9.710000000000001 1 1038.745798431273 965.9820271391402 966.3629685854149 1098.127960413021 1098.227384856215 1098.580978108306 1087.320369976145 461.1373281538081 1089.504820370618 292.9999920632367
1943 0.005 9.715 1 1038.755499562342 965.9836842927298 966.3645968649474 1098.146209241744 1098.245492166229 1098.592602091253 1087.365152539746 461.1565485836834 1089.506832337267 292.9999921920104
1944 0.005 9.720000000000001 1 1038.747276619702 965.9852598028641 966.3661982549709 1098.127964564345 1098.227388468735 1098.580980059741 1087.320465904387 461.1757660326933 1089.504839943906 292.9999920628829
1945 0.005 9.725 1 1038.756972505879 965.9869114526733 966.3678210263278 1098.14621158345 1098.245494104436 1098.59260257122 1087.365253054459 461.194935727821 1089.50683906681 292.9999922008313
1946 0.005 9.73 1 1038.748753893475 965.9884818185134 966.3694173006793 1098.127965270735 1098.227388105076 1098.580979829476 1087.320569286139 461.2141038941686 1089.504848179167 292.9999920870411
1947 0.005 9.734999999999999 1 1038.758432913584 965.990127649048 966.3710342534806 1098.14620616455 1098.245490100674 1098.592600572726 1087.365337756844 461.2332249549147 1089.506840544848 292.9999922059519
1948 0.005 9.74 1 1038.750219558407 965.9916925518781 966.3726250518795 1098.127967036068 1098.227389784076 1098.58098083729 1087.320661960141 461.252343483276 1089.50485881369 292.9999920818927
1949 0.005 9.745000000000001 1 1038.759899105264 965.9933329473249 966.3742365553937 1098.146210898316 1098.245493870158 1098.592602249455 1087.365437785891 461.271414412038 1089.50684882143 292.9999922011095
1950 0.005 9.75 1 1038.751679449295 965.9948923733501 966.3758218925148 1098.127964492477 1098.227387455531 1098.580979539648 1087.320758632076 461.2904824302718 1089.504859898941 292.999992070428
1951 0.005 9.755000000000001 1 1038.761358289899 965.996527337334 966.3774279739761 1098.146209881872 1098.245492839577 1098.59260206721 1087.365529939891 461.309501952488 1089.5068625535 292.9999921988018
1952 0.005 9.76 1 1038.753129643883 965.9980809930057 966.3790075105023 1098.127964976841 1098.227388514473 1098.580979702474 1087.320844793836 461.3285190615242 1089.504871662471 292.9999920628119
1953 0.005 9.765000000000001 1 1038.762818399052 965.9997108555315 966.3806084895111 1098.14621431016 1098.245496160178 1098.59260385915 1087.365632773532 461.3474861986647 1089.506877958675 292.9999921935412
1954 0.005 9.77 1 1038.75458138337 966.0012591102611 966.3821826345643 1098.127964718525 1098.227387941043 1098.580979159429 1087.320942469711 461.3664512355873 1089.504880909345 292.9999920604714
1955 0.005 9.775 1 1038.764259592275 966.0028835438901 966.3837782133468 1098.146209343653 1098.245492399809 1098.592601942247 1087.365714909565 461.3853682454427 1089.506883033187 292.9999922031947
1956 0.005 9.779999999999999 1 1038.756034903411 966.004426894074 966.3853474735706 1098.127967700366 1098.227390286859 1098.580980429723 1087.321040927786 461.4042852964478 1089.504895816467 292.9999920855828
1957 0.005 9.785 1 1038.765701153015 966.0060456633616 966.3869373519838 1098.146212891275 1098.245495508697 1098.592603089863 1087.365812368112 461.4231542048414 1089.506885072915 292.9999922063693
1958 0.005 9.790000000000001 1 1038.757477311123 966.0075836629147 966.3885012729826 1098.127966441501 1098.227388662382 1098.580979909853 1087.321138823776 461.4420224325298 1089.504900053445 292.9999920828212
1959 0.005 9.795 1 1038.767141514126 966.0091970828391 966.3900858085952 1098.146209051349 1098.245492053134 1098.592600800766 1087.365904481105 461.46084217609 1089.506891324112 292.9999921990997
1960 0.005 9.800000000000001 1 1038.758911086033 966.0107295901399 966.3916442300357 1098.127967468101 1098.227390203883 1098.580981437925 1087.321222877538 461.4796602325492 1089.504910998823 292.999992072467
1961 0.005 9.805 1 1038.768580446685 966.0123377659669 966.3932235054298 1098.146214993329 1098.245496876413 1098.592603351212 1087.366004282233 461.4984293409571 1089.506905212165 292.9999921972588
1962 0.005 9.81 1 1038.760335929338 966.0138646408943 966.394776260861 1098.127964729964 1098.227388060842 1098.580979412049 1087.321313920415 461.5171968597277 1089.504912360383 292.999992063514
1963 0.005 9.815 1 1038.770013536052 966.0154678407707 966.3963505799622 1098.146213080777 1098.245494908292 1098.592602746173 1087.366097692672 461.5359146167616 1089.506921765661 292.9999921941588
1964 0.005 9.82 1 1038.761764781993 966.0169898660499 966.3978985525221 1098.127964931362 1098.22738842747 1098.580979356941 1087.321405717039 461.5546314789485 1089.504928073276 292.9999920584796
1965 0.005 9.825000000000001 1 1038.771435060953 966.0185877756527 966.399467579855 1098.14621702501 1098.245498542039 1098.592604620143 1087.366189424597 461.5732999753467 1089.506929227097 292.9999922049556
1966 0.005 9.83 1 1038.763191196751 966.0201045605363 966.4010102899911 1098.127965392752 1098.227387810889 1098.580978641661 1087.321506528706 461.5919694235429 1089.50493182778 292.9999920834666
1967 0.005 9.835000000000001 1 1038.77284653268 966.0216968588477 966.4025736876831 1098.146211252272 1098.245494207079 1098.592602328947 1087.366271587347 461.6105907274545 1089.506927865144 292.9999922076917
1968 0.005 9.84 1 1038.764610280989 966.0232084395902 966.4041111903224 1098.127969786895 1098.227391762129 1098.580981548575 1087.321596998009 461.6292120516077 1089.504946315295 292.9999920826687
1969 0.005 9.845000000000001 1 1038.774265322157 966.0247955540954 966.4056694097593 1098.146213532551 1098.245495737707 1098.592602443617 1087.36637191004 461.647784890221 1089.506934261839 292.99999219818
1970 0.005 9.85 1 1038.766021539855 966.0263017914514 966.4072015577709 1098.12796860713 1098.227390404852 1098.580980493108 1087.321687913403 461.6663567049604 1089.504951605542 292.9999920743012
1971 0.005 9.855 1 1038.775674613878 966.0278836982901 966.4087545799541 1098.146211472688 1098.245494134484 1098.592601999992 1087.366458233066 461.6848799857532 1089.506945172555 292.9999921949625
1972 0.005 9.859999999999999 1 1038.767423541251 966.0293844227951 966.4102811907254 1098.127968557822 1098.227391071652 1098.580980939924 1087.321770204786 461.7034019973716 1089.504963262767 292.9999920653107
1973 0.005 9.865 1 1038.777086764226 966.0309615149084 966.4118293966029 1098.146216902112 1098.245498183917 1098.592604031606 1087.366557602751 461.7218746851409 1089.506963396547 292.999992193491
1974 0.005 9.870000000000001 1 1038.768829228945 966.0324575341939 966.4133513591793 1098.127966782241 1098.227389130641 1098.580978823913 1087.321870763439 461.7403470240709 1089.504967309273 292.9999920580986
1975 0.005 9.875 1 1038.778482331566 966.0340294241074 966.4148943781285 1098.146212960668 1098.245495095788 1098.592602941964 1087.366636353693 461.7587714027971 1089.506971227935 292.9999922065891
1976 0.005 9.880000000000001 1 1038.770232215796 966.0355203063309 966.4164111727985 1098.127971209786 1098.227393081621 1098.580981702488 1087.321962110016 461.7771972985939 1089.504981887502 292.9999920811061
1977 0.005 9.885 1 1038.779876158086 966.0370867639439 966.4179487398447 1098.146215163619 1098.245497133434 1098.592603400545 1087.366729336373 461.7955752942354 1089.506975511474 292.9999922094794
1978 0.005 9.890000000000001 1 1038.771625781397 966.0385725399872 966.4194604333204 1098.127969923184 1098.227391220909 1098.580979957592 1087.322055296 461.8139536381688 1089.504984160069 292.9999920816448
1979 0.005 9.895 1 1038.78126447896 966.0401338613671 966.4209928662211 1098.146211228816 1098.245494006492 1098.59260204862 1087.36681497931 461.8322836214787 1089.506977553358 292.9999921985653
1980 0.005 9.9 1 1038.773017527529 966.0416145653395 966.4224994911492 1098.127973333764 1098.227394465997 1098.580982948289 1087.322143367297 461.8506134154494 1089.505000725295 292.9999920752758
1981 0.005 9.904999999999999 1 1038.782657970051 966.0431708601022 966.42402689595 1098.146215626537 1098.245497177912 1098.592602706967 1087.366915579015 461.8688945963181 1089.506988846375 292.9999921927251
1982 0.005 9.91 1 1038.774396278149 966.0446464544389 966.4255284447396 1098.127968241301 1098.227390115031 1098.580979432776 1087.322230957828 461.8871750280704 1089.505002553946 292.9999920669284
1983 0.005 9.915000000000001 1 1038.78404058308 966.0461979755933 966.4270510845624 1098.146215426243 1098.24549691163 1098.592603367722 1087.367001938482 461.9054063412888 1089.50700047383 292.9999921924531
1984 0.005 9.92 1 1038.775774637058 966.0476684929089 966.4285475420032 1098.127969622912 1098.227392154544 1098.58098155939 1087.322315501471 461.923637989607 1089.505015753713 292.9999920585618
1985 0.005 9.925000000000001 1 1038.785421377813 966.049215002451 966.4300651654619 1098.146219897509 1098.245500259538 1098.592604306484 1087.367095200459 461.9418218416524 1089.507016913951 292.9999922072686
1986 0.005 9.93 1 1038.777151624417 966.0506804775007 966.4315565733198 1098.127967806716 1098.227389905519 1098.580979159661 1087.32241000673 461.9600076128631 1089.505016682074 292.9999920794206
1987 0.005 9.935 1 1038.786787426919 966.0522216207041 966.4330688196263 1098.146215719121 1098.245497284609 1098.592603670021 1087.367175752422 461.9781457018734 1089.507018895677 292.9999922114059
1988 0.005 9.94 1 1038.778523770858 966.0536821307948 966.4345552610939 1098.127972119775 1098.22739357546 1098.580981833651 1087.322499366986 461.9962844911637 1089.50502950674 292.9999920795879
1989 0.005 9.945 1 1038.788156612864 966.0552182927322 966.4360625232665 1098.146217992483 1098.245499123731 1098.592603859614 1087.367269616577 462.0143750923137 1089.507022740831 292.9999921997589
1990 0.005 9.950000000000001 1 1038.779891321663 966.0566738307739 966.437543994601 1098.127970667594 1098.227391698102 1098.580980149411 1087.322590328679 462.0324659171254 1089.505035281037 292.9999920752078
1991 0.005 9.955 1 1038.789462299781 966.058204910559 966.4390462859353 1098.146204445528 1098.24549157268 1098.592600355408 1087.367311389007 462.0505096525433 1089.507014411986 292.999992192376
1992 0.005 9.960000000000001 1 1038.781243840318 966.0596554708241 966.4405227250803 1098.12797437539 1098.227395151858 1098.580983117367 1087.322676664669 462.0685511963562 1089.505052683261 292.9999920679583
1993 0.005 9.965 1 1038.790825797608 966.0611815048396 966.4420199442333 1098.146209687577 1098.245495364998 1098.592601585613 1087.367407447052 462.0865461682042 1089.507029904465 292.9999921901989
1994 0.005 9.970000000000001 1 1038.782592802779 966.0626270758264 966.4434914099222 1098.127970057698 1098.227391424818 1098.580980118915 1087.322763823054 462.1045392263762 1089.505053105327 292.9999920603657
1995 0.005 9.975 1 1038.792177585584 966.0641481615902 966.4449836777333 1098.146207558869 1098.245493562114 1098.59260142948 1087.367490030123 462.1224875757953 1089.507040805827 292.9999922069581
1996 0.005 9.98 1 1038.783948749059 966.0655888194131 966.4464502119472 1098.127972551792 1098.227393599459 1098.580981299155 1087.322851880167 462.1404356078769 1089.505063150484 292.9999920787906
1997 0.005 9.984999999999999 1 1038.793526944459 966.0671051348454 966.4479377133762 1098.146210033062 1098.245495917113 1098.592602438787 1087.367580482367 462.1583388494275 1089.507048161443 292.9999922131551
1998 0.005 9.99 1 1038.785296590469 966.0685408967129 966.4493993502676 1098.127971709368 1098.227392369914 1098.58098002251 1087.322943481312 462.1762413358424 1089.505064952703 292.9999920772175
1999 0.005 9.995000000000001 1 1038.794869872303 966.0700522883791 966.4508819322273 1098.146205837914 1098.245492621546 1098.592601115992 1087.367662407983 462.1940983840993 1089.507050248424 292.9999922016211
2000 0.005 10 1 1038.786636192408 966.0714821083257 966.4523375044254 1098.127973752802 1098.227394608581 1098.580981860928 1087.322982377152 462.2119534533869 1089.505079236216 292.9999920745731
2001 0.005 10.005 1 1038.796211641332 966.0729886771278 966.453815297126 1098.146208062184 1098.245494629913 1098.592601382684 1087.367751855285 462.2297633374241 1089.50705781792 292.9999921921258
2002 0.005 10.01 1 1038.787975096736 966.0744136783956 966.4552660656532 1098.127972629505 1098.227393463834 1098.580981083943 1087.323071198823 462.2475707205977 1089.505086898139 292.999992069686
2003 0.005 10.015 1 1038.797550140327 966.0759153010489 966.4567389209639 1098.146207011776 1098.245493329436 1098.592600768501 1087.367838008189 462.2653327395305 1089.507067793169 292.9999921880553
2004 0.005 10.02 1 1038.78930431188 966.0773356020815 966.4581850021109 1098.127971866899 1098.227393567887 1098.580981446215 1087.323149363554 462.2830924596856 1089.505100565872 292.9999920625002
2005 0.005 10.025 1 1038.798884829701 966.0788324696198 966.4596530960279 1098.146212110345 1098.245497305717 1098.592602462413 1087.367929067476 462.3008083023507 1089.507083469781 292.9999922057517
2006 0.005 10.03 1 1038.790634320588 966.0802478289877 966.4610942576658 1098.12796975655 1098.227391362588 1098.580979450178 1087.323241194024 462.3185233643983 1089.505095800833 292.999992079311
2007 0.005 10.035 1 1038.800208447446 966.0817400131133 966.4625576819665 1098.14620915677 1098.245494994164 1098.592601983151 1087.368011735169 462.3361947847142 1089.507087128608 292.9999922140604
2008 0.005 10.04 1 1038.791959348068 966.0831505893748 966.4639940599119 1098.12797186851 1098.227393521041 1098.580981233038 1087.323322752821 462.353864846266 1089.505107385004 292.9999920756617
2009 0.005 10.045 1 1038.801535323173 966.0846380295314 966.4654527360457 1098.14621319582 1098.245498153427 1098.592603048216 1087.368102073663 462.3714907036885 1089.507096809761 292.9999922033826
2010 0.005 10.05 1 1038.793282549692 966.0860438577878 966.4668843694287 1098.127971409099 1098.22739255533 1098.580980225855 1087.323414277688 462.3891146494744 1089.505111618401 292.9999920727205
2011 0.005 10.055 1 1038.802850759523 966.0875265047816 966.468338267263 1098.146208069134 1098.245494300233 1098.592601185119 1087.368182135865 462.4066938540429 1089.507100060894 292.9999921930758
2012 0.005 10.06 1 1038.794601807299 966.0889276120365 966.4697651743838 1098.127973927279 1098.227394749739 1098.580982044191 1087.323495808735 462.424270775573 1089.505130680686 292.9999920697529
2013 0.005 10.065 1 1038.804171098773 966.0904054263673 966.4712142398483 1098.146212537531 1098.24549764329 1098.592602127023 1087.368274578756 462.4418027740541 1089.507112504476 292.9999921867959
2014 0.005 10.07 1 1038.795910544964 966.0918019355622 966.4726365532377 1098.127972173809 1098.227393394032 1098.580980962446 1087.323582860328 462.4593328228836 1089.50513565357 292.9999920642965
2015 0.005 10.075 1 1038.805477915202 966.0932750259913 966.4740809009467 1098.146209541241 1098.245495159763 1098.592601213677 1087.368352854815 462.4768193931988 1089.507119445419 292.9999922034986
2016 0.005 10.08 1 1038.797220191072 966.0946667001067 966.475498386404 1098.127973447952 1098.227394724606 1098.580981861377 1087.323665511723 462.4943056188949 1089.505143838503 292.9999920807773
[truncated: 195,156 more chars]
