# Supplementary material for: Thermocouple Sensor Response in Hot Airstream
Source: Sensors (Basel). 2025 Jul 26;25(15):4634. doi: 10.3390/s25154634 (PMC12349096; doi:10.3390/s25154634)
Supplement: Supplementary file 1 [file sensors-25-04634-s001.zip › report-file-tc_11bR17.out]

"report-file-tc"
"Time Step" "delta-time etc.."
("TimeStep" "delta-time" "flow-time" "iters-per-timestep" "t_1" "t_sensor" "t0" "t1" "t2" "t3" "ty_1" "ty_10" "ty1" "ty10")
0 0.005 0 0 292.9999999999998 292.9999999999999 292.9999999999998 292.9999999999998 292.9999999999998 292.9999999999998 292.9999999999998 292.9999999999998 292.9999999999998 292.9999999999998
1 0.005 0.005 20 466.7812462326814 294.3037826818489 293.7269414801715 950.4977343514843 986.3857785659957 1014.047692791049 837.4514491661828 437.0811913081942 908.6890381645085 471.0030361887737
2 0.005 0.01 20 520.2811360998824 297.3690280509583 295.8301008180028 1098.089092753729 1098.583743457385 1098.804690633038 1085.01473288057 388.4899430253243 1096.477302783613 399.838845955384
3 0.005 0.015 20 670.4509185793229 301.5581330909764 299.2543055223193 1100.109333701599 1099.889848598786 1099.804583888453 1097.348417758525 322.4306696638894 1098.248733979111 337.2200257038102
4 0.005 0.02 20 652.2219601877222 306.3332064326044 303.608862118274 1100.018349479004 1099.83159122994 1099.795775416343 1097.691138654081 334.9511817714416 1096.952383593332 312.6960712334372
5 0.005 0.025 20 697.1235580588611 311.50572505227 308.5475062597627 1099.981061826696 1099.812473219252 1099.796504007343 1097.383283647292 319.35499545887 1096.589441288392 304.3110997040831
6 0.005 0.03 20 743.5262488698945 316.8822876287028 313.8069441964359 1099.956422509634 1099.795248347552 1099.79028715185 1097.138306265796 307.2926024671653 1096.378106493098 301.6971618480387
7 0.005 0.035 20 769.7646623888082 322.4130522081261 319.2440588107864 1099.951163509813 1099.793888241233 1099.789011540636 1096.996282371411 301.45090617574 1096.33343426995 300.830093047834
8 0.005 0.04 20 776.475820589838 328.0397310592318 324.7822789616321 1099.948397582987 1099.79142903517 1099.787864879481 1096.918418997279 298.4150380068264 1096.35985763015 300.6229352298513
9 0.005 0.045 20 776.4466907956936 333.7178836360736 330.3750036586826 1099.946466406226 1099.788807987876 1099.783097394857 1096.890206454933 296.3252689088206 1096.40980329768 300.5537881173963
10 0.005 0.05 20 772.8143606210615 339.4157424219431 335.9922026627841 1099.951040117221 1099.791942155092 1099.783083261749 1096.893235242889 294.8785416070421 1096.455300577532 300.4999928236401
11 0.005 0.055 20 768.9432164778216 345.1141100824647 341.6161248617216 1099.956003312283 1099.795755783581 1099.782370606276 1096.915000952886 294.3469509074538 1096.487114940457 300.4477532073121
12 0.005 0.06 20 765.7334129784516 350.8034775373454 347.2375265143085 1099.959831472315 1099.799210400102 1099.7863682187 1096.941286817374 294.1786171475871 1096.513972690468 300.3986928821321
13 0.005 0.065 20 763.5420930728091 356.4799116793328 352.8522313175413 1099.970669772936 1099.811583705882 1099.801991154835 1096.969174087842 294.1387297925095 1096.539551690193 300.3409016257714
14 0.005 0.07000000000000001 20 762.4365439563248 362.1417508827492 358.4583352580293 1099.958946709588 1099.794694445123 1099.7842394906 1096.97518401195 294.174744895487 1096.541768385667 300.2714125733348
15 0.005 0.075 20 762.2432122009542 367.7874399120985 364.0546396357897 1099.962192494812 1099.797549499222 1099.786207615181 1096.989068534557 294.2473807021204 1096.553168513293 300.1982231906763
16 0.005 0.08 20 762.7649944635551 373.4155585122653 369.6398534773372 1099.965571851095 1099.803194360709 1099.78636673629 1097.006825217072 294.2862859919284 1096.565836539858 300.1102771556645
17 0.005 0.08500000000000001 20 763.82720242702 379.0242897975772 375.2123032168317 1099.965370193233 1099.801710780262 1099.787527868037 1097.013325247335 294.2677579308203 1096.571730945251 300.0007937874939
18 0.005 0.09 20 765.2224079029663 384.611798944315 380.7699657812141 1099.976205376853 1099.814716101717 1099.801590638953 1097.029536053724 294.2479147758636 1096.585571258044 299.8747528506865
19 0.005 0.095 20 766.757817551354 390.1763576897278 386.3106363043063 1099.972629506661 1099.808407748995 1099.788775143899 1097.032481681532 294.2408222626345 1096.586843661924 299.7385929482512
20 0.005 0.1 20 768.3316864271762 395.7162004145186 391.8321011200244 1099.963587134775 1099.796688916523 1099.784263849612 1097.027982620444 294.2306279141802 1096.585015417589 299.5953220867286
21 0.005 0.105 20 769.8684724348482 401.2297571809439 397.3322507521523 1099.963349220956 1099.797656125126 1099.780243164278 1097.032382448195 294.2159512815907 1096.594690426363 299.4458251559639
22 0.005 0.11 20 771.3471569965806 406.7154820706982 402.8090917262779 1099.968643836861 1099.804743071162 1099.786880720594 1097.044249960708 294.2014784478004 1096.602054922208 299.2921462859324
23 0.005 0.115 20 772.7696568752799 412.1717879684717 408.2606842859175 1099.960746223617 1099.793532057335 1099.781862158031 1097.043144964188 294.1895941862157 1096.601628197861 299.1358485653143
24 0.005 0.12 20 774.1329591958239 417.5974215598317 413.6853398025788 1099.971143158807 1099.806579293873 1099.787791293421 1097.053797064146 294.1802471455075 1096.616485924517 298.9784485953323
25 0.005 0.125 20 775.4353235501698 422.9910920529174 419.0814757183744 1099.979396646885 1099.815347774578 1099.801323928071 1097.065327889299 294.1723609679168 1096.628359058748 298.8210219270212
26 0.005 0.13 20 776.6907235513938 428.3515087926754 424.4475463961784 1099.969568084495 1099.80302725527 1099.786074823988 1097.059747703844 294.1651817006668 1096.627185041052 298.6642982799581
27 0.005 0.135 20 777.9371076557716 433.677801544376 429.7823013074186 1099.980179363131 1099.814939834391 1099.796976192889 1097.075446438803 294.1586485245097 1096.639546883912 298.5086666268645
28 0.005 0.14 20 779.1729258240107 438.9690417343019 435.0845582679578 1099.980702874152 1099.814873538265 1099.797737627959 1097.075909148326 294.153029411794 1096.645517579361 298.3545887369049
29 0.005 0.145 20 780.3678748851463 444.2244567078997 440.3532896508967 1099.971468037644 1099.803749900959 1099.789286040891 1097.07307175646 294.1485786522113 1096.648003051424 298.2025065321985
30 0.005 0.15 20 781.6265225982629 449.4435837843698 445.5877428721454 1099.982188025524 1099.814993271972 1099.794409215099 1097.083980849842 294.1453327146011 1096.659903622881 298.0527319283235
31 0.005 0.155 20 782.8329027100025 454.6259992800747 450.7872207197076 1099.976034760938 1099.808277808122 1099.790016743625 1097.081476634586 294.1431817849291 1096.663089655445 297.9054269483215
32 0.005 0.16 20 784.0305812794011 459.7714597834668 455.9511831540041 1099.97709092436 1099.808540208177 1099.79165389661 1097.089043588847 294.1419457413424 1096.669429689016 297.7606773324027
33 0.005 0.165 20 785.2409709744197 464.8797613999058 461.0792318533432 1099.989482711253 1099.823984969549 1099.805420152736 1097.100577846599 294.1414329842472 1096.685451303148 297.618461355294
34 0.005 0.17 20 786.4445520967297 469.9503879778973 466.1710323900479 1099.980597212736 1099.812084851311 1099.7948952244 1097.097206250339 294.1415504965896 1096.684873888422 297.4786886521525
35 0.005 0.175 20 787.6102206869691 474.9828968261695 471.2270349458424 1099.9765024237 1099.806480132351 1099.790583886407 1097.098528084832 294.1421988522184 1096.687182486532 297.3412615014662
36 0.005 0.18 20 788.7728627726443 479.9769797573807 476.247808704991 1099.979278123698 1099.810996029222 1099.788692888229 1097.106556093291 294.1433198869024 1096.695516555907 297.2060724146859
37 0.005 0.185 20 789.9671759347336 484.9322219509487 481.2315781012503 1099.976677699318 1099.806324901092 1099.789548885065 1097.107734148524 294.1448464997712 1096.700406543588 297.0729987315112
38 0.005 0.19 20 791.1557462080636 489.848269762805 486.1774642469185 1099.983194185052 1099.814610291825 1099.792437422295 1097.117044750655 294.146770090608 1096.710595469838 296.9419082745042
39 0.005 0.195 20 792.3489379218005 494.7247496311016 491.0849047270077 1099.985936546414 1099.817194539932 1099.79642576557 1097.127181116678 294.1490681579317 1096.716063411075 296.8127075892379
40 0.005 0.2 20 793.5415327144683 499.5614056820565 495.953488786452 1099.989422317758 1099.820323188213 1099.798668301133 1097.133080910067 294.1517405822193 1096.724748856345 296.6851310305976
41 0.005 0.205 20 794.73890318266 504.3579788925855 500.7828556068207 1099.983379438717 1099.812617299856 1099.79170343982 1097.127728502377 294.1547692211925 1096.728340398961 296.5590250519846
42 0.005 0.21 20 795.9726286101852 509.1143272459077 505.5727519205373 1099.983954077921 1099.81354222125 1099.791927582112 1097.13356431452 294.1581640319678 1096.734380810783 296.4342676038759
43 0.005 0.215 20 797.2397812356656 513.830367185737 510.3229893704868 1099.986253505343 1099.817016446474 1099.793120518211 1097.14019390575 294.161932957037 1096.739141286082 296.3107188527131
44 0.005 0.22 20 798.5112410964002 518.5060363946639 515.0334238719121 1099.990194840606 1099.820794148819 1099.804516340516 1097.150556725516 294.1661052898982 1096.750129134053 296.1881963046205
45 0.005 0.225 20 799.8213668893941 523.1412330821984 519.7038899440637 1099.985704124505 1099.81402147939 1099.79202698985 1097.147529836752 294.170674137777 1096.751312596241 296.0663227509649
46 0.005 0.23 20 801.1535536267156 527.7360008603559 524.3343439900129 1099.994506718215 1099.825054754186 1099.805818511202 1097.160466431309 294.1756478571522 1096.759748175092 295.9451377281023
47 0.005 0.235 20 802.4871835743181 532.2902470591126 528.924640871692 1099.982795425215 1099.809269706932 1099.79042833728 1097.150406684628 294.1810707603169 1096.752610854734 295.8246691301792
48 0.005 0.24 20 803.8344574496614 536.804109605694 533.4747954026592 1099.980896542289 1099.80796294103 1099.787667369779 1097.156042637856 294.1869655734848 1096.758995049331 295.7047197648681
49 0.005 0.245 20 805.1976735249239 541.2777021055597 537.9848908018636 1099.99172816486 1099.820980604202 1099.798053009751 1097.171810783061 294.1933296017039 1096.769809625481 295.5854636217209
50 0.005 0.25 20 806.5675947970595 545.7110106251151 542.454903670507 1099.987018316896 1099.814321409948 1099.788171255201 1097.16660708436 294.200186362216 1096.77527199564 295.4670626884562
51 0.005 0.255 20 807.9458208866999 550.1041485319281 546.8848865981158 1099.989036607345 1099.81663530223 1099.793775890194 1097.17124962797 294.2075710237495 1096.780669647729 295.3495288424845
52 0.005 0.26 20 809.3216688477314 554.4572322611841 551.2749119681947 1099.993229588976 1099.82162342023 1099.80188716126 1097.180571171177 294.2154910742026 1096.788186263323 295.2329173242769
53 0.005 0.265 20 810.6980971094367 558.7703714976863 555.6250611115889 1099.995646930266 1099.824270629173 1099.801888776148 1097.181652774099 294.2239632597062 1096.79223197052 295.1173397440851
54 0.005 0.27 20 812.0726095928675 563.0437076801647 559.93541914706 1099.99241611945 1099.819458407431 1099.796013579308 1097.187025866354 294.2330073934713 1096.792197922535 295.0029109141552
55 0.005 0.275 20 813.4474834670203 567.2773520423032 564.2060778395802 1099.983727559485 1099.808562575731 1099.790565388208 1097.17836257006 294.2426498835687 1096.790955963587 294.8898285571449
56 0.005 0.28 20 814.8230470897538 571.4716209990457 568.4372577068447 1099.995294597539 1099.822658795454 1099.798938169112 1097.193963669483 294.2529178684717 1096.804093276965 294.7783333575734
57 0.005 0.285 20 816.1816037993625 575.6266023375612 572.6290905552945 1099.993850452662 1099.819505295275 1099.791374425215 1097.194048206854 294.2638096993216 1096.806862511853 294.6685775564192
58 0.005 0.29 20 817.5465405610016 579.7425503130565 576.7817801024204 1100.002140711331 1099.830366609225 1099.8075575016 1097.203168455389 294.2753630289731 1096.818832474102 294.5607804204078
59 0.005 0.295 20 818.9066708816372 583.8195756697768 580.8954385416639 1099.992565100349 1099.818196712849 1099.794356513389 1097.198386892162 294.2875892601423 1096.81357572773 294.4550732557818
60 0.005 0.3 20 820.271081132935 587.8579275617188 584.9702805869431 1099.992292564037 1099.818539432198 1099.794653922949 1097.199226613294 294.3005055280377 1096.817751404061 294.3516580001307
61 0.005 0.305 20 821.6435076195046 591.8577591618462 589.0064802854653 1099.987840485481 1099.810967937438 1099.788497742116 1097.196746509478 294.3141339557704 1096.818392413325 294.2508616339956
62 0.005 0.31 20 823.0285984687749 595.8194269699894 593.0043262920129 1099.998623063864 1099.82432109049 1099.796298672039 1097.210450766324 294.3284997170219 1096.828627039615 294.1529744489528
63 0.005 0.315 20 824.398274875 599.7430723304822 596.9640178781469 1099.993326771097 1099.818151897185 1099.79412764577 1097.211391734773 294.3436019241335 1096.828661772689 294.0584482987186
64 0.005 0.32 20 825.7833229699427 603.6289632588409 600.885779880447 1099.99678226785 1099.821322861458 1099.794749494489 1097.213189544474 294.3594515630745 1096.834886432528 293.9676766798856
65 0.005 0.325 20 827.1837621945867 607.4772766515017 604.7698017406428 1099.990338031511 1099.81419112351 1099.78967700354 1097.211673536621 294.376089708213 1096.836962250528 293.8809715096339
66 0.005 0.33 20 828.5963953059048 611.2883672403543 608.6163489328582 1099.996330492522 1099.821051363785 1099.796303527357 1097.22264995875 294.3935134987642 1096.841368202253 293.7985386551182
67 0.005 0.335 20 829.9926865223869 615.0624683098264 612.4256419146358 1099.993001022013 1099.817742249524 1099.789415050334 1097.22106151655 294.4117448585233 1096.845894487869 293.7206093344384
68 0.005 0.34 20 831.4025263975369 618.7998314650872 616.1979386761502 1099.99341554463 1099.817373447434 1099.788821318878 1097.220663156107 294.4307946757461 1096.850546925983 293.6473775226743
69 0.005 0.345 20 832.8020659296233 622.5007089947492 619.9334960564651 1099.992561228891 1099.815696073121 1099.792694308242 1097.220829494273 294.4506648872527 1096.852614695413 293.5789771336516
70 0.005 0.35 20 834.1761298347499 626.1654955773994 623.6326392918734 1100.004367970155 1099.828546679408 1099.798805894433 1097.23512070904 294.471392268331 1096.860356255289 293.5154695265421
71 0.005 0.355 20 835.5216170363304 629.7943577339416 627.2956057485704 1100.000998910613 1099.824391289303 1099.795613453784 1097.233536133285 294.4929729876506 1096.861497913666 293.4568519359655
72 0.005 0.36 20 836.8595237097609 633.3875744986694 630.9226560101596 1099.999568353217 1099.822793211643 1099.797234718281 1097.235501491456 294.515425035409 1096.867627854134 293.4030506934751
73 0.005 0.365 20 838.1950117053005 636.9453899245028 634.5140302545519 1099.990812466118 1099.81262569214 1099.791029791998 1097.227968383543 294.538750603338 1096.861943388655 293.3539755404906
74 0.005 0.37 20 839.541178761669 640.4681267494366 638.070004099136 1099.989357764369 1099.810097779724 1099.78795441004 1097.232483462484 294.5629688556995 1096.865897347117 293.3095214314964
75 0.005 0.375 20 840.8934994631561 643.9561319775343 641.5909177842993 1099.999580289712 1099.822454658139 1099.79647974078 1097.241437341213 294.5880925251065 1096.877474990322 293.2694856648135
76 0.005 0.38 20 842.2427142059407 647.4096392645364 645.0770379283297 1100.000711608295 1099.823123284582 1099.792033279368 1097.246814570876 294.6141262044161 1096.879234732652 293.2336325853578
77 0.005 0.385 20 843.588486387967 650.8288858893437 648.5286196955806 1100.000466490926 1099.822602315961 1099.796134465473 1097.244792161481 294.6410853018006 1096.885500034669 293.2017287306316
78 0.005 0.39 20 844.9362598181436 654.2142263204439 651.9459771860512 1100.007197934812 1099.830680327512 1099.802195519412 1097.255747425212 294.6689774239273 1096.890328023113 293.1735151522481
79 0.005 0.395 20 846.2728774783836 657.5658664851662 655.3293590361739 1100.00444766968 1099.82708240745 1099.800897571363 1097.254173126802 294.6978177878947 1096.892118501736 293.1487252159259
80 0.005 0.4 20 847.6062023232665 660.8841116605464 658.6790560634026 1100.007583109283 1099.830755842447 1099.80271540732 1097.258843203204 294.7276085554664 1096.896392939351 293.1270628131915
81 0.005 0.405 20 848.9371390080585 664.1691034412142 661.9952661178927 1099.991573963491 1099.811501093918 1099.788819535306 1097.245992553444 294.7583674579041 1096.888676347563 293.1082606573844
82 0.005 0.41 20 850.2765204000908 667.4212594224481 665.2783360132834 1100.000528934545 1099.82153801094 1099.793754238658 1097.256087874424 294.7901033735327 1096.900585862672 293.0920084005326
83 0.005 0.415 20 851.6049045593038 670.6408182717224 668.5285286176409 1100.00417805554 1099.825413463546 1099.798542020523 1097.263872704614 294.8228207893101 1096.904580305473 293.0780203144969
84 0.005 0.42 20 852.936878408762 673.8280669941905 671.7459782931011 1100.008249249935 1099.830043557174 1099.797828478242 1097.268320251966 294.8565371049746 1096.90865826738 293.0660347004197
85 0.005 0.425 20 854.2710153773983 676.983239800824 674.930716275599 1100.003497088425 1099.824958785036 1099.798039013594 1097.266529955157 294.8912543172363 1096.911039330502 293.0558111846235
86 0.005 0.43 20 855.6128160429604 680.1066097619932 678.0832479382926 1099.999040192796 1099.819469923523 1099.793790586845 1097.265040641946 294.926983402801 1096.909442597555 293.0471224895742
87 0.005 0.435 20 856.974246605148 683.1985552369063 681.2039922535075 1100.002598969853 1099.823081138914 1099.795003995509 1097.268928646728 294.9637346091931 1096.914946280086 293.0397642728627
88 0.005 0.44 20 858.3455512747161 686.2594055360087 684.2933132093033 1100.005511528986 1099.826682494944 1099.798634903891 1097.275780079241 295.0015101815723 1096.921043154689 293.0335502220076
89 0.005 0.445 20 859.7058852742111 689.2894530489491 687.351520031416 1100.00846388901 1099.830333735509 1099.805693739773 1097.281895356911 295.0403257646147 1096.926625520173 293.0283118885845
90 0.005 0.45 20 861.053331429292 692.2889229655225 690.378867289528 1100.002132487699 1099.821595968202 1099.792477079963 1097.274203731067 295.0801847401453 1096.925679913603 293.0239026832763
91 0.005 0.455 20 862.4054681952936 695.2582499558066 693.3757367184274 1100.011137221786 1099.833262886256 1099.808027193358 1097.286684524079 295.121096244849 1096.93368310062 293.0201950979055
92 0.005 0.46 20 863.7727175823949 698.197570142275 696.3423329378797 1099.998820840548 1099.816341578963 1099.790043563385 1097.274853987312 295.1630636686785 1096.926454314566 293.0170915231176
93 0.005 0.465 20 865.1423748805588 701.1072662167448 699.2789947691547 1099.996379969921 1099.813725787672 1099.788253529528 1097.273984844487 295.206106449553 1096.927729937705 293.0144909314435
94 0.005 0.47 20 866.5105601821789 703.9876580232785 702.1860390212804 1099.99776736014 1099.815582480185 1099.788658781583 1097.277500318417 295.2502201594159 1096.931211445501 293.0123103641185
95 0.005 0.475 20 867.8808394044532 706.8391028480584 705.0638130148147 1100.006202866433 1099.826921053492 1099.795981530542 1097.287806538543 295.2954044665774 1096.939486971896 293.0104718962026
96 0.005 0.48 20 869.2446800530849 709.6618761437119 707.9126133730445 1100.005911271132 1099.825589048386 1099.792537451922 1097.288682935887 295.3416802679749 1096.944669347663 293.0089178198431
97 0.005 0.485 20 870.6069329121174 712.4562539842786 710.732739889348 1100.00585411636 1099.825552207528 1099.798876433762 1097.290348878462 295.3890444472764 1096.944355120193 293.0076016323448
98 0.005 0.49 20 871.9721714908495 715.2224729420561 713.5244396968159 1100.00745907428 1099.827136897896 1099.799597005896 1097.292776405032 295.4374998194611 1096.948076487144 293.0064852524972
99 0.005 0.495 20 873.334395013828 717.9608600126767 716.2880224963171 1100.011240626506 1099.831545659077 1099.804442143193 1097.301214992044 295.4870598957901 1096.954047245441 293.0055392327131
100 0.005 0.5 20 874.6816312680049 720.6715936954686 719.0237004747592 1100.001319491179 1099.81925702584 1099.787632292993 1097.292040308898 295.537727945335 1096.951652790606 293.0047404227865
101 0.005 0.505 20 876.0295462582696 723.3550462033696 721.7318029541593 1100.00363052108 1099.821483477747 1099.788497784476 1097.296228412616 295.5894949724822 1096.954117103073 293.0040674602949
102 0.005 0.51 20 877.3751597520037 726.0115211260897 724.4126441746218 1100.013245268972 1099.833152451477 1099.805346469053 1097.30676727747 295.6423757086417 1096.963713533141 293.0035022113644
103 0.005 0.515 20 878.7042993629074 728.6412408231681 727.0664633389678 1100.012211574336 1099.832198361419 1099.805670832806 1097.309714382657 295.6963641705501 1096.966047221372 293.0030285233352
104 0.005 0.52 20 880.0221918523523 731.2443826878516 729.6934604827442 1099.99950290598 1099.815800127014 1099.788724902496 1097.296981273002 295.7514701511145 1096.957334156621 293.0026317888333
105 0.005 0.525 20 881.3416459440991 733.8213828836635 732.2939987784039 1100.008812220234 1099.826849309046 1099.79636069727 1097.30578211109 295.8076925135956 1096.966348836846 293.0022997009297
106 0.005 0.53 20 882.655505306373 736.372475333047 734.8683623597223 1100.011846735752 1099.831315468344 1099.802747110258 1097.310244042757 295.865038974273 1096.971154897471 293.0020214614976
107 0.005 0.535 20 883.9686363664225 738.8978736823821 737.416776963673 1100.007864729479 1099.825549269833 1099.792638344545 1097.307438082166 295.9235055898045 1096.973802769915 293.0017884044127
108 0.005 0.54 20 885.2780187386762 741.3978656543617 739.9395252932997 1100.007537175887 1099.825728555763 1099.797265960998 1097.310707685476 295.9831018296028 1096.974001166364 293.0015936854005
109 0.005 0.545 20 886.581565672784 743.8726741144366 742.4368426220881 1100.003485036754 1099.819289643366 1099.79058864507 1097.306888274673 296.0438123720799 1096.972926237215 293.0014324396803
110 0.005 0.55 20 887.8987031918599 746.3226540432714 744.9090441793637 1100.010931955809 1099.828438398033 1099.794454887716 1097.316958525815 296.1056528362439 1096.979663662589 293.0012998334071
111 0.005 0.555 20 889.21213008201 748.74800527743 747.3563831116737 1100.01184272562 1099.830190841138 1099.801220992778 1097.317842928648 296.1686248026558 1096.981555504416 293.0011913993823
112 0.005 0.5600000000000001 20 890.5207442450576 751.1489542258438 749.7790823003362 1100.00856461454 1099.825648655507 1099.795413048128 1097.31634294577 296.2327212470626 1096.982783210145 293.0011036183145
113 0.005 0.5650000000000001 20 891.8325530792525 753.525768211941 752.1773990902858 1100.012665219636 1099.829960931079 1099.796178696396 1097.322417400361 296.2979461344855 1096.987025672523 293.0010329461638
114 0.005 0.5700000000000001 20 893.1377643931836 755.8787068653329 754.551596685863 1100.013090089694 1099.830755906039 1099.795949169799 1097.325785972633 296.3642940422604 1096.988511304547 293.0009773124798
115 0.005 0.5750000000000001 20 894.4397470341354 758.2080336202686 756.9019376025288 1100.018111911592 1099.837452994726 1099.806320326599 1097.329137676541 296.4317693226848 1096.997272831125 293.0009350586443
116 0.005 0.58 20 895.7461747880997 760.5139221646176 759.2286088793797 1100.012381339434 1099.829322705204 1099.796262920249 1097.323684848136 296.5003638920332 1096.99626544498 293.0009045083805
117 0.005 0.585 20 897.0487925354754 762.7966689623231 761.531884680552 1100.012044335484 1099.828973673494 1099.794780740185 1097.327998585491 296.5700733177028 1096.995940098665 293.000885165241
118 0.005 0.59 20 898.3079643591911 765.0565298369767 763.8120512006553 1100.019293687095 1099.8384116253 1099.808819677906 1097.335029196851 296.6409213656909 1097.003947674812 293.0008762897986
119 0.005 0.595 20 899.5453407764481 767.2935997828641 766.0692391640455 1100.003742174695 1099.818470215981 1099.79100000084 1097.322080595553 296.7128718629132 1096.992783522482 293.0008773281335
120 0.005 0.6 20 900.7976330453239 769.5083092878455 768.3037812853005 1100.015034120418 1099.83208942688 1099.800180250185 1097.332567285465 296.7859367838053 1097.004808007277 293.0008877536918
121 0.005 0.605 20 902.0574994270617 771.7008666899821 770.5159295538439 1100.01624651469 1099.833882972622 1099.804971709551 1097.338790925436 296.8601253269699 1097.006111530437 293.0009067141148
122 0.005 0.61 20 903.3116114320803 773.8714325979448 772.705863148489 1100.012286375615 1099.828265513647 1099.796550661752 1097.334719970031 296.9354274628234 1097.005178412747 293.0009353787035
123 0.005 0.615 20 904.5599216117721 776.0203066164778 774.8738636597916 1100.016562521869 1099.833760239964 1099.801289403292 1097.343525509078 297.0118329456484 1097.009696185462 293.000973149204
124 0.005 0.62 20 905.7993436513674 778.1476808927173 777.0201499652298 1100.017159064508 1099.834452141866 1099.804621844973 1097.343165004474 297.0893504542342 1097.013726066609 293.0010191861385
125 0.005 0.625 20 907.030201669006 780.2537384021285 779.1449122033678 1100.011702919636 1099.8275391004 1099.79250475015 1097.339104635986 297.1679714987232 1097.010792531821 293.0010742583572
126 0.005 0.63 20 908.2574904499144 782.3387563649303 781.2484134069492 1100.016444742421 1099.833535849669 1099.804480343555 1097.345185242461 297.2476988404984 1097.016109295465 293.0011384978579
127 0.005 0.635 20 909.4796026239329 784.4029597910811 783.3308847817731 1100.022384214845 1099.840414544155 1099.81064763946 1097.350759766289 297.3285203778117 1097.023902602841 293.0012124702084
128 0.005 0.64 20 910.6852942569221 786.4464752172887 785.3924827185833 1100.01453458425 1099.831222358878 1099.800669953353 1097.345034617457 297.4104514201407 1097.018785351611 293.0012972212792
129 0.005 0.645 20 911.8866880026661 788.4695641720672 787.4334384182373 1100.015601787532 1099.83097971255 1099.795941903353 1097.346383746342 297.4934750151806 1097.019780211631 293.0013940837404
130 0.005 0.65 20 913.0821808697543 790.4724454517522 789.453981697285 1100.015845691357 1099.831275290259 1099.794484500491 1097.348919975864 297.5776033903148 1097.021970505558 293.001504123418
131 0.005 0.655 20 914.2700285286612 792.455330197206 791.4543288142014 1100.015435466816 1099.831867856697 1099.799494729503 1097.353092845495 297.6628259678004 1097.023483020115 293.0016276889899
132 0.005 0.66 20 915.4492674988924 794.4184278386997 793.434688121761 1100.018014908752 1099.833817242574 1099.801470148506 1097.355057994216 297.7491271126158 1097.028136835943 293.0017656839231
133 0.005 0.665 20 916.6185207026214 796.3619496589964 795.3952755392162 1100.019813195634 1099.836652926362 1099.807986656764 1097.358123661998 297.836520755568 1097.032474393249 293.0019189050258
134 0.005 0.67 20 917.7772420945701 798.2860712038539 797.3362746613454 1100.018695177614 1099.835414773901 1099.807131323495 1097.358469968279 297.9250093852681 1097.033614611183 293.0020881391194
135 0.005 0.675 20 918.9271565887148 800.1910094419926 799.2578964451085 1100.021715856895 1099.838594243119 1099.806799056241 1097.357938573942 298.0145797823849 1097.03518489847 293.0022748487208
136 0.005 0.68 20 920.0635574982866 802.0768807806612 801.1602878942805 1100.010161881107 1099.824818953761 1099.797720834008 1097.349894037606 298.1052311605395 1097.0286519997 293.0024797490547
137 0.005 0.6850000000000001 20 921.2003749918713 803.9440105790806 803.0437141285689 1100.017830075505 1099.833396192005 1099.8005890525 1097.360679976641 298.1969774074018 1097.03573920447 293.0027060341756
138 0.005 0.6900000000000001 20 922.323094541889 805.7924906406649 804.9083319254131 1100.012758252512 1099.826900729778 1099.795247068575 1097.353098797631 298.2897843935278 1097.036740342244 293.002952725259
139 0.005 0.6950000000000001 20 923.440269971014 807.6225764440087 806.7543632168467 1100.015333602507 1099.830798497582 1099.797762729745 1097.356018256796 298.3836976528219 1097.038513413503 293.0032216423253
140 0.005 0.7000000000000001 20 924.5478942896953 809.4344460723839 808.5819912948955 1100.01400566471 1099.82799595522 1099.792954294291 1097.358328459143 298.4786808264 1097.038437568889 293.0035149662874
141 0.005 0.705 20 925.6480924827212 811.2283122803607 810.391434455883 1100.016373083349 1099.83077610486 1099.798000355794 1097.362488071657 298.5747317855853 1097.040914777284 293.0038342631581
142 0.005 0.71 20 926.737643732775 813.0043252607593 812.1828515873021 1100.016347303678 1099.832008701298 1099.796844864787 1097.362677820015 298.6718490380175 1097.043648849367 293.0041804912948
143 0.005 0.715 20 927.8154825536201 814.7626421166697 813.9564101809207 1100.011999521166 1099.825805416269 1099.7942910341 1097.359463739631 298.7700494934358 1097.041969137102 293.0045552243275
144 0.005 0.72 20 928.8921054574039 816.5035525460512 815.7123637742203 1100.019611775831 1099.834727920671 1099.804285251297 1097.368384423368 298.8693103689577 1097.048639786002 293.0049595463048
145 0.005 0.725 20 929.9560948519656 818.2271926313233 817.4508806994916 1100.021464925246 1099.837283431335 1099.809664405024 1097.373477764647 298.9696484296765 1097.052401443433 293.0053960213697
146 0.005 0.73 20 931.0137031256037 819.9337331964928 819.1721256897279 1100.021931269791 1099.837522520139 1099.809361032542 1097.375629404957 299.0710546373907 1097.053612535239 293.0058655693668
147 0.005 0.735 20 932.0600165328773 821.6233286469495 820.8762630239007 1100.019117178279 1099.8338883242 1099.800545982886 1097.372724913761 299.1735238146958 1097.052687422074 293.0063698369441
148 0.005 0.74 20 933.0933277179147 823.2961040712784 822.5634340065382 1100.010563990553 1099.823136283303 1099.791914806596 1097.36308024155 299.2770373002108 1097.048781908374 293.0069093470558
149 0.005 0.745 20 934.1255849519913 824.9523476096742 824.2338801338529 1100.018681087866 1099.832842854361 1099.799954968892 1097.37081410435 299.3816204581146 1097.056557203257 293.0074865037996
150 0.005 0.75 20 935.1463120786551 826.5922428350829 825.8878047418372 1100.025392890078 1099.841027110168 1099.807199773243 1097.378148089974 299.4872549683886 1097.064238267453 293.0081032082533
151 0.005 0.755 20 936.1485886482917 828.2158505774372 827.525311781323 1100.018367078698 1099.832263778733 1099.796881341521 1097.374469085279 299.5939586673412 1097.056979160522 293.0087615424907
152 0.005 0.76 20 937.1470358245243 829.823391211018 829.1465908737906 1100.018537608019 1099.833272977132 1099.801785887827 1097.375844957262 299.7017006725296 1097.059528350922 293.0094616631969
153 0.005 0.765 20 938.1393478374815 831.4150118424634 830.7517944990821 1100.016508655829 1099.830698273243 1099.79763048622 1097.378393638718 299.810499713689 1097.057287082698 293.0102039752803
154 0.005 0.77 20 939.1270833594463 832.9909107046908 832.3411138603236 1100.021469483505 1099.8350765405 1099.798696798885 1097.378393476221 299.9203366081796 1097.061974937186 293.0109889497189
155 0.005 0.775 20 940.1053356562053 834.5512549658621 833.9147336618935 1100.022728663279 1099.838146650367 1099.808369137124 1097.383003503636 300.0312372838677 1097.067340467155 293.0118060451417
156 0.005 0.78 20 941.0734857103608 836.096141570168 835.4727573008113 1100.018483031402 1099.831633364162 1099.798082665548 1097.376339590048 300.1431386894761 1097.066991868526 293.0126633906029
157 0.005 0.785 20 942.0342939117887 837.6257857092237 837.015380054856 1100.018692598964 1099.832278647477 1099.794732973819 1097.380802871979 300.256038888484 1097.065754802039 293.0135635525425
158 0.005 0.79 20 942.9829275003177 839.1403107706823 838.5427503227526 1100.016446145631 1099.830360215044 1099.798138901846 1097.379138122698 300.3699683335547 1097.065612440802 293.0145096487865
159 0.005 0.795 20 943.9237816310811 840.6398610238177 840.0550057085038 1100.013340122505 1099.825752215861 1099.792026965097 1097.377076394057 300.4848759580071 1097.066248908369 293.0155041147472
160 0.005 0.8 20 944.8593886356496 842.1246515869435 841.5523406602181 1100.017797661051 1099.830910534862 1099.796172962269 1097.380924713866 300.6007928407176 1097.068782057686 293.0165492767619
161 0.005 0.805 20 945.7892905438321 843.5948854692832 843.034963009625 1100.029147186836 1099.844879184099 1099.811488127638 1097.390959462339 300.7176923046827 1097.07937491293 293.0176452959859
162 0.005 0.8100000000000001 20 946.7040621356995 845.0506015249915 844.5029525853529 1100.023450497869 1099.8379840737 1099.804711765595 1097.387614975033 300.8355828343143 1097.07591387589 293.0187934278186
163 0.005 0.8150000000000001 20 947.6166106920097 846.4920083373453 845.956485358611 1100.026981444789 1099.842101325379 1099.80897236065 1097.392260781401 300.9544435759865 1097.080777558818 293.0199927044905
164 0.005 0.8200000000000001 20 948.5155336202181 847.9191776356413 847.3956609233991 1100.020846205714 1099.833755502037 1099.79732478237 1097.385326782324 301.0742744293668 1097.078408292952 293.0212449414595
165 0.005 0.8250000000000001 20 949.4079070454624 849.3323088006092 848.8206588556995 1100.018907079139 1099.832620223721 1099.800604366108 1097.388451968648 301.1950649280931 1097.076168365088 293.0225488804867
166 0.005 0.8300000000000001 20 950.2911155223655 850.731519989174 850.2316081997224 1100.01769862782 1099.830596488344 1099.796936846592 1097.386955137026 301.3168112565579 1097.078312387818 293.0239066762554
167 0.005 0.835 20 951.1688730470902 852.1170439508106 851.6287179670231 1100.0255251847 1099.840781791189 1099.803701154523 1097.393884136386 301.4395364438341 1097.084163930559 293.0253198703114
168 0.005 0.84 20 952.0226916162168 853.4888482169084 853.0120255233952 1100.011894588888 1099.82300697729 1099.792904331051 1097.382719023254 301.5632308214168 1097.073444506391 293.0267872446868
169 0.005 0.845 20 952.8796295179886 854.8471915537399 854.3817181732159 1100.015171844382 1099.826885550308 1099.79436844354 1097.385859480303 301.6878551721603 1097.07994745543 293.0283088669477
170 0.005 0.85 20 953.7331889871657 856.1922794051613 855.7380068231564 1100.025652850807 1099.839800198851 1099.806024333495 1097.395512929404 301.8133990983681 1097.08567715415 293.0298831204349
171 0.005 0.855 20 954.5721530936781 857.5241344147192 857.0809577102852 1100.018631067137 1099.830825093684 1099.793137836949 1097.390574389657 301.9399033115677 1097.085881315263 293.0315101808697
172 0.005 0.86 20 955.401446131111 858.8429024838779 858.4107078210591 1100.015032747937 1099.826619134162 1099.795321227134 1097.389976217876 302.0673484371011 1097.082691772172 293.0331844390832
173 0.005 0.865 20 956.2288769873055 860.1487922832305 859.7274327769641 1100.020751964447 1099.832927543489 1099.79788464477 1097.39642359521 302.195698355992 1097.085529871968 293.0349029776456
174 0.005 0.87 20 957.0440848854718 861.4418799461927 861.0312470322024 1100.02091679827 1099.832985198537 1099.797658781352 1097.396040000973 302.3249937935374 1097.087435590565 293.0366621326099
175 0.005 0.875 20 957.8527179682376 862.7223267044437 862.3222987608627 1100.022863591409 1099.835115755966 1099.798441215836 1097.398273642482 302.4552027224706 1097.088984840671 293.0384569504125
176 0.005 0.88 20 958.6552017466183 863.9902908366607 863.6007438207217 1100.029150635742 1099.843263089424 1099.809812655564 1097.405722047716 302.5862738583784 1097.096362528781 293.0402826062266
177 0.005 0.885 20 959.4413962226572 865.2457539918396 864.8666067276592 1100.017546125734 1099.829219991678 1099.793502734201 1097.395397880499 302.7182529212015 1097.090407447966 293.0421355566278
178 0.005 0.89 20 960.2287599812306 866.4889954585675 866.1201089746241 1100.025742550175 1099.839334459231 1099.806020320564 1097.402944717069 302.8511393836243 1097.095957061516 293.044012528913
179 0.005 0.895 20 961.0038432669978 867.720050994399 867.3613261769387 1100.021784497062 1099.833773772364 1099.799205564368 1097.400520814927 302.9849232677851 1097.096390057977 293.0459113052507
180 0.005 0.9 20 961.7689223073425 868.939035019122 868.5903704345891 1100.015047707501 1099.825773101539 1099.794039739015 1097.396013444302 303.119564091286 1097.091255958947 293.0478289918993
181 0.005 0.905 20 962.5345380962036 870.1461753663897 869.8074303941264 1100.024131817307 1099.837044127997 1099.803509498721 1097.405208674665 303.255094010359 1097.097931816121 293.0497664671686
182 0.005 0.91 20 963.2880378804189 871.3415114415897 871.0125911381784 1100.021558341381 1099.833033262935 1099.798619365694 1097.400998028522 303.3914735681195 1097.099185681717 293.051714647904
183 0.005 0.915 20 964.0358325296323 872.5251940861052 872.2059743211026 1100.019674707062 1099.831862328656 1099.793705861233 1097.400924802468 303.5287228124732 1097.099693360788 293.0536723561406
184 0.005 0.92 20 964.7776902383431 873.6973630882734 873.3876912110745 1100.026633700932 1099.839450575556 1099.799403477775 1097.40777056381 303.6668141126345 1097.100127848557 293.0556439494976
185 0.005 0.925 20 965.5064677597909 874.8580502770703 874.5578441820801 1100.01953690003 1099.831005500004 1099.797613850345 1097.403714545738 303.8057720331525 1097.09934702405 293.0576284982774
186 0.005 0.93 20 966.2292234050136 876.0073806889876 875.7165456863222 1100.015866208978 1099.82639227915 1099.795016365452 1097.398671877526 303.9455229293188 1097.096811777051 293.0596175347908
187 0.005 0.9350000000000001 20 966.9491615906986 877.1455309565933 876.863948034765 1100.017339526244 1099.828039041886 1099.795352882581 1097.403202043941 304.0861198328691 1097.099870874881 293.0616087049643
188 0.005 0.9400000000000001 20 967.6632425729184 878.2726587207595 878.0002132464298 1100.025358428951 1099.837549503357 1099.803537905762 1097.410591320709 304.2275413463287 1097.103969619536 293.063590740222
189 0.005 0.9450000000000001 20 968.364133193178 879.3887641134489 879.1253840408166 1100.015896883432 1099.826532954655 1099.793759916902 1097.403358166239 304.369791564603 1097.101802405794 293.0655624861968
190 0.005 0.9500000000000001 20 969.0610368135058 880.4940221796446 880.2396045149848 1100.017658451315 1099.828402570029 1099.795457578701 1097.403962197382 304.512848955582 1097.103765400454 293.0675345684186
191 0.005 0.9550000000000001 20 969.7492321404505 881.5885279889467 881.3429731655187 1100.015393663057 1099.825375790474 1099.793537094414 1097.404671477286 304.6567079052773 1097.101816431825 293.0694925623882
192 0.005 0.96 20 970.4364462919735 882.6724700603419 882.4356572365834 1100.024761925941 1099.836210396572 1099.798552068547 1097.412537414457 304.8013376421434 1097.106935354809 293.0714268867041
193 0.005 0.965 20 971.1096774915121 883.7458543095682 883.517713873218 1100.017357524982 1099.827976354827 1099.791931987502 1097.406267600085 304.9467594684196 1097.106749724278 293.0733323320395
194 0.005 0.97 20 971.7806694927144 884.8088810728941 884.5893006162281 1100.024751069117 1099.836877548316 1099.803130426184 1097.41437240453 305.0929545735682 1097.109743951913 293.0751986026224
195 0.005 0.975 20 972.4417550227436 885.8615916679614 885.6504898521774 1100.023741097373 1099.834757726208 1099.79973931112 1097.412726547251 305.2399097229115 1097.112365882366 293.0770214463716
196 0.005 0.98 20 973.094151618732 886.9041019492557 886.7013864937607 1100.019502027721 1099.830837781023 1099.790593667288 1097.411837386901 305.3876669815082 1097.108072016736 293.0787993937341
197 0.005 0.985 20 973.7407459522838 887.9365121747493 887.7420975338327 1100.020890103063 1099.832446998762 1099.798494386314 1097.41427518114 305.5361253364733 1097.110169928256 293.080528898198
198 0.005 0.99 20 974.3832871540003 888.958945855062 888.7727353172618 1100.023240467761 1099.834648493232 1099.800368454763 1097.41608539891 305.6853319039905 1097.111984700133 293.0822137663818
199 0.005 0.995 20 975.0186996243567 889.971476989705 889.7933844114852 1100.018486239154 1099.829018710653 1099.79038739421 1097.412910482539 305.8352850786654 1097.112809223204 293.0838592030956
200 0.005 1 20 975.6483309015463 890.9742413595998 890.8041745758794 1100.021149099598 1099.83251038584 1099.797259700988 1097.420384602576 305.9859678959435 1097.112060838309 293.0854585122419
201 0.005 1.005 20 976.2704459386689 891.9672914477644 891.8051782242684 1100.019033484222 1099.829150731083 1099.796552134926 1097.414704560919 306.1373904306347 1097.112843681646 293.0870087206201
202 0.005 1.01 20 976.8904344612346 892.9508211591608 892.7965486123582 1100.02793880754 1099.840207566338 1099.805269448929 1097.423403955465 306.2895149156838 1097.121075674649 293.0885205560064
203 0.005 1.015 20 977.4959085517573 893.9248449275083 893.7783427232411 1100.024788444177 1099.835898821777 1099.795187377751 1097.422507338718 306.4423236722132 1097.117281001507 293.0900241329327
204 0.005 1.02 20 978.0984838253145 894.8895145991496 894.7506954687435 1100.029539787581 1099.842032530304 1099.807494298549 1097.426751952855 306.5958327278943 1097.123613182493 293.0915101774332
205 0.005 1.025 20 978.693224835581 895.8448899946916 895.7136743602836 1100.029003229569 1099.841377000251 1099.808920969861 1097.428825345683 306.7499993155768 1097.124785389165 293.0929737225119
206 0.005 1.03 20 979.2757808793068 896.790967376806 896.6673006278771 1100.015094139155 1099.82456891058 1099.791497733621 1097.418556496145 306.9048722132909 1097.115274799205 293.0944149614934
207 0.005 1.035 20 979.8591060792686 897.7279470880841 897.6117249892191 1100.019321052844 1099.829470710736 1099.793510852343 1097.417900304995 307.0604146945734 1097.119421706826 293.0958218730392
208 0.005 1.04 20 980.4378671376473 898.6559613916162 898.5470898354507 1100.025608648327 1099.83668655638 1099.801015901661 1097.426442373604 307.2165844894587 1097.121059564029 293.0971874595442
209 0.005 1.045 20 981.0095620463542 899.5750574158857 899.4734644321255 1100.025137096482 1099.835796904595 1099.798143952063 1097.425181513882 307.3734574717828 1097.122227451527 293.0985002480749
210 0.005 1.05 20 981.5794316240266 900.485375887779 900.3909751578789 1100.032662119067 1099.844983607534 1099.810884789321 1097.433865910294 307.5309576211681 1097.130383587955 293.0997356830426
211 0.005 1.055 20 982.1379664891418 901.3869140808729 901.2996455165621 1100.026445007612 1099.837166322211 1099.801010680073 1097.430966702004 307.6890925026368 1097.125243242808 293.100889819461
212 0.005 1.06 20 982.6923209464435 902.2797675358835 902.1995576110111 1100.02118331593 1099.832231252371 1099.793447416077 1097.426733050191 307.8478252402078 1097.124632841575 293.1019534761647
213 0.005 1.065 20 983.2442145894319 903.1640789039828 903.0908408987397 1100.02553733448 1099.836391203384 1099.800517035867 1097.431598594422 308.0072172175276 1097.125068961592 293.1029294301773
214 0.005 1.07 20 983.7929534638638 904.0399499509261 903.973600275331 1100.030327474089 1099.842641706067 1099.804013954119 1097.433045111537 308.1671961874544 1097.132156634631 293.1038160698249
215 0.005 1.075 20 984.3316597349627 904.9074181574065 904.8478980057425 1100.028676343364 1099.840562518597 1099.809352492227 1097.435635918484 308.3278035739257 1097.131508921248 293.1046192536471
216 0.005 1.08 20 984.8633439560888 905.7665108367612 905.7137644569344 1100.021191747668 1099.830692819773 1099.796733116003 1097.424660563152 308.4889905215545 1097.126568170163 293.1053441743431
217 0.005 1.085 20 985.3952751103827 906.6174223005804 906.5713492607997 1100.025339811585 1099.836164375537 1099.799581347861 1097.434020552261 308.6507886793101 1097.126746582315 293.1059976165382
218 0.005 1.09 20 985.9186019120909 907.4601639223232 907.4207093190896 1100.022477828405 1099.832878447434 1099.797039775708 1097.428722990174 308.8131227896504 1097.129579528986 293.106571987524
219 0.005 1.095 20 986.4392591719679 908.2948700556833 908.2619515924849 1100.026317721669 1099.838195805039 1099.799617060321 1097.432293483485 308.9760553578301 1097.130318117909 293.1070741428819
220 0.005 1.1 20 986.954735092473 909.1216113919929 909.0951578191575 1100.027418977852 1099.837643138906 1099.797154832871 1097.434538216995 309.1395836869332 1097.131578508393 293.1075066951435
221 0.005 1.105 20 987.4649727398016 909.9404720533483 909.9204167602877 1100.029980232727 1099.840429214846 1099.800701443525 1097.435668117317 309.303654308752 1097.13257421281 293.1078615593346
222 0.005 1.11 20 987.9708172627186 910.7515405826208 910.7378136814914 1100.03204680096 1099.843895278087 1099.808284603612 1097.439972985865 309.4682357659067 1097.138208021648 293.1081457941432
223 0.005 1.115 20 988.4647887215858 911.5547895340308 911.547354044243 1100.021371380485 1099.83063707034 1099.797264334009 1097.430728158159 309.633329276271 1097.13080866511 293.108377562156
224 0.005 1.12 20 988.9616549819089 912.3503933072842 912.3491556603213 1100.022715411885 1099.83341254277 1099.794505966469 1097.434288435775 309.7989771196595 1097.132647890602 293.1085592371808
225 0.005 1.125 20 989.4529945226618 913.1384303447167 913.1433220985474 1100.026003931659 1099.836801477352 1099.798183874959 1097.435901426243 309.9651819084991 1097.135932754905 293.1086883594695
226 0.005 1.13 20 989.9355798960227 913.9189181807377 913.9298920495803 1100.019629549201 1099.828848244034 1099.791677364661 1097.429334958244 310.1319231311321 1097.133514815722 293.1087558467287
227 0.005 1.135 20 990.4201510334034 914.6920353652508 914.7090004741231 1100.029203454188 1099.839601877241 1099.800089303877 1097.439136959043 310.2991283567152 1097.137572062839 293.108746512488
228 0.005 1.14 20 990.8952117158086 915.4578014810731 915.4807054428068 1100.027951058094 1099.838847513575 1099.802530153434 1097.443109977492 310.4668558061176 1097.137137903427 293.1086696246082
229 0.005 1.145 20 991.3646862218983 916.216245607126 916.2450357266268 1100.022059024692 1099.832686733691 1099.793699832434 1097.437689511047 310.6350347160626 1097.135459147096 293.1085207880697
230 0.005 1.15 20 991.8287609277928 916.9674409125718 917.0020663312091 1100.017802859956 1099.8264405709 1099.794378755882 1097.430436771347 310.8037367734684 1097.132110620148 293.1083111308452
231 0.005 1.155 20 992.2908897155114 917.7114851140602 917.7518735391106 1100.016971095946 1099.824866466806 1099.792259181839 1097.431680079847 310.9729298787596 1097.132705951328 293.1080406493504
232 0.005 1.16 20 992.7532843916442 918.4485333365767 918.4945987827474 1100.026309367758 1099.837156750772 1099.797998956571 1097.440383836353 311.142570589167 1097.140155249891 293.1077125993779
233 0.005 1.165 20 993.2098500265 919.1786308102998 919.2303168683195 1100.032958328618 1099.844784183354 1099.808438999472 1097.445305572277 311.3126564727992 1097.14576700633 293.1073337458795
234 0.005 1.17 20 993.657323719992 919.9017877355624 919.959052120118 1100.030420245095 1099.841141845366 1099.804237370277 1097.443704223971 311.4831925157197 1097.143155214772 293.1069079664625
235 0.005 1.175 20 994.1046411993578 920.6181337264385 920.6809046674143 1100.036775374964 1099.849175518005 1099.81258917364 1097.448872333701 311.6541788474879 1097.149342628327 293.1064324277447
236 0.005 1.18 20 994.5413000427254 921.3276561089649 921.3958924758684 1100.029883697826 1099.84049119018 1099.8063895453 1097.446131084663 311.8256393786935 1097.144671664002 293.1059095572082
237 0.005 1.185 20 994.976492344472 922.0304607202855 922.1041000819174 1100.029616930878 1099.840884979768 1099.804341755194 1097.445069058232 311.9975503055896 1097.14600987979 293.1053414148814
238 0.005 1.19 20 995.4010988755922 922.7265337065819 922.8055413339517 1100.018803316391 1099.827226837187 1099.793022420527 1097.437285589609 312.1698458761426 1097.136979105832 293.1047322435225
239 0.005 1.195 20 995.8276303778935 923.4159993104735 923.5003083496831 1100.015226243934 1099.823377175349 1099.790182198841 1097.437093913577 312.3425671704896 1097.136099943108 293.1040812385692
240 0.005 1.2 20 996.2585075639129 924.0990231206843 924.1885416404576 1100.027142602294 1099.836917908626 1099.796639652111 1097.445046828186 312.5156861963124 1097.14426619804 293.1033772365398
241 0.005 1.205 20 996.6811199357145 924.7756304403715 924.8703137568771 1100.031793061158 1099.842092540146 1099.804616409112 1097.450961880493 312.6892336946075 1097.148419438289 293.1026262785296
242 0.005 1.21 20 997.0973698800062 925.4458396673501 925.5456462636856 1100.029943946878 1099.840790613527 1099.806608065928 1097.449417631246 312.8631581404553 1097.148144218494 293.1018256776803
243 0.005 1.215 20 997.5102988997053 926.1097122259181 926.2145856129978 1100.028612460329 1099.838427140617 1099.796993237987 1097.448098057941 313.037447926793 1097.147009230048 293.1009778560226
244 0.005 1.22 20 997.91994607058 926.7673455934457 926.8772309341217 1100.030999510916 1099.841747987627 1099.807072011387 1097.450789524398 313.2121544210497 1097.150093309036 293.1000840545576
245 0.005 1.225 20 998.3230108386468 927.4187385767858 927.533595604849 1100.026821110657 1099.836345276779 1099.799786296902 1097.444607341936 313.3872321740595 1097.149191281011 293.0991444816228
246 0.005 1.23 20 998.7197153880309 928.0639399546302 928.1837265914278 1100.01779469305 1099.825817739142 1099.790478373037 1097.441047442364 313.5626756504143 1097.141986716925 293.098156565437
247 0.005 1.235 20 999.1213907085806 928.7031282452234 928.8277586294162 1100.027666615123 1099.837069827709 1099.7997066408 1097.447983846118 313.7385050083138 1097.148479867515 293.0971253796129
248 0.005 1.24 20 999.5170246495853 929.3363366216846 929.4657642909114 1100.032351652907 1099.843348903453 1099.810556383398 1097.455321927579 313.9146513795639 1097.15376900629 293.0960430311971
249 0.005 1.245 20 999.9016114832602 929.9635105822623 930.0977124266118 1100.023282342956 1099.832340337007 1099.795847241876 1097.444144053599 314.0911310324329 1097.1485669343 293.0949185406479
250 0.005 1.25 20 1000.288534674071 930.5848088302761 930.7237219119058 1100.02683711605 1099.836258500427 1099.799746333134 1097.446409018301 314.2679307419389 1097.151756541681 293.0937506474118
251 0.005 1.255 20 1000.671282567633 931.2002952585027 931.343859904949 1100.030151621408 1099.840210711621 1099.803168370375 1097.450531990373 314.4450989498363 1097.150271457552 293.0925456047859
252 0.005 1.26 20 1001.049012724028 931.8099886242255 931.9581663358964 1100.028636637652 1099.838067833022 1099.800082695641 1097.448716473105 314.6226059718518 1097.154744555042 293.091308284399
253 0.005 1.265 20 1001.422291000164 932.4139647690898 932.566704036912 1100.027171337214 1099.836994135832 1099.799537819674 1097.454010438603 314.8004211016174 1097.149826837584 293.0900486875708
254 0.005 1.27 20 1001.793768618266 933.0122941938538 933.1695451370936 1100.030669581813 1099.841468862098 1099.808794810211 1097.456314926112 314.9785473145211 1097.1556834634 293.0887707631128
255 0.005 1.275 20 1002.163911791077 933.6050524543876 933.7667587900722 1100.037930366389 1099.849736437546 1099.812743227523 1097.458318617691 315.1570302037142 1097.160205372861 293.0874773888368
256 0.005 1.28 20 1002.523608922919 934.1922027070946 934.3583397968196 1100.029231004272 1099.838549956535 1099.800469980489 1097.453397302729 315.3357571601546 1097.1520614556 293.0861647939823
257 0.005 1.285 20 1002.883243442661 934.7738518766508 934.9443708308936 1100.029132577661 1099.839414181761 1099.804336478696 1097.453542786317 315.5147259438513 1097.154426197546 293.0848372374176
258 0.005 1.29 20 1003.240429226409 935.350047692123 935.5248960957383 1100.028373104734 1099.837684429503 1099.795308679344 1097.455065975049 315.6939914718087 1097.15397076903 293.0834977009026
259 0.005 1.295 20 1003.586442181188 935.9207677282636 936.0999296258678 1100.016982293549 1099.824094708662 1099.791008711082 1097.446850381919 315.8735911461752 1097.147461606714 293.0821520565831
260 0.005 1.3 20 1003.940859574736 936.4862124027755 936.6696007079034 1100.027452392183 1099.836260322191 1099.797386864395 1097.453632822287 316.0534373176065 1097.153948862324 293.0808002052186
261 0.005 1.305 20 1004.290113786569 937.0464167189009 937.2339915074592 1100.031885037679 1099.842559441685 1099.810293481733 1097.460714189217 316.2335225897365 1097.158975527572 293.079447213425
262 0.005 1.31 20 1004.633839593025 937.6013865530637 937.7931081233274 1100.031246244276 1099.841614819173 1099.803807493879 1097.461546716026 316.4138880694707 1097.158098394078 293.0780981769022
263 0.005 1.315 20 1004.96968804023 938.1511188396762 938.3469636187785 1100.022446176884 1099.831960934768 1099.793047490081 1097.451076717509 316.5944752766519 1097.152666140762 293.0767502012343
264 0.005 1.32 20 1005.302948518007 938.6956780602249 938.8956102346826 1100.021158107333 1099.828133768284 1099.79431981078 1097.447757501634 316.7753353606587 1097.151732974949 293.0754059321051
265 0.005 1.325 20 1005.638226794317 939.235187128843 939.4391397201313 1100.023966388053 1099.832927790312 1099.797207136841 1097.455527456112 316.956486808588 1097.1531883658 293.0740699734128
266 0.005 1.33 20 1005.968960657438 939.7696561549886 939.9775954994471 1100.023635357138 1099.831575703661 1099.795916160125 1097.452406539342 317.1377714547206 1097.154894506367 293.0727370572919
267 0.005 1.335 20 1006.292518662489 940.2990970103215 940.5109949963153 1100.015578700304 1099.822529646654 1099.789371863757 1097.449884190629 317.319308898653 1097.150217691745 293.0714134978004
268 0.005 1.34 20 1006.621934537301 940.8236706704926 941.0394537749048 1100.026478141255 1099.836230791733 1099.796685975009 1097.456720260216 317.5010909670252 1097.158682238394 293.0700986881283
269 0.005 1.345 20 1006.947116958768 941.3434328961597 941.5630585353606 1100.03707722082 1099.848294111486 1099.811736831528 1097.464376689713 317.6830690194603 1097.165762703396 293.0687939053989
270 0.005 1.35 20 1007.26221452188 941.8583271804509 942.0817769740777 1100.030769240421 1099.840263772893 1099.802361314004 1097.463867900804 317.865258965725 1097.161282429948 293.0674991126678
271 0.005 1.355 20 1007.573698411687 942.3683778694183 942.5956251256093 1100.023229901303 1099.831557271077 1099.793168478114 1097.45502933394 318.047600507166 1097.15803916156 293.0662124268049
272 0.005 1.36 20 1007.886838875508 942.873699943741 943.1046911832281 1100.027242981663 1099.83585505891 1099.798441796342 1097.457110234901 318.2301719259828 1097.160157398647 293.0649416943577
273 0.005 1.365 20 1008.196057637337 943.3743417379958 943.6090349685929 1100.027867448292 1099.836822947943 1099.799463776959 1097.461954549258 318.4129917151108 1097.159601336062 293.0636881337471
274 0.005 1.37 20 1008.501439115572 943.8703240807019 944.1086851650288 1100.026919427007 1099.835489913315 1099.797848382651 1097.458399905823 318.5959205154484 1097.159839297078 293.0624476510964
275 0.005 1.375 20 1008.809887429029 944.3617736742614 944.6037465096167 1100.036279370486 1099.846814079535 1099.810983553259 1097.467592878241 318.7790570670988 1097.168633229236 293.0612218140346
276 0.005 1.38 20 1009.105966490185 944.848598212961 945.0941766613549 1100.026817411235 1099.835488019629 1099.799268766451 1097.460525573725 318.9623638662042 1097.16111909611 293.0600148555096
277 0.005 1.385 20 1009.404541628332 945.3309211582264 945.5800520910002 1100.02894388498 1099.838060017972 1099.801401019534 1097.46266321591 319.1457953922783 1097.162578131717 293.0588257019401
278 0.005 1.39 20 1009.697331783745 945.8087480554312 946.0614015127777 1100.026319403014 1099.834370272028 1099.796464438299 1097.459562219346 319.329394254371 1097.161883188471 293.0576536857477
279 0.005 1.395 20 1009.990338602668 946.2821735180737 946.5383035309846 1100.029965183242 1099.838550925075 1099.798908871032 1097.462464147343 319.513217376813 1097.163237176332 293.0565016233163
280 0.005 1.4 20 1010.283202827882 946.7512704816718 947.0108350487659 1100.036968517373 1099.847969650667 1099.811233646524 1097.468708658051 319.6971607532683 1097.171066553379 293.0553676580121
281 0.005 1.405 20 1010.568595602905 947.2160118554408 947.4789888528588 1100.034242685737 1099.844657426719 1099.810806655435 1097.468695893669 319.8812131180476 1097.169870651099 293.0542523261561
282 0.005 1.41 20 1010.848522292613 947.6764141865036 947.9427734808838 1100.027851140467 1099.83667381902 1099.798864540774 1097.46673822044 320.0654161303988 1097.162936537142 293.0531564758851
283 0.005 1.415 20 1011.130316465872 948.1325849579489 948.4022823912336 1100.03254757098 1099.842538889028 1099.810753344449 1097.470124676469 320.2497338341083 1097.168511971708 293.0520773863255
284 0.005 1.42 20 1011.403842448779 948.5844825096461 948.8574991288393 1100.024819714499 1099.832882393384 1099.79747429633 1097.461084839237 320.4341804540931 1097.163037915443 293.0510182795616
285 0.005 1.425 20 1011.67900382366 949.0321994044416 949.3084948323265 1100.023445826878 1099.831166210797 1099.792352895027 1097.458343949584 320.6186977983502 1097.165204704071 293.0499772232418
286 0.005 1.43 20 1011.950928812301 949.475779245349 949.7553189098097 1100.021212463354 1099.829804489387 1099.789674062981 1097.457215181652 320.80340290373 1097.163232900773 293.0489562217527
287 0.005 1.435 20 1012.219101367389 949.9152455784256 950.1980034895055 1100.022935818792 1099.829712338899 1099.795042457698 1097.457125310019 320.9881957031834 1097.163353783732 293.0479539598755
288 0.005 1.44 20 1012.484066497387 950.3506438289703 950.6365825586776 1100.019641736108 1099.825972411034 1099.792087137406 1097.459450903248 321.1731131592641 1097.160560275141 293.0469736469201
289 0.005 1.445 20 1012.752280969321 950.7820690587677 951.0711370265947 1100.025859302084 1099.835176531629 1099.795379010937 1097.464202297214 321.3580570056283 1097.166504679113 293.0460135682872
290 0.005 1.45 20 1013.016008245485 951.209541776608 951.5017096168763 1100.029073523064 1099.837749780512 1099.797390005324 1097.466423158934 321.5431315398235 1097.168303779499 293.0450739894192
291 0.005 1.455 20 1013.27513650429 951.6330892831635 951.928332532069 1100.029678565219 1099.83798408939 1099.800296002223 1097.467992111995 321.728303066459 1097.16790747175 293.0441557095955
292 0.005 1.46 20 1013.532978343548 952.0527425333391 952.3510289967072 1100.032168609252 1099.840592474337 1099.800416057107 1097.468254170624 321.9135327985208 1097.16985806307 293.0432575682624
293 0.005 1.465 20 1013.785405599997 952.4685040165328 952.7698173506361 1100.026574310463 1099.834807094711 1099.797418496125 1097.464317592887 322.0989024168856 1097.169069493199 293.042380243759
294 0.005 1.47 20 1014.040956646896 952.8805063606833 953.1847909694784 1100.033490188436 1099.843084502588 1099.804991407277 1097.47368468259 322.2842518953129 1097.172056243303 293.0415226241636
295 0.005 1.475 20 1014.282542884692 953.2886004588249 953.5958709012968 1100.018538947045 1099.825365953281 1099.792209304508 1097.456105419789 322.4697458500681 1097.161004752533 293.0406841603642
296 0.005 1.48 20 1014.534183887088 953.692987251075 954.0031771762781 1100.02625841694 1099.834618826004 1099.797044326133 1097.463535443728 322.65535383655 1097.169984619006 293.0398654880212
297 0.005 1.485 20 1014.785970075347 954.0937543397912 954.406815374067 1100.039246940149 1099.850134230132 1099.812605770386 1097.474588103724 322.8408703756551 1097.178463225134 293.0390633817551
298 0.005 1.49 20 1015.027598791825 954.4908321740463 954.80675649092 1100.036659108873 1099.847122275304 1099.811245881243 1097.474757986881 323.0264961060444 1097.177619351675 293.0382800131754
299 0.005 1.495 20 1015.263812543678 954.884205652541 955.2029828115834 1100.027574357306 1099.835273089444 1099.799895414505 1097.467247820215 323.2121773044181 1097.17092300461 293.0375142335064
300 0.005 1.5 20 1015.505284893163 955.2740199685734 955.5955958724275 1100.034515342626 1099.844648485865 1099.810444012593 1097.474735849169 323.3978355521398 1097.176014717627 293.0367642588445
301 0.005 1.505 20 1015.739609355931 955.6602451235846 955.9846008601148 1100.030373073595 1099.839153621045 1099.801530171894 1097.473056422148 323.5836441869872 1097.172731720093 293.0360316129344
302 0.005 1.51 20 1015.970175388881 956.0428790479124 956.3699992424724 1100.023309974823 1099.830912949265 1099.795748294984 1097.464213270194 323.7694128248648 1097.169341536904 293.0353131496947
303 0.005 1.515 20 1016.20291326983 956.422007082868 956.7518512527394 1100.024550646286 1099.831984803147 1099.795062693536 1097.465870577907 323.9552366159729 1097.170150517058 293.0346105357036
304 0.005 1.52 20 1016.435412349077 956.7977073216531 957.1302394106178 1100.030583863666 1099.838816410177 1099.801890772236 1097.47122685304 324.1410964144842 1097.17451623112 293.0339221369707
305 0.005 1.525 20 1016.65861028576 957.1699124281594 957.5051298420034 1100.022174122959 1099.830096267271 1099.796864879896 1097.46321749302 324.3269583061785 1097.166909272267 293.0332475613461
306 0.005 1.53 20 1016.88724010765 957.5387450395596 957.8765977594642 1100.028320609971 1099.83625203248 1099.799801787875 1097.468647054707 324.5128647775466 1097.174992155753 293.0325872990774
307 0.005 1.535 20 1017.110552579585 957.904207455505 958.2446688442652 1100.024920057449 1099.833876747222 1099.789469658105 1097.467737932681 324.6987397283348 1097.171166781291 293.031939327504
308 0.005 1.54 20 1017.333471739089 958.2663569759341 958.609404342664 1100.031740786869 1099.840218126237 1099.802794057601 1097.470374034353 324.8846814162588 1097.177646628866 293.0313056169217
309 0.005 1.545 20 1017.552526495766 958.6252039355879 958.9708090030024 1100.031497304673 1099.840179030124 1099.799746670892 1097.473146191317 325.0705614398769 1097.175870243822 293.0306845116363
310 0.005 1.55 20 1017.771247985218 958.9808095365078 959.328944960015 1100.034791705173 1099.844925260952 1099.808598631312 1097.476385682214 325.2564881577074 1097.179526591689 293.0300767979862
311 0.005 1.555 20 1017.979113507253 959.3330821711747 959.6837521935023 1100.020484787239 1099.826477633013 1099.791274702008 1097.464452272191 325.4423679959245 1097.16768324241 293.0294814623454
312 0.005 1.56 20 1018.19849630365 959.6822227538737 960.0353589116978 1100.032578931164 1099.841098025584 1099.803197360734 1097.477094366156 325.6282461680936 1097.177519107296 293.0288991943991
313 0.005 1.565 20 1018.404993646314 960.0281227104829 960.3837313942579 1100.023528251869 1099.830836197835 1099.795540420203 1097.469232676433 325.8140973049705 1097.171710446098 293.028328529375
314 0.005 1.57 20 1018.615415644342 960.3708703096403 960.72891151891 1100.02525856312 1099.832353773812 1099.791791566476 1097.468257380743 325.9999437578703 1097.173896224074 293.0277699957076
315 0.005 1.575 20 1018.823334208653 960.7105202715594 961.0709698299354 1100.027648065191 1099.836657875621 1099.798872575096 1097.470086288965 326.185809221526 1097.173119175808 293.0272240652297
316 0.005 1.58 20 1019.032040760201 961.0471241081266 961.4099512382689 1100.036017242639 1099.845819083582 1099.809229572441 1097.476142404716 326.3716019735612 1097.18026214158 293.0266904845778
317 0.005 1.585 20 1019.234974059635 961.3806715156603 961.7458562580191 1100.032613198456 1099.841701946794 1099.805284943512 1097.477601972812 326.557389473201 1097.179714125745 293.0261705159483
318 0.005 1.59 20 1019.433676261262 961.7111409464692 962.0786696460756 1100.02535499379 1099.833368390618 1099.791083715251 1097.471243356102 326.7431477947804 1097.172901277405 293.0256640926834
319 0.005 1.595 20 1019.635472965071 962.038655389377 962.4084913816484 1100.034223267893 1099.843560483597 1099.810891007455 1097.481684503862 326.9288458517773 1097.180607322666 293.0251694310551
320 0.005 1.6 20 1019.830003731971 962.3631387739127 962.7352758076424 1100.026076621994 1099.83374495357 1099.794747864641 1097.470238105347 327.1145238821999 1097.17641710106 293.0246881207245
321 0.005 1.605 20 1020.029156491922 962.6847345209651 963.0591290447512 1100.03338802237 1099.84280954489 1099.808687730406 1097.480306948946 327.3000965277037 1097.180980993486 293.0242196484452
322 0.005 1.61 20 1020.217429272883 963.0033232855079 963.3799850083659 1100.022888138698 1099.82856260955 1099.793393059589 1097.467454374053 327.4857210103939 1097.173178928488 293.0237641425293
323 0.005 1.615 20 1020.407953151534 963.3190046025984 963.6979002874375 1100.020029520054 1099.825907409223 1099.7907125935 1097.466805469426 327.6712195159498 1097.170462725928 293.0233212264593
324 0.005 1.62 20 1020.603375424323 963.6318774018038 964.0129625067136 1100.028535362036 1099.836529320208 1099.800713346498 1097.474032113355 327.8566633582353 1097.178905393181 293.0228908263385
325 0.005 1.625 20 1020.789829833031 963.9418850836545 964.3251520003199 1100.022929308148 1099.830033782222 1099.792782989105 1097.470181832206 328.042031908348 1097.17513830994 293.0224696345812
326 0.005 1.63 20 1020.980962315185 964.249146466644 964.6345542057968 1100.032436815657 1099.840318549019 1099.800167153146 1097.47721975467 328.2274110574146 1097.179726591598 293.0220579268528
327 0.005 1.635 20 1021.164290904892 964.5536109461173 964.9411574560977 1100.027923505442 1099.836336365909 1099.79968316497 1097.475299979255 328.4127276467302 1097.177503322157 293.0216551290861
328 0.005 1.64 20 1021.351383566827 964.8553680397014 965.245015539918 1100.034443397527 1099.843257354144 1099.804194199737 1097.483390416351 328.5978952812479 1097.182108500537 293.0212606622145
329 0.005 1.645 20 1021.527564489435 965.1543171120359 965.5460785040497 1100.024094490993 1099.830751716346 1099.794686634207 1097.471221995163 328.7830197756043 1097.17658594625 293.0208737738441
330 0.005 1.65 20 1021.709041395335 965.4505843114097 965.8444131323956 1100.027430680594 1099.834725461472 1099.796848750178 1097.474892674623 328.9681111589816 1097.178651031303 293.0204948600219
331 0.005 1.655 20 1021.892812819886 965.7442469049211 966.1401083231189 1100.036629368259 1099.846391754597 1099.808632956922 1097.482505741875 329.1530561777868 1097.186076947199 293.0201232116285
332 0.005 1.66 20 1022.068403879766 966.0352502216327 966.4331395138991 1100.034033023417 1099.843148004098 1099.807456269363 1097.482879818643 329.3379314858965 1097.183865525982 293.0197587899224
333 0.005 1.665 20 1022.24063565707 966.3235861971942 966.7234959809372 1100.02918502705 1099.836485117415 1099.799134771361 1097.475987847327 329.5227735170458 1097.180407103443 293.0194010535224
334 0.005 1.67 20 1022.414766133916 966.609324190964 967.0112285529817 1100.030754549557 1099.838559502245 1099.800452425581 1097.475997602116 329.7074943804277 1097.183648812933 293.0190502547827
335 0.005 1.675 20 1022.588901227156 966.892533389308 967.2963970802058 1100.034627987836 1099.84397230501 1099.809700049654 1097.484461532912 329.8921610463395 1097.186272177296 293.0187063781073
336 0.005 1.68 20 1022.753144774168 967.1731009161463 967.5789369880413 1100.023883235652 1099.830378343448 1099.795442068854 1097.471412792862 330.0767192988167 1097.17743594785 293.0183682545834
337 0.005 1.685 20 1022.922134339947 967.4511411181244 967.8589099197388 1100.023242995634 1099.830166233103 1099.793837500378 1097.473201370219 330.2610966701347 1097.178803278827 293.018036288078
338 0.005 1.69 20 1023.094696799139 967.7267548879345 968.1364172683025 1100.034011084234 1099.843003046099 1099.805562567603 1097.482004879723 330.4453871753897 1097.184553840585 293.0177098616235
339 0.005 1.695 20 1023.255780775621 967.9998245572971 968.4113885867113 1100.021800199441 1099.828408197354 1099.788646629342 1097.473032718605 330.6296018706639 1097.178445328575 293.0173891664753
340 0.005 1.7 20 1023.423553540561 968.2704889810743 968.6839186870639 1100.032188246561 1099.840225653529 1099.802156964601 1097.479842122204 330.8137678032048 1097.185792079813 293.0170735906208
341 0.005 1.705 20 1023.584049002383 968.5386942860658 968.9539817779627 1100.028427310187 1099.835794475728 1099.798038328375 1097.477431588279 330.9977996161472 1097.181931605604 293.0167635054133
342 0.005 1.71 20 1023.74780539176 968.8045293876925 969.2216432157092 1100.032615675052 1099.840780035879 1099.802205318105 1097.484029633689 331.18174397504 1097.183183785156 293.0164593894683
343 0.005 1.715 20 1023.903861452558 969.0679273280792 969.4868730163929 1100.025539240862 1099.832050593914 1099.79678086594 1097.477018145516 331.3655070232707 1097.180202740248 293.0161603604977
344 0.005 1.72 20 1024.066443633215 969.3290127598021 969.7497443870028 1100.033085645577 1099.840871726851 1099.799291798154 1097.483035175592 331.5492236639929 1097.184046758755 293.0158666466565
345 0.005 1.725 20 1024.219680853349 969.5877086997152 970.0102355009935 1100.026800484413 1099.833418894615 1099.797914243271 1097.475935487963 331.7327905852185 1097.182877074333 293.0155777650048
346 0.005 1.73 20 1024.372465458926 969.8440509216267 970.2683573831024 1100.02197834669 1099.827498001103 1099.793041563772 1097.472041057576 331.91618194269 1097.178277383109 293.0152935196663
347 0.005 1.735 20 1024.529307271948 970.0981264671605 970.524171496965 1100.027111561422 1099.834436963915 1099.797634818277 1097.477288242752 332.0994779818367 1097.18214155298 293.015014113909
348 0.005 1.74 20 1024.684734373522 970.349970768838 970.7777306862158 1100.030432924117 1099.838948068838 1099.800849873395 1097.485525357729 332.2826580682096 1097.182944677832 293.0147391935737
349 0.005 1.745 20 1024.831848136072 970.5994958452158 971.0289820169659 1100.022608562248 1099.82748340895 1099.791287688922 1097.475345687889 332.4656885586933 1097.178820006421 293.014467683628
350 0.005 1.75 20 1024.987081367288 970.8468620891906 971.2780306811297 1100.034312889428 1099.842874629601 1099.807112212638 1097.482847561371 332.6486211771394 1097.188397166954 293.0142005661872
351 0.005 1.755 20 1025.138991442371 971.0920561607418 971.5248871965098 1100.037974965097 1099.847643864402 1099.8098786313 1097.487742864929 332.8313915520971 1097.192732750342 293.0139369501171
352 0.005 1.76 20 1025.281777867302 971.3349962683009 971.7695022937414 1100.029634224931 1099.836890906899 1099.799634726523 1097.47943932072 333.0140600413354 1097.186795559389 293.0136771505117
353 0.005 1.765 20 1025.428551950182 971.5757888925076 972.0119348552731 1100.030977766246 1099.839516762326 1099.801466626788 1097.486574909101 333.1965863662418 1097.185260792071 293.0134209052848
354 0.005 1.77 20 1025.573432056909 971.8144354646452 972.252206758568 1100.03245284608 1099.840921719419 1099.802934255403 1097.4840177738 333.3789032941401 1097.185419005176 293.013168935394
355 0.005 1.775 20 1025.714097452453 972.0509118677213 972.4903063659988 1100.02717401478 1099.833861564017 1099.79665294329 1097.47807268644 333.5610802727951 1097.185693032075 293.0129212794167
356 0.005 1.78 20 1025.858697077021 972.2853174995743 972.7262975205051 1100.031356486928 1099.839119276856 1099.795617093834 1097.484820175451 333.7431865678028 1097.185785113883 293.0126781241094
357 0.005 1.785 20 1026.000936311757 972.517676407439 972.9602258353045 1100.037231938777 1099.846475688529 1099.811504256493 1097.491318082496 333.925102276959 1097.1910042398 293.012439093386
358 0.005 1.79 20 1026.135418613881 972.7478955984545 973.1920265287663 1100.02847687811 1099.836091609048 1099.801219492278 1097.480579399776 334.1068201095348 1097.18412651766 293.0122039583651
359 0.005 1.795 20 1026.276107962852 972.9760869546608 973.4217596174012 1100.030804332518 1099.838170934072 1099.799112631822 1097.483399462455 334.288344019094 1097.1863236127 293.0119725062709
360 0.005 1.8 20 1026.409237369431 973.2022098897975 973.6494280484382 1100.024399459607 1099.831248360405 1099.79542348506 1097.481395426681 334.4698059625362 1097.182852286744 293.0117437413808
361 0.005 1.805 20 1026.544797107296 973.4263123582463 973.8750519722091 1100.024091560869 1099.831314380999 1099.792920534972 1097.479094645617 334.6510955699893 1097.183382196334 293.0115170681855
362 0.005 1.81 20 1026.682343842066 973.6484739377756 974.0987030470324 1100.031598426894 1099.839370650902 1099.801241905671 1097.486605094368 334.8322194424934 1097.187753513834 293.0112919226824
363 0.005 1.815 20 1026.812752686178 973.8686138285356 974.3203447048687 1100.026321491085 1099.833226959814 1099.797230098232 1097.478609423583 335.0131233801167 1097.185681343801 293.011068073512
364 0.005 1.82 20 1026.947244049867 974.0868349344303 974.5400321276928 1100.030969626899 1099.838293370678 1099.801203141625 1097.484788162223 335.1939233614481 1097.188778326782 293.0108459556468
365 0.005 1.825 20 1027.072449135684 974.3030507355019 974.7577244410925 1100.019168816772 1099.824957236788 1099.790735886255 1097.478308268896 335.3744584510422 1097.180519053903 293.0106247325384
366 0.005 1.83 20 1027.207463742674 974.5174091096607 974.9735135947641 1100.029803687859 1099.8377433167 1099.79890125606 1097.48426039727 335.5548946475538 1097.189134326364 293.0104054421466
367 0.005 1.835 20 1027.333679255346 974.7298433646851 975.1873820289569 1100.026964152609 1099.833583230054 1099.798842617122 1097.481371728117 335.7351332675537 1097.186984072793 293.01018758904
368 0.005 1.84 20 1027.462618760589 974.9404159194399 975.3993689395716 1100.03006964566 1099.837625778396 1099.802056889407 1097.482031947182 335.9152016350262 1097.188582441539 293.0099720351429
369 0.005 1.845 20 1027.590466368473 975.1491437810266 975.6094880941384 1100.032433135224 1099.840016050071 1099.800543186419 1097.486455334601 336.0950734738931 1097.188022389513 293.0097592093235
370 0.005 1.85 20 1027.714915701505 975.3560255901178 975.8177540224825 1100.031003107555 1099.838544736819 1099.800210592254 1097.489333423325 336.2748182183014 1097.18749035169 293.0095495569756
371 0.005 1.855 20 1027.843800064503 975.5611383217604 976.0242260257088 1100.041198413602 1099.851119407213 1099.813302536351 1097.493411303856 336.4543268252337 1097.196973483641 293.0093426100087
372 0.005 1.86 20 1027.964622267755 975.7644176788995 976.2288650480352 1100.037089926448 1099.845847007376 1099.806474482322 1097.492222468852 336.6336863533433 1097.192543005137 293.00913977874
373 0.005 1.865 20 1028.083293446505 975.9658519628349 976.4316563998055 1100.029437794034 1099.837598779712 1099.796382620723 1097.48729540649 336.8128021101081 1097.18814675445 293.0089408082489
374 0.005 1.87 20 1028.198863405884 976.1654449904955 976.6326048759655 1100.021033432239 1099.825915512368 1099.790951752087 1097.479550560487 336.9917961961074 1097.182543226743 293.0087464172174
375 0.005 1.875 20 1028.322816190746 976.3633124920402 976.8317865833949 1100.028820286331 1099.835917746288 1099.797861051057 1097.482721244755 337.1705559755976 1097.190210992337 293.0085566995621
376 0.005 1.88 20 1028.441906210038 976.559457661937 977.0292317003618 1100.030078996441 1099.837750830784 1099.799336801297 1097.48932894158 337.3490269688258 1097.187713533928 293.0083717149296
377 0.005 1.885 20 1028.55824304107 976.7538513528918 977.224919570686 1100.025623537147 1099.832340015485 1099.790503152875 1097.483493418167 337.5273931033158 1097.185809112984 293.0081918027091
378 0.005 1.89 20 1028.67605013329 976.9465462169617 977.4188984166937 1100.031576763372 1099.838770060308 1099.800051949021 1097.484907726498 337.7056226779029 1097.192503807909 293.0080168475707
379 0.005 1.895 20 1028.788194905464 977.1375018602332 977.6111360117751 1100.025140213823 1099.830597878773 1099.793739671892 1097.481390673011 337.8836289560008 1097.186093470328 293.0078477803041
380 0.005 1.9 20 1028.903698317245 977.3267882698514 977.8016800654563 1100.02698587403 1099.833562605764 1099.797357772037 1097.483516952449 338.0613666301609 1097.18827519618 293.0076838542228
381 0.005 1.905 20 1029.0186269316 977.5144336507044 977.9905604757378 1100.02894876624 1099.836332181212 1099.798240726932 1097.489162105627 338.2389114869507 1097.187706285923 293.0075255475848
382 0.005 1.91 20 1029.129719210867 977.700404479487 978.1777719648442 1100.027996858319 1099.835017931087 1099.798333733723 1097.482677975444 338.416273211833 1097.189664258009 293.0073724161963
383 0.005 1.915 20 1029.239765112003 977.8847259903471 978.3633218263196 1100.026068750895 1099.832729120711 1099.796865529527 1097.481679968964 338.5934911293962 1097.188711117831 293.0072242490669
384 0.005 1.92 20 1029.353355834814 978.0674585936474 978.5472562159897 1100.031194200105 1099.838426458299 1099.800303912765 1097.485225420226 338.7704353092117 1097.193369900893 293.0070804881379
385 0.005 1.925 20 1029.461270565751 978.2485626059013 978.7295596749478 1100.027212967131 1099.834060103704 1099.795233850309 1097.481943796717 338.9471890262134 1097.190713521078 293.006940863729
386 0.005 1.93 20 1029.572300108173 978.4281161356395 978.910284998697 1100.032198300531 1099.840079579474 1099.798347829281 1097.488933357449 339.1236577548017 1097.19232408189 293.0068047510164
387 0.005 1.935 20 1029.679427486733 978.6061047502253 979.0894429425699 1100.031772270393 1099.839804670374 1099.80367447662 1097.489919597392 339.3000068222897 1097.192565007203 293.0066724780307
388 0.005 1.94 20 1029.78997749266 978.7825822533139 979.2670651896036 1100.040325949988 1099.848625000666 1099.808209453554 1097.495960102426 339.4761013039004 1097.198028918538 293.0065436480187
389 0.005 1.945 20 1029.887515097912 978.9574045084404 979.4430648389957 1100.025017344534 1099.830145771933 1099.794644812999 1097.481376145645 339.6519469736934 1097.18803030044 293.0064179578118
390 0.005 1.95 20 1029.99529002969 979.1307403319522 979.6175286706995 1100.02855051756 1099.836064786919 1099.795747202966 1097.48762440644 339.8275948709303 1097.192151635355 293.0062958215523
391 0.005 1.955 20 1030.099716700169 979.302575533617 979.7904834486986 1100.032922982906 1099.84094631194 1099.802171890413 1097.491673200752 340.0030247111598 1097.192187292001 293.0061766068511
392 0.005 1.96 20 1030.196848741992 979.4728245357651 979.9618710248956 1100.022379715976 1099.827246578935 1099.791964984468 1097.47994768398 340.1782461829874 1097.186042353706 293.006060129976
393 0.005 1.965 20 1030.299128050697 979.6415869788714 980.1317446967189 1100.024063347669 1099.829148134285 1099.793401224312 1097.480948655727 340.3532551725917 1097.187539793896 293.005946790911
394 0.005 1.97 20 1030.408537044791 979.8089867413461 980.3002072358332 1100.03800121833 1099.84739231801 1099.806154385833 1097.494240270923 340.5280074198791 1097.198886127699 293.0058366245592
395 0.005 1.975 20 1030.508127176547 979.9749248333663 980.4672229552253 1100.038502055512 1099.847862442801 1099.81116641344 1097.495187655097 340.7025350368181 1097.199152867996 293.0057288541798
396 0.005 1.98 20 1030.599483744619 980.1393150638855 980.6327129076919 1100.024548646169 1099.830820360769 1099.796962589291 1097.483027363456 340.8768410364348 1097.187037399681 293.0056235457462
397 0.005 1.985 20 1030.702099274443 980.3023082551256 980.7967571991032 1100.029530130768 1099.837141601186 1099.795492485045 1097.488915300915 341.0508812545871 1097.192770302119 293.0055209187437
398 0.005 1.99 20 1030.799653149793 980.4638867603024 980.9593849314576 1100.03185708426 1099.839287711786 1099.799640246893 1097.488822065555 341.2247123987016 1097.193033819255 293.005420720809
399 0.005 1.995 20 1030.896935102757 980.6240779578744 981.1206110097385 1100.032992456831 1099.840592474417 1099.801866721614 1097.493358408361 341.3983136459598 1097.193278320577 293.0053226109231
400 0.005 2 20 1030.992199006698 980.7828603968751 981.2804276764236 1100.032801592368 1099.840049252122 1099.801757513119 1097.490136072378 341.5716675488373 1097.195406966718 293.0052266866555
401 0.005 2.005 20 1031.088307960204 980.9402723315029 981.4388592924967 1100.034528920129 1099.842220343218 1099.803575169196 1097.490717532395 341.7448112391289 1097.197468488156 293.0051330028426
402 0.005 2.01 20 1031.180585559954 981.0962969907901 981.5958964949714 1100.02999008371 1099.837272855301 1099.79734368037 1097.489624569861 341.9177357163878 1097.191905454284 293.0050414448975
403 0.005 2.015 20 1031.272696403816 981.2509508128348 981.751555765533 1100.028348830256 1099.835952864282 1099.798894621751 1097.488384293465 342.090444096919 1097.191793559332 293.004951913185
404 0.005 2.02 20 1031.365959740423 981.4042674746241 981.9058647284266 1100.030668544561 1099.837645271823 1099.801100195749 1097.489207322795 342.2628486265182 1097.193996774118 293.0048642583003
405 0.005 2.025 20 1031.461605206401 981.556310162051 982.0588725573859 1100.03842155952 1099.847791679413 1099.810720448947 1097.496290244565 342.4350194114021 1097.200879459851 293.0047786591417
406 0.005 2.03 20 1031.544459314466 981.7069296554212 982.2104892140503 1100.024484155788 1099.830564629477 1099.796255655556 1097.482761979348 342.6070301486761 1097.189213197839 293.004694880721
407 0.005 2.035 20 1031.638108305016 981.8562886651586 982.3607993618449 1100.030061410144 1099.837489538872 1099.800004282818 1097.491838467542 342.7787297898651 1097.193025753159 293.0046129923608
408 0.005 2.04 20 1031.723805524565 982.0043091306452 982.5097840090556 1100.024923953014 1099.831651440402 1099.798464613779 1097.485952262092 342.9501045843098 1097.189347263807 293.0045326126453
409 0.005 2.045 20 1031.818416362396 982.1511231722961 982.657520613682 1100.036301537981 1099.844761341259 1099.80573120674 1097.495428106278 343.1213404738436 1097.197479557837 293.0044541337249
410 0.005 2.05 20 1031.906699265805 982.2966778209967 982.8040020351949 1100.037574407244 1099.845912544469 1099.807045846784 1097.49591893247 343.2922931606076 1097.19871501909 293.0043771871386
411 0.005 2.055 20 1031.989652240469 982.440911598793 982.9491786010594 1100.029491241216 1099.83644233968 1099.799418245691 1097.487343656646 343.4629566852875 1097.19584758272 293.0043018705023
412 0.005 2.06 20 1032.072190672888 982.5838542051142 983.0930537535246 1100.023656099842 1099.828708636453 1099.793905944089 1097.482806856515 343.6334055524072 1097.189629345389 293.0042283047984
413 0.005 2.065 20 1032.161910883124 982.7256169973822 983.2357102157583 1100.03216774483 1099.839758134484 1099.802928886118 1097.491515777672 343.8036363047363 1097.19524529267 293.0041564286817
414 0.005 2.07 20 1032.242879414282 982.8661021342546 983.3771050444112 1100.025606489038 1099.831299518764 1099.796444297968 1097.484473568738 343.9736073785129 1097.19104110502 293.0040858352543
415 0.005 2.075 20 1032.333015157157 983.0054499834915 983.5173197147442 1100.03627055843 1099.843962169705 1099.802357749723 1097.49512506131 344.1433436197431 1097.196699221518 293.0040169514183
416 0.005 2.08 20 1032.411411851547 983.1435340864174 983.6562973530001 1100.026573115284 1099.83320939945 1099.795473452299 1097.486102174118 344.3128057385571 1097.193531444427 293.0039492565064
417 0.005 2.085 20 1032.500706886062 983.2805262760934 983.7941393586636 1100.040742321905 1099.850141786536 1099.812912444908 1097.498845903762 344.4819791204129 1097.203111599246 293.0038830393908
418 0.005 2.09 20 1032.574399531086 983.416225148047 983.9307260517342 1100.024716863679 1099.829805430782 1099.7938476288 1097.48528968866 344.650858657755 1097.191613781965 293.003818260246
419 0.005 2.095 20 1032.656606137501 983.5507681261179 984.0661232143084 1100.027252446995 1099.833948016606 1099.798064619292 1097.48794413826 344.819516112517 1097.193831470099 293.0037548344553
420 0.005 2.1 20 1032.73875537616 983.6841836484903 984.2003748542968 1100.029776717986 1099.837414215908 1099.799845528253 1097.494718976681 344.9879572815937 1097.192952707238 293.0036927285354
421 0.005 2.105 20 1032.819355245155 983.8164532347657 984.333475628724 1100.031919750737 1099.838644316792 1099.799102404827 1097.492571370264 345.1561094990092 1097.196170011024 293.0036316757123
422 0.005 2.11 20 1032.896835813707 983.9475802543883 984.4654351555536 1100.029490351131 1099.836954922725 1099.800634353678 1097.491384548323 345.3240650601808 1097.19454474104 293.003572139161
423 0.005 2.115 20 1032.978265992034 984.0776122640801 984.5962768264643 1100.035934356644 1099.84393410798 1099.802344923353 1097.495894173057 345.4916995710391 1097.198386909329 293.0035137505188
424 0.005 2.12 20 1033.055710680581 984.2065444870886 984.7260183889479 1100.035092619686 1099.843489033293 1099.808756906569 1097.4985023672 345.659115310739 1097.200333465242 293.003455846716
425 0.005 2.125 20 1033.126263423157 984.334280993048 984.8545821407052 1100.022894479993 1099.829088779257 1099.794085135444 1097.489345983778 345.8262408190519 1097.19166484222 293.0033997119059
426 0.005 2.13 20 1033.21058248502 984.4610215188311 984.9820967388057 1100.039033160981 1099.84825742016 1099.811181515693 1097.498594714369 345.9930355651398 1097.203958361242 293.0033445114803
427 0.005 2.135 20 1033.286365078654 984.5866827414928 985.1085391795655 1100.03960208516 1099.848579180245 1099.81155630737 1097.499439327661 346.1596929886479 1097.204173053034 293.0032905459161
428 0.005 2.14 20 1033.360018418814 984.7112545598686 985.2338936276442 1100.037368564676 1099.846005035184 1099.809073371195 1097.498055180632 346.3260361561662 1097.202285083619 293.0032369592171
429 0.005 2.145 20 1033.433375464758 984.8347543001873 985.3581690778624 1100.03538732083 1099.84372261776 1099.810054545198 1097.499571666644 346.4920758147078 1097.201620874042 293.0031848963677
430 0.005 2.15 20 1033.507173084857 984.9571978103877 985.4813769458892 1100.035559594607 1099.843834042681 1099.809925163367 1097.499887029308 346.6578830386143 1097.201715665137 293.0031338089706
431 0.005 2.155 20 1033.577922188975 985.0785539305728 985.6035030552805 1100.032293770314 1099.839430154771 1099.803718253808 1097.493027215333 346.8233950925986 1097.198490153164 293.0030832228364
432 0.005 2.16 20 1033.649764407412 985.1988588421475 985.7245609010159 1100.029432942219 1099.837458740699 1099.797574050067 1097.493580800985 346.9886036076305 1097.196923376783 293.0030341234546
433 0.005 2.165 20 1033.721661110631 985.3181376635954 985.8445857706884 1100.030061110855 1099.837275575726 1099.798800115936 1097.492220855266 347.1536304668918 1097.198451603032 293.0029858144766
434 0.005 2.17 20 1033.790567532226 985.4363684831885 985.9635599339514 1100.023074284927 1099.829576847211 1099.789368696853 1097.486853340943 347.3183723714419 1097.192536317566 293.0029383143078
435 0.005 2.175 20 1033.865894765609 985.5536675227446 986.0815732717627 1100.036793687201 1099.845447423855 1099.811015710984 1097.499236358813 347.4828386834159 1097.202752142711 293.0028919425033
436 0.005 2.18 20 1033.930291452432 985.6698786681657 986.1985265908747 1100.025533827592 1099.831456000515 1099.794277334241 1097.488434745935 347.6470797196279 1097.19475061316 293.0028464122244
437 0.005 2.185 20 1034.002168704939 985.7851253531899 986.3144857911803 1100.030648693957 1099.837468562315 1099.80052945936 1097.490950542692 347.8110054351369 1097.199644237864 293.0028013573343
438 0.005 2.19 20 1034.06543630284 985.8993269953368 986.4294142228949 1100.019631846985 1099.824738021074 1099.791078922774 1097.485546855899 347.9745683200887 1097.189688920228 293.0027577423556
439 0.005 2.195 20 1034.142276889997 986.0126741020975 986.543431320114 1100.037845652152 1099.846048907608 1099.806930306201 1097.501587012842 348.1379552839647 1097.201946695496 293.0027148061841
440 0.005 2.2 20 1034.206431825968 986.1250009825264 986.6564614406365 1100.029773941308 1099.837287106324 1099.798254184176 1097.490936890437 348.3010440427507 1097.197638061598 293.0026720851478
441 0.005 2.205 20 1034.272937625908 986.2363818471139 986.768528730049 1100.029597381375 1099.83669772641 1099.798789204395 1097.49696327343 348.4638636103926 1097.194471149955 293.0026310567407
442 0.005 2.21 20 1034.335248758017 986.3467555759875 986.8796016014229 1100.02309541947 1099.82768510556 1099.79294402691 1097.486681538024 348.6264156054402 1097.191326804604 293.0025902880063
443 0.005 2.215 20 1034.410642823735 986.4563131851797 986.9898048747614 1100.041479971805 1099.850728212382 1099.813586346597 1097.501852372615 348.7887045991653 1097.205995834551 293.002550190315
444 0.005 2.22 20 1034.471903559403 986.5648801389639 987.0990429283268 1100.029164770725 1099.835338075702 1099.79447250664 1097.4935703408 348.9507057974985 1097.196611601938 293.0025114294991
445 0.005 2.225 20 1034.539744183691 986.6725807626788 987.2073957652717 1100.037940841848 1099.846638927023 1099.810239509219 1097.501009392227 349.1123637425712 1097.204199110903 293.0024729024292
446 0.005 2.23 20 1034.60083454297 986.7793152298741 987.3147928070949 1100.030897029486 1099.837877052263 1099.796651561882 1097.495227184932 349.2737669662095 1097.19795814013 293.0024348278156
447 0.005 2.235 20 1034.663406482331 986.8851422405328 987.4212729599169 1100.029063622789 1099.836226670216 1099.800668024267 1097.494804664597 349.4349097293992 1097.197248769551 293.0023979705983
448 0.005 2.24 20 1034.727536559758 986.9900827283043 987.5268513504107 1100.031001032041 1099.838404724005 1099.800303372023 1097.498392888457 349.5957805690801 1097.197738706567 293.0023614631766
449 0.005 2.245 20 1034.786484058395 987.0940702626166 987.6314893656856 1100.021100389376 1099.826804475161 1099.788225653326 1097.486747397471 349.7564454532173 1097.193597145494 293.002325548936
450 0.005 2.25 20 1034.853033728793 987.197240098164 987.7352750269789 1100.032560591626 1099.839223681065 1099.800519547983 1097.496134773462 349.9167764018281 1097.19870815588 293.00229060083
451 0.005 2.255 20 1034.914764389044 987.2995459743778 987.8382006522002 1100.032120080116 1099.839587195686 1099.804153635101 1097.497007673088 350.0768392690198 1097.200095175889 293.0022558032256
452 0.005 2.26 20 1034.979559971802 987.4010317999573 987.9402897548364 1100.040004492701 1099.84783799859 1099.808059743623 1097.502557750467 350.2366208042367 1097.205054050166 293.0022215988063
453 0.005 2.265 20 1035.037230655715 987.5016217831374 988.0414980292027 1100.033380488739 1099.840593549764 1099.802155815766 1097.498082867932 350.3960561230818 1097.199439143686 293.0021880232524
454 0.005 2.27 20 1035.097157018484 987.6013653236383 988.1418459211729 1100.032541211514 1099.840372709634 1099.802465677076 1097.500483431677 350.5552106051709 1097.199399419547 293.0021547914052
455 0.005 2.275 20 1035.157726366324 987.7002736077927 988.2413508062687 1100.033999509592 1099.841833330476 1099.806185525767 1097.498925538068 350.7141895594465 1097.201962549595 293.0021222971112
456 0.005 2.28 20 1035.215823576487 987.7983164027449 988.3399907524896 1100.030662017709 1099.837179206958 1099.796773562988 1097.495251764914 350.8728994728507 1097.199075016842 293.0020906290049
457 0.005 2.285 20 1035.274014486857 987.8955248447236 988.4377927539387 1100.028966926415 1099.835572730158 1099.799267805554 1097.492363450872 351.0312372127452 1097.20001061826 293.0020590304396
458 0.005 2.29 20 1035.333741787192 987.9919090317351 988.5347627151077 1100.030236440433 1099.837062137794 1099.799041302136 1097.491663203329 351.1892152359346 1097.201232205501 293.0020280622712
459 0.005 2.295 20 1035.391983622549 988.0874610972517 988.6308902678101 1100.025769793917 1099.83242719547 1099.793668390383 1097.491455766863 351.3470822107188 1097.196498858371 293.001997815932
460 0.005 2.3 20 1035.456428733159 988.1822212559492 988.7262112415737 1100.030426447988 1099.837315604641 1099.799854020985 1097.492253829449 351.5045953036765 1097.200636291773 293.0019681015981
461 0.005 2.305 20 1035.513356672231 988.2761224091987 988.8206806026202 1100.019204350895 1099.82430905028 1099.790162937303 1097.488972236509 351.6618324798264 1097.191027847244 293.0019384507723
462 0.005 2.31 20 1035.579545053307 988.3693221816415 988.9144016957126 1100.034168098993 1099.841027858142 1099.800982673724 1097.498026049553 351.8188141340349 1097.200873385435 293.0019098813178
463 0.005 2.315 20 1035.636777585965 988.4617722932178 989.0073851358945 1100.037149538507 1099.845517845095 1099.808845661836 1097.500042702297 351.9754541464625 1097.204024422821 293.0018816541927
464 0.005 2.32 20 1035.689868048024 988.5534218276917 989.0995778218715 1100.031724582145 1099.838742894828 1099.800553104437 1097.499316075832 352.1317455735598 1097.19890536739 293.0018535633529
465 0.005 2.325 20 1035.741237923146 988.6442602780744 989.1909692049644 1100.026437687158 1099.832254090433 1099.795887391124 1097.491606749745 352.2877735738607 1097.196576834007 293.0018260162402
466 0.005 2.33 20 1035.792932504116 988.7343071919233 989.2815658656116 1100.023867167655 1099.828809666219 1099.795200826371 1097.487734759623 352.4436564533819 1097.195499263817 293.0017989472222
467 0.005 2.335 20 1035.850796869483 988.8236413791161 989.371423544071 1100.030582483482 1099.83716356448 1099.798205447921 1097.493608179958 352.5991645377511 1097.201975506492 293.0017726579616
468 0.005 2.34 20 1035.904960283034 988.9122529128139 989.460550282549 1100.032141289782 1099.838690219324 1099.799788372136 1097.496557889696 352.7543744280728 1097.200581287249 293.0017464275434
469 0.005 2.345 20 1035.95826438597 989.000154392117 989.5489667382934 1100.034586581258 1099.842624231606 1099.810122088596 1097.502606909896 352.9093445584584 1097.204017568031 293.0017208528798
470 0.005 2.35 20 1036.009472255942 989.0873028225129 989.6366307464672 1100.032900206894 1099.840138402719 1099.802444768347 1097.498886320089 353.0640180262856 1097.200352908009 293.0016958013024
471 0.005 2.355 20 1036.06520827206 989.1737769340816 989.7236035182444 1100.040418212585 1099.849167560486 1099.811601867841 1097.503350709984 353.2183195915404 1097.209366828816 293.0016707714182
472 0.005 2.36 20 1036.111402878047 989.2594514450128 989.8098060765376 1100.030504354158 1099.837114124296 1099.799275027433 1097.493248250111 353.3724179707261 1097.202403499096 293.0016463664637
473 0.005 2.365 20 1036.160160771799 989.3443878237681 989.8952577753026 1100.027721268299 1099.833510717216 1099.79730808947 1097.491971979346 353.5262352861798 1097.199554499841 293.0016221499115
474 0.005 2.37 20 1036.2135491526 989.4286606479033 989.9800171179891 1100.032916853414 1099.840229965337 1099.803041983396 1097.49885655149 353.6797338858498 1097.201586494173 293.0015987781843
475 0.005 2.375 20 1036.259554623214 989.5121720218593 990.0640367046012 1100.025276400226 1099.830286743913 1099.794002587557 1097.49012595907 353.8328473086435 1097.19675756712 293.0015753476013
476 0.005 2.38 20 1036.309089849742 989.5949905462381 990.1473466919444 1100.025110634338 1099.830878584754 1099.795662209354 1097.492020650324 353.9858608595675 1097.197354535255 293.0015526489877
477 0.005 2.385 20 1036.360971908547 989.6771509382222 990.229979555127 1100.030157089516 1099.83710622428 1099.798147801719 1097.497038957323 354.1384783449764 1097.199839758938 293.001530178698
478 0.005 2.39 20 1036.408635713699 989.7586127301893 990.3119213560253 1100.028496274627 1099.835121258481 1099.798585071811 1097.493646866901 354.2908167196854 1097.19931362251 293.0015078227025
479 0.005 2.395 20 1036.456532782959 989.8393866972464 990.3931735755871 1100.026948449017 1099.833266275135 1099.795168584594 1097.491157352275 354.4428680751981 1097.199587443924 293.0014862573668
480 0.005 2.4 20 1036.508314945081 989.9195555419662 990.4737967942414 1100.034782546985 1099.842725334237 1099.807348827086 1097.501370993206 354.5946699751472 1097.203886141383 293.0014646785277
481 0.005 2.405 20 1036.558433961524 989.9990983652667 990.5537895428386 1100.039603081067 1099.84814044655 1099.812948009055 1097.50571255231 354.746193596178 1097.2080286499 293.0014441485056
482 0.005 2.41 20 1036.597774032101 990.0778755178342 990.6330516917189 1100.023291315495 1099.829071984291 1099.793510648284 1097.493733566851 354.8974159427075 1097.196747520984 293.0014234356257
483 0.005 2.415 20 1036.64923352793 990.1560582945403 990.711678911778 1100.034196987854 1099.841530639444 1099.803727435395 1097.499150670836 355.048262342428 1097.201694797668 293.0014035193135
484 0.005 2.42 20 1036.696394219981 990.2335992968963 990.7896668923207 1100.035121423733 1099.842437764186 1099.80434019082 1097.499819962551 355.1988608707359 1097.205431977181 293.0013830282726
485 0.005 2.425 20 1036.742452622115 990.3105073315348 990.8670192523477 1100.035362351961 1099.843328392275 1099.806785910286 1097.500166999738 355.3492171626804 1097.204028377706 293.0013636643977
486 0.005 2.43 20 1036.785136016681 990.3867244587791 990.9436875698592 1100.025403270004 1099.831060468494 1099.788827420189 1097.492418546784 355.4992886171925 1097.198691213515 293.0013441134162
487 0.005 2.435 20 1036.830552070174 990.4623348769915 991.0197351179274 1100.028456617396 1099.835542039744 1099.797629531148 1097.499141106206 355.6491016743472 1097.19839667946 293.0013247859077
488 0.005 2.44 20 1036.874789654448 990.5372976005598 991.0951366303913 1100.02793334453 1099.834407244633 1099.798170141808 1097.493631577755 355.7985284242791 1097.19986129328 293.0013056972755
489 0.005 2.445 20 1036.916251288766 990.6116112809768 991.1698933000738 1100.023455281049 1099.828402215457 1099.794231400848 1097.49041029856 355.9477389373521 1097.195223713029 293.0012868474843
490 0.005 2.45 20 1036.961752119927 990.685322463569 991.244030914488 1100.025738397821 1099.831213321288 1099.796837561799 1097.492426736045 356.096620674109 1097.197438567023 293.0012685640876
491 0.005 2.455 20 1037.009999401503 990.7584748412578 991.317591852245 1100.032972769093 1099.840030604938 1099.802325857494 1097.496307050083 356.2451434445172 1097.20563835034 293.0012500284585
492 0.005 2.46 20 1037.051863068227 990.8310010951178 991.3905402047553 1100.029169160551 1099.835592924255 1099.796487570717 1097.495627300913 356.3933748803741 1097.202691433907 293.0012325276867
493 0.005 2.465 20 1037.094771912488 990.9029415598319 991.4628920969096 1100.029667014942 1099.836764259431 1099.800273789993 1097.496442681828 356.541441876513 1097.200441888808 293.0012148315806
494 0.005 2.47 20 1037.140334023954 990.9743385921493 991.534685459867 1100.0349335878 1099.84287962519 1099.808971319335 1097.503456617713 356.689190441198 1097.205659580321 293.0011975359771
495 0.005 2.475 20 1037.176554959074 991.0450636576732 991.6058359318104 1100.024099353073 1099.829680441718 1099.79483654996 1097.492151197778 356.8366143061416 1097.196364382333 293.0011801710205
496 0.005 2.48 20 1037.223884855992 991.115275549566 991.6764306379068 1100.034116986635 1099.841241726809 1099.802384763967 1097.502547502079 356.9837095769586 1097.202854224644 293.0011632203523
497 0.005 2.485 20 1037.260029479167 991.1848363740306 991.7464067523582 1100.023581908155 1099.827851941055 1099.791818429726 1097.491462697237 357.1305018722984 1097.196498742167 293.0011465543147
498 0.005 2.49 20 1037.300615220964 991.2538151728057 991.8157886971113 1100.022834052105 1099.827796763463 1099.791987388264 1097.489788031089 357.2771214409685 1097.195764860679 293.0011300248325
499 0.005 2.495 20 1037.350264301054 991.3223439226626 991.8846799294649 1100.040686419014 1099.849600352396 1099.811942924632 1097.502888432314 357.4234215933153 1097.208391285036 293.0011144963724
500 0.005 2.5 20 1037.388530560663 991.3902795310777 991.9530024666941 1100.034484865791 1099.841982064469 1099.80493227147 1097.499908596224 357.5693867350054 1097.203647952356 293.0010986309877
501 0.005 2.505 20 1037.429481972006 991.4576759861399 992.0207746802488 1100.03431337658 1099.842024563605 1099.803426148227 1097.50466833007 357.7150100910914 1097.203634671264 293.0010830564115
502 0.005 2.51 20 1037.46854882148 991.5245149060253 992.0879902486832 1100.033228085313 1099.840763699855 1099.80306687481 1097.503989612781 357.8603783978232 1097.203526135254 293.001067612492
503 0.005 2.515 20 1037.508811845345 991.5908028997494 992.1546515116443 1100.034173477223 1099.841071998555 1099.800102891382 1097.500398182837 358.0054348208932 1097.203352551583 293.0010524299267
504 0.005 2.52 20 1037.548810231667 991.6565693345511 992.2207853606715 1100.035266576992 1099.842975362094 1099.806910789747 1097.502792939264 358.1503268422532 1097.206281603019 293.001037508583
505 0.005 2.525 20 1037.58667865931 991.721775662468 992.2863656301545 1100.034113591647 1099.841598278849 1099.803790673409 1097.498706270925 358.2948614227985 1097.205194507938 293.0010229194786
506 0.005 2.53 20 1037.620189603715 991.7863884998385 992.3513624989159 1100.02358884129 1099.828999140236 1099.794416945821 1097.492428518881 358.439087908051 1097.198124197032 293.001008826218
507 0.005 2.535 20 1037.659680063213 991.850480790382 992.4158144054811 1100.025121540336 1099.831033710058 1099.794117744829 1097.493916720243 358.5831178737782 1097.200330081173 293.0009947712388
508 0.005 2.54 20 1037.699859294966 991.9140872759774 992.4797696636454 1100.030101749524 1099.837359285306 1099.801155371602 1097.497842378528 358.7267830137283 1097.202311772304 293.0009808429404
509 0.005 2.545 20 1037.740383673737 991.9772002520727 992.5432234923927 1100.035378073148 1099.842203535114 1099.801263775603 1097.501066948594 358.8701374850817 1097.204609127853 293.0009672580476
510 0.005 2.55 20 1037.774809441557 992.0397699738709 992.6061529744961 1100.029412775801 1099.835763625187 1099.799520400009 1097.497179895078 359.01326270754 1097.203093732794 293.0009537177566
511 0.005 2.555 20 1037.807006156571 992.1017738900691 992.6685226540735 1100.019863979709 1099.825023672306 1099.790495762409 1097.492428372777 359.156031369778 1097.195613147916 293.0009404576086
512 0.005 2.56 20 1037.844772376016 992.1632820309063 992.7303755196369 1100.022988940927 1099.82790430435 1099.793292758005 1097.49245416517 359.2985223017829 1097.197103738793 293.0009272233572
513 0.005 2.565 20 1037.888334194417 992.2243754811401 992.7917860369321 1100.036511691294 1099.84397457292 1099.805240186138 1097.501942285495 359.4407101944252 1097.208063695585 293.0009146223877
514 0.005 2.57 20 1037.924444408443 992.2849837272389 992.8527234771028 1100.035128661331 1099.84278460305 1099.806485036715 1097.503576168842 359.5825656426107 1097.207036937863 293.0009019982537
515 0.005 2.575 20 1037.95430963443 992.345020072005 992.9131141864319 1100.024032726785 1099.82938052012 1099.794499399975 1097.493338639651 359.7241648632765 1097.198596416031 293.0008895690106
516 0.005 2.58 20 1037.993958066172 992.4046188571075 992.9730313100389 1100.03214749007 1099.839981078959 1099.799841988978 1097.499986787576 359.8655268454422 1097.203725458347 293.0008770979971
517 0.005 2.585 20 1038.028530741296 992.4637304946432 993.0324696123183 1100.030037299732 1099.837191315215 1099.800271033319 1097.49818731697 360.0065815660942 1097.201778460441 293.0008654927099
518 0.005 2.59 20 1038.063143113355 992.5223636759197 993.091424227248 1100.029202204598 1099.836039546613 1099.797973709585 1097.50150991916 360.1473922024179 1097.199568239494 293.000853545407
519 0.005 2.595 20 1038.09667807293 992.5805068517362 993.1498947778744 1100.028007029653 1099.834418698155 1099.798125955255 1097.496565317997 360.2878658927593 1097.200425099059 293.0008416743378
520 0.005 2.6 20 1038.134064851567 992.6382162729027 993.2079128583784 1100.033761085615 1099.841270104996 1099.804667421434 1097.500590223566 360.4280924737465 1097.204277238615 293.0008301624284
521 0.005 2.605 20 1038.167228040636 992.6954319597917 993.2654496775962 1100.029972091743 1099.836163057846 1099.79723163032 1097.496685629845 360.5679670659709 1097.204288067896 293.000818683274
522 0.005 2.61 20 1038.203945603914 992.7522359318843 993.3225536838758 1100.036306973208 1099.844130489359 1099.806753291146 1097.502956470957 360.7077281259019 1097.206912921713 293.0008076310502
523 0.005 2.615 20 1038.238155934583 992.8085958418586 993.3792147111064 1100.035793243835 1099.843703003443 1099.8094790055 1097.505701632772 360.8470422412037 1097.208217287975 293.0007964443607
524 0.005 2.62 20 1038.27281898452 992.864511054669 993.4354299408498 1100.039177220362 1099.847233487338 1099.807888302262 1097.505186207087 360.9861971625895 1097.209362326278 293.0007858650313
525 0.005 2.625 20 1038.306788458684 992.9199891979254 993.4912062272491 1100.040975279515 1099.849360940905 1099.81022033083 1097.506128300033 361.1248634759754 1097.210554670952 293.0007750552461
526 0.005 2.63 20 1038.330442427612 992.9749068267298 993.5464548768491 1100.023690077709 1099.828651926818 1099.793844664083 1097.492269524062 361.2632002998911 1097.19747861072 293.0007644527903
527 0.005 2.635 20 1038.369503741236 993.029456229769 993.6012830270109 1100.03524672898 1099.843062360481 1099.801472728599 1097.502249210523 361.4013838295413 1097.205387592309 293.000753899439
528 0.005 2.64 20 1038.402383639608 993.0835842795749 993.6556979511399 1100.034979107691 1099.843077116291 1099.804991296406 1097.502379161715 361.5393164835687 1097.207500009799 293.0007441280478
529 0.005 2.645 20 1038.426618090741 993.1371792710602 993.7096099898509 1100.0201284867 1099.825339120253 1099.791001350092 1097.493574320494 361.6768598226282 1097.196831013189 293.0007339601362
530 0.005 2.65 20 1038.468395259394 993.1904655358827 993.7631551515744 1100.039483341894 1099.848081430017 1099.810902201956 1097.505995169428 361.8142201369737 1097.212358225524 293.0007241472222
531 0.005 2.655 20 1038.498878404868 993.2433231223322 993.8162909305674 1100.038481255688 1099.846705985871 1099.812322869401 1097.507556943799 361.9512826415265 1097.209816399106 293.0007142901554
532 0.005 2.66 20 1038.523097876659 993.2956560761934 993.8689339565925 1100.025442341481 1099.830207781106 1099.795618477307 1097.491975749737 362.0880844979768 1097.199722160719 293.0007047298247
533 0.005 2.665 20 1038.557448083076 993.347619414885 993.9211708512325 1100.031606580882 1099.838559551732 1099.801335310965 1097.499725582816 362.2244901301784 1097.203932957239 293.0006951340089
534 0.005 2.67 20 1038.586801345207 993.3991335735026 993.9729659187325 1100.025157783507 1099.830727204238 1099.791215173946 1097.493879569319 362.360618995486 1097.202409520291 293.0006860993556
535 0.005 2.675 20 1038.617717218694 993.4502516190905 994.0243581600309 1100.028125175028 1099.834766681995 1099.797317291619 1097.499026994151 362.4965265959708 1097.203205851749 293.0006770168926
536 0.005 2.68 20 1038.647142614183 993.5009454109949 994.0753232327372 1100.026490749753 1099.832589997099 1099.793842424235 1097.495914267527 362.6321032817272 1097.20141599481 293.0006679054374
537 0.005 2.685 20 1038.680520937962 993.5512948552384 994.1259252970117 1100.033762021781 1099.841564796217 1099.803000234839 1097.505902725017 362.7674844531228 1097.205011154357 293.0006590768169
538 0.005 2.69 20 1038.713695248436 993.6012827906334 994.1761653588018 1100.039286763573 1099.847764274042 1099.811588827654 1097.507543440693 362.9024285099241 1097.211456976622 293.0006504549113
539 0.005 2.695 20 1038.736777928427 993.6507790341307 994.2259499451525 1100.027606105429 1099.832938678913 1099.797237687963 1097.494480708034 363.0371336562627 1097.202820134525 293.0006417605329
540 0.005 2.7 20 1038.769440617446 993.6999214132495 994.2753484305102 1100.032993947631 1099.839946495109 1099.802358831543 1097.500287546708 363.1716733906413 1097.207366342153 293.0006333209013
541 0.005 2.705 20 1038.795890936238 993.7486469669594 994.3243397397233 1100.028263818599 1099.834591796676 1099.798411744173 1097.497787273497 363.305676028103 1097.202132889479 293.0006246627904
542 0.005 2.71 20 1038.82987776605 993.7970430309681 994.3729723985945 1100.038494117833 1099.845932195673 1099.803638512211 1097.50522749081 363.4396255856724 1097.207436765934 293.000616868732
543 0.005 2.715 20 1038.854872667655 993.8450150710862 994.4212068090355 1100.031585852281 1099.83844643562 1099.799495226067 1097.499121420358 363.5733872770759 1097.204283048898 293.0006088412975
544 0.005 2.72 20 1038.884429545242 993.8926178792354 994.4690584095599 1100.032280268574 1099.838511566103 1099.799552709706 1097.499978605829 363.7066320384019 1097.204968275875 293.0006009070886
545 0.005 2.725 20 1038.912092348998 993.9398339110436 994.5165240666862 1100.031773800696 1099.838301482892 1099.799144909034 1097.499832204008 363.8396415254499 1097.2046742719 293.0005930091148
546 0.005 2.73 20 1038.94176329619 993.9867019987615 994.5636307924351 1100.035404737743 1099.842264335583 1099.801162978241 1097.502869712135 363.9723793205083 1097.206130100575 293.0005853454253
547 0.005 2.735 20 1038.969771567121 994.0332234729293 994.6103934147715 1100.035855521447 1099.844049670783 1099.810040047633 1097.50566275967 364.1048429935641 1097.208815324217 293.0005778061444
548 0.005 2.74 20 1038.995612002516 994.0793472707057 994.6567607507402 1100.031617739658 1099.838556329439 1099.800242490199 1097.504130457729 364.2370028690736 1097.20369771624 293.0005702579353
549 0.005 2.745 20 1039.017086441228 994.1250276225747 994.7027048121176 1100.021941168501 1099.827338014285 1099.793362150124 1097.490242725421 364.3688726589959 1097.196831764715 293.000562997797
550 0.005 2.75 20 1039.050235525721 994.1704185285492 994.748317103216 1100.033040453289 1099.840135148779 1099.801894799466 1097.50197776005 364.5005794301802 1097.207794573555 293.000555531822
551 0.005 2.755 20 1039.078955523067 994.2154876080008 994.7936087685148 1100.036372691687 1099.844590405015 1099.810497285117 1097.506130397258 364.6318761211322 1097.209526610945 293.0005483645352
552 0.005 2.76 20 1039.103290777169 994.2601624605313 994.8385213149468 1100.031618950692 1099.838392605746 1099.80184639234 1097.500261058918 364.7629977281492 1097.205699101308 293.0005415347762
553 0.005 2.765 20 1039.135368981913 994.3045624617738 994.8831333542937 1100.042571953044 1099.851477467602 1099.814062485823 1097.508944258431 364.8936547140523 1097.213845041356 293.0005344121134
554 0.005 2.77 20 1039.151934788064 994.3484887840611 994.9273158935213 1100.02458365982 1099.828989648642 1099.792998700151 1097.494650958548 365.0242658143111 1097.199661658481 293.0005275924676
555 0.005 2.775 20 1039.181644111184 994.392115894527 994.9711648004831 1100.031134462277 1099.838192907724 1099.801973744013 1097.498588389163 365.1544359575012 1097.206023904961 293.000520708155
556 0.005 2.78 20 1039.209617423482 994.435416588615 995.0146813990394 1100.033935861035 1099.841230233089 1099.802110627349 1097.501931945818 365.2842996069028 1097.208892536257 293.0005140067788
557 0.005 2.785 20 1039.235238064169 994.4783922701941 995.0578723990587 1100.034193377046 1099.841743705869 1099.805358738726 1097.504067135677 365.4139578321831 1097.207778449634 293.000507471276
558 0.005 2.79 20 1039.258798515098 994.520992974964 995.1006959454867 1100.02835650779 1099.835603238077 1099.794730953367 1097.500538688092 365.5434032192128 1097.205283640664 293.0005011470745
559 0.005 2.795 20 1039.28868446306 994.5633358564584 995.1432385541555 1100.039398047078 1099.847499489856 1099.811872442525 1097.509600581513 365.6725167473524 1097.211974211095 293.0004946087552
560 0.005 2.8 20 1039.307165421197 994.6052517980022 995.185393033625 1100.027391819656 1099.832841463322 1099.797127515464 1097.495109531233 365.8012804728524 1097.203277794741 293.0004882885435
561 0.005 2.805 20 1039.33195274699 994.646839821831 995.2271959255157 1100.026687472541 1099.832597629265 1099.795935419205 1097.496728144105 365.9297777590294 1097.203034214443 293.0004820765969
562 0.005 2.81 20 1039.363786005572 994.6882033175204 995.2687443690622 1100.040187321722 1099.848911292006 1099.810255081651 1097.50746098182 366.0580412905202 1097.212813377128 293.0004759711591
563 0.005 2.815 20 1039.383264470901 994.7291700612553 995.3099287360964 1100.028814061432 1099.836283163722 1099.795282905441 1097.501376381761 366.1861384368824 1097.204525157455 293.0004699628212
564 0.005 2.82 20 1039.407735598723 994.7698247498081 995.3507938531686 1100.031429141827 1099.837830191672 1099.799809497681 1097.499380919144 366.3138498850122 1097.205418290021 293.0004638775332
565 0.005 2.825 20 1039.432819413894 994.8101798245472 995.3913493989072 1100.032714432255 1099.839867514675 1099.802201291905 1097.504197453451 366.4412676053637 1097.207105629012 293.000458104936
566 0.005 2.83 20 1039.459623062662 994.8502644223979 995.431622615843 1100.038904158178 1099.846809705785 1099.81063968814 1097.508148607088 366.5684734515468 1097.211483971683 293.0004522823544
567 0.005 2.835 20 1039.479891999138 994.8899914562966 995.4715590279008 1100.032738233 1099.83960458502 1099.802306778431 1097.501805191501 366.69537562488 1097.205954784833 293.0004463001686
568 0.005 2.84 20 1039.503373045177 994.9294142666657 995.5111779291808 1100.032327320058 1099.839122266685 1099.801003741381 1097.505544798637 366.8219830033704 1097.205017658539 293.0004406330301
569 0.005 2.845 20 1039.531014885017 994.9685828689238 995.5505298172542 1100.04003121634 1099.848511908426 1099.811159047769 1097.508091739751 366.9482165167867 1097.213027527468 293.0004350820917
570 0.005 2.85 20 1039.54669890468 995.0073468886774 995.5895129037526 1100.025565767768 1099.830868569155 1099.792870812345 1097.49691135336 367.0743264976637 1097.201760516233 293.0004296550115
571 0.005 2.855 20 1039.572579290721 995.0458417656524 995.6281946782226 1100.030442611034 1099.838087467555 1099.797960560885 1097.500969865233 367.2001268288256 1097.205261483504 293.0004242779601
572 0.005 2.86 20 1039.598077613263 995.0840791825505 995.6666102668943 1100.035140010717 1099.843006067848 1099.804220290235 1097.507723529325 367.3256731809851 1097.207877057888 293.0004188612899
573 0.005 2.865 20 1039.619827077784 995.1219980976319 995.7047177657182 1100.032755485217 1099.839803536291 1099.797899492123 1097.50282723642 367.450891621581 1097.206633904028 293.0004135140455
574 0.005 2.87 20 1039.644821468284 995.1596787561861 995.7425753465999 1100.039337486819 1099.847840561983 1099.810863574658 1097.508462192471 367.5759617045593 1097.212317078842 293.0004082717606
575 0.005 2.875 20 1039.660714237713 995.1969834344188 995.7800852694382 1100.026652345509 1099.832772498635 1099.795850117152 1097.500095938696 367.7006181318803 1097.20350661876 293.0004030628907
576 0.005 2.88 20 1039.685256040656 995.2340240930885 995.8173068422456 1100.031887965257 1099.838619426843 1099.80107803697 1097.501424143202 367.8249330957821 1097.207470504637 293.0003980094214
577 0.005 2.885 20 1039.704075001705 995.2707302710845 995.8542046562134 1100.022965522978 1099.829164261293 1099.78801557755 1097.493531775419 367.9491178482617 1097.201449853853 293.0003930677212
578 0.005 2.89 20 1039.723841331114 995.3071465019575 995.8908090838499 1100.02417798951 1099.828941012476 1099.794384388659 1097.49555523686 368.0730176278553 1097.199647883259 293.0003878604166
579 0.005 2.895 20 1039.746279714834 995.3432828039283 995.9271247910895 1100.02428400748 1099.829696070292 1099.794980286411 1097.495835602548 368.1966520749577 1097.201286894097 293.0003828863732
580 0.005 2.9 20 1039.771329999264 995.3791774923741 995.9631816099552 1100.029160844572 1099.836465914304 1099.79600646156 1097.501143379436 368.3199547000661 1097.205777671634 293.0003781221129
581 0.005 2.905 20 1039.79260063668 995.4147981764042 995.9989804016734 1100.031140108269 1099.837762723597 1099.799778238207 1097.498601837685 368.4430176237902 1097.207864479461 293.0003732794137
582 0.005 2.91 20 1039.81608088909 995.4501968279166 996.0345386406111 1100.035615485122 1099.843415165119 1099.809283235368 1097.507176678564 368.565837283103 1097.209890177086 293.0003685991451
583 0.005 2.915 20 1039.832851791346 995.4852552792929 996.0697847621381 1100.027707439835 1099.833682015568 1099.796385327665 1097.496748036593 368.6884130647116 1097.204590870623 293.0003638786939
584 0.005 2.92 20 1039.85934596695 995.5201302773341 996.1048057168153 1100.038715215784 1099.84647564766 1099.807012250613 1097.509381863847 368.8106613373554 1097.21052770409 293.0003593570672
585 0.005 2.925 20 1039.874919937018 995.5546625540849 996.1395222538907 1100.027800795089 1099.833516093181 1099.797337665285 1097.498287591686 368.9325747214976 1097.20421502459 293.0003547419932
586 0.005 2.93 20 1039.898760068115 995.5889676338065 996.1739830383743 1100.033884627801 1099.840423024187 1099.79847200005 1097.503784416489 369.0542903831098 1097.206983289806 293.0003503989848
587 0.005 2.935 20 1039.916608089062 995.6229867337494 996.2081759025301 1100.031042945447 1099.837169490663 1099.799131103644 1097.499283615847 369.1758681831911 1097.207602906445 293.0003459985985
588 0.005 2.94 20 1039.939128060894 995.656791094381 996.2421330148541 1100.03536802976 1099.843077340488 1099.807639182326 1097.50615615117 369.2970686419536 1097.208448474893 293.0003416293931
589 0.005 2.945 20 1039.959801393824 995.6903447431449 996.2758407999839 1100.036089690472 1099.84314841284 1099.804809013151 1097.508143708289 369.4179474847028 1097.20969213154 293.0003372752145
590 0.005 2.95 20 1039.981059061146 995.7236590233912 996.3093088400783 1100.039090039452 1099.846910631599 1099.807477448119 1097.507627436237 369.5385725392433 1097.211308745657 293.0003330128619
591 0.005 2.955 20 1039.994248821572 995.7566299499557 996.3424610368551 1100.025472413886 1099.830712188264 1099.792686226574 1097.49774629634 369.6589354991118 1097.202876191601 293.0003286409311
592 0.005 2.96 20 1040.018240363212 995.7894017049562 996.3753753511083 1100.033738939276 1099.840741385788 1099.799122491839 1097.503957861946 369.7790784120631 1097.207370285456 293.0003245792021
593 0.005 2.965 20 1040.03963874205 995.8219624482399 996.4080808956368 1100.037930942559 1099.846286145924 1099.808834778828 1097.506946998584 369.8989284446142 1097.21179012011 293.0003204505646
594 0.005 2.97 20 1040.058999118087 995.8542724870002 996.4405428944028 1100.038417563007 1099.845843704995 1099.80731679155 1097.506475371453 370.0185064728296 1097.211912217994 293.000316294314
595 0.005 2.975 20 1040.074935680581 995.8863031975111 996.4727352927705 1100.032394114665 1099.83917067125 1099.801638181224 1097.502684773409 370.1378154467694 1097.206836728496 293.0003123425001
596 0.005 2.98 20 1040.093849355681 995.9180852669039 996.5046678609621 1100.032014401217 1099.839920208825 1099.79989313078 1097.503352113217 370.2569403009897 1097.206675673358 293.0003083604458
597 0.005 2.985 20 1040.114873951246 995.9496756267195 996.5363962930876 1100.037262763525 1099.845105734129 1099.811758066046 1097.510370083185 370.375823956704 1097.210450569156 293.0003044501497
598 0.005 2.99 20 1040.127933212418 995.9809448001265 996.567832639964 1100.026953751991 1099.833084663037 1099.798378673621 1097.4978447226 370.4944095505881 1097.202486671003 293.0003005178193
599 0.005 2.995 20 1040.151699764688 996.0120400260865 996.5990563055735 1100.03565427992 1099.842974661366 1099.804341928397 1097.508002576975 370.6126346903399 1097.20909530664 293.0002965545068
600 0.005 3 20 1040.164258454352 996.0428204113512 996.6299995803165 1100.024461408492 1099.828582708215 1099.791978989528 1097.49666725366 370.7304945524043 1097.201351170157 293.0002928347328
601 0.005 3.005 20 1040.1879219598 996.0734459936957 996.6607497313865 1100.035954370197 1099.84299655237 1099.803460081464 1097.507252927402 370.8482418243295 1097.207070398874 293.000289056249
602 0.005 3.01 20 1040.19940889453 996.1037569601168 996.691224009798 1100.021979361307 1099.827245899698 1099.792234896439 1097.497233465401 370.9657470252845 1097.200312413905 293.0002852046626
603 0.005 3.015 20 1040.219270623478 996.1338578384762 996.7214653708816 1100.026673673218 1099.832325378491 1099.796483809489 1097.498253059608 371.0829815963656 1097.203884691992 293.0002816085288
604 0.005 3.02 20 1040.239631065219 996.1637586413617 996.7514972978969 1100.031095668442 1099.837250850988 1099.800634327542 1097.501289673195 371.1999155937582 1097.208333021468 293.0002777954387
605 0.005 3.025 20 1040.253180978677 996.1933872064117 996.7812772405745 1100.022527876475 1099.827693667303 1099.793379544054 1097.495285872984 371.316626554944 1097.200968904934 293.0002741777782
606 0.005 3.03 20 1040.274488470588 996.2228378060157 996.8108535232761 1100.030994141867 1099.837801157548 1099.79985924426 1097.500848176005 371.433124856827 1097.206598484078 293.0002706184021
607 0.005 3.035 20 1040.293415031628 996.2520904188234 996.8402326181207 1100.033260358396 1099.840488589613 1099.802926690967 1097.502942746541 371.549285846599 1097.207814779888 293.0002672139537
608 0.005 3.04 20 1040.312991079962 996.2811615691356 996.8694270728065 1100.037654501147 1099.845768008475 1099.811465692707 1097.508771584123 371.6652059054631 1097.21216209907 293.0002637534702
609 0.005 3.045 20 1040.331817717318 996.3100339212006 996.8984228277693 1100.04162373296 1099.849899787827 1099.81049261811 1097.509168438207 371.7810043397005 1097.213534522226 293.0002602035872
610 0.005 3.05 20 1040.344433068823 996.3386355037887 996.9271703066164 1100.032541952258 1099.839054897439 1099.80331277437 1097.50178449045 371.8963699292541 1097.207820134297 293.0002567366342
611 0.005 3.055 20 1040.365015163319 996.3670775824061 996.9557299768461 1100.03876880417 1099.847327424103 1099.812803996371 1097.510358475138 372.0114554310527 1097.212630426822 293.0002533576756
612 0.005 3.06 20 1040.382671020045 996.3953057612108 996.984082476925 1100.040624375499 1099.848481548649 1099.810493880851 1097.507435858849 372.1264475020409 1097.214030171359 293.0002500817407
613 0.005 3.065 20 1040.399784281562 996.4233355909715 997.0122346313921 1100.04158253056 1099.849863368477 1099.810669269769 1097.509380895852 372.2410674715896 1097.213925183883 293.0002467796683
614 0.005 3.07 20 1040.407893864063 996.4510424934373 997.0400980642953 1100.025471855058 1099.829963947849 1099.795013061513 1097.494875533465 372.3554037140747 1097.202614968489 293.0002434216552
615 0.005 3.075 20 1040.430540983887 996.4786222800186 997.0677881778731 1100.037204250233 1099.844544105649 1099.806993391252 1097.505343990897 372.4695284632149 1097.211307366603 293.0002402281629
616 0.005 3.08 20 1040.446671050567 996.5059971728117 997.0952797376923 1100.034733947419 1099.842139960396 1099.805657477872 1097.505870559562 372.583419347511 1097.210153434625 293.0002371276046
617 0.005 3.085 20 1040.46504544809 996.5332019584216 997.1225948503667 1100.03945132922 1099.847409850836 1099.810816370527 1097.509997718056 372.6970966020563 1097.213895536739 293.0002339688435
618 0.005 3.09 20 1040.476660879915 996.5601362883784 997.1496668212908 1100.031297286671 1099.837431347435 1099.798228553464 1097.500620138175 372.810496183105 1097.20875723471 293.0002308213662
619 0.005 3.095 20 1040.492742885148 996.5868864570244 997.1765349915679 1100.031113272338 1099.83805782776 1099.800155539882 1097.505069082539 372.9236145008435 1097.205901118783 293.0002276948146
620 0.005 3.1 20 1040.511355756223 996.613472501306 997.2032273466199 1100.036731777345 1099.843825010469 1099.805364759491 1097.509504671149 373.0364530704139 1097.211072818252 293.0002246000823
621 0.005 3.105 20 1040.521748002747 996.6397860720715 997.2296761817121 1100.026842037807 1099.831808655066 1099.79428699244 1097.497976053085 373.1490723400724 1097.20479917966 293.0002216983537
622 0.005 3.11 20 1040.537666913455 996.6659045663856 997.2559118082629 1100.026557209976 1099.832346488216 1099.794810238037 1097.49851235619 373.2614392601085 1097.204786833942 293.0002186290802
623 0.005 3.115 20 1040.554459488531 996.6918534484983 997.2819707905825 1100.029981054044 1099.83659816836 1099.797408714335 1097.502000580621 373.3735273425756 1097.205134843286 293.0002158001097
624 0.005 3.12 20 1040.56826528234 996.7175929385361 997.3078298061371 1100.026963710953 1099.832625281005 1099.797556767266 1097.49910072287 373.4854049078463 1097.205143930305 293.0002128610894
625 0.005 3.125 20 1040.584144371536 996.7431436345441 997.3334925264834 1100.028349248111 1099.834480982618 1099.798186904585 1097.498780210347 373.5969998130249 1097.20602956879 293.0002098608143
626 0.005 3.13 20 1040.596451044135 996.7684751591037 997.3589472846008 1100.023426461062 1099.828090643957 1099.79195481618 1097.494577030656 373.7084203958607 1097.200716179658 293.0002070469071
627 0.005 3.135 20 1040.619173821141 996.7937130053189 997.3842689486903 1100.038346727672 1099.846034738353 1099.803949696072 1097.507202887778 373.8196035203554 1097.20984290289 293.0002042942474
628 0.005 3.14 20 1040.635441341988 996.8187971484855 997.4094509164792 1100.039684355139 1099.847888104366 1099.811318337526 1097.510090341594 373.9304683800961 1097.214194082619 293.0002014523751
629 0.005 3.145 20 1040.646653153125 996.8436488946738 997.4344218733886 1100.033062698455 1099.839940333742 1099.802574121754 1097.503726885082 374.0410290160617 1097.208056771927 293.000198656235
630 0.005 3.15 20 1040.663137435959 996.8683319571091 997.4592100250002 1100.035643496537 1099.842716973722 1099.803912163073 1097.50305309901 374.1513422469293 1097.212524888896 293.0001958964395
631 0.005 3.155 20 1040.677086873938 996.8928427147298 997.4838236322954 1100.035027047729 1099.842526025651 1099.806103301135 1097.506537845734 374.2614240075234 1097.21028170361 293.0001933016275
632 0.005 3.16 20 1040.693847421554 996.9172100969225 997.5082843047106 1100.040160630028 1099.8480522762 1099.811896829809 1097.51132834798 374.3713051685119 1097.213983071343 293.0001907354205
633 0.005 3.165 20 1040.704949083642 996.9413540286865 997.5325407477108 1100.034122123229 1099.841340757286 1099.804478071763 1097.504566429237 374.4809802893768 1097.208464656892 293.0001880502764
634 0.005 3.17 20 1040.718404099179 996.9653074353873 997.556601837725 1100.032132517958 1099.838925438802 1099.801638103227 1097.502960257513 374.5902938306154 1097.207008046836 293.0001854967849
635 0.005 3.175 20 1040.728027603419 996.9890243562587 997.5804389261264 1100.024171660989 1099.828516188859 1099.793312690803 1097.494866335933 374.6994142392426 1097.201854068612 293.0001828615428
636 0.005 3.18 20 1040.745009959354 997.0125968216909 997.6041069859624 1100.028230769543 1099.834390651132 1099.797084323782 1097.499468378091 374.8084088401959 1097.206571573356 293.000180364612
637 0.005 3.185 20 1040.760834490004 997.0360320642285 997.6276315391207 1100.031177124408 1099.838160075607 1099.800161722671 1097.5055097743 374.9170674943878 1097.206376056362 293.0001777352186
638 0.005 3.19 20 1040.776988951472 997.0593370896876 997.6510234756219 1100.036590828001 1099.844333004022 1099.812060023425 1097.510999700499 375.0254282812676 1097.211894266743 293.000175280882
639 0.005 3.195 20 1040.791045512083 997.0824806152237 997.6742580990434 1100.037250066556 1099.845051029965 1099.81234718216 1097.511211779575 375.1335763255181 1097.212220996852 293.0001728241303
640 0.005 3.2 20 1040.803772651464 997.105420629474 997.6972991025984 1100.033773059282 1099.840234422908 1099.801053388895 1097.50229297035 375.2414972806205 1097.21111445856 293.0001703971007
641 0.005 3.205 20 1040.816127664933 997.1281892632402 997.7201642720489 1100.028340035307 1099.83497808142 1099.795346347072 1097.501769342804 375.3491359456108 1097.207004011273 293.0001679357396
642 0.005 3.21 20 1040.83016042351 997.1508084265124 997.7428734659013 1100.0335427903 1099.840351771399 1099.801928661569 1097.507848356717 375.4565885506132 1097.207028406656 293.0001656951503
643 0.005 3.215 20 1040.845359427447 997.1732772521191 997.7654291282331 1100.036759429468 1099.843936861201 1099.801900196977 1097.508090163467 375.5637757773977 1097.209505665501 293.0001632633953
644 0.005 3.22 20 1040.857163402457 997.1955636111597 997.7878111981449 1100.031998127568 1099.838647080762 1099.796698113895 1097.504119043952 375.6707887036188 1097.207284108765 293.0001609935708
645 0.005 3.225 20 1040.869279680109 997.2176951928585 997.8100355729417 1100.031962952459 1099.83870442368 1099.800901220694 1097.506932076331 375.7774799091356 1097.206284775664 293.0001586166509
646 0.005 3.23 20 1040.882914118105 997.2396669274576 997.8321007331429 1100.033362488027 1099.840577809698 1099.80387723739 1097.503353425413 375.8838345082671 1097.207712744734 293.0001564275374
647 0.005 3.235 20 1040.899969647253 997.261531961144 997.8540415507268 1100.039476546152 1099.847768974125 1099.810179611573 1097.509538491657 375.9900645568755 1097.215104901562 293.0001540461247
648 0.005 3.24 20 1040.910634217382 997.2832274407087 997.8758275396893 1100.037366422592 1099.845298958694 1099.81167155495 1097.510347650962 376.0961396577076 1097.212099919742 293.0001518680249
649 0.005 3.245 20 1040.916693926576 997.3046713739533 997.8973843632273 1100.024413615145 1099.829459660604 1099.793604479657 1097.497698741502 376.2018340036934 1097.200920800445 293.000149650551
650 0.005 3.25 20 1040.933804949743 997.3259978539538 997.9187894223465 1100.029698201242 1099.836966728228 1099.796074589888 1097.502530687353 376.307267207199 1097.206869049235 293.0001476308093
651 0.005 3.255 20 1040.943289395668 997.3471333719997 997.9400213260072 1100.02511088241 1099.830723522469 1099.794913658239 1097.497234001716 376.412533461214 1097.204967787696 293.0001453390214
652 0.005 3.26 20 1040.961118682139 997.3681968426607 997.961156571256 1100.037701623681 1099.845232529791 1099.80874825059 1097.505940803519 376.5176112709719 1097.212408842755 293.0001432587495
653 0.005 3.265 20 1040.970083425039 997.3890604014789 997.982112219578 1100.028970116977 1099.835113100351 1099.797134067389 1097.501053123471 376.6223620944548 1097.207261916471 293.0001410960079
654 0.005 3.27 20 1040.989093985001 997.409873064116 998.0029865448828 1100.042827828196 1099.851522941609 1099.813639111698 1097.512503412891 376.7269192071657 1097.216636418974 293.0001389755644
655 0.005 3.275 20 1040.999079148294 997.4305144142468 998.0237118646451 1100.037887228019 1099.845790782473 1099.811744739269 1097.510348974044 376.8313229531446 1097.213380179654 293.0001370541981
656 0.005 3.28 20 1041.004379401815 997.4509123984541 998.0442180751489 1100.025190031113 1099.830631141428 1099.795909734172 1097.497671193605 376.9354122730513 1097.202556455385 293.0001350056969
657 0.005 3.285 20 1041.023232343668 997.4712378358953 998.0646055151475 1100.037264877582 1099.844371304661 1099.802404015774 1097.507741393366 377.0392184536367 1097.209881318341 293.00013308321
658 0.005 3.29 20 1041.035339659515 997.4914212121803 998.0848642616036 1100.036507330743 1099.843381543108 1099.801478962604 1097.506349945128 377.1428477314736 1097.209285894511 293.0001311151366
659 0.005 3.295 20 1041.043180672813 997.5114062518095 998.1049452761379 1100.028454849737 1099.834430406911 1099.796183610776 1097.498431206915 377.2462510481309 1097.207269162971 293.0001290759593
660 0.005 3.3 20 1041.059299549137 997.5313165304473 998.1249221793291 1100.037828907669 1099.845086964286 1099.806053059949 1097.507930392409 377.3493517683284 1097.212259295274 293.0001271250236
661 0.005 3.305 20 1041.068581488033 997.5510485821222 998.1447364904365 1100.032028929535 1099.83981587305 1099.7989575392 1097.503433572498 377.4522733096102 1097.208636745427 293.0001251988091
662 0.005 3.31 20 1041.075597671291 997.5705895579155 998.1643735520104 1100.024350410033 1099.829149751133 1099.794439195768 1097.497727375081 377.5550386301546 1097.202761958276 293.0001232466719
663 0.005 3.315 20 1041.090085758826 997.5900139591963 998.1838726429362 1100.02885843838 1099.834747917389 1099.798613293833 1097.499055422468 377.6575040258985 1097.208454142151 293.0001213628689
664 0.005 3.32 20 1041.107879630395 997.6093910526102 998.2033008322035 1100.040989442601 1099.849343795603 1099.812080266646 1097.510401445146 377.759693034448 1097.217305364629 293.0001193478212
665 0.005 3.325 20 1041.116687704648 997.6286011555236 998.222586105182 1100.03609428004 1099.843212800719 1099.804966205015 1097.50861235111 377.8617593263741 1097.21150959906 293.0001176786921
666 0.005 3.33 20 1041.128089424307 997.647694170981 998.2417499560555 1100.036909243894 1099.844924877119 1099.81163034507 1097.512022259327 377.963482890876 1097.211759659993 293.0001157396721
667 0.005 3.335 20 1041.132429274217 997.6665492877843 998.2607039529054 1100.023266983063 1099.827838585726 1099.791793769061 1097.496334646805 378.0649738701396 1097.200806558169 293.0001139186056
668 0.005 3.34 20 1041.149407961042 997.6853452833104 998.2795566043558 1100.034780413823 1099.841669447972 1099.803494616613 1097.506454594477 378.1662878402329 1097.209165832931 293.0001122204508
669 0.005 3.345 20 1041.164085628096 997.7040607274525 998.2983267129856 1100.04073256171 1099.848676933176 1099.812578762582 1097.511914678304 378.2673313775772 1097.215302283832 293.0001104347363
670 0.005 3.35 20 1041.176008900645 997.7226615884809 998.3169899125126 1100.042983799533 1099.851794820133 1099.813433146169 1097.513043394277 378.3682215709209 1097.216686658778 293.0001086497368
671 0.005 3.355 20 1041.182978292734 997.7410805048358 998.3354877941014 1100.035344285891 1099.842372277582 1099.803315935425 1097.508011955071 378.4688403031778 1097.208999032451 293.0001067870217
672 0.005 3.36 20 1041.194040632356 997.7593588377149 998.3538387551999 1100.035143951994 1099.841495813052 1099.801091531338 1097.50537242172 378.5691846627888 1097.209266584277 293.0001051558566
673 0.005 3.365 20 1041.204700721416 997.777512019637 998.3720606307974 1100.03438046707 1099.840789374654 1099.798410074411 1097.506206387654 378.6694132397295 1097.208970800864 293.0001035055432
674 0.005 3.37 20 1041.211794241431 997.7954968012016 998.3901281731006 1100.027442447766 1099.833318581389 1099.796383164058 1097.498230308571 378.769349429506 1097.206319494241 293.0001017339816
675 0.005 3.375 20 1041.225463550096 997.8133942112115 998.4080858066894 1100.033466163689 1099.840392380763 1099.801440348866 1097.504152066015 378.8690033711964 1097.208679234238 293.00009991758
676 0.005 3.38 20 1041.231820858034 997.8311103578509 998.4258862941125 1100.026908203624 1099.831884312243 1099.796713610026 1097.497070566738 378.9684902243018 1097.20513901464 293.0000983011582
677 0.005 3.385 20 1041.244700211201 997.84872685303 998.4435619336523 1100.028695073931 1099.835900397577 1099.795409080651 1097.502423130521 379.0678056642042 1097.20645130509 293.0000967200414
678 0.005 3.39 20 1041.255135394093 997.8662217676575 998.4611245194187 1100.030072028672 1099.836162949299 1099.799450337534 1097.499593833928 379.1668366906587 1097.208807596953 293.0000950871013
679 0.005 3.395 20 1041.266615743088 997.8836161497019 998.4785801222239 1100.032296175911 1099.839093397215 1099.801450206134 1097.50392331739 379.2656268254337 1097.208272557731 293.0000934335072
680 0.005 3.4 20 1041.273307595129 997.9008363762275 998.4958753612252 1100.025052282871 1099.830711286423 1099.794924204809 1097.497802939161 379.3642281986981 1097.205589695072 293.0000917940028
681 0.005 3.405 20 1041.287359713258 997.9179914565404 998.5130808849567 1100.032467908901 1099.838838350746 1099.800092371004 1097.504247148784 379.4626770763874 1097.208336438851 293.0000900883375
682 0.005 3.41 20 1041.295403408719 997.9350035542662 998.5301613419249 1100.029472173495 1099.83606327903 1099.798320983268 1097.500720518809 379.5608580179115 1097.206831449204 293.0000885812518
683 0.005 3.415 20 1041.305916201958 997.9518987504579 998.5471238570925 1100.030266139916 1099.836439564377 1099.799233164222 1097.500180181702 379.6587892193346 1097.2091563545 293.0000869576915
684 0.005 3.42 20 1041.314330087322 997.9686580049154 998.5639535234828 1100.027483843789 1099.833500530334 1099.797290468438 1097.49842050844 379.7564966070864 1097.207002446632 293.0000854902587
685 0.005 3.425 20 1041.322695001751 997.9852822916409 998.5806446616988 1100.023861113856 1099.828903076689 1099.794202766722 1097.497523335923 379.8539574289584 1097.203125343656 293.0000838694735
686 0.005 3.43 20 1041.335328497571 998.0018315250619 998.5972437143126 1100.028370411977 1099.834734252115 1099.798441847472 1097.503925434838 379.9512005775458 1097.206392827743 293.0000823886115
687 0.005 3.435 20 1041.347737454849 998.0182920666737 998.6137483954511 1100.033335354447 1099.840304069329 1099.798865941207 1097.505761367077 380.0481706135589 1097.207631442205 293.0000809979047
688 0.005 3.44 20 1041.359768153271 998.0346840310347 998.6301867722756 1100.037674367455 1099.845464775155 1099.808812926391 1097.509447387934 380.1450414110839 1097.213581001524 293.0000793940792
689 0.005 3.445 20 1041.369920687386 998.0509709261456 998.6465266678332 1100.038528156721 1099.846841109479 1099.809220949636 1097.508936005092 380.2416577586749 1097.214220244871 293.0000780032227
690 0.005 3.45 20 1041.377834518231 998.0671308250257 998.6627459241006 1100.035318970451 1099.842683285177 1099.806636597 1097.508108675192 380.3380885205259 1097.21134727991 293.0000765594012
691 0.005 3.455 20 1041.387554072666 998.0831917470438 998.6788614738043 1100.03589286518 1099.8437145241 1099.809382990868 1097.509492276657 380.4342126175947 1097.212467844277 293.0000750829988
692 0.005 3.46 20 1041.392962056807 998.0990709051071 998.6948157881724 1100.028621041924 1099.834376764909 1099.79788871612 1097.499143955731 380.5302068425195 1097.207573786548 293.0000735464018
693 0.005 3.465 20 1041.401954975896 998.1148318560066 998.7106416550329 1100.027645434762 1099.833290928401 1099.797383902435 1097.498419278003 380.6260340801089 1097.206893666666 293.0000720515728
694 0.005 3.47 20 1041.414543050655 998.1305233071578 998.7263735332659 1100.032406434919 1099.839139102359 1099.798317568675 1097.504825871715 380.7215362297512 1097.209221573491 293.0000708830948
695 0.005 3.475 20 1041.420853832724 998.1460780518473 998.741991804575 1100.02723092651 1099.83278864507 1099.797740743768 1097.500428672137 380.8167788439579 1097.206402566229 293.0000694562218
696 0.005 3.48 20 1041.432619861914 998.1615605617309 998.7575197820511 1100.031048790992 1099.837901476496 1099.801279442914 1097.503897806467 380.9118180969529 1097.208922322568 293.0000681182609
697 0.005 3.485 20 1041.43980095256 998.1769080928326 998.7729307962888 1100.029113729851 1099.835366795632 1099.79856397278 1097.499347537666 381.0067170345069 1097.208002571418 293.0000666842016
698 0.005 3.49 20 1041.449802425656 998.1921616720641 998.7882360565105 1100.030055172695 1099.836044200303 1099.799493470304 1097.500393152991 381.1014516294916 1097.209513558842 293.0000653599103
699 0.005 3.495 20 1041.463198594479 998.207380613698 998.8034879660605 1100.039045479389 1099.846953908931 1099.807107292084 1097.510282870463 381.1958332764314 1097.212947968178 293.0000640179729
700 0.005 3.5 20 1041.470557434553 998.2224727077952 998.8186332444616 1100.0355820418 1099.84273246789 1099.805114056914 1097.506381600888 381.2900792902372 1097.209974712996 293.0000626507615
701 0.005 3.505 20 1041.479762532274 998.2374707236726 998.8336794332132 1100.035471713581 1099.842984658841 1099.805783673453 1097.507247002799 381.3840847319557 1097.212399872732 293.0000613412864
702 0.005 3.51 20 1041.486658078172 998.2523433643191 998.8486086986627 1100.032328141428 1099.838923419369 1099.800861468041 1097.504527160178 381.477906801455 1097.207814673122 293.0000599914557
703 0.005 3.515 20 1041.494348697686 998.2670947894125 998.8634129561269 1100.028389811707 1099.83548007026 1099.794957805835 1097.502203032316 381.571527351013 1097.207680512972 293.0000587740997
704 0.005 3.52 20 1041.5032975022 998.2817526043478 998.8781166264264 1100.027429817821 1099.832804501008 1099.790770684682 1097.500787854866 381.664979386342 1097.205570288849 293.00005750855
705 0.005 3.525 20 1041.515802336247 998.2963637393179 998.8927629883318 1100.038628831529 1099.845906541057 1099.80357466551 1097.508383299148 381.7581582539005 1097.21138409434 293.0000563825983
706 0.005 3.53 20 1041.523782230095 998.3108723455996 998.9073184625961 1100.036778082462 1099.843643756048 1099.801811142739 1097.507059902149 381.8511179506194 1097.209866998768 293.0000550089947
707 0.005 3.535 20 1041.525545198222 998.3252006723679 998.9217205502732 1100.023753906062 1099.827656246696 1099.791806470111 1097.496620078966 381.9438755857353 1097.202662058147 293.0000537405429
708 0.005 3.54 20 1041.534035171253 998.339428841628 998.936005817088 1100.024240243012 1099.829151097137 1099.794457345258 1097.497010870145 382.0363660352659 1097.203626904379 293.0000524902889
709 0.005 3.545 20 1041.548570609571 998.35363530827 998.9502384388877 1100.035008485824 1099.841954051015 1099.803688146599 1097.507573498606 382.1286473333651 1097.211566141311 293.0000512764468
710 0.005 3.55 20 1041.555083733655 998.3677144680578 998.9643635200231 1100.029572584102 1099.83543241808 1099.795060965551 1097.502544779257 382.2207271535021 1097.207366003874 293.0000501254837
711 0.005 3.555 20 1041.567856730971 998.3817777137921 998.9784560768534 1100.039237377986 1099.847471616924 1099.810321413153 1097.510712106918 382.3127142982951 1097.215401681621 293.0000489595284
712 0.005 3.56 20 1041.570790272292 998.3956660516122 998.9924044394668 1100.026704752927 1099.832123152547 1099.793125269551 1097.499495020341 382.4044499269627 1097.206415318542 293.0000477478029
713 0.005 3.565 20 1041.579068548305 998.4094626151251 999.0062556530054 1100.030047333159 1099.836394088917 1099.799060858548 1097.500057176325 382.4959061109194 1097.208988662462 293.000046516992
714 0.005 3.57 20 1041.589746736849 998.423200786926 999.0200306765519 1100.034667104096 1099.84146812329 1099.80263869316 1097.504808804744 382.5872619404834 1097.211352844159 293.0000454363026
715 0.005 3.575 20 1041.594984194384 998.4368244367514 999.0337041645355 1100.029952173197 1099.836337361544 1099.799507678306 1097.503281629311 382.6783222841486 1097.206723666866 293.000044296953
716 0.005 3.58 20 1041.607382413478 998.4504155658608 999.0473241001015 1100.037471771662 1099.845427963826 1099.811271412424 1097.510739095545 382.7692093785083 1097.214355349376 293.0000430640465
717 0.005 3.585 20 1041.611514909511 998.4638451862356 999.0608078618363 1100.028616793531 1099.834698193217 1099.795602665881 1097.500708136117 382.8599781428188 1097.207896924836 293.0000419736759
718 0.005 3.59 20 1041.622172832234 998.4772372508688 999.0742333119911 1100.034819639483 1099.842367802359 1099.805465589185 1097.506728598654 382.9503973107037 1097.211386782777 293.0000409508596
719 0.005 3.595 20 1041.628693309108 998.4905280606265 999.0875658656502 1100.032449894297 1099.839274989082 1099.802527352094 1097.505921187885 383.0406235680355 1097.208397664106 293.0000397429116
720 0.005 3.6 20 1041.638745782922 998.5037631182493 999.1008350355177 1100.037712316188 1099.845677020467 1099.808694700392 1097.508368988557 383.1307135547111 1097.212574900162 293.0000387381877
721 0.005 3.605 20 1041.648370180603 998.5169360838074 999.1140390639522 1100.039703724771 1099.847553214841 1099.811074392233 1097.512009730197 383.2206341081874 1097.215553455044 293.0000376224856
722 0.005 3.61 20 1041.647170469792 998.5299036577628 999.1270783429537 1100.023389952812 1099.827928458321 1099.79222996265 1097.496544095589 383.3103023146929 1097.202074736348 293.0000365157823
723 0.005 3.615 20 1041.661459732562 998.5428691339176 999.1400677834278 1100.035480298561 1099.842706101778 1099.804652803503 1097.508403661794 383.399741286023 1097.212251388449 293.0000353831157
724 0.005 3.62 20 1041.663909244574 998.5556757529724 999.1529300295429 1100.025594239294 1099.829759186496 1099.793246855114 1097.498451974065 383.4889571807739 1097.204306622752 293.0000342949536
725 0.005 3.625 20 1041.674221662971 998.5684245116086 999.1657179276315 1100.030166536832 1099.836137064238 1099.797269452036 1097.501115411175 383.5780364662041 1097.209578643069 293.0000332873587
726 0.005 3.63 20 1041.678090482875 998.5810533503761 999.1783968613263 1100.023610849069 1099.82837487206 1099.793481082865 1097.497556562618 383.6668526339569 1097.203230664238 293.0000321917852
727 0.005 3.635 20 1041.685766313569 998.5935976082524 999.1909853116711 1100.025205126913 1099.829950716471 1099.795680019983 1097.496232082755 383.7555231289168 1097.204125106256 293.000031202712
728 0.005 3.64 20 1041.695430180899 998.6060798429297 999.2035027119961 1100.027899613145 1099.833401568187 1099.796092293926 1097.499307368065 383.8440098258008 1097.207031541082 293.0000301686235
729 0.005 3.645 20 1041.704413183288 998.6185062091035 999.215958906222 1100.030074235825 1099.836704951205 1099.798960116588 1097.504396170129 383.9322861673153 1097.209518487179 293.0000291194394
730 0.005 3.65 20 1041.710992244451 998.6308346873519 999.2283256794803 1100.026432495125 1099.8330624943 1099.792257415047 1097.497895222969 384.0202856123719 1097.206046936351 293.0000282566369
731 0.005 3.655 20 1041.721075926282 998.6431302873672 999.2406447626571 1100.034184619248 1099.840836006614 1099.801059957485 1097.505791810454 384.108186796024 1097.20873762929 293.0000273334057
732 0.005 3.66 20 1041.729128168783 998.6553707225003 999.2529136238193 1100.037819941327 1099.845894169194 1099.808544633858 1097.508502280435 384.1959035207001 1097.212997296165 293.0000263105175
733 0.005 3.665 20 1041.73707832258 998.6675331584211 999.2651081865572 1100.036002058586 1099.843648886 1099.80590002842 1097.507697123715 384.2833144890581 1097.213444653497 293.0000253155225
734 0.005 3.67 20 1041.742009747881 998.6795987389016 999.2772112792776 1100.033855060739 1099.840873967324 1099.802401827855 1097.507658227476 384.3705609124132 1097.209139718852 293.0000243112427
735 0.005 3.675 20 1041.748130730579 998.691572689718 999.2892257553849 1100.032215450958 1099.838944214099 1099.801594079121 1097.50432331052 384.4576028410596 1097.207934597449 293.0000232696359
736 0.005 3.68 20 1041.752278315055 998.7034236744433 999.3011273251261 1100.026798205253 1099.831638835922 1099.796749637402 1097.497762303609 384.5444886187155 1097.205826176575 293.0000222445653
737 0.005 3.685 20 1041.764929109343 998.7152635480398 999.3129823781674 1100.036721600875 1099.843511353336 1099.80253627016 1097.507155608118 384.6312174866266 1097.210942569611 293.0000215356249
738 0.005 3.69 20 1041.772178564875 998.7270283338397 999.3247755503521 1100.034484782879 1099.841278355862 1099.798085416199 1097.507362017157 384.7176995104708 1097.21050103998 293.0000206633795
739 0.005 3.695 20 1041.780619560694 998.7387531668541 999.3365264750148 1100.03835321452 1099.846137072028 1099.809441175916 1097.510583345874 384.8039903465424 1097.214479022129 293.0000197029844
740 0.005 3.7 20 1041.786480850224 998.750389145988 999.3481986941141 1100.037982875918 1099.845098288486 1099.807148675814 1097.508279800717 384.8900139274152 1097.214020065741 293.0000186630272
741 0.005 3.705 20 1041.790733685314 998.7619086309846 999.3597616166679 1100.030703417433 1099.836590426159 1099.799542918312 1097.503758529032 384.9758631162489 1097.210266339267 293.0000177503461
742 0.005 3.71 20 1041.797973984262 998.7733614963187 999.3712489942676 1100.032539736368 1099.839407136086 1099.801025626362 1097.503906878917 385.0615671548933 1097.211349010462 293.0000168916883
743 0.005 3.715 20 1041.799999727359 998.7846876558515 999.3826248046834 1100.026238919146 1099.830974316491 1099.796393155312 1097.496890596273 385.147148811862 1097.205160757653 293.0000159655494
744 0.005 3.72 20 1041.808914859303 998.7959626525228 999.3939288031903 1100.028173250936 1099.834678150089 1099.797429423519 1097.501868688167 385.2325994401986 1097.207435261616 293.0000151688942
745 0.005 3.725 20 1041.812850615732 998.8071332211845 999.4051390760472 1100.024294538108 1099.828277340459 1099.792194380017 1097.497510365302 385.3177550259108 1097.203191505254 293.0000142327309
746 0.005 3.73 20 1041.820060947831 998.8182419535887 999.416280371576 1100.025334153325 1099.831027820708 1099.795412659676 1097.499264059754 385.402723247293 1097.204041579611 293.0000133586125
747 0.005 3.735 20 1041.832825713325 998.8293432946351 999.4273898278755 1100.035006207305 1099.841962568173 1099.799996919227 1097.507101674142 385.4874492181654 1097.209937166085 293.0000126171967
748 0.005 3.74 20 1041.841027494417 998.8404163038531 999.4384812131232 1100.03855014331 1099.846874139646 1099.809948053646 1097.509982029468 385.5719612545124 1097.215369957732 293.0000117082895
749 0.005 3.745 20 1041.843062049105 998.8513444755852 999.4494555227833 1100.028511182712 1099.834624442215 1099.79658937144 1097.500703068059 385.6563155543098 1097.208895144152 293.0000108218764
750 0.005 3.75 20 1041.845865653835 998.8621697625675 999.460328063066 1100.024762498513 1099.829502338561 1099.795978414104 1097.496911510432 385.7404181656946 1097.20381658626 293.0000099297204
751 0.005 3.755 20 1041.857832730083 998.8729973789962 999.4711660617385 1100.034719574638 1099.841715546747 1099.802772348275 1097.506509813351 385.8244417553686 1097.20950628575 293.000009149365
752 0.005 3.76 20 1041.868658856042 998.8838200227065 999.4819978020457 1100.042872845315 1099.851673437693 1099.814534820612 1097.512782991414 385.9082760930071 1097.217545479753 293.0000082387341
753 0.005 3.765 20 1041.866848729775 998.8944645857952 999.4926957550554 1100.026150272042 1099.831541194725 1099.796978015678 1097.500677941086 385.9918896214734 1097.206474631824 293.0000073577643
754 0.005 3.77 20 1041.8806890492 998.9051412067805 999.5033792722454 1100.041490709993 1099.850244827963 1099.812305503865 1097.511677200286 386.0752321364787 1097.216775657117 293.0000065918349
755 0.005 3.775 20 1041.879571579488 998.9156559360404 999.5139415219896 1100.025214713829 1099.830900466735 1099.795423307339 1097.502653883341 386.1584410593397 1097.205435185507 293.0000057626654
756 0.005 3.78 20 1041.889421988668 998.9261566958944 999.5244585595676 1100.034129418553 1099.841250961179 1099.803759900978 1097.507532273165 386.2414428667195 1097.209845930535 293.0000050684914
757 0.005 3.785 20 1041.899059818861 998.9366364106997 999.5349506995324 1100.040131456022 1099.848371117182 1099.810927573012 1097.511384396098 386.3242764003078 1097.216325968438 293.0000043834542
758 0.005 3.79 20 1041.902180156133 998.9470127564033 999.5453593514643 1100.034323897561 1099.841295611488 1099.803304118559 1097.507872755891 386.4070088616335 1097.209812712871 293.0000035253561
759 0.005 3.795 20 1041.910767101159 998.9573626692799 999.5557282796802 1100.039327924917 1099.847514041773 1099.811630809638 1097.511222212244 386.4894969956472 1097.215731111898 293.0000027494335
760 0.005 3.8 20 1041.913883360287 998.9676055088242 999.5660041604899 1100.032286409136 1099.839221918447 1099.802082280907 1097.50565951891 386.5719005874927 1097.210106697222 293.0000019517543
761 0.005 3.805 20 1041.923993920451 998.9778389418647 999.5762519917438 1100.040713023799 1099.849267353264 1099.812252774524 1097.511428750664 386.6539966143157 1097.217096864804 293.0000012497705
762 0.005 3.81 20 1041.927599690558 998.9879768063026 999.5864205579879 1100.036551882419 1099.843555311045 1099.805718584736 1097.508789358652 386.7360082582724 1097.214224120381 293.0000004587436
763 0.005 3.815 20 1041.930867962858 998.9980056415891 999.5964905171412 1100.030959178086 1099.836842419051 1099.798482794983 1097.502079775905 386.8177758728517 1097.210336867376 292.9999996098981
764 0.005 3.82 20 1041.939287492958 999.0080101884273 999.6065136368584 1100.036082838192 1099.843121955386 1099.80392652853 1097.506506636006 386.899339741362 1097.213245569816 292.9999989622052
765 0.005 3.825 20 1041.944310820912 999.0179478849974 999.6164738373411 1100.033563595267 1099.839841368054 1099.801544857984 1097.507555781903 386.9806645468678 1097.209353696374 292.9999983092796
766 0.005 3.83 20 1041.949774619852 999.0278055015235 999.6263620890791 1100.031547948738 1099.837766333263 1099.799688341788 1097.502469816971 387.061941449312 1097.21198408133 292.9999974591369
767 0.005 3.835 20 1041.958998345192 999.0376643500698 999.6362312330781 1100.041175255949 1099.849523880613 1099.811027445205 1097.511419646637 387.1429912097544 1097.215237374193 292.9999966538114
768 0.005 3.84 20 1041.961821651462 999.0474118747946 999.6460127197023 1100.033652291517 1099.840217249677 1099.80222111265 1097.504574955335 387.2238651521351 1097.212674542893 292.9999960605556
769 0.005 3.845 20 1041.967944257201 999.0571002844625 999.6557292137362 1100.03324621716 1099.840649027163 1099.801677024409 1097.503284748308 387.3045340969845 1097.211553514455 292.9999954215833
770 0.005 3.85 20 1041.971194091294 999.0666985462094 999.6653595861151 1100.029802113928 1099.836409675382 1099.798621501985 1097.501815179746 387.3850477995458 1097.208852286534 292.9999946884527
771 0.005 3.855 20 1041.976781118761 999.0762328632544 999.674924158605 1100.029799890365 1099.835884400165 1099.798896858676 1097.50071444798 387.4653401205506 1097.209976770797 292.9999939040177
772 0.005 3.86 20 1041.986067148291 999.0857578639118 999.6844599192824 1100.035985382303 1099.84294415245 1099.805226700382 1097.506207574035 387.5454595061695 1097.213752371137 292.9999932196226
773 0.005 3.865 20 1041.986457131844 999.0951726673313 999.6939113711766 1100.028144682054 1099.834616632367 1099.80092891215 1097.5013020075 387.6253488760265 1097.206138366274 292.9999924916156
774 0.005 3.87 20 1041.996662218646 999.1045675759078 999.7033137260377 1100.033578643414 1099.83989357673 1099.798821568763 1097.506739237926 387.7051418292918 1097.210873335447 292.9999919021262
775 0.005 3.875 20 1042.001052965574 999.1138968818356 999.7126671336309 1100.031762576365 1099.838321921145 1099.799922790765 1097.504120435949 387.7847720598481 1097.21124733236 292.9999911975356
776 0.005 3.88 20 1042.003532974978 999.1231399953371 999.7219420501638 1100.026407633 1099.832400925303 1099.795537271941 1097.502566245592 387.8641373241743 1097.206324560579 292.9999905571012
777 0.005 3.885 20 1042.007095779624 999.1323003278015 999.7311321674663 1100.023875197418 1099.828066985484 1099.792371171436 1097.498346957372 387.9433947978606 1097.202707252851 292.9999898749004
778 0.005 3.89 20 1042.014345532099 999.1414246855096 999.7402755201938 1100.028044519644 1099.83368166503 1099.798411808896 1097.500711574368 388.0225178607787 1097.206683793201 292.9999892736558
779 0.005 3.895 20 1042.023134421557 999.1505323267194 999.7493934589036 1100.033270975806 1099.840085741607 1099.802073583102 1097.504988161023 388.1013601271035 1097.212179105959 292.9999886085519
780 0.005 3.9 20 1042.02941234148 999.1595946197338 999.7584718401131 1100.033910963339 1099.840608229632 1099.802361212506 1097.504355195292 388.1800484048438 1097.213075957929 292.9999878862679
781 0.005 3.905 20 1042.03454487333 999.1686216891984 999.7675122102376 1100.034913323934 1099.842093048861 1099.803149693577 1097.510538720817 388.2586076924181 1097.210667939985 292.9999873275738
782 0.005 3.91 20 1042.039342831424 999.1775748907369 999.7764851529319 1100.03376276112 1099.840095862035 1099.799839674434 1097.505721332296 388.3370027079993 1097.209965076201 292.9999866425323
783 0.005 3.915 20 1042.048108797415 999.1865309302425 999.7854487615112 1100.039563453124 1099.847359606478 1099.811264675566 1097.512764956835 388.4152745030805 1097.215582158365 292.9999859610484
784 0.005 3.92 20 1042.052470338298 999.1954263144415 999.7943626717309 1100.038261275896 1099.846265629383 1099.811505947763 1097.511903719302 388.4932730877217 1097.215768295603 292.9999853568066
785 0.005 3.925 20 1042.054409138766 999.2042239368576 999.8031859622658 1100.031071216548 1099.837952127449 1099.799748781009 1097.508756409057 388.571072809705 1097.207647091662 292.9999847085558
786 0.005 3.93 20 1042.060730723537 999.212968031281 999.8119497985009 1100.032887460733 1099.839531844501 1099.799299658441 1097.506020386361 388.6486609170028 1097.209670614316 292.9999841945057
787 0.005 3.935 20 1042.06712517376 999.2216808489865 999.8206748003312 1100.036515035307 1099.843280905606 1099.802021564861 1097.507759118086 388.7262573715345 1097.211223128122 292.9999836392708
788 0.005 3.94 20 1042.072631575134 999.2303652231777 999.829375779255 1100.036568233309 1099.844526979678 1099.810202132134 1097.510557102101 388.8036266097814 1097.213378758077 292.9999829436595
789 0.005 3.945 20 1042.078086010419 999.2390008674945 999.8380263538828 1100.03675671052 1099.844409629148 1099.810088925704 1097.511769095136 388.8807141230042 1097.214268117706 292.9999823617093
790 0.005 3.95 20 1042.075530191941 999.2474778132134 999.846550368269 1100.023764187436 1099.828421334845 1099.793281372431 1097.496672942955 388.9576515691328 1097.202751132184 292.9999817025718
791 0.005 3.955 20 1042.082405318383 999.2559201663219 999.8550155228966 1100.02629823628 1099.831802283564 1099.797015151411 1097.499442148457 389.0344609340029 1097.20620501399 292.9999811147879
792 0.005 3.96 20 1042.089796183299 999.2643373068825 999.8634384552121 1100.029857620152 1099.836985667563 1099.796488490889 1097.504393941774 389.1110992904995 1097.209389305996 292.9999806207882
793 0.005 3.965 20 1042.089614735447 999.2726490912765 999.8717868151319 1100.022708498831 1099.827547064536 1099.793817795078 1097.494502496342 389.1875833276806 1097.202077197556 292.9999800120219
794 0.005 3.97 20 1042.101685590895 999.280996653933 999.8801336705955 1100.035053475857 1099.842424488399 1099.805698429967 1097.505697965753 389.263984685672 1097.211640232107 292.9999794574452
795 0.005 3.975 20 1042.105670314423 999.2892768780385 999.8884279014569 1100.031507702297 1099.838759548315 1099.797836998808 1097.504996277357 389.3400768720984 1097.209426670599 292.9999789426107
796 0.005 3.98 20 1042.113622375151 999.2975639753842 999.8967184097919 1100.038798004963 1099.846067618506 1099.806565064043 1097.512853945267 389.4160851496529 1097.214197156991 292.9999783482473
797 0.005 3.985 20 1042.115032687154 999.30575779818 999.9049414574815 1100.032047801194 1099.838776753636 1099.802261362461 1097.50457753498 389.4918131310415 1097.20907817663 292.9999777907145
798 0.005 3.99 20 1042.119533650838 999.3138973741248 999.9130992395585 1100.031244767326 1099.838068266707 1099.80072057972 1097.504383024221 389.5673891280142 1097.208425568844 292.9999772243356
799 0.005 3.995 20 1042.123350492197 999.3219685832079 999.9211913033074 1100.028004156876 1099.833665329987 1099.795599766651 1097.500859837227 389.6429200618856 1097.208261993041 292.999976693489
800 0.005 4 20 1042.131083701967 999.3300252382459 999.9292543561049 1100.034540413912 1099.840993821348 1099.800683248517 1097.505992356666 389.7182136148226 1097.21025904701 292.9999762167433
801 0.005 4.005 20 1042.137921457657 999.3380822385481 999.9373153016825 1100.038782363322 1099.846542390366 1099.80996276547 1097.511533215252 389.7934284959021 1097.214999789064 292.9999756267989
802 0.005 4.01 20 1042.142447454944 999.3460861938267 999.9453319483923 1100.037289565875 1099.844632560982 1099.805189386501 1097.512662668877 389.8683709741895 1097.213770244166 292.9999750985402
803 0.005 4.015 20 1042.143988396369 999.3539883022629 999.953264378784 1100.030512051255 1099.836913849874 1099.798846382563 1097.502373948479 389.9430853541472 1097.211223694589 292.9999745207427
804 0.005 4.02 20 1042.151773999066 999.3619051889458 999.9611843069481 1100.038049417072 1099.845914978802 1099.809785593462 1097.511250039427 390.0176585174088 1097.214757078679 292.9999739394401
805 0.005 4.025 20 1042.14953627191 999.3696806927098 999.9689991381721 1100.025484485059 1099.830450307122 1099.79391051788 1097.498230485045 390.0921901466545 1097.204604401219 292.9999733898188
806 0.005 4.03 20 1042.15939984635 999.3774694028796 999.9767877604011 1100.033635464425 1099.839766897501 1099.799887183426 1097.506094812738 390.1665093538463 1097.210121305556 292.999973001321
807 0.005 4.035 20 1042.162072740734 999.3851866377248 999.984521542596 1100.028553330051 1099.835747365814 1099.79448470958 1097.50428744979 390.2406012726642 1097.209548077145 292.9999724436718
808 0.005 4.04 20 1042.16490329745 999.3928365855259 999.9921945062123 1100.026857206966 1099.832602462001 1099.795963783009 1097.500155079275 390.3145716160795 1097.207109079028 292.9999719351116
809 0.005 4.045 20 1042.17192392058 999.400478632283 999.9998457668247 1100.032427641216 1099.838860347985 1099.802340510592 1097.504031924783 390.3884363987761 1097.211175045224 292.9999713804552
810 0.005 4.05 20 1042.180441963563 999.4081383918526 1000.007500305777 1100.03960637426 1099.847202243285 1099.809158518308 1097.51358806534 390.4620467303691 1097.215230769662 292.9999709603097
811 0.005 4.055 20 1042.181344545475 999.4157110864454 1000.015091934901 1100.032346596058 1099.839150305751 1099.800207887828 1097.50973916859 390.5356360297967 1097.20804054084 292.9999704984228
812 0.005 4.06 20 1042.186594630684 999.4232556972174 1000.022648256724 1100.035069732745 1099.842251186538 1099.806647163192 1097.509713151823 390.6089188182859 1097.211638135807 292.9999699769419
813 0.005 4.065 20 1042.19166249529 999.4307627112784 1000.030166234554 1100.03581754055 1099.843619418643 1099.806179680403 1097.508132065106 390.6820827225586 1097.212662181045 292.9999694909342
814 0.005 4.07 20 1042.193386870543 999.4381761491647 1000.037603650865 1100.026139089479 1099.832189249631 1099.79186834033 1097.500158761388 390.755033485007 1097.208052793996 292.9999689790139
815 0.005 4.075 20 1042.202819896558 999.445626401399 1000.045050558082 1100.03993683807 1099.848313261959 1099.810774371083 1097.511346861226 390.8278770667438 1097.218071591453 292.9999685080936
816 0.005 4.08 20 1042.204166353546 999.4529975809166 1000.052439616792 1100.034677773707 1099.842191414156 1099.805159216075 1097.507368617686 390.9006608547896 1097.211932046445 292.9999680787218
817 0.005 4.085 20 1042.207738702424 999.4603143988248 1000.059772175212 1100.032253527249 1099.838709461036 1099.801935147425 1097.506792336826 390.9731373053997 1097.20909039476 292.9999675723029
818 0.005 4.09 20 1042.209792080713 999.4675536400525 1000.067038032473 1100.028794495891 1099.834579127958 1099.796035135394 1097.501038901068 391.0453997447044 1097.209010563578 292.9999670421292
819 0.005 4.095 20 1042.215724665214 999.4747747274655 1000.07426729105 1100.030745281648 1099.83740579659 1099.800460783822 1097.504100285602 391.1176891605496 1097.210097524074 292.999966625465
820 0.005 4.1 20 1042.217180925692 999.4819125229453 1000.081430731136 1100.026378349527 1099.83101358282 1099.794540724952 1097.498489525996 391.1896719526547 1097.206019495461 292.9999661397387
821 0.005 4.105 20 1042.223843722389 999.4890427615441 1000.088562623372 1100.029949929785 1099.836709167006 1099.795438889578 1097.50461557615 391.2615782681483 1097.20887023523 292.9999657608024
822 0.005 4.11 20 1042.22920739075 999.4961586247613 1000.095684668699 1100.034489336153 1099.841482434719 1099.804398000823 1097.50645878365 391.3333363543726 1097.209856812004 292.9999651978395
823 0.005 4.115 20 1042.234453297081 999.5032315851735 1000.102764492396 1100.033778993886 1099.840530114349 1099.799387246059 1097.506756232322 391.4048592273498 1097.211308351282 292.9999648441841
824 0.005 4.12 20 1042.239022385502 999.510300326505 1000.109840250391 1100.036968011077 1099.844762874993 1099.81181948746 1097.512492525084 391.4763680496326 1097.214135922972 292.9999643531884
825 0.005 4.125 20 1042.241820276156 999.5172867813201 1000.116845552057 1100.032907352949 1099.839089759749 1099.801743581441 1097.504100338066 391.5475719441024 1097.212344036818 292.9999638118701
826 0.005 4.13 20 1042.248677137346 999.5242808965501 1000.123839821538 1100.037604010794 1099.844868034896 1099.807288326228 1097.511937775907 391.618607219479 1097.21360309734 292.9999635169011
827 0.005 4.135 20 1042.249920178091 999.5311960039512 1000.130775358421 1100.033050276347 1099.840153222511 1099.800659349955 1097.505067737752 391.689638328834 1097.210411629755 292.999963026193
828 0.005 4.14 20 1042.253001100684 999.538051806627 1000.137654356784 1100.031138288816 1099.837462969816 1099.799834750796 1097.501801897336 391.760432819801 1097.210725172566 292.9999625458332
829 0.005 4.145 20 1042.259100990602 999.5449025760756 1000.144508414174 1100.035464851233 1099.842512389481 1099.804554033255 1097.507206263467 391.8311471981119 1097.210326518458 292.9999621976993
830 0.005 4.15 20 1042.261325197244 999.5516842509778 1000.151309057927 1100.031726260491 1099.837777151253 1099.799423487322 1097.502960996082 391.9015682420666 1097.211088653504 292.9999616848798
831 0.005 4.155 20 1042.262594241497 999.5583879526284 1000.158038645225 1100.025949004997 1099.830432941414 1099.794544068038 1097.497646961644 391.9719309582896 1097.205871358408 292.9999612747566
832 0.005 4.16 20 1042.271881056754 999.5651387547001 1000.164780257499 1100.036166315185 1099.843872775851 1099.810692805489 1097.511217910396 392.0421263774844 1097.214047220903 292.9999608731607
833 0.005 4.165 20 1042.272294746614 999.5717981352667 1000.171457155149 1100.028481506217 1099.834727492227 1099.797151278351 1097.50417500439 392.112155518324 1097.207955391724 292.9999604431276
834 0.005 4.17 20 1042.276344305341 999.5784114555327 1000.178087151268 1100.028962048999 1099.834717383339 1099.797231206628 1097.500850469115 392.1819491945896 1097.209220050508 292.999959999259
835 0.005 4.175 20 1042.280105906598 999.5849876381817 1000.184674729431 1100.028350523486 1099.834704005271 1099.797429143779 1097.501180357244 392.2516988047895 1097.208478898917 292.9999597045824
836 0.005 4.18 20 1042.291248181989 999.5916301379315 1000.191299874435 1100.042954679468 1099.851894563198 1099.81352974275 1097.513168863472 392.3211454314956 1097.218705101158 292.999959233731
837 0.005 4.185 20 1042.29279214072 999.5982077456262 1000.197885708215 1100.036477691596 1099.843937014081 1099.807730207997 1097.510379600166 392.3905176364253 1097.213552741268 292.9999589068717
838 0.005 4.19 20 1042.293796591102 999.604721983041 1000.204413425854 1100.032310693354 1099.839058021287 1099.800179326938 1097.509465007341 392.4597664529575 1097.207739732751 292.9999584680617
839 0.005 4.195 20 1042.298545026567 999.6112091013737 1000.210906725075 1100.034122049793 1099.840872749485 1099.802237643718 1097.509256411028 392.5288216216621 1097.210245436517 292.9999581080033
840 0.005 4.2 20 1042.300693480159 999.617618563883 1000.217335910867 1100.028660921659 1099.834599265491 1099.795336374973 1097.500126803038 392.5978150280318 1097.209637276295 292.9999576923185
841 0.005 4.205 20 1042.303249244049 999.623990857228 1000.223722056315 1100.028276523118 1099.834224111219 1099.796992732591 1097.500845776794 392.6666647630802 1097.208211559929 292.9999573982504
842 0.005 4.21 20 1042.304430606124 999.6303011064279 1000.230053790049 1100.02485480359 1099.829763863122 1099.795216498037 1097.498494102569 392.7353154027013 1097.204630316138 292.9999569605287
843 0.005 4.215 20 1042.315619722756 999.6366549299984 1000.236391983657 1100.036570428134 1099.843714953408 1099.801708783695 1097.509321795681 392.803862440381 1097.212268837419 292.999956659819
844 0.005 4.22 20 1042.31997807634 999.6430017852325 1000.242738486125 1100.038473832701 1099.846746532221 1099.810025067308 1097.510687023308 392.8722150300673 1097.216327792478 292.9999561750878
845 0.005 4.225 20 1042.320229975745 999.6492564272488 1000.249013973927 1100.031422583836 1099.837668758461 1099.80001385765 1097.503589569473 392.9403666036686 1097.211504390605 292.9999558489995
846 0.005 4.23 20 1042.324861469619 999.6554869024178 1000.255249529803 1100.031684671144 1099.837957084361 1099.796427628421 1097.505582046607 393.008355742927 1097.208995280936 292.999955548019
847 0.005 4.235 20 1042.329205902415 999.6616974981541 1000.261462239127 1100.034026356469 1099.840656041497 1099.797354287175 1097.507820436726 393.0763371296495 1097.210907147054 292.999955170895
848 0.005 4.24 20 1042.333684358593 999.6679001520106 1000.267668084952 1100.036616537784 1099.8439795929 1099.808096075119 1097.51038680499 393.1441271518955 1097.213639356563 292.9999547697344
849 0.005 4.245 20 1042.332877784749 999.6739966455496 1000.273789720723 1100.026327952658 1099.83258488039 1099.793978451269 1097.501244451255 393.2116936137391 1097.207026433486 292.9999543942144
850 0.005 4.25 20 1042.336389129911 999.6800656445718 1000.279869972682 1100.028151687132 1099.834352466772 1099.796593672318 1097.501755361272 393.2791612798018 1097.207221243215 292.9999539966952
851 0.005 4.255 20 1042.344510238892 999.6861724772698 1000.285968638849 1100.037125374244 1099.844923222224 1099.811134383061 1097.511654981397 393.3465028625477 1097.214508831007 292.9999536780901
852 0.005 4.26 20 1042.348948328702 999.6922545921102 1000.292049387152 1100.037719139809 1099.845468639759 1099.81089705146 1097.512766595312 393.4137472893725 1097.215617076884 292.999953315542
853 0.005 4.265 20 1042.350181002314 999.6982728808168 1000.298077382724 1100.033645478106 1099.840378190581 1099.801189595375 1097.509409259374 393.4807820796769 1097.2090748569 292.9999529852422
854 0.005 4.27 20 1042.352598917519 999.7042373205743 1000.304054318543 1100.03001065937 1099.837354747781 1099.79686396665 1097.505908617087 393.5475870345858 1097.209348056693 292.9999525625248
855 0.005 4.275 20 1042.358578957409 999.7101938881581 1000.310011660614 1100.034435145218 1099.840988566046 1099.798482551411 1097.50749654352 393.614334157075 1097.210823407152 292.9999522592285
856 0.005 4.28 20 1042.356509192531 999.7160601653894 1000.315904608422 1100.025690782557 1099.83108668218 1099.795754065529 1097.50009207792 393.6809551448778 1097.206184534254 292.999951903532
857 0.005 4.285 20 1042.365029404227 999.7219561049579 1000.321793483848 1100.035093019386 1099.841722459837 1099.802732408282 1097.507036386488 393.7474099332035 1097.210407810059 292.9999516177469
858 0.005 4.29 20 1042.367289506422 999.7278044910929 1000.32765129484 1100.032190227606 1099.8386040141 1099.800826210191 1097.505584203846 393.8136632652037 1097.211710902723 292.9999513029798
859 0.005 4.295 20 1042.3679078092 999.7335933932197 1000.333458260869 1100.028093247405 1099.834078880179 1099.797712550916 1097.50210799292 393.8798004585126 1097.206928255278 292.9999508989717
860 0.005 4.3 20 1042.372931484985 999.7393566132896 1000.339225837254 1100.030223126641 1099.83625579509 1099.798650467458 1097.503382109887 393.9458553877353 1097.208965702166 292.9999506347145
861 0.005 4.305 20 1042.377542803395 999.745115736655 1000.344986286865 1100.032690414529 1099.83879340995 1099.801380934322 1097.507249006304 394.0117424859181 1097.210338257727 292.9999502571063
862 0.005 4.31 20 1042.382167842952 999.7508473351729 1000.350717159383 1100.033076389761 1099.839356754173 1099.79751101778 1097.506708426394 394.0774542852769 1097.210730767664 292.9999500698141
863 0.005 4.315 20 1042.383960907551 999.7565256422068 1000.356407585295 1100.02818524021 1099.835327358917 1099.793901943687 1097.504103345243 394.143119748266 1097.209549175986 292.9999497150174
864 0.005 4.32 20 1042.384277272969 999.7621465382342 1000.36204859911 1100.025497273811 1099.830834226871 1099.794731029535 1097.500675538914 394.2086472565048 1097.206029364133 292.9999492816933
865 0.005 4.325 20 1042.390418663852 999.7677686661099 1000.367668417315 1100.031720704517 1099.83791192408 1099.799585510297 1097.504474539099 394.2739071857501 1097.209311975567 292.9999489129885
866 0.005 4.33 20 1042.397209320993 999.77341490725 1000.373306323774 1100.03665787387 1099.843856175252 1099.807825981367 1097.511338482511 394.3390174057945 1097.21328908628 292.9999486703941
867 0.005 4.335 20 1042.401466347364 999.7790417210304 1000.378931504508 1100.038772521141 1099.845984176716 1099.805982367419 1097.512041475495 394.404033255677 1097.214275065893 292.9999483342662
868 0.005 4.34 20 1042.403308552399 999.784626287938 1000.384527048418 1100.037478319536 1099.844983405015 1099.80718006049 1097.508792423956 394.4689294730779 1097.213466077502 292.9999479706496
869 0.005 4.345 20 1042.407769852204 999.7901915304514 1000.390093835425 1100.034880379487 1099.842747014997 1099.802486226079 1097.508311824758 394.5337101798902 1097.21439043129 292.99994759399
870 0.005 4.350000000000001 20 1042.408505855277 999.7957017442619 1000.395614614116 1100.034171272725 1099.841048297729 1099.802278079907 1097.507729171843 394.5983981817146 1097.210017304008 292.9999474389952
871 0.005 4.355 20 1042.408277827097 999.8011317844673 1000.401066863122 1100.027246793972 1099.832788236924 1099.796992007091 1097.501328958251 394.6627984796033 1097.207442599173 292.9999470871308
872 0.005 4.36 20 1042.410833026002 999.8065222623721 1000.406469581352 1100.026553646808 1099.83151062053 1099.79582661928 1097.500616857366 394.7271228957106 1097.205768588237 292.9999467042986
873 0.005 4.365 20 1042.419652538335 999.8119641612647 1000.411894631137 1100.036769953078 1099.844261298105 1099.805773838895 1097.511757331977 394.791340066908 1097.212942020807 292.9999465383974
874 0.005 4.37 20 1042.420769531179 999.8173566820267 1000.417291163465 1100.032923831444 1099.839734253857 1099.801688927354 1097.510050602517 394.8553316840147 1097.209004581711 292.9999461935643
875 0.005 4.375 20 1042.424394869808 999.8227258561327 1000.422663400138 1100.032332243012 1099.839583808229 1099.801299489557 1097.510191878561 394.9192553092777 1097.208818302939 292.99994591901
876 0.005 4.38 20 1042.430731018334 999.8281085999681 1000.428041763773 1100.041222424074 1099.849439155438 1099.810522999944 1097.511040037461 394.9830381686404 1097.215749489541 292.999945603157
877 0.005 4.385 20 1042.429131271484 999.833405237673 1000.433358901163 1100.031495201132 1099.83804925047 1099.801827522994 1097.504519420606 395.0466821065625 1097.208903970095 292.9999451523025
878 0.005 4.39 20 1042.432357687507 999.8386663742904 1000.438632025557 1100.03041076278 1099.836900057519 1099.801295576706 1097.503520115153 395.1101496318697 1097.208323475688 292.9999449348755
879 0.005 4.395 20 1042.438925695962 999.8439501020363 1000.44390627164 1100.036282665256 1099.843922279105 1099.809492094734 1097.511576089916 395.1735460501869 1097.214423392654 292.9999446731424
880 0.005 4.4 20 1042.444234614805 999.8492278745011 1000.449178607542 1100.041210172408 1099.849190232782 1099.809163553103 1097.512161958745 395.2368503516335 1097.21650577213 292.9999444716464
881 0.005 4.405 20 1042.438815816018 999.8543699913242 1000.454354735944 1100.024672250681 1099.829290484105 1099.793372567593 1097.498119090767 395.2999055838976 1097.204045078046 292.9999441191119
882 0.005 4.41 20 1042.446217427763 999.8595313185517 1000.459516360772 1100.033322744777 1099.839827208154 1099.800355652432 1097.504179718199 395.3628965026093 1097.212791152334 292.9999437145784
883 0.005 4.415 20 1042.447227315891 999.8646373838113 1000.464634767151 1100.028210339124 1099.833542285891 1099.795485371388 1097.502177447885 395.4257290594036 1097.208704193177 292.9999435528865
884 0.005 4.42 20 1042.451769719344 999.869742396534 1000.46973804491 1100.030570012541 1099.837279524299 1099.800498438045 1097.504279368939 395.4883663045604 1097.209888398646 292.9999433373201
885 0.005 4.425 20 1042.455436990438 999.8748379435075 1000.474832087937 1100.03392981041 1099.84099721481 1099.80369234648 1097.506704235605 395.5508448492241 1097.210205331816 292.9999429983751
886 0.005 4.43 20 1042.460948562149 999.8799472592019 1000.479934558868 1100.038093859038 1099.846163602831 1099.811537520996 1097.511879007166 395.6132492607504 1097.215619401034 292.9999426891835
887 0.005 4.435 20 1042.461601760107 999.8849956165246 1000.484987404505 1100.032864395151 1099.839793036831 1099.800892046139 1097.510517854186 395.6756871865733 1097.208913083635 292.9999425201284
888 0.005 4.44 20 1042.464719061288 999.8900147960022 1000.490012859174 1100.034068756708 1099.840931968826 1099.802656493657 1097.506362023782 395.7377212961196 1097.212459155185 292.9999422374245
889 0.005 4.445 20 1042.466720800272 999.8949967078736 1000.495000474701 1100.031857027062 1099.838061331848 1099.799004609207 1097.504627160183 395.7997161297731 1097.209377800225 292.9999419591793
890 0.005 4.45 20 1042.473639816546 999.9000204605393 1000.500013283787 1100.039454119519 1099.847582135957 1099.812594677275 1097.513718169268 395.8616705950576 1097.215970946215 292.9999416529459
891 0.005 4.455 20 1042.472897108099 999.9049561629935 1000.504964418648 1100.03177949623 1099.837887681012 1099.800955600814 1097.504022059145 395.9234292044223 1097.2121868898 292.9999412619874
892 0.005 4.46 20 1042.470577121579 999.9098044501801 1000.509838065899 1100.021558648992 1099.826359471024 1099.791818736812 1097.498116069024 395.9850423689768 1097.20304331933 292.9999410163836
893 0.005 4.465 20 1042.478325725841 999.9146920423497 1000.514713725734 1100.031524032423 1099.838130379447 1099.800262666524 1097.506774377621 396.046556805527 1097.208555773902 292.9999407884007
894 0.005 4.47 20 1042.478989042969 999.919519261482 1000.519548289937 1100.027122324469 1099.832814620062 1099.796062970298 1097.501210761838 396.1078555218367 1097.207923593458 292.9999404657816
895 0.005 4.475000000000001 20 1042.487289203036 999.9244027186814 1000.52441841263 1100.037021855085 1099.844762290237 1099.81085346232 1097.511582087285 396.1691178124283 1097.215265464733 292.9999402343976
896 0.005 4.48 20 1042.489077584821 999.9292458317829 1000.529260254655 1100.034180389123 1099.841509516998 1099.802897840242 1097.511482097026 396.2303538662152 1097.210957140588 292.9999400708722
897 0.005 4.485 20 1042.491516177716 999.9340569394765 1000.534073575348 1100.0341360082 1099.840768550163 1099.79947292303 1097.508889200176 396.2912380291166 1097.209918219928 292.9999398366186
898 0.005 4.49 20 1042.495922179737 999.9388771852157 1000.538892594083 1100.036339512999 1099.844197968018 1099.809434079422 1097.511007514945 396.3520358064995 1097.214487334818 292.9999395080517
899 0.005 4.495 20 1042.499069654603 999.9436749651765 1000.543690647718 1100.036520936296 1099.844213981017 1099.810113395169 1097.512021073397 396.4127391654162 1097.215592178154 292.9999391770023
900 0.005 4.5 20 1042.495220303586 999.9483588927989 1000.548399668769 1100.024344505898 1099.829826458171 1099.793699035359 1097.501830157698 396.473341417115 1097.205332346177 292.9999389201498
901 0.005 4.505 20 1042.501814042082 999.9530562081841 1000.553091149454 1100.031808202173 1099.837865395441 1099.798572079289 1097.504712731578 396.5337735210568 1097.20970307426 292.9999388233796
902 0.005 4.51 20 1042.506545760381 999.9577715290629 1000.55779722089 1100.035594733016 1099.843066187798 1099.804668038262 1097.511778065385 396.5942738321232 1097.212516175147 292.9999385451973
903 0.005 4.515 20 1042.510970037559 999.9624887057798 1000.562508497513 1100.039051491648 1099.846931504032 1099.81229015744 1097.513947140042 396.6544106457306 1097.216442114448 292.9999382315785
904 0.005 4.52 20 1042.505870930017 999.9670743431149 1000.56712628802 1100.024708491233 1099.82969860583 1099.795465633495 1097.498395276127 396.7143984049769 1097.203993126959 292.9999379492108
905 0.005 4.525 20 1042.512912949587 999.9716785101847 1000.571726949435 1100.031626769275 1099.837918236329 1099.799791875224 1097.503219416754 396.7743521010693 1097.21207916201 292.9999378012618
906 0.005 4.53 20 1042.519843986367 999.9763279825431 1000.576360030075 1100.038219889719 1099.846898831794 1099.806371743424 1097.509835268947 396.8341236847396 1097.216136907083 292.9999375444753
907 0.005 4.535 20 1042.520335152294 999.9809289070465 1000.580965483817 1100.035198896519 1099.842037999046 1099.806436923513 1097.509413856422 396.8939107763695 1097.212994577751 292.9999372640277
908 0.005 4.54 20 1042.523007096353 999.9855130618757 1000.585550331574 1100.0361694043 1099.843433120489 1099.807299221285 1097.5100044442 396.9535066069524 1097.213421077291 292.9999370997915
909 0.005 4.545 20 1042.524493740257 999.9900580869214 1000.590099180604 1100.033537242917 1099.840132497778 1099.801587509523 1097.508815215228 397.0129469662874 1097.20982865691 292.9999369687285
910 0.005 4.55 20 1042.527412970631 999.9945741754232 1000.594618752029 1100.03295954747 1099.839394677989 1099.8009141214 1097.506603803248 397.072281211718 1097.209211112681 292.9999367357883
911 0.005 4.555 20 1042.530831848103 999.9990919665705 1000.599131242603 1100.035636387119 1099.842917836224 1099.803870252142 1097.51233344616 397.131495809686 1097.212123101037 292.9999365318646
912 0.005 4.56 20 1042.535434434669 1000.003613222942 1000.603647207923 1100.03841712495 1099.846430898876 1099.809630621157 1097.512022263089 397.1904868637391 1097.216451978579 292.9999362783389
913 0.005 4.565 20 1042.53612792672 1000.008081037171 1000.608124244932 1100.035329101787 1099.842462686076 1099.805049989406 1097.50729696254 397.2494849875428 1097.210941566966 292.9999360438753
914 0.005 4.57 20 1042.540143510776 1000.012546155077 1000.612588089314 1100.037042847719 1099.844759030506 1099.80751520526 1097.509893577739 397.3082831249137 1097.214794501678 292.9999357762368
915 0.005 4.575 20 1042.53813172438 1000.016920835021 1000.616985206291 1100.029197837815 1099.834806386074 1099.798152848371 1097.501187246946 397.3669799047718 1097.20994364365 292.9999355098054
916 0.005 4.58 20 1042.545293670219 1000.021338472535 1000.621390507008 1100.036468010939 1099.843799972243 1099.8046662918 1097.512207417353 397.4256588709898 1097.213220457306 292.9999354441903
917 0.005 4.585 20 1042.545572547477 1000.025712579792 1000.62576536082 1100.032721068506 1099.839429654855 1099.80040325101 1097.510828645355 397.4841005487928 1097.208409722255 292.9999352300304
918 0.005 4.59 20 1042.547171023746 1000.030038326067 1000.630100579141 1100.030569134779 1099.836983150432 1099.798479547013 1097.504075815156 397.5423458051506 1097.2094985384 292.9999350326759
919 0.005 4.595 20 1042.555425040714 1000.034421460439 1000.634468270458 1100.040832762406 1099.84912148456 1099.811618882062 1097.512613802191 397.6004942908373 1097.218170741377 292.9999347273449
920 0.005 4.600000000000001 20 1042.554213310869 1000.038743841881 1000.638797180123 1100.033714059401 1099.840684516038 1099.80419636874 1097.50847424215 397.6586339457312 1097.212061460782 292.9999345998356
921 0.005 4.605 20 1042.55699094042 1000.043053503514 1000.643107537846 1100.035076686619 1099.842223807374 1099.805966436275 1097.509164522393 397.7166133551451 1097.212612310323 292.9999342940293
922 0.005 4.61 20 1042.556498394489 1000.047290177777 1000.647360073071 1100.02871805335 1099.834259117011 1099.798865075312 1097.50313164246 397.7743945138967 1097.209437478299 292.999934093559
923 0.005 4.615 20 1042.56277316149 1000.051570053198 1000.651628776285 1100.036386322064 1099.844077561669 1099.81021294935 1097.512083736451 397.8320077708563 1097.215013635611 292.9999339500727
924 0.005 4.62 20 1042.563443360034 1000.055789830147 1000.655850952011 1100.033325273569 1099.839405990823 1099.799374088209 1097.50622071973 397.8897051884269 1097.210654227389 292.9999338029014
925 0.005 4.625 20 1042.568249964429 1000.060037909583 1000.660093027412 1100.037182114891 1099.844916156345 1099.810980564222 1097.512535027356 397.9472376576364 1097.214332751395 292.9999335722537
926 0.005 4.63 20 1042.568623420074 1000.064229899161 1000.664293969247 1100.034224800345 1099.841219171463 1099.804263546352 1097.506690646313 398.004533123505 1097.211342317532 292.9999333673924
927 0.005 4.635 20 1042.571986269265 1000.068404065342 1000.668466866435 1100.035104700336 1099.84315708321 1099.801956281179 1097.508549197546 398.0617084754361 1097.210746778393 292.999933156956
928 0.005 4.64 20 1042.573798217137 1000.072552847937 1000.67262103796 1100.032548768569 1099.839002812355 1099.801842141015 1097.506120884878 398.1189171492197 1097.211896908327 292.9999329275661
929 0.005 4.645 20 1042.576600404522 1000.076694986181 1000.676759427306 1100.034379606793 1099.840896612919 1099.802658050583 1097.508670465848 398.1757869577899 1097.210504458546 292.9999327459514
930 0.005 4.65 20 1042.582652081091 1000.080861660021 1000.680915601958 1100.039277377678 1099.847412012573 1099.810135193086 1097.512494374075 398.2326604010574 1097.217609846775 292.9999326207145
931 0.005 4.655 20 1042.581025098421 1000.084952319828 1000.685018951236 1100.0316697567 1099.838670573957 1099.801959126461 1097.505635816791 398.2894694443201 1097.210384207348 292.9999324436514
932 0.005 4.66 20 1042.584631859252 1000.089046947298 1000.689111506526 1100.035185511425 1099.843050222684 1099.806754534515 1097.509219679409 398.3460948682323 1097.212747338164 292.9999321726978
933 0.005 4.665 20 1042.588016751682 1000.093133958307 1000.693193754662 1100.036420809557 1099.843780535087 1099.807524880086 1097.510458720651 398.4026161733542 1097.21360723638 292.9999320030624
934 0.005 4.67 20 1042.590615427877 1000.097198698311 1000.697257064621 1100.035659228517 1099.842528563842 1099.80608664572 1097.511183962418 398.4590524398792 1097.213282403901 292.9999318540033
935 0.005 4.675 20 1042.593413147787 1000.101252664901 1000.701309028063 1100.037180532509 1099.84515848394 1099.806969087166 1097.509746299284 398.5153775126077 1097.215360047226 292.9999315886459
936 0.005 4.68 20 1042.593627286369 1000.105259993783 1000.70532275249 1100.033186876445 1099.839766497373 1099.802139215114 1097.507758346524 398.5714926943759 1097.210381662924 292.9999314255031
937 0.005 4.685 20 1042.594235196304 1000.109224471962 1000.709297990573 1100.030253297355 1099.836062768395 1099.798384496159 1097.503290064724 398.6274479991519 1097.208787421446 292.9999312689315
938 0.005 4.69 20 1042.597780841092 1000.113187000724 1000.71326036727 1100.033359330231 1099.840086146962 1099.802579664356 1097.50588234621 398.6834129765939 1097.212469763373 292.9999310796438
939 0.005 4.695 20 1042.595006298519 1000.117066397025 1000.71715854766 1100.023431589218 1099.82809588814 1099.793507111906 1097.499085041995 398.7391431404978 1097.204726275333 292.9999307591124
940 0.005 4.7 20 1042.601295547619 1000.120964869992 1000.7210467558 1100.028731169908 1099.835798620424 1099.795234442673 1097.504498169683 398.7948642583652 1097.209567211468 292.9999308256944
941 0.005 4.705 20 1042.603705667334 1000.124849806685 1000.724928327258 1100.030499619932 1099.836351809301 1099.797339710267 1097.504019883968 398.8504647150359 1097.209328255456 292.9999306456203
942 0.005 4.71 20 1042.607862803293 1000.128735300872 1000.728808639972 1100.03294648749 1099.840157868766 1099.799691271357 1097.506517371951 398.9059543900366 1097.211795369834 292.9999304275792
943 0.005 4.715 20 1042.611878911013 1000.132637814791 1000.732703974342 1100.036308646103 1099.843833063391 1099.807695355406 1097.510280978348 398.9612820888143 1097.213889891297 292.9999301529683
944 0.005 4.72 20 1042.613962876192 1000.136522328294 1000.736585248574 1100.034451323422 1099.842579969052 1099.801519102234 1097.507695836213 399.0164657847795 1097.212960268531 292.9999300017879
945 0.005 4.725000000000001 20 1042.615461300853 1000.140372396468 1000.74044095184 1100.034269910663 1099.840947593012 1099.802622716856 1097.505964765254 399.0715565107082 1097.214440555923 292.999929821484
946 0.005 4.73 20 1042.616388693146 1000.144197433272 1000.744270386451 1100.033627501015 1099.840573652561 1099.803624429263 1097.505900454982 399.1265364918882 1097.21043233748 292.9999297381015
947 0.005 4.735 20 1042.618010081562 1000.14799409501 1000.748068053462 1100.031394575416 1099.837427762088 1099.799068635418 1097.505541407944 399.1814312503065 1097.208842591933 292.999929673105
948 0.005 4.74 20 1042.621763946688 1000.151786049954 1000.751854741399 1100.033332079449 1099.83962734308 1099.797177415454 1097.50757882013 399.2361659435337 1097.210257800534 292.9999295173745
949 0.005 4.745 20 1042.625774719153 1000.15559769429 1000.755658263729 1100.037485489299 1099.844981731822 1099.808762973966 1097.511281572964 399.290857352399 1097.214726873982 292.999929371866
950 0.005 4.75 20 1042.62411180078 1000.159329515109 1000.759401165346 1100.03031153811 1099.836300992105 1099.797644092104 1097.503650147829 399.3453204140749 1097.209552177767 292.9999292233873
951 0.005 4.755 20 1042.62676832682 1000.163044592742 1000.763118761256 1100.029495803687 1099.835371207722 1099.794859211343 1097.503984972218 399.3997633164649 1097.209090917822 292.9999290879251
952 0.005 4.76 20 1042.626635921722 1000.166718900741 1000.766802136895 1100.025635264887 1099.831455999348 1099.793658561864 1097.500904737212 399.4541164164866 1097.207222740363 292.9999288738547
953 0.005 4.765 20 1042.62993281136 1000.170395795966 1000.770477258678 1100.029032235203 1099.83530691833 1099.797698743436 1097.501692587649 399.5082842349391 1097.209333207703 292.9999287278109
954 0.005 4.77 20 1042.635297024067 1000.174090185673 1000.774160739858 1100.035470170331 1099.842319821095 1099.801750456307 1097.507238236211 399.5621987315992 1097.211481875524 292.9999286300005
955 0.005 4.775 20 1042.639551275307 1000.177797712382 1000.777856428424 1100.039396897582 1099.846618898332 1099.804053336207 1097.511090453489 399.6163015159239 1097.213403120305 292.9999284335889
956 0.005 4.78 20 1042.634481570144 1000.181398238177 1000.781479720737 1100.024428017521 1099.829917445895 1099.793519494913 1097.49928283046 399.6702551444271 1097.206597792744 292.9999282551221
957 0.005 4.785 20 1042.639691374295 1000.185011355408 1000.78509526815 1100.031013067891 1099.837152070226 1099.799520325397 1097.502368011491 399.723961038372 1097.211462133929 292.9999280092296
958 0.005 4.79 20 1042.644477685659 1000.188641286764 1000.788712671132 1100.03561631112 1099.842320048575 1099.801030392359 1097.507738866411 399.7775649909353 1097.211249567875 292.9999278773077
959 0.005 4.795 20 1042.646439706702 1000.192266101115 1000.79233337737 1100.035117287653 1099.842779288221 1099.805311878303 1097.508471056163 399.8310418817671 1097.213346605888 292.9999277920313
960 0.005 4.8 20 1042.646476221243 1000.195838551286 1000.795910426091 1100.029520583834 1099.83657886321 1099.795912474491 1097.505011027051 399.8844629022884 1097.208497801104 292.9999276419051
961 0.005 4.805 20 1042.649299618273 1000.199398922594 1000.79946909298 1100.030538257809 1099.83631213263 1099.793901001175 1097.503522681273 399.9379543583254 1097.209707922189 292.9999275676118
962 0.005 4.81 20 1042.654615467478 1000.203008696836 1000.803065650677 1100.039225694433 1099.84728360485 1099.812261264747 1097.513186429345 399.9910084913301 1097.216797482407 292.9999273813483
963 0.005 4.815 20 1042.64979770874 1000.206499917646 1000.80658265096 1100.026333422178 1099.831736567054 1099.796655974917 1097.498671649166 400.0442027629036 1097.206472010194 292.9999270868474
964 0.005 4.82 20 1042.652982156635 1000.209989443587 1000.810072902661 1100.027858860788 1099.833466373555 1099.798013997262 1097.502570161397 400.0970429604748 1097.208109096861 292.9999270468415
965 0.005 4.825 20 1042.658819747271 1000.213498911925 1000.813570792628 1100.033922951272 1099.840451376701 1099.8013531171 1097.50477493146 400.1497476830841 1097.214563154269 292.9999268992237
966 0.005 4.83 20 1042.663629684941 1000.21704342454 1000.817100448105 1100.038511512407 1099.846783027114 1099.811020226105 1097.512331408004 400.202584959079 1097.216557212663 292.9999267463253
967 0.005 4.835 20 1042.662303227589 1000.220529980111 1000.820591075646 1100.03351511363 1099.840171752634 1099.801985864238 1097.508024967386 400.2554308190238 1097.210260857404 292.9999266876773
968 0.005 4.84 20 1042.663347963492 1000.223989681575 1000.824053722749 1100.031339515097 1099.837971589898 1099.800589483582 1097.50549475511 400.3077327237402 1097.208978382564 292.999926566875
969 0.005 4.845 20 1042.667802820116 1000.22745497467 1000.827515128856 1100.035153532194 1099.841800707475 1099.804057858727 1097.505787019269 400.3603738372887 1097.214776866765 292.999926441001
970 0.005 4.850000000000001 20 1042.666663539697 1000.230874595019 1000.830943356603 1100.030853893516 1099.837438186311 1099.800788207594 1097.503916439093 400.4128117922983 1097.209835132806 292.9999262661456
971 0.005 4.855 20 1042.669040229471 1000.234282885057 1000.834347926991 1100.030601479707 1099.836599854029 1099.798447768001 1097.505201515771 400.4650558065926 1097.209347736928 292.9999262031277
972 0.005 4.86 20 1042.670581948193 1000.237667590142 1000.837735173883 1100.029628891425 1099.835388337092 1099.797958374421 1097.502919228293 400.5169643201831 1097.208407773934 292.9999260071299
973 0.005 4.865 20 1042.674918029441 1000.241070180077 1000.84112673199 1100.03271287065 1099.83957047646 1099.802911454542 1097.507970788851 400.5690322195095 1097.211832540399 292.9999259664676
974 0.005 4.87 20 1042.677865683348 1000.244475277666 1000.844523388315 1100.036170555197 1099.843437752449 1099.807729504006 1097.510583109943 400.6210615647931 1097.213693386631 292.9999258805131
975 0.005 4.875 20 1042.679233300836 1000.247841156954 1000.847888530064 1100.032676070629 1099.839002801091 1099.796805798988 1097.506803592333 400.6727926057295 1097.210470477386 292.999925826476
976 0.005 4.88 20 1042.677975775962 1000.251167888323 1000.851224489266 1100.027948863771 1099.834031109386 1099.797674252697 1097.50332076593 400.724323182829 1097.207943346268 292.9999256583328
977 0.005 4.885 20 1042.677515954745 1000.254446448958 1000.854513949794 1100.02417367525 1099.82872587088 1099.793378344664 1097.499553399129 400.7759283868695 1097.204670797988 292.9999254964063
978 0.005 4.89 20 1042.685005787201 1000.257780544468 1000.857828138942 1100.034363420778 1099.841206227696 1099.802552700133 1097.509812034911 400.827480618309 1097.211239255523 292.9999253326577
979 0.005 4.895 20 1042.683302877599 1000.261045368345 1000.861105181133 1100.027210174987 1099.832326494474 1099.794936340933 1097.50090852856 400.8786238404278 1097.207785955955 292.9999252263235
980 0.005 4.9 20 1042.687696412819 1000.264326657796 1000.864376839946 1100.030915886565 1099.83826153345 1099.797649230729 1097.505795163022 400.9301249488508 1097.210557532296 292.999925171986
981 0.005 4.905 20 1042.689427846174 1000.267581974662 1000.867632576931 1100.02852752896 1099.834812504123 1099.794406559216 1097.503287064808 400.9813662749301 1097.208608466912 292.999925090094
982 0.005 4.91 20 1042.693482259409 1000.270870360515 1000.870906736829 1100.03497251743 1099.842179732439 1099.80364422079 1097.511964173162 401.0322742796785 1097.212203375346 292.9999249380007
983 0.005 4.915 20 1042.691977217715 1000.274090388117 1000.87413659425 1100.027611422874 1099.83382793286 1099.794820833491 1097.502529168955 401.0830951528235 1097.208325318655 292.9999247793365
984 0.005 4.92 20 1042.698585165215 1000.277368213886 1000.877401770758 1100.039025497418 1099.847148055087 1099.809929338679 1097.509166906456 401.1340870962179 1097.214751748815 292.9999245850315
985 0.005 4.925 20 1042.69820117561 1000.28058903491 1000.88062849372 1100.033094162373 1099.83914001012 1099.799182508705 1097.505744610965 401.1849355800794 1097.213058358791 292.9999244772547
986 0.005 4.93 20 1042.699799713201 1000.283795080251 1000.883832811121 1100.032002645591 1099.839336754823 1099.79880579675 1097.505907051545 401.2356614282088 1097.211523359897 292.9999243860674
987 0.005 4.935 20 1042.702935318229 1000.287012795756 1000.887044601368 1100.03426294758 1099.841394585599 1099.802915707696 1097.509913979864 401.2862878422789 1097.211884941672 292.9999242071979
988 0.005 4.94 20 1042.699098126504 1000.29014461891 1000.890192984055 1100.02516376171 1099.829924591387 1099.792549728263 1097.500267958829 401.3367027971977 1097.205043137509 292.9999241076302
989 0.005 4.945 20 1042.703961935231 1000.293294886909 1000.893337017462 1100.029683444499 1099.836045658243 1099.798431338655 1097.501996211064 401.3870712066066 1097.21042271943 292.9999240153527
990 0.005 4.95 20 1042.70315653786 1000.296392979442 1000.896442983499 1100.024074101765 1099.828620075334 1099.793368794122 1097.499439031689 401.4372502332952 1097.204807332319 292.9999238927874
991 0.005 4.955 20 1042.712127336367 1000.299579640843 1000.89960011567 1100.03896973746 1099.846583250502 1099.807112221652 1097.513354153979 401.4874220120213 1097.214638677425 292.9999238439535
992 0.005 4.96 20 1042.707198042058 1000.302662998126 1000.902702654638 1100.026638498822 1099.831129119649 1099.795275278133 1097.499609159323 401.5374463536826 1097.206720907425 292.999923590746
993 0.005 4.965 20 1042.714592722881 1000.30579304048 1000.905820846116 1100.034541286244 1099.841483450963 1099.803002629133 1097.505173795357 401.5873801457303 1097.21439796288 292.9999234994187
994 0.005 4.97 20 1042.713093788859 1000.308870683377 1000.908908667372 1100.030097685883 1099.836522172463 1099.799234791192 1097.501375925502 401.6372214721313 1097.211549329841 292.9999233403416
995 0.005 4.975000000000001 20 1042.711092750907 1000.311894375644 1000.911945413879 1100.02419755174 1099.828572073062 1099.794697425652 1097.497767562208 401.6870074345138 1097.20399689984 292.9999233169568
996 0.005 4.98 20 1042.723665378021 1000.315038170773 1000.915053535309 1100.042851809767 1099.851522857594 1099.813721993147 1097.513637528732 401.736644069832 1097.218852950352 292.9999232909182
997 0.005 4.985 20 1042.722598263178 1000.318136548768 1000.918147835759 1100.036408341523 1099.843314143695 1099.807585536002 1097.510972506318 401.786183565717 1097.214222821825 292.9999231809404
998 0.005 4.99 20 1042.724388673774 1000.321234103798 1000.921240612875 1100.037259651339 1099.84484902068 1099.811975855516 1097.513841668201 401.8355697865375 1097.215060490344 292.999923023124
999 0.005 4.995 20 1042.726136864908 1000.324297249103 1000.924299484422 1100.035465239853 1099.842364795715 1099.800373452867 1097.510249768797 401.8848883251737 1097.211143191641 292.9999230290474
1000 0.005 5 20 1042.724391117852 1000.327312768275 1000.927324253014 1100.029343276374 1099.835166937591 1099.797738100696 1097.502315144539 401.9341531330489 1097.209261027205 292.9999228801882
1001 0.005 5.005 20 1042.727555692059 1000.330332387717 1000.93034003746 1100.031911783634 1099.838555128784 1099.800805096808 1097.505572136837 401.9832572761729 1097.209825215323 292.9999227685274
1002 0.005 5.01 20 1042.735337345221 1000.333417542262 1000.933402870623 1100.043520522706 1099.852138620886 1099.813598518077 1097.51434019709 402.0322303726312 1097.219574721499 292.9999226273958
1003 0.005 5.015 20 1042.728991605198 1000.33638135911 1000.93638741358 1100.028121171229 1099.83410690329 1099.796094017847 1097.50119186446 402.0812428609439 1097.209489611118 292.9999225427321
1004 0.005 5.02 20 1042.734460192407 1000.339380063664 1000.939378540379 1100.034846000018 1099.841472329067 1099.803382162978 1097.505908961867 402.1300638806865 1097.215239308501 292.9999224135846
1005 0.005 5.025 20 1042.73033564197 1000.342296499473 1000.942313192014 1100.023506088498 1099.829361280848 1099.794747320223 1097.497432165842 402.1787772733658 1097.204453075994 292.9999222514202
1006 0.005 5.03 20 1042.731203449209 1000.345187782493 1000.945208794633 1100.023613673794 1099.828322964428 1099.793465126394 1097.499097453546 402.2274464010354 1097.204459915706 292.9999221218357
1007 0.005 5.035 20 1042.737353353614 1000.348116932294 1000.948119594319 1100.030696389388 1099.838027554231 1099.797543343091 1097.505417848653 402.2759712543248 1097.209880565629 292.9999220664556
1008 0.005 5.04 20 1042.734628489624 1000.350984230009 1000.95099817909 1100.021411669403 1099.826381300432 1099.791340963985 1097.500127118393 402.3243597015183 1097.203590985635 292.9999219866344
1009 0.005 5.045 20 1042.741928975716 1000.353912854777 1000.953904116864 1100.03322103157 1099.840072017851 1099.801167050081 1097.509582396092 402.3727682125684 1097.209675430859 292.99992190298
1010 0.005 5.05 20 1042.742848876645 1000.356821262943 1000.956807599308 1100.030747374651 1099.837120748151 1099.800353962284 1097.506647674897 402.4208091850037 1097.209809735039 292.99992177211
1011 0.005 5.055 20 1042.74820655441 1000.359770643867 1000.959742337102 1100.038243424862 1099.846190971468 1099.811464204308 1097.512421887283 402.4688876025438 1097.215837319253 292.9999216939934
1012 0.005 5.06 20 1042.743330727084 1000.362619306302 1000.962609358416 1100.02573665228 1099.830889423098 1099.795212467996 1097.5012593796 402.517137449201 1097.206966954367 292.9999215334037
1013 0.005 5.065 20 1042.748442843066 1000.365498104004 1000.965481385129 1100.033272343693 1099.840434001268 1099.804803513403 1097.505188811276 402.5650609065739 1097.211284181245 292.9999214666071
1014 0.005 5.07 20 1042.746496804962 1000.368311160733 1000.968303699136 1100.024348120443 1099.828761352954 1099.793716923012 1097.500640065151 402.6127954042234 1097.205491268352 292.9999213103031
1015 0.005 5.075 20 1042.747587268282 1000.371109687667 1000.971103818877 1100.024764593323 1099.82976980803 1099.794956621693 1097.500758051413 402.6606661764524 1097.205875167676 292.9999211783743
1016 0.005 5.08 20 1042.754638718291 1000.37395831675 1000.973929884861 1100.032838650635 1099.839405964103 1099.796663502453 1097.507652894293 402.7082757436467 1097.210607462181 292.99992122328
1017 0.005 5.085 20 1042.753731601879 1000.37676148984 1000.976736929882 1100.028353730955 1099.834377188962 1099.797584459949 1097.50181571959 402.7558430604576 1097.208857670777 292.9999211758402
1018 0.005 5.09 20 1042.75866168126 1000.379597063854 1000.979558224465 1100.034625200175 1099.841109434481 1099.798574690282 1097.507946056804 402.803290610488 1097.211270715578 292.9999211125309
1019 0.005 5.095 20 1042.760330997523 1000.382429757389 1000.982387678318 1100.036120644929 1099.843108175726 1099.803828480094 1097.507302001731 402.8508113656395 1097.21411586402 292.9999208736156
1020 0.005 5.100000000000001 20 1042.761853280354 1000.385254172625 1000.985209030864 1100.034742510145 1099.841386822018 1099.803790287636 1097.508995928786 402.8980081240865 1097.21365214139 292.9999208533158
1021 0.005 5.105 20 1042.764487833434 1000.388091097507 1000.988037377861 1100.037767396861 1099.845915055997 1099.810794494301 1097.511829828241 402.9451626547296 1097.21603685894 292.9999207549026
1022 0.005 5.11 20 1042.766345230331 1000.390911885991 1000.990851815246 1100.037692854201 1099.845439721606 1099.807167063484 1097.511385134623 402.9925207293556 1097.214981798501 292.9999207383228
1023 0.005 5.115 20 1042.769577753331 1000.393739162556 1000.993669457928 1100.038912233612 1099.847133869385 1099.808704870894 1097.511516409616 403.0395328510875 1097.216794857582 292.9999206273358
1024 0.005 5.12 20 1042.76858790439 1000.396526182732 1000.996459394075 1100.036253934341 1099.843153394637 1099.804844955626 1097.5090310617 403.0862826998951 1097.212145657877 292.9999204859989
1025 0.005 5.125 20 1042.769512050773 1000.399281897358 1000.999215621869 1100.031897049563 1099.838552669014 1099.797670340412 1097.506683738198 403.1330290757381 1097.211670150835 292.99992040637
1026 0.005 5.13 20 1042.770765479388 1000.402019220515 1001.001954087521 1100.032033617345 1099.838099477196 1099.79805556773 1097.504892834532 403.1798140970164 1097.211317658006 292.9999204217671
1027 0.005 5.135 20 1042.769991381454 1000.404723806215 1001.004663388359 1100.029022896489 1099.835101843574 1099.797924614501 1097.502617664866 403.2264581652739 1097.208831400611 292.999920309985
1028 0.005 5.14 20 1042.777958561558 1000.407504261097 1001.007422065903 1100.040428978325 1099.848687050225 1099.811155469773 1097.512303029266 403.2729268533001 1097.217685604761 292.9999201467857
1029 0.005 5.145 20 1042.773937193115 1000.410182972213 1001.010116423173 1100.027854000406 1099.833759079457 1099.79584462645 1097.501496493802 403.319512701448 1097.209789143492 292.9999200666728
1030 0.005 5.15 20 1042.774766338831 1000.412843227806 1001.012780838672 1100.027244303677 1099.833116109074 1099.794284468205 1097.499956025349 403.3657789954797 1097.209761168073 292.9999200096643
1031 0.005 5.155 20 1042.777748864494 1000.415514322018 1001.01544934398 1100.031463256547 1099.837720113368 1099.799658971337 1097.503338796114 403.4119922238164 1097.212039788341 292.9999198969563
1032 0.005 5.16 20 1042.780427762885 1000.418197068734 1001.018120653743 1100.03221725813 1099.83909470017 1099.800963543219 1097.50834094936 403.4582051417631 1097.209082028621 292.9999198289006
1033 0.005 5.165 20 1042.786090920685 1000.420929850708 1001.020833769302 1100.041084592277 1099.849812644723 1099.813389936217 1097.514075246593 403.5043256542211 1097.218070057934 292.9999197531819
1034 0.005 5.17 20 1042.78034505194 1000.423546878463 1001.023470316416 1100.026131058495 1099.831360748455 1099.793998114723 1097.49925244272 403.5504327832559 1097.208464283566 292.9999196290323
1035 0.005 5.175 20 1042.787566688155 1000.426228725947 1001.026132543513 1100.038515407581 1099.846142537847 1099.803722643912 1097.510404882968 403.5964323593467 1097.21149916391 292.9999196490962
1036 0.005 5.18 20 1042.788596123858 1000.428910414273 1001.028807182308 1100.036361266711 1099.843957265642 1099.809780235783 1097.511830338218 403.6422313774848 1097.21468936352 292.9999194147514
1037 0.005 5.185 20 1042.784371406696 1000.431488611962 1001.031407818889 1100.02613768634 1099.830574673137 1099.795130519386 1097.498441493296 403.6879435956546 1097.206765092858 292.9999193021758
1038 0.005 5.19 20 1042.78475783621 1000.434040936831 1001.033967803575 1100.02417843121 1099.828709952868 1099.794317695454 1097.498406518277 403.7334137270204 1097.203935525905 292.9999192444216
1039 0.005 5.195 20 1042.787682766985 1000.436588808571 1001.036508237745 1100.023167875962 1099.82859713545 1099.787409436807 1097.497960703171 403.778945875289 1097.206033951581 292.9999192043596
1040 0.005 5.2 20 1042.794209413649 1000.43919862077 1001.039100164489 1100.035137204084 1099.841968154919 1099.804527871993 1097.506688502136 403.8243319317418 1097.214630242181 292.9999191505289
1041 0.005 5.205 20 1042.797632088066 1000.441833180409 1001.041720271641 1100.038008204066 1099.846072279023 1099.810763123002 1097.512077780768 403.8696036766098 1097.216691692474 292.9999189429197
1042 0.005 5.21 20 1042.790777138923 1000.444347833679 1001.044257804472 1100.02354643043 1099.827748895701 1099.791907173531 1097.498063926728 403.9149423223172 1097.204883591741 292.9999189241728
1043 0.005 5.215 20 1042.792346805297 1000.446853517543 1001.046765901164 1100.023408047406 1099.827602569451 1099.791894709655 1097.499742262228 403.9602356137115 1097.203808859623 292.9999188795535
1044 0.005 5.22 20 1042.797025787403 1000.449373271523 1001.049278058148 1100.02797371341 1099.833495960894 1099.797757760951 1097.500980963132 404.005264004197 1097.209952561436 292.999918817365
1045 0.005 5.225000000000001 20 1042.797974637077 1000.451878017997 1001.051784016883 1100.028228040522 1099.83384873899 1099.797125048583 1097.500224059616 404.050133961919 1097.209750429252 292.9999187110639
1046 0.005 5.23 20 1042.803064447426 1000.454434050527 1001.054318283008 1100.034106343443 1099.841567807674 1099.803043432019 1097.511798782287 404.0950638845486 1097.211306754719 292.9999187241984
1047 0.005 5.235 20 1042.808080191109 1000.457023890176 1001.056889314613 1100.040547375476 1099.849043754673 1099.811529719722 1097.512749541815 404.1398742360829 1097.218128528212 292.999918627893
1048 0.005 5.24 20 1042.809661146785 1000.459614073922 1001.059468808414 1100.041740766852 1099.849776333058 1099.813031430402 1097.514471447789 404.1846374356174 1097.218779054536 292.9999185793675
1049 0.005 5.245 20 1042.806392315218 1000.462116481038 1001.061989568213 1100.031878075006 1099.838125809146 1099.799437276218 1097.502786452814 404.2294851226326 1097.212884623479 292.999918424691
1050 0.005 5.25 20 1042.809761711159 1000.464643168404 1001.064509109874 1100.034643272881 1099.841811075415 1099.803425704001 1097.50944075137 404.2739822980103 1097.212741383905 292.9999183918842
1051 0.005 5.255 20 1042.813379214596 1000.467197313261 1001.067048159643 1100.041577209622 1099.84961712909 1099.809903420691 1097.512856250664 404.3183671882516 1097.216840031014 292.9999183302808
1052 0.005 5.26 20 1042.810169208879 1000.469669068529 1001.069534763493 1100.031271187957 1099.837222646453 1099.798442166168 1097.5035598351 404.3627318784975 1097.212009861861 292.9999182159819
1053 0.005 5.265 20 1042.813491608447 1000.472163813565 1001.072019761002 1100.03400139978 1099.840873413737 1099.802675928973 1097.510692074288 404.4071400365107 1097.21247980131 292.9999180546267
1054 0.005 5.27 20 1042.815520146348 1000.474644840937 1001.074490686183 1100.03415775355 1099.840525682658 1099.79751944958 1097.508782098084 404.451295089233 1097.211622631524 292.9999181500858
1055 0.005 5.275 20 1042.815446618814 1000.477105709706 1001.076951452548 1100.031559307519 1099.837941733291 1099.798289637689 1097.50511228826 404.4954023751681 1097.209126028882 292.9999180960539
1056 0.005 5.28 20 1042.819596469529 1000.479583324033 1001.079418060661 1100.036597957144 1099.843968391586 1099.802019014107 1097.509444130382 404.5395505196883 1097.213059414159 292.9999180812566
1057 0.005 5.285 20 1042.822124947398 1000.482082703597 1001.081906881478 1100.038400845121 1099.846384101518 1099.809586251949 1097.512419780653 404.5834460372875 1097.217172157784 292.9999179146099
1058 0.005 5.29 20 1042.818119003683 1000.484488399641 1001.084333203937 1100.029066148483 1099.83463458181 1099.797800970289 1097.501243212847 404.6272305447714 1097.209969251189 292.9999177878207
1059 0.005 5.295 20 1042.820702971706 1000.48689689684 1001.086742971053 1100.031390298569 1099.837808214223 1099.799960370757 1097.503001125115 404.6709839662503 1097.21212885344 292.9999176985575
1060 0.005 5.3 20 1042.824401792413 1000.489324154276 1001.089155087486 1100.035730838089 1099.842229779398 1099.801332975645 1097.507679825799 404.7147083969404 1097.212070524394 292.9999177382718
1061 0.005 5.305 20 1042.823257985106 1000.49172578232 1001.091556255708 1100.030452090372 1099.836745509236 1099.798915890418 1097.508411888339 404.7583182929563 1097.208323370871 292.9999176418567
1062 0.005 5.31 20 1042.827342911623 1000.494157984348 1001.093975770958 1100.035497767208 1099.843010418301 1099.808933249714 1097.511831059604 404.801764675277 1097.213615523434 292.9999175651299
1063 0.005 5.315 20 1042.824643164188 1000.496510229762 1001.096338064757 1100.027640170281 1099.83362539552 1099.795016975546 1097.501359581393 404.8452063812637 1097.208903465881 292.9999174132704
1064 0.005 5.32 20 1042.826767082563 1000.498863112021 1001.098688925287 1100.029312612447 1099.835316279455 1099.798491758746 1097.502704610918 404.8885336936261 1097.209498602235 292.9999174283415
1065 0.005 5.325 20 1042.828764494717 1000.501212767212 1001.10103978801 1100.030780816917 1099.837210604822 1099.79971129118 1097.502348291826 404.9317873187284 1097.211462005225 292.9999173226482
1066 0.005 5.33 20 1042.834693082541 1000.5036200146 1001.103427591519 1100.040230356268 1099.847760505774 1099.809384033514 1097.510542561078 404.9750171121465 1097.216780751477 292.9999172976084
1067 0.005 5.335 20 1042.837133026837 1000.50603455096 1001.105828921266 1100.040240133023 1099.848256457306 1099.809574612417 1097.513521060572 405.0181333850291 1097.217041041432 292.9999172658233
1068 0.005 5.34 20 1042.835606409073 1000.508390206926 1001.108192000952 1100.032848231981 1099.83982683692 1099.800638121834 1097.506876715548 405.0611422360252 1097.213170728401 292.9999171557852
1069 0.005 5.345 20 1042.838240481714 1000.510768189024 1001.11056095577 1100.037817574098 1099.845483186842 1099.806096391394 1097.511046649016 405.1041308655367 1097.214427691765 292.9999171080389
1070 0.005 5.350000000000001 20 1042.836847269032 1000.513091249129 1001.112890573442 1100.031439183452 1099.837529854114 1099.800653400195 1097.504860631611 405.1470619840429 1097.212344634955 292.9999169452924
1071 0.005 5.355 20 1042.835486356879 1000.515368394567 1001.115174830796 1100.025561339914 1099.831203943085 1099.793987508373 1097.50047873058 405.1898221977825 1097.207513728507 292.9999169870451
1072 0.005 5.36 20 1042.839684950791 1000.51767340983 1001.117472998208 1100.033111166623 1099.839529340245 1099.800753531299 1097.504309335584 405.2325318037786 1097.213267644763 292.9999168858657
1073 0.005 5.365 20 1042.837191855222 1000.519931838173 1001.119740807154 1100.026319413382 1099.832102870932 1099.797849693214 1097.500360494469 405.2751693037762 1097.205714626146 292.9999168653965
1074 0.005 5.37 20 1042.844526255845 1000.52226206542 1001.122047073741 1100.036037564187 1099.84373826324 1099.810085870394 1097.511736633066 405.3176896469068 1097.214780907034 292.9999168192549
1075 0.005 5.375 20 1042.844948960759 1000.524558656991 1001.12433430295 1100.033454551554 1099.840182347433 1099.796553915783 1097.508265209339 405.3601252724088 1097.210581936718 292.9999168149772
1076 0.005 5.38 20 1042.845419473506 1000.526836213775 1001.126610654628 1100.031118781867 1099.837136469698 1099.795856374558 1097.505571857056 405.4024365700425 1097.210071922102 292.9999167142951
1077 0.005 5.385 20 1042.845515959875 1000.529098141405 1001.128873074506 1100.02892814232 1099.835630423952 1099.79753405086 1097.503777655436 405.4446602714095 1097.208475274728 292.9999166844618
1078 0.005 5.39 20 1042.849549757237 1000.531400080089 1001.131160459423 1100.035889670676 1099.843473679012 1099.809147797096 1097.511768563824 405.4868152168634 1097.213936653959 292.9999165220754
1079 0.005 5.395 20 1042.851022706021 1000.533683302321 1001.133437392085 1100.036471820305 1099.843376201236 1099.804899141825 1097.509242953688 405.5289350002695 1097.211961920861 292.9999166183299
1080 0.005 5.4 20 1042.852796764375 1000.53596627399 1001.135711850795 1100.036056750999 1099.842609590816 1099.803002937412 1097.511653089521 405.5708778319966 1097.211750500882 292.999916488212
1081 0.005 5.405 20 1042.853390433332 1000.53822691089 1001.137969791396 1100.034515254204 1099.840765211414 1099.79963895408 1097.508426846638 405.6126853888945 1097.212364621903 292.9999165271431
1082 0.005 5.41 20 1042.854263487289 1000.540480075986 1001.140222471987 1100.033464303333 1099.839879696451 1099.800852368474 1097.506119352653 405.654557151495 1097.21108571508 292.9999163465135
1083 0.005 5.415 20 1042.856539241001 1000.542728311796 1001.142468708309 1100.035043879948 1099.841881362146 1099.802347157068 1097.506524254239 405.6964289414831 1097.213301969517 292.9999163582494
1084 0.005 5.42 20 1042.859173371059 1000.544999212973 1001.144730257194 1100.037587108088 1099.845407861753 1099.81043541176 1097.511888008078 405.738037386719 1097.216686609947 292.9999162627975
1085 0.005 5.425 20 1042.858460166815 1000.547234763933 1001.146963803185 1100.033350987525 1099.840698022192 1099.802162316596 1097.511647514461 405.7799407367465 1097.211028432963 292.999916253385
1086 0.005 5.43 20 1042.854970617534 1000.549391064175 1001.149136645669 1100.024788745184 1099.828730476577 1099.792023846588 1097.500508752874 405.8212233393033 1097.205142445446 292.9999161567012
1087 0.005 5.435 20 1042.861820979483 1000.55161753017 1001.151341052159 1100.036829114676 1099.843636801906 1099.803985656008 1097.511362453268 405.8626016567909 1097.211590418927 292.9999161580474
1088 0.005 5.44 20 1042.861452211893 1000.553799385602 1001.153524038524 1100.029901193685 1099.837035024785 1099.796311489776 1097.505577664065 405.9039565962558 1097.210993178248 292.999916090477
1089 0.005 5.445 20 1042.860419176925 1000.55594762601 1001.15567922038 1100.02727220672 1099.832980443493 1099.796153432419 1097.501705494346 405.9451629624031 1097.208513109829 292.9999160301816
1090 0.005 5.45 20 1042.86582803572 1000.558163609303 1001.157877536123 1100.037081159991 1099.844782231977 1099.810626541023 1097.511987841469 405.9864396623326 1097.215229608798 292.9999159614082
1091 0.005 5.455 20 1042.860550445545 1000.560277466466 1001.160008730028 1100.02391574795 1099.828697594856 1099.792694895405 1097.500456916515 406.0275661506892 1097.203769403201 292.9999158721345
1092 0.005 5.46 20 1042.864284470875 1000.562403229717 1001.162131398708 1100.027741937876 1099.833432761787 1099.797492636596 1097.502412655355 406.0686538973574 1097.208646491395 292.9999158161971
1093 0.005 5.465 20 1042.867909458023 1000.564561445656 1001.164274192457 1100.033218424947 1099.839774646908 1099.801884707797 1097.510163310963 406.1096828522893 1097.211648736223 292.999915695387
1094 0.005 5.47 20 1042.870949692871 1000.566732784721 1001.16643463986 1100.036218876176 1099.843478312387 1099.804738464027 1097.509685296076 406.1505017118735 1097.213033740883 292.9999157341269
1095 0.005 5.475000000000001 20 1042.874808430137 1000.568930692787 1001.168617640076 1100.039700563999 1099.847578919487 1099.810566577989 1097.513561884448 406.1913505404281 1097.217553363586 292.9999157007348
1096 0.005 5.48 20 1042.875687974762 1000.571116347662 1001.170799128678 1100.040227385715 1099.848008336904 1099.808408349167 1097.512120169597 406.2322571891521 1097.216908956127 292.9999156738693
1097 0.005 5.485 20 1042.867539438926 1000.573175148725 1001.172887058376 1100.020566791582 1099.825147378251 1099.79063514619 1097.500340496678 406.2728021931981 1097.203360578147 292.9999156149467
1098 0.005 5.49 20 1042.874069914917 1000.575282001084 1001.174978796153 1100.031749232427 1099.83784375353 1099.799254162994 1097.505502557801 406.3132941053657 1097.210140002763 292.9999155459047
1099 0.005 5.495 20 1042.877290033667 1000.577410173409 1001.177091878747 1100.035876118492 1099.842439031542 1099.801206574185 1097.508497408267 406.3538241150166 1097.212060429333 292.9999154586766
1100 0.005 5.5 20 1042.87918308172 1000.579533421749 1001.179208097291 1100.034370596442 1099.841066003413 1099.797886852924 1097.508751677999 406.3943152808999 1097.212277238533 292.9999154702263
1101 0.005 5.505 20 1042.877779080417 1000.581625284287 1001.18130583867 1100.030345607513 1099.837190351746 1099.800144687457 1097.504870261814 406.434578256583 1097.209322559307 292.9999154662483
1102 0.005 5.51 20 1042.880754809738 1000.583726062066 1001.183396486908 1100.033275246671 1099.839948271142 1099.79625414125 1097.508357614112 406.4748118168461 1097.210389397987 292.9999154052987
1103 0.005 5.515 20 1042.878695955542 1000.585777435252 1001.185457330597 1100.027354822542 1099.833461453648 1099.795008694171 1097.502020791917 406.5150867008453 1097.208678875957 292.9999153473408
1104 0.005 5.52 20 1042.885250412433 1000.587894541306 1001.187556187736 1100.038297542931 1099.845212071166 1099.806750225405 1097.511251759028 406.5551626041804 1097.216251218656 292.999915185408
1105 0.005 5.525 20 1042.887634231478 1000.590027805382 1001.189676241213 1100.040929139629 1099.849286780465 1099.811610657517 1097.513036685149 406.5952671003403 1097.218762532795 292.999915198138
1106 0.005 5.53 20 1042.884148364695 1000.592088234226 1001.191744086612 1100.029525401105 1099.835420295877 1099.795370307257 1097.504769824886 406.6352121006775 1097.209116815508 292.9999151048191
1107 0.005 5.535 20 1042.885295425124 1000.594134881659 1001.193795750384 1100.031513221654 1099.837493922382 1099.79749430248 1097.504225675219 406.6750519440219 1097.211302077246 292.9999149763621
1108 0.005 5.54 20 1042.888705985612 1000.596204797402 1001.195852822075 1100.036534394387 1099.843741078743 1099.801500379054 1097.509145251839 406.7149192139534 1097.212949452 292.9999149883172
1109 0.005 5.545 20 1042.890919734597 1000.598290542701 1001.197929919463 1100.037477928794 1099.845194015694 1099.808754289917 1097.511478000429 406.7548886889156 1097.215644536035 292.9999150135556
1110 0.005 5.55 20 1042.890842263446 1000.600351692873 1001.199988263066 1100.034397853692 1099.841361492268 1099.80265208379 1097.511256427976 406.7943161482771 1097.211703480733 292.9999149608337
1111 0.005 5.555 20 1042.891124754955 1000.602399871839 1001.202032274829 1100.033207442842 1099.840589382326 1099.802085589577 1097.511386265382 406.8338484537641 1097.210654252165 292.999914921136
1112 0.005 5.56 20 1042.887790838149 1000.604370702306 1001.204019374365 1100.024715523159 1099.828550251111 1099.791909338426 1097.500370956804 406.873337485445 1097.205613156526 292.9999148203823
1113 0.005 5.565 20 1042.888780114921 1000.606329124341 1001.205983177131 1100.024791243503 1099.829669861457 1099.792735280238 1097.499088186467 406.9129777813054 1097.205247943055 292.9999147722062
1114 0.005 5.57 20 1042.891965794189 1000.608296489514 1001.207943936773 1100.027891694346 1099.833859946672 1099.795231368115 1097.500238448969 406.9523845256101 1097.209678654554 292.9999147602688
1115 0.005 5.575 20 1042.893044597486 1000.610258672404 1001.209907841062 1100.028157454375 1099.834224959969 1099.79773576882 1097.50091680493 406.9914905684337 1097.209819324847 292.9999146556238
1116 0.005 5.58 20 1042.896554203525 1000.612238376048 1001.211873632102 1100.031607056598 1099.837696644424 1099.798554565446 1097.505349681893 407.0306292600222 1097.210557357354 292.9999146630356
1117 0.005 5.585 20 1042.899017533372 1000.61423592757 1001.213857649725 1100.035446600054 1099.841926078434 1099.800738404229 1097.508268304506 407.0698849032645 1097.211794807341 292.9999146617309
1118 0.005 5.59 20 1042.898252182612 1000.616203054287 1001.215828749859 1100.030633207792 1099.837038165813 1099.798781635122 1097.504526299149 407.1088794907629 1097.211195195991 292.9999145932524
1119 0.005 5.595 20 1042.901537226041 1000.618200065271 1001.21781416104 1100.036440837918 1099.84387221172 1099.806433084046 1097.509421112329 407.1477740857711 1097.211632077089 292.9999145584722
1120 0.005 5.600000000000001 20 1042.900884244805 1000.620158102458 1001.219770934565 1100.030592917684 1099.837462516256 1099.796738813791 1097.50605862493 407.1866858587784 1097.211295528381 292.9999144804725
1121 0.005 5.605 20 1042.903650498532 1000.622142948895 1001.221745680143 1100.034726900128 1099.841482985046 1099.802819675062 1097.51121700895 407.2255812855399 1097.212350187688 292.9999144872441
1122 0.005 5.61 20 1042.907219846018 1000.624155200794 1001.223744633423 1100.038754167533 1099.846791633832 1099.811808854199 1097.513910753611 407.2644226402256 1097.216326698301 292.9999144592398
1123 0.005 5.615 20 1042.907048670474 1000.626134747464 1001.22572584824 1100.037047180688 1099.84400836718 1099.806784829577 1097.50865587542 407.3030719203475 1097.215180871049 292.9999142946825
1124 0.005 5.62 20 1042.905686791228 1000.62807584968 1001.227673708681 1100.031526518652 1099.837924375813 1099.800744996009 1097.505387702352 407.3418332579738 1097.210346483957 292.9999141625741
1125 0.005 5.625 20 1042.908028151872 1000.630011467112 1001.229607372045 1100.03352481911 1099.83987772637 1099.799432436922 1097.505719611339 407.3802623282035 1097.213707927096 292.9999142415401
1126 0.005 5.63 20 1042.908971480035 1000.631949620303 1001.231536666316 1100.033081438289 1099.839197021219 1099.799210319429 1097.507402173569 407.4188641115835 1097.210515100525 292.9999143105218
1127 0.005 5.635 20 1042.91496329636 1000.633948029022 1001.233515542597 1100.04311136606 1099.851878228046 1099.814082212232 1097.514228196119 407.457157003753 1097.219727916789 292.9999142527174
1128 0.005 5.64 20 1042.907190468149 1000.635820081069 1001.235414521285 1100.026149332221 1099.831294982659 1099.796257536917 1097.498696584218 407.4954052665869 1097.206608359334 292.9999140864734
1129 0.005 5.645 20 1042.916783855799 1000.637802440127 1001.237366687166 1100.042878585914 1099.851340321562 1099.81288646102 1097.515075207256 407.5336254860345 1097.219235450468 292.9999140737249
1130 0.005 5.65 20 1042.913516353656 1000.639723133399 1001.23929229231 1100.034011571735 1099.840837784496 1099.802677511556 1097.508482221765 407.5717973954943 1097.211246569281 292.9999140483138
1131 0.005 5.655 20 1042.915299638277 1000.64164227187 1001.24121013782 1100.035753360888 1099.842724020238 1099.80634834282 1097.507446967965 407.6098259644738 1097.213837858053 292.9999140022551
1132 0.005 5.66 20 1042.916591131542 1000.643547087234 1001.243107031968 1100.03358274618 1099.840358664557 1099.796724407339 1097.508572518958 407.6480912582732 1097.211579153173 292.9999139962341
1133 0.005 5.665 20 1042.918068481255 1000.645449865431 1001.245003228171 1100.033784889857 1099.840087790299 1099.797160457297 1097.508318334689 407.6860054964474 1097.211479375502 292.9999140228518
1134 0.005 5.67 20 1042.917928617592 1000.647331359052 1001.24688775818 1100.031695163 1099.838415693699 1099.7993655599 1097.505131234655 407.7240750962308 1097.212153115821 292.9999138679563
1135 0.005 5.675 20 1042.916273483482 1000.649180812599 1001.248743868323 1100.02697888227 1099.832899604676 1099.796883576407 1097.504787170501 407.7616860206769 1097.208011098587 292.9999138403053
1136 0.005 5.68 20 1042.9145246808 1000.650982559111 1001.250555278972 1100.021408952897 1099.826466074877 1099.792202895732 1097.500429749897 407.7993720916181 1097.204801811776 292.9999137824923
1137 0.005 5.685 20 1042.923005433819 1000.652863417642 1001.252406589834 1100.036652059537 1099.843281051425 1099.802460189779 1097.509551849674 407.8372690769297 1097.212838991189 292.9999138435938
1138 0.005 5.69 20 1042.922643151175 1000.654741679521 1001.254275697055 1100.033468525111 1099.840741951813 1099.802170899698 1097.511441838297 407.8747640059295 1097.210632166535 292.9999137256799
1139 0.005 5.695 20 1042.926661247081 1000.656644470565 1001.256167681026 1100.037843734303 1099.845887990891 1099.810059904522 1097.511993222158 407.912114645063 1097.216562568393 292.9999136955238
1140 0.005 5.7 20 1042.921651297708 1000.658449852989 1001.257992882914 1100.02631952763 1099.831524600602 1099.7937551267 1097.501000467764 407.9496061118578 1097.208454016999 292.9999136781796
1141 0.005 5.705 20 1042.924666354807 1000.660276570757 1001.259810687246 1100.030498651979 1099.837859601544 1099.7976024091 1097.505574704517 407.9871942921707 1097.210030796649 292.9999136271872
1142 0.005 5.71 20 1042.927313794244 1000.662126672916 1001.261648247851 1100.034111616704 1099.840799374619 1099.802170103026 1097.509828580339 408.0244244094568 1097.210869334221 292.9999136613426
1143 0.005 5.715 20 1042.928447176222 1000.663962058593 1001.263479335214 1100.032636115499 1099.8390360154 1099.800773319713 1097.506885584093 408.0616023270205 1097.210697382583 292.9999136170566
1144 0.005 5.72 20 1042.93004487086 1000.665810636068 1001.26531899635 1100.036077989377 1099.843344412119 1099.803987306405 1097.510862570875 408.0988388249917 1097.211658637366 292.9999135758502
1145 0.005 5.725000000000001 20 1042.929152552238 1000.667617941662 1001.267129040869 1100.029707955207 1099.836942453516 1099.796053315126 1097.506422155686 408.1359828523952 1097.209596823031 292.9999135196244
1146 0.005 5.73 20 1042.93245209198 1000.669449875142 1001.268955104613 1100.034854902265 1099.841895280156 1099.80451917084 1097.507491460823 408.1731700390542 1097.214106085691 292.9999135193913
1147 0.005 5.735 20 1042.931597005112 1000.671256709774 1001.270765972532 1100.032903963606 1099.839390494434 1099.804319721908 1097.505323129091 408.2101217011339 1097.212283843123 292.9999134274518
1148 0.005 5.74 20 1042.928109837738 1000.672994433424 1001.272518482356 1100.022730221774 1099.827898295991 1099.793150783301 1097.500370905405 408.2469718919013 1097.20463308567 292.9999134031981
1149 0.005 5.745 20 1042.935682446257 1000.674813250491 1001.274314324585 1100.037143484357 1099.844624480626 1099.806367725111 1097.509198165348 408.2837961168473 1097.213478278863 292.9999134026319
1150 0.005 5.75 20 1042.932722032275 1000.676563382719 1001.276070505482 1100.027785922854 1099.83358754817 1099.794818766216 1097.500204995338 408.3205067656732 1097.209292884508 292.999913381544
1151 0.005 5.755 20 1042.935361300216 1000.678326795171 1001.277827471474 1100.030910238122 1099.836968822939 1099.798838702772 1097.504028506165 408.3572069831565 1097.210329861414 292.9999133655705
1152 0.005 5.76 20 1042.940678902367 1000.680155439473 1001.279635160115 1100.038975084624 1099.847156969345 1099.812195823381 1097.514502768501 408.3938218547444 1097.216480500027 292.9999133325393
1153 0.005 5.765 20 1042.936368965105 1000.681910228828 1001.28140185563 1100.030170354396 1099.836579908554 1099.801099625773 1097.503883497615 408.4305443745849 1097.208745937799 292.9999132097419
1154 0.005 5.77 20 1042.938555540666 1000.683657999753 1001.283143828197 1100.0282956791 1099.835357611724 1099.794247461382 1097.504896904543 408.4669377085312 1097.210033629462 292.9999132203432
1155 0.005 5.775 20 1042.942714962139 1000.685436780317 1001.284907914543 1100.035235088483 1099.841806112769 1099.799342076667 1097.508594456826 408.5034832377133 1097.212528184814 292.9999133170627
1156 0.005 5.78 20 1042.940502052366 1000.687177329928 1001.286657168863 1100.03124850802 1099.837458875435 1099.799475469742 1097.503014892441 408.5397881470261 1097.212288139775 292.9999131140457
1157 0.005 5.785 20 1042.94542967394 1000.688971196645 1001.288432547952 1100.037604858531 1099.84504635647 1099.805617984418 1097.513371008166 408.5761641285393 1097.214533526091 292.9999131722005
1158 0.005 5.79 20 1042.94399863971 1000.690710031617 1001.290179401766 1100.032350677835 1099.838446282987 1099.799753809684 1097.504217914267 408.6125576537442 1097.212904368678 292.9999131126728
1159 0.005 5.795 20 1042.945486937388 1000.692457692786 1001.291918105623 1100.032999513105 1099.839089816162 1099.799944992199 1097.507273067761 408.6488196993012 1097.210316882268 292.9999131357806
1160 0.005 5.8 20 1042.943505064205 1000.694166708191 1001.2936342361 1100.027519981965 1099.83326196063 1099.797572618197 1097.504476711262 408.6849483769031 1097.2089714355 292.9999130360729
1161 0.005 5.805 20 1042.941835185885 1000.695833498357 1001.29531173831 1100.02449305389 1099.82945775486 1099.795239070682 1097.49762084602 408.7209259384738 1097.204163305159 292.9999130088622
1162 0.005 5.81 20 1042.947458312223 1000.697560873689 1001.297016312564 1100.032848436998 1099.839423293611 1099.801448823776 1097.50963778981 408.7570056130692 1097.210736874702 292.9999130447667
1163 0.005 5.815 20 1042.949629813064 1000.699296520356 1001.298738210092 1100.033332578586 1099.840587870075 1099.802117885861 1097.511467859631 408.7928175111398 1097.210959379911 292.9999130223771
1164 0.005 5.82 20 1042.952018450758 1000.701054918199 1001.300486035231 1100.037526683584 1099.845657038302 1099.812667624878 1097.513719078465 408.8286279307138 1097.215377658455 292.9999129439898
1165 0.005 5.825 20 1042.954617707571 1000.702822528763 1001.302240716855 1100.040238317887 1099.848506643646 1099.810803234279 1097.512443891831 408.8642966605134 1097.217505876749 292.9999128520801
1166 0.005 5.83 20 1042.946511120037 1000.704463877341 1001.303909418996 1100.02259645784 1099.826939772253 1099.791151517069 1097.499062005927 408.8999724011486 1097.203067326409 292.9999128945467
1167 0.005 5.835 20 1042.95658606058 1000.706215782331 1001.305633193614 1100.039381859395 1099.847675558897 1099.81243858741 1097.513555585292 408.9356629516776 1097.217467529584 292.9999128208705
1168 0.005 5.84 20 1042.95452105323 1000.707923184608 1001.307340656225 1100.034712139725 1099.841905398755 1099.805118394682 1097.507298294308 408.9711393972099 1097.21164565741 292.9999128165607
1169 0.005 5.845 20 1042.957058217244 1000.709660080505 1001.309066914489 1100.03732467268 1099.845240417569 1099.811870613363 1097.514375411055 409.0066868040581 1097.214599827158 292.9999127964374
1170 0.005 5.850000000000001 20 1042.955556554406 1000.71134472178 1001.310757033048 1100.031382520997 1099.83771827308 1099.800086273888 1097.506320604106 409.0419903670731 1097.20987742755 292.9999128302306
1171 0.005 5.855 20 1042.954844780901 1000.712992525594 1001.312411853548 1100.027934809046 1099.833355976508 1099.796767675086 1097.500858623298 409.0774424527719 1097.210570415644 292.9999126996403
1172 0.005 5.86 20 1042.959293591772 1000.714685358394 1001.314091044121 1100.034925280933 1099.842368875926 1099.804547379196 1097.507241950015 409.1127966407853 1097.212451465484 292.999912737927
1173 0.005 5.865 20 1042.952941025233 1000.716283410878 1001.31570800987 1100.019996560731 1099.824624939905 1099.79014989411 1097.49957639888 409.1480822137377 1097.202024862803 292.9999127273177
1174 0.005 5.87 20 1042.954888175815 1000.717883662333 1001.317307055031 1100.023546640601 1099.828175176057 1099.793385026696 1097.499561737785 409.1832979222468 1097.204835757835 292.9999126665312
1175 0.005 5.875 20 1042.962861285228 1000.719552315696 1001.318947336149 1100.03486004163 1099.841490565636 1099.799725582291 1097.508720179462 409.2184050723914 1097.212631354574 292.9999127396822
1176 0.005 5.88 20 1042.961030816303 1000.721182415623 1001.320579399813 1100.028658300387 1099.834674100253 1099.795078065473 1097.503585745194 409.2534143263384 1097.209224762313 292.9999126773012
1177 0.005 5.885 20 1042.964451731723 1000.722850633583 1001.322237101026 1100.036005064872 1099.84290839805 1099.80437010102 1097.508425070265 409.2883034089747 1097.214756040844 292.9999126463742
1178 0.005 5.89 20 1042.95978949262 1000.72444810636 1001.323851419015 1100.02549694967 1099.831488810967 1099.798421397709 1097.499762128683 409.3232457518215 1097.20549659827 292.9999125602743
1179 0.005 5.895 20 1042.963919445365 1000.726063018424 1001.325460589125 1100.030229252845 1099.836309404929 1099.797637310844 1097.503147411878 409.3581244223968 1097.211876994918 292.9999125543605
1180 0.005 5.9 20 1042.966542508609 1000.727706614031 1001.327088021336 1100.034103027035 1099.841135884214 1099.801683583068 1097.50714136334 409.3928905862954 1097.210871916563 292.9999125583377
1181 0.005 5.905 20 1042.965264022887 1000.729321755807 1001.328708215293 1100.030894919515 1099.837510651731 1099.802146901854 1097.503658803477 409.4275233710794 1097.209020691527 292.99991250347
1182 0.005 5.91 20 1042.968709459577 1000.73095579797 1001.330330240321 1100.033713843501 1099.840761543983 1099.803667859541 1097.507373905547 409.462090864301 1097.21310275777 292.9999124786766
1183 0.005 5.915 20 1042.965658728905 1000.732542010866 1001.331922323314 1100.027615697876 1099.832822523842 1099.796621435759 1097.504066389283 409.4968029924967 1097.207810701089 292.9999124736206
1184 0.005 5.92 20 1042.969773623219 1000.734159517103 1001.333526177766 1100.032562910467 1099.83906951369 1099.800780366559 1097.508396910036 409.5314024819941 1097.210696193576 292.9999124821667
1185 0.005 5.925 20 1042.97462268438 1000.735826065507 1001.335170483326 1100.03904642981 1099.847050989182 1099.807565334343 1097.515345350145 409.5658691155749 1097.215870606317 292.9999123959939
1186 0.005 5.93 20 1042.97167298222 1000.737436582358 1001.336787479445 1100.032583531584 1099.839180245478 1099.801773014842 1097.506591863764 409.6003036731562 1097.210814529195 292.9999124421332
1187 0.005 5.935 20 1042.972781427743 1000.739048437556 1001.338393761073 1100.03195503081 1099.838802504571 1099.800360983053 1097.510465203824 409.6345674096032 1097.209071926576 292.9999124589319
1188 0.005 5.94 20 1042.97884617797 1000.740719159618 1001.340045082902 1100.042530319839 1099.851120150159 1099.813883212114 1097.514228659848 409.6687913035666 1097.218909678669 292.9999124136299
1189 0.005 5.945 20 1042.975640845456 1000.742336685174 1001.341666487172 1100.035787895716 1099.842791818128 1099.805256732434 1097.508475748484 409.7030478999015 1097.211834983062 292.9999124008751
1190 0.005 5.95 20 1042.975872711253 1000.743932373717 1001.343264171785 1100.031626540223 1099.838404561056 1099.801511527966 1097.50619549098 409.7371509562734 1097.211093428073 292.9999122478525
1191 0.005 5.955 20 1042.974947088797 1000.745488249128 1001.344825518903 1100.028594517034 1099.834430691702 1099.797334063199 1097.502531825634 409.7712364858172 1097.209621156639 292.9999123530159
1192 0.005 5.96 20 1042.978372459136 1000.747085749553 1001.346408721614 1100.033172829275 1099.84057076627 1099.800506611823 1097.50698691151 409.8051669442938 1097.212370508215 292.9999123614988
1193 0.005 5.965 20 1042.980125426392 1000.748693569514 1001.348007177687 1100.035609270238 1099.842504420881 1099.806915516834 1097.510825581377 409.8392586009336 1097.213229450569 292.999912330846
1194 0.005 5.97 20 1042.983720669079 1000.750325445148 1001.349626071555 1100.039473912851 1099.847740524999 1099.809946176585 1097.512260470913 409.8731175205161 1097.217614624168 292.9999123004545
1195 0.005 5.975000000000001 20 1042.975283272282 1000.751837525104 1001.351164108952 1100.023650254465 1099.82833304474 1099.792482885034 1097.499760685909 409.9069919122934 1097.204700210958 292.9999122517563
1196 0.005 5.98 20 1042.98260765192 1000.753422375776 1001.352730986412 1100.035787023233 1099.842328211248 1099.804523616472 1097.509575735062 409.940706252982 1097.213824967266 292.9999121599331
1197 0.005 5.985 20 1042.97950330106 1000.754942439565 1001.354256818291 1100.023556164995 1099.829531829574 1099.788913584387 1097.499339911635 409.9741642412367 1097.205968612881 292.9999122101893
1198 0.005 5.99 20 1042.984661916895 1000.756513511137 1001.355809522497 1100.035807695452 1099.842391458006 1099.800620949594 1097.508893038093 410.00780369036 1097.212798443544 292.9999122219081
1199 0.005 5.995 20 1042.986263710467 1000.758106418951 1001.357394060857 1100.036821292303 1099.844782901537 1099.810214226389 1097.511611232006 410.0414189251877 1097.215648131355 292.9999121476916
1200 0.005 6 20 1042.980523678423 1000.759592865235 1001.358904306355 1100.024840185557 1099.829329843852 1099.795633141098 1097.497159555588 410.0749827551241 1097.20576447435 292.9999121162373
1201 0.005 6.005 20 1042.985919298019 1000.761125828535 1001.360426251622 1100.033376750853 1099.839844682272 1099.800351985257 1097.504955119526 410.1083099315595 1097.213486009544 292.9999120676232
1202 0.005 6.01 20 1042.986599286756 1000.762647690375 1001.361945698848 1100.031494473736 1099.83744051798 1099.797957746822 1097.505098249352 410.1416873469911 1097.212306651034 292.9999119775216
1203 0.005 6.015000000000001 20 1042.986424716891 1000.764158602631 1001.363457397368 1100.028737462435 1099.835080536541 1099.79825194774 1097.502108718016 410.1750547823074 1097.210290464976 292.9999119443154
1204 0.005 6.02 20 1042.986263137117 1000.765652441691 1001.364951379299 1100.028495881685 1099.834091107899 1099.798801797815 1097.502882132699 410.2083333675174 1097.209940950823 292.9999120040048
1205 0.005 6.025 20 1042.992095766109 1000.767217150453 1001.366492550784 1100.037242001785 1099.844953402414 1099.810302990967 1097.513145858075 410.241529175019 1097.215949152816 292.9999119406451
1206 0.005 6.03 20 1042.990988008435 1000.768745747489 1001.368017863926 1100.032190576292 1099.839092577228 1099.800768337128 1097.509841819225 410.2747282146046 1097.211237330154 292.9999120555874
1207 0.005 6.035 20 1042.992874897497 1000.770286658492 1001.369547329103 1100.03502239323 1099.842268056981 1099.804124702892 1097.512561387116 410.3077918682912 1097.212900525702 292.9999120333216
1208 0.005 6.04 20 1042.989691273394 1000.771766094192 1001.371037964711 1100.026960984266 1099.832634740924 1099.796493006533 1097.504183483441 410.3408490435598 1097.208552335998 292.9999118935297
1209 0.005 6.045 20 1042.99006209288 1000.77322843913 1001.372503557939 1100.026515493088 1099.831197605427 1099.794106901751 1097.50117598467 410.3738234637073 1097.207129380119 292.9999118073418
1210 0.005 6.05 20 1042.991037422459 1000.774682791017 1001.373954680625 1100.025521450239 1099.831024143321 1099.793920294346 1097.500974371449 410.40672909591 1097.208342151426 292.9999119237847
1211 0.005 6.055 20 1042.993441221485 1000.776150814993 1001.375420980046 1100.029854879644 1099.836159276776 1099.798997860218 1097.501796163819 410.4396095587665 1097.210892116544 292.99991180643
1212 0.005 6.06 20 1042.995550784763 1000.777628763421 1001.376887839523 1100.031763715096 1099.837994558894 1099.799704238206 1097.504887790243 410.4724395048653 1097.210171391451 292.9999118838538
1213 0.005 6.065 20 1042.992412076551 1000.779066917279 1001.378336383614 1100.02586639664 1099.831111838505 1099.797538947333 1097.499759280561 410.5051648476106 1097.206826709633 292.9999118306287
1214 0.005 6.07 20 1043.000270470505 1000.780589245465 1001.379833049608 1100.037377041703 1099.84520202524 1099.811534539379 1097.512772590382 410.5378789137914 1097.216691429687 292.999911838278
1215 0.005 6.075 20 1042.997514627022 1000.782042989356 1001.381295320298 1100.030394408961 1099.836631967884 1099.799457621559 1097.502272685534 410.5705271516272 1097.211524440988 292.9999117866914
1216 0.005 6.08 20 1042.999191644085 1000.783509886978 1001.382752938176 1100.032090006611 1099.839554841263 1099.799082350836 1097.506528461293 410.603073079285 1097.210437917295 292.9999118431592
1217 0.005 6.085 20 1043.001477102862 1000.785003504661 1001.384233725912 1100.034891601128 1099.841920609809 1099.80269620133 1097.511722337308 410.6355580635308 1097.212214751743 292.9999118449782
1218 0.005 6.09 20 1043.000045003911 1000.7864600365 1001.385696332701 1100.03069467077 1099.837176059664 1099.801385639481 1097.504149753415 410.6679713786656 1097.209409277983 292.9999117777351
1219 0.005 6.095 20 1043.004867143392 1000.787966981709 1001.387184435808 1100.038658878967 1099.846701959148 1099.809151221181 1097.511374719214 410.7003845393208 1097.21682161894 292.9999118048617
1220 0.005 6.100000000000001 20 1043.00508788911 1000.789464426055 1001.388674432177 1100.036316776286 1099.843689838019 1099.807402455124 1097.511192645501 410.7327453990714 1097.214730987921 292.999911808643
1221 0.005 6.105 20 1043.007698654811 1000.790976408071 1001.390174625461 1100.037576597163 1099.845960320465 1099.806001273853 1097.510800654143 410.7650057639649 1097.215911558288 292.9999117972509
1222 0.005 6.11 20 1042.998978970801 1000.792365918713 1001.391591219579 1100.021277237596 1099.82590294175 1099.791553954565 1097.500016649898 410.7972502664263 1097.204416275039 292.9999117125683
1223 0.005 6.115 20 1043.002268651506 1000.793765383598 1001.392986881663 1100.025411506594 1099.830961540104 1099.795268384421 1097.50053396604 410.8293645408211 1097.208737554566 292.9999117139489
1224 0.005 6.12 20 1043.008545550909 1000.79523617894 1001.394437652132 1100.037378998788 1099.844651392733 1099.808128936684 1097.508549880745 410.8614287618217 1097.215182578444 292.9999116410366
1225 0.005 6.125 20 1043.00551911007 1000.796651378378 1001.395855821129 1100.02752690081 1099.833302129784 1099.795205804017 1097.502006831332 410.8934357341061 1097.208365938566 292.9999116687078
1226 0.005 6.13 20 1043.008063083063 1000.798075880232 1001.397274002734 1100.028735571061 1099.834821332551 1099.793295182086 1097.502905555808 410.9254087845994 1097.211483086231 292.9999116033063
1227 0.005 6.135 20 1043.005390482249 1000.799461219971 1001.398669988116 1100.0227226395 1099.828826070295 1099.791900370029 1097.497327089311 410.9573422689684 1097.206195788536 292.9999116043652
1228 0.005 6.140000000000001 20 1043.007634102261 1000.800863100226 1001.400064956665 1100.028767842357 1099.834678599835 1099.797644046542 1097.503330611914 410.9892386707639 1097.209089549401 292.9999115637294
1229 0.005 6.145 20 1043.01405468557 1000.802336582423 1001.4015120593 1100.04006880278 1099.847447298662 1099.807698977383 1097.512861640132 411.0210544593837 1097.215877603499 292.9999116129321
1230 0.005 6.15 20 1043.012554515962 1000.803771220427 1001.402946356488 1100.033793341676 1099.840721951104 1099.802184430346 1097.506919370583 411.0527730845734 1097.211730806951 292.9999116383714
1231 0.005 6.155 20 1043.013433236259 1000.805201506544 1001.404371104211 1100.035274340971 1099.841693598144 1099.80108386841 1097.50782617252 411.084431324729 1097.212006538904 292.9999115932825
1232 0.005 6.16 20 1043.017345056815 1000.806676505406 1001.405832517431 1100.0399686235 1099.848342428007 1099.810534708237 1097.512446620149 411.1161505902231 1097.21761149394 292.9999114719492
1233 0.005 6.165 20 1043.010692379066 1000.808040341553 1001.407219425784 1100.025098975724 1099.829831422707 1099.79267291715 1097.499709440869 411.1476854496353 1097.206222853969 292.9999114770902
1234 0.005 6.17 20 1043.009875863966 1000.809380374806 1001.408567279103 1100.022887616233 1099.826588869709 1099.791169573398 1097.498535660064 411.1791298726831 1097.204933100159 292.9999114536035
1235 0.005 6.175 20 1043.015107483322 1000.810760038222 1001.409931612474 1100.028653431346 1099.834469184775 1099.794062607628 1097.501601243351 411.2105997593894 1097.211562210677 292.9999114417879
1236 0.005 6.18 20 1043.018930742102 1000.812198923948 1001.411350583181 1100.036801245675 1099.844305902529 1099.810562026487 1097.512565392781 411.2420287096249 1097.215693794428 292.9999114015918
1237 0.005 6.185 20 1043.019540833793 1000.813637659469 1001.412779344703 1100.037039159763 1099.844701565712 1099.810760660645 1097.513058231764 411.2734134654987 1097.215951441201 292.9999113789395
1238 0.005 6.19 20 1043.019448964619 1000.815055205171 1001.414191678428 1100.034169025319 1099.841543034019 1099.80286221155 1097.512078020626 411.3047067360525 1097.211496753357 292.9999113829667
1239 0.005 6.195 20 1043.021930655358 1000.816492190647 1001.415619695861 1100.037459499011 1099.845321049944 1099.810755649018 1097.513224823817 411.335896817265 1097.215510555363 292.9999113530509
1240 0.005 6.2 20 1043.021649276389 1000.817919207437 1001.417041747926 1100.036332655911 1099.843921064934 1099.810283552953 1097.512825666902 411.3670847071406 1097.215272679224 292.9999113497797
1241 0.005 6.205 20 1043.021296317428 1000.819309243969 1001.418431626369 1100.032939690153 1099.838997188614 1099.800097765724 1097.506449123476 411.3981935654816 1097.210889114475 292.9999113839841
1242 0.005 6.21 20 1043.023972588453 1000.820730941761 1001.419844420471 1100.035433406361 1099.843121394177 1099.808371234368 1097.511657455 411.429240568107 1097.214755745887 292.9999113184785
1243 0.005 6.215 20 1043.018698986842 1000.822060400681 1001.421191436816 1100.026020334158 1099.830188514651 1099.793437227646 1097.50048111977 411.4602866411127 1097.206638249802 292.9999112576558
1244 0.005 6.22 20 1043.017898843468 1000.823368637057 1001.422508501419 1100.022875783683 1099.827495766331 1099.791807429506 1097.498492664337 411.4912367713191 1097.203524288564 292.9999112400699
1245 0.005 6.225000000000001 20 1043.025153816684 1000.824732452574 1001.4238496205 1100.031723567561 1099.837679394413 1099.796297446125 1097.506199782873 411.5221454685966 1097.210665066839 292.9999112500608
1246 0.005 6.23 20 1043.026071195042 1000.826103505565 1001.425210828323 1100.033249955882 1099.839550766587 1099.797448138068 1097.507530080793 411.5530194228802 1097.211468913031 292.9999113739303
1247 0.005 6.235 20 1043.026757520926 1000.827485203337 1001.426587074391 1100.034294792558 1099.840842767627 1099.803169113224 1097.510953253722 411.5837903882769 1097.212851376767 292.9999113277852
1248 0.005 6.24 20 1043.027608352728 1000.828862209059 1001.427960056159 1100.03474100892 1099.842110160363 1099.803989673904 1097.508934058111 411.6144696389607 1097.210540492596 292.9999112853897
1249 0.005 6.245 20 1043.031144001424 1000.830274936041 1001.429360275751 1100.039632138071 1099.84813516576 1099.812793255433 1097.51384165064 411.6452049018505 1097.217282420654 292.9999112024815
1250 0.005 6.25 20 1043.029194422347 1000.831637204128 1001.430724466563 1100.033033919855 1099.839246324482 1099.800179066868 1097.507656313932 411.6759469420148 1097.211193937844 292.9999112526582
1251 0.005 6.255 20 1043.032652888973 1000.833032979678 1001.432110756536 1100.038038338545 1099.84586787389 1099.808407835794 1097.511301796769 411.7064456343652 1097.216082567144 292.9999112349656
1252 0.005 6.26 20 1043.024756825449 1000.834319107108 1001.43342214066 1100.023759725738 1099.828219308747 1099.792612825471 1097.498369641582 411.7368985429073 1097.203954068591 292.9999111217629
1253 0.005 6.265000000000001 20 1043.03016170294 1000.835660528306 1001.434747542191 1100.031766918325 1099.838496545307 1099.800968768159 1097.509409968151 411.7674529971774 1097.209929400523 292.9999111762855
1254 0.005 6.27 20 1043.035698896274 1000.837054906523 1001.436121006322 1100.039660291832 1099.847780862382 1099.812449150622 1097.514113891491 411.7978584855506 1097.218005479706 292.9999111142342
1255 0.005 6.275 20 1043.032956620141 1000.83840127759 1001.437471915804 1100.035032405513 1099.842085584648 1099.804858286856 1097.506735781119 411.8282677357992 1097.212216900745 292.9999110877729
1256 0.005 6.28 20 1043.036226315255 1000.839782583105 1001.438842608047 1100.038844641245 1099.846816151071 1099.811659418992 1097.512930221774 411.8585306580746 1097.216643178672 292.9999110934878
1257 0.005 6.285 20 1043.035710488128 1000.841131299246 1001.44019110886 1100.036056462974 1099.842971061418 1099.804804760899 1097.509295546862 411.8886963109524 1097.21249567471 292.9999111587265
1258 0.005 6.29 20 1043.032038047274 1000.842425365907 1001.441498218573 1100.027923871516 1099.833124177234 1099.797532011746 1097.503260238575 411.91886837128 1097.208542143045 292.9999110679778
1259 0.005 6.295 20 1043.035690613754 1000.843739354476 1001.442805411561 1100.032630006737 1099.838909755364 1099.800408140819 1097.50456547716 411.9489734886271 1097.213940221049 292.9999110232861
1260 0.005 6.3 20 1043.039449810283 1000.845099640773 1001.444149118497 1100.03857863084 1099.846226881702 1099.806503654731 1097.511934009068 411.979090653366 1097.214967803988 292.9999110387802
1261 0.005 6.305 20 1043.035385462103 1000.846385269232 1001.445446630604 1100.028793822532 1099.834860447701 1099.797591466659 1097.503075281799 412.0091951460452 1097.210949018008 292.9999109992064
1262 0.005 6.31 20 1043.037534013251 1000.847679013944 1001.446739932052 1100.031184412075 1099.837364145781 1099.797377142317 1097.504650917655 412.0391202245931 1097.212968745785 292.9999109337262
1263 0.005 6.315 20 1043.040425031942 1000.849004911389 1001.448054009874 1100.03571895316 1099.842734767544 1099.804028595005 1097.508904281262 412.0690587485865 1097.212343931887 292.9999109038711
1264 0.005 6.32 20 1043.039416814676 1000.850305862184 1001.449351439675 1100.030477763158 1099.837605513541 1099.797030592237 1097.50487571825 412.0991355556183 1097.208423505764 292.9999109388106
1265 0.005 6.325 20 1043.041929755467 1000.851613830373 1001.450650184353 1100.034072816536 1099.840492935863 1099.799186135056 1097.508258016868 412.1287796034318 1097.212672332727 292.999910971098
1266 0.005 6.33 20 1043.044299261796 1000.852951839111 1001.451977879561 1100.037304233852 1099.84477901647 1099.808462244903 1097.511592067333 412.1585900347712 1097.215654124525 292.9999109331631
1267 0.005 6.335 20 1043.041416164577 1000.854243752879 1001.453274992674 1100.03085923716 1099.83762270364 1099.80158401708 1097.506777589068 412.1884608207941 1097.21064162137 292.9999109575205
1268 0.005 6.34 20 1043.0443379211 1000.855568665978 1001.45458889439 1100.035383634532 1099.842834411057 1099.808956979352 1097.51192360583 412.2180524037949 1097.214107916112 292.9999108922053
1269 0.005 6.345 20 1043.042333098295 1000.856828699462 1001.455856209912 1100.028211130914 1099.834363394505 1099.795270233231 1097.503283091516 412.2476836681432 1097.209323378043 292.9999109298245
1270 0.005 6.350000000000001 20 1043.04640044718 1000.858149989343 1001.457161561181 1100.036286960831 1099.843930029225 1099.809419751086 1097.511921661339 412.2773594246377 1097.215077006686 292.9999108464289
1271 0.005 6.355 20 1043.045408306358 1000.859425294456 1001.458441051532 1100.032996108923 1099.839231432647 1099.79877438407 1097.505878089385 412.3068013953436 1097.213616303457 292.9999108348165
1272 0.005 6.36 20 1043.048733073573 1000.860749701435 1001.459751095494 1100.037602864735 1099.845379403161 1099.81064444426 1097.513295776468 412.3361581164482 1097.216185783475 292.9999108080582
1273 0.005 6.365 20 1043.040857301753 1000.861952445201 1001.460978181646 1100.020619349968 1099.825331406322 1099.790696493785 1097.500449760559 412.3655844774912 1097.203844454606 292.9999108025659
1274 0.005 6.37 20 1043.049216478141 1000.86323964159 1001.462240401227 1100.036759431392 1099.843842771462 1099.80220033521 1097.509911643276 412.3949287401237 1097.212463485512 292.9999108677466
1275 0.005 6.375 20 1043.049875024027 1000.864537050752 1001.463528048493 1100.035587977047 1099.842828474301 1099.806591342882 1097.510205852304 412.4242433245941 1097.213469654173 292.9999108148645
1276 0.005 6.38 20 1043.046825112371 1000.865775274623 1001.464774515799 1100.029387788573 1099.835377543645 1099.798016536075 1097.503133989217 412.4534927120642 1097.209365542934 292.9999107818841
1277 0.005 6.385 20 1043.048630267563 1000.867027338977 1001.46602353406 1100.030604936171 1099.837366927017 1099.800816623765 1097.505180701779 412.4827325739752 1097.210060441911 292.9999107753465
1278 0.005 6.390000000000001 20 1043.05174904004 1000.868299490225 1001.467286638278 1100.035071919302 1099.841987149284 1099.803950164091 1097.508004605074 412.5119060660874 1097.213013473819 292.9999107424388
1279 0.005 6.395 20 1043.049328834639 1000.869521185966 1001.468514057919 1100.028380453143 1099.834174533551 1099.794808551464 1097.501853798524 412.5410025990987 1097.209816738772 292.9999107410297
1280 0.005 6.4 20 1043.053577891319 1000.870805773003 1001.469783104022 1100.035579143056 1099.84311484747 1099.80907616085 1097.511805325649 412.5700975411643 1097.21450473617 292.9999107027757
1281 0.005 6.405 20 1043.055803820058 1000.872098091345 1001.47106385249 1100.037133238856 1099.844824643989 1099.810099235612 1097.513309042972 412.5991865120865 1097.216448424199 292.9999106715276
1282 0.005 6.41 20 1043.048844467283 1000.873280727244 1001.47226913837 1100.024165695829 1099.828271529483 1099.792132452064 1097.498832549902 412.6281155367591 1097.205698084923 292.9999106374184
1283 0.005 6.415 20 1043.056286287941 1000.874552211402 1001.47351745306 1100.037087335074 1099.844101493054 1099.804585874688 1097.511566096518 412.6569343000694 1097.214000750577 292.9999106445155
1284 0.005 6.42 20 1043.059812955485 1000.875855198223 1001.474804258906 1100.040968379342 1099.848964958441 1099.812143773958 1097.514051985392 412.6857472374249 1097.218559199831 292.9999106294149
1285 0.005 6.425 20 1043.052312546434 1000.877045172876 1001.476019613224 1100.026948150652 1099.831473594635 1099.795605126267 1097.499735765479 412.714574466498 1097.207970421956 292.999910586362
1286 0.005 6.43 20 1043.057214296033 1000.87828775087 1001.47725035008 1100.03439119115 1099.840973904558 1099.802977079043 1097.507781531089 412.7433058245981 1097.213107642441 292.9999105991903
1287 0.005 6.435 20 1043.062376790342 1000.8795852685 1001.478527376624 1100.042489700011 1099.851315616722 1099.814061231984 1097.514550726215 412.7719471117475 1097.219384697303 292.9999105782579
1288 0.005 6.44 20 1043.053092199661 1000.880751382696 1001.479719584188 1100.024624609747 1099.828914211753 1099.793777964506 1097.499421893143 412.8006447679448 1097.204756221666 292.9999105536556
1289 0.005 6.445 20 1043.057845436327 1000.881950160207 1001.48091424207 1100.03139682426 1099.837508567425 1099.798364542822 1097.503579201584 412.8292753256795 1097.212441010602 292.9999105117625
1290 0.005 6.45 20 1043.060130104293 1000.883163015413 1001.482115412187 1100.033891546726 1099.840247768293 1099.800563492654 1097.506378792046 412.8577871851154 1097.211501667718 292.999910575465
1291 0.005 6.455 20 1043.061316681082 1000.884396562765 1001.483341115222 1100.035675190912 1099.843256925166 1099.806338585997 1097.508450377544 412.886313740254 1097.213015164414 292.9999105636946
1292 0.005 6.46 20 1043.062271608461 1000.885623486345 1001.484560721599 1100.035398624441 1099.842139142745 1099.800554784655 1097.510294427098 412.9147163721112 1097.211360048055 292.9999106096253
1293 0.005 6.465 20 1043.063548012423 1000.886849392984 1001.48577997984 1100.034728492286 1099.841434178063 1099.798185420514 1097.509306491544 412.9431311799689 1097.212438760904 292.999910608135
1294 0.005 6.47 20 1043.064299577787 1000.888093927903 1001.48701767666 1100.037138003344 1099.844549114699 1099.808785960277 1097.51205026167 412.9714703389448 1097.214497274914 292.9999105599323
1295 0.005 6.475000000000001 20 1043.064726980427 1000.889335920721 1001.488254720987 1100.036143709083 1099.843747843245 1099.809665261025 1097.512446900285 412.9997538259561 1097.215097122408 292.9999104781641
1296 0.005 6.48 20 1043.065261375138 1000.890554993026 1001.489472669964 1100.035922824478 1099.842949670522 1099.80490970086 1097.508006238773 413.0280059826977 1097.211916641073 292.9999105365316
1297 0.005 6.485 20 1043.063510760812 1000.891734768375 1001.490656092704 1100.030479884544 1099.836247796355 1099.797458724209 1097.504961776187 413.0561259291595 1097.210445221494 292.9999105234164
1298 0.005 6.49 20 1043.067852821307 1000.892961549124 1001.491867658869 1100.03870442981 1099.845725968972 1099.803380892372 1097.511077156683 413.0843485657965 1097.213552908933 292.9999105777489
1299 0.005 6.495 20 1043.067599200135 1000.894172608352 1001.493080134262 1100.035742336137 1099.842574416715 1099.803739324014 1097.507561499903 413.1124866605667 1097.214413042244 292.9999105315645
1300 0.005 6.5 20 1043.061638343185 1000.895300439197 1001.494229613613 1100.022696853734 1099.827837871951 1099.793156577852 1097.50044951542 413.1404847143158 1097.205115321835 292.9999104189068
1301 0.005 6.505 20 1043.062690013136 1000.896430289439 1001.495362860164 1100.02556079698 1099.831350610024 1099.797604210344 1097.499995210234 413.1685128748738 1097.206133457142 292.9999103909176
1302 0.005 6.51 20 1043.067014886666 1000.89759816781 1001.496511798826 1100.030010350738 1099.836558404643 1099.798343111448 1097.508907845036 413.1965294054718 1097.207843548284 292.9999104215464
1303 0.005 6.515000000000001 20 1043.072230536699 1000.898824304897 1001.497714681817 1100.039411240359 1099.847068753622 1099.810638895118 1097.513193182184 413.2243932870156 1097.216858918368 292.9999103976198
1304 0.005 6.52 20 1043.068136465183 1000.899979915228 1001.498879697345 1100.029157214041 1099.835416643002 1099.798386593125 1097.504796153826 413.2522760092089 1097.209558256578 292.999910350678
1305 0.005 6.525 20 1043.067023591792 1000.901108816219 1001.500016628107 1100.024806188007 1099.830417391576 1099.794731947297 1097.503541624657 413.2800701990173 1097.206338688376 292.9999103661376
1306 0.005 6.53 20 1043.066635759136 1000.902225559975 1001.501136778758 1100.02604451448 1099.831794768957 1099.797635689198 1097.500757204956 413.307808741416 1097.20579045743 292.9999103479583
1307 0.005 6.535 20 1043.070966444 1000.903391896497 1001.50228184631 1100.032267261859 1099.838954136896 1099.800188282777 1097.510876782808 413.3355722158327 1097.208930079762 292.9999104708963
1308 0.005 6.54 20 1043.074106021888 1000.904577634263 1001.503455056469 1100.035726407984 1099.842544863684 1099.804041027523 1097.510241995835 413.3631962452217 1097.21380337944 292.999910430323
1309 0.005 6.545 20 1043.074616692221 1000.90575713474 1001.504630405457 1100.036262610882 1099.843420583746 1099.803130719445 1097.509077941041 413.390774198442 1097.214903618332 292.9999104067975
1310 0.005 6.55 20 1043.074400483397 1000.906938438112 1001.505807117834 1100.035937178883 1099.843380745162 1099.80493099746 1097.510191329923 413.4184031733713 1097.21077911592 292.9999104393006
1311 0.005 6.555 20 1043.074145962072 1000.908091455037 1001.50696065941 1100.029704431531 1099.836178218131 1099.79572184208 1097.504735534499 413.4459375134812 1097.209313618948 292.9999103925522
1312 0.005 6.56 20 1043.077242410046 1000.90928430564 1001.508143762697 1100.036936958946 1099.844631600393 1099.811016050115 1097.512512631474 413.4734445933026 1097.215701145959 292.9999103115081
1313 0.005 6.565 20 1043.076331362824 1000.910448851571 1001.509304312295 1100.033646611818 1099.840814797206 1099.802575563642 1097.511416844119 413.5009361061386 1097.211754826353 292.999910369451
1314 0.005 6.57 20 1043.079686831488 1000.911641122695 1001.510484935915 1100.037512256488 1099.845110874156 1099.808373539991 1097.511796074303 413.5282287884469 1097.215665309344 292.9999103403242
1315 0.005 6.575 20 1043.078185585431 1000.912807767607 1001.511649649814 1100.034553051506 1099.84107811861 1099.802144166655 1097.511159920518 413.5555305318719 1097.211183567382 292.9999103391363
1316 0.005 6.58 20 1043.078739368843 1000.913970994077 1001.512809771129 1100.034257815776 1099.84091639185 1099.802224908871 1097.510597245541 413.5828464613506 1097.21161166358 292.9999102579972
1317 0.005 6.585 20 1043.07856698329 1000.915113462879 1001.513954732602 1100.031418402646 1099.838161210415 1099.801147917122 1097.506011720365 413.6099876170597 1097.211459831504 292.9999102664382
1318 0.005 6.59 20 1043.078332676702 1000.916237220731 1001.515081560951 1100.030031276796 1099.836636243755 1099.798296179321 1097.504520682326 413.6372370330618 1097.210825614233 292.9999102907071
1319 0.005 6.595 20 1043.07940927237 1000.917379037937 1001.516215207129 1100.032347822595 1099.839133675061 1099.800888421786 1097.509950231384 413.6644416566343 1097.210241422853 292.9999101938926
1320 0.005 6.600000000000001 20 1043.082418071534 1000.91853940225 1001.517364543435 1100.035191618695 1099.84228963891 1099.806167127268 1097.510329845921 413.6915518616432 1097.213882147353 292.9999101874587
1321 0.005 6.605 20 1043.085513740806 1000.919731352856 1001.518541830701 1100.040684530877 1099.848836208564 1099.811943959123 1097.51405862878 413.7185434749759 1097.218857396378 292.9999101628119
1322 0.005 6.61 20 1043.086235106839 1000.920925924033 1001.51972845475 1100.041266869173 1099.849300362745 1099.812847979709 1097.514462275658 413.7456307443262 1097.218692665324 292.9999101874946
1323 0.005 6.615 20 1043.08605707219 1000.922109264926 1001.520910171477 1100.038993518625 1099.846835853473 1099.812304505949 1097.514143440587 413.7725779761665 1097.216633585188 292.9999101380804
1324 0.005 6.62 20 1043.088150984568 1000.923299469849 1001.522094518138 1100.042167007451 1099.850323928657 1099.811031679077 1097.513025944811 413.7994519978889 1097.218325173566 292.9999102435806
1325 0.005 6.625 20 1043.085953752644 1000.924449771462 1001.523249770788 1100.036930590564 1099.843864540162 1099.80555734221 1097.509587866774 413.8262625381874 1097.212964330939 292.9999102104349
1326 0.005 6.63 20 1043.079574503996 1000.92550612645 1001.524331080289 1100.021460911589 1099.826347519679 1099.791261548704 1097.501023478428 413.8530518398277 1097.204050078062 292.9999101274411
1327 0.005 6.635 20 1043.086651698046 1000.926626731483 1001.525430671159 1100.03295047001 1099.839659076285 1099.796535223139 1097.508325003553 413.8798385601214 1097.211217892709 292.9999102940056
1328 0.005 6.640000000000001 20 1043.084414491575 1000.927711397095 1001.526518610644 1100.029218377882 1099.835248944673 1099.797729842208 1097.502956068294 413.9066339784587 1097.209758758049 292.9999102435851
1329 0.005 6.645 20 1043.088554694653 1000.928828394103 1001.527622912287 1100.033208785077 1099.839893323041 1099.796230271873 1097.508282104027 413.9333121529901 1097.210910219785 292.999910258312
1330 0.005 6.65 20 1043.088157244517 1000.929944671087 1001.528736897955 1100.032517124751 1099.83984264138 1099.802009373363 1097.506688817583 413.9599755285494 1097.211686134716 292.999910168677
1331 0.005 6.655 20 1043.089979233951 1000.931067675769 1001.529850561228 1100.035031692842 1099.841532341333 1099.79816687814 1097.509240190064 413.9865187913249 1097.212276709999 292.9999102199496
1332 0.005 6.66 20 1043.091351957826 1000.932192762432 1001.530969576041 1100.035345433828 1099.841773631302 1099.798770831844 1097.509132606245 414.0131158709082 1097.212966462164 292.999910188728
1333 0.005 6.665 20 1043.090537823556 1000.933303101604 1001.532082185965 1100.03469749645 1099.841300304948 1099.800435639923 1097.507016870735 414.0396218590053 1097.211139392087 292.9999102469824
1334 0.005 6.67 20 1043.084938372234 1000.934341811475 1001.533141460132 1100.024838155671 1099.828931036851 1099.793463486528 1097.499500293592 414.0660875661547 1097.204876287748 292.9999100890367
1335 0.005 6.675 20 1043.086809792523 1000.935377249545 1001.534181048668 1100.025963909216 1099.830511031691 1099.794310854957 1097.499077830089 414.092462679656 1097.206575267792 292.9999101174187
1336 0.005 6.68 20 1043.091957759111 1000.93647241445 1001.535255599909 1100.034748337382 1099.841463834179 1099.80280885267 1097.509303630317 414.1187584078594 1097.211681265434 292.99991016227
1337 0.005 6.685 20 1043.088872918984 1000.937513294722 1001.536303141448 1100.026502074618 1099.832680727652 1099.794338709786 1097.503772768335 414.1450599047266 1097.207329854034 292.9999101047721
1338 0.005 6.69 20 1043.091717230645 1000.938572771793 1001.537359271196 1100.031452357058 1099.837426260078 1099.798921316396 1097.503928765175 414.1713156123894 1097.211971605056 292.9999100762484
1339 0.005 6.695 20 1043.097469289944 1000.939703803197 1001.538468057854 1100.041026314061 1099.848967426563 1099.808863025643 1097.512556948993 414.1976335951505 1097.217197559891 292.9999101283363
1340 0.005 6.7 20 1043.090343593448 1000.940728550227 1001.539515320501 1100.026659451665 1099.831058759242 1099.795079904062 1097.499613964013 414.2238915465908 1097.207796766199 292.9999100654121
1341 0.005 6.705 20 1043.096435597948 1000.941833012544 1001.540601682832 1100.036143236399 1099.843795929445 1099.810711585094 1097.512201987344 414.2499367554116 1097.215615142772 292.9999101187039
1342 0.005 6.71 20 1043.098521591155 1000.942953779743 1001.541707755012 1100.03886473486 1099.846557203098 1099.812288614263 1097.514598872701 414.2759862718782 1097.216882301529 292.9999101746426
1343 0.005 6.715 20 1043.09101844801 1000.943959243356 1001.542735741741 1100.022329889248 1099.827374366007 1099.792086484853 1097.501741685744 414.3021106054688 1097.205346162756 292.9999101134422
1344 0.005 6.72 20 1043.095040922265 1000.944993828572 1001.543761794505 1100.029710409804 1099.835826973267 1099.79886280204 1097.503686875481 414.3280688486575 1097.209979262823 292.9999101584751
1345 0.005 6.725000000000001 20 1043.101761708273 1000.946112015411 1001.54485411756 1100.040944418015 1099.84920358799 1099.811735674984 1097.51321103358 414.3539393180553 1097.218769726188 292.9999101630198
1346 0.005 6.73 20 1043.099726726967 1000.947211606109 1001.545949456661 1100.036969997487 1099.844196172195 1099.811250236392 1097.51450493022 414.3800491933305 1097.215163706684 292.999910150623
1347 0.005 6.735 20 1043.101480658887 1000.948309729069 1001.547040907445 1100.036883158497 1099.84440194144 1099.807388981154 1097.510878504205 414.4058781510752 1097.215571602797 292.9999101169595
1348 0.005 6.74 20 1043.101487604955 1000.94940968277 1001.548136575639 1100.037018409227 1099.844592351923 1099.810990708175 1097.514616473176 414.4316322186807 1097.215279172891 292.9999101328127
1349 0.005 6.745 20 1043.098872320096 1000.950461866924 1001.549198161217 1100.03292395711 1099.839832471043 1099.804016941832 1097.50573901601 414.4574142170414 1097.210699086923 292.9999101229054
1350 0.005 6.75 20 1043.102192294263 1000.951529558638 1001.550254388234 1100.0356923679 1099.842093848043 1099.800789201351 1097.508720835461 414.4831361746446 1097.212270387028 292.9999102265343
1351 0.005 6.755 20 1043.100285030621 1000.952570107033 1001.551299361313 1100.030525264216 1099.836588954865 1099.799419380092 1097.50565868025 414.5088683890307 1097.209867475382 292.99991019397
1352 0.005 6.76 20 1043.09937465024 1000.953585802773 1001.55232096389 1100.029059448834 1099.834816682256 1099.799357285144 1097.503186189717 414.534485050131 1097.210350504365 292.999910105657
1353 0.005 6.765000000000001 20 1043.099831542904 1000.954587244166 1001.553323921552 1100.027240348779 1099.833283576261 1099.795234149264 1097.501491466451 414.5600825619232 1097.209559077012 292.9999100830985
1354 0.005 6.77 20 1043.104217113318 1000.955644318707 1001.55436395519 1100.036030267544 1099.843102374167 1099.805295820453 1097.509038163199 414.5856945624043 1097.21214522749 292.9999101124263
1355 0.005 6.775 20 1043.103485751936 1000.956687873315 1001.555400998256 1100.032228296634 1099.839018469626 1099.800028085839 1097.510773748034 414.6113315741838 1097.209383424459 292.9999101432642
1356 0.005 6.78 20 1043.104617708223 1000.957724037024 1001.556434252046 1100.032667243146 1099.840474273037 1099.799994491359 1097.507808321069 414.6367464524806 1097.211682630241 292.9999100788889
1357 0.005 6.785 20 1043.106553025382 1000.958785562402 1001.557485948223 1100.035297269896 1099.842376497163 1099.803122088072 1097.51200056261 414.6622318355543 1097.212761025492 292.9999100993047
1358 0.005 6.79 20 1043.106567109026 1000.959831441098 1001.558527288712 1100.034462232394 1099.840987440551 1099.798946874211 1097.509397976148 414.687640897599 1097.211714031441 292.9999101435954
1359 0.005 6.795 20 1043.106844380468 1000.960877982226 1001.559570579573 1100.033755492969 1099.840356074327 1099.801836296866 1097.510525862815 414.7129615338879 1097.211357985147 292.9999101096794
1360 0.005 6.8 20 1043.108271717045 1000.961916411092 1001.560604423273 1100.033121643729 1099.83956676735 1099.796115692203 1097.508278251004 414.7383438525042 1097.210727917696 292.9999101328856
1361 0.005 6.805 20 1043.108564608387 1000.962976524188 1001.561659591709 1100.03561609123 1099.843189707869 1099.809297387879 1097.511549145596 414.7635398770866 1097.214571681432 292.9999099938494
1362 0.005 6.81 20 1043.109627511853 1000.96403762594 1001.562714421499 1100.036091428562 1099.843659900069 1099.809569057512 1097.512078614559 414.7887338532662 1097.214641633759 292.9999100199889
1363 0.005 6.815 20 1043.111181587981 1000.965102716922 1001.563772072657 1100.036706933303 1099.844302975253 1099.809884364547 1097.513168409173 414.8139025964108 1097.216061515667 292.9999100178868
1364 0.005 6.82 20 1043.105300007212 1000.966081002422 1001.56477024057 1100.026214714587 1099.831832403028 1099.796538990955 1097.501702286684 414.8389966214493 1097.206624229445 292.9999099833017
1365 0.005 6.825 20 1043.113787472888 1000.96715250877 1001.565817318026 1100.039685538597 1099.847907693803 1099.811017847553 1097.512514769462 414.8640721001134 1097.218809898463 292.9999099516851
1366 0.005 6.83 20 1043.109683563832 1000.968162125022 1001.566831878315 1100.03014329211 1099.836595147554 1099.798518137427 1097.507666615561 414.8891032766915 1097.208591581051 292.9999099918347
1367 0.005 6.835 20 1043.108579767569 1000.969137681783 1001.567817433723 1100.02768279627 1099.833260933562 1099.796706717183 1097.500410283486 414.9140850146108 1097.210148615675 292.9999100059472
1368 0.005 6.84 20 1043.10900262992 1000.970102733341 1001.568786308843 1100.026976040607 1099.832350545562 1099.795656739464 1097.499611946326 414.9391265388065 1097.209590388015 292.9999099710391
1369 0.005 6.845 20 1043.112762929725 1000.971107747113 1001.56977732013 1100.033256614003 1099.84132604047 1099.800408936017 1097.506818702567 414.9640865111048 1097.211028495243 292.9999100587424
1370 0.005 6.850000000000001 20 1043.110440529792 1000.972076122085 1001.570752420962 1100.029059571568 1099.834536649912 1099.799047101194 1097.502039467976 414.988978566754 1097.210155112223 292.9999099863552
1371 0.005 6.855 20 1043.109171725939 1000.973016386395 1001.571699885468 1100.024199760902 1099.828900755654 1099.793479525009 1097.501288897129 415.0138433774384 1097.206162093721 292.999909976496
1372 0.005 6.86 20 1043.110768373481 1000.973965056929 1001.572645831493 1100.026566530069 1099.831929435587 1099.796007774024 1097.501898578646 415.0386523362385 1097.20769370417 292.9999099715766
1373 0.005 6.865 20 1043.114033974892 1000.97495011624 1001.57361465854 1100.03275754138 1099.840383676162 1099.800160763908 1097.507207042855 415.0634043003662 1097.210952291338 292.9999100307875
1374 0.005 6.87 20 1043.112450191327 1000.975911953399 1001.574579523555 1100.028362789356 1099.834218593875 1099.797246568995 1097.50364456828 415.0880583506288 1097.207290316884 292.9999099831802
1375 0.005 6.875 20 1043.114566040585 1000.976876571372 1001.575536106564 1100.027781343661 1099.833150035773 1099.792822695151 1097.502957885415 415.1127961633002 1097.208687056775 292.9999100288384
1376 0.005 6.88 20 1043.117510274401 1000.977887452139 1001.576532473577 1100.035469361435 1099.842965072751 1099.806894081017 1097.510148897924 415.1374185977951 1097.214147215187 292.9999100259754
1377 0.005 6.885 20 1043.11677559628 1000.978863773167 1001.577512752022 1100.032966894584 1099.839086902245 1099.79996430302 1097.505070582239 415.1620723066811 1097.213484768012 292.9999099915089
1378 0.005 6.890000000000001 20 1043.122838008731 1000.979917090549 1001.578544767859 1100.043220059799 1099.851953863446 1099.814904607638 1097.514267974083 415.1868362777039 1097.219770839859 292.999910029523
1379 0.005 6.895 20 1043.118889848821 1000.980907613113 1001.579540279766 1100.033194624115 1099.839853752383 1099.800906042066 1097.507006319516 415.2113800149599 1097.211820249542 292.9999100424376
1380 0.005 6.9 20 1043.122223132279 1000.981937621052 1001.580559658791 1100.039658142053 1099.847563859605 1099.809927424144 1097.51199493559 415.2357539596501 1097.21671147476 292.9999099823225
1381 0.005 6.905 20 1043.120793953861 1000.982942787652 1001.581562512624 1100.034260805635 1099.84159835537 1099.803066013353 1097.51236653519 415.2601912704818 1097.211716135419 292.9999099952376
1382 0.005 6.91 20 1043.121786811106 1000.983952335077 1001.582566442243 1100.035677999554 1099.842823851207 1099.806644890335 1097.510900365869 415.2845968222085 1097.214268742361 292.999910009408
1383 0.005 6.915 20 1043.122184399958 1000.984958204978 1001.583567956576 1100.035744074558 1099.842974709501 1099.807005671084 1097.510668086652 415.3089146619265 1097.214005446212 292.9999100411136
1384 0.005 6.92 20 1043.123681019135 1000.985975873731 1001.584579353306 1100.037160994279 1099.844997078887 1099.810972988063 1097.513106631812 415.3332104222252 1097.215437075002 292.9999100003284
1385 0.005 6.925 20 1043.124232591996 1000.986987440856 1001.585583015177 1100.038019376717 1099.844934911132 1099.805722046376 1097.513583238576 415.3575257924091 1097.215116380773 292.9999100321043
1386 0.005 6.93 20 1043.120759569753 1000.987946784276 1001.586552048067 1100.029650729974 1099.835678932589 1099.798739347935 1097.508409525521 415.3817522387153 1097.20948872286 292.9999099968938
1387 0.005 6.935 20 1043.118864383891 1000.988868669949 1001.587486912376 1100.026533685798 1099.832819975714 1099.799879637305 1097.501022476648 415.4059101942864 1097.206548435473 292.9999099095479
1388 0.005 6.94 20 1043.121189154112 1000.989810033721 1001.588421147453 1100.028501487446 1099.834790661749 1099.798125809522 1097.506474516866 415.4301374520911 1097.209030148216 292.9999099535476
1389 0.005 6.945 20 1043.121749978078 1000.990737822828 1001.589347264969 1100.028563814327 1099.834848417539 1099.79727790092 1097.502290391398 415.4542218840422 1097.208943924132 292.9999099261678
1390 0.005 6.95 20 1043.12283890687 1000.991656097856 1001.590264713048 1100.026875649705 1099.832601533007 1099.793395259835 1097.500321334414 415.4782672358182 1097.210064545373 292.9999099546888
1391 0.005 6.955 20 1043.121875370017 1000.992564042282 1001.591177687648 1100.027489890333 1099.832585267282 1099.796931778691 1097.500392070864 415.5022638984867 1097.209080837024 292.9999098958993
1392 0.005 6.96 20 1043.12679166355 1000.993518127084 1001.592111562087 1100.03370943271 1099.839971090855 1099.798870146652 1097.508211807302 415.5263021996649 1097.212328694671 292.9999100169964
1393 0.005 6.965 20 1043.128325478829 1000.994500063018 1001.593082513871 1100.03596989338 1099.843195217089 1099.807605379455 1097.511060635427 415.5502722346877 1097.213485952835 292.9999099348928
1394 0.005 6.97 20 1043.126214055006 1000.99543309827 1001.594019302028 1100.030552950222 1099.836460893137 1099.796352792011 1097.505462579687 415.5740987182731 1097.210467980748 292.9999099592924
1395 0.005 6.975000000000001 20 1043.131357073104 1000.996437359654 1001.595005843115 1100.039953599393 1099.847846943264 1099.812342894861 1097.514562418625 415.5979395308979 1097.218420464722 292.9999099492326
1396 0.005 6.98 20 1043.125010015646 1000.997340450549 1001.595930923329 1100.027663348804 1099.832663253585 1099.796930826957 1097.499953857438 415.6218349490094 1097.208566286435 292.9999099009462
1397 0.005 6.985 20 1043.12616432364 1000.998261065959 1001.596848448354 1100.029194842552 1099.834816802445 1099.798578306655 1097.505389664533 415.6456380560827 1097.209094252202 292.9999098413725
1398 0.005 6.99 20 1043.125273594909 1000.999153771788 1001.59774524339 1100.026350126244 1099.831501540023 1099.795988465707 1097.501437186857 415.6693545303268 1097.207257691756 292.9999098407891
1399 0.005 6.995 20 1043.130667666821 1001.000101562516 1001.598673842791 1100.034477657442 1099.841052522514 1099.802442589913 1097.508790603351 415.6931343656291 1097.21167814913 292.9999098780763
1400 0.005 7 20 1043.131479592866 1001.001046215835 1001.599608215796 1100.034501607099 1099.840688342716 1099.799641926908 1097.508569832574 415.7167746923339 1097.212376790372 292.9999099685665
1401 0.005 7.005 20 1043.129964737521 1001.001972141058 1001.60053638836 1100.030121451681 1099.836407823627 1099.798497432727 1097.504942716621 415.7404386584108 1097.209619601285 292.9999099506346
1402 0.005 7.01 20 1043.134903870246 1001.002945109067 1001.601495094097 1100.036999629397 1099.844761809414 1099.807289038316 1097.510568668052 415.7640229524121 1097.216219112932 292.999909824265
1403 0.005 7.015000000000001 20 1043.131866488983 1001.003863531622 1001.602423756641 1100.032248195339 1099.838344270022 1099.798956693578 1097.504640717121 415.7876169252829 1097.213541457544 292.9999098606439
1404 0.005 7.02 20 1043.133268335203 1001.00480742041 1001.603360475001 1100.033696714905 1099.840670930808 1099.802464439048 1097.510281109079 415.8111307362242 1097.212314217899 292.999909888068
1405 0.005 7.025 20 1043.132869753887 1001.005720347586 1001.604276725725 1100.03085765982 1099.836696402152 1099.796621777917 1097.505456680954 415.8345638996438 1097.2120092098 292.9999098802231
1406 0.005 7.03 20 1043.131511064376 1001.006612974235 1001.605171571193 1100.029040948496 1099.835016883374 1099.798303735897 1097.50267257616 415.8580372902179 1097.209947130825 292.9999097965244
1407 0.005 7.035 20 1043.135568393978 1001.007558164632 1001.606100373526 1100.035187344224 1099.842263839638 1099.803121269261 1097.5119751857 415.8815164677328 1097.212492227406 292.9999098195165
1408 0.005 7.04 20 1043.135249276418 1001.008484720188 1001.607023291412 1100.03316464063 1099.839936230994 1099.800923260727 1097.506460595794 415.9048314441551 1097.210973936153 292.9999099093777
1409 0.005 7.045 20 1043.136278289124 1001.009414166395 1001.607945702347 1100.03540975553 1099.841811823546 1099.801080041821 1097.508121903607 415.9281539574138 1097.211869617175 292.9999099698828
1410 0.005 7.05 20 1043.13700359269 1001.010354886327 1001.608881917877 1100.035061871142 1099.842062889635 1099.806271451935 1097.510197169064 415.9515313516636 1097.213601247892 292.9999099429369
1411 0.005 7.055 20 1043.139366546427 1001.011317847701 1001.609834842022 1100.038018229905 1099.8459005149 1099.81134512041 1097.513750566583 415.9747052117903 1097.216371438329 292.9999098965038
1412 0.005 7.06 20 1043.137070370985 1001.012242198235 1001.610758341604 1100.032757665664 1099.839270421817 1099.800098830364 1097.51146406909 415.9978946388659 1097.209597881814 292.9999099551857
1413 0.005 7.065 20 1043.141472073389 1001.013215545706 1001.611718231582 1100.040396227548 1099.848599945617 1099.811904867996 1097.513015152084 416.0210292245026 1097.219228666707 292.9999098929959
1414 0.005 7.07 20 1043.136003283815 1001.014096001645 1001.612617391221 1100.028039142037 1099.832973445557 1099.794948497401 1097.503125821447 416.0442248347917 1097.209243406822 292.9999097941708
1415 0.005 7.075 20 1043.14021475683 1001.01502196664 1001.613529754799 1100.035649192371 1099.842857738351 1099.801165112149 1097.509491804849 416.0672810248901 1097.213101739756 292.9999098877405
1416 0.005 7.08 20 1043.143175705999 1001.015989464329 1001.614482247688 1100.039455562674 1099.847342294342 1099.809689524188 1097.513263250148 416.0902888272695 1097.217684252846 292.9999098802934
1417 0.005 7.085 20 1043.135220820905 1001.016836457859 1001.615356204414 1100.023332374291 1099.8277494293 1099.791393787826 1097.499789022183 416.1133003439086 1097.204381502966 292.9999098243534
1418 0.005 7.09 20 1043.134349402194 1001.017662056402 1001.616191410929 1100.020420338563 1099.825111501174 1099.79062644539 1097.50001757547 416.1362788012433 1097.20357799027 292.9999097685309
1419 0.005 7.095 20 1043.142032878259 1001.018567908009 1001.617073812406 1100.035353683541 1099.842284250005 1099.803470868418 1097.507769069258 416.1592175053466 1097.214819668417 292.9999098333738
1420 0.005 7.100000000000001 20 1043.140864415218 1001.019455660288 1001.617957592512 1100.030751202771 1099.8366986052 1099.799507981083 1097.506199403794 416.1820869642345 1097.209886340874 292.9999097246858
1421 0.005 7.105 20 1043.141979948139 1001.020341262384 1001.618838635718 1100.029714424619 1099.83568626255 1099.793813631319 1097.503510062566 416.2049750868681 1097.212448943479 292.9999098176426
1422 0.005 7.11 20 1043.141557957952 1001.021218787007 1001.619715550981 1100.029984256202 1099.836085258932 1099.795441095436 1097.504983062191 416.2278059757992 1097.210531259327 292.9999098997533
1423 0.005 7.115 20 1043.143741835026 1001.022119749464 1001.620607361335 1100.033820994433 1099.839915089754 1099.800698189611 1097.50782444977 416.2506621516494 1097.211648368245 292.9999099111651
1424 0.005 7.12 20 1043.143358060237 1001.023012617372 1001.621494962491 1100.031221893739 1099.836800798277 1099.795801802986 1097.506167717112 416.2734689302706 1097.20975946171 292.9999099083917
1425 0.005 7.125 20 1043.144002368388 1001.023896086034 1001.622379641656 1100.032436969194 1099.838797324983 1099.799360952744 1097.504088942694 416.2961408215923 1097.213878185505 292.9999098017026
1426 0.005 7.13 20 1043.141799028124 1001.024743237625 1001.623236833081 1100.026558809268 1099.832864168889 1099.79531453394 1097.501759412735 416.3187404527221 1097.208394838225 292.9999098388524
1427 0.005 7.135 20 1043.139628194798 1001.025559216587 1001.624059739065 1100.023804746164 1099.827634038237 1099.791592779634 1097.499876208107 416.341401869248 1097.204414193008 292.9999097161335
1428 0.005 7.140000000000001 20 1043.146382329213 1001.026453848938 1001.624933392173 1100.03599366398 1099.843098833253 1099.80522731673 1097.508455691763 416.3640520426206 1097.21346974322 292.9999097321802
1429 0.005 7.145 20 1043.148466707049 1001.027371881847 1001.625837260417 1100.036456807987 1099.84400838224 1099.809521328651 1097.512655426076 416.3865758466171 1097.21568529309 292.9999098000993
1430 0.005 7.15 20 1043.146240959668 1001.028244450792 1001.626717213274 1100.032189057923 1099.838338101186 1099.801971525426 1097.505751638439 416.4091588901023 1097.21227979355 292.9999097759278
1431 0.005 7.155 20 1043.148924301563 1001.029145665015 1001.627611006908 1100.037587570459 1099.844689130107 1099.807601222185 1097.508967210834 416.4316464818888 1097.215616303682 292.9999097555562
1432 0.005 7.16 20 1043.148945632754 1001.0300306763 1001.628494406926 1100.034793707998 1099.841610893276 1099.803043864461 1097.50815863485 416.4540705483577 1097.213889413428 292.9999097862657
1433 0.005 7.165 20 1043.148471252618 1001.030898611864 1001.629364155746 1100.032952147862 1099.839972209161 1099.801002402667 1097.50585088316 416.4765179193585 1097.21227269659 292.9999096928202
1434 0.005 7.17 20 1043.148048618365 1001.031754040749 1001.630218568693 1100.031942876646 1099.838161551324 1099.799511446359 1097.505157300005 416.4989500890186 1097.211096533451 292.9999097075232
1435 0.005 7.175 20 1043.150904605002 1001.032633483148 1001.631090541157 1100.034701594276 1099.841580778567 1099.802308356003 1097.508231179734 416.5213753571105 1097.214974141206 292.9999096675165
1436 0.005 7.18 20 1043.153989017901 1001.033558097732 1001.631998675839 1100.041348622075 1099.849570626807 1099.811856387357 1097.513568190488 416.5436421158257 1097.21815200151 292.9999096883005
1437 0.005 7.185 20 1043.146619132758 1001.034373110536 1001.632837914809 1100.025675449054 1099.830732471007 1099.793816614831 1097.500048781963 416.5658676993688 1097.207235353057 292.999909735835
1438 0.005 7.19 20 1043.14977448621 1001.035211677944 1001.633670994195 1100.029927151237 1099.836202042638 1099.797727919108 1097.504135163912 416.5881306584117 1097.210005899105 292.9999097724863
1439 0.005 7.195 20 1043.152603402131 1001.036089586724 1001.634535305573 1100.03604137597 1099.843463184856 1099.806320357759 1097.508935907958 416.6102846251472 1097.213105423636 292.9999097553115
1440 0.005 7.2 20 1043.151079437943 1001.036947212069 1001.635388057691 1100.03129982509 1099.837774574857 1099.799241322871 1097.510055616327 416.6324603219037 1097.208229697728 292.9999097557126
1441 0.005 7.205 20 1043.147945273034 1001.037750130415 1001.636205769958 1100.025228651403 1099.830229798529 1099.796902558538 1097.500720024291 416.6546647991851 1097.205995073096 292.9999096376712
1442 0.005 7.21 20 1043.152835243096 1001.038591611097 1001.637030680645 1100.031243862206 1099.83802621174 1099.797397131078 1097.506623998921 416.6768305921764 1097.211913516097 292.99990978546
1443 0.005 7.215 20 1043.154589222025 1001.039453608785 1001.637879916614 1100.03545800018 1099.842262560803 1099.801075084598 1097.509033022667 416.6988550787916 1097.212975905855 292.9999097908184
1444 0.005 7.22 20 1043.158047779835 1001.040364863513 1001.638776594747 1100.040290725412 1099.84849758717 1099.811523861984 1097.513445603392 416.7208522524776 1097.218177335435 292.9999097532431
1445 0.005 7.225000000000001 20 1043.156109092534 1001.04122633972 1001.639639772112 1100.034050575174 1099.839939174833 1099.797805449586 1097.508375933691 416.7428417559215 1097.21209328826 292.9999097450594
1446 0.005 7.23 20 1043.155953715446 1001.042087181298 1001.640498156618 1100.033524939991 1099.840082963426 1099.796991126754 1097.508690558584 416.7647375451917 1097.212242234142 292.9999097777474
1447 0.005 7.235 20 1043.15711917063 1001.042952573675 1001.641358052217 1100.034456550022 1099.840732445677 1099.798015593907 1097.509293687931 416.7866218881743 1097.21230841876 292.9999098076312
1448 0.005 7.24 20 1043.155068216899 1001.043788160805 1001.642198703471 1100.031057607362 1099.837151094827 1099.798356049821 1097.504736975674 416.8085297128853 1097.210156522354 292.9999097163522
1449 0.005 7.245 20 1043.157787024697 1001.044659937921 1001.643061359835 1100.035679278873 1099.842532912927 1099.806856367806 1097.510601405313 416.8303785068321 1097.213958972979 292.9999096557245
1450 0.005 7.25 20 1043.160996141751 1001.045558428819 1001.643947292702 1100.03963899769 1099.847920296184 1099.810059518505 1097.512548380972 416.852134057407 1097.218147260693 292.9999096876297
1451 0.005 7.255 20 1043.156140695201 1001.046373870641 1001.64478092339 1100.029345367983 1099.835054308156 1099.796404786058 1097.503041891196 416.8738900600712 1097.211232081692 292.9999096485161
1452 0.005 7.26 20 1043.153060359821 1001.047149666094 1001.645571406135 1100.025027387556 1099.829441396816 1099.795263338492 1097.498151291222 416.895655599866 1097.206337448401 292.9999095877092
1453 0.005 7.265000000000001 20 1043.161972537545 1001.048022703772 1001.646418766511 1100.039426898323 1099.846868659542 1099.808303342468 1097.510726446127 416.9173768547423 1097.217042721804 292.9999096658026
1454 0.005 7.27 20 1043.153292526687 1001.048782498028 1001.647200603792 1100.020393589492 1099.824990360795 1099.790471037154 1097.500162004698 416.9390376841743 1097.203355890666 292.9999095978008
1455 0.005 7.275 20 1043.157933354185 1001.049587473546 1001.647990882567 1100.029632756973 1099.835458361195 1099.796262403387 1097.50450652528 416.9606978426891 1097.209545174969 292.9999096915888
1456 0.005 7.28 20 1043.161837665635 1001.050433010461 1001.648818597215 1100.035655432612 1099.842226131583 1099.800673638747 1097.508915067464 416.9823373582691 1097.212658580942 292.9999096997904
1457 0.005 7.285 20 1043.162992000876 1001.051300004864 1001.64967764069 1100.03597954775 1099.843520648671 1099.809213746989 1097.511961128208 417.0039322140792 1097.215548774881 292.999909663917
1458 0.005 7.29 20 1043.157401027041 1001.052085146106 1001.65048120166 1100.026507214577 1099.832185410723 1099.796656900306 1097.501924620519 417.0254103401181 1097.206770925008 292.9999096234935
1459 0.005 7.295 20 1043.161199333922 1001.052898252908 1001.65128278627 1100.030855357484 1099.837973834996 1099.796863798628 1097.506364338361 417.046851304246 1097.210392896725 292.9999096366998
1460 0.005 7.3 20 1043.165715560819 1001.053772461818 1001.652138876125 1100.039227394354 1099.847351429602 1099.810900732212 1097.512404803535 417.068314667095 1097.217708056117 292.9999096496419
1461 0.005 7.305 20 1043.162314640125 1001.054584635127 1001.652959914617 1100.032346363509 1099.838396285347 1099.798586110432 1097.506211361662 417.089731460263 1097.213481493242 292.9999095943181
1462 0.005 7.31 20 1043.162201964403 1001.055395347529 1001.653772337953 1100.030684397163 1099.837240172512 1099.79891856562 1097.506836873525 417.1111120233625 1097.211272015487 292.9999095816744
1463 0.005 7.315 20 1043.163799228433 1001.056224719997 1001.654594606077 1100.033945231269 1099.840852847554 1099.802909003545 1097.508018661842 417.1324883894716 1097.211972092142 292.999909608642
1464 0.005 7.32 20 1043.16309806455 1001.057032842217 1001.655401182331 1100.029955262134 1099.836229230797 1099.796824173698 1097.503924558566 417.1538534055015 1097.211777246193 292.9999095958242
1465 0.005 7.325 20 1043.169384964497 1001.057918372135 1001.656264740423 1100.042866110976 1099.851479474807 1099.813699407644 1097.514450028434 417.1751490831965 1097.220094777213 292.9999096368965
1466 0.005 7.33 20 1043.167563201803 1001.058768700582 1001.657115685586 1100.037408051439 1099.844678380512 1099.805584860566 1097.511011794571 417.1964510980699 1097.214764080439 292.9999096043301
1467 0.005 7.335 20 1043.164678113553 1001.059571706009 1001.657927787306 1100.031047129636 1099.83696564574 1099.799788122742 1097.505770533049 417.2176264116867 1097.21201773018 292.9999095765183
1468 0.005 7.34 20 1043.160975975981 1001.060317076635 1001.658690093102 1100.022171977135 1099.826974880346 1099.792232293785 1097.499497142406 417.2387276345385 1097.204757384783 292.9999095575243
1469 0.005 7.345 20 1043.164872003738 1001.061105348904 1001.659464153346 1100.028565701148 1099.835014719798 1099.797388079592 1097.507955913121 417.2599519292414 1097.20786343939 292.9999096629355
1470 0.005 7.350000000000001 20 1043.165828076729 1001.061893153229 1001.660242766501 1100.029614999357 1099.836800843415 1099.796128132713 1097.506232347849 417.2810888245281 1097.210838324064 292.9999096113734
1471 0.005 7.355 20 1043.167478356492 1001.062706773198 1001.661047759797 1100.032635588294 1099.839582464597 1099.801322118396 1097.509540374785 417.3022145094204 1097.211064223313 292.9999096419044
1472 0.005 7.36 20 1043.170005176553 1001.063549821679 1001.661878548025 1100.036015151966 1099.843644012498 1099.809167734747 1097.512622016427 417.3232328605131 1097.215528928945 292.9999095925594
1473 0.005 7.365 20 1043.170561266645 1001.064396469251 1001.662717024571 1100.037333280035 1099.84505592577 1099.81013109167 1097.513506165551 417.344273753948 1097.216722600156 292.9999095624814
1474 0.005 7.37 20 1043.169597994603 1001.065218123751 1001.66353756257 1100.033939916098 1099.840874539652 1099.801943436377 1097.511742261599 417.3652384180313 1097.211969990693 292.9999095823633
1475 0.005 7.375 20 1043.171217110092 1001.066038299583 1001.664351142359 1100.034629232164 1099.841231643485 1099.797779848872 1097.50966284837 417.386057713363 1097.21214078839 292.9999096767204
1476 0.005 7.38 20 1043.171025658487 1001.066853323016 1001.665163012722 1100.03383606116 1099.840395970317 1099.797192502302 1097.509035104233 417.4069826066581 1097.212230889818 292.9999096563203
1477 0.005 7.385 20 1043.173495568969 1001.067704690725 1001.666005628954 1100.038589845148 1099.846214710451 1099.809901494313 1097.512815912814 417.4279100578115 1097.216960461033 292.9999096039158
1478 0.005 7.390000000000001 20 1043.170934752359 1001.068513206932 1001.666818159705 1100.032183784638 1099.838839587424 1099.801162699349 1097.51009473134 417.4487307184311 1097.210616352544 292.9999095973304
1479 0.005 7.395 20 1043.166777753773 1001.069258781499 1001.667581361221 1100.025413799689 1099.829627585445 1099.793142977197 1097.50039311761 417.4695377510382 1097.20559829453 292.9999095069081
1480 0.005 7.4 20 1043.172627704103 1001.070073799779 1001.668377639481 1100.033958158055 1099.841409854491 1099.802924606981 1097.512032415479 417.4904279876232 1097.211771064589 292.9999095799093
1481 0.005 7.405 20 1043.176728215403 1001.070927554777 1001.669214734254 1100.03998351792 1099.848162678478 1099.811743621201 1097.513925438268 417.5111383728089 1097.218604907924 292.9999095642581
1482 0.005 7.41 20 1043.170424857558 1001.071685977755 1001.669995473867 1100.02879081369 1099.834520838011 1099.797451675098 1097.501726490979 417.5318314842872 1097.210428676196 292.999909513141
1483 0.005 7.415 20 1043.173122259399 1001.072469409787 1001.670770997538 1100.031900824158 1099.839144163973 1099.798719675789 1097.506998401587 417.552501598227 1097.211866203102 292.9999095658758
1484 0.005 7.42 20 1043.173006508347 1001.073235640046 1001.671540897068 1100.029988318988 1099.835772435762 1099.798621452755 1097.502551926622 417.5731476110529 1097.212147967197 292.9999095307076
1485 0.005 7.425 20 1043.1750173396 1001.074023847498 1001.672322657698 1100.034272639289 1099.841347692964 1099.802593881253 1097.50696100023 417.5937510418798 1097.214921571419 292.9999095337083
1486 0.005 7.43 20 1043.174842947099 1001.074809840552 1001.673104610144 1100.033973184552 1099.842021856033 1099.801190554114 1097.507552621865 417.6143672474985 1097.211279338461 292.999909598484
1487 0.005 7.435 20 1043.176814258143 1001.075617974733 1001.673905279395 1100.03587546912 1099.843442745031 1099.805812722092 1097.508470234211 417.6350451849432 1097.213916885722 292.9999095784449
1488 0.005 7.44 20 1043.178140514495 1001.07644284683 1001.674721971077 1100.037593693078 1099.845546974897 1099.810043012076 1097.512315963845 417.6555079014515 1097.21648449936 292.9999095891017
1489 0.005 7.445 20 1043.175934787989 1001.077229491644 1001.675508783983 1100.032654340652 1099.839396531035 1099.800355504991 1097.511441346616 417.6759656012767 1097.210006758975 292.9999096053393
1490 0.005 7.45 20 1043.180029708592 1001.078052563701 1001.676317713293 1100.035864750044 1099.843796721931 1099.802241410646 1097.510174558256 417.6963625427963 1097.215665223933 292.9999096010394
1491 0.005 7.455 20 1043.172706860988 1001.078775906087 1001.677067013987 1100.025880759976 1099.83028206719 1099.795127152466 1097.498753392087 417.7168013438981 1097.206829587278 292.9999094893557
1492 0.005 7.46 20 1043.173733841299 1001.079503316006 1001.677797074858 1100.025907015078 1099.831038309678 1099.795625505534 1097.502675595216 417.7371986692281 1097.207280773996 292.9999094951796
1493 0.005 7.465 20 1043.178887284415 1001.080282074475 1001.678560135959 1100.034505412531 1099.84149233885 1099.803657458481 1097.507871301439 417.7575445834369 1097.212598757894 292.9999094787695
1494 0.005 7.47 20 1043.175515568025 1001.081010536373 1001.679296984911 1100.026937500343 1099.832832985528 1099.796719186398 1097.503394271103 417.7778559640112 1097.208136878625 292.9999095249232
1495 0.005 7.475000000000001 20 1043.175647291374 1001.081730511288 1001.680018173516 1100.025659771706 1099.831931350806 1099.79351236084 1097.501865417414 417.798133597453 1097.207537002655 292.9999094204896
1496 0.005 7.48 20 1043.174567558243 1001.082430490016 1001.680722777734 1100.023617676277 1099.827461254778 1099.791525271727 1097.499389681543 417.8183856912188 1097.205407596802 292.9999095209425
1497 0.005 7.485 20 1043.177718781771 1001.083158676793 1001.681443842749 1100.030044873847 1099.835884179133 1099.796928185589 1097.503137851455 417.8386416846018 1097.211406813474 292.9999095039902
1498 0.005 7.49 20 1043.175369455503 1001.083857157798 1001.682146758895 1100.025164175745 1099.829228582237 1099.793169044318 1097.500271903286 417.8588262840009 1097.205085091464 292.9999095032642
1499 0.005 7.495 20 1043.17592619986 1001.084550133264 1001.682840081678 1100.024422105679 1099.828389523817 1099.792164262216 1097.499748606665 417.8789544896454 1097.205211185894 292.9999094957292
1500 0.005 7.5 20 1043.181907915734 1001.0853132468 1001.683581348109 1100.035501985002 1099.842394570465 1099.80409713831 1097.508562275549 417.8991030702421 1097.212126086764 292.9999095450799
1501 0.005 7.505 20 1043.182001147086 1001.086064044507 1001.684323276427 1100.03252188891 1099.839020890754 1099.796804973261 1097.507575400676 417.9191924071079 1097.211697429367 292.9999095788435
1502 0.005 7.51 20 1043.183756379207 1001.086848574002 1001.685097743894 1100.036148913455 1099.843072690538 1099.806665846709 1097.512135810587 417.939286626879 1097.213755021304 292.9999095765179
1503 0.005 7.515000000000001 20 1043.181545971173 1001.087586964969 1001.685843351145 1100.030867574626 1099.836729433314 1099.798595378842 1097.503292120441 417.9593002949833 1097.212842561299 292.9999095548544
1504 0.005 7.52 20 1043.180343513645 1001.0883059243 1001.686569518498 1100.028011643264 1099.833711091028 1099.797441627343 1097.502757892166 417.9792935403722 1097.209662984946 292.999909502758
1505 0.005 7.525 20 1043.184579786904 1001.089070723072 1001.687318326781 1100.035045352805 1099.841634454026 1099.802694397527 1097.509319946989 417.999295207823 1097.21182619645 292.9999095602748
1506 0.005 7.53 20 1043.186064732261 1001.089854875353 1001.688091477097 1100.037148273077 1099.844816863837 1099.807240033529 1097.510913470036 418.0192373644568 1097.215584191565 292.9999095577131
1507 0.005 7.535 20 1043.183485149651 1001.090585784254 1001.688826863717 1100.029282707093 1099.835890565422 1099.795270272699 1097.505311194431 418.0391411903346 1097.211274472738 292.9999095864661
1508 0.005 7.54 20 1043.186633570826 1001.091345769522 1001.689576740784 1100.034771999403 1099.841344387396 1099.799469660479 1097.508403017374 418.0590918721351 1097.212872837448 292.9999095592946
1509 0.005 7.545 20 1043.187119911232 1001.092125466395 1001.69034946511 1100.03650611493 1099.8438242679 1099.807603045316 1097.511149838728 418.0789681931059 1097.214637116237 292.9999095275802
1510 0.005 7.55 20 1043.188111828195 1001.092914048101 1001.691129539072 1100.038170895249 1099.84563531595 1099.80849514085 1097.513796451738 418.0987455953766 1097.215402311358 292.9999095507483
1511 0.005 7.555 20 1043.187945219287 1001.093673526537 1001.691887017071 1100.033723030534 1099.840018707135 1099.79688876608 1097.508857424323 418.1185354451476 1097.212148883567 292.9999096330366
1512 0.005 7.56 20 1043.188684273749 1001.094465282747 1001.692673489931 1100.037826901581 1099.845370899096 1099.81184729691 1097.51451622091 418.1383178757987 1097.216800443852 292.999909518697
1513 0.005 7.565 20 1043.189001148584 1001.095253097662 1001.69345610444 1100.037346370568 1099.844968701585 1099.810908314672 1097.51381933011 418.1580030511033 1097.21633946177 292.9999095045687
1514 0.005 7.57 20 1043.189452689835 1001.096024316347 1001.69422493681 1100.03516072922 1099.842514177106 1099.804918460536 1097.509537201721 418.1776473139647 1097.214674628195 292.9999095178659
1515 0.005 7.575 20 1043.191188938385 1001.09681580491 1001.695007449103 1100.037992313999 1099.845622548516 1099.808340321337 1097.512126461032 418.1972669892271 1097.21685736185 292.999909533545
1516 0.005 7.58 20 1043.18987609595 1001.097580370377 1001.695773795108 1100.036409374625 1099.84317636572 1099.804469417024 1097.509985152304 418.2168963984993 1097.213024275527 292.9999095580824
1517 0.005 7.585 20 1043.189971882397 1001.098338444226 1001.696531617273 1100.033997933513 1099.840724214834 1099.802308728129 1097.511377817166 418.2364891417877 1097.212691898299 292.9999095565456
1518 0.005 7.59 20 1043.189629115043 1001.099073455535 1001.69727070407 1100.032969887574 1099.839319812882 1099.801480064969 1097.505234346102 418.256078882468 1097.213714210334 292.9999095636466
1519 0.005 7.595 20 1043.185783519086 1001.099762786448 1001.697974229288 1100.025300452872 1099.830814013938 1099.795154848316 1097.501709787961 418.2756556500362 1097.206539503171 292.9999095057972
1520 0.005 7.600000000000001 20 1043.19041746771 1001.100488969777 1001.698686818014 1100.031779355195 1099.839164757024 1099.798405990758 1097.507180009264 418.2951770977337 1097.212046311385 292.9999095295886
1521 0.005 7.605 20 1043.192308698649 1001.101232662926 1001.699419185664 1100.034281009015 1099.840976643485 1099.797510502605 1097.508981286399 418.3146441006807 1097.211815181221 292.9999095963972
1522 0.005 7.61 20 1043.185883539384 1001.101900152584 1001.700107358049 1100.023509689561 1099.827372420806 1099.791602113704 1097.49900125404 418.334127770965 1097.205222294521 292.9999095458981
1523 0.005 7.615 20 1043.191056044727 1001.102623541843 1001.700816548181 1100.03156535423 1099.838517845772 1099.799850284852 1097.505866877899 418.3535216624526 1097.209651795135 292.9999095890922
1524 0.005 7.62 20 1043.193630233956 1001.103384415556 1001.701564578014 1100.037133829745 1099.844895666469 1099.81100245813 1097.512594193604 418.3728255027074 1097.215752680939 292.9999095455858
1525 0.005 7.625 20 1043.194270138215 1001.104148811353 1001.702320450507 1100.037153587782 1099.844764820439 1099.810602632891 1097.513590963597 418.3922223784066 1097.216055466871 292.9999095155069
1526 0.005 7.63 20 1043.195247106381 1001.104914924697 1001.70308025612 1100.036773290723 1099.844327459445 1099.810067433505 1097.513550513847 418.4115375484528 1097.216092835331 292.9999094914097
1527 0.005 7.635 20 1043.18887163753 1001.105584551513 1001.703771584644 1100.024333579911 1099.829278436449 1099.793248698516 1097.501428058144 418.4307490042192 1097.205222721989 292.9999095013822
1528 0.005 7.640000000000001 20 1043.192374275999 1001.106286958008 1001.704468172413 1100.031038441165 1099.837104653467 1099.800076357205 1097.505619159548 418.4499843670686 1097.21147523025 292.9999095133197
1529 0.005 7.645 20 1043.189227739907 1001.106940988975 1001.70513572598 1100.024674753304 1099.829226813973 1099.79564024158 1097.497533304525 418.4692072419818 1097.205816088156 292.9999093963151
1530 0.005 7.65 20 1043.192772528083 1001.107625680921 1001.705808954458 1100.028594785745 1099.834667841983 1099.795285867522 1097.503826367279 418.48847378536 1097.209590099789 292.9999095498755
1531 0.005 7.655 20 1043.193640425224 1001.108311302495 1001.706487789105 1100.028506407724 1099.834116562098 1099.792336971733 1097.502843597218 418.507662032669 1097.210060555057 292.9999095855546
1532 0.005 7.66 20 1043.196224443239 1001.109023639907 1001.707188691763 1100.031944844695 1099.837914862258 1099.79511382431 1097.507094422801 418.5268005335444 1097.211128375125 292.9999096114797
1533 0.005 7.665 20 1043.197363995485 1001.109749661326 1001.707906019484 1100.034375596124 1099.840943044908 1099.798028225152 1097.509169599416 418.5459023935171 1097.212126004301 292.9999095384201
1534 0.005 7.67 20 1043.195153436704 1001.110448071286 1001.708611510881 1100.030336228014 1099.836634503203 1099.798847977627 1097.503054019414 418.5649450995801 1097.21162308174 292.9999094561036
1535 0.005 7.675 20 1043.193448966586 1001.111112421847 1001.709287265765 1100.0257379077 1099.830829113873 1099.795365705394 1097.501038752059 418.5839423285279 1097.207442004397 292.9999094784033
1536 0.005 7.68 20 1043.192976972987 1001.11176998762 1001.709949565173 1100.026404548674 1099.832419094836 1099.798486014199 1097.500709497403 418.6030704390913 1097.206764582307 292.9999094480785
1537 0.005 7.685 20 1043.193720224248 1001.112421080926 1001.710596574397 1100.025960062235 1099.831582980682 1099.795735785849 1097.501110878298 418.6220740206528 1097.20875243475 292.9999095288993
1538 0.005 7.69 20 1043.196991119998 1001.113100677857 1001.711262904718 1100.029008589771 1099.835907059046 1099.795387078576 1097.505249409507 418.6409752178109 1097.211118879297 292.9999095208487
1539 0.005 7.695 20 1043.198203152964 1001.113790421614 1001.711943894976 1100.030651116713 1099.837501189494 1099.796868475617 1097.506048638535 418.6599059300769 1097.211897398049 292.9999095864972
1540 0.005 7.7 20 1043.201372658709 1001.114539739551 1001.712676915923 1100.038993532782 1099.846785386515 1099.812149434636 1097.514460995117 418.6788412105543 1097.217041657103 292.9999095185207
1541 0.005 7.705 20 1043.196210726135 1001.11519937957 1001.713356984372 1100.027806502284 1099.833702581028 1099.797778800127 1097.500912684883 418.6976888163733 1097.209536297989 292.9999094801465
1542 0.005 7.71 20 1043.193579611725 1001.115822655492 1001.713991041854 1100.020944528969 1099.825706459697 1099.791213390637 1097.500546386243 418.716542199994 1097.204007984454 292.9999094585307
1543 0.005 7.715 20 1043.200407530399 1001.116519343149 1001.714666012706 1100.034603511165 1099.841174254724 1099.804038606818 1097.507101810771 418.7353844796428 1097.215640278006 292.999909485162
1544 0.005 7.72 20 1043.198860071217 1001.117191013311 1001.715335574686 1100.030798959172 1099.836969211974 1099.799282719318 1097.504145131563 418.7541240160628 1097.210547603892 292.9999094958595
1545 0.005 7.725000000000001 20 1043.202776250156 1001.117918210733 1001.716047189126 1100.036599578271 1099.843955623729 1099.807739025572 1097.510619132464 418.7729202821631 1097.214959169002 292.9999095168999
1546 0.005 7.73 20 1043.196692949596 1001.118561444796 1001.716709293455 1100.024949954449 1099.831115662086 1099.79658857342 1097.499468818674 418.7917134734815 1097.205419057816 292.9999093694209
1547 0.005 7.735 20 1043.202591996343 1001.119265391047 1001.717397397156 1100.034461053383 1099.842070089889 1099.805010086652 1097.508036981145 418.8104410689529 1097.213441471992 292.9999094791657
1548 0.005 7.74 20 1043.198485149189 1001.119902060944 1001.718042855887 1100.024917674036 1099.830343240292 1099.794101623342 1097.500438243869 418.829012449541 1097.208160239285 292.9999095010438
1549 0.005 7.745 20 1043.199687687885 1001.120548293161 1001.718686563659 1100.027322023645 1099.833057861371 1099.793842622655 1097.500641215999 418.8476885602438 1097.209598845529 292.99990943803
1550 0.005 7.75 20 1043.201422730716 1001.121212068491 1001.7193447391 1100.029272863863 1099.835722561786 1099.797651538169 1097.504921241429 418.8663087932859 1097.210798953867 292.9999094711851
1551 0.005 7.755 20 1043.20094690184 1001.121856660577 1001.719989398775 1100.027559646425 1099.833434035613 1099.795044716859 1097.501884556705 418.8848458901361 1097.209651184826 292.9999094423505
1552 0.005 7.76 20 1043.206004179359 1001.12258394879 1001.720696872112 1100.040717797931 1099.849089110121 1099.81139407554 1097.510882158831 418.903403315281 1097.216631414065 292.9999094188211
1553 0.005 7.765000000000001 20 1043.206098407778 1001.123312044813 1001.721416446983 1100.037238858837 1099.844937340962 1099.810938470246 1097.513218211745 418.9219861369349 1097.216676463128 292.9999093691246
1554 0.005 7.77 20 1043.206078656655 1001.124019136998 1001.722121981469 1100.034611878145 1099.841698583976 1099.803486274625 1097.509995442945 418.9404993802885 1097.214124167747 292.9999093806686
1555 0.005 7.775 20 1043.20444835164 1001.124691653189 1001.722802776042 1100.032557065647 1099.838821614125 1099.80030021128 1097.504362476374 418.958869624987 1097.214097453139 292.9999094250342
1556 0.005 7.78 20 1043.200048131707 1001.125313289151 1001.723438016932 1100.0222588271 1099.827421832118 1099.79239673055 1097.501575105054 418.9773244390087 1097.20463093027 292.999909447566
1557 0.005 7.785 20 1043.205730726614 1001.125988737767 1001.724094187698 1100.031981351793 1099.837972175696 1099.798916973712 1097.506048799105 418.9957813636735 1097.210935298725 292.9999095207689
1558 0.005 7.79 20 1043.208768682507 1001.126715429273 1001.724802443889 1100.038577688014 1099.846310720721 1099.812052540789 1097.514534614883 419.0140985879078 1097.216944768937 292.9999094872969
1559 0.005 7.795 20 1043.203581633816 1001.127350762036 1001.725456392037 1100.027938937551 1099.832844911865 1099.796879120442 1097.500611318532 419.0324674203876 1097.209237279789 292.9999093786824
1560 0.005 7.8 20 1043.209192668668 1001.128059243761 1001.726146790632 1100.037624367412 1099.845496004927 1099.808313918303 1097.510305670789 419.0507992905661 1097.214917897501 292.999909359429
1561 0.005 7.805000000000001 20 1043.209124483481 1001.128776836102 1001.726856139623 1100.03701426698 1099.844833953965 1099.81094516408 1097.513189748191 419.0690401556582 1097.215581258219 292.999909403469
1562 0.005 7.81 20 1043.206388740518 1001.129430560437 1001.727523297504 1100.030671916973 1099.83701302347 1099.799709185468 1097.502892941962 419.0873268107464 1097.212245259631 292.999909354705
1563 0.005 7.815 20 1043.210389074815 1001.130141874665 1001.728219035038 1100.036544275951 1099.844145420026 1099.810227536545 1097.512414673094 419.1056327174137 1097.215962615786 292.9999093170167
1564 0.005 7.82 20 1043.210277840204 1001.130853561867 1001.728922949985 1100.036717247914 1099.844378162198 1099.81027750208 1097.512934784895 419.1238795323669 1097.216053110767 292.9999094217462
1565 0.005 7.825 20 1043.204227775326 1001.13147101241 1001.729560448537 1100.024608912849 1099.829886271699 1099.794993755306 1097.501212953177 419.1420302245053 1097.206285350918 292.9999093397035
1566 0.005 7.83 20 1043.205408959038 1001.132090458626 1001.730181065778 1100.024422762462 1099.829927998501 1099.794099681508 1097.50296321426 419.1601318062197 1097.207195443187 292.9999094380208
1567 0.005 7.835 20 1043.205714847703 1001.132708895352 1001.730797062018 1100.026921629279 1099.832015261017 1099.796137934841 1097.50185591175 419.1782535430239 1097.20755189169 292.9999094203242
1568 0.005 7.84 20 1043.20371084776 1001.133298270074 1001.731392962349 1100.020771051228 1099.825561113651 1099.790884324039 1097.500525935866 419.1964066632152 1097.203641356436 292.9999093898597
1569 0.005 7.845 20 1043.210390402132 1001.133952969877 1001.732028614887 1100.032490916066 1099.838838532207 1099.801495962728 1097.504674168077 419.214430320364 1097.213910898184 292.9999094426694
1570 0.005 7.850000000000001 20 1043.21189960391 1001.134622674892 1001.732688702578 1100.034662460381 1099.84182560354 1099.802599386674 1097.506267068395 419.2324263986077 1097.215205734269 292.9999094521265
1571 0.005 7.855 20 1043.211178501702 1001.135275824382 1001.733341284991 1100.029335265218 1099.83588055903 1099.794248139513 1097.503205380082 419.2504820578795 1097.21217946051 292.9999093920556
1572 0.005 7.86 20 1043.212397865635 1001.135941719379 1001.733999823713 1100.032448707852 1099.838758468868 1099.796122740447 1097.50736557662 419.2684480672386 1097.210749647902 292.9999094876007
1573 0.005 7.865 20 1043.210626756236 1001.136588251032 1001.734650384698 1100.030407081499 1099.8361865742 1099.799778299401 1097.505162553204 419.2864434869094 1097.211797988558 292.9999094618166
1574 0.005 7.87 20 1043.210091468163 1001.137206663097 1001.735272768194 1100.024646315131 1099.830831519806 1099.789410592138 1097.499258285922 419.3043776206395 1097.2083305301 292.9999093949838
1575 0.005 7.875 20 1043.213855912589 1001.137877342489 1001.735930342523 1100.035199191924 1099.842112039787 1099.804216198079 1097.507933621646 419.3222587640614 1097.21191032657 292.9999093918697
1576 0.005 7.88 20 1043.215257197254 1001.138560322896 1001.736600057697 1100.03717775087 1099.843849265931 1099.801643192037 1097.510821456715 419.3401219922131 1097.213186586478 292.9999095288389
1577 0.005 7.885 20 1043.209188236319 1001.139167806999 1001.737227777689 1100.024407724418 1099.829442750722 1099.794616867704 1097.500333197666 419.3580543776307 1097.206542950607 292.999909439208
1578 0.005 7.890000000000001 20 1043.213439070507 1001.139806122205 1001.737855319198 1100.029174489182 1099.836194788195 1099.795431938773 1097.505626230349 419.3758790433251 1097.210764848679 292.9999094333904
1579 0.005 7.895 20 1043.215538055431 1001.14048347197 1001.738518892608 1100.035492699228 1099.842301205538 1099.804297590693 1097.511725402665 419.393641899482 1097.214072267038 292.9999093481358
1580 0.005 7.9 20 1043.215796249193 1001.141161832244 1001.739188125153 1100.035808806791 1099.842438652385 1099.802606282384 1097.512029988219 419.4114113134387 1097.211854035571 292.999909494609
1581 0.005 7.905 20 1043.216475380017 1001.141829806711 1001.739852193663 1100.034545833949 1099.840838643376 1099.799568635864 1097.508987506918 419.4291521642597 1097.212525755608 292.9999095276257
1582 0.005 7.91 20 1043.213824718026 1001.142462312037 1001.740492859654 1100.029315368154 1099.835308915617 1099.795431363963 1097.504464185802 419.4469250129152 1097.210009734066 292.9999094998151
1583 0.005 7.915 20 1043.220033657339 1001.143177190911 1001.741187559159 1100.041700802637 1099.850330727892 1099.811935679893 1097.513337726546 419.4645555077822 1097.218960873888 292.9999094985566
1584 0.005 7.92 20 1043.215025012861 1001.143804954221 1001.741832901546 1100.030082514325 1099.835680623052 1099.796926055568 1097.503608247633 419.4822105785507 1097.211373437036 292.9999094174415
1585 0.005 7.925 20 1043.214199862781 1001.144423193499 1001.742455510462 1100.028094600951 1099.83391709251 1099.796914550077 1097.501925623436 419.4998878729348 1097.210339707135 292.9999093379425
1586 0.005 7.930000000000001 20 1043.217249037702 1001.14506777829 1001.743087391707 1100.031839532866 1099.837746682407 1099.796326661422 1097.506738538803 419.5174183343072 1097.21152130129 292.9999094634937
1587 0.005 7.935 20 1043.218620925852 1001.145722012842 1001.743734006681 1100.03333925574 1099.839623529246 1099.79749260704 1097.507928051045 419.5350091638919 1097.21172882677 292.999909528484
1588 0.005 7.94 20 1043.217543534787 1001.146378185625 1001.744386655817 1100.032330877017 1099.839095601426 1099.80141889607 1097.510723656558 419.5525975724448 1097.210586077085 292.9999094909339
1589 0.005 7.945 20 1043.212007916314 1001.146949385459 1001.744979614913 1100.019978036985 1099.824600611458 1099.790098580746 1097.500083602099 419.570070036614 1097.202862765678 292.9999093316478
1590 0.005 7.95 20 1043.219735297751 1001.14759827668 1001.745609513454 1100.034646243511 1099.841419574215 1099.802943493826 1097.507294595006 419.5875775412971 1097.214540986102 292.9999094394647
1591 0.005 7.955 20 1043.21750664299 1001.148212809705 1001.746225052045 1100.027217607358 1099.833349326053 1099.792358356123 1097.501806957611 419.6050535258379 1097.209606350617 292.999909448946
1592 0.005 7.96 20 1043.218700337991 1001.148844242531 1001.74685068513 1100.031819378794 1099.839801390521 1099.798175571672 1097.505894340832 419.6225237681619 1097.210770006248 292.9999094889588
1593 0.005 7.965 20 1043.221166178302 1001.149496412518 1001.747492570117 1100.03487197645 1099.841907751173 1099.799966763087 1097.508962667049 419.6399663660006 1097.212670518783 292.9999095374058
1594 0.005 7.97 20 1043.223219366252 1001.15018737627 1001.748171829968 1100.038089229358 1099.846017309237 1099.810003631938 1097.51339937854 419.6573937839572 1097.217340007476 292.999909454953
1595 0.005 7.975000000000001 20 1043.216682977045 1001.150777057258 1001.748784160273 1100.025096804102 1099.830185339835 1099.792391340924 1097.502109246931 419.6747420292223 1097.207419275778 292.9999093897169
1596 0.005 7.98 20 1043.221005118755 1001.151408085261 1001.749402402658 1100.031256491872 1099.838071632178 1099.796743342574 1097.506519430078 419.6920468031408 1097.211313242898 292.9999094874258
1597 0.005 7.985 20 1043.222924582689 1001.152061194218 1001.7500436941 1100.035939741138 1099.842727901083 1099.801482878981 1097.509323327254 419.7093381042404 1097.213653890566 292.9999094834054
1598 0.005 7.99 20 1043.224540150312 1001.152741736096 1001.750714504921 1100.038312427047 1099.845425044974 1099.806092616242 1097.514155187771 419.7266512175336 1097.21631693543 292.9999094739461
1599 0.005 7.995 20 1043.217130982191 1001.153314621572 1001.751315018251 1100.024045056294 1099.828612828922 1099.793517315932 1097.498503746295 419.743865727552 1097.204564445239 292.9999094445284
1600 0.005 8 20 1043.220659030916 1001.153926225269 1001.751921889345 1100.030580738679 1099.836650738926 1099.800815675144 1097.504257481177 419.7610857291591 1097.210427179873 292.9999094005497
1601 0.005 8.005000000000001 20 1043.224220179383 1001.154575617169 1001.752553841415 1100.03446758898 1099.841509574916 1099.80482798588 1097.509965831845 419.7783019396286 1097.21415653972 292.9999094560245
1602 0.005 8.01 20 1043.225100337243 1001.155229930802 1001.753200538866 1100.035136936417 1099.842163964384 1099.806066724989 1097.510276820433 419.795535341051 1097.21422651477 292.9999094628417
1603 0.005 8.015000000000001 20 1043.227980825357 1001.155921144787 1001.753878482335 1100.040834091315 1099.849293216983 1099.811334435625 1097.51328485791 419.8127083838436 1097.219208742041 292.9999094213163
1604 0.005 8.02 20 1043.226142036008 1001.156595343491 1001.754552828837 1100.037666275615 1099.845460139378 1099.8112195593 1097.513041190962 419.8298162226137 1097.216233682116 292.9999093875744
1605 0.005 8.025 20 1043.219692705558 1001.157163905222 1001.755148099527 1100.024581675134 1099.829303544903 1099.794500385192 1097.498444250568 419.8469276947599 1097.205133700984 292.9999094079396
1606 0.005 8.029999999999999 20 1043.225302083809 1001.157795721307 1001.755763834838 1100.034339186835 1099.841165211035 1099.802308428146 1097.50795074387 419.8640429147545 1097.211899940398 292.9999094725198
1607 0.005 8.035 20 1043.228518534713 1001.15847652716 1001.756425136334 1100.04025498359 1099.847908881022 1099.811368979729 1097.515310178497 419.8810406956908 1097.21762881274 292.9999094394232
1608 0.005 8.040000000000001 20 1043.225307355374 1001.159102599208 1001.757059563764 1100.033136188162 1099.83983036072 1099.802686488738 1097.50681301332 419.8980699936695 1097.211140586792 292.9999094772364
1609 0.005 8.045 20 1043.22422818432 1001.159695537967 1001.757658291936 1100.026931333679 1099.832458154531 1099.791642168489 1097.501694819701 419.9150679906824 1097.21040928399 292.9999094717764
1610 0.005 8.050000000000001 20 1043.227486598727 1001.160335073646 1001.758288238934 1100.033730614025 1099.841487651503 1099.801345947987 1097.506019359983 419.9320535071435 1097.214463635994 292.9999094128006
1611 0.005 8.055 20 1043.221679880416 1001.160893935527 1001.758866160885 1100.024421952976 1099.828619838369 1099.793474486437 1097.499012820605 419.9490077856481 1097.205766034641 292.9999092863391
1612 0.005 8.06 20 1043.225485169689 1001.161498281121 1001.759457897205 1100.029990657076 1099.836408546222 1099.799306973886 1097.507441425535 419.9660044654243 1097.209361436999 292.999909441772
1613 0.005 8.065 20 1043.230075220568 1001.162158652584 1001.760099934509 1100.038522365124 1099.846458495519 1099.811551247301 1097.513097326453 419.9828902369265 1097.217252871721 292.9999094018859
1614 0.005 8.07 20 1043.222853472075 1001.162711594117 1001.760675327349 1100.024066724538 1099.828566773593 1099.792933056187 1097.499121020222 419.9997503606066 1097.204961621251 292.9999093750399
1615 0.005 8.074999999999999 20 1043.223781649306 1001.163267999108 1001.761234265044 1100.024912772182 1099.829802322802 1099.794226786558 1097.500712613815 420.0165631897929 1097.206038029561 292.9999093463411
1616 0.005 8.08 20 1043.229583710473 1001.163883903018 1001.761827861209 1100.03351445544 1099.840167496977 1099.796542191235 1097.508914280455 420.0333739567397 1097.211579926899 292.9999094730131
1617 0.005 8.085000000000001 20 1043.231789939972 1001.164524106073 1001.762455661709 1100.038049378332 1099.845094742401 1099.802849935662 1097.510397804717 420.0501811994982 1097.213476853065 292.9999094456728
1618 0.005 8.09 20 1043.228149122683 1001.165119438816 1001.763061570981 1100.029878239414 1099.836026775562 1099.798563001185 1097.503081140573 420.0669517551917 1097.210963939756 292.9999094381962
1619 0.005 8.095000000000001 20 1043.230845913803 1001.165756114117 1001.763685973555 1100.037146214883 1099.844012880195 1099.804856482078 1097.511654156418 420.0836001794461 1097.212165208607 292.9999093884683
1620 0.005 8.1 20 1043.230069798489 1001.166364294692 1001.764294243206 1100.031798615717 1099.838464680123 1099.797622685777 1097.507278195205 420.100321493873 1097.211913052271 292.9999094439298
1621 0.005 8.105 20 1043.225761212306 1001.16691750711 1001.764864220696 1100.024866837766 1099.828950219983 1099.792334377448 1097.500449241588 420.1171106743359 1097.20593871028 292.9999094142282
1622 0.005 8.109999999999999 20 1043.232094880697 1001.167551225903 1001.765480482794 1100.038535437749 1099.846471890149 1099.809167067699 1097.509440338646 420.1337749267822 1097.215172058938 292.9999093795267
1623 0.005 8.115 20 1043.229572119925 1001.168131274672 1001.766063969516 1100.029365605968 1099.835233432409 1099.795163036279 1097.504294765691 420.150424874567 1097.209815463395 292.9999094264132
1624 0.005 8.120000000000001 20 1043.22844419128 1001.16869025125 1001.766627904625 1100.024166655435 1099.829481423144 1099.79015752255 1097.500503625301 420.1670701020112 1097.207914218933 292.9999093920078
1625 0.005 8.125 20 1043.233284419191 1001.169326431588 1001.767246051956 1100.036452508757 1099.844189807404 1099.810040343073 1097.512536201606 420.1836377219685 1097.216686780308 292.9999093814171
1626 0.005 8.130000000000001 20 1043.232551651973 1001.169937109007 1001.767853728182 1100.034594607604 1099.841712547032 1099.804719292902 1097.508574707145 420.2002519937211 1097.212474573186 292.9999093707703
1627 0.005 8.135 20 1043.231685339236 1001.170517118537 1001.768438766624 1100.029712976039 1099.835626416481 1099.796391794469 1097.502526079883 420.2167964421562 1097.211950404765 292.9999093923414
1628 0.005 8.140000000000001 20 1043.233675676358 1001.171119029286 1001.769031608607 1100.033009655205 1099.839090268989 1099.795808559846 1097.506298554095 420.2332963227185 1097.212193484195 292.9999094522041
1629 0.005 8.145 20 1043.236446418733 1001.171763537548 1001.769662066662 1100.035620947346 1099.843400431238 1099.803368641458 1097.510806905182 420.2498362210814 1097.215963435182 292.9999094434266
1630 0.005 8.15 20 1043.233846638315 1001.172364318307 1001.77026507427 1100.030787642769 1099.83641732385 1099.795242678969 1097.505850458515 420.2663159649674 1097.210015949893 292.9999094621783
1631 0.005 8.154999999999999 20 1043.229477432239 1001.172911799519 1001.770830901316 1100.024862965839 1099.830084857314 1099.795140949325 1097.50123095195 420.282713472876 1097.207196918333 292.9999093095134
1632 0.005 8.16 20 1043.233392430738 1001.17349038383 1001.771404801016 1100.031909759827 1099.838116990892 1099.800140379305 1097.504180844796 420.2990808772248 1097.213617467912 292.9999092683434
1633 0.005 8.165000000000001 20 1043.23348045509 1001.17406074461 1001.771969362092 1100.028466850963 1099.835518848005 1099.794444197403 1097.505059685076 420.315488941439 1097.210967803442 292.9999093932421
1634 0.005 8.17 20 1043.233868368849 1001.174647165374 1001.772548384413 1100.030019905216 1099.837167134759 1099.797587596319 1097.505446314897 420.331898716231 1097.209260397026 292.9999094362674
1635 0.005 8.175000000000001 20 1043.23512828911 1001.175247508686 1001.773141147587 1100.032523510641 1099.839272315332 1099.800557035857 1097.510420134265 420.3482105333245 1097.20994076858 292.9999094169409
1636 0.005 8.18 20 1043.234711273254 1001.175822230886 1001.773715218183 1100.028503053892 1099.835513006606 1099.794381734287 1097.506055333163 420.3645110685013 1097.21083281302 292.9999094229225
1637 0.005 8.185 20 1043.236895970535 1001.176438091821 1001.774320962443 1100.03557520834 1099.842459042104 1099.806892007844 1097.510381146588 420.3808592878981 1097.214042329657 292.9999093889462
1638 0.005 8.19 20 1043.238912245117 1001.177070932339 1001.77494462104 1100.038031302373 1099.846051321843 1099.808359564711 1097.511266553348 420.3971555186395 1097.216187368812 292.9999094041079
1639 0.005 8.195 20 1043.237305890123 1001.177676470625 1001.77555215116 1100.033635737874 1099.840796593928 1099.80277337224 1097.507221014146 420.4133541866413 1097.212701362622 292.9999094155338
1640 0.005 8.199999999999999 20 1043.236623131109 1001.178266018605 1001.776143655795 1100.031423063667 1099.838075880508 1099.800945510923 1097.506323404425 420.4295657880639 1097.212271521882 292.9999093370045
1641 0.005 8.205 20 1043.239088646462 1001.178891775646 1001.776760663032 1100.036343137474 1099.843909127941 1099.81053438637 1097.512591627797 420.4458313548522 1097.215770251515 292.9999093205653
1642 0.005 8.210000000000001 20 1043.240117204432 1001.179524822966 1001.777385727796 1100.037497350298 1099.844969922882 1099.811600542107 1097.514533672585 420.4620910157309 1097.216000792357 292.9999093296547
1643 0.005 8.215 20 1043.238263957176 1001.180110079914 1001.777976723078 1100.032497578272 1099.839216500169 1099.799998506662 1097.506190667063 420.4781907227595 1097.213197176114 292.9999093382647
1644 0.005 8.220000000000001 20 1043.238013173768 1001.180691933342 1001.778559400073 1100.030019309354 1099.836755602404 1099.797751115211 1097.504711835298 420.4942478750527 1097.210679228694 292.9999094069088
1645 0.005 8.225 20 1043.237936962156 1001.181256735094 1001.779130138891 1100.03011400306 1099.836196438652 1099.796518665173 1097.504216346991 420.5103679860344 1097.212190600779 292.9999093325236
1646 0.005 8.23 20 1043.236889357199 1001.181822962677 1001.779693188501 1100.028744591486 1099.835140405641 1099.79746313848 1097.50769496964 420.52648344753 1097.207058420551 292.9999093942434
1647 0.005 8.234999999999999 20 1043.243690234551 1001.182464532419 1001.780310194413 1100.039251459435 1099.847480270463 1099.806836408225 1097.512290148817 420.5425314441093 1097.217915640223 292.9999093868096
1648 0.005 8.24 20 1043.239332315421 1001.183029908067 1001.780889457715 1100.030057004679 1099.835829290693 1099.798135224675 1097.502781873168 420.5586276685418 1097.212538024359 292.9999093311247
1649 0.005 8.245000000000001 20 1043.243777932461 1001.18366173276 1001.781506788131 1100.040730556688 1099.848756019599 1099.808752141991 1097.512259460303 420.5746018008142 1097.216883445756 292.999909391319
1650 0.005 8.25 20 1043.234821187922 1001.184174497669 1001.782046616457 1100.02140827707 1099.826176926544 1099.791207933517 1097.501429060552 420.5905622095906 1097.204328256698 292.9999093419859
1651 0.005 8.255000000000001 20 1043.243092514459 1001.184784453969 1001.782631848808 1100.036661464723 1099.844001177784 1099.804776631697 1097.513567606928 420.6065248472559 1097.214259652168 292.9999094330402
1652 0.005 8.26 20 1043.238823324095 1001.185327427073 1001.783187369834 1100.028542545396 1099.834305586075 1099.795621874241 1097.503040788384 420.6224179207106 1097.210611068206 292.9999093232144
1653 0.005 8.265000000000001 20 1043.241831965669 1001.185900681013 1001.783748465649 1100.031932694973 1099.83844814344 1099.796658537011 1097.5074185899 420.6383135608413 1097.211912868442 292.9999094207425
1654 0.005 8.27 20 1043.244777246804 1001.186516793951 1001.784352491205 1100.037619972845 1099.845379048457 1099.808028891677 1097.511196104544 420.6541680817876 1097.215637700561 292.9999093300244
1655 0.005 8.275 20 1043.243515531395 1001.187104735453 1001.784937818349 1100.033702650997 1099.840322886347 1099.797023526872 1097.509200581408 420.6699965586641 1097.212108985695 292.999909443863
1656 0.005 8.279999999999999 20 1043.242933945246 1001.187695275561 1001.785526570499 1100.033470931722 1099.839959328868 1099.80145938199 1097.511549970697 420.6858739351541 1097.210997033797 292.9999094302055
1657 0.005 8.285 20 1043.242682857289 1001.188258560708 1001.786092616977 1100.029966479752 1099.837163869214 1099.796404666141 1097.50612609003 420.7016626857481 1097.211411809461 292.9999094160964
1658 0.005 8.290000000000001 20 1043.24323351402 1001.188827289317 1001.786657566037 1100.031875678743 1099.838572185083 1099.797800944536 1097.506909253712 420.7175038257037 1097.211868406858 292.9999093262166
1659 0.005 8.295 20 1043.245426855643 1001.189431661046 1001.787254026424 1100.037417806235 1099.845168283449 1099.808253360101 1097.510437425158 420.733364968766 1097.214908298784 292.9999093916389
1660 0.005 8.300000000000001 20 1043.246836447334 1001.190041998042 1001.787857822369 1100.036882148191 1099.844135193299 1099.807930697256 1097.512001019972 420.7490378305711 1097.215709536588 292.9999093785455
1661 0.005 8.305 20 1043.244870280497 1001.190619238031 1001.788437413217 1100.03382660473 1099.841653283054 1099.799944302506 1097.50940992502 420.764785675282 1097.211090181824 292.9999094177982
1662 0.005 8.31 20 1043.243203673515 1001.191171983515 1001.788999935202 1100.030376772344 1099.836160690445 1099.798407869746 1097.503884569048 420.7805910023054 1097.20967994051 292.9999092652502
1663 0.005 8.315 20 1043.246626779803 1001.19176013934 1001.789577500803 1100.035335705159 1099.84198390682 1099.802948590623 1097.510456100966 420.7962224940757 1097.211804477951 292.999909383865
1664 0.005 8.32 20 1043.246946061475 1001.192344528152 1001.790157751004 1100.035005504691 1099.841622542556 1099.801772778689 1097.508160588386 420.8118476888263 1097.212688197415 292.9999094193555
1665 0.005 8.324999999999999 20 1043.244671293709 1001.192892640412 1001.790710830847 1100.028371154084 1099.835423419002 1099.793891972687 1097.505617858907 420.8275192392677 1097.211022984714 292.9999093541014
1666 0.005 8.33 20 1043.244007855161 1001.193424386447 1001.791247492601 1100.028213503489 1099.833984435256 1099.796388083445 1097.502778027229 420.8431566358917 1097.209209108053 292.9999093463141
1667 0.005 8.335000000000001 20 1043.245786514154 1001.193974836647 1001.791791595096 1100.031402806509 1099.839178226537 1099.798854270176 1097.507583969621 420.8587123447982 1097.210362714989 292.9999093608723
1668 0.005 8.34 20 1043.244712964441 1001.194502883958 1001.79232270685 1100.028596772884 1099.834313493782 1099.796631656719 1097.503214818326 420.8742981100909 1097.2098937813 292.9999093933791
1669 0.005 8.345000000000001 20 1043.244819907796 1001.195031640656 1001.792854278825 1100.028924468492 1099.834545945352 1099.798254079941 1097.504105996893 420.8898547935305 1097.209616826767 292.9999093216113
1670 0.005 8.35 20 1043.248199301485 1001.195595313516 1001.793403036703 1100.03311913471 1099.839705209359 1099.796589998771 1097.508725981644 420.9053446857877 1097.211010083716 292.9999093851637
1671 0.005 8.355 20 1043.24650408538 1001.196151273555 1001.793957056022 1100.031066724959 1099.837971726595 1099.799815543261 1097.509821999427 420.9209112829903 1097.208775811034 292.9999094163878
1672 0.005 8.359999999999999 20 1043.246515572627 1001.19668233089 1001.79449704667 1100.030424913944 1099.836671437968 1099.799337960129 1097.502812395422 420.9363809775408 1097.211467545363 292.9999092737941
1673 0.005 8.365 20 1043.24992506329 1001.197251772887 1001.795051906651 1100.036343975321 1099.843756832806 1099.802162675581 1097.509677467831 420.9518439503605 1097.213200038557 292.9999093561631
1674 0.005 8.370000000000001 20 1043.249953039463 1001.197838733366 1001.795633547382 1100.035671410921 1099.843366113304 1099.808763309918 1097.511610342454 420.9672389947704 1097.214773676894 292.9999092936075
1675 0.005 8.375 20 1043.249947407467 1001.198409631415 1001.796200496672 1100.03366693246 1099.8409622111 1099.80233142475 1097.512023972699 420.9825955161305 1097.211317963063 292.9999093575669
1676 0.005 8.380000000000001 20 1043.251537394322 1001.198990112085 1001.796776752137 1100.036237470331 1099.843260356847 1099.805245541845 1097.51093911904 420.9979487337635 1097.216067807244 292.9999093238223
1677 0.005 8.385 20 1043.253839773917 1001.19960185158 1001.797378052433 1100.041813267456 1099.849862264608 1099.810208598463 1097.513627115139 421.0132669224165 1097.218293021223 292.9999093297363
1678 0.005 8.390000000000001 20 1043.24653178634 1001.200111218058 1001.797913753616 1100.026160999128 1099.831258008655 1099.796919249073 1097.500818674507 421.0286167628665 1097.207515360061 292.9999093317587
1679 0.005 8.395 20 1043.248294097919 1001.200622985762 1001.798426073818 1100.026853784592 1099.833241882691 1099.795310900894 1097.502577592965 421.0439514711447 1097.20968932695 292.9999093372844
1680 0.005 8.4 20 1043.252546636642 1001.201195235686 1001.798981369339 1100.036903188146 1099.844415736198 1099.806802040148 1097.51004154767 421.0592151637346 1097.214953139446 292.9999093362428
1681 0.005 8.404999999999999 20 1043.249365554776 1001.201713763158 1001.799506230163 1100.027973687178 1099.833501512177 1099.795687245158 1097.502381547107 421.074495986636 1097.209684143047 292.9999093316928
1682 0.005 8.41 20 1043.25284473592 1001.202282668934 1001.800063017585 1100.03646412408 1099.843206769058 1099.804601539349 1097.510451753224 421.0898011146327 1097.21414186642 292.9999093329979
1683 0.005 8.415000000000001 20 1043.247451799695 1001.202770372443 1001.800569441738 1100.024884183829 1099.830096472581 1099.79235678185 1097.501466033681 421.1050566057003 1097.207351323916 292.9999092772346
1684 0.005 8.42 20 1043.253274088457 1001.203330799472 1001.801110735637 1100.034833048485 1099.841936241328 1099.803058734105 1097.512017454479 421.1203259716832 1097.213187529315 292.9999093515531
1685 0.005 8.425000000000001 20 1043.255429380273 1001.203918797972 1001.801684601881 1100.03760198998 1099.845466153649 1099.809529108119 1097.513141398566 421.1353936889316 1097.216405485474 292.9999093120472
1686 0.005 8.43 20 1043.249946628292 1001.204421490039 1001.802206280873 1100.027781450162 1099.832846641823 1099.795054458685 1097.502155378291 421.150566249461 1097.209495822664 292.9999092967636
1687 0.005 8.435 20 1043.254801318874 1001.204972363584 1001.802742176794 1100.034237928935 1099.840600898641 1099.798861269199 1097.508577418642 421.1657203499295 1097.212832935798 292.9999093604927
1688 0.005 8.44 20 1043.252595192373 1001.205493759423 1001.803267783886 1100.030666516305 1099.836745088849 1099.798249950383 1097.50440789962 421.18078335927 1097.210657026412 292.9999093706564
1689 0.005 8.445 20 1043.25283508483 1001.206015842971 1001.803793907203 1100.032035292243 1099.838175130436 1099.799443661967 1097.504152736137 421.1958800513048 1097.21301310595 292.9999092759473
1690 0.005 8.449999999999999 20 1043.258931859117 1001.206621745216 1001.804376816634 1100.043230687334 1099.851831788809 1099.814197757253 1097.514582235518 421.2110248804427 1097.219826530871 292.9999093033095
1691 0.005 8.455 20 1043.2565782976 1001.207209064906 1001.804963069266 1100.036993761437 1099.84463308195 1099.811068461229 1097.513282581334 421.2260849048499 1097.215950889187 292.9999092818705
1692 0.005 8.460000000000001 20 1043.256582681589 1001.207790810199 1001.805539769843 1100.036683033691 1099.844253205541 1099.809817026543 1097.512856283576 421.2410831992883 1097.215771998309 292.9999092683887
1693 0.005 8.465 20 1043.252175925765 1001.208306634968 1001.806071169566 1100.027230336095 1099.83294555727 1099.796833397447 1097.503031454209 421.2560576165067 1097.207348475133 292.9999092706574
1694 0.005 8.470000000000001 20 1043.25428586217 1001.208830455681 1001.806591806978 1100.02982991109 1099.836105441503 1099.797788379609 1097.504200387321 421.2709827435882 1097.210027173305 292.9999092970194
1695 0.005 8.475 20 1043.260148478666 1001.209434966638 1001.807171940511 1100.041286041883 1099.849255442394 1099.81253294141 1097.514872717565 421.2859120190771 1097.219515579027 292.9999092906355
1696 0.005 8.48 20 1043.254422002313 1001.209947811696 1001.80770090038 1100.028284148606 1099.834199896149 1099.796143152995 1097.502622493607 421.3008899104371 1097.210639320806 292.9999093079257
1697 0.005 8.484999999999999 20 1043.255096883258 1001.210465096136 1001.808217016674 1100.028373224331 1099.834017603853 1099.794835593629 1097.504012211381 421.3158094289049 1097.209485171641 292.9999093198277
1698 0.005 8.49 20 1043.25782420198 1001.211024110911 1001.80876429093 1100.033952912587 1099.841529462324 1099.803226013431 1097.508267152271 421.3306815586581 1097.2137498249 292.9999092863785
1699 0.005 8.495000000000001 20 1043.258171295163 1001.211567474571 1001.809302277802 1100.032749090841 1099.838800452627 1099.796925791929 1097.507592618877 421.3455270552263 1097.212008478676 292.9999093490381
1700 0.005 8.5 20 1043.260683432714 1001.212153396768 1001.809878231222 1100.037961968481 1099.845875710904 1099.809917948465 1097.512033140678 421.3604496852616 1097.217378834745 292.9999093320594
1701 0.005 8.505000000000001 20 1043.254908763781 1001.212659719203 1001.81040328256 1100.028226879294 1099.833872469446 1099.795280556244 1097.502411689395 421.3753056225479 1097.210005975622 292.9999091778361
1702 0.005 8.51 20 1043.258037381095 1001.21319560965 1001.810930786683 1100.032515279329 1099.840114068966 1099.800018200376 1097.507499068381 421.3900382097983 1097.211235193432 292.9999093062244
1703 0.005 8.515000000000001 20 1043.253625219271 1001.213672825642 1001.811423102846 1100.02306903365 1099.82748710196 1099.793134223548 1097.499735388955 421.4047751379894 1097.205399299979 292.9999092874958
1704 0.005 8.52 20 1043.259007287842 1001.214220131414 1001.81194884134 1100.034841756496 1099.841521945319 1099.802453884065 1097.511346887413 421.4195659304393 1097.211776430915 292.9999093485235
1705 0.005 8.525 20 1043.255635495149 1001.214717955638 1001.812459253553 1100.027904437442 1099.833822266676 1099.797453088227 1097.501423841887 421.4342711263901 1097.209082111877 292.9999092736907
1706 0.005 8.529999999999999 20 1043.258639924201 1001.215234697417 1001.812966338309 1100.03015505234 1099.837326306557 1099.796594570654 1097.506040410746 421.4490507898914 1097.210590422455 292.9999093641235
1707 0.005 8.535 20 1043.261378058911 1001.215794810189 1001.813512920627 1100.036272632027 1099.843831477013 1099.807550942211 1097.511048631068 421.4637778143501 1097.215186772364 292.9999093170925
1708 0.005 8.540000000000001 20 1043.255040767297 1001.21627089532 1001.814009553126 1100.024241999246 1099.830087662877 1099.795997946403 1097.499085786488 421.4784819403772 1097.204694184828 292.9999092888738
1709 0.005 8.545 20 1043.25773054142 1001.216762862322 1001.814498510064 1100.027905397798 1099.834159136213 1099.796801280915 1097.502387253858 421.4931157713276 1097.20893798693 292.9999092465579
1710 0.005 8.550000000000001 20 1043.25963480686 1001.217275333226 1001.815000619004 1100.030507445549 1099.83633309993 1099.797459822079 1097.504817380767 421.5077164784678 1097.210882492321 292.9999093416814
1711 0.005 8.555 20 1043.261031647805 1001.21779922542 1001.815521027537 1100.032646151229 1099.83893500331 1099.801624532671 1097.504696127382 421.5223175157427 1097.214672571542 292.9999092833215
1712 0.005 8.56 20 1043.260867415937 1001.218319366666 1001.816040719773 1100.029708150915 1099.836779677257 1099.797943336633 1097.503335946406 421.536907085115 1097.211482258889 292.9999092239835
1713 0.005 8.565 20 1043.259022170774 1001.218811378861 1001.816534712727 1100.027559082447 1099.833495105624 1099.794088029271 1097.502920187377 421.5514769209329 1097.208544930319 292.9999093095993
1714 0.005 8.57 20 1043.260985321641 1001.219320207995 1001.817036479143 1100.029332240746 1099.836591952409 1099.79568185145 1097.50642197554 421.5660741576384 1097.211335090312 292.9999093479699
1715 0.005 8.575000000000001 20 1043.262533599919 1001.219833464515 1001.817544133109 1100.02951794061 1099.835864207282 1099.794099201579 1097.503982854445 421.5806335396678 1097.212429814104 292.9999093080858
1716 0.005 8.58 20 1043.262680235057 1001.220366999084 1001.818071805327 1100.033237742977 1099.840421217375 1099.804022384104 1097.508575287165 421.5950474165067 1097.212546478365 292.9999093223827
1717 0.005 8.585000000000001 20 1043.265278759691 1001.220937146579 1001.818628834702 1100.038330158969 1099.846231198643 1099.811791293152 1097.514052738357 421.6095035134073 1097.216511183629 292.9999092792922
1718 0.005 8.59 20 1043.262739600646 1001.221448759553 1001.819148961462 1100.031222657451 1099.837486444133 1099.799783922806 1097.505173356531 421.6241033726161 1097.213100013824 292.9999092948742
1719 0.005 8.595000000000001 20 1043.260500577243 1001.221928284251 1001.819634554463 1100.024808902029 1099.830721032852 1099.788898366529 1097.500631757491 421.6384669222701 1097.206877707734 292.9999093401771
1720 0.005 8.6 20 1043.259020983571 1001.222390966356 1001.820104629329 1100.021985614817 1099.827454353864 1099.788635777687 1097.497420086933 421.652848015891 1097.206298736129 292.9999092809069
1721 0.005 8.605 20 1043.264009710671 1001.222910703158 1001.820607736396 1100.032295022868 1099.838775693622 1099.799673982992 1097.506449889381 421.6672835618776 1097.210264809566 292.9999093439853
1722 0.005 8.609999999999999 20 1043.262182805834 1001.223399893414 1001.821099903361 1100.027625990356 1099.833657262601 1099.795053652125 1097.503273323959 421.681697706867 1097.210403853499 292.9999093418324
1723 0.005 8.615 20 1043.266719082882 1001.2239400631 1001.821622831748 1100.036831290264 1099.843573689886 1099.802189512383 1097.510228979741 421.6959783779647 1097.214213202087 292.9999094073936
1724 0.005 8.620000000000001 20 1043.267975087751 1001.224500758084 1001.822174501484 1100.03713466553 1099.844584890789 1099.807667777075 1097.511884008245 421.7103177917133 1097.215817019731 292.9999092853965
1725 0.005 8.625 20 1043.266203076284 1001.225029118109 1001.822706581817 1100.033721585222 1099.840014378999 1099.801391610176 1097.507866951167 421.7246102637807 1097.214540243347 292.9999092630524
1726 0.005 8.630000000000001 20 1043.26960355175 1001.225606271966 1001.823270569237 1100.040046233939 1099.848236015762 1099.811168794249 1097.513864345604 421.738879474043 1097.218828752029 292.9999092095851
1727 0.005 8.635 20 1043.265238783445 1001.226119215136 1001.823794405778 1100.030882314262 1099.837572150646 1099.80070163632 1097.506112499578 421.7532252601429 1097.210282506693 292.99990935585
1728 0.005 8.640000000000001 20 1043.269703209785 1001.226692818661 1001.824352896263 1100.040485403642 1099.848638085696 1099.81191702311 1097.513457221146 421.7675345994136 1097.218791202947 292.9999093084714
1729 0.005 8.645 20 1043.268251744891 1001.227245340516 1001.824905856902 1100.037919413955 1099.845580737676 1099.807288186926 1097.510375428249 421.7818147826707 1097.214211690859 292.9999093382356
1730 0.005 8.65 20 1043.268713691111 1001.227778886188 1001.82543721886 1100.034569725076 1099.84096924794 1099.797902228568 1097.509704225599 421.7959135184146 1097.212940121789 292.9999093821856
1731 0.005 8.654999999999999 20 1043.264772249352 1001.228266537067 1001.825937397807 1100.028687297361 1099.834648970602 1099.797655097321 1097.503142948818 421.8101402542063 1097.209808337447 292.9999092943506
1732 0.005 8.66 20 1043.267236098336 1001.228777326154 1001.826442013847 1100.033454378423 1099.839735161447 1099.800021377196 1097.506554910492 421.8243363260182 1097.211246633101 292.999909328303
1733 0.005 8.665000000000001 20 1043.270600799503 1001.229329627382 1001.826982930407 1100.038246735555 1099.846195400118 1099.80885033182 1097.510947553465 421.8385199346569 1097.215954952678 292.9999093409643
1734 0.005 8.67 20 1043.273340127186 1001.229913066655 1001.827553500372 1100.043340571543 1099.852037888924 1099.814192605876 1097.515052566056 421.8526162626265 1097.220574257434 292.9999093321443
1735 0.005 8.675000000000001 20 1043.270703427926 1001.230468253838 1001.828112308106 1100.03758362352 1099.845325339628 1099.811286697075 1097.513349421367 421.8667548704001 1097.21638459054 292.9999092958872
1736 0.005 8.68 20 1043.269145645716 1001.230985308726 1001.82863572768 1100.032955828287 1099.839380916484 1099.801243181728 1097.507304751674 421.8808363291003 1097.211385135297 292.9999092876435
1737 0.005 8.685 20 1043.270473280347 1001.231522550585 1001.829166884147 1100.036625374428 1099.84389198914 1099.805822836693 1097.510955342583 421.8947766479585 1097.212352447332 292.9999093686758
1738 0.005 8.69 20 1043.26737009115 1001.231997229732 1001.829654181022 1100.02749937518 1099.833156003979 1099.793548776748 1097.50098467102 421.9088442295482 1097.210778745159 292.9999092879452
1739 0.005 8.695 20 1043.266462717695 1001.232463047725 1001.830127083668 1100.026178129466 1099.832434166053 1099.794953770839 1097.502981332363 421.9229827007966 1097.208323293094 292.9999092692512
1740 0.005 8.700000000000001 20 1043.273364060735 1001.233016310055 1001.830656119208 1100.040255300163 1099.84743448831 1099.808597057495 1097.513207089296 421.9369785066298 1097.217543358508 292.9999092784879
1741 0.005 8.705 20 1043.26470480636 1001.2334615137 1001.831124530517 1100.022032999938 1099.827128423161 1099.792372280661 1097.502232714235 421.9509163470286 1097.20534556675 292.9999091735551
1742 0.005 8.710000000000001 20 1043.269426225589 1001.233930387765 1001.831586717573 1100.030423328954 1099.836903858101 1099.798654022109 1097.504292047876 421.964830032373 1097.210948048006 292.9999093092941
1743 0.005 8.715 20 1043.272199430974 1001.234439820123 1001.83208596261 1100.037134032774 1099.844181874881 1099.806877350657 1097.508985198948 421.9787177600228 1097.215214009299 292.9999092433974
1744 0.005 8.720000000000001 20 1043.272910099582 1001.23495675673 1001.832593220107 1100.038266874214 1099.846146848203 1099.804025182197 1097.511660939169 421.9926401448403 1097.211871551805 292.9999093428065
1745 0.005 8.725 20 1043.273169513367 1001.235477224074 1001.833110570037 1100.035589807289 1099.842963070389 1099.804677033719 1097.512819044382 422.0066493943916 1097.213528650309 292.999909370268
1746 0.005 8.73 20 1043.274111665943 1001.236005412184 1001.833634554458 1100.037551445018 1099.845179813186 1099.808734975876 1097.512498736 422.0205339673446 1097.216614784743 292.9999093113511
1747 0.005 8.734999999999999 20 1043.272789498719 1001.236515892813 1001.834143866908 1100.034675766618 1099.841724128642 1099.803580596537 1097.512219136399 422.0343643471912 1097.21268658418 292.999909274972
1748 0.005 8.74 20 1043.271842085255 1001.236993515186 1001.834626766117 1100.030425417289 1099.837976773601 1099.797491746465 1097.506942467095 422.0482125865498 1097.210977988438 292.9999093610116
1749 0.005 8.745000000000001 20 1043.272151239133 1001.237465307149 1001.835099106431 1100.029988838869 1099.837124675075 1099.79650298833 1097.505565385678 422.062114772181 1097.211540297263 292.9999093357004
1750 0.005 8.75 20 1043.27355579443 1001.237951495845 1001.835578769308 1100.033260411984 1099.839803631002 1099.79864088608 1097.507977891072 422.0759766083879 1097.212731021288 292.999909363589
1751 0.005 8.755000000000001 20 1043.276802027988 1001.238489743147 1001.836104783262 1100.03907298338 1099.847078217949 1099.811270888252 1097.513846430548 422.0896988361927 1097.217649534764 292.999909334141
1752 0.005 8.76 20 1043.278689670706 1001.239050034532 1001.836654202649 1100.043360351632 1099.851850428049 1099.813715711681 1097.516195608413 422.103448481696 1097.220164818426 292.9999093470276
1753 0.005 8.765000000000001 20 1043.272662312438 1001.239526244354 1001.837147567494 1100.030698344903 1099.837337546696 1099.800316152925 1097.505679360876 422.1172197537345 1097.210298652966 292.9999092572241
1754 0.005 8.77 20 1043.274216182439 1001.240019917677 1001.837636799573 1100.03315393863 1099.839984559538 1099.800876127947 1097.51158739813 422.1309124929552 1097.210015028472 292.999909367525
1755 0.005 8.775 20 1043.2741558557 1001.240497313641 1001.838111676274 1100.029634140303 1099.835119832553 1099.79292971464 1097.505430229366 422.1446375523284 1097.209123558187 292.9999094011005
1756 0.005 8.779999999999999 20 1043.275149749059 1001.240997476732 1001.838606802616 1100.034826206098 1099.841948837605 1099.803247419014 1097.510369088665 422.1584109895882 1097.211955035402 292.9999093593767
1757 0.005 8.785 20 1043.273182829128 1001.241444437544 1001.839066071104 1100.027869398751 1099.833627853093 1099.796195948019 1097.502966696865 422.1720817623302 1097.210556288221 292.9999093067432
1758 0.005 8.790000000000001 20 1043.271241427556 1001.241867673963 1001.83950207697 1100.025343841468 1099.830332340333 1099.795575294566 1097.500335130936 422.1856642629141 1097.207388372379 292.9999091697387
1759 0.005 8.795 20 1043.276217845542 1001.242356418209 1001.839971219632 1100.03429443157 1099.841300875552 1099.80235325582 1097.511988763555 422.1993543123777 1097.212439645151 292.9999092994145
1760 0.005 8.800000000000001 20 1043.276112971139 1001.242828363995 1001.840440023045 1100.031845187873 1099.837806142774 1099.79877591092 1097.506091718706 422.2129573275229 1097.210673080751 292.9999093240248
1761 0.005 8.805 20 1043.279687960945 1001.243353517905 1001.840951658453 1100.038259590018 1099.846328600754 1099.80983370577 1097.512973130865 422.2265309944745 1097.217785043936 292.9999092918909
1762 0.005 8.81 20 1043.279618727532 1001.243872659326 1001.841467560577 1100.039513762746 1099.846784478226 1099.807828653286 1097.512438207675 422.240136645183 1097.217095756622 292.9999092393701
1763 0.005 8.815 20 1043.278629146156 1001.244385354145 1001.841981256894 1100.036097210983 1099.843639359875 1099.809728187188 1097.512433894321 422.253644101339 1097.215303965794 292.9999092452568
1764 0.005 8.82 20 1043.277902332874 1001.244867291015 1001.842468028901 1100.034334991495 1099.840912917784 1099.803624700646 1097.507102016326 422.2672243066949 1097.214353638537 292.9999092567504
1765 0.005 8.825000000000001 20 1043.274023502439 1001.2452979935 1001.842916359086 1100.028301067576 1099.834288052253 1099.798009256837 1097.501174274632 422.2807048274045 1097.210460951479 292.9999092126852
1766 0.005 8.83 20 1043.272963496221 1001.245707983712 1001.843333607542 1100.024795202178 1099.829670641495 1099.794877202076 1097.501341062412 422.2942430139272 1097.206972773647 292.9999092175083
1767 0.005 8.835000000000001 20 1043.278537818274 1001.246184670456 1001.843794480797 1100.035706511162 1099.84321501557 1099.806875553329 1097.507792949709 422.3077527371277 1097.213309244593 292.999909261471
1768 0.005 8.84 20 1043.280451673169 1001.246680809684 1001.844277296068 1100.03666742354 1099.844496702825 1099.806509457298 1097.510178406378 422.3211194497752 1097.215390116803 292.9999093060583
1769 0.005 8.845000000000001 20 1043.275956162965 1001.247104018599 1001.844713772436 1100.024717366648 1099.830153863615 1099.790562312111 1097.500716705885 422.3345757165231 1097.208715818064 292.9999093284833
1770 0.005 8.85 20 1043.281857843325 1001.247612184633 1001.845204178799 1100.039299000296 1099.847489857391 1099.809910785795 1097.511340203505 422.3480513391231 1097.217275625537 292.999909264585
1771 0.005 8.855 20 1043.277687718316 1001.248061428932 1001.845657531635 1100.027090903111 1099.833292935387 1099.792532842364 1097.503968058042 422.3614988611437 1097.209457173129 292.999909307004
1772 0.005 8.859999999999999 20 1043.280841525251 1001.248552699532 1001.846138111688 1100.03541679074 1099.8428083546 1099.804398292634 1097.512495078815 422.3748444210264 1097.213614073501 292.9999093343536
1773 0.005 8.865 20 1043.283520963382 1001.249068945711 1001.846644884803 1100.039313315583 1099.847617487281 1099.811148816347 1097.512840933073 422.3881888796973 1097.21854232717 292.9999092202254
1774 0.005 8.870000000000001 20 1043.279279034252 1001.249525830269 1001.84711047464 1100.030831511724 1099.837251341643 1099.799480086035 1097.506380497053 422.4015647719775 1097.210866854326 292.999909228784
1775 0.005 8.875 20 1043.27967194108 1001.249984316169 1001.847569039956 1100.032033282418 1099.838630448414 1099.80084257604 1097.506653736974 422.4147927030368 1097.210374006554 292.999909229778
1776 0.005 8.880000000000001 20 1043.282229013312 1001.250494445342 1001.848067891898 1100.036797605487 1099.844595577497 1099.8119854937 1097.514272354541 422.4281138370785 1097.215436172589 292.9999091941426
1777 0.005 8.885 20 1043.279549444004 1001.250944752023 1001.848521307948 1100.028765205005 1099.835698073067 1099.794021103177 1097.505789834189 422.4415147010617 1097.211330020087 292.9999092254943
1778 0.005 8.890000000000001 20 1043.280085574988 1001.251399035935 1001.848974063665 1100.030188494948 1099.836736999937 1099.796029961327 1097.505616072499 422.4547946008818 1097.211160132398 292.9999093083818
1779 0.005 8.895 20 1043.285997368596 1001.251938468086 1001.849493060066 1100.042961452674 1099.851643425329 1099.81431083658 1097.51444482457 422.4680532518789 1097.219813039425 292.9999092586148
1780 0.005 8.9 20 1043.281785671968 1001.252417055749 1001.84997972951 1100.032651098441 1099.839673227449 1099.802886495978 1097.507632314013 422.481252538887 1097.212171608805 292.9999093412409
1781 0.005 8.904999999999999 20 1043.282014497057 1001.252883054056 1001.850452543799 1100.033406608629 1099.839756247437 1099.800956812372 1097.505335461333 422.4944396723935 1097.214368137834 292.9999092148122
1782 0.005 8.91 20 1043.281474672113 1001.253331467161 1001.850908454858 1100.030952935713 1099.837040034323 1099.798827708887 1097.502638544106 422.5076469112595 1097.212676356664 292.9999092163413
1783 0.005 8.915000000000001 20 1043.285346166874 1001.253840115833 1001.851398977497 1100.038799291132 1099.84671277194 1099.810588078463 1097.513681259273 422.5208383483188 1097.21645774166 292.9999092476053
1784 0.005 8.92 20 1043.285351918097 1001.254345538414 1001.851897934905 1100.036668452665 1099.844209801366 1099.809595080658 1097.513686074264 422.5340238576998 1097.216385550669 292.9999092873773
1785 0.005 8.925000000000001 20 1043.28148129171 1001.254783931066 1001.852353703262 1100.029050724676 1099.834858230992 1099.796961793785 1097.502689112949 422.5471674691588 1097.211307218064 292.9999092165597
1786 0.005 8.93 20 1043.280515418787 1001.255212458504 1001.852785920023 1100.028109060932 1099.834243047215 1099.796822657183 1097.502991301232 422.5602119956073 1097.209094414912 292.9999092482025
1787 0.005 8.935 20 1043.279125558099 1001.255623404508 1001.853204051828 1100.025345035844 1099.830298756158 1099.795821075825 1097.500422964914 422.5732558247146 1097.206635585828 292.9999092565301
1788 0.005 8.94 20 1043.283526117259 1001.256073063459 1001.853641639331 1100.031741626797 1099.83808369438 1099.801014415003 1097.505707736542 422.5864243938841 1097.212626953773 292.9999092101005
1789 0.005 8.945 20 1043.277862193543 1001.256443300082 1001.854027230614 1100.021692129116 1099.826063631922 1099.791734107979 1097.499247639309 422.5994546292778 1097.204295500016 292.9999092454765
1790 0.005 8.950000000000001 20 1043.28237421545 1001.25686525402 1001.854437463732 1100.030790278462 1099.836753152824 1099.799773062795 1097.505351114105 422.6125101548373 1097.210773080555 292.9999092175072
1791 0.005 8.955 20 1043.279862204944 1001.257245024541 1001.854825755202 1100.024259343261 1099.828415016408 1099.792501869568 1097.499600909394 422.6255201775008 1097.205656391228 292.9999092270854
1792 0.005 8.960000000000001 20 1043.284126299183 1001.257675682002 1001.855242392254 1100.031631025609 1099.838413636441 1099.800640028066 1097.50597975181 422.6385591698472 1097.210641102741 292.9999092359542
1793 0.005 8.965 20 1043.28858267759 1001.258162504877 1001.855712825212 1100.04095443432 1099.848854989348 1099.810802176724 1097.511249433236 422.6515479042531 1097.218906776348 292.9999092994327
1794 0.005 8.970000000000001 20 1043.289378962404 1001.258657787242 1001.856200634542 1100.040662533352 1099.848434927867 1099.808643117475 1097.513027578295 422.664529988706 1097.217246645664 292.999909335801
1795 0.005 8.975 20 1043.280596583614 1001.259040366716 1001.856610930103 1100.022407846643 1099.82744248554 1099.792134091718 1097.502149987549 422.6775210455635 1097.205692369269 292.9999091956449
1796 0.005 8.98 20 1043.286362882109 1001.259481370271 1001.857036410835 1100.033501844174 1099.840863778782 1099.800205949146 1097.507968213969 422.6903948240515 1097.212707972141 292.999909305199
1797 0.005 8.984999999999999 20 1043.285377574298 1001.259911750629 1001.857465791035 1100.030307169695 1099.836878395761 1099.800927511362 1097.506348718467 422.7032928113459 1097.2109366155 292.9999093228407
1798 0.005 8.99 20 1043.284970785869 1001.260325678388 1001.857883903227 1100.029978945047 1099.836021373771 1099.79638394259 1097.504142167534 422.7161899734702 1097.211601088656 292.999909218663
1799 0.005 8.995000000000001 20 1043.287124428485 1001.260763295365 1001.858310799789 1100.03379533494 1099.840917696664 1099.800257789936 1097.507517143837 422.7291325854296 1097.213029032021 292.9999092756793
1800 0.005 9 20 1043.291575873133 1001.261263119027 1001.858791888012 1100.041237104779 1099.849220559111 1099.810286093492 1097.515209042873 422.7420555593685 1097.218977242459 292.9999093291595
1801 0.005 9.005000000000001 20 1043.284693655218 1001.261662197049 1001.859214410767 1100.027513777864 1099.83298631694 1099.794791516222 1097.502190107117 422.7548299763363 1097.210131665281 292.9999092600021
1802 0.005 9.01 20 1043.286389621481 1001.262082482508 1001.859629523638 1100.031137322798 1099.837135449988 1099.798214552985 1097.50541183643 422.7676616073537 1097.210534171419 292.9999092801405
1803 0.005 9.015000000000001 20 1043.285995059673 1001.262488764743 1001.86003762176 1100.029057712763 1099.835020651366 1099.798081083492 1097.503321587024 422.7804383078657 1097.210027652766 292.999909199768
1804 0.005 9.02 20 1043.285701114343 1001.262886961181 1001.860442430354 1100.029082204195 1099.835235271129 1099.798492081602 1097.501623093715 422.7932208370883 1097.210918424543 292.9999092402794
1805 0.005 9.025 20 1043.285614387697 1001.263280017617 1001.86083167229 1100.027622770461 1099.833351889287 1099.794859759479 1097.503151250066 422.806071499633 1097.208983149287 292.9999092283221
1806 0.005 9.029999999999999 20 1043.289922097019 1001.263726312606 1001.861263912386 1100.036166588987 1099.843098247485 1099.803368675065 1097.507780611016 422.8188230417499 1097.214575484128 292.9999092417086
1807 0.005 9.035 20 1043.283677736705 1001.264092061702 1001.86164975328 1100.02427679192 1099.829332195186 1099.794266760285 1097.496771737687 422.8315242448704 1097.205053054045 292.9999091592703
1808 0.005 9.040000000000001 20 1043.288438423531 1001.264516389132 1001.862060156355 1100.033477537374 1099.840297605137 1099.802725498316 1097.506934681781 422.844283023261 1097.211902331697 292.9999093166822
1809 0.005 9.045 20 1043.288968755042 1001.264946092903 1001.862479936408 1100.032386505812 1099.839177139086 1099.800377193214 1097.510581060204 422.8570205181096 1097.20876419886 292.9999093348508
1810 0.005 9.050000000000001 20 1043.290693254038 1001.265384592549 1001.86290826415 1100.034287163999 1099.840700756525 1099.799391925001 1097.509049394207 422.8696641877598 1097.212530243343 292.9999093856688
1811 0.005 9.055 20 1043.293845320457 1001.265879756878 1001.863388130302 1100.041243226908 1099.849232405199 1099.812642258793 1097.515194310701 422.8823555298163 1097.219192708103 292.9999093489943
1812 0.005 9.06 20 1043.291959826092 1001.266340152285 1001.863852136378 1100.036984314168 1099.84458457387 1099.806965008889 1097.509500521784 422.8949698099708 1097.214682833169 292.9999093440656
1813 0.005 9.065 20 1043.289013562978 1001.266751190095 1001.864276155413 1100.030817834568 1099.836706096551 1099.800054534852 1097.503927435237 422.9075546580231 1097.211676272777 292.999909213176
1814 0.005 9.07 20 1043.286487644505 1001.267132582591 1001.86466975795 1100.0269680787 1099.832468969814 1099.795559411559 1097.501366848425 422.9201542688992 1097.208661885747 292.999909192181
1815 0.005 9.075000000000001 20 1043.289265617917 1001.267542953533 1001.865071964472 1100.030185821463 1099.835985208846 1099.799588174761 1097.50660465585 422.932844229169 1097.210701536289 292.9999092466271
1816 0.005 9.08 20 1043.293667516994 1001.268007752331 1001.8655166326 1100.036953954217 1099.844693113897 1099.809391493105 1097.513629811496 422.9454230669896 1097.216800244234 292.9999091811803
1817 0.005 9.085000000000001 20 1043.284830782186 1001.268356811579 1001.865890262995 1100.020474133077 1099.825169740836 1099.790663813299 1097.500694208411 422.9579637135982 1097.203997737655 292.9999092151597
1818 0.005 9.09 20 1043.291265013504 1001.268783031592 1001.866296479152 1100.032511901775 1099.839236053171 1099.801443321168 1097.509565626848 422.970456596645 1097.210978127399 292.9999092856974
1819 0.005 9.095000000000001 20 1043.28877529417 1001.26915968809 1001.86668327406 1100.026756411432 1099.831479167314 1099.794445528954 1097.500633662008 422.9828973149753 1097.208301980684 292.9999092108031
1820 0.005 9.1 20 1043.291374470711 1001.269568235538 1001.867085035279 1100.031914312156 1099.838056577997 1099.800948545132 1097.504269425944 422.9954801724874 1097.214069753874 292.9999091774027
1821 0.005 9.105 20 1043.292451491562 1001.269986652817 1001.867499146427 1100.032791840707 1099.839551038865 1099.801291118931 1097.505991860532 423.0079242322014 1097.213489897173 292.9999091714557
1822 0.005 9.109999999999999 20 1043.292178969719 1001.27039269305 1001.867903874865 1100.028481424906 1099.83508412719 1099.793512332722 1097.502779145928 423.020379234853 1097.211087304008 292.9999093040479
1823 0.005 9.115 20 1043.289240991475 1001.270761107569 1001.868280428844 1100.023159200882 1099.829117810388 1099.788439151445 1097.498543070273 423.0329287941676 1097.207587666998 292.999909239986
1824 0.005 9.120000000000001 20 1043.289485147286 1001.271133742813 1001.86865830953 1100.0277727973 1099.833735924 1099.797278840692 1097.501205608226 423.045396665105 1097.209965298941 292.999909169572
1825 0.005 9.125 20 1043.294323714809 1001.271572629038 1001.869073706125 1100.035647396383 1099.842766970858 1099.804115718065 1097.511679877887 423.0578415991452 1097.212766254589 292.9999092973976
1826 0.005 9.130000000000001 20 1043.297956659478 1001.272056790775 1001.869538685222 1100.041449082962 1099.849927074548 1099.810830928401 1097.513772875485 423.0701685364991 1097.219304670883 292.9999093085037
1827 0.005 9.135 20 1043.292756121784 1001.272456611504 1001.869954395285 1100.029198282377 1099.834838360548 1099.796195648095 1097.502634424207 423.0825801410357 1097.212424240452 292.9999092673473
1828 0.005 9.140000000000001 20 1043.2964449862 1001.272903377245 1001.870389097423 1100.037168264621 1099.8445625808 1099.801117888027 1097.509608597588 423.0948967932706 1097.21233134186 292.9999093480881
1829 0.005 9.145 20 1043.292288741998 1001.273303023675 1001.870800977751 1100.029736416012 1099.835654676403 1099.798986120387 1097.503938474718 423.1072775612802 1097.210400800163 292.9999092972241
1830 0.005 9.15 20 1043.289158859284 1001.273653834705 1001.871166530002 1100.021805694136 1099.826768398306 1099.79198568888 1097.500737259724 423.1196312524402 1097.20527684277 292.9999092263835
1831 0.005 9.154999999999999 20 1043.294821315789 1001.274058091609 1001.871551976855 1100.030897810328 1099.837796956473 1099.796704301687 1097.506494351674 423.131951579425 1097.211895531571 292.9999092934983
1832 0.005 9.16 20 1043.297626177442 1001.274519406129 1001.871996017682 1100.038588842826 1099.846488891282 1099.811823119013 1097.513540055795 423.1442472439646 1097.217695444302 292.9999092770475
1833 0.005 9.165000000000001 20 1043.296234360759 1001.27495134872 1001.872427573893 1100.035452883272 1099.842332387903 1099.804171600305 1097.509350127813 423.1565221881507 1097.212449648984 292.9999093252882
1834 0.005 9.17 20 1043.290552914826 1001.275305254309 1001.872801852478 1100.023511663499 1099.827426993323 1099.791490106236 1097.499889672656 423.1687297899694 1097.204629186632 292.9999092781004
1835 0.005 9.175000000000001 20 1043.290766977171 1001.275653649015 1001.873154343611 1100.022552688053 1099.827334021596 1099.789201588629 1097.497692150335 423.1810274488707 1097.207369202709 292.9999092781655
1836 0.005 9.18 20 1043.294960924796 1001.27604976023 1001.873534017133 1100.029438990908 1099.836805098382 1099.793257268054 1097.504227642647 423.1932216426291 1097.209041000337 292.9999093521464
1837 0.005 9.185 20 1043.295614881002 1001.276448230973 1001.873931922824 1100.031525083002 1099.837528932665 1099.797139202313 1097.504616481062 423.2054903587953 1097.212314663222 292.9999092532869
1838 0.005 9.19 20 1043.301334173672 1001.276928071258 1001.874389730146 1100.043041407327 1099.851723651071 1099.813620768399 1097.513620184533 423.2177110643262 1097.220047149914 292.9999092192757
1839 0.005 9.195 20 1043.299939874021 1001.277392739267 1001.874851858653 1100.039766459175 1099.847914343667 1099.812080955601 1097.513557768642 423.2298819282112 1097.218488672901 292.9999092448306
1840 0.005 9.200000000000001 20 1043.292328466676 1001.277752339562 1001.875236159297 1100.024404670263 1099.829241032723 1099.793187180582 1097.501464089256 423.2420436924948 1097.204601025814 292.9999091632615
1841 0.005 9.205 20 1043.297131781237 1001.278159327031 1001.875628157551 1100.03286310187 1099.838879949306 1099.797660142215 1097.507380118191 423.2541725631657 1097.211282556662 292.9999093440455
1842 0.005 9.210000000000001 20 1043.298491559746 1001.278578659275 1001.876038211254 1100.033517503255 1099.840060992041 1099.796959092126 1097.508907911531 423.2662693403068 1097.212559469581 292.9999093687383
1843 0.005 9.215 20 1043.297582976316 1001.278996359715 1001.876454410771 1100.032107419671 1099.838589776685 1099.800795251697 1097.510471947386 423.2783774234979 1097.210763733161 292.9999093618237
1844 0.005 9.220000000000001 20 1043.300362136057 1001.279449338443 1001.876897584168 1100.038697362744 1099.846706610751 1099.809080245582 1097.511434784172 423.2904587965484 1097.215434064331 292.9999092950337
1845 0.005 9.225 20 1043.295909789692 1001.279830518782 1001.877293600342 1100.027502802076 1099.833952032206 1099.795344494175 1097.503353225555 423.3025699174468 1097.209386227408 292.9999093040478
1846 0.005 9.23 20 1043.294084708881 1001.280188141916 1001.877661734748 1100.023664745626 1099.828986361904 1099.793904501395 1097.502377338459 423.3146572770399 1097.206874599807 292.9999092134634
1847 0.005 9.234999999999999 20 1043.302979884593 1001.280659470709 1001.878100808 1100.042215557864 1099.850530674216 1099.812149351292 1097.515506587521 423.3267264216601 1097.219597910126 292.9999091985565
1848 0.005 9.24 20 1043.302636353893 1001.281119264018 1001.878555631142 1100.04081038364 1099.848248565516 1099.809335380194 1097.512506558761 423.3387264226096 1097.21822846328 292.999909278779
1849 0.005 9.245000000000001 20 1043.300991294092 1001.281558785971 1001.878997483585 1100.035952463635 1099.843323764083 1099.807671997316 1097.511803990598 423.3506716883625 1097.214128397326 292.9999093249061
1850 0.005 9.25 20 1043.300665677039 1001.281992883596 1001.879430296197 1100.035274344312 1099.842303320675 1099.806211592973 1097.510601098968 423.3626392629212 1097.214361830748 292.9999093036307
1851 0.005 9.255000000000001 20 1043.298718885979 1001.282396129662 1001.87983869348 1100.031034166744 1099.837790618586 1099.800257044725 1097.50599256261 423.3746439381348 1097.210282755828 292.999909324077
1852 0.005 9.26 20 1043.301884158543 1001.282825362265 1001.880257650344 1100.035932682679 1099.843089722624 1099.800899109642 1097.509659090259 423.386614069787 1097.213318367551 292.9999092523216
1853 0.005 9.265000000000001 20 1043.302277775278 1001.283274479563 1001.880702267709 1100.036230061528 1099.843994715258 1099.809126670225 1097.512072618068 423.3986324607401 1097.21582081349 292.9999091976801
1854 0.005 9.27 20 1043.30312012887 1001.2837225408 1001.881146044075 1100.038548850273 1099.84595123465 1099.80633250674 1097.511659753239 423.4105651689269 1097.215674081808 292.9999092929116
1855 0.005 9.275 20 1043.29978466517 1001.284111297613 1001.88154645902 1100.028387974625 1099.833970224888 1099.795230809211 1097.502664003825 423.4224883112931 1097.211145157925 292.9999093001414
1856 0.005 9.279999999999999 20 1043.302701815973 1001.284538034286 1001.881967305372 1100.03644828929 1099.843381300086 1099.805077055523 1097.507201114529 423.4343739742343 1097.216618268225 292.9999092916403
1857 0.005 9.285 20 1043.300837552514 1001.284947685355 1001.882375500379 1100.032193177577 1099.838531913528 1099.799683871799 1097.510298955862 423.4462992422871 1097.209926245259 292.999909332261
1858 0.005 9.290000000000001 20 1043.301994229735 1001.285355561752 1001.882780245019 1100.032535714535 1099.838623862658 1099.799673532124 1097.507275772329 423.4582284348415 1097.211546340757 292.999909346829
1859 0.005 9.295 20 1043.296520936818 1001.285698295083 1001.8831420147 1100.023728030693 1099.828184551437 1099.793223941856 1097.500054974032 423.4700646817953 1097.204890138107 292.9999092792872
1860 0.005 9.300000000000001 20 1043.302764127571 1001.286110141907 1001.883534762382 1100.03494725344 1099.84228274322 1099.800874290686 1097.509351000963 423.4818585383114 1097.212825687201 292.9999093585881
1861 0.005 9.305 20 1043.302977616871 1001.286519494183 1001.883943011062 1100.034304026366 1099.84065332898 1099.80421349112 1097.507677560432 423.4936626759442 1097.215068535333 292.9999093039002
1862 0.005 9.31 20 1043.295979402016 1001.286843856722 1001.884290002662 1100.02034585221 1099.824957440103 1099.790574426957 1097.500062687351 423.5054219203833 1097.203746383492 292.9999092543219
1863 0.005 9.315 20 1043.30141413419 1001.28722604721 1001.884655150301 1100.03041476587 1099.837453046797 1099.796603988652 1097.506035034338 423.5172221263072 1097.211034384955 292.999909273819
1864 0.005 9.32 20 1043.299377315308 1001.287581003614 1001.885016168631 1100.025705982037 1099.831082424311 1099.795344955358 1097.503319414962 423.5290088670233 1097.208028202428 292.9999092310275
1865 0.005 9.325000000000001 20 1043.299903427127 1001.287920363212 1001.885356179531 1100.023438114023 1099.828698891851 1099.787942386863 1097.498435293983 423.5407601646984 1097.208190650987 292.9999092548773
1866 0.005 9.33 20 1043.303743978462 1001.288318781306 1001.885737726958 1100.033116266019 1099.839031772259 1099.798665024737 1097.507326077736 423.5524710127858 1097.211529815289 292.9999093451285
1867 0.005 9.335000000000001 20 1043.307038283924 1001.288769271484 1001.886173133722 1100.039135258876 1099.847418391737 1099.81117874854 1097.513283896159 423.56419160313 1097.217864765138 292.9999092692173
1868 0.005 9.34 20 1043.299697354208 1001.289116664207 1001.886543442022 1100.025203928553 1099.829695170639 1099.794419565516 1097.500937460466 423.5759189933262 1097.20669966133 292.9999092026785
1869 0.005 9.345000000000001 20 1043.304873367455 1001.289519701719 1001.886931495914 1100.03441241476 1099.841477544094 1099.799845124774 1097.508880266771 423.5875638089192 1097.212240111077 292.9999092637274
1870 0.005 9.35 20 1043.308534425052 1001.289976045998 1001.887370632616 1100.039761966931 1099.8476826161 1099.809985138606 1097.513784602006 423.599174793383 1097.218491105673 292.999909289075
1871 0.005 9.355 20 1043.307616625007 1001.290425214136 1001.887816817668 1100.03878183594 1099.846716254013 1099.810905802242 1097.513469979291 423.6108197830844 1097.217871178284 292.9999092115758
1872 0.005 9.359999999999999 20 1043.307712802454 1001.290866549676 1001.888257347735 1100.03979034163 1099.847116310526 1099.808224114792 1097.511774177725 423.6224838894407 1097.217486683676 292.9999093067852
1873 0.005 9.365 20 1043.304919272387 1001.291263742853 1001.888662226847 1100.031929656223 1099.838229065149 1099.800627374198 1097.506414037179 423.6340627835119 1097.212056250693 292.9999092270611
1874 0.005 9.370000000000001 20 1043.306265696762 1001.291667161754 1001.889063192606 1100.034891414574 1099.841540246758 1099.800773776436 1097.507999372801 423.6457039320588 1097.21258171701 292.9999092284431
1875 0.005 9.375 20 1043.310127368357 1001.292134882054 1001.88951396476 1100.04295103941 1099.851332811553 1099.812870397693 1097.51609122073 423.6574097050532 1097.219745213486 292.9999093242644
1876 0.005 9.380000000000001 20 1043.308721983166 1001.292573719972 1001.889955212182 1100.038231016227 1099.845670192 1099.806365925374 1097.512058259315 423.6689711033558 1097.215581350255 292.9999092917514
1877 0.005 9.385 20 1043.308649198946 1001.29301256752 1001.890393923679 1100.036700856142 1099.844225445175 1099.810403153052 1097.513384768222 423.6804379693593 1097.216980220331 292.9999092647943
1878 0.005 9.390000000000001 20 1043.304594084449 1001.29339133552 1001.89078427429 1100.029308750438 1099.835754207711 1099.798556136698 1097.506199959447 423.6919828074713 1097.209184373409 292.9999092927798
1879 0.005 9.395 20 1043.302175052609 1001.293731241198 1001.89113878287 1100.025050528906 1099.829978331805 1099.795098500549 1097.500411295897 423.7034832318397 1097.206373800877 292.999909249609
1880 0.005 9.4 20 1043.305778300302 1001.294100402171 1001.891496012426 1100.029829127305 1099.835647820188 1099.795953038432 1097.50495923941 423.7150583781398 1097.210200156148 292.9999093143974
1881 0.005 9.404999999999999 20 1043.308755883145 1001.294517793144 1001.891900148031 1100.036853474984 1099.843980184921 1099.805759199789 1097.51142046028 423.7265843687461 1097.216434371968 292.9999093395696
1882 0.005 9.41 20 1043.309859378852 1001.294945651445 1001.892319686178 1100.037046177652 1099.844690155167 1099.807499046277 1097.511983969196 423.7380318550684 1097.216335170574 292.9999092928736
1883 0.005 9.415000000000001 20 1043.307532977801 1001.295332918983 1001.892712045997 1100.032368352852 1099.839875986503 1099.799370410057 1097.507052963851 423.7495154736532 1097.212105157737 292.999909228569
1884 0.005 9.42 20 1043.303441947394 1001.295673631687 1001.893071053288 1100.025388804293 1099.830419985755 1099.79496225265 1097.500752506229 423.7610124420822 1097.207591198342 292.999909211652
1885 0.005 9.425000000000001 20 1043.304328690288 1001.296018350799 1001.893420379721 1100.027263086849 1099.833404697229 1099.799230056073 1097.501440396906 423.7724605312312 1097.207858545748 292.9999092386764
1886 0.005 9.43 20 1043.307801570464 1001.296387679503 1001.893776337265 1100.030460169592 1099.837661953385 1099.797015107676 1097.506159100636 423.7838624542129 1097.211001226812 292.9999092293508
1887 0.005 9.435 20 1043.30908685483 1001.296791749575 1001.89416924556 1100.036791839627 1099.844294311361 1099.806860319653 1097.509960133311 423.7952630676761 1097.211700309295 292.9999092453832
1888 0.005 9.44 20 1043.308382424044 1001.297166571261 1001.894544333004 1100.030789445976 1099.837621886236 1099.796866851479 1097.506604645381 423.8066001266489 1097.211966044599 292.9999093135711
1889 0.005 9.445 20 1043.310183694439 1001.297574295246 1001.894945178618 1100.035481195727 1099.842289619301 1099.806651281381 1097.510922340393 423.8180229497869 1097.214179428374 292.9999092935601
1890 0.005 9.450000000000001 20 1043.310692112878 1001.297997178621 1001.895362167801 1100.03735155839 1099.845219002574 1099.811200102372 1097.513255812815 423.8293958319511 1097.21600844705 292.9999092123476
1891 0.005 9.455 20 1043.310709112692 1001.298405924037 1001.895768066847 1100.035572365481 1099.842401900686 1099.80683199139 1097.510914465025 423.8407245187705 1097.214058521538 292.9999092878705
1892 0.005 9.460000000000001 20 1043.311596542943 1001.298817433694 1001.89617630305 1100.035258275849 1099.842229623644 1099.806269272098 1097.510599176283 423.8520276910253 1097.214361746266 292.9999092773152
1893 0.005 9.465 20 1043.311878567696 1001.299243108891 1001.896597868341 1100.037115807269 1099.84493527005 1099.810978126091 1097.513412232665 423.8633686467484 1097.216173485055 292.9999091448178
1894 0.005 9.470000000000001 20 1043.313753478404 1001.299680281679 1001.897026916992 1100.039744238499 1099.847863232076 1099.810219664512 1097.512713719448 423.8746814276066 1097.218028953318 292.9999092791981
1895 0.005 9.475 20 1043.306233165255 1001.300009317659 1001.897383518562 1100.025166006468 1099.829282891211 1099.793595582147 1097.499064673765 423.8859293538063 1097.206796134659 292.9999092278616
1896 0.005 9.48 20 1043.309432848143 1001.300367494628 1001.897740609055 1100.030926655022 1099.836876461032 1099.797944643943 1097.503751392579 423.8972005761525 1097.212595000965 292.9999091899293
1897 0.005 9.484999999999999 20 1043.310277275513 1001.300748115126 1001.898111186173 1100.031822800764 1099.838933838434 1099.80084684579 1097.510642049609 423.908481584321 1097.210644844162 292.9999092454991
1898 0.005 9.49 20 1043.31007327237 1001.301101217971 1001.898465584092 1100.029666431088 1099.835359619335 1099.795426848488 1097.503054800154 423.9196766148849 1097.210483022302 292.9999093103748
1899 0.005 9.495000000000001 20 1043.310840997077 1001.301472880646 1001.898831785509 1100.03212895889 1099.839618068778 1099.799121198328 1097.507145445297 423.9308987625161 1097.2120374294 292.999909209441
1900 0.005 9.5 20 1043.309995993574 1001.301828482405 1001.89918952512 1100.030250036709 1099.836089015703 1099.797804750575 1097.504744721643 423.9421442004497 1097.210610953613 292.9999093214099
1901 0.005 9.505000000000001 20 1043.311086442936 1001.302192814201 1001.899550282031 1100.030180909818 1099.837448367303 1099.796774122075 1097.507054903818 423.9533130332964 1097.211400987138 292.9999093379848
1902 0.005 9.51 20 1043.315065511256 1001.302625476417 1001.899966324325 1100.040172432521 1099.848342622014 1099.812668742714 1097.514369866671 423.9644497068152 1097.218615641635 292.999909280035
1903 0.005 9.515000000000001 20 1043.308289640647 1001.302957029499 1001.900318610912 1100.026008863685 1099.831030381734 1099.792826065541 1097.502414430179 423.9756192439349 1097.207494577464 292.9999092300803
1904 0.005 9.52 20 1043.313327504754 1001.30333702188 1001.900684867199 1100.033352086871 1099.84018563538 1099.798517296275 1097.508163357489 423.9867658222876 1097.212523640784 292.9999093084943
1905 0.005 9.525 20 1043.312747468837 1001.303717374421 1001.901064927936 1100.033944140824 1099.840565731909 1099.803612815592 1097.507745046213 423.9978448072509 1097.214405347871 292.9999091715657
1906 0.005 9.529999999999999 20 1043.315675900862 1001.30413279166 1001.901467870546 1100.035534411705 1099.843433679835 1099.802558384949 1097.509811341095 424.0089108895821 1097.216404413104 292.9999092443992
1907 0.005 9.535 20 1043.315320009666 1001.304547406027 1001.901880862395 1100.036723974553 1099.844585734989 1099.810163351829 1097.512021080422 424.0200889369086 1097.21604424903 292.9999091515826
1908 0.005 9.540000000000001 20 1043.311036745295 1001.30488613764 1001.902236132208 1100.028003837055 1099.83354871703 1099.797327568357 1097.502372596956 424.0311903310486 1097.211042330523 292.9999092475237
1909 0.005 9.545 20 1043.316318219669 1001.305303513972 1001.902636940659 1100.038634818681 1099.846647557076 1099.811055549765 1097.512587832046 424.0421864045773 1097.217594909083 292.9999092537798
1910 0.005 9.550000000000001 20 1043.308945646547 1001.305613969635 1001.902970333353 1100.023938835243 1099.828324058432 1099.792004708464 1097.499181988411 424.0532763481444 1097.204977414949 292.999909248058
1911 0.005 9.555 20 1043.312876999636 1001.305972898557 1001.903316692867 1100.02849286434 1099.83527993514 1099.794860475588 1097.504411692571 424.0643536934462 1097.209842537259 292.9999092820553
1912 0.005 9.56 20 1043.3114400384 1001.306302202168 1001.903651316731 1100.026432485005 1099.831712639693 1099.793966247324 1097.500569129948 424.0753155607741 1097.210655466506 292.9999092232458
1913 0.005 9.565 20 1043.314582894517 1001.30668340615 1001.904018137128 1100.033100684469 1099.840470879639 1099.801944909474 1097.511694007189 424.086325888037 1097.210840232417 292.9999092612102
1914 0.005 9.57 20 1043.314817586582 1001.307054050968 1001.904386868334 1100.034385772643 1099.840894826418 1099.802991989498 1097.507150338768 424.0973759381942 1097.215001709 292.9999092477917
1915 0.005 9.575000000000001 20 1043.313289143365 1001.307414046377 1001.904749732253 1100.03029692663 1099.836744239624 1099.799536728867 1097.507930497461 424.1083523908475 1097.210705835907 292.9999092130306
1916 0.005 9.58 20 1043.309939818543 1001.307713550852 1001.905066816518 1100.023619511799 1099.828739280715 1099.794049441746 1097.497084573322 424.1192775174384 1097.204847567433 292.9999092049849
1917 0.005 9.585000000000001 20 1043.31418784312 1001.30806444369 1001.905402207104 1100.029129767225 1099.835487247239 1099.796606941238 1097.504863195084 424.1302598755829 1097.210688352808 292.9999092709889
1918 0.005 9.59 20 1043.31562251233 1001.308439167546 1001.905767588647 1100.035055096496 1099.842129888928 1099.804347821834 1097.507888009199 424.1411958799857 1097.211699316608 292.9999092847732
1919 0.005 9.595000000000001 20 1043.317199980228 1001.308817346107 1001.90613765128 1100.034672403316 1099.840891365869 1099.799762825674 1097.508956561062 424.1520645658703 1097.212956984166 292.9999093252521
1920 0.005 9.6 20 1043.315221126422 1001.309181680766 1001.906509935921 1100.033045210618 1099.83942208634 1099.80388802207 1097.506210937115 424.1630050757672 1097.212914953458 292.999909252839
1921 0.005 9.605 20 1043.310540943064 1001.30948080359 1001.9068270211 1100.023114065577 1099.828282509846 1099.793433003218 1097.500935907808 424.1738638363153 1097.205794905664 292.9999092224926
1922 0.005 9.609999999999999 20 1043.312301598624 1001.309799586564 1001.907145648272 1100.027199332878 1099.833353374531 1099.799246667736 1097.501503107189 424.1847439488731 1097.207291142241 292.9999091917729
1923 0.005 9.615 20 1043.316050472644 1001.31014681722 1001.907476439887 1100.031032866568 1099.838101545473 1099.797211941698 1097.506455958249 424.1955881563043 1097.211690730335 292.9999092764389
1924 0.005 9.620000000000001 20 1043.310923152884 1001.310437794458 1001.907781246497 1100.022359073525 1099.826923415315 1099.792429613809 1097.501267288689 424.206413642048 1097.205445640961 292.999909211538
1925 0.005 9.625 20 1043.31180916837 1001.310730634566 1001.908076268732 1100.023372321764 1099.828016384937 1099.79340275708 1097.49990535739 424.2172240505166 1097.205311784883 292.999909236667
1926 0.005 9.630000000000001 20 1043.316759696919 1001.311078930056 1001.908404975671 1100.031843037704 1099.839202266216 1099.798510587556 1097.507160892111 424.227994319222 1097.211045549588 292.9999092450571
1927 0.005 9.635 20 1043.315062033196 1001.311408055659 1001.908736951116 1100.028444827464 1099.834800779883 1099.797270322495 1097.504709490711 424.2387943006104 1097.210520533865 292.999909206944
1928 0.005 9.640000000000001 20 1043.31640320109 1001.311743935522 1001.909068663508 1100.030831474954 1099.836856885386 1099.798954162655 1097.504566314274 424.2495945132886 1097.210925670849 292.999909282834
1929 0.005 9.645 20 1043.322405887341 1001.312169791974 1001.909471319829 1100.043001293039 1099.851858697399 1099.813505550925 1097.51413259871 424.2604329681977 1097.219728538766 292.9999093244638
1930 0.005 9.65 20 1043.31664366965 1001.312516173493 1001.909832389001 1100.031711101144 1099.837743207006 1099.801141495764 1097.50520457852 424.2712085541893 1097.212329614692 292.9999092525046
1931 0.005 9.654999999999999 20 1043.313790724912 1001.312811218974 1001.910143628441 1100.022315766674 1099.82731377576 1099.787962378929 1097.497571965443 424.2818955103003 1097.207798848871 292.9999092371994
1932 0.005 9.66 20 1043.319662830612 1001.313175731551 1001.910488044168 1100.03568345454 1099.842103194276 1099.800141801696 1097.50874626379 424.2927230900764 1097.213467002225 292.9999093395576
1933 0.005 9.665000000000001 20 1043.3220620706 1001.313592593812 1001.910887519813 1100.040673034875 1099.848706731693 1099.812425833795 1097.514965615876 424.3033930711445 1097.217914346376 292.9999093147028
1934 0.005 9.67 20 1043.313565001474 1001.313893492314 1001.911214478534 1100.023659189731 1099.828430768001 1099.792777348729 1097.501179893949 424.3140402368284 1097.204365174757 292.9999092387346
1935 0.005 9.675000000000001 20 1043.318393530402 1001.314235072595 1001.911544870954 1100.030125459525 1099.837214625577 1099.796140864673 1097.506099675847 424.3247039963189 1097.210794409149 292.9999093045996
1936 0.005 9.68 20 1043.317744481136 1001.314572464454 1001.911878822635 1100.031229697571 1099.837127261446 1099.798006359127 1097.505392644946 424.3353602240996 1097.211092457943 292.9999093259996
1937 0.005 9.685 20 1043.318744908801 1001.314920417109 1001.912222064705 1100.032674818464 1099.838811295176 1099.799726750224 1097.506195616224 424.3460681750814 1097.211244415581 292.9999092798311
1938 0.005 9.69 20 1043.318685012334 1001.31526195421 1001.912563667397 1100.031472713665 1099.83766227794 1099.799201813468 1097.505107827867 424.3567486055251 1097.210728311143 292.9999093433316
1939 0.005 9.695 20 1043.320730900007 1001.315625225388 1001.912917907115 1100.033598016302 1099.840337753328 1099.796596473163 1097.508915197701 424.3673804846109 1097.211944961167 292.9999093326942
1940 0.005 9.700000000000001 20 1043.314865713798 1001.315919058773 1001.913231931595 1100.024041804799 1099.828033217726 1099.792733466479 1097.499587047132 424.3780207970837 1097.205342013152 292.9999092395467
1941 0.005 9.705 20 1043.320965764648 1001.316286470918 1001.913582343702 1100.035181151947 1099.841689234135 1099.80371841067 1097.50964869449 424.3885920440994 1097.212956226763 292.999909232769
1942 0.005 9.710000000000001 20 1043.323935709718 1001.316690222305 1001.913970795861 1100.039021892597 1099.847067401695 1099.810246737522 1097.512414550186 424.399152373655 1097.218714706313 292.9999092443186
1943 0.005 9.715 20 1043.315521644954 1001.316980788124 1001.914289981694 1100.024678129422 1099.829516375982 1099.795261689892 1097.498115169557 424.4097306334171 1097.205473258771 292.9999092128494
1944 0.005 9.720000000000001 20 1043.318019538721 1001.31728663713 1001.914594155989 1100.025299338637 1099.830512125061 1099.791967359217 1097.49982239414 424.4202847064359 1097.20936262541 292.9999092624483
1945 0.005 9.725 20 1043.317378901724 1001.317593066055 1001.91490153869 1100.026750651804 1099.83258222167 1099.797125695851 1097.502249539112 424.4308128299848 1097.208448491296 292.9999092462419
1946 0.005 9.73 20 1043.317921852047 1001.317896618025 1001.915207998183 1100.028069917479 1099.833999839926 1099.797752269855 1097.500917569614 424.441358956531 1097.209853175286 292.9999092282478
1947 0.005 9.734999999999999 20 1043.320405663523 1001.318227892767 1001.915529400091 1100.031572621684 1099.837806387272 1099.800665810368 1097.505559893144 424.4519208536901 1097.212703080978 292.9999092851685
1948 0.005 9.74 20 1043.320616707751 1001.31855760165 1001.915853186795 1100.031221481859 1099.837472718382 1099.79781617123 1097.505082239222 424.4623308073125 1097.210613572653 292.9999092994229
1949 0.005 9.745000000000001 20 1043.321275994464 1001.318895171372 1001.916183768594 1100.031074127034 1099.838337961942 1099.797387538367 1097.508487706264 424.4728430927243 1097.21049567916 292.9999093268488
1950 0.005 9.75 20 1043.325325836484 1001.319289830955 1001.916562270492 1100.038151533498 1099.846024651959 1099.809107754733 1097.512574840912 424.4833726993211 1097.21692641681 292.9999093107729
1951 0.005 9.755000000000001 20 1043.317358697911 1001.31957648769 1001.916874410331 1100.024737426323 1099.828885658332 1099.793527980902 1097.498600999576 424.4937735411572 1097.20670676196 292.9999092425391
1952 0.005 9.76 20 1043.319325870879 1001.319879127553 1001.917178813091 1100.027704478453 1099.832961111224 1099.795540955942 1097.501675606086 424.5042022129736 1097.209261673015 292.9999092244021
1953 0.005 9.765000000000001 20 1043.322730098089 1001.320214949404 1001.917498743146 1100.030776226627 1099.837338478051 1099.795584520776 1097.506421932173 424.5146671475375 1097.211513046158 292.9999092933494
1954 0.005 9.77 20 1043.321604156881 1001.32054497506 1001.917829970329 1100.03058291994 1099.837015961775 1099.799491285779 1097.503307077719 424.5251068470322 1097.212252716528 292.9999092810982
1955 0.005 9.775 20 1043.318704721136 1001.32084202453 1001.918135409866 1100.025202960217 1099.830329773272 1099.795127407539 1097.503595398334 424.5354644353531 1097.207047766511 292.9999091264289
1956 0.005 9.779999999999999 20 1043.323930567776 1001.321186400986 1001.918460981203 1100.032581192093 1099.8390653349 1099.797012126179 1097.508155894991 424.5458909634366 1097.211709133546 292.9999092868674
1957 0.005 9.785 20 1043.324465230284 1001.321555865299 1001.918821324431 1100.035465014929 1099.842409510781 1099.806788014814 1097.51081146451 424.5562949715734 1097.214044158563 292.9999092051453
1958 0.005 9.790000000000001 20 1043.327802996136 1001.321960808941 1001.919213115889 1100.041039712995 1099.849480438275 1099.811685946102 1097.51366317489 424.566576501408 1097.219646944053 292.9999092282667
1959 0.005 9.795 20 1043.327314596676 1001.322360391416 1001.919609823729 1100.03946622078 1099.847548199645 1099.811696401674 1097.513269085505 424.5769198172208 1097.218122987432 292.9999092680249
1960 0.005 9.800000000000001 20 1043.323499631209 1001.322700801063 1001.919962573117 1100.032463876682 1099.838362207942 1099.798367456556 1097.506495761829 424.5872879682783 1097.2133463186 292.9999092145868
1961 0.005 9.805 20 1043.322795253573 1001.323029189715 1001.920296676217 1100.02984241811 1099.835846888987 1099.798825892191 1097.50334880806 424.5975949240888 1097.211373773285 292.9999091674552
1962 0.005 9.81 20 1043.324640949347 1001.323369122524 1001.920630492344 1100.032927083308 1099.83904304602 1099.799905741498 1097.506249264991 424.6078810217049 1097.212093071556 292.9999092848473
1963 0.005 9.815 20 1043.323252073651 1001.323695621405 1001.920958244888 1100.031139459097 1099.837307629002 1099.799063249065 1097.504868118555 424.6182837511306 1097.210599353812 292.999909297081
1964 0.005 9.82 20 1043.319482023235 1001.323978340051 1001.921256921469 1100.025145186701 1099.829706023073 1099.795374640352 1097.499261535322 424.6285784666607 1097.205453131555 292.9999092189219
1965 0.005 9.825000000000001 20 1043.323980406872 1001.324300055496 1001.921565804354 1100.028189888737 1099.834431168479 1099.795861347665 1097.504066747453 424.6388354951767 1097.210065865239 292.9999092723002
1966 0.005 9.83 20 1043.32196582713 1001.324592216126 1001.921865518186 1100.027317212222 1099.832337104003 1099.795551896314 1097.50068059608 424.6490435602587 1097.208984139588 292.9999092182171
1967 0.005 9.835000000000001 20 1043.324188279406 1001.324911833375 1001.922174323391 1100.029960415397 1099.837160138467 1099.796577377488 1097.505960444237 424.659317608821 1097.210624994397 292.999909296941
1968 0.005 9.84 20 1043.32654250791 1001.325269964006 1001.922519156927 1100.034544331957 1099.84153416501 1099.803127373876 1097.510875049979 424.6694945822847 1097.212071702264 292.9999093112955
1969 0.005 9.845000000000001 20 1043.327646224989 1001.325628573682 1001.922870011046 1100.036261211069 1099.842684827522 1099.801354128139 1097.509454453542 424.6796293027073 1097.213276043597 292.9999093447796
1970 0.005 9.85 20 1043.327200101777 1001.325984356031 1001.923223314384 1100.034377763935 1099.841048601857 1099.797863216703 1097.509463743981 424.6899080485195 1097.212756559668 292.9999092736556
1971 0.005 9.855 20 1043.328189917085 1001.326370124672 1001.923605078236 1100.037513442827 1099.845470300698 1099.811250501174 1097.513097913205 424.7001079802447 1097.21605041511 292.9999092898764
1972 0.005 9.859999999999999 20 1043.325098874173 1001.326691576688 1001.923937128424 1100.030085768246 1099.836241341147 1099.797923970757 1097.50386008368 424.7102171919778 1097.212148321895 292.9999092535681
1973 0.005 9.865 20 1043.331638712119 1001.327102506972 1001.924327986355 1100.043039842944 1099.851722068208 1099.813904733378 1097.513993472727 424.7202860935188 1097.220445354816 292.9999092574553
1974 0.005 9.870000000000001 20 1043.323029529639 1001.327394115903 1001.924645343497 1100.025035263656 1099.830126047397 1099.795796871171 1097.501823483854 424.7305047581281 1097.207981726665 292.9999092085254
1975 0.005 9.875 20 1043.32930874748 1001.32777018879 1001.924999501386 1100.037730869 1099.845062133141 1099.80576136667 1097.513458915313 424.7406266625958 1097.21486514168 292.9999092783872
1976 0.005 9.880000000000001 20 1043.328631463958 1001.328138120893 1001.925363624359 1100.035220742716 1099.842321698102 1099.806018650573 1097.510601652284 424.7506432982996 1097.214269807465 292.9999092732089
1977 0.005 9.885 20 1043.328739820148 1001.328498889236 1001.925723303116 1100.034330991474 1099.840827237751 1099.802986515497 1097.511581622984 424.7607666294198 1097.213641492998 292.9999092593365
1978 0.005 9.890000000000001 20 1043.330361611216 1001.32888854061 1001.926103462959 1100.038403539148 1099.846290458012 1099.811285672403 1097.515692044303 424.770850944166 1097.216398231506 292.9999092468026
1979 0.005 9.895 20 1043.323915031227 1001.32918309261 1001.926421899406 1100.026945201316 1099.832322750032 1099.795651629568 1097.501059896035 424.7809763807911 1097.208346416379 292.9999092308979
1980 0.005 9.9 20 1043.327339614134 1001.329507497548 1001.926737604777 1100.030136598345 1099.837155753817 1099.796224918196 1097.505744416135 424.7910512352029 1097.211077585974 292.9999092932524
1981 0.005 9.904999999999999 20 1043.326837950888 1001.329824485257 1001.927056947398 1100.029561782804 1099.835539350521 1099.798730913045 1097.504937940553 424.80106392887 1097.211462642155 292.9999092439469
1982 0.005 9.91 20 1043.331572562305 1001.330203849333 1001.927420287735 1100.040419585608 1099.847970828812 1099.810082696773 1097.51173142118 424.8110645454873 1097.21833123965 292.999909296691
1983 0.005 9.915000000000001 20 1043.331219581902 1001.330577730374 1001.927789728827 1100.037571012557 1099.845122686739 1099.806791520396 1097.512056689817 424.8211181583641 1097.215408170738 292.9999092064123
1984 0.005 9.92 20 1043.333361402915 1001.330980074743 1001.928182352669 1100.040809812829 1099.848942422663 1099.812286045011 1097.514652076112 424.8311293624606 1097.219171468774 292.9999091992015
1985 0.005 9.925000000000001 20 1043.328067711408 1001.331302565637 1001.928517629447 1100.029430604684 1099.836677613193 1099.796122736113 1097.506833431112 424.8411421257406 1097.210737999407 292.9999092786204
1986 0.005 9.93 20 1043.32692150758 1001.331603196955 1001.928827633466 1100.027674576332 1099.833413427141 1099.796635125931 1097.502372327689 424.8511001002767 1097.20929912789 292.9999092956006
1987 0.005 9.935 20 1043.327385138192 1001.331908158215 1001.929137998151 1100.029852188333 1099.836110290507 1099.799031982236 1097.502285021229 424.8610752408991 1097.210896622081 292.9999092029708
1988 0.005 9.94 20 1043.328738952113 1001.332225319141 1001.929445579248 1100.030075483628 1099.836782528222 1099.795310162867 1097.506183436685 424.8710903177215 1097.210980290497 292.9999092751926
1989 0.005 9.945 20 1043.329214935192 1001.332543908432 1001.929761129686 1100.031271173546 1099.837251622246 1099.797301201924 1097.506003254916 424.8810333740545 1097.21128036402 292.9999092988019
1990 0.005 9.950000000000001 20 1043.331373098081 1001.332887591536 1001.930094154731 1100.0352407932 1099.842148174565 1099.801101164429 1097.509243756086 424.8909513906516 1097.213395287004 292.9999093162247
1991 0.005 9.955 20 1043.333627214774 1001.333279086963 1001.930473049924 1100.040136764647 1099.84817612182 1099.812282685604 1097.51466372137 424.9008778162323 1097.218019407068 292.9999093054228
1992 0.005 9.960000000000001 20 1043.328608403489 1001.333587226073 1001.930799649301 1100.029108233853 1099.834799214447 1099.79976946967 1097.504082036509 424.9107823163756 1097.210948454375 292.9999092207242
1993 0.005 9.965 20 1043.33020590934 1001.333906557495 1001.93112039771 1100.031221738537 1099.837484330875 1099.800795061176 1097.50479176654 424.9205775740245 1097.21296951151 292.9999092074529
1994 0.005 9.970000000000001 20 1043.327957211597 1001.334193448548 1001.931412342834 1100.024518187324 1099.83064871117 1099.789838684069 1097.499916567152 424.9304443623668 1097.208302179855 292.9999092436236
1995 0.005 9.975 20 1043.332659605529 1001.334552776039 1001.931756405599 1100.037617376732 1099.84540884005 1099.80748505512 1097.509490461294 424.9403777470808 1097.214059568819 292.9999093055388
1996 0.005 9.98 20 1043.336210831866 1001.334947830177 1001.932134872104 1100.041385581274 1099.849522702686 1099.811860315354 1097.514055617582 424.9502590805715 1097.220311466721 292.9999093202885
1997 0.005 9.984999999999999 20 1043.332593283363 1001.335297250018 1001.932489855255 1100.035116054453 1099.841796118026 1099.80310229805 1097.509498365987 424.9601276886982 1097.212707744364 292.9999093243711
1998 0.005 9.99 20 1043.330749177264 1001.33562711226 1001.93282296728 1100.031164986455 1099.837653492504 1099.799187854024 1097.510437908778 424.9699037956034 1097.208588693551 292.9999093042463
1999 0.005 9.995000000000001 20 1043.330235014572 1001.335931431132 1001.933137496656 1100.030264370179 1099.836498302159 1099.799262853644 1097.502788965341 424.9796834947923 1097.211150809404 292.999909163671
2000 0.005 10 20 1043.331913603187 1001.336256188992 1001.933453317196 1100.033209581467 1099.840547022673 1099.800042643868 1097.50762270639 424.9895104491006 1097.212688608195 292.9999093153555
2001 0.005 10.005 20 1043.331996500607 1001.336580213019 1001.933777814124 1100.032210717271 1099.838688922488 1099.800658268818 1097.506827312875 424.9993068954546 1097.213436064673 292.9999092778332
2002 0.005 10.01 20 1043.333759924607 1001.336920452516 1001.934114312157 1100.035066115979 1099.842653585768 1099.8035872603 1097.506838462206 425.0090470351534 1097.214323437845 292.9999092548371
2003 0.005 10.015 20 1043.331279949113 1001.33724163065 1001.934435907392 1100.030590555251 1099.837075789058 1099.799557844171 1097.508766048035 425.0188033993721 1097.209775466004 292.9999093234351
2004 0.005 10.02 20 1043.331875998643 1001.337558064214 1001.93475337761 1100.030531248163 1099.836995469268 1099.800141060301 1097.506105803229 425.0285836528524 1097.21087436908 292.9999092748973
2005 0.005 10.025 20 1043.336468153054 1001.337935040236 1001.935112710411 1100.039221545557 1099.846976553996 1099.812557718203 1097.514837695789 425.0383524107656 1097.217674539824 292.999909241896
2006 0.005 10.03 20 1043.328385174664 1001.338206316988 1001.935408684609 1100.025432996742 1099.830726600411 1099.796755171133 1097.500492073816 425.0481062735003 1097.20561706858 292.9999092366637
[truncated: 102,431 more chars]
