# Supplementary material for: Thermocouple Sensor Response in Hot Airstream
Source: Sensors (Basel). 2025 Jul 26;25(15):4634. doi: 10.3390/s25154634 (PMC12349096; doi:10.3390/s25154634)
Supplement: Supplementary file 1 [file sensors-25-04634-s001.zip › report-file-tc_11bR18.out]

"report-file-tc"
"Time Step" "delta-time etc.."
("TimeStep" "delta-time" "flow-time" "iters-per-timestep" "t_1" "t_sensor" "t0" "t1" "t2" "t3" "ty_1" "ty_10" "ty1" "ty10")
0 0.005 0 0 292.9999999999998 292.9999999999999 292.9999999999998 292.9999999999998 292.9999999999998 292.9999999999998 292.9999999999998 292.9999999999998 292.9999999999998 292.9999999999998
1 0.005 0.005 20 293.0029773085156 293.0000281664198 293.0000164244294 293.1657986024144 293.6154690419706 295.5517928287641 293.0121695352161 293.0000021437009 293.0446955506756 293.0000166817763
2 0.005 0.01 20 293.0313559974744 293.0002838422017 293.0001814832777 294.4262350972447 297.7676799523629 309.425256045326 293.0898072338595 293.0000084355659 293.4275967829177 293.0000773357205
3 0.005 0.015 20 293.185556655989 293.0016057578735 293.0010826134906 300.0038907438649 313.6101204864988 351.4523815782501 293.3984663007946 293.0000639524163 295.3473325134368 293.0004995846426
4 0.005 0.02 20 293.7735726483227 293.0064673717533 293.0045623104731 316.8289975474921 353.8227055638292 436.0645457125783 294.2939922678561 293.0002477068487 301.9611807047327 293.0021734510598
5 0.005 0.025 20 295.4890445451344 293.02041791859 293.0150029632193 354.1776214886956 427.8484949974822 555.7774300764386 296.3707170780399 293.0007705640516 318.7646929015054 293.0073136015776
6 0.005 0.03 20 299.5478004158196 293.0532490783675 293.040642403596 417.3448269153604 529.1434922353948 675.7093352893248 300.3520962260976 293.0020065476747 351.7077659543773 293.0198137352006
7 0.005 0.035 20 307.6291344101862 293.1180325130854 293.0935257154328 498.9793936896825 632.8814367105571 763.2755909209403 306.5826385422382 293.0045123335255 402.5492946827584 293.0444056788582
8 0.005 0.04 20 321.3147028943168 293.2262777377795 293.1862400128218 579.9605686864485 713.7866024148915 813.4329310945323 314.3632432159225 293.0089273159945 464.5801045017077 293.0857997578648
9 0.005 0.045 20 341.1421733808506 293.3824309809925 293.3265406318205 643.4295532515752 764.5311397186582 837.5713614060159 322.1680007924033 293.0157836550882 524.8037876699523 293.1462460920321
10 0.005 0.05 20 365.6669007328774 293.5830858004731 293.5142912359132 684.7578917515252 791.5754184183669 847.7544830982556 328.7691565712225 293.0252793165724 573.0485216833576 293.2235654154154
11 0.005 0.055 20 391.675309021409 293.8204100640803 293.7429299992679 708.5721579487138 804.3249971925811 851.5945832349163 333.8268530212956 293.0371208807595 606.0679140115111 293.3109922661503
12 0.005 0.06 20 415.6988220583864 294.0856757704996 294.0031467570147 721.4556915037862 809.7818324158044 852.8751779564234 337.5952522158195 293.050499328655 626.3381369504993 293.398825159526
13 0.005 0.065 20 435.5333098553523 294.3712557004554 294.2860298085228 728.3524571613793 811.9382290631227 853.2582974695667 340.4560550424536 293.0642606984475 638.0722294471551 293.4789430406598
14 0.005 0.07000000000000001 20 450.5014194445164 294.6712578633357 294.584550770361 732.2093280739867 812.7636135326436 853.3947072416686 342.7130340839337 293.0771697990518 644.8229060256413 293.5448186017792
15 0.005 0.075 20 461.0619682956075 294.9814632274662 294.8937652769038 734.5640691466261 813.1213730912789 853.4999360381756 344.5643689479149 293.0881832126584 648.8902717822752 293.5930055364908
16 0.005 0.08 20 468.1590673364926 295.2989797666892 295.2104173343317 736.160949102151 813.3470773673477 853.6230763786434 346.1269994796508 293.096630668202 651.555191900602 293.6222894176675
17 0.005 0.08500000000000001 20 472.7819779332966 295.6218696689436 295.5324258168989 737.3464745712594 813.5499068147017 853.7595174190733 347.4728779036539 293.1022875298149 653.4688672594694 293.6346101701426
18 0.005 0.09 20 475.7474483150746 295.948833098176 295.8584578635856 738.2795962197533 813.751072092183 853.893976536189 348.6457771709342 293.1053157701551 654.9441921497275 293.6334020019079
19 0.005 0.095 20 477.6576903208704 296.2789805272777 296.1876331418798 739.0320683730339 813.9436652186002 854.0140198057198 349.6767617098124 293.1061449869679 656.1270437680641 293.6190592966952
20 0.005 0.1 20 478.9176190158818 296.6116813331968 296.5193418936371 739.6434874896645 814.1183583829559 854.1140309733726 350.5852261985169 293.105340491565 657.0879906944552 293.5940029244542
21 0.005 0.105 20 479.7833449432661 296.9464648363861 296.8531311320129 740.1404736682435 814.2684579039005 854.1927452453929 351.3936060249167 293.103482300776 657.8713705825111 293.5651486960396
22 0.005 0.11 20 480.4117182270024 297.282966551846 297.1886506399117 740.541242165912 814.3915191904744 854.2517250688632 352.1152973866713 293.1010917930853 658.5040646620788 293.5374859617969
23 0.005 0.115 20 480.8964169033599 297.6208951544636 297.5256202882537 740.861399119525 814.4892694811401 854.2943889932227 352.7592464530883 293.0985919170437 659.0084176470511 293.5151299869183
24 0.005 0.12 20 481.2895395884297 297.9600091618685 297.8638065868674 741.1159126833717 814.5650600898593 854.3242884434562 353.3361853448328 293.0962895382804 659.4067072577877 293.4997706191793
25 0.005 0.125 20 481.6206941440095 298.3001045390777 298.2030111702278 741.3169996077525 814.6221447537125 854.3445182248411 353.8587468658386 293.0943853898423 659.7184514759821 293.4912556556891
26 0.005 0.13 20 481.9090367670807 298.6410103991174 298.5430677086975 741.4753837111058 814.6645497487298 854.3578740373803 354.3340424751555 293.0929929745139 659.9607067431122 293.4904430367337
27 0.005 0.135 20 482.1657024155825 298.9825810739513 298.8838345238066 741.5995125084851 814.6955167275319 854.3664032693956 354.7688566833469 293.0921565431871 660.1476545772668 293.4967598800984
28 0.005 0.14 20 482.3983471201599 299.324692574629 299.2251905840066 741.6968143585926 814.7180549307008 854.3718316321397 355.1695747495619 293.0918710759515 660.2919783623412 293.5090077554983
29 0.005 0.145 20 482.612126374503 299.6672384956389 299.5670319271621 741.7728317050728 814.7343060982387 854.375261020493 355.5413525157384 293.0920993595199 660.403509033197 293.5265644425932
30 0.005 0.15 20 482.81119533012 300.0101279642688 299.9092692039148 741.8324932254779 814.7462288428541 854.3775957132198 355.8890384797006 293.0927844962928 660.4908753187024 293.5485227281343
31 0.005 0.155 20 482.9987849033541 300.3532829434031 300.2518252878551 741.8794941119553 814.7551289635358 854.3793415683045 356.2165560357668 293.0938608206081 660.5605205944341 293.5736581802175
32 0.005 0.16 20 483.1774953578765 300.6966360190531 300.5946331519685 741.9165898640726 814.7618430223648 854.3807893406745 356.5271821679419 293.0952605841906 660.6172942173358 293.6008472081817
33 0.005 0.165 20 483.3493787441752 301.040128523405 300.9376340517148 741.9458685348204 814.7669846799399 854.3821314628302 356.8236814012038 293.0969200885179 660.6648407527381 293.6291510910577
34 0.005 0.17 20 483.5161871532619 301.3837096560139 301.2807764414943 741.9693782960642 814.7712039330137 854.3835655656086 357.1086317304922 293.0987822870126 660.7063167154847 293.6577175664829
35 0.005 0.175 20 483.6791832603792 301.7273346437208 301.6240146089222 741.9883230800273 814.7746829927726 854.384988336548 357.3838990533572 293.1007984080143 660.7435699571315 293.6857749538254
36 0.005 0.18 20 483.8392854573532 302.0709634101303 301.9673074160024 742.0033246614598 814.7773914107121 854.3862994772715 357.650919268074 293.1029289962232 660.7776446904535 293.7125945259039
37 0.005 0.185 20 483.9974387945347 302.4145604942446 302.3106178209376 742.0153653382667 814.7796153380888 854.3876362528628 357.9112867116914 293.1051440374637 660.8097680318751 293.7378341900899
38 0.005 0.19 20 484.1539999981763 302.7580938744024 302.6539121982898 742.0250431803217 814.7814603067991 854.3889772146193 358.1660522134674 293.1074211355546 660.8406334013727 293.7612237697311
39 0.005 0.195 20 484.3094767583075 303.1015348301254 302.9971600157132 742.033004025425 814.7830606463573 854.3903691188334 358.4162708787575 293.1097446063369 660.8710229287168 293.7826005336229
40 0.005 0.2 20 484.4641296900098 303.4448571914299 303.3403333144124 742.0395692935564 814.7844165214876 854.3917265246464 358.6626470282596 293.112104472794 660.9012069290773 293.8019143003727
41 0.005 0.205 20 484.6184367924362 303.7880372497659 303.6834064667037 742.0451148926529 814.785612813837 854.3930872486865 358.9059366075354 293.1144957859096 660.9314437193584 293.8192111227805
42 0.005 0.21 20 484.7724548963833 304.1310531947063 304.0263558375853 742.0498816742735 814.786648467265 854.3944293583635 359.1466528627047 293.116916551292 660.9617713831341 293.834604197824
43 0.005 0.215 20 484.926326228417 304.4738849623594 304.369159520056 742.0540453900074 814.7875114079144 854.3956972620484 359.3852709569725 293.1193671416051 660.9922606848183 293.8482429052318
44 0.005 0.22 19 485.0801366766039 304.8165145692057 304.711797494879 742.058120933482 814.7883024119822 854.3969260010573 359.6227625065923 293.1218492158541 661.0233957694262 293.8602916946936
45 0.005 0.225 19 485.234201569456 305.1589253481757 305.0542513196341 742.0621469414102 814.7890708876098 854.398139875542 359.8590492808154 293.1243652907836 661.0550684170103 293.8709144827125
46 0.005 0.23 18 485.3884864933932 305.5011020279812 305.3965039348964 742.0662550954672 814.7897349569939 854.3992623471025 360.0947567253691 293.1269186204541 661.0872403503121 293.8802689925358
47 0.005 0.235 17 485.5433649762641 305.8430310709095 305.738539829588 742.0707781584657 814.7903705905612 854.4003057586054 360.3304458439957 293.1295121779016 661.1201038191155 293.8885101396968
48 0.005 0.24 16 485.6989254876379 306.1846998774733 306.0803447516138 742.0756715824945 814.7909294905545 854.4012360393873 360.5661595382645 293.132148817479 661.1535804141603 293.895761095626
49 0.005 0.245 16 485.8549260094755 306.5260954394873 306.4219047761245 742.080307838926 814.7912409586647 854.4020044083243 360.8008893141812 293.1348318683995 661.1869823292567 293.9021573696763
50 0.005 0.25 15 486.011185430176 306.867206418462 306.7632069065569 742.0852260378713 814.7914388965975 854.402696637435 361.035575520807 293.1375643732327 661.2206903906623 293.9077991517582
51 0.005 0.255 14 486.1670484105335 307.208021629598 307.1042388882677 742.0905097707254 814.7916346142057 854.4033340863137 361.269938128123 293.1403486803481 661.2547150140065 293.9127787495077
52 0.005 0.26 13 486.3219177289528 307.5485301554131 307.4449888813429 742.0960608555581 814.7917942543623 854.403913606735 361.5041585832957 293.1431873941883 661.2891497882437 293.9171937898805
53 0.005 0.265 13 486.4778327544591 307.8887220319318 307.7854454700702 742.1012636920574 814.7918944792849 854.4045090865578 361.7378897879206 293.1460823669439 661.3234173629348 293.9211234713744
54 0.005 0.27 13 486.6351229912248 308.2285883302182 308.1255980566414 742.106663006986 814.7920864657269 854.4052047721091 361.9715432535227 293.1490359716099 661.357895175051 293.9246167468904
55 0.005 0.275 12 486.7917085792878 308.5681197872007 308.4654367119992 742.112489111078 814.7923735165618 854.4059297454878 362.2049763819718 293.1520501108834 661.3927722288522 293.9277330999649
56 0.005 0.28 12 486.9492854697663 308.9073084496787 308.8049521297174 742.118464511768 814.7927221670278 854.4066783930301 362.4383315903265 293.1551265686909 661.4279170997414 293.9305218110226
57 0.005 0.285 12 487.1074746998613 309.2461461851848 309.1441353423094 742.1244610352322 814.7930687999674 854.4073972874555 362.6711555230025 293.1582669148793 661.4631264763378 293.9330171228513
58 0.005 0.29 12 487.2660475071112 309.5846252254701 309.4829777066214 742.1305949114092 814.7934263233253 854.408104568121 362.9034859721222 293.1614729689181 661.4984341546697 293.9352381392446
59 0.005 0.295 11 487.4237698923585 309.9227378991426 309.8214710290264 742.1370674317185 814.7938044800875 854.4087780170194 363.1357611376466 293.1647458982335 661.5341498404273 293.9372458011583
60 0.005 0.3 11 487.5818753164393 310.2604776342652 310.1596076101335 742.1437693512648 814.7941779702078 854.4094045668515 363.3678446482429 293.168086726145 661.5701541845206 293.9390475000191
61 0.005 0.305 11 487.7400024011508 310.5978377154037 310.4973801290353 742.1505357091511 814.7945020403383 854.4099603019213 363.5997446125642 293.1714967679588 661.6064452856193 293.9406677424533
62 0.005 0.31 11 487.8989143984415 310.9348118572885 310.8347814376517 742.1573339333287 814.7947589006238 854.4104420929203 363.8307758165452 293.174976698507 661.6427855886484 293.9421227230441
63 0.005 0.315 10 488.056924064642 311.2713937770559 311.1718047423406 742.1644059138877 814.7949621489749 854.4108472564866 364.062670864874 293.17852769262 661.6796624678386 293.9434189330455
64 0.005 0.32 10 488.21628286577 311.607579178807 311.5084443507542 742.1718468243023 814.7951143702273 854.4111605380651 364.2942142984647 293.1821500179752 661.7168372689804 293.9445658068655
65 0.005 0.325 10 488.3756736397663 311.9433623268001 311.8446943646253 742.1792782774576 814.7951552737536 854.4113787977419 364.5254280936099 293.1858448693364 661.7540974787102 293.9455755926535
66 0.005 0.33 10 488.534979255652 312.2787376353315 312.1805488476534 742.1866302532825 814.795100141473 854.4115343742059 364.7561467328158 293.1896130664799 661.7913518863428 293.9464461867717
67 0.005 0.335 9 488.6938608562605 312.6137001071086 312.5160020885862 742.1941876269378 814.7950103796447 854.4116742628217 364.9878829625623 293.1934554346102 661.8289193646448 293.9471734133249
68 0.005 0.34 9 488.8530280129183 312.9482457006336 312.8510493483939 742.2020475972404 814.7948916136472 854.4117710637092 365.2184715666549 293.1973725676542 661.8665406119096 293.9477947336865
69 0.005 0.345 9 489.0119755033488 313.2823693861116 313.1856853549634 742.2098473182651 814.7947303915061 854.4118362625971 365.4487874229514 293.2013655281128 661.9041425220049 293.948308201406
70 0.005 0.35 9 489.1708698182175 313.6160666838521 313.5199051466992 742.2176606016088 814.7945644664185 854.4119061146822 365.6787218178253 293.2054350868866 661.9417606492632 293.9487254238227
71 0.005 0.355 9 489.329744349277 313.949333227846 313.8537039204706 742.2254952843874 814.7944048577456 854.4119797084143 365.9082093891207 293.2095820892613 661.9793915892951 293.9490468990349
72 0.005 0.36 9 489.4883797774389 314.2821649214882 314.1870770910372 742.233380797685 814.7942675801925 854.4120708588522 366.1375873611362 293.2138074099458 662.0170886766741 293.9492821883487
73 0.005 0.365 9 489.6474813012829 314.6145578467198 314.5200202051453 742.2412722214114 814.7941224649226 854.4121500055809 366.366125397864 293.2181115927351 662.0545925666548 293.9494374730393
74 0.005 0.37 9 489.8062719721374 314.9465080178274 314.8525290157145 742.2491587234871 814.7939838820803 854.4122400450316 366.5944171215637 293.2224957795626 662.0920725733027 293.9495202937235
75 0.005 0.375 9 489.964548168194 315.2780116748612 315.1845994509389 742.2570353987677 814.7938534227364 854.4123456451316 366.8225470436024 293.2269608934537 662.1295954866398 293.9495363728266
76 0.005 0.38 9 490.1232259193735 315.6090653056587 315.5162275050956 742.2649382359903 814.793740554431 854.4124573658348 367.0498232552176 293.2315076446674 662.1669142200426 293.9494949236524
77 0.005 0.385 9 490.2816770630108 315.9396656224604 315.8474095105153 742.2728626176203 814.7936511221791 854.4125903209181 367.2770592030964 293.2361369967011 662.2042343980174 293.9494007006466
78 0.005 0.39 9 490.4399628739509 316.2698094447693 316.1781419562358 742.2808278807139 814.7935894189307 854.4127488136207 367.5039743334962 293.240850004419 662.2415200438837 293.9492658385485
79 0.005 0.395 8 490.5969348975819 316.5994934988494 316.508421500194 742.2889662760434 814.793575814529 854.4129320517126 367.7313140639948 293.2456475807315 662.2789897613319 293.9490674515966
80 0.005 0.4 8 490.7541494223953 316.9287157324426 316.8382452998223 742.2973785590889 814.7936082080446 854.4131343450979 367.9585459203606 293.2505303509508 662.3165668562572 293.9488533520347
81 0.005 0.405 8 490.9113143010033 317.2574737155369 317.1676106508133 742.3058731704429 814.7936626992567 854.4133495790275 368.1858063112156 293.2554992948652 662.3541780569614 293.9486217720194
82 0.005 0.41 8 491.068843290942 317.5857648059783 317.496514813743 742.3143042465123 814.7937176438815 854.4135489914366 368.4120585931593 293.2605550573124 662.3916111686929 293.9483710393648
83 0.005 0.415 8 491.2260827502237 317.9135863760811 317.824954935199 742.3226722282402 814.7937714200244 854.4137473876917 368.6381517874049 293.2656986202414 662.4289733916502 293.9481145345694
84 0.005 0.42 8 491.3833426975087 318.2409362144622 318.1529284128372 742.3310943093319 814.793838856367 854.4139499889169 368.8639581357292 293.2709307551885 662.4662975976867 293.9478453227439
85 0.005 0.425 7 491.5395929506788 318.5678119220937 318.4804325616728 742.3396122525148 814.7939297846928 854.4141701175772 369.0909436593033 293.2762524109035 662.5036974511214 293.9475493456843
86 0.005 0.43 7 491.6959916340652 318.8942121201773 318.8074657783093 742.3484481262246 814.7940472613928 854.414383805427 369.3165976256537 293.2816636725125 662.541199468744 293.9472591156137
87 0.005 0.435 7 491.8526290385689 319.2201350751458 319.1340259016073 742.3573202394837 814.7941856633545 854.4146005318258 369.5424843569148 293.2871656398734 662.5787012103073 293.9469777454543
88 0.005 0.44 7 492.0091107094057 319.5455787194909 319.4601108720054 742.3661232867684 814.7943059256874 854.4148107817178 369.7678958469604 293.2927589464143 662.6161126971107 293.946697825069
89 0.005 0.445 7 492.165345448722 319.8705409858072 319.7857185656333 742.3747938249893 814.7944140819834 854.4150181412323 369.9928528843342 293.2984441127015 662.6534133596999 293.9464214954396
90 0.005 0.45 6 492.3216435307191 320.195021010055 320.110847143627 742.383616097006 814.7945827161074 854.4152626848553 370.219365268717 293.3042218937828 662.6907697385717 293.946132842619
91 0.005 0.455 6 492.4780055229786 320.5190180060881 320.4354957562879 742.3929588118381 814.7947978054568 854.4155125998585 370.4451757035442 293.3100923678851 662.7284324039291 293.9458546878433
92 0.005 0.46 6 492.6338112186489 320.8425297988807 320.7596627099649 742.4020810696558 814.7949634530667 854.4157317534278 370.6702737296943 293.3160562539752 662.7659574254332 293.9455893973594
93 0.005 0.465 6 492.7895503654461 321.1655550543673 321.0833463595836 742.4112340326127 814.7951318524351 854.415950327249 370.8949402616441 293.3221141348374 662.8034656820447 293.945334514491
94 0.005 0.47 5 492.9464959434607 321.4880944299294 321.4065459122268 742.420523323617 814.7953504955454 854.4162403517161 371.1219622007785 293.3282673126179 662.8412219562308 293.9450889529342
95 0.005 0.475 5 493.1019550576712 321.8101461212242 321.7292607290227 742.4304550131536 814.7955825931585 854.4164482894215 371.3468438407352 293.3345141820727 662.879069493546 293.9448415340017
96 0.005 0.48 5 493.2571186241904 322.1317083939427 322.0514890043362 742.4399893843257 814.795765865148 854.4166561953475 371.5716410057789 293.3408566383581 662.9167589230658 293.9446102503699
97 0.005 0.485 5 493.4120477309136 322.4527800291495 322.3732292724362 742.4495047668529 814.7959629440227 854.4168779128261 371.7959138583576 293.3472949249189 662.9544135709372 293.9443917786136
98 0.005 0.49 5 493.5672786656129 322.7733604427754 322.6944804592001 742.4591723620542 814.7962025413972 854.4171262218265 372.0199285588791 293.3538294522007 662.9921479025996 293.9441882278884
99 0.005 0.495 4 493.724132364816 323.0934516889379 323.015242745983 742.4692388685281 814.796429987877 854.4174839647511 372.2467031334082 293.3604624991592 663.0306364127737 293.943987507133
100 0.005 0.5 5 493.8763924494046 323.4130468612658 323.3355142230409 742.4785240536295 814.7966834108817 854.4176223363709 372.4677589413444 293.3671893095527 663.0676078617837 293.9437872995273
101 0.005 0.505 4 494.0332609508183 323.7321514710695 323.6552939797886 742.4887253010802 814.7969343733345 854.4179774381186 372.6940270555141 293.3740162387745 663.1060237810452 293.9436191278953
102 0.005 0.51 4 494.1864743655512 324.0507606480776 323.9745815756108 742.4982403383253 814.7971498526596 854.4182241619866 372.9173254236845 293.3809401053398 663.1435960797661 293.9434317880854
103 0.005 0.515 4 494.3405208902141 324.3688753943384 324.2933761603307 742.5084033075979 814.7974464602365 854.4184688087948 373.1407094642645 293.3879616585183 663.1815370931372 293.9432785480291
104 0.005 0.52 4 494.4942773669487 324.6864942793454 324.6116765379247 742.5181876525987 814.7976959094069 854.4187063326317 373.3636424275787 293.3950816019668 663.2192158081531 293.9431349922522
105 0.005 0.525 3 494.6500061852551 325.0036218333884 324.9294864610231 742.5295406991411 814.7975867156047 854.4190310932773 373.5909949234349 293.4023070824844 663.2594005442689 293.9430303680996
106 0.005 0.53 4 494.8007621687869 325.3202494554635 325.2467987349327 742.5382028504796 814.7981154615534 854.419188489004 373.8099684928027 293.4096210578496 663.2950024494257 293.9428499468595
107 0.005 0.535 3 494.9565447094707 325.6363844023382 325.5636186500797 742.5498891669141 814.7981253935909 854.4194923948287 374.0364414666921 293.4170431184311 663.3351413593218 293.9427805304816
108 0.005 0.54 3 495.1090205548442 325.952022397085 325.8799429642115 742.5593886191679 814.7982144398536 854.4197123637321 374.2599363984233 293.4245623069503 663.3726500233087 293.9426443009232
109 0.005 0.545 3 495.2613917680157 326.2671636486513 326.1957716012316 742.5699923894664 814.7985336125175 854.4199765114554 374.4822670188451 293.4321803701385 663.4108189762337 293.9425391306248
110 0.005 0.55 3 495.4136549299607 326.5818073860725 326.5111035492761 742.5803923182182 814.7988246501981 854.4202051468542 374.7043935310332 293.4398981372279 663.4487392096229 293.9424448101915
111 0.005 0.555 3 495.5656119073998 326.8959524571778 326.8259377189437 742.5903863618053 814.7990588004121 854.420416526893 374.9261830614966 293.4477162492322 663.486335227345 293.9423525762323
112 0.005 0.5600000000000001 3 495.7173954283607 327.2095985908069 327.1402735884361 742.6005805113465 814.7993493007629 854.4206684700581 375.1474079818533 293.4556351809734 663.5241084677788 293.9422731321777
113 0.005 0.5650000000000001 3 495.8692400450196 327.5227456437937 327.4541107992242 742.6108300781622 814.7996658246309 854.4209356605824 375.3682966274841 293.4636552029444 663.5618917393131 293.9422026392933
114 0.005 0.5700000000000001 3 496.0207008652965 327.8353929646007 327.7674489312255 742.6208806852472 814.7999524117294 854.4211867339584 375.5886738264211 293.4717766074822 663.5995445840248 293.9421395274794
115 0.005 0.5750000000000001 3 496.1720976522467 328.1475402797229 328.0802875588936 742.6309166233222 814.8002458301931 854.4214404993397 375.8087169314558 293.4799997286291 663.6371631017171 293.9420842297985
116 0.005 0.58 1 496.3273403584216 328.4583947847897 328.3919641131529 742.7001014734701 814.8124226419015 854.4236502035029 376.0606423024817 293.4888986949368 663.713491236549 293.9420124257643
117 0.005 0.585 4 496.4762443143799 328.7695526674125 328.7038009148189 742.6650034512376 814.8050863884598 854.4221448509685 376.2516258775949 293.4971749148201 663.7245570336016 293.9419843415705
118 0.005 0.59 3 496.6314990076825 329.08019478316 329.0151197662823 742.6666929385304 814.8024053728914 854.4221461983801 376.4694629284025 293.5056610495147 663.7555847177907 293.9420588099062
119 0.005 0.595 1 496.7858668175294 329.3895408469814 329.3252774218024 742.7332860002558 814.8134419890756 854.4241159820031 376.7198614476866 293.5148570729893 663.8293541234335 293.9419900805875
120 0.005 0.6 4 496.9301714366682 329.699183968943 329.6355886727984 742.6958047147589 814.8058351161836 854.4227551251199 376.9077704939527 293.5234235045903 663.8379696001372 293.941933704624
121 0.005 0.605 3 497.084429305484 330.0083107193579 329.9453824763085 742.6972147523965 814.8032084362517 854.4228863651219 377.1247672850724 293.5322071556186 663.8683808721124 293.9420235431253
122 0.005 0.61 1 497.2376560053889 330.3161429296849 330.2540194469074 742.76343222847 814.814236786961 854.4249158494185 377.3738154058339 293.5417114865276 663.941690971071 293.9419593713405
123 0.005 0.615 4 497.3802179103771 330.6242695733237 330.5628071378013 742.725690446328 814.8066588563447 854.4235673639831 377.560332803488 293.5505820167193 663.9500621688293 293.9419121004829
124 0.005 0.62 3 497.5339634389678 330.9318807746978 330.8710793917069 742.7272187649212 814.8041052175139 854.423727516821 377.7763729492087 293.5596717908282 663.9804497355047 293.9420214238166
125 0.005 0.625 1 497.6866615450014 331.2381974290884 331.178197107973 742.7933023490386 814.8151586475233 854.4257695780153 378.0240869250399 293.5694884592224 664.0534956880119 293.9419660661811
126 0.005 0.63 4 497.8285469164124 331.5448099474682 331.4854656126529 742.7556631961028 814.8076051080493 854.4244117999932 378.2096634662192 293.5786674379471 664.0619088466653 293.9419263144637
127 0.005 0.635 3 497.9815607095245 331.8509077578192 331.7922202925992 742.7568823392367 814.8049892165799 854.4245527126318 378.4247120848509 293.5880669018703 664.0919800215348 293.9420493417348
128 0.005 0.64 1 498.133496030666 332.1557144212933 332.0978241017225 742.8226575617516 814.8159988197018 854.4265785224163 378.6711717546661 293.5981982539147 664.1647228927753 293.941992310319
129 0.005 0.645 4 498.2751555806607 332.4608156545796 332.4035774912629 742.7851747525278 814.8084697048349 854.4252197234545 378.8560100943491 293.6076886544897 664.1731776240091 293.9419615032544
130 0.005 0.65 3 498.4271452529177 332.7654027369651 332.7088183234723 742.7861544672801 814.8058071626833 854.42533477041 379.0698398354261 293.6173999683841 664.2029651311666 293.9420921343537
131 0.005 0.655 1 498.5784321404727 333.0687032113037 333.0129120667823 742.8516347042681 814.8167643105253 854.4273411561527 379.3152294443239 293.6278469585671 664.275411845165 293.942036711159
132 0.005 0.66 4 498.7197586693691 333.3722961984917 333.3171540940557 742.8143420267171 814.8092626125347 854.4259803029181 379.4991817741646 293.6376503886166 664.2838986087589 293.9420152790833
133 0.005 0.665 3 498.8715337971896 333.6753766343973 333.6208851299673 742.8154125492186 814.8066241035535 854.4261001365488 379.7121621894143 293.6476746607585 664.3136238541543 293.9421533217704
134 0.005 0.67 1 499.0224675933583 333.9771751635562 333.9234732137816 742.8806087218869 814.8175224219301 854.4280886502506 379.9564193270508 293.6584384535995 664.3858462036393 293.9420992732262
135 0.005 0.675 4 499.1631885689315 334.2792639051997 334.2262080803602 742.8434145286894 814.8100299828845 854.4267221914859 380.1395810521437 293.668555761139 664.3942127915964 293.9420756998738
136 0.005 0.68 3 499.3143864834102 334.5808415087185 334.5284334135073 742.844489979388 814.8073927519531 854.4268362045481 380.3515905882994 293.6788939034232 664.4238408653126 293.942217422462
137 0.005 0.6850000000000001 1 499.4646804847183 334.8811418302054 334.8295196175155 742.909408709051 814.8182472857104 854.4288172366637 380.5946501018322 293.6899744337137 664.4957502936402 293.9421660686056
138 0.005 0.6900000000000001 4 499.6050062850145 335.1817304959474 335.1307513789612 742.8723927202685 814.8107840392896 854.4274594046767 380.7771615279655 293.7004064616391 664.5041309248866 293.9421405498563
139 0.005 0.6950000000000001 3 499.7550763007735 335.4818088611094 335.4314748310873 742.8732979798026 814.8081116843622 854.4275596586059 380.9880046477642 293.7110589599179 664.5335247131248 293.94228017756
140 0.005 0.7000000000000001 1 499.9050196675928 335.780615553017 335.7310635720651 742.9379502310629 814.8189347388792 854.4295381250116 381.2298728091826 293.7224570624123 664.6050930749063 293.9422256790077
141 0.005 0.705 4 500.0446545956426 336.079708027737 336.0307962167125 742.9011355228702 814.8114936882725 854.4281785485454 381.4117567342128 293.7332040242394 664.613561230288 293.9421999429548
142 0.005 0.71 3 500.1947723300889 336.3782924278918 336.3300223764963 742.9022930485953 814.8088772480716 854.4283014622421 381.6220234487735 293.7441714179546 664.6429998660269 293.9423374546805
143 0.005 0.715 1 500.3440216794245 336.6756098723146 336.6281180932067 742.966629400818 814.81965081204 854.4302678329483 381.8626364956731 293.7558869347214 664.7142393875521 293.9422762931305
144 0.005 0.72 4 500.4833990254959 336.9732117778065 336.9263568423466 742.9302774008759 814.8122972537859 854.4289340537046 382.0439857881993 293.7669497990509 664.7228944254009 293.9422458569845
145 0.005 0.725 3 500.632621548797 337.2703067627156 337.2240906171289 742.9311891739864 814.8096296768479 854.4290355446988 382.2532995419077 293.7782324410999 664.752106981935 293.9423798663123
146 0.005 0.73 1 500.781143495167 337.5661416013245 337.5206988419702 742.995246229246 814.8203654592593 854.4310012320125 382.4927195754642 293.7902657141444 664.8230365424411 293.9423153408522
147 0.005 0.735 4 500.9200185862808 337.8622571939522 337.8174486919686 742.9591067932597 814.8130364382996 854.4296708864941 382.6734882834602 293.801644485696 664.8317455151162 293.9422796045974
148 0.005 0.74 3 501.0680840748142 338.157867150572 338.1136947146431 742.9598612637812 814.8103299880097 854.4297554236402 382.881645918697 293.8132423339612 664.8607468339447 293.9424094960978
149 0.005 0.745 1 501.2161330849376 338.4523657007761 338.4089110148389 743.0238014289396 814.8210553476141 854.4317125641689 383.1205962601135 293.8253590946383 664.9314777407025 293.9423410158063
150 0.005 0.75 4 501.354778717852 338.7470075412785 338.7041949742256 742.9879205454891 814.8137707478354 854.4304029848977 383.3007727588214 293.8371183237487 664.9403257588957 293.9423047942482
151 0.005 0.755 3 501.5023643233552 339.0411449984153 338.9989728264597 742.988698388764 814.811078976346 854.4304916509609 383.5080740233046 293.8490482930403 664.9693238740391 293.9424301711272
152 0.005 0.76 1 501.6499396965494 339.3341759859096 339.2927211619304 743.0525545604124 814.8217820037668 854.4324482715223 383.745883875974 293.8614843618324 665.0399936631891 293.942358725721
153 0.005 0.765 6 501.7922836498576 339.627349511941 339.5865374481721 743.0176613023169 814.8146827943699 854.4310246870474 383.9192762568314 293.8735622424232 665.0484777725603 293.9424176019879
154 0.005 0.77 3 501.939354546221 339.9200153947419 339.879844096411 743.0151103676308 814.8115025055381 854.4310981177282 384.1273119770199 293.8858074080598 665.0759206863739 293.9425044352528
155 0.005 0.775 1 502.085295482222 340.2114375163519 340.1720318661611 743.0780576865991 814.8220584627373 854.4331100534386 384.3629882906781 293.8987880344105 665.1458742574393 293.9424020035744
156 0.005 0.78 6 502.2260507649428 340.5031341443962 340.4643592527412 743.0436093663144 814.815093265368 854.4317622025662 384.5361279200874 293.9111247627218 665.1544299543049 293.942438459866
157 0.005 0.785 3 502.3718939285285 340.7943253315526 340.7561828128507 743.0414053728911 814.8120340327523 854.4319036347349 384.7434577590705 293.9236765294204 665.1820308852126 293.9425195489435
158 0.005 0.79 1 502.516958025381 341.0842777340044 341.0468944239868 743.1041970548442 814.8226363950787 854.4339719843897 384.9780866304183 293.9369712758646 665.2517952685607 293.9424195321305
159 0.005 0.795 6 502.6568806343315 341.3745036797206 341.3377442246205 743.0702050887437 814.8157467508618 854.4326466979843 385.1509755345533 293.9496195701192 665.2606077897833 293.9424642356284
160 0.005 0.8 3 502.8018782561336 341.6642265037374 341.6280936676418 743.0682440772813 814.8127350163884 854.4327945914487 385.3576260277975 293.9624853226381 665.288307625582 293.9425511446043
161 0.005 0.805 1 502.9462582920156 341.9527171215079 341.917337753714 743.1308442546247 814.8233297546788 854.4348689477717 385.5911943559004 293.9760961308025 665.3578256864461 293.9424563007378
162 0.005 0.8100000000000001 6 503.0855076907061 342.241479363926 342.2067187003299 743.0972246004984 814.8164705316384 854.4335364269389 385.7639345523359 293.9890598931593 665.3668391292985 293.9425090105321
163 0.005 0.8150000000000001 3 503.2298205899158 342.529740930406 342.495602154385 743.0954454001754 814.813474573318 854.4336744757255 385.9699427030463 294.0022401009564 665.3945894360648 293.942602245799
164 0.005 0.8200000000000001 1 503.3735562230213 342.8167768491015 342.7833863115018 743.157862440237 814.8240452356334 854.4357366855378 386.2025464120811 294.016166696601 665.4638365861804 293.9425128687099
165 0.005 0.8250000000000001 6 503.5122055639687 343.104082551714 343.0713061221616 743.1245728640678 814.8172012633161 854.4343968535831 386.3750723979043 294.0294454060157 665.4729993302077 293.9425725649657
166 0.005 0.8300000000000001 3 503.655782477202 343.3908899639898 343.3587310797666 743.1228954965845 814.8141995297442 854.4345223034319 386.5804217754185 294.0429394269219 665.5007611040039 293.9426718684472
167 0.005 0.835 1 503.7988406681972 343.67647815886 343.6450625551448 743.1851021600432 814.8247247809643 854.4365646126407 386.8120078242002 294.0571798303811 665.5697247744074 293.9425880844414
168 0.005 0.84 6 503.936878617835 343.9623344526705 343.9315285305303 743.1521213474566 814.8179025575556 854.4352226717539 386.9842841858355 294.0707732967488 665.5790109111372 293.9426531623413
169 0.005 0.845 3 504.0797459180013 344.2476949248808 344.2175022621572 743.1505420584749 814.8149057996941 854.435341157884 387.1889493449755 294.0845805110109 665.6067663406947 293.9427571846373
170 0.005 0.85 1 504.2220312536025 344.531841926262 344.5023878804727 743.2125331370192 814.8254027503638 854.4373783958058 387.4194124982386 294.0991340920117 665.6756684545146 293.9426777863174
171 0.005 0.855 6 504.3595332375156 344.816256026629 344.7874071209253 743.1798061321789 814.8185952953656 854.4360320422676 387.5915157242588 294.1130413678333 665.6849065860515 293.9427445824008
172 0.005 0.86 3 504.5017303810958 345.1001768562556 345.0719368424039 743.1783752874884 814.8156198180874 854.4361480738303 387.7955317725572 294.1271606033183 665.7126099582547 293.9428499087767
173 0.005 0.865 1 504.6436144419682 345.3828907865428 345.3553842249213 743.2401057124539 814.8260571825872 854.4381635147536 388.0249767191565 294.1420275121781 665.7813271875141 293.9427731862588
174 0.005 0.87 6 504.7804278598409 345.6658701334926 345.6389642826454 743.2076489762029 814.8192803885879 854.4368224257332 388.1969109392201 294.1562471503186 665.7905905239344 293.9428380642474
175 0.005 0.875 3 504.9217814378439 345.948358679059 345.9220574557258 743.2063159706846 814.8163155451672 854.4369357776445 388.4001325640454 294.1706775598221 665.8182852560941 293.9429415667014
176 0.005 0.88 1 505.0629801450627 346.2296471029704 346.2040743298539 743.2678151638186 814.8267122663334 854.4389406945243 388.62849949908 294.1858559948464 665.8867152625514 293.9428638944794
177 0.005 0.885 6 505.1991274476309 346.5111990790028 346.4862226094339 743.2356414656184 814.8199676128974 854.4376043331175 388.8002046732988 294.2003872205243 665.8961127558584 293.942923445265
178 0.005 0.89 3 505.3399781383457 346.7922631026476 346.7678867535773 743.2344412044941 814.8170175742592 854.4377150023879 389.0028585043318 294.2151277610129 665.9238640736438 293.9430237965362
179 0.005 0.895 1 505.480468653892 347.0721339978845 347.0484807551679 743.2957198940906 814.8273592234973 854.439706038833 389.2301805706954 294.2306163169556 665.9921373652965 293.9429442543391
180 0.005 0.9 6 505.6160072400488 347.3522663092961 347.3292049479199 743.2637670337873 814.8206538137955 854.4383764754051 389.4015422604128 294.2454581649002 666.0015540895956 293.9429986245716
181 0.005 0.905 3 505.7562992471497 347.6319134137504 347.6094477479296 743.2626905869455 814.8177204141886 854.4384876782736 389.6035392388416 294.2605079891014 666.0293162891982 293.9430945818906
182 0.005 0.91 1 505.8962129669071 347.9103744447065 347.888626673598 743.3237723595437 814.8280390515756 854.4404766777272 389.829870860713 294.2763055438257 666.0973383627557 293.9430127036069
183 0.005 0.915 6 506.0310035411872 348.1890947260124 348.1679344462119 743.2920311850127 814.8213488419652 854.4391349351014 390.0007241344669 294.2914564072227 666.106852383176 293.9430613902655
184 0.005 0.92 3 506.1707457745853 348.4673326936661 348.4467635800424 743.2910601062873 814.8184260678127 854.439244085433 390.2021273260385 294.3068137895834 666.1346092680717 293.9431544194754
185 0.005 0.925 1 506.3099415487931 348.7443907952057 348.7245347228373 743.3518869147375 814.828713586566 854.4412349656476 390.4273659410676 294.3229187201019 666.2023576217965 293.9430698577125
186 0.005 0.93 6 506.4441635545149 349.0217068516754 349.0024335977586 743.3203921253277 814.8220541687482 854.4398994214573 390.5979516020298 294.3383777998087 666.2119680047597 293.9431132416187
187 0.005 0.9350000000000001 3 506.5832547644006 349.2985433001941 349.2798566313263 743.3195048288716 814.8191464761306 854.4400100379434 390.7986592476806 294.3540417854445 666.2397215251769 293.9432037125143
188 0.005 0.9400000000000001 1 506.7218364731246 349.5742075672446 349.5562283854644 743.3801215870867 814.8294071997262 854.441995991436 391.0229400305644 294.3704539861232 666.3072087288939 293.9431173982242
189 0.005 0.9450000000000001 6 506.8556304719464 349.8501275527984 349.832726459586 743.3489078108852 814.8227929753018 854.4406785542008 391.1933028357991 294.3862189304711 666.3169220188453 293.943155170248
190 0.005 0.9500000000000001 3 506.9939406205082 350.1255703215907 350.1087513841735 743.3480600141067 814.8198960934157 854.440781688003 391.3931037850777 294.4021876061383 666.3446842197653 293.9432460892079
191 0.005 0.9550000000000001 1 507.1317843978773 350.3998474371347 350.383731160761 743.4084426960286 814.8301094006728 854.4427535851147 391.6163734114512 294.4189043160951 666.4119614387631 293.9431587062859
192 0.005 0.96 6 507.2651021868651 350.6743789922703 350.6588360978842 743.3774673010693 814.8235125749881 854.4414256223263 391.7864540021913 294.4349746845571 666.4217626859543 293.9431962057881
193 0.005 0.965 3 507.4029045580018 350.9484362001946 350.9334707566857 743.376723515399 814.8206246543566 854.4415273429227 391.9856127403667 294.4512471465084 666.4495004274222 293.9432853838456
194 0.005 0.97 1 507.5400730884053 351.2213348105816 351.2070667547356 743.4368494445495 814.8307967782546 854.4434936365709 392.2078475562475 294.46826701822 666.5164837417067 293.9431977414945
195 0.005 0.975 6 507.6728090566552 351.4944858399487 351.4807864989403 743.4060855945301 814.8242311389628 854.4421747980049 392.3775895353651 294.4846409358237 666.5263683675156 293.9432311734995
196 0.005 0.98 3 507.8101342023935 351.7671654378105 351.7540388494612 743.405496295798 814.8213709964507 854.442280235729 392.5761371412387 294.5012153642747 666.5541241042735 293.9433213701444
197 0.005 0.985 1 507.9467483315129 352.0386939984709 352.02625929208 743.4654223106342 814.8315239013986 854.4442444835116 392.7975097337713 294.5185370478428 666.6208779852415 293.9432330959535
198 0.005 0.99 6 508.0790080358171 352.3104728768913 352.2986021558108 743.4348723921213 814.8249777625718 854.4429250904084 392.9667467068268 294.5352129450414 666.6308488889589 293.9432650064912
199 0.005 0.995 3 508.2156951143564 352.5817830609974 352.5704804189799 743.4343560542573 814.8221274483001 854.443027233138 393.1645832962712 294.552087869405 666.6585787092732 293.9433546183774
200 0.005 1 1 508.351706270619 352.8519493749088 352.8413333028463 743.4940551498739 814.8322445674705 854.4449838714288 393.384946458119 294.569709246534 666.725073112238 293.9432679253721
201 0.005 1.005 6 508.4835322139269 353.1223642737796 353.1123073398648 743.4638024174915 814.8257391924562 854.4436770160194 393.5539232801072 294.586685866282 666.7351551292917 293.9432964163917
202 0.005 1.01 3 508.6195283915538 353.3923131162293 353.3828196134641 743.463309991125 814.8228833661167 854.4437662882528 393.7510098002153 294.6038595774108 666.7628516285932 293.9433869711572
203 0.005 1.015 1 508.7548719018862 353.6611251838438 353.6523129225757 743.5227755642767 814.83296735005 854.4457193314646 393.9703656660623 294.6217802452969 666.8290444859687 293.9433014614226
204 0.005 1.02 6 508.8861814424796 353.9301840247258 353.9219261685594 743.4927647988068 814.8264918821186 854.4444156957168 394.1390130173027 294.6390552154415 666.8392489462374 293.9433281922285
205 0.005 1.025 3 509.0215823206113 354.1987796267341 354.191080528597 743.4923566871402 814.8236478460919 854.4445040048381 394.3354230795406 294.6565258256655 666.8669869878493 293.9434191859613
206 0.005 1.03 1 509.1562922086624 354.466245870626 354.4592225079866 743.5516410069256 814.8337236017408 854.4464539203605 394.5538290144911 294.6747422734071 666.9326909368264 293.9433340081707
207 0.005 1.035 6 509.2870605319677 354.7339567109916 354.7274830253758 743.5218075283325 814.8272522164567 854.4451480166377 394.7220652311534 294.6923146997065 666.9431766128146 293.9433589115999
208 0.005 1.04 3 509.4219527234769 355.0012072674764 354.9952876173289 743.5215224950111 814.8244243083381 854.4452394223698 394.9178199660362 294.7100805728786 666.970969958238 293.943449955922
209 0.005 1.045 1 509.5560586678334 355.2673357037805 355.2620864447584 743.5805438713298 814.8344536556247 854.447178896384 395.1352364285141 294.728589717679 667.0364090618235 293.9433653950486
210 0.005 1.05 6 509.6863073181905 355.5337068094204 355.5290025158689 743.5509159560263 814.828010139299 854.4458772406552 395.303067249351 294.7464588686921 667.0469675150773 293.9433887436279
211 0.005 1.055 3 509.8206141041934 355.7996204309604 355.7954655357511 743.5507321743679 814.8251977215457 854.44597013122 395.4981165204924 294.7645184975216 667.0747298825027 293.9434796383871
212 0.005 1.06 1 509.9540950274557 356.0644187733009 356.0609290392218 743.6095000333995 814.8352071995804 854.4479007837688 395.7145092263446 294.7833195566744 667.1399220782602 293.9433957792717
213 0.005 1.065 6 510.0838227942102 356.3294584156715 356.3265088863389 743.58012010624 814.8287813420864 854.4466037710098 395.8820224868214 294.8014830377485 667.150551346009 293.943418069228
214 0.005 1.07 3 510.2175631744963 356.5940433775723 356.5916385246099 743.5800392683055 814.8259850241043 854.4466961017066 396.0763905122046 294.8198345443673 667.1782633769293 293.9435084599447
215 0.005 1.075 1 510.3505442681881 356.8575208432959 356.855775586251 743.6384240129473 814.8359263500797 854.4486151167888 396.2918464317594 294.838926091412 667.2430620726458 293.9434248658112
216 0.005 1.08 6 510.4796872239523 357.1212371471134 357.1200273874381 743.609359159754 814.8295430195246 854.4473251216767 396.4589619147739 294.8573815659569 667.2538937666205 293.9434465431575
217 0.005 1.085 3 510.6128804519593 357.3845016093286 357.3838318511808 743.6093783220206 814.8267649110885 854.4474171692233 396.6526144687373 294.8760229360055 667.2816314306443 293.9435364615442
218 0.005 1.09 1 510.7452509370898 357.646665330023 357.646650047137 743.6675523312238 814.8366793863056 854.4493298151036 396.8671066217187 294.8954029119161 667.3461772309034 293.9434530372287
219 0.005 1.095 6 510.8740460196488 357.9090664590568 357.9095819134647 743.6386947969054 814.8303190707597 854.4480428321887 397.0338196637904 294.9141483856581 667.3571072139285 293.9434743459446
220 0.005 1.1 3 511.0067131936141 358.1710185558944 358.1720693091048 743.6388079531816 814.8275623958559 854.4481360579742 397.2267553402668 294.9330772857106 667.3848382048743 293.9435638982958
221 0.005 1.105 1 511.1384993275032 358.4318773789095 358.4335771206434 743.6967279091044 814.8374263817334 854.4500376568595 397.4402738118416 294.9527435210794 667.4491175995747 293.9434806359684
222 0.005 1.11 6 511.2667622956278 358.6929715505684 358.6951973471251 743.6680905054201 814.8310948456287 854.4487552422804 397.6066620511094 294.9717771465254 667.4601210887798 293.9435014743847
223 0.005 1.115 3 511.3988531836461 358.9536195094148 358.9563759813885 743.6682999773121 814.8283534636926 854.4488480756474 397.7989138355368 294.9909920587237 667.4878497520133 293.9435915860368
224 0.005 1.12 1 511.5300697504512 359.2131813801691 359.2165815471583 743.7259938679877 814.8381854448774 854.4507420364938 398.0114583737595 295.010944256299 667.5518744890518 293.943508237146
225 0.005 1.125 6 511.6578525317325 359.4729767594881 359.4768983005143 743.6975762403302 814.8318782051211 854.449464471375 398.1775155998745 295.0302629848337 667.5629585134787 293.9435283503387
226 0.005 1.13 3 511.7893687057779 359.7323287621891 359.7367763176362 743.69788658633 814.8291486082422 854.4495549586195 398.3690892538244 295.0497611326787 667.5906741362255 293.9436187853336
227 0.005 1.135 1 511.920010660682 359.9906018226894 359.9956878334684 743.7552859973838 814.8389309187994 854.451440411413 398.5807369197693 295.0699955682419 667.6544341030713 293.9435358048313
228 0.005 1.14 6 512.0472413628781 360.2491066011647 360.2547092656024 743.7271093832137 814.8326605037184 854.4501699066242 398.7463781084401 295.0895982995298 667.6655908418271 293.9435553551696
229 0.005 1.145 3 512.1781828148054 360.5071708442546 360.5132948581529 743.7275042305888 814.8299477647425 854.4502612311437 398.9372983608431 295.109378028934 667.6932798436676 293.9436446375008
230 0.005 1.15 1 512.308217851649 360.764163275324 360.770920566903 743.7846637061978 814.8396944527145 854.4521416312248 399.1480181178659 295.1298918122768 667.7567408789738 293.9435630737491
231 0.005 1.155 6 512.4349606296289 361.0213856269148 361.0286548732418 743.7567114310922 814.8334544609585 854.4508762864189 399.3132509340719 295.149777188599 667.7679955580554 293.9435824533037
232 0.005 1.16 3 512.5653757986114 361.2781703003013 361.285956250381 743.7571734627301 814.8307472628987 854.4509633920082 399.5035181026159 295.1698370940609 667.7956700621828 293.9436721569149
233 0.005 1.165 1 512.6948010362961 361.5338904925705 361.5423043184701 743.8140942352748 814.8404502065364 854.4528323950319 399.7132938206316 295.1906290962414 667.8588532172106 293.9435910821356
234 0.005 1.17 6 512.8210185343646 361.7898386153286 361.7987597958357 743.7863544504985 814.8342467363005 854.4515750466558 399.8781280073833 295.2107941868716 667.8701803212431 293.9436098653103
235 0.005 1.175 3 512.9508997792881 362.0453519007102 362.054785226404 743.7868834522616 814.8315559991764 854.4516627315265 400.0677469150655 295.2311316073948 667.8978452617943 293.9436998471198
236 0.005 1.18 1 513.0797492739167 362.2998075565046 362.3098638043337 743.8438449245873 814.841235927224 854.4535285313575 400.2766605085507 295.2521980798734 667.9607958032632 293.9436190859684
237 0.005 1.185 6 513.2054643831187 362.5544895112527 362.5650484975601 743.8160809412477 814.8350509432336 854.4522722383088 400.4410314597601 295.2726420871971 667.9721812811534 293.9436374011449
238 0.005 1.19 3 513.3347879434081 362.8087394593894 362.8198060061404 743.8166948094004 814.8323730627094 854.4523588282653 400.6299728534042 295.2932551297692 667.9998320106306 293.9437274048744
239 0.005 1.195 1 513.4630806910563 363.0619390805716 363.0736233063478 743.873431510755 814.8420133718353 854.4542144885711 400.8380352661227 295.3145925135651 668.0625406079882 293.9436471480843
240 0.005 1.2 6 513.5882837016355 363.3153630199362 363.3275454227675 743.8458571175419 814.8358561618591 854.4529639683736 401.0019508312982 295.3353142910861 668.0739836116746 293.9436649775692
241 0.005 1.205 3 513.7170887822025 363.5683577643471 363.5810431674074 743.8465436443336 814.8331915377672 854.4530505454538 401.1902311525711 295.3562010886423 668.1016062700888 293.9437551033996
242 0.005 1.21 1 513.8448124642227 363.8203093364028 363.8336073216043 743.9031229513316 814.8428386280009 854.4549171112166 401.3973985549083 295.3778092670672 668.1641090853286 293.9436751297687
243 0.005 1.215 6 513.9695091605424 364.0724833386735 364.086274957459 743.8757177427245 814.8366832130582 854.4536602478024 401.5608876049321 295.3988050617994 668.1755903814611 293.9436926408332
244 0.005 1.22 3 514.0977087109786 364.3242308693016 364.3385210170375 743.876433155755 814.8340153310471 854.453740442046 401.7484906660463 295.4199633637705 668.2031598974797 293.9437835476151
245 0.005 1.225 1 514.2248685693589 364.5749417598732 364.5898396064831 743.9327496996158 814.8436235276954 854.4556012278207 401.9546976349394 295.441841443172 668.265417589139 293.9437019945685
246 0.005 1.23 6 514.3490683495919 364.8258738775302 364.8412607455984 743.9055745768878 814.8374969049898 854.4543478116107 402.1178638504837 295.4631085790234 668.2769492744112 293.9437195943428
247 0.005 1.235 3 514.4767295188466 365.076382326636 365.0922631588693 743.9063724168009 814.8348447576439 854.4544274643533 402.3048047829861 295.4845358750249 668.3044852145857 293.9438111499358
248 0.005 1.24 1 514.6033231503931 365.3258614690062 365.3423446103613 743.9624572652862 814.8444113618451 854.456279146036 402.5101074664476 295.50668050759 668.3664800977729 293.9437297133009
249 0.005 1.245 6 514.7270616010512 365.575559795398 365.5925274620236 743.9354896788435 814.8383159220069 854.4550321087702 402.6729014993923 295.5282174108185 668.3780794680912 293.943746739261
250 0.005 1.25 3 514.854178529093 365.8248372089692 365.8422943915018 743.9363382410905 814.835672543936 854.4551070339842 402.85917633999 295.5499116674609 668.4055837445069 293.9438385692714
251 0.005 1.255 1 514.9801556842726 366.0730926567788 366.0911469881301 743.9921915314497 814.8451900200164 854.4569467819723 403.0636083828164 295.5723203931843 668.4673149883179 293.9437564701781
252 0.005 1.26 6 515.1034138865202 366.3215651166781 366.3400995666927 743.9654182720673 814.8391275994551 854.4557059433256 403.2259859546082 295.5941246862027 668.4789720730549 293.9437738281896
253 0.005 1.265 3 515.2300068451312 366.56961947083 366.5886390386087 743.9663430693561 814.8365007516252 854.4557809124307 403.4115898784044 295.6160835428549 668.506452844937 293.9438672715406
254 0.005 1.27 1 515.3554191145976 366.8166587319582 366.8362704819324 744.0219612578644 814.8459814860416 854.4576133894595 403.6151334175261 295.6387541221979 668.5679315945024 293.9437852646641
255 0.005 1.275 6 515.478180230038 367.063913318219 367.0840007735225 743.9953915295474 814.8399479261309 854.4563790244613 403.7771036341679 295.6608236618256 668.5796537778922 293.943801522479
256 0.005 1.28 3 515.6042575772524 367.3107525655226 367.3313207372006 743.9963966001862 814.8373366220346 854.4564525696918 403.9620510818261 295.6830450220373 668.6071057505761 293.9438949857575
257 0.005 1.285 1 515.729143641084 367.5565835055953 367.5777390128375 744.0518619157774 814.8467840407056 854.4582793740863 404.1646157547776 295.7059756988234 668.668353508153 293.9438118937259
258 0.005 1.29 6 515.8513219306128 367.8026280364546 367.8242549229092 744.025355666992 814.8407594269116 854.4570379566801 404.3262021664411 295.7283080523948 668.6801200136879 293.9438301188162
259 0.005 1.295 3 515.9769186689452 368.0482600423568 368.0703632497472 744.0264747064335 814.8381742685704 854.4571192159088 404.5105254488247 295.7507894187037 668.7075595114073 293.9439235441226
260 0.005 1.3 1 516.1012452362557 368.2928908946928 368.3155763076142 744.0817278961764 814.8475950993816 854.4589455716507 404.7122332522429 295.7739786977591 668.7685643690937 293.9438397676043
261 0.005 1.305 6 516.2230706743177 368.5377335519888 368.5608858892207 744.0554684654861 814.841608420697 854.4577187033533 404.8734886111698 295.7965705539976 668.7803976772797 293.9438558874571
262 0.005 1.31 3 516.3480578884192 368.7821662209009 368.8057905810097 744.0565955498662 814.8390219917757 854.4577927523969 405.0571128021596 295.8193095408537 668.8077877072509 293.9439504323469
263 0.005 1.315 1 516.4718541151524 369.0256046210487 369.0498062608792 744.1116416246828 814.8484085895108 854.4596114344448 405.2579069420855 295.842754100024 668.8685467906548 293.9438670516598
264 0.005 1.32 6 516.5932122729471 369.2692530723172 369.2939173189761 744.085574838312 814.8424463299294 854.4583863940916 405.4188635452508 295.8656042989605 668.8804292298113 293.9438832107763
265 0.005 1.325 3 516.7176747594445 369.5124942636283 369.53762622636 744.0867719306345 814.8398688843965 854.458458154328 405.6018426740012 295.8885989595831 668.9077850362465 293.9439769599048
266 0.005 1.33 1 516.8408878147602 369.7547479688504 369.7804522511523 744.1416976776933 814.8492296014219 854.4602747723327 405.8017567448169 295.912297790172 668.9683025056761 293.9438938477406
267 0.005 1.335 6 516.9617404817036 369.9972099889459 370.0233726366645 744.1157082836646 814.8432860811326 854.4590508864982 405.9622874920209 295.9354032690275 668.9802313592594 293.9439100517525
268 0.005 1.34 3 517.08570864793 370.2392674715928 370.26589358734 744.1169781146235 814.8407224625336 854.4591236093341 406.144612574328 295.9586508036135 669.0075694242839 293.944002936821
269 0.005 1.345 1 517.2083525559563 370.4803442258935 370.5075378898654 744.1717313720001 814.8500578623991 854.4609361348622 406.3436718156483 295.9825973027525 669.0678065821135 293.9439205789714
270 0.005 1.35 6 517.3287098946007 370.721627567602 370.7492753238701 744.1458865769532 814.8441258860646 854.4597061442934 406.5037937385025 296.0059583386755 669.0797859095971 293.9439362132093
271 0.005 1.355 3 517.4522014661377 370.9625090461822 370.9906160181453 744.1471832885757 814.8415686077213 854.4597749551964 406.6854476339777 296.0294572706695 669.1070833584644 293.9440303967945
272 0.005 1.36 1 517.5742370255477 371.2024162226949 371.2310860565306 744.2016209313659 814.8508559488007 854.4615807641084 406.8835394681685 296.0536530453457 669.1670671094756 293.9439486240082
273 0.005 1.365 6 517.6941704395878 371.4425285557355 371.4716482264648 744.1760441297715 814.8449654649829 854.4603651505207 407.0433564538292 296.0772650752722 669.1791110327339 293.9439638261787
274 0.005 1.37 3 517.8171429199706 371.6822416547957 371.7118163562861 744.177416740648 814.8424274531972 854.4604360193343 407.2243484450519 296.1010125403979 669.206372552476 293.9440571678198
275 0.005 1.375 1 517.938584976976 371.9209867471076 371.9511197037472 744.2316667087899 814.8516949239037 854.4622394852507 407.4215656581913 296.1254532462601 669.2660727418202 293.9439748774074
276 0.005 1.38 6 518.0581320147561 372.1599357401223 372.1905142742114 744.2062902393224 814.8458224895689 854.4610217939515 407.5810254822854 296.1493150305084 669.27820394099 293.9439902193714
277 0.005 1.385 3 518.1805974735526 372.398487959116 372.4295174343911 744.2076920288781 814.843295620246 854.4610882970933 407.7613372109786 296.1733090213951 669.3054351976709 293.9440844421092
278 0.005 1.39 1 518.3016259713846 372.6360826820788 372.6676643159349 744.2616700534107 814.8524830475681 854.4628736634892 407.9577543360687 296.1979935466908 669.3648632473867 293.9440024894541
279 0.005 1.395 6 518.4206045040869 372.8738759052767 372.9058994837373 744.2365075860816 814.8466573825458 854.4616639157094 408.1167996895712 296.222102186172 669.3770576677781 293.9440175072692
280 0.005 1.4 3 518.5425404559951 373.1112749582944 373.1437456223699 744.237978786113 814.8441481570084 854.4617304951446 408.29646004234 296.246340238295 669.4042504549511 293.9441112765324
281 0.005 1.405 1 518.6630117749984 373.3477231072744 373.3807413035483 744.2917400090225 814.8532995668971 854.463508541657 408.4920219538688 296.2712663816071 669.4634328018999 293.944029849977
282 0.005 1.41 6 518.7815649875619 373.5843681542484 373.617824277567 744.2667787145451 814.847507520706 854.462307098951 408.6506888161064 296.2956195372473 669.4756935835051 293.9440447714463
283 0.005 1.415 3 518.9031286798393 373.820621752136 373.8545208579631 744.2683415552251 814.8450205795101 854.4623777490317 408.8297831934581 296.3200991247015 669.5028656568663 293.9441373773365
284 0.005 1.42 1 519.0230427053692 374.0559311061161 374.090373029019 744.321852195944 814.8541266966046 854.4641458475518 409.0245078151895 296.3452638254025 669.5617726075096 293.9440542476196
285 0.005 1.425 6 519.1411087309004 374.2914356004936 374.3263114222131 744.2970851135879 814.848364099781 854.4629453410971 409.1827279336126 296.3698603491187 669.5740878355156 293.9440688713251
286 0.005 1.43 3 519.2620307995132 374.526551056771 374.5618659358979 744.2986663828505 814.8458788290833 854.4630089579341 409.3611019365366 296.3945801756917 669.6011974486336 293.9441627544998
287 0.005 1.435 1 519.3814458164489 374.7607286073624 374.7965818473883 744.3519910223066 814.8549576119344 854.4647729157905 409.554999884931 296.4199833249315 669.6598883147906 293.9440826402019
288 0.005 1.44 6 519.4990803293842 374.9950998414169 375.0313829632048 744.327395498401 814.8492183247756 854.4635785538263 409.7128360044588 296.4448189893647 669.6722542938149 293.9440956758019
289 0.005 1.445 3 519.6196389248975 375.2290846900902 375.2658028383418 744.3290549695893 814.8467529221192 854.4636459860108 409.8906253804977 296.4697754158204 669.6993347273303 293.9441891330635
290 0.005 1.45 1 519.7387171720634 375.4621368192993 375.4993890031263 744.3822133102883 814.8558280821615 854.4654102086296 410.0836872777896 296.495412489397 669.7578187902304 293.9441058585658
291 0.005 1.455 6 519.855722702701 375.6953823713142 375.7330603164609 744.3577558100703 814.8500898204232 854.4642098917636 410.24109033164 296.5204860350734 669.7702062184732 293.944118903444
292 0.005 1.46 3 519.9757339796622 375.9282440003946 375.9663529767354 744.3594560130138 814.8476244557667 854.4642719896852 410.4182487462024 296.5456773668913 669.7972389293104 293.9442127460388
293 0.005 1.465 1 520.094271257528 376.1601793758912 376.1988177680014 744.4123867885706 814.8566575462177 854.4660273292951 410.610475803235 296.5715468595345 669.8554774128165 293.9441300965206
294 0.005 1.47 6 520.2107989561163 376.3923064617304 376.431366688413 744.3881014397069 814.8509456329607 854.4648335442037 410.7674391144061 296.5968554240642 669.8679065397389 293.9441427576967
295 0.005 1.475 3 520.3303346018943 376.6240521333032 376.6635394822853 744.3898690791133 814.8484967523312 854.4648975406067 410.9439711141677 296.6222791899675 669.8949050171485 293.9442360001206
296 0.005 1.48 1 520.4483404631619 376.8548778183145 376.8948900768777 744.4425734004288 814.8574938289818 854.4666484321226 411.1353562119923 296.648378522854 669.9529111989027 293.9441530762409
297 0.005 1.485 6 520.5644186719068 377.0858936456472 377.1263238670142 744.4184551243344 814.8518060304972 854.465458414233 411.2919067418836 296.6739199036375 669.9653743790852 293.9441657451905
298 0.005 1.49 3 520.6835528540601 377.3165306800893 377.3573841042232 744.420321127057 814.8493771407875 854.4655245163165 411.4678337747876 296.6995737691444 669.9923616203006 293.9442588262173
299 0.005 1.495 1 520.801055185634 377.5462539164761 377.5876278153884 744.472802419199 814.8583358809212 854.467265763141 411.6584021692086 296.7259007163577 670.0501602707646 293.9441768267839
300 0.005 1.5 6 520.9166757030633 377.7761658216932 377.8179538063376 744.4488456702093 814.8526710817886 854.4660804412591 411.8145279677961 296.7516727424146 670.0626339192395 293.9441887643033
301 0.005 1.505 3 521.0353485904728 378.0057014554446 378.0479087640875 744.4507806032071 814.8502580201425 854.466147602289 411.9898448316222 296.7775543284736 670.089571971905 293.9442812883635
302 0.005 1.51 1 521.1523713040884 378.2343294659565 378.2770528741992 744.5030430927521 814.8591792667913 854.467881529067 412.1795896860739 296.8041060135352 670.147129819416 293.9441995228226
303 0.005 1.515 6 521.2674930085773 378.4631446078047 378.5062782694849 744.4792531728193 814.8535384787851 854.4666996231199 412.3352896531362 296.830106293227 670.1596370370737 293.9442111086549
304 0.005 1.52 3 521.3855825003204 378.6915858816301 378.7351350792208 744.4812408755981 814.8511350425085 854.4667645923182 412.5099427664904 296.8562137023723 670.186522469485 293.9443030855764
305 0.005 1.525 1 521.502105138982 378.9191254989241 378.9631866113454 744.533309254538 814.8600299224425 854.4684962621631 412.6988961820703 296.8829883837765 670.243859049651 293.9442239154969
306 0.005 1.53 6 521.6168081123247 379.1468509220039 379.1913184651357 744.5096805188152 814.8544124873014 854.4673212095826 412.8541866881355 296.9092146713272 670.2564086416268 293.9442354923345
307 0.005 1.535 3 521.734407995665 379.3742049102633 379.4190842020464 744.5117209336368 814.8520224379739 854.4673866844252 413.0282058812579 296.9355455964473 670.2832545031893 293.9443244108468
308 0.005 1.54 1 521.8504586838008 379.6006636127585 379.6460505113481 744.5634224102548 814.8608492360042 854.4691042222378 413.2163344879194 296.9625415865984 670.340336670916 293.9442471401202
309 0.005 1.545 6 521.9646791490711 379.8273063307291 379.8730959351527 744.5400431352581 814.8552662174307 854.4679290251472 413.3711856144537 296.9889915586733 670.3529323926568 293.9442615350499
310 0.005 1.55 3 522.0819762852685 380.0535802707785 380.0997777644607 744.5422452313204 814.8529181249372 854.4680077903191 413.5446669951912 297.015543112267 670.3797644215132 293.9443487172148
311 0.005 1.555 1 522.1975257553592 380.2789649406088 380.3256657712466 744.5937294755472 814.8617076656375 854.4697148195874 413.7319833877541 297.042756008873 670.436612179593 293.9442686799683
312 0.005 1.56 6 522.3113061109582 380.504532169285 380.5516319460137 744.5705047434155 814.8561458141234 854.4685415771214 413.8864011942272 297.0694283448643 670.4492355264917 293.9442830127289
313 0.005 1.565 3 522.4280787051857 380.7297329687536 380.77723693666 744.5727523741659 814.8538042576279 854.4686171043826 414.059229439691 297.0961988520974 670.4760158660167 293.9443706587556
314 0.005 1.57 1 522.5431705476295 380.9540511262979 381.002053854328 744.6240401649476 814.8625690853703 854.4703214109177 414.2457877692004 297.1236271465742 670.532639135645 293.9442908468697
315 0.005 1.575 6 522.6565739123149 381.1785499730355 381.2269479627926 744.601023684576 814.857037948011 854.4691594584179 414.3998132265523 297.1505194089587 670.5453054836522 293.9443035712392
316 0.005 1.58 3 522.7727175847535 381.40268456885 381.4514832080486 744.6032678563924 814.8546910068818 854.4692267276286 414.5719433482213 297.1775072413594 670.5720196082549 293.9443926089652
317 0.005 1.585 1 522.8873416242828 381.6259428431293 381.6752359131361 744.6543718238308 814.8634306640932 854.4709288382162 414.7577167343364 297.2051498657018 670.6284321593353 293.9443151614166
318 0.005 1.59 6 523.0003073585375 381.8493800806652 381.8990648444545 744.6315080367405 814.8579175911808 854.4697654048265 414.911313138137 297.2322592759611 670.6411427588428 293.9443286020505
319 0.005 1.595 3 523.116098690332 382.0724555827663 382.1225373372645 744.6338447980236 814.8555950850239 854.4698390609913 415.082889876441 297.2594609483181 670.6678263315897 293.9444153366574
320 0.005 1.6 1 523.2302400958941 382.294660592845 382.3452327214461 744.6847061085409 814.8642791662579 854.4715238132894 415.2678616902814 297.2873154075392 670.7239793301341 293.9443359067696
321 0.005 1.605 6 523.3427210396256 382.5170431868021 382.5680034083895 744.6620227830532 814.8587994687755 854.4703668823807 415.4210301399085 297.3146393909892 670.7367268297356 293.944349436031
322 0.005 1.61 3 523.4579007725047 382.7390662911428 382.7904199781922 744.6643725392566 814.856480761454 854.4704350608725 415.5919329371434 297.3420533396263 670.7633466557313 293.9444370075217
323 0.005 1.615 1 523.5715495735757 382.9602251883077 383.0120648383352 744.7150360621667 814.8651328720688 854.4721153289644 415.7761187539171 297.3701143470121 670.8192588285226 293.944359090161
324 0.005 1.62 6 523.6837014679434 383.1815601105702 383.2337842566624 744.6925725807952 814.8596948193847 854.4709746502474 415.9289418441446 297.3976522106375 670.8320676300275 293.944371148409
325 0.005 1.625 3 523.7984669569993 383.4025378695527 383.4551519363899 744.694957179112 814.8573905459336 854.4710450266764 416.0992438286552 297.4252760197743 670.8586537203466 293.9444589866987
326 0.005 1.63 1 523.9114745872254 383.6226571274173 383.6757532251453 744.7454183118459 814.8660100082635 854.4727169244309 416.2826572141905 297.4535436797584 670.9143384948599 293.9443787821818
327 0.005 1.635 6 524.0233069347049 383.8429510536578 383.8964281470814 744.7231067591808 814.8605928061926 854.4715766127764 416.4350298331268 297.4812925901061 670.9271706885853 293.9443915278967
328 0.005 1.64 3 524.1375972004572 384.0628900936496 384.1167536289973 744.7255261341935 814.8582955019044 854.4716432745995 416.6046901771951 297.5091246934375 670.953703377226 293.944479449498
329 0.005 1.645 1 524.2500952491303 384.2819765195896 384.3363180092537 744.7757878638761 814.8668846762948 854.4733100036024 416.7873056670782 297.5375983609355 671.0091651783925 293.9443998379666
330 0.005 1.65 6 524.361486631398 384.501236195855 384.5559551883359 744.7536270342141 814.8614873870575 854.4721721593842 416.9392748488752 297.5655540113029 671.0220190954896 293.9444121438986
331 0.005 1.655 3 524.4753359035207 384.7201433365423 384.7752452792461 744.7561119503926 814.8592032432658 854.4722399532924 417.1083272893885 297.5935915311472 671.0485361429803 293.9444983937903
332 0.005 1.66 1 524.5873456865784 384.9382036232404 384.9937796392173 744.8061867003508 814.8677694842322 854.473906431041 417.2901681946838 297.6222674017995 671.1037727061638 293.9444199900892
333 0.005 1.665 4 524.6958982373719 385.1564344391911 385.2123852226263 744.7832598505 814.8621618317571 854.4728512866474 417.4445133421852 297.6504311730357 671.1168077385034 293.9443641670692
334 0.005 1.67 3 524.8091886469217 385.3743176174268 385.430647310284 744.7878780919252 814.8602727140637 854.4729029498993 417.6120004254481 297.6786710509723 671.1439202537097 293.9444647535746
335 0.005 1.675 1 524.921263470782 385.5913615813586 385.6481607140564 744.8381616464507 814.8688938410335 854.4745391602067 417.7932563192652 297.7075432972172 671.1991458833469 293.9444133891161
336 0.005 1.68 4 525.0302118955378 385.8085744861152 385.8657445204383 744.815489535315 814.8632845085554 854.4734552136197 417.9473513689417 297.7359067735577 671.2122639769511 293.9443774984177
337 0.005 1.685 3 525.1432687259838 386.0254420722111 386.0829874296664 744.8199921019718 814.8613358511766 854.473455233284 418.1141783624104 297.764346317916 671.2391984714427 293.9444724905738
338 0.005 1.69 1 525.2549969667435 386.2414763078697 386.2994870225622 744.8700148458471 814.8698708833352 854.4750423945439 418.2946614040517 297.7934158790134 671.2941395016626 293.944417183028
339 0.005 1.695 4 525.3638151482337 386.457678181854 386.5160562314826 744.8474251719398 814.8642632387376 854.4739532312869 418.4482910578139 297.8219794055385 671.3072069641221 293.9443772069008
340 0.005 1.7 3 525.4765158235839 386.6735368632925 386.7322867956506 744.8517899636221 814.8622987548937 854.4739300853906 418.6144661273528 297.8506170584851 671.3339510464297 293.9444603660511
341 0.005 1.705 1 525.5879987686604 386.8885680372416 386.9477793825899 744.9016934029752 814.870800555836 854.4755245836675 418.7941944075856 297.8798803144194 671.3887437546924 293.9444091860528
342 0.005 1.71 4 525.6963185235639 387.1037651648795 387.163340436131 744.8791133602797 814.865184357768 854.4744303903033 418.9472269861799 297.9086435955962 671.4017130938114 293.9443639914499
343 0.005 1.715 3 525.8086391174952 387.3186213775326 387.3785650597483 744.8835223944478 814.8632282687914 854.4744276154927 419.1127379108112 297.9374780208297 671.4284120161311 293.9444430464667
344 0.005 1.72 1 525.9194863919985 387.5326550603737 387.593056568332 744.9330924870976 814.8716829211979 854.4760060463062 419.2916318805563 297.96693414976 671.4828950948998 293.9443817105231
345 0.005 1.725 4 526.0275494990303 387.7468537878446 387.8076157904783 744.910673235245 814.8661199240568 854.4749433314597 419.4442060081385 297.9958941006726 671.4958983354329 293.9443307491627
346 0.005 1.73 3 526.1394364084454 387.9607137063252 388.0218407702574 744.9150107438231 814.8641852562395 854.4749398899969 419.6090767421059 298.0249233452064 671.5224820290618 293.9444001406662
347 0.005 1.735 1 526.2499930712461 388.1737570455148 388.2353379212978 744.9646097524643 814.8726460477981 854.4765432460155 419.7872531957976 298.0545698790607 671.576841297466 293.9443395678314
348 0.005 1.74 4 526.357551233282 388.3869636292518 388.4489017007348 744.9421173061711 814.8670712373254 854.4754669256105 419.9392311189819 298.0837261038161 671.5898062484084 293.9442860607605
349 0.005 1.745 3 526.4689977142272 388.5998335544833 388.6621334033439 744.9464617161603 814.8651456563983 854.4754663483419 420.1034596551455 298.1129481676888 671.6163269945548 293.9443535090654
350 0.005 1.75 1 526.579087408493 388.8118921459771 388.874642169923 744.9958751363404 814.8735907380269 854.4770752853924 420.280888418179 298.1427833035232 671.6704889140049 293.9442921830324
351 0.005 1.755 4 526.6862583857044 389.0241128598786 389.087216777855 744.9734849176328 814.8680346207088 854.4760039494969 420.4323452343959 298.1721337505459 671.6834626730566 293.9442381219077
352 0.005 1.76 3 526.7972826175986 389.2359990279668 389.299461465182 744.9778286581238 814.8661203753851 854.4760069946442 420.5959365956228 298.2015468826806 671.7099289434561 293.9443039655877
353 0.005 1.765 1 526.9069681481177 389.4470793871627 389.5109882054914 745.0270352631213 814.874534631081 854.4776152622555 420.7726292639191 298.2315707165334 671.7638967803144 293.9442425971998
354 0.005 1.77 4 527.0137426028571 389.6583204268034 389.722579932708 745.0047747367204 814.8690029500282 854.4765502107945 420.9235649404477 298.2611120569081 671.7768877284473 293.9441909176058
355 0.005 1.775 3 527.1243287582311 389.8692290138316 389.9338438571252 745.0091327037015 814.8671011006954 854.4765547691734 421.0865391725714 298.290713855696 671.8033025903978 293.9442585679072
356 0.005 1.78 1 527.2335405681472 390.0793371287967 390.1443946931657 745.058145080223 814.8754894338097 854.4781627005302 421.26251272271 298.3209228671968 671.8571439204677 293.9442000479604
357 0.005 1.785 4 527.3399809290379 390.28960466738 390.3550097186309 745.0360153213159 814.8699795862525 854.4770995798991 421.4129229868209 298.3506541921826 671.8700642911488 293.9441526564722
358 0.005 1.79 3 527.4501524993368 390.4995418074739 390.5652990440624 745.0403488042496 814.8680819369748 854.4771024474252 421.5752589426283 298.3804429001484 671.8963934809985 293.9442239268897
359 0.005 1.795 1 527.5588658756495 390.7086838887861 390.7748802045996 745.0889285143687 814.8764059055168 854.4787023080706 421.7504751643772 298.4108383116627 671.9499928077624 293.9441687169264
360 0.005 1.8 4 527.6649197956953 390.9179839591678 390.9845245896391 745.0671204635983 814.8709348196834 854.4776434392392 421.9003932510309 298.4407551132255 671.9629190740673 293.9441265247274
361 0.005 1.805 3 527.7746606318968 391.1269557168565 391.1938453971891 745.0714934137386 814.8690488031785 854.4776467982028 422.0621215741024 298.4707285377213 671.9891918019446 293.9442025099286
362 0.005 1.81 1 527.8829453930504 391.3351376831489 391.4024629572664 745.119923466248 814.877366901732 854.4792470654806 422.2366165608394 298.5013050192927 672.0426180851334 293.9441517147749
363 0.005 1.815 4 527.9885877012651 391.5434763516018 391.6111428374921 745.0982109094141 814.8719001216693 854.4781896190856 422.3860188844287 298.5314079954653 672.0555313229332 293.9441136138423
364 0.005 1.82 3 528.0978772694789 391.7514887557542 391.8195012142669 745.1025854020201 814.870018071719 854.4781925692442 422.5471268467919 298.561564890251 672.0817343037867 293.9441939602487
365 0.005 1.825 1 528.2056676223169 391.958716205615 392.0271609183305 745.1508074837857 814.8783021607461 854.4797872182368 422.7208582182556 298.59232279514 672.1349423945819 293.9441465713298
366 0.005 1.83 4 528.3109335797403 392.1660993694045 392.2348822237411 745.1292208328746 814.8728554553451 854.478734130257 422.8697956017568 298.622608759663 672.1478602655527 293.9441122208106
367 0.005 1.835 3 528.419817302072 392.373158370217 392.4422840948671 745.1336711713836 814.8709820044855 854.478748405828 423.0302926167205 298.6529465452794 672.1740486492051 293.9441986199788
368 0.005 1.84 1 528.5270212476599 392.5794372284647 392.6489918553027 745.1816098960668 814.8792302825018 854.4803240075933 423.2032415344511 298.6838815494231 672.2270040328348 293.9441475547608
369 0.005 1.845 4 528.6319928932772 392.7858708923018 392.8557605972232 745.1601954569632 814.873818620502 854.4792845658869 423.3517657764605 298.7143508109886 672.2399474947364 293.9441157781297
370 0.005 1.85 3 528.740389203162 392.991982326957 393.0622119247003 745.164578473655 814.8719503173813 854.479286522235 423.5116711232584 298.7448685533643 672.2660053422456 293.9442006577158
371 0.005 1.855 1 528.847285688454 393.197316683378 393.2679731752159 745.2124304074043 814.8801835804021 854.4808748321901 423.6838964162441 298.7759724357111 672.3188242316771 293.9441578110015
372 0.005 1.86 4 528.95181151214 393.4028059870968 393.4737945031555 745.1910951080997 814.874768363533 854.4798222178654 423.8319025856596 298.8066258465895 672.3317382673648 293.9441284331635
373 0.005 1.865 3 529.0597732775507 393.6079751463159 393.67930050135 745.1954905863429 814.8729037750343 854.4798215786988 423.9912174886948 298.8373224018917 672.3577256939589 293.9442173236494
374 0.005 1.87 1 529.1662209026355 393.8123722983359 393.8841210435321 745.2431511090157 814.8811062420663 854.4814046851212 424.1627108711603 298.8685990053021 672.4103347053275 293.9441770961964
375 0.005 1.875 4 529.2703552375077 394.0169232480852 394.0890010030981 745.2219350763836 814.8757101481415 854.4803566623093 424.3102671138136 298.8994342300946 672.4232492669261 293.9441483346257
376 0.005 1.88 3 529.3778784240247 394.2211561161909 394.2935676963173 745.2263680196174 814.8738566028202 854.480357544692 424.4689968577271 298.9303075616801 672.4491730556501 293.9442368656291
377 0.005 1.885 1 529.4838848894619 394.4246218853455 394.4974535267363 745.2738343439748 814.8820342529457 854.4819401444798 424.6397484230374 298.9617530388425 672.5015795050375 293.944197261254
378 0.005 1.89 4 529.5876297337589 394.6282404131352 394.7013980565775 745.2527721285849 814.8766594530681 854.4808973262045 424.7868737867078 298.9927683426868 672.5145091180732 293.9441689443765
379 0.005 1.895 3 529.6947036529159 394.8315428054956 394.9050313221475 745.257192875372 814.8748127417128 854.4808983035404 424.9450203451992 299.023816974177 672.5403556770618 293.9442579059382
380 0.005 1.9 1 529.800273524959 395.0340829052428 395.107988240518 745.3044104681865 814.8829432648491 854.4824736595779 425.1150167823299 299.0554314801074 672.5925483088447 293.944218626158
381 0.005 1.905 4 529.9036040126306 395.2367747502747 395.3110031199923 745.2835119738411 814.8776000549527 854.4814355848897 425.2617036650917 299.0866255761504 672.6054768368725 293.9441902451672
382 0.005 1.91 3 530.0102297171009 395.4391524539917 395.5137087465943 745.2879547921848 814.8757653489714 854.4814374362977 425.4192723232476 299.1178478985002 672.6312621859919 293.9442795469307
383 0.005 1.915 1 530.1153473543582 395.6407731636762 395.7157426855581 745.3349910847097 814.8838673964258 854.4830083916547 425.5885747909496 299.1496290542948 672.6832448114787 293.9442404884634
384 0.005 1.92 4 530.2183171914082 395.8425441786882 395.9178338386155 745.3142261047796 814.8785470914489 854.4819738892081 425.734787648231 299.181000771761 672.6961884412049 293.9442122779446
385 0.005 1.925 3 530.3245248266464 396.0440029943811 396.1196177046708 745.318676490415 814.876719170741 854.48197517397 425.8917718000697 299.2123950808918 672.7219109793486 293.9443009527458
386 0.005 1.93 1 530.4292274757983 396.2447098433406 396.3207344156689 745.3655381462449 814.8847972172581 854.4835439100335 426.060382682986 299.2443405264972 672.7736965757367 293.9442619316541
387 0.005 1.935 4 530.5318075575665 396.4455657558385 396.5219076195447 745.3448978496834 814.8794957248776 854.4825127010438 426.206119083936 299.2758890744271 672.786644513025 293.9442335674577
388 0.005 1.94 3 530.6375927175394 396.6461114067579 396.7227754806395 745.3493660466008 814.8776743098006 854.4825130013188 426.3625306407308 299.3074541329855 672.8123063831885 293.9443223842392
389 0.005 1.945 1 530.741870863344 396.8459101096375 396.9229806838228 745.3960550423658 814.8857291694319 854.4840792461774 426.5304576797135 299.3395639253465 672.8638968785557 293.9442832110299
390 0.005 1.95 4 530.8440470950027 397.0458566305974 397.1232416750695 745.3755368419569 814.8804450473316 854.4830498512785 426.6757446523822 299.3712848061548 672.8768436661484 293.9442544634559
391 0.005 1.955 3 530.9493895301403 397.2454948048781 397.3231992601945 745.3800231897796 814.8786355476584 854.4830506626632 426.8315944287785 299.4030166320979 672.9024412582902 293.9443424110463
392 0.005 1.96 1 531.053229906087 397.4443910103974 397.5224986502481 745.4265358735619 814.8866489545203 854.4846069213615 426.9988185570983 299.4352884990951 672.9538277880293 293.94430396416
393 0.005 1.965 4 531.1550030536904 397.6434337888597 397.7218531031938 745.4061344170439 814.8813872339716 854.4835814602532 427.1436562002642 299.467182206938 672.9667753906108 293.9442750662817
394 0.005 1.97 3 531.2598851066215 397.8421701037204 397.9209060729486 745.4106108299997 814.8795813677513 854.4835825098642 427.2989048909286 299.499081346698 672.9922901239142 293.9443626612488
395 0.005 1.975 1 531.3634113658167 398.0402547967126 398.1193610090163 745.4570037014963 814.8875660316841 854.4851234104359 427.4658672629916 299.5313370119887 673.0435785744057 293.9443243339269
396 0.005 1.98 4 531.4647839420329 398.2384038253554 398.3178255427314 745.4367088567236 814.8823286541174 854.4841081257443 427.6101145690943 299.5634550904832 673.056490328006 293.9442952740656
397 0.005 1.985 3 531.569221370468 398.4362477506842 398.5159874283867 745.4411852192583 814.8805330812947 854.4841130223684 427.7647943775277 299.5955309174675 673.0819516716838 293.9443824754024
398 0.005 1.99 1 531.6721627221893 398.6334444104579 398.713553251065 745.4875334213821 814.888493981392 854.4856485308192 427.9310929090409 299.6279480241061 673.1331645191975 293.9443442658842
399 0.005 1.995 4 531.7732705234213 398.8307043953197 398.9111287020748 745.4672516009907 814.8832699991223 854.4846352672132 428.0748649831257 299.6602411269229 673.1459738179186 293.9443152437181
400 0.005 2 3 531.8773226350613 399.0276610489155 399.1084028824828 745.4717540855537 814.8814860523936 854.4846409117343 428.2289651406044 299.6924832847412 673.1713475826815 293.9444023117542
401 0.005 2.005 1 531.9799104408506 399.2239741036792 399.3050831690325 745.5177918224188 814.8893740889674 854.4861592516122 428.3945496712627 299.7250541452992 673.2223099023771 293.9443643189964
402 0.005 2.01 4 532.0805723799724 399.4203497211731 399.5017727661702 745.4977237680953 814.8841929170161 854.4851555535706 428.5379150345286 299.7575166374306 673.2351431520308 293.9443350913007
403 0.005 2.015 3 532.1842027671644 399.6164237828165 399.6981625735137 745.502266600731 814.8824274707551 854.4851633438733 428.6914769915822 299.789921960226 673.2604735720081 293.9444215553447
404 0.005 2.02 1 532.2863396110113 399.8117739922724 399.8939069198364 745.5480786647925 814.8902917681862 854.486686958173 428.8559380943409 299.822815678753 673.3112198442902 293.9443837295134
405 0.005 2.025 4 532.3865705176503 400.0072659282688 400.0897043412226 745.5281676725216 814.8851342563228 854.4856840002162 428.9989676520365 299.8553957500704 673.324073214166 293.9443546428621
406 0.005 2.03 3 532.4897690896714 400.2024584497039 400.2852061396221 745.5327424325683 814.8833784093077 854.4856911473048 429.1520026381865 299.8879480332246 673.3493405726521 293.94444075518
407 0.005 2.035 1 532.5914769310144 400.396931673424 400.4800688865871 745.5784017675562 814.8912295526216 854.4872152265245 429.3157916005125 299.9209905323776 673.3999130365848 293.9444026810844
408 0.005 2.04 4 532.6913163232379 400.5915458291504 400.6749838018107 745.558599280266 814.8860821397618 854.4862112084644 429.4583763438011 299.9537334662405 673.4127571180394 293.944373684206
409 0.005 2.045 3 532.7940820277249 400.7858624952725 400.8696056775906 745.5631870028867 814.8843307873419 854.4862165151616 429.6108537038218 299.9864435931718 673.4379561660722 293.944459787586
410 0.005 2.05 1 532.8953534869069 400.9794646505784 401.0635935482127 745.60866731897 814.8921537474893 854.4877358892853 429.773974681649 300.019634836134 673.488291941278 293.9444219626881
411 0.005 2.055 4 532.994799271383 401.1732065618535 401.2576327090273 745.5889868877354 814.8870228796295 854.4867333598316 429.916103985104 300.0525356503487 673.5011705978496 293.9443934928194
412 0.005 2.06 3 533.0971445532864 401.3666528975416 401.4513809536705 745.5935901748866 814.8852791955755 854.4867380334121 430.0680265171912 300.0853962821063 673.5263231260706 293.9444793946706
413 0.005 2.065 1 533.1980236891337 401.5593894235699 401.6444997644406 745.6389274778786 814.8930822664845 854.4882555869649 430.2304798950726 300.1187279533159 673.5764612610554 293.9444410757372
414 0.005 2.07 4 533.2970488174321 401.7522645958935 401.8376691071329 745.6193371988903 814.8879612397814 854.4872505355329 430.3721600359493 300.1517851832713 673.5893466211413 293.9444118427537
415 0.005 2.075 3 533.3989930260083 401.9448460891946 402.0305495398574 745.6239627685004 814.8862244515104 854.4872520279825 430.5235398113533 300.1847962549169 673.6144437546607 293.9444986282365
416 0.005 2.08 1 533.4994000606215 402.1367223079449 402.22280479696 745.6690960430736 814.8939909568775 854.4887598481783 430.6853241904448 300.2182741711111 673.6643635676589 293.9444602121677
417 0.005 2.085 4 533.5981110104453 402.3287362693752 402.4151100454076 745.6496758741578 814.8888985542081 854.4877625656483 430.8265598364846 300.251473145677 673.6773052282906 293.9444315501273
418 0.005 2.09 3 533.6996073691397 402.5204583380228 402.6071282808805 745.6542832805226 814.8871655398459 854.4877643460916 430.9773815071278 300.2846264402241 673.7023172445794 293.9445173825091
419 0.005 2.095 1 533.7996245203464 402.711480179197 402.7985257403826 745.6992577428058 814.894909007088 854.4892709581268 431.1385162219885 300.3182474065799 673.7520615522457 293.944477960708
420 0.005 2.1 4 533.8979596755776 402.9026383862387 402.9899725511823 745.6799581029134 814.8898369837859 854.4882774578251 431.2792885095394 300.3515894865826 673.7650014269861 293.9444498644355
421 0.005 2.105 3 533.9990570012718 403.0935065180321 403.1811342013829 745.6845810435617 814.8881104350758 854.4882783261548 431.4295570829267 300.3848859118207 673.7899586704671 293.9445362046873
422 0.005 2.11 1 534.0986434736377 403.283679087877 403.3716792950026 745.7293995762027 814.8958309861708 854.4897796223905 431.5900418539488 300.4186479226759 673.8395134589261 293.9444969052228
423 0.005 2.115 4 534.1966169291954 403.4739868659523 403.5622730830447 745.7102054334634 814.8907755659334 854.4887901084003 431.7303468896195 300.452131037225 673.8524607731197 293.9444691095298
424 0.005 2.12 3 534.2973073245271 403.6640063444636 403.7525835054433 745.7148406863757 814.889056435067 854.4887910335103 431.8800592070044 300.4855675620668 673.8773667738711 293.9445549198568
425 0.005 2.125 1 534.396425034667 403.85333437047 403.9422812055105 745.7595164095554 814.8967531078723 854.4902873921534 432.0398946444631 300.5194592670213 673.9267723337895 293.9445155765258
426 0.005 2.13 4 534.494062051864 404.042796898509 404.1320271515108 745.7404265037134 814.8917152419878 854.4893012224953 432.1797372854723 300.5530914497869 673.9397030228264 293.9444881979236
427 0.005 2.135 3 534.5943714882475 404.2319728958853 404.32149153225 745.7450764756239 814.8900030986051 854.4893016704631 432.3289016582339 300.5866696572566 673.9645595074946 293.944573877101
428 0.005 2.14 1 534.6930788471528 404.4204618412851 404.5103472010805 745.7895792721876 814.8976713679911 854.4907919216978 432.4880839194001 300.6207007329878 674.0137726207557 293.9445350047142
429 0.005 2.145 4 534.7903415088927 404.6090842727268 404.6992505242203 745.7706078393757 814.892651525271 854.4898083429607 432.6274652278707 300.6544715045511 674.0267116310504 293.944507457576
430 0.005 2.15 3 534.8902317762344 404.797421921987 404.8878740478571 745.77527187369 814.8909467966322 854.4898086216963 432.7760773627133 300.6881874527178 674.0515073226807 293.9445931388165
431 0.005 2.155 1 534.9885210524681 404.9850767219805 405.0758927477327 745.8195943164811 814.8985826089819 854.4912923162342 432.9346000505133 300.7223539758417 674.1005147998463 293.9445543557167
432 0.005 2.16 4 535.085419734897 405.1728641598974 405.2639585652821 745.8007512689254 814.8935855330175 854.4903135250631 433.0735329105645 300.7562611079985 674.1134711618241 293.9445267261834
433 0.005 2.165 3 535.1849130374421 405.36036856695 405.4517463507361 745.8054351514155 814.8918906107498 854.4903142013361 433.2216020330766 300.7901128695894 674.1382138722857 293.9446120519347
434 0.005 2.17 1 535.2827963414367 405.547194401913 405.6389332465242 745.8495742876727 814.8994904585417 854.4917884246892 433.3794914804293 300.8244138739565 674.1870223142358 293.9445734384726
435 0.005 2.175 4 535.3793167981904 405.7341518942261 405.8261666626966 745.8308801031153 814.89451927741 854.4908162495854 433.5179564174019 300.8584559912704 674.1999946716811 293.9445459406526
436 0.005 2.18 3 535.4783986682447 405.9208280366657 406.013123753012 745.8355695855329 814.8928355063812 854.490818476406 433.6654713151363 300.8924420379814 674.2246821116678 293.9446308322789
437 0.005 2.185 1 535.575907130995 406.1068307283387 406.1994843197909 745.8792302031515 814.9003782333662 854.4922822608258 433.822722724863 300.9268733702426 674.2732625284102 293.9445921867247
438 0.005 2.19 4 535.6720456368914 406.2929634461991 406.3858905854065 745.8609129238107 814.895445806509 854.4913164167705 433.9607289851718 300.9610516674488 674.2862556703227 293.9445646556975
439 0.005 2.195 3 535.7707105673995 406.478816504187 406.5720222148803 745.8656289143852 814.8937764230658 854.4913200865177 434.1077061512966 300.9951707391907 674.3108922869624 293.944649426952
440 0.005 2.2 1 535.8677549387963 406.6639994956789 406.7575605053871 745.9091529424928 814.9013029030316 854.4927814532369 434.2643149871904 301.0297292406575 674.3593409322269 293.9446106953271
441 0.005 2.205 4 535.9635553906164 406.8493123077576 406.9431444287347 745.8909631853591 814.8963832878497 854.4918172233837 434.4018703763344 301.0640430073385 674.3723095567739 293.9445833387177
442 0.005 2.21 3 536.0618571983263 407.0343471855215 407.1284554820109 745.8956952289567 814.8947204226954 854.4918202509131 434.5483139705286 301.0982934844377 674.3968769803618 293.9446676365847
443 0.005 2.215 1 536.1585001754303 407.2187162929797 407.3131770806532 745.9390572356958 814.902220669225 854.4932765756206 434.7042865550534 301.1329793777945 674.4451386396979 293.9446290077388
444 0.005 2.22 4 536.2539264654341 407.4032141843304 407.4979437442666 745.9209814641005 814.8973184879576 854.4923159175037 434.8413789250022 301.1674246788457 674.4581044604533 293.9446016339323
445 0.005 2.225 3 536.3518285126856 407.5874358350755 407.6824392393441 745.9257303382664 814.8956648548403 854.4923198480014 434.98727974581 301.2018043096915 674.4826149856443 293.9446856017377
446 0.005 2.23 1 536.4480721349499 407.7709959677805 407.8663490873799 745.9689243402665 814.9031373497602 854.4937711891274 435.1426210629353 301.2366203449712 674.5306885456398 293.9446468911536
447 0.005 2.235 4 536.5431434443956 407.9546838721276 408.0503034524695 745.9509589996668 814.8982542016312 854.4928143642564 435.2792647405658 301.2711925525253 674.5436546957756 293.9446203120212
448 0.005 2.24 3 536.6406698045486 408.1380972244474 408.2339883285447 745.9557380474215 814.89661197668 854.4928196734714 435.4246308852509 301.3056999466895 674.5681106230226 293.9447029889952
449 0.005 2.245 1 536.7365165460234 408.3208532033497 408.417091315991 745.9987763453881 814.9040609227577 854.4942656283275 435.5792936939853 301.340638839511 674.6159986150958 293.944664214833
450 0.005 2.25 4 536.8312358732173 408.5037360286 408.6002383027644 745.9809142955761 814.8991954676595 854.4933112071096 435.7155383863079 301.3753405327319 674.6289642676227 293.9446381991133
451 0.005 2.255 3 536.9283567923752 408.686345941024 408.7831174579416 745.985706309844 814.8975551369163 854.493313236448 435.8603672275669 301.409974359251 674.6533602656247 293.9447220703245
452 0.005 2.26 1 537.0238103141246 408.8683025274482 408.9654184071187 746.0285703922387 814.9049751570457 854.4947530740116 436.0144112181114 301.4450364942905 674.7010612843509 293.9446833008255
453 0.005 2.265 4 537.1181587305896 409.0503850777094 409.1477628507511 746.0108210356274 814.9001269467933 854.4938003138236 436.15020054551 301.4798642456696 674.714025185541 293.9446565748701
454 0.005 2.27 3 537.214900878874 409.2321963474981 409.3298411024022 746.0156316038386 814.8984956822243 854.4938046600525 436.2944997745548 301.5146223998082 674.7383667367114 293.9447398910704
455 0.005 2.275 1 537.3099648683219 409.4133584904725 409.5113448822692 746.0583345391368 814.9058900118897 854.4952396563313 436.4479238915375 301.5498051412353 674.7858864100164 293.9447010506198
456 0.005 2.28 4 537.4039768375868 409.5946455633652 409.6928916128538 746.040704998763 814.9010608387698 854.4942913247417 436.5832711347743 301.5847579822419 674.7988539275069 293.9446742445587
457 0.005 2.285 3 537.5003453802892 409.7756629738235 409.8741737595287 746.0455342886967 814.8994363852746 854.4942954054355 436.7270513152956 301.6196388366104 674.8231372695233 293.9447572254405
458 0.005 2.29 1 537.5951333346865 409.9560350492376 410.0548847808348 746.0881784220022 814.9068272000472 854.4957287253083 436.8799116214299 301.6549410187155 674.8704345601595 293.9447184843864
459 0.005 2.295 4 537.6887060480529 410.136531439642 410.235638559876 746.0705797447399 814.902003898652 854.4947818815501 437.0147610426361 301.6900165515818 674.8834439171559 293.9446918310792
460 0.005 2.3 3 537.784673546768 410.3167597369875 410.4161294049651 746.0753935738522 814.9003822129857 854.4947859451322 437.1579948690332 301.7250174607365 674.9076741016348 293.944774602362
461 0.005 2.305 1 537.8790751262213 410.4963466874585 410.5960527393251 746.1178705213227 814.9077364279015 854.4962109536003 437.3102346468145 301.7604392198944 674.9548632426745 293.9447360930521
462 0.005 2.31 4 537.9722915569521 410.6760570884371 410.7760183580872 746.1003909502048 814.9029382451951 854.4952679670452 437.4446387044831 301.7956355598678 674.967813178149 293.9447094816746
463 0.005 2.315 3 538.0678717818876 410.8555009789126 410.9557226165774 746.1052203207851 814.901323119054 854.4952715461734 437.587348950162 301.8307557355201 674.9919751630107 293.9447919382338
464 0.005 2.32 1 538.1618646072735 411.0343074407941 411.1348629121578 746.1475308798824 814.90864919097 854.4966913632298 437.7389716660536 301.866290638407 675.0389776283171 293.9447535834261
465 0.005 2.325 4 538.2547276706927 411.2132364814337 411.3140450013689 746.1301699121415 814.9038715096053 854.4957523030112 437.8729275199165 301.901608569212 675.051933879173 293.9447271709685
466 0.005 2.33 3 538.3499296939964 411.3919005879168 411.4929673109366 746.1350119749878 814.9022634108787 854.4957554875785 438.0151147773393 301.9368470108067 675.0760424934709 293.9448094034246
467 0.005 2.335 1 538.4435336212181 411.5699310304586 411.6713291559116 746.1771623879811 814.9095643945137 854.4971717952933 438.166133703566 301.9724951347196 675.1228632945416 293.9447712179805
468 0.005 2.34 4 538.5360417386821 411.7480832794491 411.8497322979126 746.159917784339 814.9048054901288 854.4962358211097 438.2996437239986 302.0079322227459 675.1358281923178 293.9447449002782
469 0.005 2.345 3 538.6308644405261 411.9259721850302 412.0278772523366 746.1647797925134 814.9032051874887 854.496239300599 438.4413140853618 302.0432867756297 675.1598867853985 293.9448268177538
470 0.005 2.35 1 538.7240584775075 412.1032314524562 412.2054654027789 746.206791470903 814.910485796594 854.4976513113116 438.5917364375098 302.0790461809224 675.2065303063279 293.9447890386066
471 0.005 2.355 4 538.8162412899241 412.280611544766 412.3830942612131 746.1896400629051 814.9057402525624 854.4967180860839 438.7247910581709 302.1146002796519 675.2194966781509 293.944763095616
472 0.005 2.36 3 538.9106948058457 412.4577298325054 412.5604664796093 746.1945135440407 814.9041458765831 854.4967218965502 438.8659394918674 302.1500694098998 675.2434962762574 293.9448445671865
473 0.005 2.365 1 539.0035685644227 412.634222583809 412.73728548343 746.2363781597645 814.9114043952309 854.4981323053133 439.0157887091445 302.1859406157018 675.2899753408188 293.9448071833106
474 0.005 2.37 4 539.0953557257643 412.8108350938953 412.9141446805666 746.2193188068881 814.9066718361684 854.4971969750198 439.1483755472602 302.2216095089221 675.302923207224 293.9447803503601
475 0.005 2.375 3 539.1894291846835 412.9871873541189 413.090748773658 746.2242048857011 814.9050835591933 854.4971992883354 439.2890082658967 302.2571914246933 675.326861379514 293.9448610770164
476 0.005 2.38 1 539.2818937710302 413.1629177057425 413.2668030523797 746.2659214056083 814.9123213500517 854.4986073756065 439.4382396333202 302.2931708504133 675.3731686253617 293.9448252160283
477 0.005 2.385 4 539.3733456044162 413.3387671147669 413.442897053153 746.2489657268962 814.907604685581 854.4976748322382 439.5704032668413 302.3289541113085 675.3861182776092 293.9447988443722
478 0.005 2.39 3 539.467053058164 413.5143578220404 413.6187375027214 746.2538756838941 814.9060256403925 854.4976774577502 439.7105205668663 302.3646472897815 675.4100010068773 293.9448790506661
479 0.005 2.395 1 539.5591432245889 413.6893303561378 413.7940315682542 746.2954327831153 814.9132396268308 854.4990821436328 439.8591512526468 302.4007398608085 675.4561333864932 293.9448435325374
480 0.005 2.4 4 539.6502649006957 413.8644211225554 413.9693648733614 746.2785917458807 814.9085402612103 854.4981526846884 439.9908849821207 302.4366335247054 675.4690818543141 293.9448169149877
481 0.005 2.405 3 539.7436160398828 414.039254720423 414.1444461496051 746.283514799783 814.9069680376947 854.4981546785191 440.1304975144168 302.4724356868329 675.4929064920892 293.944896721974
482 0.005 2.41 1 539.8353428441629 414.2134740240573 414.31898455305 746.3249246994735 814.9141623906763 854.499557911449 440.2785361853946 302.5086341031484 675.5388767042029 293.9448611460257
483 0.005 2.415 4 539.9260939830825 414.3878106262491 414.4935616559977 746.3081782781178 814.909476462813 854.4986294119118 440.4098241652014 302.5446379406586 675.5518102727008 293.944835090751
484 0.005 2.42 3 540.0190835992709 414.5618915801815 414.6678882524774 746.3131173566435 814.9079122760281 854.4986319951521 440.5489263468417 302.580547706916 675.5755775838609 293.944913983784
485 0.005 2.425 1 540.1104810229598 414.7353614282905 414.8416750095387 746.3543965501515 814.9150976328315 854.5000356676355 440.6963432963743 302.6168502036698 675.621413046474 293.9448781263085
486 0.005 2.43 4 540.2008772832813 414.9089482915575 415.0155002930624 746.3377446911649 814.9104217069813 854.4991072548102 440.8272315680468 302.6529626529319 675.6343348821674 293.9448521785666
487 0.005 2.435 3 540.2934903629588 415.0822809988248 415.1890765813691 746.34268106283 814.9088642597748 854.4991088905934 440.9658246879695 302.6889784674004 675.6580426554176 293.9449309973972
488 0.005 2.44 1 540.3845349188932 415.2550064638453 415.3621164672049 746.3838015877368 814.9159976964449 854.5004981247306 441.1126575323005 302.7253835823117 675.7037290789684 293.9448953501677
489 0.005 2.445 4 540.4745799159465 415.4278479530028 415.5351943768167 746.3672547727228 814.9113564480068 854.4995764302793 441.2431070423632 302.7616027844185 675.7166349422894 293.944869565005
490 0.005 2.45 3 540.5668422405934 415.6004367498365 415.7080247481646 746.3722070339259 814.9098109045968 854.4995792454944 441.3811999328043 302.7977235119702 675.7402868095716 293.9449480100378
491 0.005 2.455 1 540.657478178243 415.7724225505938 415.8803223453495 746.4131577338692 814.9169071427951 854.5009600767397 441.5274865868427 302.8342355155095 675.7857480905784 293.9449124424357
492 0.005 2.46 4 540.747228680129 415.9445230077732 416.0526572910468 746.3967319145496 814.9122890496284 854.5000425314563 441.6574741604942 302.8705563681227 675.7986971119075 293.944886730111
493 0.005 2.465 3 540.839142792675 416.1163722443981 416.2247461605136 746.4016991561832 814.9107537265133 854.500046483887 441.7950559820791 302.9067790950573 675.8223092323565 293.9449649477806
494 0.005 2.47 1 540.9293851991167 416.287621980049 416.3963054491408 746.4424869627834 814.9178207122808 854.5014205145965 441.940753817439 302.9433877900262 675.8675871617033 293.9449293737529
495 0.005 2.475 4 541.0188333629837 416.4589856939357 416.5679016999775 746.4261777443395 814.913224310131 854.5005081336437 442.0703192523878 302.9798137641053 675.8805531386657 293.9449036742963
496 0.005 2.48 3 541.1103892739259 416.6300996459484 416.7392533381205 746.4311580604893 814.911697345986 854.5005125224562 442.2073906853934 303.0161384959851 675.9041142168743 293.9449817484483
497 0.005 2.485 1 541.2002964316939 416.8006176500566 416.9100786565299 746.4717922932384 814.9187388654888 854.50188141084 442.3525187077203 303.0528496767365 675.9492237879922 293.9449463287224
498 0.005 2.49 4 541.2894069166449 416.9712489119989 417.0809404997034 746.4555958796424 814.9141611467451 854.500971901541 442.4816616712387 303.0893728001505 675.9621806527786 293.9449204677026
499 0.005 2.495 3 541.3805924278511 417.1416318389174 417.2515591832565 746.4605694208549 814.912635566011 854.5009728738413 442.6182407313917 303.1257963353831 675.9856813477585 293.9449998911895
500 0.005 2.5 1 541.47014956923 417.3114220428251 417.4216545995213 746.5010538778095 814.9196642183823 854.5023432236885 442.7627883415028 303.1626007962682 676.0306171485685 293.944963789807
501 0.005 2.505 4 541.5589149347587 417.4813250672428 417.591786217137 746.4849711887068 814.915098519697 854.5014338794429 442.8915018226371 303.1992260102293 676.0435875595748 293.9449377642706
502 0.005 2.51 3 541.6497448819989 417.650981220858 417.7616761472622 746.4899662635108 814.9135805755589 854.501434952334 443.0275810490205 303.2357481667368 676.067040588076 293.9450166601995
503 0.005 2.515 1 541.7388422871173 417.8200478920675 417.9310458503425 746.5302505868686 814.9205634440677 854.5027917500731 443.1715204048255 303.2726483057674 676.111763949772 293.9449804303167
504 0.005 2.52 2 541.8292160935305 417.9892304282173 418.1004589517447 746.5204353714084 814.9143185191388 854.5014172204814 443.3062666676068 303.3093303641913 676.1314968441174 293.9450043002408
505 0.005 2.525 2 541.9166003556149 418.1581673087494 418.2696307242451 746.5235696919351 814.9125257209828 854.5011987057466 443.4408618938715 303.3460301113193 676.1536525041677 293.9449244892085
506 0.005 2.53 3 542.0057777690441 418.3268662796581 418.4385614439797 746.5289818153647 814.9137937832832 854.5018316558006 443.5739014098222 303.3827226947457 676.1754038345081 293.9448973590322
507 0.005 2.535 1 542.0944417290948 418.4949812470745 418.606977622715 746.5698731336886 814.9214671733698 854.5034369631801 443.7169171879143 303.4197439769682 676.2200542746363 293.9448630008284
508 0.005 2.54 2 542.1847215610269 418.6632115421804 418.7754370290947 746.5611441379585 814.9156965690943 854.5020270402737 443.8509178574624 303.4565525364963 676.2401039911655 293.9449115957508
509 0.005 2.545 2 542.2717628489077 418.831198022483 418.9436566468476 746.5644675287933 814.913947722164 854.5017644230496 443.9847988556022 303.4933810665794 676.2623294102294 293.9448482817555
510 0.005 2.55 3 542.3606235463448 418.998948352348 419.1116368816495 746.569842219594 814.915181145087 854.5023781229945 444.1171268519947 303.5302032519908 676.2840627908427 293.9448305999372
511 0.005 2.555 1 542.4488515886833 419.1661192327939 419.2791063079558 746.6105195055458 814.922805451317 854.5039669999541 444.2594109346517 303.5673447060748 676.3285162930096 293.9447962662836
512 0.005 2.56 2 542.5387529561008 419.33340423384 419.4466184425345 746.6017935799163 814.9170489891296 854.5025665214905 444.3926939167634 303.6042828193451 676.348465567675 293.9448416707352
513 0.005 2.565 2 542.6254209666718 419.500447110785 419.613892395681 746.6050621459907 814.915302415678 854.5023083154947 444.5258599247687 303.6412388872728 676.3705745236585 293.9447790991823
514 0.005 2.57 3 542.7138770942646 419.6672554602252 419.7809285796081 746.6103514752278 814.9165253588365 854.5029216563385 444.6574768285929 303.6781879834288 676.3921947375401 293.944763663953
515 0.005 2.575 1 542.8016514305357 419.8334885976207 419.9474576905223 746.650796015126 814.9241113868281 854.5045047732933 444.799003720583 303.7154512345119 676.4364137094084 293.9447289406601
516 0.005 2.58 2 542.8911213598932 419.9998348990665 420.1140289144367 746.6421247816048 814.9183885813463 854.5031159883669 444.9316143858024 303.7525130099818 676.4563014724367 293.9447724522049
517 0.005 2.585 2 542.9773871574253 420.1659407630469 420.280363618699 746.6453725680318 814.9166541496353 854.5028625994408 445.0640980885868 303.7895922273061 676.4783316752254 293.9447099838889
518 0.005 2.59 3 543.0654339519127 420.3318137098172 420.4464621942944 746.6505954946771 814.9178687248228 854.5034749585568 445.19502311408 303.8266629538227 676.4998568841179 293.9446943755781
519 0.005 2.595 1 543.1527647368085 420.4971158328634 420.6120575636493 746.6908328610606 814.9254299014821 854.505059257683 445.3357959691613 303.8640350590995 676.5438687790545 293.9446590366172
520 0.005 2.6 2 543.2418296582736 420.6625300027161 420.7776944047964 746.6822286392511 814.9197378946548 854.5036772176569 445.4677366256767 303.901220520746 676.563704669599 293.9447013892261
521 0.005 2.605 2 543.3276975242859 420.8277054692263 420.9430964540421 746.6854594569212 814.9180122582936 854.5034272096223 445.5995417508631 303.9384201016298 676.5856599179219 293.944639738079
522 0.005 2.61 3 543.4153399194898 420.9926496569261 421.1082640377786 746.6906308937048 814.9192178349701 854.5040367700788 445.7297927002936 303.9756124700631 676.6070969107436 293.9446242132399
523 0.005 2.615 1 543.5022133805247 421.157027334933 421.2729322465534 746.730641095031 814.9267429809466 854.5056171818547 445.8698086774443 304.0131002757291 676.650893169191 293.944589451953
524 0.005 2.62 2 543.5908583315507 421.3215159964698 421.4376413211388 746.7221191781614 814.9210861091459 854.5042436790775 446.0010903256672 304.0504048380927 676.6706780909658 293.9446331947436
525 0.005 2.625 2 543.6763066940612 421.4857676275886 421.6021173136611 746.7253308935508 814.9193670096437 854.5039928440871 446.1322102168555 304.0877212293166 676.6925606974521 293.9445742815977
526 0.005 2.63 3 543.7635371830022 421.6497897127333 421.7663604728622 746.7304648751092 814.9205631935093 854.5045997948542 446.2618004164902 304.1250295465925 676.7139120636848 293.9445604921119
527 0.005 2.635 1 543.8499507378808 421.8132338977313 421.9300980216823 746.7702713070174 814.9280589603184 854.5061762824062 446.4010358865655 304.1626307906104 676.757499899806 293.9445282843521
528 0.005 2.64 2 543.9381859443673 421.97680375151 422.0938846617086 746.7618237914356 814.9224302875747 854.5048082443288 446.5316637652227 304.2000497681934 676.7772316511513 293.9445759372528
529 0.005 2.645 2 544.0232405766928 422.1401379230037 422.2574401521999 746.7650351408128 814.9207183212792 854.5045574161015 446.6621327624732 304.2374807957906 676.7990417191423 293.9445214976026
530 0.005 2.65 3 544.1100642263035 422.3032440254373 422.4207643967371 746.7701299000187 814.9219028278974 854.5051618021806 446.7910681959225 304.2749023765796 676.8203151183079 293.9445109299434
531 0.005 2.655 1 544.1960376292053 422.4657772270952 422.5835875413312 746.8097349169166 814.9293652671849 854.5067325368118 446.9295831779986 304.312611102861 676.8636860145665 293.9444829847756
532 0.005 2.66 2 544.2838818084722 422.6284346203651 422.7464590548345 746.8013792469822 814.9237676599843 854.5053707349063 447.0595485188113 304.3501435625808 676.8834018444417 293.944536318537
533 0.005 2.665 2 544.3685601985826 422.7908581083676 422.9091013034196 746.8045803666279 814.9220675457451 854.5051224630198 447.189365984184 304.3876865608586 676.9051192390273 293.9444872162676
534 0.005 2.67 3 544.4549309379241 422.9530551433491 423.0715140513296 746.8096390847801 814.9232373011771 854.505721488271 447.317644724934 304.4252199660798 676.9263266763656 293.9444803814887
535 0.005 2.675 1 544.5405243506793 423.1146839517897 423.233429877044 746.8489571007441 814.9306361821569 854.5072818103965 447.4554449260565 304.4630324126655 676.9693626174724 293.944457716824
536 0.005 2.68 2 544.6278826068105 423.2764353384637 423.3953930951521 746.8407296500111 814.925088365482 854.5059336952185 447.584726300427 304.5006767889673 676.9891163257157 293.9445172131615
537 0.005 2.685 2 544.712128665241 423.43795446859 423.5571287038768 746.8439379856121 814.9233992917682 854.5056883296705 447.7138851399871 304.5383292654137 677.0107722178295 293.9444728522189
538 0.005 2.69 3 544.7980424005513 423.5992489077634 423.7186366231106 746.8489845145787 814.9245657815895 854.5062868558832 447.8415349747152 304.5759722247175 677.0319021633147 293.9444696040058
539 0.005 2.695 1 544.8835765122701 423.759980681636 423.8796522903895 746.8881685156158 814.9319441603881 854.5078445511469 447.9786575808375 304.6138895746392 677.0746979755767 293.9444508750259
540 0.005 2.7 2 544.970162557771 423.9208327711295 424.0407140471917 746.8799452873606 814.926416307378 854.5064989876458 448.1072811092255 304.6516413540432 677.094356934549 293.9445148681273
541 0.005 2.705 2 545.0539262864914 424.081454289935 424.2015498971525 746.8831515032633 814.924727208762 854.5062509947519 448.2357942152738 304.6894009058861 677.1159726399792 293.9444742886132
542 0.005 2.71 3 545.1394260237754 424.2418527565006 424.3621597008856 746.8881783637257 814.9258841445202 854.5068462645168 448.3628135029194 304.7271500727011 677.1370313796452 293.944473789856
543 0.005 2.715 1 545.2244350932082 424.4016928031465 424.5222810936503 746.9272120575951 814.9332410550096 854.5083992798643 448.4992119274026 304.7651669717932 677.1796011283064 293.9444584633631
544 0.005 2.72 2 545.3106256139397 424.5616521652923 424.682447993453 746.9190169713858 814.9277274263611 854.5070575207084 448.6272016745464 304.8030250723961 677.1992277626822 293.9445260436241
545 0.005 2.725 2 545.3940257352502 424.7213823951441 424.842390683309 746.9222194644354 814.9260498272703 854.5068106289767 448.7550793713682 304.8408894389694 677.2207606605585 293.9444900342666
546 0.005 2.73 3 545.4791065000531 424.8808914499976 425.0021087134094 746.9272416389379 814.9271969432383 854.5073997892434 448.8814723327355 304.8787426265096 677.2417323815954 293.944489260046
547 0.005 2.735 1 545.5636238125646 425.0398486462954 425.1613426638185 746.9660084461781 814.9345093883644 854.5089462787377 449.0171154943431 304.9168572814047 677.2840769951869 293.944474921684
548 0.005 2.74 2 545.6493919107018 425.198920849328 425.3206213563268 746.9579733189601 814.929039274477 854.5076110758351 449.1445062340355 304.9548190428434 677.30365658775 293.9445454461815
549 0.005 2.745 2 545.7323608214863 425.3577661900285 425.4796771084843 746.961201992013 814.9273661448025 854.5073629541337 449.2717858493838 304.9927862358834 677.3251190796485 293.9445106684828
550 0.005 2.75 3 545.8170406454516 425.5163918236512 425.638510004346 746.9661926179778 814.928497606817 854.5079465082733 449.3975667571265 305.0307401537744 677.3460022918689 293.9445101529545
551 0.005 2.755 1 545.9010530405897 425.6744699578084 425.7968623906269 747.0047688185821 814.9357782730281 854.5094876348194 449.5325655609204 305.0689491577963 677.3881240215811 293.9444971025396
552 0.005 2.76 2 545.9864306324952 425.8326620877406 425.9552589427619 746.996813643887 814.93033508699 854.5081585545829 449.6593080493502 305.1070124486487 677.407652506925 293.9445691488862
553 0.005 2.765 2 546.0690262359486 425.9906290116519 426.1134341983719 747.0000440383046 814.9286701562502 854.5079120932733 449.785935481419 305.1450783408023 677.4290379186137 293.944535040632
554 0.005 2.77 3 546.1532890281048 426.1483778234192 426.2713882058702 747.0050135634375 814.929793418444 854.5084941416814 449.9110933023875 305.1831323399862 677.4498386590047 293.9445343177077
555 0.005 2.775 1 546.2369314212282 426.3055833552581 426.4288654423196 747.0433933751323 814.9370367605148 854.5100285564224 450.0454069957111 305.2214362720089 677.4917570922569 293.9445215276283
556 0.005 2.78 2 546.3218533006849 426.4629018301999 426.5863862484401 747.0355199389339 814.9316254543287 854.5087077797536 450.1715326333937 305.25959734088 677.5112201086589 293.9445937316345
557 0.005 2.785 2 546.4040182130799 426.6199967337976 426.7436873829343 747.038759044377 814.9299697165496 854.5084630227327 450.2975450116493 305.2977570687551 677.5325304552736 293.9445598534463
558 0.005 2.79 3 546.4878519155167 426.7768751307835 426.9007689077164 747.0437171699975 814.9310872198419 854.5090441922595 450.4220896106201 305.3359096795974 677.5532541188128 293.9445595806187
559 0.005 2.795 1 546.5710573564917 426.9332143034573 427.057377306393 747.081902577107 814.9382953155159 854.5105715458396 450.5557308973995 305.3742898316074 677.5949654505741 293.9445465208155
560 0.005 2.8 2 546.6555680482661 427.0896654532461 427.2140287086211 747.0741214241651 814.9329156320774 854.5092558301762 450.6812282605102 305.4125570281149 677.6143716865856 293.944617913796
561 0.005 2.805 2 546.737326628161 427.2458946293283 427.3704620407096 747.0773599211633 814.9312631738488 854.5090072155049 450.8066179353691 305.4508163262847 677.6356012058191 293.9445822033327
562 0.005 2.81 3 546.8207375400129 427.4019088217819 427.5266773256496 747.082300388609 814.9323711041864 854.5095854617115 450.9305584362215 305.4890638947837 677.6562434432497 293.9445824874118
563 0.005 2.815 1 546.9034946828316 427.557387784314 427.6824230758544 747.1202980531285 814.9395470124616 854.5111075388554 451.0634786637797 305.5275355413248 677.6977539382815 293.9445697366492
564 0.005 2.82 2 546.987576855038 427.7129777259555 427.8382112414043 747.1125964521412 814.9341946081699 854.5097991493363 451.1883916042195 305.5658954674125 677.717097986165 293.944641278257
565 0.005 2.825 2 547.068930776675 427.8683473127003 427.993782940353 747.1158429749881 814.9325504032947 854.5095517673119 451.3131777179692 305.6042466679378 677.7382543871688 293.9446051304863
566 0.005 2.83 3 547.1519370455489 428.023503526686 428.149138197781 747.1207731352911 814.9336512218922 854.5101275018873 451.4365239256339 305.642585688143 677.7588225566612 293.9446047477788
567 0.005 2.835 1 547.2342567384541 428.1781284858955 428.3040275074154 747.1585796673241 814.9407938945319 854.5116438228511 451.5687570306317 305.6811430499671 677.8001267150777 293.9445919202992
568 0.005 2.84 2 547.3179316011266 428.3328634849654 428.4589586727438 747.1509667617269 814.9354720736609 854.5103420918279 451.6930770261741 305.7195942535519 677.8194247542488 293.9446632956042
569 0.005 2.845 2 547.3988898735585 428.4873797078858 428.6136749665916 747.1542207637667 814.9338352075797 854.510095241484 451.8172662564198 305.7580351659461 677.8405151245066 293.9446268512949
570 0.005 2.85 3 547.4814925139457 428.6416840883959 428.7681763759351 747.159132786781 814.9349273303153 854.5106677937102 451.9400259614686 305.7964642342677 677.861015493503 293.9446258654651
571 0.005 2.855 1 547.5633661947637 428.7954606955307 428.9222151594995 747.1967461452863 814.9420349240644 854.5121769714727 452.0715956863763 305.8351024473004 677.9021064313482 293.9446130611583
572 0.005 2.86 2 547.6466369986459 428.9493467872692 429.0762953679219 747.1892135468578 814.9367431449033 854.5108817573749 452.1953214793814 305.8736443608975 677.9213626587057 293.9446845280761
573 0.005 2.865 2 547.7272042052124 429.1030157102822 429.2301622989671 747.1924782324988 814.9351152971032 854.5106363894178 452.3189051960368 305.9121742593757 677.9423830305534 293.9446479247829
574 0.005 2.87 3 547.8093971845794 429.2564743285126 429.383815916066 747.1973810310824 814.9361997941681 854.5112060204566 452.4410551156377 305.9506905851824 677.9628089950353 293.944646682173
575 0.005 2.875 1 547.8908455234721 429.4094091998231 429.5370105040997 747.2348078824504 814.943274799186 854.51271032419 452.5719421324771 305.9894124073186 678.0036977738819 293.9446338175568
576 0.005 2.88 2 547.9737016367664 429.5624525562929 429.690245952338 747.2273600334137 814.938013261845 854.5114222574019 452.6950810692942 306.0280400865039 678.022898633737 293.944705253894
577 0.005 2.885 2 548.0538690930026 429.7152803557439 429.8432697421775 747.2306313195617 814.9363947979641 854.5111775675635 452.8180653275278 306.0666551166668 678.0438528101273 293.9446684253047
578 0.005 2.89 3 548.1356601926461 429.8678993200078 429.9960817406852 747.2355246643714 814.9374724317179 854.5117458550201 452.9396364398639 306.1052562292788 678.0642125211016 293.9446671885631
579 0.005 2.895 1 548.2166836384613 430.0199988279763 430.1484384407847 747.2727602317237 814.9445081705496 854.5132406899554 453.0698192501499 306.1440583325763 678.1048948811861 293.9446541276293
580 0.005 2.9 2 548.2991294916117 430.1722056026234 430.3008353514263 747.2653677662441 814.9392754755446 854.5119601622424 453.1923793153584 306.1827710924957 678.1240466800888 293.9447254484797
581 0.005 2.905 2 548.3788919931935 430.324198306203 430.4530220975913 747.2686764306735 814.9376702920246 854.5117162100101 453.3147862779912 306.2214700761725 678.144931378942 293.944688666495
582 0.005 2.91 3 548.4602621292153 430.475983659288 430.6049985752314 747.2735499178578 814.9387403192874 854.5122818026398 453.4357676003907 306.2601531615165 678.1652161538231 293.9446874541284
583 0.005 2.915 1 548.5408619663176 430.6272534204623 430.7565231575564 747.3106625191787 814.9457587809069 854.5137733333748 453.5653327314707 306.2990372731289 678.2056973650452 293.9446742119495
584 0.005 2.92 2 548.6228990890298 430.7786295943077 430.9080875251483 747.3033416490412 814.9405500207067 854.5124980788208 453.6872798105982 306.3378291527351 678.2248115979363 293.9447454800845
585 0.005 2.925 2 548.7022677660403 430.9297932184462 431.0594432602987 747.3066369508009 814.938949621059 854.5122554971985 453.8090957988723 306.3766077646111 678.245622098112 293.9447086710693
586 0.005 2.93 3 548.7832244676684 431.080750945363 431.2105902182236 747.3114913225858 814.9400095243327 854.5128161717438 453.9295262646414 306.4153711318066 678.265831391084 293.9447076518035
587 0.005 2.935 1 548.8633958052143 431.2311972485566 431.3612887790197 747.3484062227501 814.946997175282 854.5143045852952 454.058423761961 306.454330405774 678.3060985796536 293.9446942486129
588 0.005 2.94 2 548.9450277697819 431.3817487902843 431.5120266161189 747.3411861927447 814.941818357404 854.5130342110164 454.1798102025525 306.4932019890002 678.3251709114395 293.9447653645826
589 0.005 2.945 2 549.0240129524936 431.5320892948682 431.6625573370488 747.3444821895541 814.940221907155 854.5127908342515 454.3010522132487 306.532059252413 678.3459123868006 293.9447285923931
590 0.005 2.95 3 549.1045758210878 431.6822253721162 431.8128807724909 747.3493314422903 814.9412753219027 854.5133494480365 454.4209124016782 306.5709006325067 678.3660506772043 293.9447278262328
591 0.005 2.955 1 549.1843178319294 431.8318535967047 431.9627590957989 747.3860502758913 814.9482228257033 854.5148275156296 454.5491585056905 306.6099327616892 678.4060989189348 293.9447142429761
592 0.005 2.96 2 549.2655519682422 431.9815862990362 432.112676202482 747.3789299520262 814.9430719344315 854.5135644823815 454.6699781732038 306.6488817787719 678.4251212749209 293.9447852048058
593 0.005 2.965 2 549.3441617422582 432.1311094498627 432.2623876808959 747.3822380171671 814.9414834307138 854.5133215779846 454.7906419058573 306.6878154875095 678.4458011821461 293.9447485186828
594 0.005 2.97 3 549.4243295028924 432.2804296267383 432.4118933503277 747.3870646573183 814.9425311795846 854.5138774458399 454.9099175857785 306.7267330138101 678.4658700548455 293.9447479246147
595 0.005 2.975 1 549.5036973072671 432.4292454943285 432.5609571154495 747.4236910597739 814.9494710054438 854.5153535571626 455.0375178433713 306.7658349937562 678.5057729722893 293.9447341333953
596 0.005 2.98 2 549.5845242475033 432.578165150984 432.7100593015509 747.4165794048434 814.9443304571132 854.5140924943166 455.1577520471007 306.8048601511431 678.5247185027457 293.9448050536035
597 0.005 2.985 2 549.6627449980338 432.7268767733643 432.8589573739536 747.4198811421538 814.9427472692331 854.5138509611172 455.2778361438019 306.8438685679453 678.5453199626664 293.9447683723085
598 0.005 2.99 3 549.7425120213327 432.8753868463513 433.0076510995883 747.4246944613491 814.9437884235799 854.514404163978 455.3965508620751 306.8828606731723 678.5653159253457 293.9447681051964
599 0.005 2.995 1 549.821473657424 433.0233964537758 433.155906296238 747.4611426165943 814.9506962540045 854.5158736931818 455.5235024416033 306.9220317361372 678.6050239274147 293.9447541963879
600 0.005 3 2 549.9019043518136 433.1715088425372 433.304199383647 747.4541090199763 814.9455835356238 854.514618622821 455.6431696635992 306.9611305982938 678.6239186928435 293.9448249603941
601 0.005 3.005 2 549.9797469443472 433.3194146701206 433.4522898346313 747.4574227195207 814.9440096402973 854.5143793158896 455.7626818425007 307.000211345497 678.6444534722328 293.944788288319
602 0.005 3.01 3 550.0591242773766 433.4671203969475 433.6001774001534 747.4622319186866 814.9450447893088 854.5149298869374 455.8808417980858 307.039275530282 678.6643794452992 293.9447876068087
603 0.005 3.015 1 550.1376747980585 433.6143293460336 433.7476296846148 747.4985043622397 814.9519198421532 854.5163928849322 456.0071542198187 307.0785202525998 678.7038892969238 293.9447735529452
604 0.005 3.02 2 550.2177116539301 433.7616401635801 433.8951194058594 747.491555397756 814.94683570888 854.5151434608241 456.1262523592815 307.1176869206478 678.7227329163252 293.9448448591692
605 0.005 3.025 2 550.2951701428728 433.9087459080716 434.0424079621926 747.4948809073734 814.9452705924601 854.514905344077 456.2451930261651 307.1568383391077 678.7431986593183 293.9448091373574
606 0.005 3.03 3 550.3741506054315 434.0556529914343 434.1894950770326 747.499678490025 814.9462976912297 854.5154522192008 456.3627999670792 307.195970443619 678.7630515973103 293.9448081216097
607 0.005 3.035 1 550.452285661148 434.2020670671007 434.3361502371814 747.5357845590474 814.9531454582927 854.5169105251961 456.4884692360636 307.2352808593737 678.802371599248 293.9447936906398
608 0.005 3.04 2 550.531941970838 434.3485820667913 434.4828423205564 747.5289094987047 814.9480857114778 854.5156664566157 456.6070118313525 307.2745174325414 678.8211632519326 293.9448648875836
609 0.005 3.045 2 550.6090257860627 434.4948934367883 434.629334688567 747.5322375699046 814.9465260991162 854.515428415378 456.7253896678363 307.313736102263 678.841558647332 293.9448291563058
610 0.005 3.05 3 550.6876310921627 434.6410075467749 434.775627065954 747.5370278712033 814.9475489337964 854.5159749350117 456.8424467707253 307.3529350210279 678.8613473133248 293.9448285773266
611 0.005 3.055 1 550.7653832947535 434.7866325811019 434.9214908539208 747.5729696539325 814.9543741721627 854.5174319119963 456.9674898437084 307.3923094161979 678.9004796501004 293.9448141357561
612 0.005 3.06 2 550.8446395785022 434.932357356116 435.0673909884227 747.566162929631 814.949338402575 854.516192498653 457.0854659912084 307.4316120242875 678.9192185107009 293.9448848776667
613 0.005 3.065 2 550.9213409655049 435.0778799662327 435.2130928551495 747.5695031127478 814.9477858538713 854.5159532131057 457.2032801020235 307.4708961763155 678.9395454551676 293.9448493719258
614 0.005 3.07 3 550.9995501965124 435.2232066981862 435.3585961199583 747.5742866641363 814.9488012085309 854.516495091364 457.3197903914901 307.5101607820258 678.9592642960032 293.9448486909186
615 0.005 3.075 1 551.07694972536 435.368047846719 435.5036740175036 747.6100726011172 814.9555973318166 854.5179463753973 457.4442077182619 307.5495942297437 678.9982160216574 293.9448340373179
616 0.005 3.08 2 551.1558252561066 435.5129879482121 435.6487877161626 747.6033500992546 814.9505885880841 854.5167109447062 457.5616472058651 307.588962218297 679.0169250548306 293.9449046317188
617 0.005 3.085 2 551.2321151346845 435.6577272608587 435.7937045408972 747.6066801426289 814.9490372068448 854.516469005051 457.67888620359 307.6283108148186 679.0371785645033 293.9448676110494
618 0.005 3.09 3 551.309946319774 435.8022721020562 435.9384241634557 747.6114554022282 814.9500445795647 854.5170073854084 457.7948490009023 307.667639973563 679.0568128625648 293.944868361476
619 0.005 3.095 1 551.3868674529401 435.9463346592437 436.0827213447865 747.6470403646749 814.9568017550961 854.5184480531581 457.9186214931394 307.7071284401349 679.0956098876916 293.9448540944335
620 0.005 3.1 2 551.4652922701313 436.0904955005748 436.2270540160195 747.6403451502383 814.9518056313708 854.5172189917904 458.0354266426908 307.7465604933435 679.1141971251305 293.944924517844
621 0.005 3.105 2 551.5412228430677 436.2344565929107 436.3711890887378 747.6436848002846 814.9502611210725 854.5169815409486 458.1521299523461 307.7859608140293 679.134370192758 293.9448891781203
622 0.005 3.11 3 551.6186881977978 436.3782252810909 436.5151311778425 747.6484779785521 814.9512776343563 854.5175208163022 458.2675749727791 307.8253579350525 679.1539519673879 293.9448880672189
623 0.005 3.115 1 551.6953213441052 436.5215776157723 436.6586953485156 747.6839682511132 814.9580192822053 854.5189544014376 458.3910262860861 307.8647733682974 679.1926033674491 293.944874568793
624 0.005 3.12 2 551.7733874142369 436.6649674951511 436.8022584970256 747.6773233081003 814.9530407914369 854.5177307583734 458.5072510817122 307.9042999501557 679.2111340718427 293.9449449207414
625 0.005 3.125 2 551.8489677839884 436.8081594382298 436.9456267118628 747.6806764163292 814.951505566612 854.5174930375584 458.6233819004456 307.9437798931434 679.2312401430318 293.9449100168347
626 0.005 3.13 3 551.9260469879487 436.9511598386629 437.0888015890441 747.6854710509685 814.9525161343267 854.5180288930708 458.7382774262002 307.9832445575108 679.2507528024902 293.9449089820959
627 0.005 3.135 1 552.0023067783657 437.0937468942078 437.2315997470291 747.7207785396201 814.9592202588387 854.519453710323 458.861114346916 308.0227208664109 679.289210426358 293.9448955952091
628 0.005 3.14 2 552.0799859290587 437.2363708641803 437.3743968689569 747.7142206823102 814.9542716809416 854.5182364964776 458.9767822859066 308.0623048869298 679.3076970780627 293.9449654528336
629 0.005 3.145 2 552.1552623579236 437.3787982421607 437.5169999658137 747.7176383674581 814.9527640739088 854.5180048113268 459.0924282324326 308.1018447612751 679.3277788145011 293.944931486859
630 0.005 3.15 3 552.2319648030797 437.5210353588852 437.659411067907 747.7224130340977 814.953761031005 854.5185371398449 459.2067591474745 308.1413698063939 679.3472216698743 293.9449299606543
631 0.005 3.155 1 552.3077605761034 437.6628004608139 437.8014063881989 747.7574831313384 814.9604220744378 854.519958960349 459.3286652877147 308.1810269899892 679.3854639970319 293.9449161741923
632 0.005 3.16 2 552.3851065768108 437.8046608508051 437.9434360428676 747.7510877981937 814.9555299536394 854.5187510617654 459.4439111392776 308.2206413621046 679.4039392072311 293.9449857358791
633 0.005 3.165 2 552.4599865414343 437.9463258111522 438.0852734656536 747.7544904027309 814.9540207373013 854.5185170733697 459.5589698776494 308.2602289738299 679.4239443518404 293.9449519782648
634 0.005 3.17 3 552.5362930620379 438.0878015016416 438.2269186428954 747.7592326771027 814.9550031959227 854.5190456301393 459.672770782404 308.2997954627964 679.4433199338123 293.9449505931241
635 0.005 3.175 1 552.6116992268627 438.2288084260768 438.3681527103756 747.7941480794223 814.9616350216201 854.5204612186242 459.7940781128037 308.3395002065653 679.4813434640605 293.9449367394233
636 0.005 3.18 2 552.6886713824315 438.3699102844939 438.5094207116529 747.7878067279826 814.956766243719 854.5192588456522 459.908780644858 308.3791681849746 679.4998085844562 293.9450061519666
637 0.005 3.185 2 552.7632001142644 438.5108182017498 438.6504984111609 747.7912086427212 814.955266191188 854.5190263811351 460.0232907367999 308.4188093771771 679.5197604826357 293.9449726319966
638 0.005 3.19 3 552.8391292829962 438.6515381833773 438.791385476728 747.7959509440429 814.9562423790966 854.5195507815192 460.1365627806869 308.4584292055445 679.5390743452582 293.9449712994692
639 0.005 3.195 1 552.9141543772 438.7917924549531 438.9318646980273 747.8306551115913 814.9628259363479 854.5209552846347 460.2572254067265 308.4981826121929 679.5769025722794 293.9449573302054
640 0.005 3.2 2 552.9907629916034 438.932141342495 439.0723774829154 747.8244217882996 814.9579991325162 854.5197640539349 460.3714077807751 308.53790377022 679.5953357977461 293.9450265684642
641 0.005 3.205 2 553.0649217944147 439.0722976205078 439.2127014796284 747.8278478692142 814.956508113597 854.5195319570992 460.4853916175036 308.5775970661596 679.6152252139225 293.9449932659696
642 0.005 3.21 3 553.1404675217283 439.2122672762953 439.3528362990099 747.8325822760919 814.9574777981704 854.5200539226718 460.5981492983848 308.6172689876731 679.6344698413513 293.9449920579087
643 0.005 3.215 1 553.2151224345979 439.3517750709135 439.4925666922455 747.8671129018337 814.96402522866 854.5214495310179 460.7182349185764 308.6570694540259 679.67212788163 293.9449779437567
644 0.005 3.22 2 553.2913535435441 439.4913762990165 439.632330022562 747.8609847336521 814.9592368461184 854.5202648279188 460.8318797253906 308.6968423199071 679.6905175755491 293.9450470306978
645 0.005 3.225 2 553.3651501933442 439.6307863332542 439.7719060119569 747.8644291295893 814.9577550097061 854.520031917843 460.945324730998 308.736586290712 679.7103437792917 293.9450139197533
646 0.005 3.23 3 553.4403095312279 439.7700110414976 439.9112941653477 747.8691307726016 814.9587093498794 854.5205516107579 461.0575490163926 308.7763082314448 679.7295040886377 293.9450128513772
647 0.005 3.235 1 553.514590853036 439.90877746034 440.0502811057754 747.9035358995696 814.9652553888211 854.5219541580586 461.1770359143052 308.8161544297657 679.7669974411803 293.9449987115329
648 0.005 3.24 2 553.5904342150034 440.047636367968 440.1893004337285 747.8974624680255 814.9604762364964 854.5207666731748 461.2901430880011 308.8559763334666 679.7853255760508 293.9450675628197
649 0.005 3.245 2 553.6638747758116 440.1863054287624 440.3281337634956 747.9008985884018 814.9589945097086 854.5205333835061 461.4030528771963 308.8957708894075 679.8050774361792 293.9450343801286
650 0.005 3.25 3 553.7386678833824 440.3247904550892 440.4667805800684 747.9055791894689 814.9599412881075 854.5210509914975 461.5147645086118 308.9355403521365 679.8241674460921 293.9450334522359
651 0.005 3.255 1 553.8125753852622 440.4628205435883 440.605029194099 747.9398150871342 814.9664558779021 854.5224467012158 461.6336407858405 308.9754414997444 679.8614635788927 293.9450191688464
652 0.005 3.26 2 553.8880425358066 440.6009422965236 440.7433097267335 747.9338059596631 814.96170232975 854.5212646475396 461.7462347626854 309.0153053669884 679.8797439963035 293.9450879454176
653 0.005 3.265 2 553.9611234803656 440.7388755380422 440.8814055817475 747.9372504121358 814.9602283790662 854.5210325696816 461.8586200285198 309.0551430891234 679.8994318677004 293.9450549559224
654 0.005 3.27 3 554.0355479041436 440.8766260669221 441.0193162720516 747.9419261774455 814.9611693982705 854.5215464557828 461.9698184876831 309.0949577058599 679.9184540273443 293.9450539931846
655 0.005 3.275 1 554.109069775144 441.0139248603817 441.1568316745121 747.9759984545 814.9676535268195 854.5229363439832 462.0880993100566 309.1349006756712 679.9555681022808 293.9450397854398
656 0.005 3.28 2 554.1841904864301 441.1513146631615 441.2943786206791 747.9700706988591 814.9629292511713 854.5217613867068 462.2001797234058 309.174809576488 679.9737977255468 293.9451083400241
657 0.005 3.285 2 554.256842598089 441.288517187584 441.4317421411317 747.9734600012648 814.9614430329513 854.5215238515148 462.3119661311102 309.2146913550435 679.9933693319236 293.9450751163963
658 0.005 3.29 3 554.3309354188079 441.4255383353674 441.5689218681607 747.9781641116033 814.9623888780452 854.5220399025534 462.4226856036324 309.2545511462131 680.0123472347404 293.9450749543338
659 0.005 3.295 1 554.4041133268188 441.5621111790858 441.7057092968237 748.0121049491544 814.9688533775742 854.5234257257013 462.5404069384764 309.2945310625941 680.0492964912224 293.9450599472797
660 0.005 3.3 2 554.4787452752481 441.6987739883198 441.8425277032586 748.0061368415986 814.9641164946611 854.5222413871345 462.6518059695621 309.3344869695379 680.0674076985737 293.9451276736763
661 0.005 3.305 2 554.5510841424127 441.8352505655296 441.9791620854876 748.0095868166477 814.9626524985516 854.5220109706136 462.7631258882137 309.37440310011 680.0869590107085 293.9450943076379
662 0.005 3.31 3 554.6248194766363 441.9715476579659 442.1156165189687 748.0143321144343 814.9636085454841 854.5225277719644 462.8733648891533 309.4143105796438 680.1058890002768 293.9450953791338
663 0.005 3.315 1 554.6977410407994 442.1074581319691 442.2517203193451 748.048168083149 814.9700531122297 854.523903514307 462.9907742683143 309.4541995419088 680.1427120320067 293.9450789241326
664 0.005 3.32 2 554.7721313741513 442.2434018662194 442.3878210269499 748.0422869909397 814.9653485604517 854.522736239045 463.1016881017167 309.4942231683166 680.1607835954134 293.9451477950537
665 0.005 3.325 2 554.8441438316936 442.3791613291093 442.5237421429334 748.0457469113592 814.9638994369451 854.5225031486806 463.2125024507855 309.5342108873897 680.1802611906942 293.9451135889044
666 0.005 3.33 3 554.9175338411007 442.5147415081552 442.6594803969222 748.0504368083876 814.9648343350887 854.5230149691279 463.3222080269632 309.574165767807 680.1991103067909 293.9451145514713
667 0.005 3.335 1 554.9899799701443 442.6498795379094 442.7948304896691 748.0840595867354 814.9712426481744 854.5243897612644 463.4387137376491 309.6142028957138 680.2357303542564 293.9451000985426
668 0.005 3.34 2 555.0638907748948 442.7851060397539 442.9302110128183 748.0782166626344 814.9665526313922 854.5232166739062 463.5491121087884 309.6542515013584 680.2537254159604 293.9451668310621
669 0.005 3.345 2 555.1355326981126 442.9201487370309 443.0654095736843 748.0816776145837 814.9651036904055 854.5229887564128 463.6593923448175 309.6942527105357 680.273139782377 293.9451336294266
670 0.005 3.35 3 555.2085608290133 443.0550143134356 443.2004303423037 748.0864052198947 814.9660479320249 854.5235008470441 463.7686170263967 309.7342478628822 680.2919384777834 293.9451345572743
671 0.005 3.355 1 555.280707079717 443.1894983324777 443.3351048762856 748.1199058007899 814.9724280412707 854.5248624090003 463.8848325511956 309.7741957385557 680.3283907626675 293.9451181963695
672 0.005 3.36 2 555.3544056731948 443.3240151370854 443.4697761896516 748.1141759971312 814.9677775656901 854.5237067543102 463.9947363862119 309.8143096755397 680.3463731214568 293.9451861814107
673 0.005 3.365 2 555.425699289936 443.4583497934148 443.6042682942455 748.1176042759915 814.9663251109922 854.5234722447466 464.1044853251526 309.8543706032308 680.3656799061963 293.9451524106473
674 0.005 3.37 3 555.4983821252213 443.5925081267424 443.7385824258953 748.1223013899499 814.9672614159979 854.5239820628246 464.2131888116193 309.8944103164409 680.3844119977654 293.9451551893771
675 0.005 3.375 1 555.5700881588988 443.7262873175529 443.8725515032015 748.1556065861237 814.9736166272298 854.5253407024354 464.3288224743236 309.9344003909891 680.4206595363527 293.945139550972
676 0.005 3.38 2 555.6434549858341 443.86009905437 444.0065173899114 748.1499899591098 814.9689924367508 854.5241857432997 464.4382024247016 309.9745520756175 680.4386114200863 293.9452043138369
677 0.005 3.385 2 555.7143846179781 443.9937297033221 444.1403048519564 748.1534259499751 814.9675453527634 854.5239505914045 464.5474180600115 310.0146474964242 680.4578691733693 293.9451710924546
678 0.005 3.39 3 555.7867205760568 444.1271851495339 444.2739152834824 748.1581176123439 814.9684724527526 854.5244574188721 464.6556197296441 310.0547230221486 680.4765466788668 293.9451743379115
679 0.005 3.395 1 555.8580695985082 444.2602639692924 444.4071827232442 748.1912645886454 814.974799548528 854.525810765452 464.7706874545436 310.0947442120568 680.5126248080724 293.9451583113531
680 0.005 3.4 2 555.9310637738987 444.3933750167965 444.5404469092958 748.1857111359029 814.9702006989105 854.5246624722745 464.8795734832746 310.1349325489748 680.5305288898775 293.9452239976306
681 0.005 3.405 2 556.0016704669226 444.5263061382395 444.6735337199498 748.1891488848073 814.9687604264701 854.5244292138309 464.9882782044397 310.1750637574028 680.549719779935 293.9451902640991
682 0.005 3.41 3 556.0736638116744 444.6590631782606 444.8064445916086 748.1938414696066 814.9696838330642 854.5249336429105 465.0959572642249 310.2151739717992 680.5683320080446 293.9451935707206
683 0.005 3.415 1 556.144677198881 444.7914462410803 444.9390147941021 748.2268313713361 814.9759846340421 854.5262826415528 465.2104812625154 310.2552291306422 680.6042425035541 293.945177859422
684 0.005 3.42 2 556.2173196442034 444.9238610675437 445.0715815551137 748.2213404897357 814.9714068622056 854.5251385992789 465.3188145494345 310.2954505693279 680.622093157646 293.9452434600247
685 0.005 3.425 2 556.2875814807013 445.0560971343284 445.2039720662646 748.2247928137235 814.9699754596282 854.5249060110277 465.4270054867272 310.3356148647342 680.6412187061259 293.9452100838883
686 0.005 3.43 3 556.359224221502 445.1881602551367 445.3361877499643 748.2294733694853 814.9708907950799 854.525407823089 465.5341950110632 310.3757571223873 680.659763769891 293.9452112297888
687 0.005 3.435 1 556.4298727218347 445.3198518613542 445.4680650306962 748.2623141429657 814.9771720237209 854.5267554358203 465.6481477549424 310.4158439177983 680.6955046884527 293.9451971631826
688 0.005 3.44 2 556.5020798414446 445.4515748347989 445.5999386856979 748.2568297500759 814.972593591467 854.5256060593024 465.7559635361549 310.4560986076115 680.7132708677975 293.9452645187459
689 0.005 3.445 2 556.5720478630471 445.5831203004289 445.7316372535028 748.2603272557368 814.971179800057 854.5253800122376 465.8636616845234 310.4962931050221 680.7323566979858 293.9452311358519
690 0.005 3.45 1 556.6425235212482 445.7142969167767 445.8629973800067 748.2907608551046 814.9774024604433 854.5267660057099 465.9768009839424 310.5364273614572 680.7665070861296 293.9451855265905
691 0.005 3.455 2 556.7150736770508 445.8455060410172 445.9943551150197 748.28412100664 814.9732390852909 854.5258812896492 466.0835750015324 310.5767013771517 680.7825583354715 293.9452750733366
692 0.005 3.46 2 556.7849862503721 445.9765379892391 446.1255381507446 748.2876613586886 814.9720761351135 854.5257383755998 466.1907006655871 310.616891917818 680.8011279029729 293.9452669207544
693 0.005 3.465 1 556.8549884406104 446.1072022769689 446.2563842086715 748.3178954721683 814.9782949067478 854.527125323867 466.303328065415 310.6570370555679 680.8349800344665 293.9452155677228
694 0.005 3.47 2 556.9269073017716 446.2378986025783 446.3872273926725 748.3112124542799 814.9741650798461 854.5262463123145 466.4095431629669 310.697326462478 680.8509141602125 293.945288723688
695 0.005 3.475 2 556.9964918129598 446.3684186162196 446.5178968069724 748.3148085131749 814.9730385604349 854.526120390145 466.516255576988 310.7375309574446 680.8694961144217 293.9452816687594
696 0.005 3.48 1 557.0662600230836 446.4985729958434 446.6482313795701 748.3449602954686 814.9792558027732 854.5275157168229 466.6284693086333 310.7776846887676 680.9032713556074 293.9452334826785
697 0.005 3.485 2 557.1379221140674 446.6287591029865 446.7785628053148 748.3383329326874 814.9751499994709 854.5266412139629 466.734321955138 310.8179972061608 680.9191958384171 293.9453094847657
698 0.005 3.49 2 557.2072588848051 446.7587697998348 446.9087215045143 748.3419132053723 814.9740274509884 854.5265136783134 466.8406513711383 310.8582231582292 680.9377350681191 293.9453040357576
699 0.005 3.495 1 557.2767778337114 446.8884168897365 447.0385473864631 748.3719531783437 814.9802213105103 854.5279010005843 466.9524515047229 310.8983965510139 680.9713971851993 293.9452573268578
700 0.005 3.5 2 557.3482471200354 447.0180954687905 447.1683699590461 748.3653927262754 814.9761387783689 854.5270235696518 467.0579993365332 310.9387304350225 680.9873060126072 293.9453360910598
701 0.005 3.505 2 557.4173738353036 447.1475998725009 447.2980226539316 748.3689677471189 814.9750199601716 854.5268904554326 467.163943385204 310.9789860187881 681.0057969043306 293.9453332672913
702 0.005 3.51 1 557.4865534074779 447.2766874465991 447.42730571343 748.3988257178914 814.9811715824484 854.5282690438981 467.2750812075051 311.0192889608122 681.0393021852196 293.9452883199671
703 0.005 3.515 2 557.5577685820676 447.4058586357787 447.5566167891744 748.3922958377217 814.9770998979782 854.5273889524673 467.3802601020001 311.0596121816811 681.0551563766288 293.945369250309
704 0.005 3.52 2 557.6266469844394 447.5348561619201 447.6857578857986 748.3958523100537 814.975976299285 854.5272518906253 467.4858531060397 311.0998690127508 681.0735785786628 293.9453673098108
705 0.005 3.525 1 557.6955653204935 447.6634393313392 447.8145336543756 748.4256066514483 814.982101291103 854.5286207903354 467.596596299526 311.1401833556104 681.1069548247377 293.9453246156892
706 0.005 3.53 2 557.7665262571002 447.7921058276949 447.9433369783165 748.4190841770539 814.9780344546012 854.527737848057 467.7013937099244 311.1805213842243 681.122756234765 293.9454068892309
707 0.005 3.535 2 557.8351688249787 447.9205997051957 448.0719719494784 748.4226119714972 814.9769081563956 854.5275978999398 467.806597501424 311.2207945898094 681.1411119578599 293.945406429723
708 0.005 3.54 1 557.9038336983884 448.0486814334321 448.2002443267161 748.4522487696814 814.9830060535787 854.5289582721014 467.9169227254949 311.2611251502107 681.1743587946722 293.945364646938
709 0.005 3.545 2 557.9745545236433 448.176846094269 448.3285438061214 748.4457540007988 814.978952778082 854.5280767980054 468.0213512688683 311.3014803384082 681.1901124947429 293.9454479164155
710 0.005 3.55 2 558.042959500075 448.3048390952146 448.4566761561998 748.4492457714427 814.9778289251229 854.5279376506184 468.1261776435027 311.3417704961922 681.2084059509301 293.9454479392119
711 0.005 3.555 1 558.1113804314426 448.4324225108258 448.5844485307115 748.4787297645296 814.9839056861261 854.529291478954 468.2360858911248 311.3821147142891 681.2415422906562 293.9454056333828
712 0.005 3.56 2 558.1818495777916 448.5600881722117 448.7122475050958 748.4722695109133 814.9798644727173 854.5284136397479 468.3401475717478 311.4224884911803 681.2572340411358 293.9454902174461
713 0.005 3.565 2 558.250008642146 448.6875831452372 448.8398803798247 748.4757827174075 814.9787455432086 854.5282754491781 468.4446169737301 311.4627947226855 681.2754632139009 293.9454899196375
714 0.005 3.57 1 558.3181609086686 448.8146708837504 448.9671554937437 748.505166282353 814.9847958757134 854.5296223158814 468.5541352239808 311.5031478852525 681.3084614462938 293.9454478086483
715 0.005 3.575 2 558.3883840753444 448.941840307496 449.0944568735571 748.4987562834343 814.9807721786315 854.5287484019909 468.6578337274269 311.5435386428849 681.3241081941542 293.9455314696252
716 0.005 3.58 2 558.456315819383 449.0688399592332 449.2215931399744 748.5022672104677 814.9796579443381 854.5286104835694 468.7619276253632 311.5838610795915 681.342283483474 293.9455303397481
717 0.005 3.585 1 558.5242230637062 449.1954346268835 449.3483737771766 748.5315431252561 814.9856856868646 854.529952051918 468.8710442388072 311.6242257554853 681.3751618673675 293.9454879313181
718 0.005 3.59 2 558.5942058247448 449.3221104572198 449.4751803561817 748.5251720229602 814.981678705025 854.5290814052238 468.9743827221616 311.664632302282 681.3907676284001 293.9455699450602
719 0.005 3.595 2 558.6619009739723 449.4486174174197 449.6018227605728 748.5286758429795 814.9805677585339 854.5289439741663 469.0781072935852 311.7049695361479 681.4088874020265 293.9455675469698
720 0.005 3.6 1 558.7295613651031 449.5747216768215 449.728111617314 748.5578439407133 814.9865729726084 854.5302803137306 469.1868243901603 311.7453468367409 681.4416470076114 293.9455243963066
721 0.005 3.605 2 558.7992925589512 449.7009065358099 449.8544261014221 748.5515133114287 814.9825817612328 854.529412814482 469.2898027918296 311.7857677361392 681.4572136194171 293.9456043891425
722 0.005 3.61 2 558.8667528248334 449.8269234139971 449.9805773144448 748.5550115938036 814.9814757875824 854.5292762015849 469.3931623619452 311.8261187282266 681.4752791102353 293.9456006567696
723 0.005 3.615 1 558.9341664737824 449.9525397030636 450.1063769631596 748.5840719241872 814.9874593390967 854.5306076405254 469.5014810913901 311.8665067329133 681.5079187593711 293.9455565586393
724 0.005 3.62 2 559.003651341087 450.078236124303 450.2322019429309 748.5777811826212 814.9834837100054 854.5297443430734 469.6040987170703 311.9069405430409 681.5234449742509 293.9456343556505
725 0.005 3.625 2 559.0708657485961 450.2037654327735 450.3578645338409 748.5812720191241 814.9823809710753 854.529607017588 469.7070911262809 311.9473040964337 681.5414523214477 293.9456299587047
726 0.005 3.63 1 559.1380351810211 450.3288962748994 450.4831775055819 748.6102265660257 814.9883446276722 854.5309355298757 469.8150115771869 311.9877012751005 681.5739757093926 293.9455850092256
727 0.005 3.635 2 559.2072678149888 450.4541067581163 450.6085155267334 748.6039756248413 814.9843849959148 854.5300755444272 469.9172698495511 312.0281488623062 681.5894633282056 293.9456609855963
728 0.005 3.64 2 559.2742463465436 450.579150995847 450.7336920212064 748.6074660959249 814.9832894567518 854.5299406983385 470.0199031214824 312.0685247605244 681.6074200927349 293.9456549566193
729 0.005 3.645 1 559.341148592355 450.7037990703107 450.8585209295495 748.6362961179839 814.9892198774253 854.5312590898909 470.127438315342 312.1089299865971 681.6398017835244 293.945608889756
730 0.005 3.65 2 559.4101499911378 450.8285261470835 450.9833745337344 748.6300968298323 814.9852815854349 854.5304040644788 470.2293471840058 312.1493903068089 681.6552646170595 293.9456828021202
731 0.005 3.655 2 559.4769036743136 450.9530878291802 451.1080674661525 748.633590571131 814.9841922270682 854.5302689144048 470.3316205537051 312.1897779910045 681.6731783392927 293.9456756931748
732 0.005 3.66 1 559.5435728196409 451.0772554219802 451.2324146933994 748.6623274681195 814.9901044937136 854.5315834260592 470.4387610392234 312.2301911182528 681.7054502382277 293.9456292332846
733 0.005 3.665 2 559.6123287905679 451.2015015245204 451.3567863600516 748.6561627456787 814.9861809404686 854.5307313774949 470.5403070361776 312.2706630969221 681.7208784134365 293.945701741042
734 0.005 3.67 2 559.6788558519233 451.3255830705421 451.4809981861175 748.6596517384396 814.9850944522229 854.5305960751451 470.642220404229 312.3110615050412 681.7387408051409 293.945693899029
735 0.005 3.675 1 559.745272870283 451.4492726400289 451.6048662199395 748.6882968822617 814.9909913928088 854.5319069907857 470.7489484085019 312.3514814439948 681.7709135016489 293.9456471615105
736 0.005 3.68 2 559.8137852788641 451.5730401905571 451.7287583873605 748.6821655027617 814.9870763689994 854.5310555997894 470.850154376118 312.3919642150026 681.7863013843381 293.9457184144535
737 0.005 3.685 2 559.8800766825991 451.6966440010162 451.8524915250056 748.6856484079598 814.985992985317 854.5309209495003 470.951708356369 312.4323700415114 681.804112813808 293.9457099772353
738 0.005 3.69 1 559.9463102521755 451.8198579814113 451.975882745372 748.7141930724142 814.9918705410967 854.5322284902825 471.0580505220695 312.4727834494948 681.8361875844012 293.9456631382106
739 0.005 3.695 2 560.0145678103551 451.9431493779912 452.0992978308025 748.7080916264304 814.9879676330554 854.5313789596815 471.1589089857082 312.5132825410273 681.8515228688062 293.9457333699813
740 0.005 3.7 2 560.0806275739321 452.0662778621245 452.2225546982709 748.711573884908 814.9868892266401 854.5312452083766 471.2601193987969 312.5537014535943 681.869282602766 293.9457245886254
741 0.005 3.705 1 560.1466232832341 452.1890183487168 452.3454714154018 748.7400198414076 814.992748123366 854.5325482271136 471.3660667219096 312.5941215750385 681.9012485551914 293.9456778139131
742 0.005 3.71 2 560.2146383913609 452.3118359074094 452.4684117469299 748.7339448947241 814.9888587214085 854.5317027167163 471.4665751312718 312.6346317070169 681.9165399458574 293.9457471937756
743 0.005 3.715 2 560.280464721548 452.4344913700688 452.5911946561757 748.7374177816756 814.9877791087677 854.5315676855143 471.5674331533917 312.6750597653378 681.9342474773961 293.9457382518858
744 0.005 3.72 1 560.3462299755261 452.5567609880146 452.7136392971504 748.7657720852133 814.9936167057921 854.5328681121221 471.6730021563823 312.7154855999363 681.9661049221356 293.9456918101322
745 0.005 3.725 2 560.413991725605 452.6791070933683 452.8361072506503 748.7597346623942 814.9897415567493 854.5320239102376 471.7731676211598 312.7560042690258 681.9813630371428 293.945760483284
746 0.005 3.73 2 560.479583689185 452.8012919103168 452.9584185954102 748.7632166652342 814.988673517315 854.5318920979427 471.8736707722882 312.7964398124402 681.9990294697619 293.9457518146397
747 0.005 3.735 1 560.5451205024572 452.9230928923627 453.0803934848831 748.7914772207354 814.9944928469663 854.5331892572921 471.9788623873965 312.8368716831922 682.0307793043631 293.9457057914029
748 0.005 3.74 2 560.6126487156824 453.0449698959699 453.2023914262288 748.7854793508998 814.9906346898584 854.5323488029433 472.0786841536183 312.8773972007271 682.0460067405155 293.9457737002122
749 0.005 3.745 2 560.6780105373813 453.1666864072488 453.3242335423167 748.7889663783529 814.9895697131358 854.5322166909726 472.1788315700009 312.9178390493243 682.0636299396078 293.9457647625774
750 0.005 3.75 1 560.74331328815 453.2880211757746 453.4457410525704 748.8171355927825 814.9953709859583 854.533508273046 472.2836397941693 312.9582735943497 682.0952783603985 293.9457192306076
751 0.005 3.755 2 560.8105911807721 453.4094314013753 453.567271326878 748.8111560074831 814.9915193615637 854.5326690996637 472.3831160971536 312.9988054346661 682.1104577661038 293.9457867550128
752 0.005 3.76 2 560.8757175908801 453.5306819361855 453.688646573194 748.8146336112485 814.9904584781744 854.5325384337758 472.4829150864424 313.0392531449579 682.1280215993005 293.9457782170307
753 0.005 3.765 1 560.9407665330402 453.6515524375841 453.8096888406102 748.8426724928541 814.9962166836985 854.5338182060851 472.5873409881587 313.079690615589 682.1595328633904 293.9457331393334
754 0.005 3.77 2 561.0078069497816 453.7724981649014 453.9307537106702 748.8367723418804 814.9924012969918 854.5329888700151 472.6864806613647 313.1202283961414 682.1746910807644 293.9458001223077
755 0.005 3.775 2 561.0727086444466 453.8932849776855 454.0516643260194 748.8402643619258 814.9913487891977 854.5328585326207 472.7859351101062 313.1606810516521 682.192221285856 293.9457909464697
756 0.005 3.78 1 561.1375005766557 454.0136935081336 454.172243568627 748.8682020369785 814.9970873430781 854.5341349588872 472.8899768424523 313.2011188734156 682.2236195373027 293.9457470970597
757 0.005 3.785 2 561.2043366625511 454.134177012928 454.2928453327827 748.8623432722964 814.9932874229429 854.5333082416528 472.9887793952873 313.2416628243785 682.238756724784 293.9458139672357
758 0.005 3.79 2 561.2690082333423 454.2545023746532 454.4132936244127 748.8658321354873 814.992238584617 854.5331784210929 473.0878876085332 313.2821205876179 682.2562387502683 293.9458049578767
759 0.005 3.795 1 561.3335568855103 454.3744514475779 454.5334122867308 748.8936656813289 814.9979536639216 854.5344484431745 473.191551962403 313.3225596264552 682.2875237518228 293.9457627550646
760 0.005 3.8 2 561.4001570722513 454.4944749785347 454.6535532325016 748.8878483149556 814.9941689029254 854.5336253844752 473.2900094136368 313.3631086093885 682.3026349430454 293.9458276153049
761 0.005 3.805 2 561.4646098320757 454.6143411485212 454.7735414714556 748.891337790144 814.9931242319872 854.5334957600212 473.3887716759457 313.4035700322299 682.3200761656287 293.9458186632478
762 0.005 3.81 1 561.5289339266469 454.733832980755 454.8932018048388 748.9190723793522 814.9988195485154 854.5347619557132 473.4920652791481 313.4440089283676 682.3512543249968 293.9457769091523
763 0.005 3.815 2 561.5952995957467 454.8533988659044 455.0128842197191 748.913293417452 814.9950489790461 854.5339417703852 473.5901864320535 313.4845603620431 682.3663336197135 293.9458415619068
764 0.005 3.82 2 561.6595243974712 454.9728081544425 455.132414698938 748.9167824941259 814.9940070893482 854.5338105599643 473.6886059462899 313.5250251344476 682.3837273551004 293.9458326485341
765 0.005 3.825 1 561.7236128833141 455.0918451370256 455.2516190187871 748.9444060776248 814.9996755675766 854.5350698274187 473.7915266018913 313.5654584948123 682.414796708842 293.9457908921292
766 0.005 3.83 2 561.7897505002428 455.2109555584125 455.370845157768 748.9386748766627 814.9959245669118 854.5342543992203 473.8893050823339 313.6060173403434 682.4298404275029 293.9458555687438
767 0.005 3.835 2 561.853750262136 455.3299101610182 455.4899201377106 748.9421656499173 814.9948881962297 854.5341244922895 473.987384250913 313.6464849922183 682.4471866664497 293.9458478664586
768 0.005 3.84 1 561.9176063954171 455.4484944349363 455.6086706699758 748.9696951599941 815.0005383243981 854.5353806036155 474.0899317464549 313.6869182580588 682.4781489308923 293.9458046888486
769 0.005 3.845 2 561.9835081442944 455.567151645222 455.7274427941491 748.9640078865481 814.996802562476 854.5345688782713 474.1873814217073 313.7274799421857 682.4931620730705 293.9458695844042
770 0.005 3.85 2 562.0473173939307 455.6856538485509 455.8460645430405 748.9675238562813 814.9957766795787 854.534442152731 474.2851310389494 313.7679478035398 682.5104831017911 293.9458612761566
771 0.005 3.855 1 562.110934822371 455.8037876735988 455.9643635373983 748.9949478340047 815.0014031019022 854.5356916369963 474.3873122694905 313.8083785245825 682.5413293064204 293.9458195041001
772 0.005 3.86 2 562.1765847997309 455.9219939175923 456.0826838949332 748.9892846166571 814.9976757332059 854.5348782279397 474.4844251136378 313.8489426384166 682.5562926659641 293.9458822688964
773 0.005 3.865 2 562.2401652312699 456.0400458913564 456.2008546052337 748.992795513665 814.9966508385916 854.5347506777291 474.5818350319767 313.8894116425133 682.5735646573542 293.9458742881152
774 0.005 3.87 1 562.3035600171049 456.1577326774479 456.318704709289 749.0201345085217 815.0022634492391 854.5359977207413 474.6836704538388 313.9298205873796 682.6043079515325 293.9458331708515
775 0.005 3.875 2 562.3689796566612 456.275490396496 456.4365757877249 749.0145105897633 814.9985496164215 854.5351880278027 474.7804464162249 313.970388631928 682.6191934671963 293.9458959176702
776 0.005 3.88 2 562.4322980557679 456.3930945488476 456.5542979274734 749.0179969893879 814.9975235131822 854.5350593093577 474.8775116967292 314.0108600504066 682.6363905526989 293.9458880039573
777 0.005 3.885 1 562.4954812013833 456.5103358754778 456.67170154029 749.0452047457279 815.0031198179788 854.5363059400422 474.9789838159872 314.0512679579254 682.6669874848834 293.9458456412937
778 0.005 3.89 2 562.5606830732617 456.627647268997 456.7891255719459 749.0396689014058 814.9994227679248 854.5355023152124 475.0754295918109 314.0918329479233 682.6819259183012 293.9459102310553
779 0.005 3.895 2 562.6238317377444 456.7448058426867 456.9064013528604 749.043187435848 814.9984089389852 854.5353788936284 475.172168333998 314.1323026412851 682.6991283190082 293.9459019672871
780 0.005 3.9 1 562.6867906907191 456.8616034780835 457.0233602397083 749.0702895871992 815.0039815479204 854.5366183438416 475.2732685672615 314.1727122653658 682.7296147782984 293.9458607015763
781 0.005 3.905 2 562.7517413387599 456.9784706427724 457.1403393003719 749.0647856454058 815.000295411039 854.5358135189306 475.369390058924 314.2132755631271 682.7445058427162 293.9459228514455
782 0.005 3.91 2 562.8146594862727 457.0951856761982 457.2571707920144 749.0682989680129 814.999282814174 854.535688833701 475.4657896232106 314.2537451907067 682.7616514425371 293.9459146663195
783 0.005 3.915 1 562.877397686614 457.2115412618137 457.3736867599697 749.0953012021178 815.0048356953409 854.5369236613263 475.566518864678 314.2941688291701 682.7920078645662 293.9458740229452
784 0.005 3.92 2 562.9421111872191 457.3279662529998 457.4902228865482 749.0898394402969 815.0011622306642 854.5361212922268 475.6623154747525 314.3347215138539 682.8068661570014 293.9459362773776
785 0.005 3.925 2 563.0048054567399 457.4442398956777 457.6066121991417 749.0933645262489 815.0001578102434 854.5359992274065 475.7583922763951 314.3751853508895 682.8239808839791 293.9459286510092
786 0.005 3.93 1 563.067312762417 457.5601556872232 457.7226874986748 749.1202716712548 815.005691435962 854.5372295320517 475.8587590212598 314.4155993377632 682.8542383499445 293.9458872736574
787 0.005 3.935 2 563.1317936459103 457.6761406243769 457.8387827923639 749.1148494720194 815.0020325828807 854.5364310224534 475.9542316388707 314.4561512863596 682.8690717381543 293.9459490154046
788 0.005 3.94 2 563.1942635939786 457.7919749185874 457.9547319799423 749.1183708428781 815.0010325999433 854.5363090350406 476.0499737600309 314.4966127581699 682.8861436641193 293.9459413407791
789 0.005 3.945 1 563.2565297865677 457.9074531249168 458.0703687257957 749.1451457030602 815.006532714166 854.5375316839149 476.1499772422745 314.5370220789872 682.9162542580978 293.9459004538156
790 0.005 3.95 2 563.3207882565241 458.0230000990815 458.1860252819912 749.1397784078956 815.0028976022196 854.5367383557419 476.2451228665667 314.5775695910457 682.9310742587437 293.9459621755998
791 0.005 3.955 2 563.38295758804 458.1383970696249 458.3015363787824 749.1432471616664 815.0018838707681 854.5366113927903 476.3404796288467 314.6180272947901 682.9480668571958 293.9459550890746
792 0.005 3.96 1 563.4450472191737 458.2534853537948 458.4167676905222 749.1699811150706 815.0073757540517 854.5378286774013 476.4403339918878 314.6583302221262 682.9781124250234 293.9459126655311
793 0.005 3.965 2 563.5091163374854 458.3685983163081 458.5319928148089 749.1646762723839 815.0037622291566 854.5370451229446 476.5351428644336 314.6989057850479 682.9929260190873 293.9459761971756
794 0.005 3.97 2 563.571132692897 458.4835617336754 458.6470705982379 749.168165478314 815.0027598149861 854.5369250280253 476.6301891931822 314.7393586181679 683.0098934570933 293.9459687973309
795 0.005 3.975 1 563.6330053730451 458.5982182582667 458.7618704658223 749.1948028545522 815.0082317723861 854.5381364845116 476.7296802580746 314.7796597589556 683.0398282138609 293.9459271337834
796 0.005 3.98 2 563.6968447375897 458.7128990494535 458.8766644107814 749.1895296869338 815.0046307120473 854.5373533109687 476.8241549628 314.8202385096675 683.054600282568 293.9459886597917
797 0.005 3.985 2 563.7586425337157 458.8274308737883 458.9913110130959 749.1930170675583 815.0036289999877 854.5372313967567 476.918865257757 314.8606900807827 683.0715254195899 293.9459810657693
798 0.005 3.99 1 563.8202986758453 458.9416572935244 459.1056804693631 749.2195678471533 815.0090867829853 854.5384406296457 477.0179849101445 314.9009871939768 683.1013636411782 293.9459401330346
799 0.005 3.995 2 563.8838647064978 459.0559076444457 459.2200439808728 749.214289395694 815.0054836061263 854.537656320755 477.1120854092362 314.9415606512291 683.1160717586641 293.946001835176
800 0.005 4 2 563.9455111732667 459.1700097289823 459.3342606206598 749.2178406095123 815.0045078186441 854.537539217688 477.2065675674945 314.9820091777939 683.1329972336687 293.9459943013012
801 0.005 4.005 1 564.0069105472791 459.2837628382067 459.4481705741072 749.2442627360327 815.0099429793562 854.5387487471029 477.305131269226 315.022393915354 683.1627196672119 293.9459532542834
802 0.005 4.01 2 564.070300143408 459.3975828104421 459.5621000317777 749.2390735779148 815.0063650976665 854.5379671609418 477.3990029968909 315.0629345533872 683.177426109156 293.946014617132
803 0.005 4.015 2 564.1317184221172 459.5112554700875 459.6758857977123 749.2426098585795 815.0053845759131 854.5378462641312 477.4931254332108 315.1033773366974 683.1942956004581 293.9460068261461
804 0.005 4.02 1 564.1928924385857 459.6245806799652 459.789365832855 749.2689339078909 815.0107961629373 854.5390496699955 477.5913495978782 315.1437497663632 683.2239119373335 293.9459658586986
805 0.005 4.025 2 564.2560589574122 459.7379724355281 459.9028648459834 749.2637761679932 815.0072287650604 854.5382696275491 477.6849048580021 315.1842778032014 683.2385783068656 293.9460270708467
806 0.005 4.03 2 564.3172309029455 459.8512175989325 460.0162214252493 749.2672906376808 815.0062456788199 854.5381463497364 477.7786915009916 315.2247115955404 683.2553906936563 293.9460191303271
807 0.005 4.035 1 564.3781722991326 459.9641168792581 460.1292742387279 749.2935171716525 815.0116367190773 854.539347076881 477.8765575015947 315.2650737329479 683.2849023034775 293.9459784395955
808 0.005 4.04 2 564.4411069405467 460.0770824578597 460.2423457608123 749.2883990437073 815.0080844991379 854.5385707660424 477.9697970488056 315.3055945295252 683.2995388351841 293.9460395640179
809 0.005 4.045 2 564.502079511269 460.189902209706 460.3552757600781 749.2919268030927 815.0071100392375 854.5384505871405 478.0632709498761 315.3460205210804 683.3163136072372 293.9460316234899
810 0.005 4.05 1 564.5628038504327 460.3023778137424 460.4679037574599 749.3180631607285 815.0124826563389 854.5396459133196 478.1607902272912 315.3863726713604 683.3457242465247 293.9459908529555
811 0.005 4.055 2 564.6255160784503 460.4149193420714 460.5805502308972 749.3129847787909 815.0089431099583 854.5388721055513 478.2537164198569 315.4268856505984 683.3603267990583 293.9460517291638
812 0.005 4.06 2 564.6862825823056 460.5273157524621 460.6930559537157 749.316519949972 815.0079718844778 854.5387515367304 478.3468719222686 315.4673035190808 683.3770580504291 293.9460438847231
813 0.005 4.065 1 564.7468100970184 460.6393696819489 460.8052612794669 749.3425689322052 815.0133270270685 854.5399435411397 478.4440467476607 315.5076463232039 683.4063722710348 293.9460033990215
814 0.005 4.07 2 564.8093010367396 460.7514891951623 460.9174848867441 749.337540930014 815.0098007575245 854.5391722617637 478.5366576486891 315.5481509097206 683.4209466594353 293.9460641479238
815 0.005 4.075 2 564.8698513739508 460.8634643042467 461.0295684564642 749.3410774984492 815.0088337744827 854.5390526355378 478.629496110593 315.5885599350921 683.4376387522747 293.9460565427232
816 0.005 4.08 1 564.9301680259802 460.97509872816 461.1413532242518 749.3670250218187 815.0141632936997 854.5402379057119 478.7263348428546 315.6288908397567 683.4668449177955 293.9460164149294
817 0.005 4.085 2 564.9924395282358 461.0867983211413 461.2531560963222 749.3620735689249 815.010654741805 854.5394689160944 478.8186317857563 315.6693867811834 683.4814070589733 293.9460768084505
818 0.005 4.09 2 565.0527846235823 461.1983542402992 461.3648196824487 749.3656209185751 815.0096875972216 854.5393478166893 478.9111536842502 315.7097867566641 683.4980777681091 293.9460688457444
819 0.005 4.095 1 565.1128961336238 461.3095710468195 461.4761858875108 749.3915980114853 815.0150204218355 854.5405325950851 479.0076492678691 315.7501069396184 683.5272384431264 293.9460284346999
820 0.005 4.1 2 565.1749549633408 461.4208527997063 461.5875701578961 749.3865640636554 815.0115046395479 854.5397628367821 479.0996346382514 315.7905934421657 683.5417428452272 293.9460890093213
821 0.005 4.105 2 565.2350896015886 461.5319915725673 461.6988158343653 749.3900791020118 815.0105402719049 854.5396434129497 479.1918415142239 315.8309833319398 683.5583425974784 293.9460814438914
822 0.005 4.11 1 565.2949847452132 461.642793042002 461.8097656935782 749.4159619617624 815.0158550927233 854.54082481203 479.2879957547051 315.8712909743374 683.5873961320594 293.9460411903194
823 0.005 4.115 2 565.3568249633281 461.7536589726344 461.9207334079447 749.410963385063 815.0123551682981 854.5400591232633 479.3796713501064 315.9117671873623 683.6018650554158 293.9461016151448
824 0.005 4.12 2 565.4167505407125 461.8643826013075 462.031563193405 749.4144798710536 815.0113948012573 854.5399399045199 479.4715657388788 315.9521465468077 683.6184241366773 293.9460940629317
825 0.005 4.125 1 565.4764296465295 461.9747704864062 462.1420986294996 749.4402812273521 815.0166986270095 854.5411212489552 479.567378830445 315.9924409172716 683.6473816774687 293.946054004746
826 0.005 4.13 2 565.5380553073184 462.085222554759 462.2526517410382 749.4353153226489 815.0132078161745 854.5403555815932 479.6587476868517 316.0329070242719 683.6618226387045 293.9461143587616
827 0.005 4.135 2 565.5977704461308 462.1955329925601 462.3630675883351 749.4388266394961 815.0122484738699 854.540236052248 479.7503311020405 316.0732756120834 683.6783364120934 293.9461067732016
828 0.005 4.14 1 565.6572422327156 462.3055094174992 462.4731906241587 749.4645525843043 815.0175403247948 854.5414150278139 479.8458068842954 316.113556367936 683.7071995319376 293.9460670203864
829 0.005 4.145 2 565.7186537026187 462.4155495857676 462.583331126707 749.459612999128 815.0140554401474 854.5406498038541 479.9368708681473 316.1540114660969 683.7216107028142 293.9461272040879
830 0.005 4.15 2 565.7781707245049 462.5254488146288 462.6933350409067 749.4631238944286 815.0130992814782 854.5405306760082 480.0281430569833 316.1943705960549 683.7380868309884 293.9461195283217
831 0.005 4.155 1 565.8373425079732 462.6350154733774 462.8030474501845 749.488740416193 815.0183671734961 854.5417045662391 480.1232685957609 316.2346379956844 683.7668314190207 293.946079915631
832 0.005 4.16 2 565.8985932782122 462.7446456351045 462.9127772208941 749.4838486195597 815.0149008910893 854.5409433012543 480.2140261539188 316.2750804761089 683.7812169683696 293.9461400060824
833 0.005 4.165 2 565.9579241559588 462.8541355036919 463.0223710629452 749.4873639615472 815.0139511462717 854.5408249165419 480.3049882051059 316.3154263226006 683.7976550248854 293.9461323980638
834 0.005 4.17 1 566.0169038534484 462.9632944985042 463.1316748901058 749.5128938397694 815.0192002853577 854.5419946667184 480.3997777601134 316.3556908284476 683.8263068970252 293.9460929369824
835 0.005 4.175 2 566.0779602645742 463.0725165972332 463.2409959180732 749.5080406602198 815.0157488996401 854.5412363030572 480.4902267088959 316.3961159080191 683.8406662677834 293.9461528663576
836 0.005 4.18 2 566.1370893764145 463.1815990755534 463.3501816810382 749.5115576204597 815.0148020184376 854.541118092142 480.5808804696012 316.4364463782899 683.8570629369103 293.9461452165288
837 0.005 4.185 1 566.1958567191774 463.2903521092292 463.4590787908188 749.5369969841023 815.0200302816141 854.542283518574 480.6753489454026 316.476697510371 683.8856157642148 293.9461059289755
838 0.005 4.19 2 566.2567015563419 463.3991680382641 463.567992967822 749.5321765369425 815.0166092262717 854.5415279412169 480.7654683686139 316.5171060930596 683.8999495113525 293.9461656968539
839 0.005 4.195 2 566.315627945477 463.5078450124419 463.676772525724 749.5356966881347 815.0156608307086 854.5414119883765 480.8558176262586 316.5574215503366 683.9163043566531 293.9461580127154
840 0.005 4.2 1 566.3741808801794 463.6161942966677 463.7852649217124 749.5610550515112 815.0208132414654 854.5425672982003 480.9500131632992 316.5976565638142 683.9447478914419 293.9461188542398
841 0.005 4.205 2 566.4348177763392 463.7246060342889 463.8937742082451 749.5562771420495 815.0174384735969 854.5418201381883 481.0398086942961 316.6380512121059 683.9590513385984 293.9461784612529
842 0.005 4.21 2 566.4935476201969 463.8328794979231 464.0021495556043 749.5597950861594 815.0165061980986 854.5417033264466 481.1298423289431 316.6783526288442 683.9753659572706 293.9461706718091
843 0.005 4.215 1 566.5518852436267 463.9408270012561 464.1102392299631 749.5850646883207 815.0216423360789 854.5428545861995 481.2237039379671 316.7185713284802 684.0037122218286 293.9461317384918
844 0.005 4.22 2 566.6123216823502 464.0488365160061 464.2183456267053 749.5803240408042 815.018281503229 854.5421105234637 481.3131964416334 316.7589524620719 684.0179870543047 293.9461912361352
845 0.005 4.225 2 566.6708451807783 464.156708412058 464.3263187233786 749.5838432175948 815.0173522266072 854.5419922974556 481.4029218015814 316.7992389406991 684.0342586663168 293.9461836650303
846 0.005 4.23 1 566.728973556974 464.264255954114 464.4340076135628 749.6090352399431 815.022474775541 854.5431415919378 481.4964546287157 316.8394330245241 684.0625125696306 293.9461447047357
847 0.005 4.235 2 566.7892051342013 464.3718651046967 464.5417129973226 749.6043277110851 815.019123224997 854.5423985211389 481.5856431184798 316.8798008447048 684.07675666177 293.9462039044783
848 0.005 4.24 2 566.8475286300853 464.4793372553111 464.6492857018501 749.6078428192568 815.018195588274 854.5422806348366 481.675063864215 316.9200734819616 684.0929843985863 293.9461962107375
849 0.005 4.245 1 566.9054522531441 464.586486540827 464.756575558359 749.6329543278127 815.0233067556163 854.5434289292504 481.7682652909319 316.960250127428 684.1211483807677 293.9461573802259
850 0.005 4.25 2 566.965474359975 464.6936971321661 464.863881743533 749.6282831846777 815.0199660968981 854.5426880225523 481.8571426344404 317.0006040376315 684.1353590449017 293.9462165782813
851 0.005 4.255 2 567.0235971637757 464.800771389275 464.9710558899351 749.631795832066 815.0190411368239 854.5425697334734 481.9462647117116 317.0408617626423 684.1515433161792 293.9462085947196
852 0.005 4.26 1 567.0813083757314 464.9075243416968 465.0779485788029 749.6568249271422 815.024135892422 854.5437149906091 482.0391370497155 317.0810242525332 684.1796122164459 293.9461696339204
853 0.005 4.265 2 567.141126841629 465.014338262825 465.1848574284204 749.652182950939 815.0208061408207 854.5429758131895 482.1277286945291 317.1213599868694 684.1937879211484 293.9462287780739
854 0.005 4.27 2 567.199054353251 465.1210164419326 465.2916348402103 749.6556944645287 815.0198839563969 854.5428576467912 482.2165467186534 317.1616008754616 684.209927460959 293.9462211490865
855 0.005 4.275 1 567.2565712661676 465.2273749266658 465.398132193282 749.6806452191452 815.024964930851 854.5439998662167 482.3090978317023 317.2017448743543 684.2379054141279 293.946182497831
856 0.005 4.28 2 567.3161820794259 465.3337939903046 465.5046455461213 749.6760305542255 815.021644086689 854.5432625553426 482.3973856653832 317.242064759261 684.2520460064832 293.9462415363211
857 0.005 4.285 2 567.3738778310715 465.4400779187499 465.6110280673345 749.679518080074 815.0207199029231 854.5431430094662 482.4858948971864 317.2822901017287 684.268131567852 293.9462340804059
858 0.005 4.29 1 567.431191243959 465.5460424223118 465.7171314199686 749.704393812675 815.025788960723 854.5442850086705 482.5781038201716 317.3224161045121 684.2960273124763 293.9461952571646
859 0.005 4.295 2 567.4906217848194 465.6520682985933 465.8232508762075 749.6998296316843 815.0224865033717 854.5435544758191 482.6661078256022 317.3627174316226 684.3101535360352 293.946255331237
860 0.005 4.3 2 567.5481285336177 465.757959687221 465.9292401478298 749.7033214919189 815.0215672383221 854.5434362826423 482.7543197780898 317.4029258560064 684.3262009398741 293.946247439243
861 0.005 4.305 1 567.6052274621333 465.863532981941 466.0349515394143 749.7281077256289 815.0266157198582 854.5445720505531 482.8462025578941 317.4430323459083 684.3539992732426 293.9462082524634
862 0.005 4.31 2 567.6644564717668 465.9691673418287 466.1406788069376 749.7235840603487 815.0233254707505 854.543842239689 482.9339150069597 317.4833166011319 684.368091593985 293.9462680564516
863 0.005 4.315 2 567.7217701992415 466.0746678791972 466.2462765531795 749.7270783142492 815.0224085552336 854.5437223409001 483.0218302866367 317.5235073308645 684.3840968448653 293.9462602406698
864 0.005 4.32 1 567.7786695138324 466.1798520359508 466.3515979192465 749.7517741592081 815.0274359872996 854.544852210998 483.1133909985341 317.5635939741796 684.4117992810808 293.9462213748568
865 0.005 4.325 2 567.8376921453165 466.2850967767954 466.4569348975323 749.7472889099531 815.0241580264759 854.5441249274925 483.2008107239648 317.6038617088494 684.4258648413744 293.9462813673439
866 0.005 4.33 2 567.8948048230083 466.390208323709 466.5621429770064 749.7507827603616 815.0232433871006 854.5440050746789 483.288431824574 317.6440338203587 684.4418323780742 293.9462734376089
867 0.005 4.335 1 567.9514921690351 466.4950050672666 466.667076069071 749.7753948226178 815.0282534655556 854.5451308483983 483.379684441327 317.6840993983441 684.4694407642079 293.9462346545276
868 0.005 4.34 2 568.0103145470234 466.5998620123387 466.7720246144434 749.7709450763145 815.0249869323183 854.5444054030006 483.4668039621381 317.7243484613297 684.4834834556888 293.94629436888
869 0.005 4.345 2 568.067234120127 466.704586410938 466.8768448899673 749.7744386007444 815.0240762212284 854.5442860146856 483.5541268885544 317.7645019983128 684.4994147004558 293.9462863616755
870 0.005 4.350000000000001 1 568.1237260103045 466.8089977227987 466.9813916213554 749.7989613895787 815.0290648950263 854.5454056408798 483.6450619103829 317.8045507487495 684.5269278595786 293.9462475942962
871 0.005 4.355 2 568.1823483303359 466.9134687585444 467.0859536233372 749.7945515942714 815.0258139981755 854.5446849702697 483.7318884557077 317.844779291584 684.5409441606905 293.9463068923219
872 0.005 4.36 2 568.2390777594649 467.0178078367794 467.1903879395926 749.7980471297626 815.0249073331341 854.5445652241939 483.8189118086581 317.8849127400115 684.5568396233119 293.9462995747775
873 0.005 4.365 1 568.2953630359345 467.1218351572774 467.29454997718 749.8224771708675 815.0298749452559 854.545679691907 483.9095145575538 317.9249394259313 684.5842546323879 293.9462609831304
874 0.005 4.37 2 568.3537882501148 467.2259220370893 467.3987271848602 749.8181082737804 815.0266390539173 854.5449622959376 483.9960573076013 317.9651482872687 684.598247870776 293.9463198357171
875 0.005 4.375 2 568.4103251590471 467.3298775881219 467.5027773176484 749.8216017633267 815.0257352933555 854.5448435264605 484.0827927696698 318.0052615832646 684.6141065740084 293.9463113350955
876 0.005 4.38 1 568.4664197015376 467.4335231443958 467.6065566568132 749.8459724503213 815.0306952150868 854.5459567924249 484.1730839063873 318.0452656055327 684.6414376996451 293.9462737425407
877 0.005 4.385 2 568.5246452057451 467.5372277135581 467.7103509311066 749.8416190493265 815.0274640775436 854.5452402548717 484.2593366709704 318.0854545491597 684.6554020052721 293.9463327762262
878 0.005 4.39 2 568.5809908121716 467.6408015600718 467.8140187287253 749.8451082763656 815.0265624629651 854.5451215291018 484.3457825741881 318.1255488546323 684.6712201867505 293.9463242396264
879 0.005 4.395 1 568.6368862582954 467.7440668765606 467.9174170473453 749.869394082087 815.0315063209433 854.5462317103583 484.4357578905945 318.1655317599649 684.6984596117907 293.9462866801572
880 0.005 4.4 2 568.6949124210335 467.8473908897814 468.0208301491413 749.8650722096359 815.02828857073 854.5455184217394 484.5217297980302 318.2057003301402 684.7123902310766 293.9463454879681
881 0.005 4.405 2 568.7510852598392 467.9505847982618 468.1241173819227 749.8685579370861 815.027391257889 854.545400450234 484.6078851467652 318.245773138661 684.7281666629211 293.9463368386486
882 0.005 4.41 1 568.8068327080624 468.0534716314437 468.2271364469132 749.8927489218664 815.0323139696494 854.546505279356 484.6975589486738 318.2857327575889 684.7553161628416 293.9462996867504
883 0.005 4.415 2 568.8646429349446 468.1564168611455 468.3301701500816 749.8884692792861 815.0291119281846 854.5457950233664 484.7832295079064 318.3258802925785 684.7692165068889 293.9463579994787
884 0.005 4.42 2 568.920600297042 468.2592325737974 468.4330785694437 749.8919565844462 815.0282182733928 854.5456773642428 484.8690917522674 318.3659319165592 684.7849539642224 293.9463493109547
885 0.005 4.425 1 568.9761484187226 468.3617427272078 468.5357201542104 749.9160685977487 815.0331252762245 854.5467787414689 484.958452931167 318.4058676427643 684.8120139579528 293.9463122921458
886 0.005 4.43 2 569.0337563924058 468.4643109158334 468.6383762170983 749.9118166915795 815.0299341732822 854.5460708890067 485.0438365429523 318.4459936763346 684.8258834657962 293.9463708775647
887 0.005 4.435 2 569.089521281618 468.5667501664121 468.7409075617361 749.9153045484688 815.0290437329803 854.545953310733 485.129409079638 318.4860234536774 684.8415813146445 293.9463617411158
888 0.005 4.44 1 569.1448728785145 468.6688854153885 468.8431734197038 749.9393328999363 815.0339335658833 854.5470508461086 485.2184597574567 318.525934566333 684.8685509883866 293.9463247765156
889 0.005 4.445 2 569.2022778539746 468.7710782969024 468.9454535855909 749.9351149526677 815.0307543974427 854.5463451123492 485.3035569273538 318.5660400407101 684.8823902948672 293.9463830870575
890 0.005 4.45 2 569.2578521260733 468.8731428522573 469.0476096329944 749.9386023215353 815.0298676497205 854.5462280155368 485.3888443552652 318.6060483228589 684.8980481170621 293.9463735854114
891 0.005 4.455 1 569.3130098839661 468.9749049595068 469.1495015198891 749.9625498497633 815.0347409099162 854.5473219101901 485.4775888331288 318.6459351790751 684.9249270766068 293.9463373936376
892 0.005 4.46 2 569.3702221841784 469.0767242910555 469.2514075577539 749.9583633428597 815.0315734751583 854.5466182605608 485.5624036216178 318.6860182238195 684.9387378248794 293.946395655591
893 0.005 4.465 2 569.4256047754224 469.1784158822537 469.3531900504121 749.9618447985006 815.0306886942435 854.5465010534464 485.6474073839877 318.726003681158 684.9543562969229 293.946385897657
894 0.005 4.47 1 569.4805466896404 469.2798063535573 469.4547096111344 749.9857127821774 815.0355459163782 854.5475911483821 485.7358415909213 318.765865780935 684.9811469618875 293.9463495983
895 0.005 4.475000000000001 2 569.5375769528825 469.3812538061447 469.5562431831929 749.9815564507129 815.0323894826662 854.5468902051326 485.8203780945037 318.8059260630265 684.994926343374 293.9464079166465
896 0.005 4.48 2 569.5927767408851 469.482574116283 469.6576538021694 749.9850383172688 815.0315108832151 854.5467748165348 485.9050922340688 318.8458883132066 685.0105014351342 293.9463983499659
897 0.005 4.485 1 569.6475230802236 469.5835946797882 469.758802699118 750.0087983598434 815.0363360276449 854.5478558302458 485.9932073359855 318.8857236962286 685.0371926297481 293.9463622583616
898 0.005 4.49 2 569.7043600430861 469.6846719700761 469.8599655348024 750.0046883026833 815.0332013905264 854.5471601942469 486.077466110691 318.9257618674861 685.050944268142 293.94642024022
899 0.005 4.495 2 569.7593749414918 469.7856226911811 469.9610059684929 750.0081767732329 815.0323274934842 854.5470443100068 486.1619053129552 318.9657008475202 685.0664851581012 293.9464106838073
900 0.005 4.5 1 569.8139234902567 469.8862751588653 470.0617859923803 750.0318604330806 815.0371378048081 854.5481226096882 486.2497185506281 319.0055114092475 685.0930899974213 293.946374654453
901 0.005 4.505 2 569.8705742207655 469.9869839715353 470.1625797764049 750.0277793708142 815.0340146704452 854.5474305234279 486.3336965128117 319.0455268595574 685.1068175214173 293.9464324766101
902 0.005 4.51 2 569.9254112929871 470.0875667990235 470.2632517272808 750.0312681160682 815.0331444823915 854.547314786526 486.4178503850819 319.0854428074745 685.1223213566969 293.9464229766153
903 0.005 4.515 1 569.9797734836541 470.1878528519507 470.3636645549748 750.0548724584739 815.0379392501924 854.5483903077085 486.5053592741727 319.1252294509418 685.1488385361141 293.9463872633106
904 0.005 4.52 2 570.0362369237854 470.2881948746361 470.4640909766331 750.0508228260111 815.0348277883414 854.5477003688115 486.5890576132506 319.1652180477548 685.1625371483108 293.9464447827274
905 0.005 4.525 2 570.090893688045 470.3884114866662 470.5643961267494 750.0543093408741 815.0339606126668 854.5475846849537 486.6729283383024 319.2051081987148 685.1780034910627 293.9464352322338
906 0.005 4.53 1 570.1450712211077 470.4883326465009 470.6644433757996 750.0778381008255 815.038741464311 854.5486579854872 486.7601344779859 319.2448698620028 685.2044364042282 293.9463996693131
907 0.005 4.535 2 570.2013421604515 470.5883095407517 470.7645040765461 750.0738152096857 815.0356398281006 854.5479703047403 486.8435490457895 319.2848334749974 685.2181105061164 293.9464570684467
908 0.005 4.54 2 570.2559297042561 470.6881617457935 470.8644441554717 750.0773786801677 815.0348007796986 854.5478697187183 486.9271781426605 319.3246918878182 685.2335874752057 293.9464490283198
909 0.005 4.545 1 570.3098990901192 470.7877197631892 470.9641275616157 750.1007956367536 815.0395532902396 854.5489273924047 487.014081080423 319.3644294540604 685.2599055121365 293.9464117051394
910 0.005 4.55 1 570.3651448516946 470.8871530370263 471.0636798382503 750.1181138666728 815.041808839756 854.5492349866454 487.1004977243807 319.4042009665222 685.2847659763539 293.946486730989
911 0.005 4.555 1 570.4206855388255 470.9864659602389 471.1631094544369 750.1307573989014 815.0425305999887 854.5490226149576 487.1864025971806 319.4440229299964 685.3073852333118 293.9464708308391
912 0.005 4.56 1 570.4761465659344 471.0856581026523 471.2624163365199 750.1407073371242 815.0425225251837 854.5487386426772 487.2717609010002 319.4838721659063 685.3282798282748 293.9464180733674
913 0.005 4.565 1 570.5313891315704 471.1847289668198 471.3616001807713 750.1492570897982 815.0423083053527 854.5485529058825 487.3566608705411 319.5237212865796 685.3480325284097 293.9463813390869
914 0.005 4.57 1 570.5863816985208 471.283678297533 471.4606608811967 750.1571697096857 815.0421399415563 854.5484734025372 487.4412245065948 319.5635569843365 685.3670692300929 293.9463657174525
915 0.005 4.575 1 570.6411426938134 471.3825062247042 471.5595985709644 750.1648571742293 815.0421042657822 854.5484819075623 487.5255437031736 319.6033751663838 685.3857021276517 293.946365744856
916 0.005 4.58 1 570.695700919394 471.4812129492218 471.6584135450615 750.1725191368025 815.0422045135424 854.5485487703684 487.6096776169953 319.6431721313621 685.4041368891166 293.9463731352405
917 0.005 4.585 1 570.7500844871881 471.5797986549523 471.7571061466597 750.180227782132 815.0424083708605 854.5486477300935 487.6936495161654 319.6829491027611 685.4224931344035 293.9463828311484
918 0.005 4.59 1 570.8043192406674 471.6782636421103 471.8556767657726 750.1880105122399 815.0426833693297 854.5487645379587 487.7775008521763 319.7227074625269 685.4408328301279 293.9463919938722
919 0.005 4.595 1 570.8584417230095 471.7766082144976 471.9541258550891 750.1958521207447 815.0429978238551 854.5488868648754 487.861240248813 319.7624498896639 685.4591930477781 293.9463994837128
920 0.005 4.600000000000001 1 570.9124740663997 471.8748326761105 472.0524538373066 750.2037348003693 815.043331125398 854.5490106435822 487.9448750829047 319.8021764330571 685.4775778536801 293.9464053421349
921 0.005 4.605 1 570.9664316765882 471.9729373459595 472.150661123767 750.2116393478992 815.0436696456158 854.5491327554093 488.0284085976278 319.8418902749532 685.4959836910376 293.9464102404551
922 0.005 4.61 1 571.0203248379706 472.0709224908008 472.2487480979212 750.2195486700891 815.0440063365951 854.5492512756107 488.1118424747419 319.8815917449145 685.5144014223578 293.9464148623022
923 0.005 4.615 1 571.0741588260722 472.16878835747 472.3467151026279 750.2274511093151 815.0443375902624 854.5493664539861 488.1951775227936 319.9212819628427 685.5328211788344 293.9464197793462
924 0.005 4.62 1 571.1279396058466 472.2665352359996 472.4445624853861 750.235341054174 815.0446632858022 854.5494783281756 488.2784134628751 319.9609607126761 685.5512387162767 293.9464253821233
925 0.005 4.625 1 571.1816678091134 472.3641632529863 472.5422905395635 750.2432132998576 815.044982902892 854.5495871907422 488.3615444761192 320.000628848764 685.5696484652434 293.9464319326012
926 0.005 4.63 1 571.2353431620942 472.4616727313813 472.6398996398183 750.2510672815715 815.0452975859647 854.5496934744202 488.4445774869304 320.0402871524537 685.588045501976 293.9464394287911
927 0.005 4.635 1 571.28896172497 472.5590638744835 472.7373901684045 750.2589019049075 815.0456072137183 854.5497965796003 488.5275126391593 320.0799363755547 685.6064196834728 293.9464479385553
928 0.005 4.64 1 571.3425543231612 472.6563369809907 472.8347625460383 750.266723091993 815.045912690464 854.5498961193131 488.6103523541344 320.1195756753151 685.624769713306 293.9464574054473
929 0.005 4.645 1 571.3960657096192 472.7534922879494 472.9320171150401 750.2745283678279 815.0462129716345 854.5499915692186 488.6930971631265 320.1592049338743 685.6430919372634 293.9464678988371
930 0.005 4.65 1 571.4495120374941 472.8505300597788 473.0291542868752 750.2823213404959 815.046510052981 854.5500840431009 488.7757478183177 320.198823720158 685.6613900228685 293.9464793719891
931 0.005 4.655 1 571.5028956014227 472.9474504759917 473.1261742220984 750.2901020389716 815.0468046570278 854.550174410915 488.8582928246128 320.2384327635396 685.6796682301201 293.9464917871856
932 0.005 4.66 1 571.5562184124859 473.04425387192 473.2230767662762 750.2978670627443 815.0470960206786 854.5502633320546 488.9407511936374 320.2780321130716 685.6979200662446 293.9465050322135
933 0.005 4.665 1 571.6094666221067 473.1409407580557 473.3198618750973 750.3056269444374 815.0473875591381 854.5503520260394 489.0231255169452 320.3176215631442 685.7161589632191 293.9465190548797
934 0.005 4.67 1 571.6626729550278 473.2375110519821 473.4165295220488 750.3133712130146 815.0476764909662 854.5504389840555 489.1054049065617 320.3572026028843 685.7343728704598 293.9465337944744
935 0.005 4.675 1 571.7158281319794 473.3339650982527 473.5130798015941 750.3211019356329 815.047964069407 854.550526062425 489.1875921616054 320.3967731113709 685.7525638418844 293.9465491330441
936 0.005 4.68 1 571.7689270349786 473.430302952155 473.6095128494189 750.328820401775 815.0482508973422 854.5506136994275 489.2696872053818 320.4363339449644 685.7707329282102 293.946565018579
937 0.005 4.685 1 571.8219554077729 473.526524995825 473.7058291184541 750.3364676743712 815.0485187825764 854.5506972056047 489.3516875874932 320.4758845186776 685.7887850660817 293.9465813906003
938 0.005 4.69 1 571.8749219553519 473.6226311201702 473.802028545477 750.3441375373324 815.048796951737 854.5507828623787 489.433593435576 320.5154248495397 685.8068448424506 293.9465981866821
939 0.005 4.695 1 571.9278286392614 473.7186215137194 473.8981113583544 750.3518101095324 815.0490784662791 854.5508686744577 489.5154062086319 320.5549550274305 685.8249050201131 293.9466153664176
940 0.005 4.7 1 571.9806735846209 473.8144961756158 473.9940777507474 750.3594762995951 815.0493591797039 854.5509524597234 489.5971137498569 320.59447473243 685.8429570586678 293.9466329172027
941 0.005 4.705 1 572.0334221191235 473.9102552167151 474.0899279649387 750.3671476373837 815.0496458836901 854.5510381555407 489.6787349716541 320.6339851975058 685.8610060861556 293.9466507591619
942 0.005 4.71 1 572.0861344920147 474.0058984958126 474.1856620838835 750.374808571392 815.0499313932268 854.551122729463 489.7602566028436 320.673485192966 685.8790448806407 293.9466688866025
943 0.005 4.715 1 572.1388010457441 474.1014264085536 474.2812803567722 750.3824542642475 815.0502112991248 854.551204856139 489.8417177267499 320.7129746121115 685.8970678665422 293.946687203487
944 0.005 4.72 1 572.1914162213382 474.1968391441143 474.3767830041318 750.3900842772988 815.0504873576302 854.5512849709796 489.9230710443767 320.7524527411966 685.9150706959909 293.9467056948139
945 0.005 4.725000000000001 1 572.2439548816067 474.2921368526995 474.4721701963878 750.397712328873 815.0507615774214 854.5513647959461 490.0043361350398 320.7919209193527 685.933053354657 293.9467242419551
946 0.005 4.73 1 572.296447310067 474.3873197983871 474.5674422553584 750.4053174255448 815.0510321040737 854.5514429264443 490.0854973816002 320.8313786116483 685.9510175983942 293.9467428294768
947 0.005 4.735 1 572.3488887528479 474.4823880714351 474.6625993249687 750.4129113009642 815.0513027865934 854.5515218357273 490.1665676154644 320.8708259367916 685.9689617663681 293.9467613943439
948 0.005 4.74 1 572.4012739080689 474.5773418647304 474.7576416050271 750.4204962027688 815.0515745837748 854.5516015615109 490.2475415878855 320.9102647377154 685.9868871901022 293.9467798348079
949 0.005 4.745 1 572.4536047547638 474.6721813635444 474.8525692989326 750.4280720041988 815.0518457160441 854.5516810903607 490.3284248565205 320.9496935685797 686.0047902871363 293.9467981483193
950 0.005 4.75 1 572.5058786772256 474.7669067411312 474.9473826003501 750.4356382494649 815.0521157356906 854.5517598572731 490.4092173860859 320.9891107784569 686.0226705140802 293.9468162274836
951 0.005 4.755 1 572.5581020524527 474.8615181175524 475.0420816732423 750.4432030849088 815.052387265076 854.5518387984226 490.4899166664702 321.0285170542082 686.0405364025655 293.9468340733799
952 0.005 4.76 1 572.6102659518915 474.956015742878 475.1366667201835 750.4507544679946 815.0526561102115 854.5519166307712 490.5705268556301 321.0679122067538 686.0583784938108 293.9468516505607
953 0.005 4.765 1 572.6623705673336 475.0503997598382 475.231137923386 750.4582953743082 815.0529239283221 854.5519945272254 490.6510464998324 321.1072964303764 686.0761982191717 293.9468688625071
954 0.005 4.77 1 572.7144181803397 475.1446704298629 475.3254954968917 750.4658288807589 815.0531917219074 854.5520728058623 490.7314775139238 321.1466703184155 686.0940002345562 293.9468857292673
955 0.005 4.775 1 572.7664082524728 475.238827771314 475.4197395790457 750.4733522682523 815.0534592583085 854.5521501214556 490.8118164941038 321.1860398404554 686.1117822045863 293.9469022134733
956 0.005 4.78 1 572.8183362982728 475.3328723026989 475.5138705040795 750.4808782986923 815.0537279590255 854.5522283763052 490.8920611147474 321.2253947763007 686.1295464320632 293.946918231746
957 0.005 4.785 1 572.8702093729481 475.4268039319512 475.607888339566 750.4883887861714 815.0539949482918 854.5523061727461 490.9722181267662 321.2647371032808 686.1472912054543 293.9469338157685
958 0.005 4.79 1 572.9220254062902 475.520622832655 475.7017932549791 750.495886746955 815.0542606844824 854.5523839517957 491.0522858099561 321.3040677465759 686.1650136937081 293.9469488832989
959 0.005 4.795 1 572.97378200445 475.6143291600739 475.7955854151904 750.5033766357634 815.0545264126009 854.5524615241626 491.1322607225657 321.3433872660012 686.1827178166657 293.9469634694949
960 0.005 4.8 1 573.0254927197234 475.7079231344684 475.8892650171932 750.5108563125772 815.0547916712896 854.5525382138431 491.2121516136265 321.3826953706475 686.2004018561828 293.9469775624999
961 0.005 4.805 1 573.0771453552934 475.8014049061559 475.9828322198786 750.5183249374827 815.0550547784122 854.5526145218781 491.291952669449 321.421992139525 686.2180637226625 293.9469910952977
962 0.005 4.81 1 573.1287378035943 475.8947745964381 476.0762871696744 750.5257881078998 815.0553189488073 854.5526912601257 491.3716692192691 321.4612776774613 686.2357093837232 293.9470041126531
963 0.005 4.815 1 573.1802716884786 475.9880324156347 476.1696300531366 750.5332420548914 815.0555832313263 854.5527680591284 491.4512915286892 321.5005518474821 686.2533355953778 293.9470166194423
964 0.005 4.82 1 573.2317461646979 476.0811785064241 476.2628610275456 750.5406874428952 815.055846974304 854.5528449383035 491.5308196395877 321.5398149081885 686.2709414369613 293.9470285621322
965 0.005 4.825 1 573.2831643707312 476.1742130216028 476.3559802539869 750.5481274375788 815.0561116123313 854.5529222026641 491.6102588760983 321.5790666546168 686.2885315511584 293.9470399919881
966 0.005 4.83 1 573.3345244063815 476.2671361551779 476.4489879047234 750.5555577004484 815.0563757272257 854.5529991064139 491.689609202146 321.6183072445739 686.3061026329302 293.9470509210169
967 0.005 4.835 1 573.3858261955437 476.3599480557274 476.541884137994 750.5629803831157 815.0566393201537 854.5530763281955 491.7688706925601 321.6575375857995 686.3236538119802 293.9470612948306
968 0.005 4.84 1 573.4370716936866 476.4526489131922 476.6346691351275 750.5703974118875 815.0569030943084 854.5531529456548 491.8480438315586 321.6967561533669 686.3411893469718 293.9470711775491
969 0.005 4.845 1 573.4882600807549 476.5452388915915 476.7273430536297 750.5778067396935 815.0571668789551 854.5532302357186 491.9271288434352 321.7359593071178 686.3587067466821 293.9470805925687
970 0.005 4.850000000000001 1 573.5394182115251 476.6377178963161 476.8199059632 750.5852053905005 815.0574291413662 854.5533067156952 492.0061215722003 321.7751514779717 686.3762077132488 293.9470894866715
971 0.005 4.855 1 573.5905091774483 476.7300863245804 476.9123580793554 750.5925996118759 815.0576923755298 854.5533838902444 492.0850276997114 321.8143331389044 686.3936909618633 293.9470979397382
972 0.005 4.86 1 573.6415375723415 476.8223443215755 477.0046995682243 750.5999856614095 815.057955526476 854.5534607578739 492.1638457262699 321.8535039399142 686.4111547581867 293.9471059713823
973 0.005 4.865 1 573.6925046853943 476.9144920783007 477.096930611201 750.6073608381946 815.0582172551515 854.5535375080102 492.2425722485185 321.8926643128079 686.4285969000704 293.9471135372303
974 0.005 4.87 1 573.7434081766514 477.0065297522185 477.1890513730048 750.6147318808912 815.0584804917021 854.5536145166833 492.3212117580473 321.9318131290063 686.4460225033076 293.9471207135392
975 0.005 4.875 1 573.7942505581051 477.0984574702831 477.2810620042893 750.6220935728494 815.0587425085233 854.5536907562903 492.3997644571425 321.9709504757905 686.4634292912233 293.9471275270257
976 0.005 4.88 1 573.8450359113167 477.1902754137303 477.3729626752274 750.6294472853017 815.0590040543618 854.5537677535807 492.4782303466702 322.0100761762104 686.4808171247885 293.9471339339124
977 0.005 4.885 1 573.895747875995 477.2819836631691 477.4647534791929 750.6367967741762 815.0592667451673 854.5538440464964 492.5566077986528 322.0491902035969 686.498184815969 293.9471400123805
978 0.005 4.89 1 573.946393451771 477.3735825558845 477.5564346007851 750.6441355910714 815.0595298959628 854.5539210213243 492.6348950953483 322.0882924500776 686.5155320345938 293.947145793024
979 0.005 4.895 1 573.9969937713632 477.4650722291477 477.6480063228136 750.6514677774702 815.0597917661271 854.5539976882538 492.7130970540145 322.1273819305002 686.5328628580791 293.9471512217929
980 0.005 4.9 1 574.047544824803 477.5564528380047 477.7394688014892 750.6587947474144 815.0600534823619 854.554074404795 492.7912135767219 322.1664598323809 686.5501796660948 293.9471563746408
981 0.005 4.905 1 574.0980443665575 477.6477247728606 477.83082229194 750.6661126002859 815.0603135551478 854.5541502183236 492.8692480021953 322.2055259035738 686.5674800356144 293.9471612833396
982 0.005 4.91 1 574.1484895319792 477.7388880032564 477.9220669180582 750.6734214692081 815.0605729469542 854.5542259262264 492.9471943125546 322.2445803023414 686.5847596858964 293.9471658952129
983 0.005 4.915 1 574.1988782990223 477.829942525336 478.0132027615513 750.6807265965014 815.0608347649583 854.5543032489676 493.0250473263973 322.2836235726185 686.6020256508914 293.9471702859448
984 0.005 4.92 1 574.2492121650803 477.9208886190521 478.1042300046357 750.6880229584641 815.0610960582633 854.5543799378778 493.1028156110812 322.322654753139 686.6192721069496 293.9471744863185
985 0.005 4.925 1 574.2994896449374 478.0117264450014 478.1951488056845 750.6953110285201 815.061356451467 854.5544564725571 493.1804984915951 322.361673914397 686.6364989237446 293.9471784386396
986 0.005 4.93 1 574.3497119706561 478.1024561249865 478.2859593088805 750.7025948189599 815.0616173751862 854.5545328842596 493.2580948790133 322.400681190738 686.653710985128 293.9471822185167
987 0.005 4.935 1 574.3998784217044 478.1930779268603 478.3766617110239 750.7098698542037 815.0618777846025 854.5546089392585 493.335606855376 322.439676421182 686.6709052693246 293.9471858529893
988 0.005 4.94 1 574.4499824165547 478.2835918872706 478.4672561327585 750.7171473842041 815.0621420135221 854.5546867035793 493.4130384657648 322.4786593565422 686.688082538134 293.9471892901915
989 0.005 4.945 1 574.5000347840772 478.3739982319335 478.5577427666088 750.7244152007073 815.0624038106214 854.5547627747382 493.4903821921616 322.517631024484 686.7052440062595 293.9471926086941
990 0.005 4.95 1 574.5500331677435 478.4642970915626 478.6481217489735 750.7316715937217 815.0626637008551 854.5548386872288 493.5676387631536 322.5565900019764 686.7223859790466 293.9471958196406
991 0.005 4.955 1 574.5999760946123 478.5544886337252 478.7383932406338 750.7389187186418 815.0629227899028 854.5549150275697 493.6448131373526 322.5955366254306 686.7395081682481 293.9471988698294
992 0.005 4.96 1 574.6498647837643 478.644573017274 478.8285573852325 750.746181899355 815.0631834069483 854.5549907732037 493.7219041289923 322.6344695504098 686.7566125414349 293.9472018281676
993 0.005 4.965 1 574.6996982906606 478.7345503981659 478.9186143589053 750.7534276036255 815.0634421981364 854.5550661903749 493.7989068540651 322.6733907483996 686.7736987926928 293.9472047192126
994 0.005 4.97 1 574.7494765572558 478.8244208872611 479.0085642951789 750.7606597719753 815.0637001540468 854.5551419498272 493.8758224903535 322.7123002387417 686.7907660151708 293.947207483315
995 0.005 4.975000000000001 1 574.7992009544771 478.9141846465985 479.09840735121 750.7678851556491 815.0639583757041 854.5552173997895 493.952651529795 322.751197257687 686.8078179707359 293.9472101879654
996 0.005 4.98 1 574.8488697161612 479.0038417949834 479.1881436534415 750.7750991369571 815.0642159359336 854.5552930853411 494.0293934104766 322.790081948363 686.8248516178739 293.9472128521886
997 0.005 4.985 1 574.8984825260516 479.0933925186547 479.2777733639311 750.782304874085 815.0644732876204 854.5553688948115 494.1060499145202 322.8289542616168 686.8418664837133 293.9472154153606
998 0.005 4.99 1 574.9480425012888 479.1828369806931 479.3672966481218 750.7895060360687 815.0647313423435 854.555444478476 494.1826214319712 322.8678141097185 686.8588686116051 293.9472179480022
999 0.005 4.995 1 574.9975479879762 479.2721753177146 479.4567136489725 750.7966988048809 815.0649889853636 854.5555198480309 494.2591076652972 322.9066612244261 686.8758558852263 293.9472204663818
1000 0.005 5 1 575.0469976667209 479.3614076865193 479.5460245146584 750.8038835193199 815.0652460241055 854.5555952500926 494.3355086578217 322.9454960512653 686.8928245544465 293.9472229128056
1001 0.005 5.005 1 575.0963930604059 479.4505342475907 479.6352294099549 750.8110639009481 815.0655034909021 854.5556708002237 494.4118256237552 322.984318395715 686.9097784555117 293.9472253487873
1002 0.005 5.01 1 575.1457300850178 479.5395551499928 479.7243284793091 750.8182356117624 815.0657607199834 854.55574616814 494.4880548841926 323.0231280335794 686.9267129713082 293.9472277898574
1003 0.005 5.015 1 575.195012649022 479.628470596986 479.8133218971889 750.8254004280108 815.0660174296338 854.5558217590742 494.5641986078734 323.0619253432087 686.9436288130601 293.9472301746113
1004 0.005 5.02 1 575.2442416369112 479.7172806466676 479.9022097948237 750.8325616699568 815.066275007629 854.5558972651489 494.6402569194599 323.1007098900598 686.9605302008017 293.9472325702886
1005 0.005 5.025 1 575.2934172104186 479.8059856348215 479.9909923824083 750.8397460662969 815.0665340628752 854.5559720461598 494.7162263603489 323.1394818318046 686.9774233507397 293.9472349862552
1006 0.005 5.03 1 575.3425391647833 479.8945855685043 480.0796697911635 750.8469001545332 815.0667896839234 854.5560468133758 494.7921150722486 323.1782411576457 686.9942897000927 293.9472373580874
1007 0.005 5.035 1 575.3916053258458 479.9830805950228 480.1682421578524 750.8540344330294 815.0670431508233 854.5561208376167 494.8679176876593 323.2169876905609 687.0111380430698 293.9472397492937
1008 0.005 5.04 1 575.4406168996024 480.071470881381 480.2567096283688 750.8611616130472 815.0672973563521 854.5561952085679 494.9436349957093 323.2557203568613 687.0279685636217 293.9472421714885
1009 0.005 5.045 1 575.48957764952 480.1597564948688 480.3450723343342 750.8682782331224 815.0675501053241 854.5562696567197 495.0192566405786 323.2944432787388 687.0447811015302 293.9472445544893
1010 0.005 5.05 1 575.5384699939021 480.2479375927857 480.4333303840255 750.8753944088577 815.0678049797458 854.5563447095915 495.0947985948046 323.3331522695978 687.0615769794392 293.9472469662567
1011 0.005 5.055 1 575.587315195451 480.3360143390394 480.5214839269115 750.8825064894586 815.0680607653072 854.5564200052784 495.1702585669921 323.3718479876035 687.07835681196 293.9472494164772
1012 0.005 5.06 1 575.6361054997171 480.4239869469541 480.6095331642542 750.8896080128933 815.0683146016825 854.556495103962 495.2456349634836 323.4105305764076 687.0951210716815 293.9472518296362
1013 0.005 5.065 1 575.6848378429605 480.5118555290569 480.697478262992 750.8967234775239 815.0685805123104 854.5565755263099 495.3209283906403 323.4492008509325 687.1118749198112 293.9472542731079
1014 0.005 5.07 1 575.7335078472695 480.5996533958001 480.7853420826544 750.9037972575776 815.0688150348673 854.5566396433643 495.3962278401075 323.4877697456263 687.1285770727186 293.9472567571885
1015 0.005 5.075 1 575.7821353265176 480.6873491055213 480.8731054196926 750.9108762866167 815.0690601896906 854.556710469357 495.4714462994939 323.5263444810028 687.1452738482002 293.9472592112689
1016 0.005 5.08 1 575.8307185764553 480.7749425874935 480.9607676417215 750.9179572709961 815.0693103955094 854.5567837855 495.5465810966907 323.5649158276929 687.1619636438668 293.9472616949553
1017 0.005 5.085 1 575.879255389079 480.8624338308176 481.0483284852793 750.92503358129 815.0695627580579 854.5568576521254 495.6216312462889 323.6034800880628 687.1786408369757 293.9472642249977
1018 0.005 5.09 1 575.927742567418 480.9498228774879 481.1357877940054 750.9321022601222 815.0698145495913 854.5569320323636 495.6965965589148 323.6420344781052 687.1953009813747 293.9472667316285
1019 0.005 5.095 1 575.9761809072705 481.0371098156305 481.2231455043482 750.939168772228 815.0700677812165 854.5570061756408 495.7714775826805 323.6805793527426 687.2119488854959 293.9472692679236
1020 0.005 5.100000000000001 1 576.0245504913661 481.1242949845038 481.3104017111539 750.946218334886 815.0703120268959 854.5570763310407 495.846301718325 323.7191138822064 687.2285527676348 293.9472718462858
1021 0.005 5.105 1 576.0728719099588 481.2113782198573 481.3975563141295 750.9532672077941 815.0705610217792 854.5571490289008 495.9210276992722 323.7576361293166 687.2451503082192 293.9472743949771
1022 0.005 5.11 1 576.1211551282669 481.2983595794674 481.484609302828 750.9603262630596 815.0708161383361 854.5572229124452 495.9956666878271 323.7961460169109 687.2617511716305 293.947276974904
1023 0.005 5.115 1 576.169378780829 481.3852391279326 481.5715606646374 750.9673580839793 815.0710610244137 854.5572931482465 496.0702132452714 323.834643467692 687.2783227280784 293.9472795934309
1024 0.005 5.12 1 576.2175477744545 481.4720170025458 481.6584105064829 750.9743846158741 815.0713086897325 854.5573657274239 496.1446752781118 323.8731267742004 687.2948796657302 293.9472821820504
1025 0.005 5.125 1 576.2656715315741 481.5586929492261 481.7451585253868 750.9814552436494 815.0715718485665 854.5574413520827 496.2190433410985 323.9115985555185 687.3114677322804 293.9472847999928
1026 0.005 5.13 1 576.3137517033159 481.6452674645768 481.8318051738588 750.9884953661135 815.0718262379079 854.5575148831479 496.2933316694214 323.95005319156 687.3280275945382 293.9472874524922
1027 0.005 5.135 1 576.3618207028261 481.7317084641673 481.9183283867878 750.995542829622 815.0721000750086 854.5576001034819 496.3674642573983 323.9885800989875 687.3445895644633 293.9472900761656
1028 0.005 5.14 1 576.4098171714028 481.8180467386838 482.0047470984081 751.002569511644 815.0723622150383 854.5576782020092 496.4415098506737 324.0270769301088 687.3611166983573 293.9472927292197
1029 0.005 5.145 1 576.4577580301858 481.9042828929421 482.0910623089368 751.0095985684433 815.0726223422856 854.5577517250673 496.5154878759551 324.0655535400633 687.3776261004859 293.9472954152042
1030 0.005 5.15 1 576.5056344803272 481.9904169455235 482.1772744440497 751.0166073829072 815.0728762546474 854.5578255454333 496.5893738944288 324.1040126411463 687.3941082119451 293.947298070592
1031 0.005 5.155 1 576.5534216903325 482.0764808307878 482.2634057226081 751.0235597997781 815.0730966281801 854.5578842380224 496.6632421862004 324.1423722707707 687.4105289974457 293.9473007634139
1032 0.005 5.16 1 576.601158531367 482.1624444738635 482.3494378350795 751.0305217473027 815.0733312137183 854.5579522780574 496.7370633186924 324.1807277858395 687.4269423896671 293.9473034254714
1033 0.005 5.165 1 576.6488487955444 482.2483078923478 482.4353703273404 751.0374905330897 815.0735755939235 854.558024054328 496.8107913093003 324.2190806348311 687.4433503849887 293.9473061153236
1034 0.005 5.17 1 576.6964920013058 482.3340711331076 482.5212030866591 751.0444614245195 815.0738260832151 854.5580985772892 496.8844342383498 324.2574263873076 687.4597495778181 293.9473088391962
1035 0.005 5.175 1 576.7440834495599 482.4197342270657 482.6069360312937 751.0514264009075 815.0740764901045 854.5581724706351 496.9579910379726 324.2957583387129 687.476132571379 293.9473115421684
1036 0.005 5.18 1 576.791615934066 482.5052972645377 482.6925691835819 751.0583857486364 815.0743262995833 854.5582455864209 497.0314618062597 324.3340809148899 687.4925029090805 293.9473142831184
1037 0.005 5.185 1 576.8390997356842 482.5907603458787 482.7781025394111 751.0653386392339 815.0745761042658 854.558318724808 497.1048517215908 324.3723914741785 687.5088569627712 293.9473170656886
1038 0.005 5.19 1 576.8865301634955 482.676123558601 482.863536171195 751.0722869073495 815.0748268340756 854.5583922901532 497.1781563964953 324.4106900447386 687.5251965987754 293.9473198283907
1039 0.005 5.195 1 576.933914480589 482.7613870259152 482.9488701333783 751.0792289460775 815.0750774222116 854.5584658545609 497.2513811980165 324.4489761888122 687.5415202884935 293.9473226327712
1040 0.005 5.2 1 576.9812499108646 482.8465508477881 483.0341045097197 751.086164277022 815.0753273509257 854.5585390019107 497.3245183907849 324.4872494022461 687.55782608086 293.9473254099549
1041 0.005 5.205 1 577.0285327948701 482.9316151172235 483.1192393543502 751.0930946602142 815.0755765066689 854.5586115999375 497.3975682945857 324.5255098126599 687.5741156994857 293.9473282109495
1042 0.005 5.21 1 577.0757743590455 483.0165799840616 483.204274809001 751.1000215024119 815.0758274914933 854.5586846673212 497.4705400737354 324.5637564140687 687.5903963159623 293.9473310472576
1043 0.005 5.215 1 577.122964155866 483.1014455609833 483.2892109530494 751.1069413790492 815.0760774788863 854.5587580100035 497.5434305651864 324.6019900931629 687.6066601560901 293.9473338512242
1044 0.005 5.22 1 577.1701020087363 483.1862119626001 483.3740478812691 751.1138531204795 815.0763266489796 854.5588309859937 497.6162395180368 324.6402106314711 687.6229047382701 293.9473366923677
1045 0.005 5.225000000000001 1 577.2171865339733 483.2708793039644 483.4587857033176 751.1207563695795 815.0765742803808 854.5589035455226 497.6889634607231 324.6784179450132 687.6391299587309 293.9473395026561
1046 0.005 5.23 1 577.2642195054408 483.3554477003094 483.5434245331635 751.1276554350292 815.0768222643844 854.558975949654 497.7616082420179 324.7166125858064 687.6553399613849 293.9473423377488
1047 0.005 5.235 1 577.311200009717 483.4399172707159 483.627964471582 751.134547104953 815.0770700103069 854.5590484300606 497.8341730282191 324.754793604348 687.671533051649 293.9473452028189
1048 0.005 5.24 1 577.3581290899192 483.5242881391512 483.7124056356693 751.1414340531236 815.0773183350507 854.5591211299827 497.9066577839496 324.7929609048909 687.6877108706873 293.9473480366944
1049 0.005 5.245 1 577.4050051091705 483.6085604210636 483.7967481255824 751.1483119411046 815.0775653891208 854.5591937142008 497.9790613840026 324.8311136294095 687.7038702611218 293.9473509084839
1050 0.005 5.25 1 577.4518288277301 483.692734247605 483.8809920719333 751.155184288878 815.0778123729011 854.559266144464 498.0513852341059 324.8692532065252 687.7200119763413 293.9473537522272
1051 0.005 5.255 1 577.4986364290372 483.7768097815281 483.9651376155597 751.1620408529516 815.0780544211176 854.559336990187 498.1236315588504 324.9073798590234 687.7361420372467 293.947356615791
1052 0.005 5.26 1 577.5453759798962 483.8607871080259 484.0491848606121 751.1688955993112 815.0782995780276 854.5594086428413 498.1957966988783 324.945492600751 687.752252812458 293.9473595116333
1053 0.005 5.265 1 577.5920561590212 483.9446663585784 484.1331339249647 751.1757480406984 815.0785457921745 854.5594812630371 498.2679054966629 324.9835914576847 687.7683470892022 293.9473623756267
1054 0.005 5.27 1 577.6386801645219 484.0284476554796 484.2169849407841 751.1825951543593 815.0787923044246 854.559553801774 498.339922289648 325.0216779928579 687.7844242291552 293.9473652803914
1055 0.005 5.275 1 577.6852580068036 484.1121311286287 484.3007380186869 751.189440074564 815.0790390559699 854.5596256181539 498.4118560228217 325.059749623922 687.8004857721711 293.9473681545217
1056 0.005 5.28 1 577.7317803827218 484.1957169103842 484.384393299672 751.1962799021251 815.0792856976226 854.5596973792722 498.4837074966578 325.0978070971047 687.8165333983366 293.9473710505792
1057 0.005 5.285 1 577.7782876763218 484.2791746285781 484.4679299906379 751.2031076251776 815.0795559008042 854.5597827957791 498.5553988654158 325.1359322652168 687.8326399795944 293.9473739791882
1058 0.005 5.29 1 577.8247249421684 484.3625334490941 484.5513659924434 751.2099340798067 815.0798150437386 854.5598606438609 498.627005047613 325.1740253176764 687.8486975685012 293.947376877518
1059 0.005 5.295 1 577.8710998236966 484.4457936180327 484.6347021108432 751.2167541078321 815.0800677248723 854.5599344713348 498.6985284172038 325.2120955435003 687.8647200358195 293.9473798064727
1060 0.005 5.3 1 577.9174143666285 484.5289554769547 484.7179388560814 751.2235675487109 815.0803164229566 854.5600071360349 498.7699726983189 325.2501471146094 687.8807157300322 293.9473827092377
1061 0.005 5.305 1 577.9636691974949 484.6120192682541 484.8010766430937 751.2303721298408 815.08056286875 854.5600787459208 498.8413389662414 325.2881814726966 687.8966865848554 293.9473856408679
1062 0.005 5.31 1 578.0098691924965 484.6949852992664 484.884115855469 751.2371719443325 815.0808090592906 854.560151218002 498.9126299098884 325.3261985328923 687.9126373260498 293.9473885404096
1063 0.005 5.315 1 578.0560154708597 484.777853659376 484.967056767603 751.2439660558301 815.0810544227975 854.5602224715573 498.9838415602687 325.3641998209872 687.9285703100002 293.9473914604549
1064 0.005 5.32 1 578.1021072787875 484.860624518986 485.0498996393378 751.2507520440379 815.0812987671547 854.5602938244648 499.0549742891988 325.4021852733177 687.9444850712575 293.9473944151189
1065 0.005 5.325 1 578.1481343161959 484.943297975688 485.1326446816196 751.2575353088675 815.0815454038437 854.5603667522494 499.1260224991551 325.4401538400409 687.9603899225517 293.9473973456218
1066 0.005 5.33 1 578.1941122060852 485.0258742512799 485.2152921254245 751.2643103513215 815.081790744301 854.5604384552813 499.1969989149183 325.4781072262915 687.9762742973805 293.9474003094165
1067 0.005 5.335 1 578.2401074738425 485.108353592653 485.2978422211704 751.2710837606949 815.0820381379918 854.560511233251 499.2678975257976 325.5160459932458 687.9921467810824 293.9474032476544
1068 0.005 5.34 1 578.2860273580592 485.1907360943979 485.3802951487029 751.2778472203815 815.0822831013621 854.5605825580648 499.3387212121263 325.5539692531041 688.0079989665087 293.9474062153423
1069 0.005 5.345 1 578.3318827191181 485.2730219279392 485.4626511033602 751.2846026649645 815.082526459911 854.5606537097754 499.4094685224428 325.5918785273613 688.0238315254741 293.9474091567864
1070 0.005 5.350000000000001 1 578.3776775995663 485.3552112665087 485.5449102519428 751.2913505663884 815.0827709307592 854.5607253154383 499.4801428711793 325.6297779668169 688.0396490278158 293.9474121257903
1071 0.005 5.355 1 578.4234179731053 485.4373043491897 485.6270728372529 751.298092356844 815.083014483253 854.5607958956757 499.5507416317431 325.667660106324 688.0554496852142 293.947415123517
1072 0.005 5.36 1 578.4691058851062 485.5193012838066 485.7091390264411 751.3048295691754 815.083257525214 854.560866718282 499.6212636348869 325.7055266232156 688.0712361179252 293.9474180899786
1073 0.005 5.365 1 578.5147351112079 485.6012020262833 485.791108900521 751.3115542401575 815.0834976055747 854.5609364339091 499.6916998405283 325.7433773518372 688.0870023176127 293.9474210866279
1074 0.005 5.37 1 578.5603134757598 485.683006865728 485.8729826516009 751.3182759029532 815.0837390318055 854.5610069154012 499.7620622933927 325.7812140944565 688.102752762606 293.9474240516149
1075 0.005 5.375 1 578.6058477826301 485.7647160848744 485.9547604998936 751.324997680239 815.0839824647624 854.5610783213444 499.8323526999968 325.819045087139 688.1184914720188 293.9474270296696
1076 0.005 5.38 1 578.6513288082771 485.8463295034308 486.0364424585114 751.3316897333049 815.0842217386667 854.5611491354642 499.902558191578 325.8568562861911 688.1342029545857 293.9474300318543
1077 0.005 5.385 1 578.6967609654166 485.927847483444 486.1180287608886 751.3383884841692 815.0844634703919 854.5612207871392 499.9726902948972 325.8946485729371 688.1499042253187 293.9474329950717
1078 0.005 5.39 1 578.7421438771033 486.0092701936316 486.1995195845551 751.3450852505341 815.0847052675606 854.5612918861018 500.0427471398078 325.9324246489563 688.1655913406222 293.9474359769918
1079 0.005 5.395 1 578.7874767401241 486.0905977234542 486.2809150742096 751.3517761542861 815.0849459447284 854.5613627544919 500.112732887858 325.9701850644872 688.1812618419624 293.9474389182981
1080 0.005 5.4 1 578.8327597626641 486.171830217447 486.3622153672678 751.3584651784023 815.0851872895762 854.5614329495696 500.1826406773538 326.007929870595 688.1969196456333 293.9474418679592
1081 0.005 5.405 1 578.8779806945477 486.2529678359043 486.4434206077208 751.365145027636 815.0854259559094 854.5615017794687 500.2524748478158 326.0456597835057 688.2125491689478 293.9474448335959
1082 0.005 5.41 1 578.9231573661968 486.3340108089871 486.5245309869121 751.3718226584751 815.0856662803508 854.561571837534 500.3222322914827 326.0833743859955 688.2281691571369 293.9474477530545
1083 0.005 5.415 1 578.9682812684425 486.4149592453138 486.6055466462243 751.3784927114708 815.0859062578991 854.5616421539755 500.3919130456193 326.1210733090985 688.2437746097376 293.9474506914706
1084 0.005 5.42 1 579.0133585824667 486.4958132508386 486.6864677431874 751.3851807531033 815.0861582301002 854.5617169529083 500.461505219042 326.1587571246407 688.2593759310331 293.9474535863512
1085 0.005 5.425 1 579.0583891633938 486.5765731241137 486.7672944623642 751.3918518994388 815.0864035210361 854.5617881780813 500.5310284105194 326.1964293411499 688.2749602547385 293.9474564938804
1086 0.005 5.43 1 579.1033711129229 486.6572389088883 486.8480269374869 751.3985137069969 815.0866461137322 854.5618587001941 500.6004801842804 326.2340849627133 688.2905274486914 293.9474593609002
1087 0.005 5.435 1 579.1483045108182 486.7378106825591 486.9286652792285 751.4051680250396 815.0868871150381 854.5619280968133 500.6698548841713 326.2717244030412 688.3060804009333 293.9474622383466
1088 0.005 5.44 1 579.1931892023259 486.8182886184586 487.0092096271937 751.4118119765287 815.0871260358731 854.5619970693007 500.7391536764967 326.3093481251319 688.3216155709974 293.9474651357943
1089 0.005 5.445 1 579.2380248950218 486.898672872728 487.0896601365207 751.418450673413 815.0873649826348 854.5620670274059 500.8083777751692 326.3469567366398 688.3371358292496 293.9474679973324
1090 0.005 5.45 1 579.2828105033843 486.9789635300734 487.1700169256676 751.42508167712 815.0876037616009 854.5621365042223 500.8775272909485 326.3845501445375 688.3526395196122 293.9474708759363
1091 0.005 5.455 1 579.3275466488402 487.0591607784084 487.2502801479197 751.4317079916963 815.0878426001088 854.5622061792909 500.9466064547974 326.4221281200765 688.3681282129797 293.9474737175421
1092 0.005 5.46 1 579.3722324276207 487.1392647464457 487.330449939004 751.4383271130237 815.0880810398344 854.5622753331522 501.015610772508 326.459690733011 688.3835999129844 293.9474765808806
1093 0.005 5.465 1 579.4168673928444 487.2192755578935 487.4105264328245 751.4449414963043 815.0883196814892 854.5623445220018 501.0845394155228 326.4972393446056 688.399057007594 293.9474794081418
1094 0.005 5.47 1 579.4614525393832 487.2991933544707 487.4905097643634 751.4515491667668 815.0885578275554 854.5624133920426 501.1533929708249 326.5347719174779 688.4144978753053 293.9474822527894
1095 0.005 5.475000000000001 1 579.5060221823587 487.3790184905816 487.5704001744985 751.4581532831032 815.0887967660725 854.5624827112948 501.2221766644749 326.5722902005913 688.4299291648538 293.9474850760714
1096 0.005 5.48 1 579.5505320202519 487.4587508983494 487.6501977403761 751.4647497910152 815.0890345009894 854.5625514939566 501.2908832464474 326.6097919183348 688.4453409173526 293.9474879170714
1097 0.005 5.485 1 579.5949885869326 487.5383909373075 487.7299026667396 751.4713407491951 815.0892700822446 854.5626187012577 501.3595128919252 326.6472779384437 688.4607323424759 293.9474907207383
1098 0.005 5.49 1 579.6393951528335 487.6179385763121 487.8095150715744 751.4779249596536 815.0895062520383 854.5626864293666 501.4280636512134 326.6847484568924 688.4761090806296 293.947493548342
1099 0.005 5.495 1 579.6837512389019 487.6973939375865 487.8890350761516 751.4845038104256 815.0897426864643 854.5627546955791 501.4965424312186 326.7222034479335 688.4914721751294 293.9474963628811
1100 0.005 5.5 1 579.7280568356413 487.7767571606917 487.9684628074996 751.4910734586159 815.0899769273575 854.5628217306963 501.5649489206072 326.7596428193817 688.5068179902748 293.9474992109649
1101 0.005 5.505 1 579.7723124493267 487.8560283471527 488.0477983887487 751.497638621086 815.0902122432761 854.5628900085333 501.6332812463304 326.7970668885617 688.5221502615024 293.9475020416612
1102 0.005 5.51 1 579.8165193205754 487.9352076496613 488.1270419510276 751.5041978801999 815.0904476321857 854.5629577579784 501.7015419826677 326.8344756700449 688.5374671531624 293.9475049087291
1103 0.005 5.515 1 579.8606762278713 488.0142951897898 488.206193629512 751.5107534296766 815.0906839081438 854.5630264995862 501.7697297118045 326.8718690283379 688.5527697664735 293.9475077611548
1104 0.005 5.52 1 579.9047813465166 488.0932910585087 488.2852535303005 751.5173033135958 815.0909199037304 854.5630944466416 501.8378424069618 326.909246531717 688.5680564150751 293.9475106403837
1105 0.005 5.525 1 579.9488386702435 488.1721954236692 488.3642217953402 751.5238491479701 815.0911561350325 854.5631623695555 501.905882420233 326.9466085668921 688.5833294355224 293.9475135056871
1106 0.005 5.53 1 579.9928478556535 488.2510084000629 488.4430985488427 751.5303880411117 815.0913919250839 854.5632299474648 501.9738486414412 326.9839548048431 688.5985861988842 293.9475164019848
1107 0.005 5.535 1 580.0368109466567 488.3297301328713 488.5218839281576 751.5369227218142 815.0916275733229 854.563297822002 502.0417422073539 327.0212856879298 688.6138295845005 293.9475192803678
1108 0.005 5.54 1 580.080724445541 488.4083606138831 488.600578002435 751.5434488954071 815.0918624164561 854.5633656669023 502.1095427775875 327.0586007391988 688.6290553499045 293.9475221863643
1109 0.005 5.545 1 580.1245766869274 488.486900187638 488.6791810315156 751.5499583390274 815.0920934748182 854.5634325027587 502.1772779334266 327.0959004460963 688.6442373961494 293.9475250757835
1110 0.005 5.55 1 580.1683831909329 488.5653488817129 488.7576930510426 751.5564687237238 815.0923270219731 854.5635002073528 502.2449438322706 327.1331847155518 688.6594142336093 293.9475279925011
1111 0.005 5.555 1 580.212146483449 488.6437068581819 488.8361142096333 751.5629763856518 815.0925609111446 854.5635677396976 502.3125396331873 327.1704532811504 688.6745835584352 293.9475308906464
1112 0.005 5.56 1 580.2558641986889 488.7219742062301 488.9144446127611 751.5694795593856 815.0927952972927 854.563635189761 502.3800630467305 327.2077064775165 688.6897419251244 293.947533816539
1113 0.005 5.565 1 580.2995349597222 488.8001510734146 488.9926843982774 751.5759794692615 815.0930300597258 854.5637030057218 502.4475145783931 327.2449437134817 688.7048893776876 293.947536722345
1114 0.005 5.57 1 580.3431574631219 488.8782375638474 489.0708336859537 751.5824727964681 815.0932642798905 854.5637701716879 502.5148926871296 327.2821654449055 688.7200234779822 293.9475396517616
1115 0.005 5.575 1 580.386740634841 488.9562340057459 489.1488927013395 751.5889555602452 815.0934956948362 854.5638369561576 502.5822019448653 327.319371663445 688.7351431470879 293.9475425610106
1116 0.005 5.58 1 580.4302708043402 489.0341403580665 489.2268615174185 751.5954345471922 815.0937281720883 854.5639036489725 502.6494390171758 327.3565620946702 688.7502477092247 293.9475454937207
1117 0.005 5.585 1 580.4737588199147 489.1119567372432 489.3047402629397 751.60191029671 815.0939609699974 854.5639709124055 502.7166070359236 327.3937285457618 688.7653398132659 293.9475484038593
1118 0.005 5.59 1 580.5171928904737 489.1896833378144 489.3825290679858 751.6083725482877 815.0941924975106 854.5640378339297 502.7836995798605 327.4308828731728 688.7804138906255 293.9475513355034
1119 0.005 5.595 1 580.5605770447734 489.2673201703861 489.4602280222756 751.614834586811 815.0944252702977 854.5641053708092 502.8507209998776 327.4680229275446 688.7954743861488 293.947554244682
1120 0.005 5.600000000000001 1 580.6039146845195 489.3448674290161 489.5378372727691 751.621292739352 815.0946585768449 854.5641726395646 502.9176723681786 327.5051481385637 688.8105200786077 293.9475571753213
1121 0.005 5.605 1 580.647202321753 489.4223251253767 489.6153568988451 751.6277473888429 815.0948918537762 854.5642398538262 502.9845498855869 327.5422596420314 688.8255520655742 293.947560085615
1122 0.005 5.61 1 580.6904415818284 489.499693456582 489.6927870380642 751.6341971012276 815.0951251545357 854.5643067842955 503.051357076049 327.5793547812166 688.8405684790996 293.947563013735
1123 0.005 5.615 1 580.7336331696015 489.5769725473538 489.7701278198812 751.6406421158777 815.0953581074909 854.5643734790773 503.1180921672907 327.6164345322079 688.855571402598 293.9475659125027
1124 0.005 5.62 1 580.7767790326873 489.6541625214966 489.847379364826 751.6470801529492 815.0955903191295 854.5644403361755 503.184755559756 327.6534982153487 688.8705580648005 293.9475688335228
1125 0.005 5.625 1 580.8198739435104 489.7312635779332 489.9245418182193 751.653515535973 815.0958231120907 854.5645073019125 503.2513474930137 327.6905460105864 688.8855318274886 293.9475717303101
1126 0.005 5.63 1 580.8629226576923 489.80827562458 490.0016152443893 751.6599414940943 815.0960549221003 854.5645737230285 503.3178566339403 327.7275782753804 688.9004892740874 293.9475746457452
1127 0.005 5.635 1 580.9059252637738 489.8851989366684 490.0785997969516 751.6663633382883 815.0962867986747 854.5646405348879 503.3843010884794 327.7645947010542 688.9154329834635 293.9475775343659
1128 0.005 5.64 1 580.9488808162702 489.9620336302211 490.1554956076954 751.6727784127704 815.0965180714215 854.5647070894569 503.4506766881709 327.8015949427444 688.93036024752 293.947580440015
1129 0.005 5.645 1 580.9917901623679 490.0387798341864 490.2323028019225 751.6791893194745 815.0967496094925 854.5647737031674 503.5169823067185 327.8385790532461 688.9452741274561 293.9475833082521
1130 0.005 5.65 1 581.0346517823231 490.1154376682685 490.3090215045945 751.6855933605219 815.096980609586 854.5648400320616 503.5832165501059 327.8755470764071 688.9601719759918 293.9475861887345
1131 0.005 5.655 1 581.0774675648512 490.1920071248669 490.3856517851261 751.6919962064986 815.0972136608843 854.5649070783445 503.6493781339503 327.9124992429953 688.975057875785 293.9475890390077
1132 0.005 5.66 1 581.1202349987032 490.2684884353607 490.4621937917889 751.6983911611576 815.0974452089106 854.5649737950531 503.7154705763712 327.9494352985365 688.9899275061342 293.9475919014685
1133 0.005 5.665 1 581.1629557398755 490.3448817263257 490.538647654251 751.7047807664823 815.0976762263907 854.5650401979642 503.7814912583486 327.9863553028765 689.004782960483 293.9475947295421
1134 0.005 5.67 1 581.2056289631234 490.4211870719664 490.6150134774303 751.7111634322067 815.0979066917395 854.5651061299025 503.8474390385381 328.0232599191874 689.0196227366603 293.9475975685028
1135 0.005 5.675 1 581.248255646948 490.4974046284225 490.6912913885432 751.7175420944973 815.0981373403476 854.5651725017002 503.9133177712776 328.0601481300532 689.034448698217 293.9476003753443
1136 0.005 5.68 1 581.2908348441828 490.5735345300396 490.7674815168197 751.7239135583359 815.0983674127233 854.5652379380525 503.9791270293473 328.0970186340004 689.0492581525189 293.9476031936762
1137 0.005 5.685 1 581.3333673991849 490.6495769031524 490.8435839904932 751.7302802273618 815.0985973321784 854.5653036243883 504.0448670947313 328.1338735939535 689.0640542672724 293.9476059780893
1138 0.005 5.69 1 581.3758536775086 490.7255318753785 490.9195989377146 751.7366400197612 815.0988269030372 854.5653699020046 504.1105369011819 328.1707125155126 689.0788349185168 293.9476087764249
1139 0.005 5.695 1 581.4182960716029 490.8013996778663 490.9955265330266 751.7430006483823 815.0990583096349 854.5654356898938 504.1761405157292 328.2075295607433 689.0936033391189 293.947611544394
1140 0.005 5.7 1 581.4606915598183 490.8771803414997 491.0713668754166 751.7493520413866 815.0992878669216 854.5655010769502 504.2416732365691 328.2443332399089 689.1083558559424 293.9476143297291
1141 0.005 5.705 1 581.5030385888282 490.9528738694735 491.1471200314596 751.7556976278147 815.0995172089558 854.5655665960714 504.3071326766046 328.2811221122705 689.1230944586251 293.9476170859666
1142 0.005 5.71 1 581.5453393184966 491.0284804797169 491.2227861475112 751.7620346013007 815.0997452066503 854.5656315951562 504.3725236830397 328.3178954771691 689.1378162789281 293.9476198568851
1143 0.005 5.715 1 581.5875936525301 491.1040002935845 491.2983653453713 751.768367026183 815.0999734352105 854.5656968460487 504.437844208835 328.3546530852346 689.1525248232388 293.9476226005646
1144 0.005 5.72 1 581.6298010596597 491.1794335195486 491.3738577836286 751.7746936204909 815.1002017120971 854.5657624051022 504.5030958000705 328.3913949487336 689.1672175519468 293.9476253637599
1145 0.005 5.725000000000001 1 581.6719616725399 491.2547801482822 491.4492635487487 751.7810149203667 815.1004296962425 854.5658283068459 504.5682762139158 328.428120722703 689.1818966505241 293.9476280983397
1146 0.005 5.73 1 581.7140749590899 491.3300402912578 491.5245827377632 751.787329911866 815.1006577100443 854.5658937164801 504.633385593233 328.4648300236511 689.1965602379134 293.9476308496645
1147 0.005 5.735 1 581.7561421863661 491.405214143199 491.5998154998343 751.7936409352558 815.1008858215656 854.5659591910451 504.6984254539019 328.5015233252603 689.2112108248366 293.9476335765453
1148 0.005 5.74 1 581.7981622175217 491.4803017746528 491.6749619412628 751.799945757115 815.1011136381389 854.5660245323227 504.7633946636508 328.5382002620747 689.2258457640411 293.9476363208881
1149 0.005 5.745 1 581.8401365296373 491.5553033226791 491.7500221838195 751.8062460241332 815.1013415433162 854.5660896942951 504.828293705055 328.5748609113281 689.2404673855322 293.947639040867
1150 0.005 5.75 1 581.8820683289019 491.6302193472268 491.8249965378436 751.8125427075043 815.1015700607053 854.5661548769152 504.8931294726141 328.6115053446421 689.2550761691074 293.9476417806429
1151 0.005 5.755 1 581.9239534227925 491.705049610092 491.8998850460763 751.8188338047006 815.1017979020465 854.5662199513506 504.9578954478085 328.6481334794172 689.269670555854 293.9476444961123
1152 0.005 5.76 1 581.9657913219021 491.7797942390742 491.9746878114922 751.8251176304108 815.1020250542209 854.5662846813839 505.0225923953986 328.6847452207768 689.2842487701822 293.9476472308515
1153 0.005 5.765 1 582.007583243437 491.8544533176867 492.0494049394169 751.8313969526448 815.1022520719331 854.5663495788202 505.0872191881336 328.7213405703576 689.298813419982 293.9476499412746
1154 0.005 5.77 1 582.0493291226095 491.929026970175 492.1240365424552 751.8376693162727 815.1024786335951 854.5664141998033 505.1517761953652 328.7579195162771 689.3133622255629 293.9476526707182
1155 0.005 5.775 1 582.0910338761178 492.0035152289636 492.198582708191 751.8439400113438 815.102706155775 854.566479121394 505.2162597014449 328.7944818831296 689.3278994411406 293.9476553784885
1156 0.005 5.78 1 582.1326912968603 492.0779183030411 492.2730435658717 751.8502029291357 815.10293259668 854.56654384529 505.2806773140231 328.8310279233232 689.3424204015572 293.9476581015027
1157 0.005 5.785 1 582.1743022433776 492.1522362804498 492.3474192274788 751.8564606919233 815.1031588962685 854.5666080994819 505.3450265679008 328.8675573426378 689.3569274890973 293.9476607994775
1158 0.005 5.79 1 582.2158644427124 492.2264692460274 492.4217097875344 751.8627107030933 815.1033841028678 854.566672348504 505.4093056208476 328.9040704310279 689.3714180991781 293.9476635113804
1159 0.005 5.795 1 582.2573814701697 492.3006173743542 492.495915384512 751.8689568884806 815.1036093579817 854.5667366297638 505.4735177080601 328.9405725649289 689.3858957359787 293.9476662017474
1160 0.005 5.8 1 582.2988519910979 492.3746807607798 492.5700361288478 751.8751965880145 815.1038345482526 854.5668008219521 505.5376601487418 328.9770558168748 689.4003579560145 293.9476689136284
1161 0.005 5.805 1 582.3402749813666 492.4486594353846 492.6440720955986 751.881422385331 815.1040547650848 854.566863796247 505.6017299315624 329.0135222844548 689.4148015195055 293.9476716000793
1162 0.005 5.81 1 582.3816518908861 492.5225535791816 492.7180234200546 751.8876460392967 815.1042775954116 854.5669274069529 505.6657321116828 329.0499711390516 689.4292318166414 293.9476743042872
1163 0.005 5.815 1 582.4229854802931 492.5963633561428 492.7918902446423 751.8938683420714 815.1045021880756 854.5669914733364 505.729667980472 329.0864028509084 689.4436505999638 293.9476769881654
1164 0.005 5.82 1 582.4642730474363 492.6700888465601 492.8656726734869 751.900085409251 815.1047269827732 854.5670559534524 505.7935351142662 329.1228176635437 689.458054931321 293.9476796975923
1165 0.005 5.825 1 582.5055157429072 492.7437301679833 492.9393708263671 751.9062993723622 815.1049520075453 854.567120026523 505.8573348078887 329.1592156826232 689.4724468181239 293.9476823857561
1166 0.005 5.83 1 582.5467121654347 492.8172874284581 493.0129848129032 751.912504059105 815.1051763363253 854.5671841030197 505.9210498319205 329.1955971616527 689.486823819093 293.9476850939533
1167 0.005 5.835 1 582.5878632916279 492.8907607261423 493.0865147462927 751.9187062176725 815.1054012851871 854.5672486845813 505.9847069575875 329.2319618320892 689.5011875836266 293.947687778767
1168 0.005 5.84 1 582.6289692805909 492.9641501949342 493.1599607398969 751.924902747748 815.1056257462437 854.5673123642624 506.0482992888647 329.2683098967883 689.5155367865311 293.947690486323
1169 0.005 5.845 1 582.6700311190114 493.037455991143 493.2333229333939 751.9311005319987 815.10585208281 854.5673770073394 506.1118389555826 329.3046412040428 689.5298736852088 293.947693169564
1170 0.005 5.850000000000001 1 582.7110515403054 493.1106780673596 493.3066013901589 751.9372915497297 815.1060771646702 854.5674411287258 506.1753047518211 329.3409552920108 689.5441981457292 293.9476958740669
1171 0.005 5.855 1 582.7520268084022 493.1838166588112 493.3797962379182 751.9434768493718 815.1063018132311 854.5675049909481 506.2387021979538 329.3772529255273 689.5585078598334 293.9476985540243
1172 0.005 5.86 1 582.7929579332034 493.2568718514887 493.452907588582 751.9496601294843 815.1065282226544 854.5675692960556 506.3020329549002 329.4135332904914 689.5728032154784 293.9477012552123
1173 0.005 5.865 1 582.8338439393176 493.3298437168702 493.5259355335949 751.9558361496178 815.1067527423942 854.5676331395896 506.3652942135853 329.4497974717301 689.5870844071629 293.9477039314325
1174 0.005 5.87 1 582.874685438556 493.4027325606298 493.5988802544329 751.9620017979792 815.1069747063698 854.5676955615575 506.4284917729035 329.4860451853677 689.6013467997446 293.9477066279506
1175 0.005 5.875 1 582.9154835723252 493.4755383687832 493.6717418467555 751.9681659489573 815.1071989519395 854.5677597681216 506.4916224064266 329.5222785145173 689.615598546007 293.9477093021129
1176 0.005 5.88 1 582.9562400360347 493.54826128097 493.7445204358728 751.9743277657514 815.1074253449303 854.5678245590628 506.5546844222718 329.5584928295642 689.6298411746551 293.9477119979016
1177 0.005 5.885 1 582.9969523674472 493.6209013835583 493.8172161202373 751.98048217054 815.107649592279 854.5678880605018 506.6176784932258 329.5946900786731 689.6440687455631 293.9477146681446
1178 0.005 5.89 1 583.0376197976448 493.6934587861206 493.8898290049717 751.9866281017179 815.1078723887205 854.5679512068406 506.6806045995336 329.630870634553 689.6582794602562 293.9477173619641
1179 0.005 5.895 1 583.0782429822912 493.7659336054444 493.9623592030114 751.9927689286467 815.108094804782 854.5680144381383 506.7434632664833 329.6670344175514 689.6724765064525 293.947720030332
1180 0.005 5.9 1 583.1188208417166 493.8383259509004 494.0348068243426 751.9989026559585 815.1083167269021 854.5680775086848 506.8062545534243 329.7031814321826 689.6866575058439 293.9477227141463
1181 0.005 5.905 1 583.1593529578764 493.9106360133081 494.1071720128067 752.0050316582517 815.108538339547 854.5681404456368 506.8689801478225 329.7393119043013 689.7008244841946 293.9477253760878
1182 0.005 5.91 1 583.1998397531424 493.9828638323007 494.179454863867 752.0111524839723 815.1087588179597 854.568202980381 506.9316372029945 329.7754249764729 689.7149758077128 293.9477280572957
1183 0.005 5.915 1 583.2402825842476 494.0550095411613 494.2516554963672 752.0172703182974 815.1089800929017 854.56826583963 506.9942280701206 329.8115207238773 689.7291142835574 293.9477307151125
1184 0.005 5.92 1 583.2806805461516 494.127073242793 494.3237740206069 752.0233824856232 815.1092013575114 854.568328853291 507.0567522763307 329.8475998793965 689.7432384502533 293.947733395157
1185 0.005 5.925 1 583.3210343401456 494.1990550531995 494.3958105492175 752.0294908384752 815.1094229411771 854.5683916909604 507.1192107301471 329.883662416421 689.7573498480605 293.9477360520807
1186 0.005 5.93 1 583.3613521016212 494.2709547541107 494.4677649894062 752.0355547897042 815.109639592352 854.5684538501868 507.1815872051803 329.9197089339602 689.77153699774 293.9477387277182
1187 0.005 5.935 1 583.4016244190783 494.3427726955437 494.539637576686 752.0416436189388 815.1098597206725 854.5685172617441 507.2439037623543 329.9557383088855 689.7856673639319 293.9477413811975
1188 0.005 5.94 1 583.4418507635424 494.4145091282377 494.6114284844477 752.0477328704324 815.1100809387369 854.5685800087117 507.3061590098304 329.9917517236795 689.7997622908919 293.9477440518309
1189 0.005 5.945 1 583.4820319976831 494.4861641140666 494.6831378285711 752.0538198352986 815.110302233732 854.5686427354193 507.3683492988031 330.0277478398551 689.8138318083041 293.9477467004947
1190 0.005 5.95 1 583.5221688151562 494.5577377608579 494.754765719411 752.059901237018 815.1105228474613 854.568705306575 507.43046815421 330.0637265800584 689.8278797995113 293.9477493662486
1191 0.005 5.955 1 583.5622620522348 494.6292301859722 494.8263122876483 752.0659805660525 815.1107438514202 854.5687678522444 507.4925274542093 330.0996881445966 689.8419127616739 293.9477520102063
1192 0.005 5.96 1 583.6023096000303 494.7006414890707 494.89777762791 752.0720519935827 815.1109637384048 854.5688297416583 507.5545197499162 330.1356322890452 689.8559282315546 293.9477546735665
1193 0.005 5.965 1 583.6423127224989 494.7719716613121 494.969161803754 752.078118788897 815.1111837480076 854.5688920346051 507.6164448503789 330.1715594895914 689.8699296260208 293.9477573100167
1194 0.005 5.97 1 583.6822707659383 494.8432209241503 495.0404649472327 752.0841793734955 815.1114033362172 854.5689538519106 507.6783041240595 330.2074699500909 689.8839159234871 293.9477599680791
1195 0.005 5.975000000000001 1 583.7221846154894 494.9143893820806 495.1116871809762 752.090235892489 815.1116229744167 854.5690160073506 507.7400984215647 330.2433633934161 689.8978889874384 293.9477626054597
1196 0.005 5.98 1 583.7620539239284 494.9854771289667 495.1828286045012 752.0962859638404 815.1118422792143 854.5690779909032 507.8018276044565 330.2792421158089 689.9118472833055 293.9477652626787
1197 0.005 5.985 1 583.8018801323067 495.0564842897043 495.2538893349636 752.1023319308118 815.112061534134 854.5691401462808 507.8634918180406 330.3151026829365 689.9257928749001 293.9477678975842
1198 0.005 5.99 1 583.8416624821617 495.1274110632212 495.3248695196918 752.1083717938446 815.1122804544634 854.569201739277 507.9250922972946 330.3509457877509 689.9397239538043 293.9477705522329
1199 0.005 5.995 1 583.8813972529423 495.1982574146667 495.3957692298896 752.1144024632871 815.1124965518756 854.5692627574107 507.9866224956486 330.3867715098168 689.953638058327 293.9477731821153
1200 0.005 6 1 583.921091008678 495.269023518971 495.4665885733523 752.1204266537068 815.1127132796189 854.5693233473971 508.0480918897673 330.4225800423579 689.967538319375 293.9477758309496
1201 0.005 6.005 1 583.9607403222959 495.3397094147471 495.5373276462894 752.1264489129188 815.1129310726084 854.5693849414694 508.1094946724847 330.458373439037 689.9814265861861 293.9477784549845
1202 0.005 6.01 1 584.0003464948895 495.4103154822126 495.6079866584145 752.1324684098811 815.1131503362604 854.5694466579046 508.1708360760597 330.4941486905593 689.9953014994013 293.9477810909766
1203 0.005 6.015000000000001 1 584.0399097909959 495.4808416607137 495.678565688745 752.1384843277381 815.1133691953069 854.5695085782373 508.232112036875 330.5299064753641 690.0091646231654 293.9477837065284
1204 0.005 6.02 1 584.0794296806118 495.5512880505516 495.7490648361401 752.1444934881777 815.1135873403331 854.5695699093451 508.2933223962713 330.5656468058364 690.0230132918532 293.9477863429912
1205 0.005 6.025 1 584.1189063491183 495.621654758632 495.8194842100026 752.1504986842633 815.1138053640905 854.569631383465 508.3544669630681 330.6013701060568 690.0368494832032 293.9477889544729
1206 0.005 6.03 1 584.1583403444406 495.691941929172 495.8898239288392 752.1564975053583 815.1140229631515 854.5696926584898 508.4155478544431 330.6370761072561 690.0506712100453 293.9477915837238
1207 0.005 6.035 1 584.1977316826344 495.7621496761091 495.9600841104054 752.1624922198432 815.1142405352343 854.5697536956401 508.4765647649447 330.6727648028061 690.0644805719734 293.9477941886287
1208 0.005 6.04 1 584.2370802562177 495.8322780745351 496.0302648536199 752.1684805566204 815.1144574840085 854.5698145942343 508.5375165529273 330.7084362610483 690.078275270523 293.9477968084921
1209 0.005 6.045 1 584.2763870799947 495.9023270579886 496.1003661871492 752.1744633034131 815.1146739596501 854.5698755740081 508.598402116618 330.7440905197899 690.09205704884 293.9477994035292
1210 0.005 6.05 1 584.315650570999 495.9722968654825 496.1703882462299 752.1804402397586 815.1148905500048 854.5699363924402 508.6592235415472 330.7797271774342 690.1058244680797 293.9478020120291
1211 0.005 6.055 1 584.3548723120505 496.0421876892161 496.2403311784257 752.1864140672841 815.1151074751616 854.5699975185846 508.7199820571357 330.8153463644746 690.1195794934847 293.9478045999297
1212 0.005 6.06 1 584.3940490922473 496.1119995857268 496.3101950810031 752.1923803773802 815.1153233633587 854.5700585271989 508.780675111865 330.8509455383775 690.1333198313467 293.9478072013553
1213 0.005 6.065 1 584.4331830300939 496.1817326511469 496.3799800558667 752.1983430948301 815.1155396747002 854.5701192844891 508.8413044769894 330.8865287177568 690.1470475375453 293.9478097776967
1214 0.005 6.07 1 584.4722814981556 496.2513870543379 496.4496862320025 752.2042990219471 815.1157550429871 854.5701797623103 508.9018724055115 330.9220955703397 690.1607590004046 293.9478123701306
1215 0.005 6.075 1 584.5113349497047 496.3209628554878 496.5193137127017 752.210251477538 815.1159710159177 854.5702407302639 508.9623757980447 330.9576454836354 690.1744585441405 293.9478149396943
1216 0.005 6.08 1 584.5503420123543 496.390460018372 496.5888625426659 752.2162007461263 815.1161884481986 854.5703019353454 509.0228140708413 330.993178251466 690.1881440319281 293.947817524381
1217 0.005 6.085 1 584.589306151272 496.459878762039 496.6583328519325 752.2221453897993 815.1164050206768 854.5703627335255 509.0831878349201 331.0286938878905 690.2018126995536 293.947820082886
1218 0.005 6.09 1 584.6282290405393 496.5292192051606 496.7277247586445 752.2280809020402 815.116619528472 854.5704225977056 509.1434953716069 331.0641938679198 690.2154669932471 293.9478226573999
1219 0.005 6.095 1 584.6671081979372 496.5984814341714 496.7970383583695 752.2340128018978 815.1168346606571 854.5704830910836 509.203739245658 331.0996760461376 690.2291086273328 293.947825209888
1220 0.005 6.100000000000001 1 584.7059491361533 496.667665561233 496.8662737575014 752.2399388614616 815.1170494442166 854.570543375908 509.2639097318498 331.1351407083139 690.242736074895 293.9478277798315
1221 0.005 6.105 1 584.7447235627172 496.7367715999782 496.9354309995752 752.2458705329175 815.1172681867364 854.5706046878392 509.3240187671761 331.1705879017973 690.2563750953655 293.9478303254308
1222 0.005 6.11 1 584.7834621807608 496.8057997579378 497.004510249077 752.2517916269225 815.1174843375053 854.5706651478058 509.3840671377392 331.2060176050521 690.269988330058 293.9478328846013
1223 0.005 6.115 1 584.8221625700286 496.8747500417379 497.0735115766196 752.2577070719776 815.1177002183805 854.5707257728091 509.4440525244295 331.2414295714057 690.2835845422042 293.9478354205776
1224 0.005 6.12 1 584.8608229470688 496.9436226690887 497.1424351201748 752.263614951104 815.1179149239935 854.5707854705001 509.5039759576429 331.2768242712042 690.297163454073 293.9478379763424
1225 0.005 6.125 1 584.8994428693172 497.0124177168209 497.2112809851986 752.2695180480074 815.1181294523193 854.570845463124 509.563836718072 331.3122015978118 690.3107278690086 293.9478405082337
1226 0.005 6.13 1 584.9380214085896 497.0811352863192 497.2800492747857 752.2754143355618 815.1183434210967 854.5709058284433 509.6236341825818 331.3475615727079 690.3242774230341 293.9478430581557
1227 0.005 6.135 1 584.9765678822587 497.1497757011364 497.348740199491 752.2813092328869 815.1185586550713 854.5709661876637 509.6833725527221 331.3829038255341 690.3378178637568 293.9478455819282
1228 0.005 6.140000000000001 1 585.0150840547315 497.2183389905778 497.4173539345753 752.2871978158209 815.118773035648 854.5710258770595 509.7430585194098 331.418229125659 690.3513363431713 293.9478481212864
1229 0.005 6.145 1 585.0535503450875 497.2868251392842 497.4858904384165 752.2930815097975 815.1189871829868 854.5710858665324 509.8026751316554 331.4535371099464 690.3648431421577 293.9478506387892
1230 0.005 6.15 1 585.0919692547877 497.3552342246455 497.5543498050739 752.2989581484924 815.1192006082271 854.5711456517975 509.8622263917898 331.4888280509789 690.3783362624283 293.9478531751027
1231 0.005 6.155 1 585.1303434668085 497.4235663291372 497.6227321240597 752.3048299088904 815.1194137589506 854.5712051455744 509.9217125427625 331.524102172331 690.3918175793735 293.9478556886481
1232 0.005 6.16 1 585.1686720439054 497.491821428769 497.6910374274339 752.3106909073953 815.1196249506781 854.5712641263107 509.9811360594373 331.5593518976497 690.4052838823198 293.9478582163976
1233 0.005 6.165 1 585.2069582019157 497.5599997490992 497.7592658545041 752.3165501099214 815.1198377553186 854.5713241348022 510.0404954618794 331.594586690282 690.4187387482959 293.9478607214899
1234 0.005 6.17 1 585.2452065557775 497.628101516154 497.827417562735 752.3224041245001 815.1200502237789 854.571383697178 510.0997958645465 331.6298049228449 690.4321803781157 293.9478632473869
1235 0.005 6.175 1 585.2834113718059 497.6961267438511 497.895492640816 752.32825490279 815.1202632526424 854.5714432823752 510.1590319330668 331.6650063896417 690.4456098761995 293.9478657498123
1236 0.005 6.18 1 585.3215561276851 497.7640754217958 497.9634911319945 752.3340969824079 815.1204747597578 854.571502420759 510.2181991950978 331.7001906020511 690.4590198662662 293.9478682702342
1237 0.005 6.185 1 585.359664109364 497.8319477435207 498.0314131690747 752.3399373966795 815.1206873495033 854.5715617552606 510.2773053479973 331.7353574536342 690.4724199716022 293.9478707692733
1238 0.005 6.19 1 585.3977320034984 497.8997438049519 498.099258855473 752.3457725931006 815.1208997676786 854.5716209161989 510.3363494401262 331.7705069879736 690.4858080228424 293.9478732854387
1239 0.005 6.195 1 585.435761821064 497.9674637742388 498.16702832363 752.3516046283589 815.1211123044382 854.5716804169803 510.3953328421323 331.8056380423043 690.4991850630103 293.9478757768364
1240 0.005 6.2 1 585.4737519339163 498.0351077155004 498.2347216687486 752.3574303254308 815.1213243454431 854.5717391998674 510.4542539198514 331.8407521852627 690.5125481247686 293.9478782843977
1241 0.005 6.205 1 585.5117104119661 498.1026757416447 498.3023389905545 752.3632563380847 815.1215377282253 854.5717985145765 510.5131161668713 331.8758476434142 690.5259009357073 293.9478807703666
1242 0.005 6.21 1 585.5496267209261 498.1701679069151 498.3698803606427 752.3690779160589 815.1217507262581 854.5718584139108 510.5719153714252 331.9109257318213 690.5392404126202 293.947883271456
1243 0.005 6.215 1 585.5875022761088 498.2375843467568 498.4373459233488 752.3748918221052 815.1219622574084 854.5719177348466 510.630651737992 331.9459868113914 690.5525665695949 293.9478857453386
1244 0.005 6.22 1 585.6253348634027 498.3049251276385 498.5047357558721 752.3806981971521 815.1221731875515 854.5719765456849 510.6893250503827 331.9810305031165 690.565878196398 293.9478882338676
1245 0.005 6.225000000000001 1 585.6631257250848 498.3721903874871 498.5720499744642 752.3864997070764 815.1223842974138 854.57203653653 510.7479367222 332.0160568466409 690.5791772213893 293.9478906988515
1246 0.005 6.23 1 585.7008718907458 498.4393799505444 498.6392885224145 752.3923105670751 815.1225878939073 854.5720925692546 510.8064779890065 332.0510657105835 690.5924778712971 293.9478931749373
1247 0.005 6.235 1 585.7385791230083 498.5064942807761 498.7064516680044 752.3981087713223 815.1227952796056 854.5721507401704 510.8649626487943 332.086057485008 690.6057606936579 293.9478956227246
1248 0.005 6.24 1 585.7762454718049 498.5735333171424 498.773539467008 752.4038965381355 815.1230030199043 854.5722091367741 510.9233858423891 332.1210318902221 690.6190254007462 293.9478980855105
1249 0.005 6.245 1 585.8138704047586 498.6404972488094 498.8405520467808 752.4096783578722 815.1232117000262 854.5722678479917 510.981748833706 332.1559890486396 690.6322754126687 293.9479005272273
1250 0.005 6.25 1 585.8514535596501 498.7073861492107 498.9074894982665 752.4154534889528 815.1234209165632 854.5723267472799 511.0400513183958 332.1909283234689 690.64550980287 293.9479029836436
1251 0.005 6.255 1 585.8889960095983 498.7742001262652 498.9743519315273 752.4212246905901 815.123630850043 854.5723862964859 511.0982935256648 332.2258498649987 690.6587311806446 293.9479054139715
1252 0.005 6.26 1 585.9264969716571 498.8409392785568 499.0411394423339 752.4269895493219 815.1238404463938 854.5724453318961 511.156474781547 332.260753593796 690.6719381991221 293.9479078607633
1253 0.005 6.265000000000001 1 585.9639569722675 498.907603740857 499.1078521490024 752.4327507276042 815.1240504944674 854.5725048267561 511.2145953593051 332.2956396329051 690.6851329806327 293.9479102882208
1254 0.005 6.27 1 586.0013757173075 498.9741935824261 499.1744901461044 752.4385059827191 815.1242602081321 854.5725637807097 511.2726545297498 332.3305079963492 690.6983138007512 293.9479127281053
1255 0.005 6.275 1 586.0387538154421 499.0407088963894 499.2410535288569 752.4442574817559 815.1244700294708 854.572623179516 511.3306522889127 332.3653589149908 690.7114828227404 293.9479151409084
1256 0.005 6.28 1 586.0760906417061 499.1071497801969 499.3075423961482 752.4500032244944 815.1246794981989 854.5726819442657 511.388588865933 332.4001920690093 690.7246376976349 293.9479175724186
1257 0.005 6.285 1 586.1133871685121 499.1735163332779 499.3739568454047 752.4557448910773 815.1248890354599 854.5727412714386 511.4464641670773 332.4350073095729 690.7377810520823 293.947919985467
1258 0.005 6.29 1 586.1506426719137 499.2398086683481 499.4402969820093 752.4614804506226 815.1250981578022 854.5727999459672 511.5042784509872 332.4698063449538 690.7509105110861 293.9479224144333
1259 0.005 6.295 1 586.1878584872089 499.3060268803456 499.5065629036463 752.4672094532327 815.1253057970289 854.5728583999452 511.5620348795002 332.5045877106339 690.7640269952414 293.9479248210825
1260 0.005 6.3 1 586.2250308695261 499.37217105659 499.5727547058642 752.4729353496423 815.1255148129937 854.572917234303 511.6197269055257 332.5393520247995 690.7771303493964 293.9479272470767
1261 0.005 6.305 1 586.2621637954709 499.438241268982 499.638872474193 752.4786575302246 815.1257238668275 854.572976150101 511.677358001147 332.5740977274351 690.7902218017623 293.9479296522964
1262 0.005 6.31 1 586.2992565133665 499.5042376516259 499.7049163202558 752.4843734734038 815.1259323754422 854.5730343354933 511.7349285512927 332.6088252049918 690.8032997611384 293.9479320767759
1263 0.005 6.315 1 586.3363100418547 499.5701603398342 499.7708863759778 752.4900865461846 815.1261411662115 854.5730932451308 511.7924415988323 332.6435346130743 690.8163660106918 293.947934479702
1264 0.005 6.32 1 586.3733230460365 499.6360093958943 499.8367827096314 752.4957931467211 815.1263493437458 854.5731515148054 511.8498934094774 332.6782260671349 690.8294183915807 293.9479368986272
1265 0.005 6.325 1 586.4103000441455 499.7017851545809 499.9026055331929 752.501499599182 815.1265558198268 854.573208569501 511.907293673423 332.7128998538536 690.842463415073 293.9479392961991
1266 0.005 6.33 1 586.447235972018 499.7674875267957 499.9683548922142 752.5071967786648 815.1267618593814 854.573265963596 511.9646300583851 332.7475557385797 690.8554925188655 293.9479417109528
1267 0.005 6.335 1 586.4841311484515 499.8331165347748 500.0340308483657 752.5128889550963 815.1269686787197 854.573324459957 512.0219038555013 332.7821934898508 690.8685084883481 293.9479441017352
1268 0.005 6.34 1 586.5209856952511 499.8986723611156 500.0996335173431 752.5185748728163 815.1271754432262 854.5733827650478 512.0791173023631 332.8168130441092 690.8815105419479 293.9479465080424
1269 0.005 6.345 1 586.5578001945194 499.9641551234588 500.1651630134691 752.5242571566685 815.1273828511975 854.5734411054536 512.1362709597689 332.8514150710734 690.8945002221171 293.9479488917287
1270 0.005 6.350000000000001 1 586.5945739343778 500.029564875888 500.2306194223814 752.5299335064846 815.1275897525992 854.5734989974211 512.1933638750467 332.8859994035432 690.9074762906644 293.9479512887837
1271 0.005 6.355 1 586.6313096644569 500.094901740127 500.2960028667386 752.5355850227135 815.1277946796431 854.5735569648904 512.2503963212117 332.920565926295 690.9204259933877 293.9479536633737
1272 0.005 6.36 1 586.6680044250915 500.1601657894006 500.3613134200884 752.541243801306 815.1280008179523 854.5736145912998 512.3073687235438 332.9551148025353 690.9333646436529 293.9479560544712
1273 0.005 6.365 1 586.7046591920897 500.2253571182396 500.4265511701696 752.5469034609662 815.1282078668075 854.5736728722103 512.3642812850616 332.9896457955081 690.9462947879235 293.9479584184705
1274 0.005 6.37 1 586.7412736836304 500.2904758194125 500.4917162076771 752.5525588854609 815.1284145542635 854.573730625165 512.4211250690961 333.0241589597069 690.9592142571354 293.9479607931628
1275 0.005 6.375 1 586.7778481243636 500.3555219918524 500.5568086334423 752.5582116729099 815.1286214330543 854.5737885722119 512.4779138802786 333.0586538857854 690.9721237975863 293.9479631416385
1276 0.005 6.38 1 586.8143819372708 500.4204956917844 500.6218285248404 752.5638590129181 815.1288277549411 854.5738462081852 512.5346440214443 333.0931311152831 690.9850215512886 293.9479655034158
1277 0.005 6.385 1 586.8508761859871 500.4853970519587 500.6867759874025 752.5695030151337 815.1290342428561 854.573904175722 512.5913115874964 333.127590364124 690.9979082920239 293.9479678370732
1278 0.005 6.390000000000001 1 586.8873314680574 500.5502261328833 500.7516511045146 752.5751408917126 815.1292401213484 854.573961471451 512.6479228693225 333.1620318792073 691.0107826490265 293.9479701825
1279 0.005 6.395 1 586.9237470683452 500.6149830726254 500.8164539820401 752.5807750631568 815.1294458681421 854.574019151679 512.7044754966668 333.1964575262379 691.0236453748606 293.9479725028951
1280 0.005 6.4 1 586.9601226919671 500.6796679311532 500.8811847059048 752.5864032404418 815.1296513553187 854.5740762603991 512.7609686351893 333.2308638861929 691.0364951085031 293.9479748377226
1281 0.005 6.405 1 586.9964506708674 500.744280620458 500.9458432607477 752.5920124395856 815.1298496692701 854.574131886744 512.8173995577528 333.2652503824095 691.0492865016191 293.9479771482206
1282 0.005 6.41 1 587.0327398535052 500.8088213930421 501.0104298092194 752.5976235492676 815.1300519401917 854.5741885511704 512.8737729551701 333.299619570158 691.0620793243355 293.9479794724394
1283 0.005 6.415 1 587.0689912751038 500.8732903457538 501.0749444539932 752.6032340660486 815.1302560458811 854.5742458015429 512.9300879144857 333.3339716591096 691.0748720225172 293.9479817761666
1284 0.005 6.42 1 587.105204448563 500.9376876294788 501.1393873128673 752.6088405667055 815.1304602124416 854.574302632731 512.9863451092756 333.3683055532276 691.0876594557976 293.9479840992203
1285 0.005 6.425 1 587.1413790901889 501.0020132676384 501.2037584623163 752.6144441104483 815.1306648795644 854.5743605653349 513.0425433403243 333.4026212490276 691.1004409381179 293.9479863988784
1286 0.005 6.43 1 587.1775226003688 501.0662675148245 501.2680580679231 752.6200458112775 815.1308705498321 854.5744176046143 513.0986875459716 333.4369193186702 691.1132155403949 293.9479887197668
1287 0.005 6.435 1 587.2136259608694 501.13045039778 501.3322862081543 752.625642640349 815.1310756499039 854.5744747845798 513.1547725717006 333.4711993166437 691.125979345545 293.947991019446
1288 0.005 6.44 1 587.2496898266528 501.1945619758436 501.3964429682453 752.6312323061411 815.1312796254246 854.5745309374322 513.2107979037925 333.5054615441333 691.1387294368712 293.9479933377652
1289 0.005 6.445 1 587.2857142424983 501.258602353016 501.4605284413551 752.6368178503707 815.1314836060658 854.5745875045453 513.2667640214451 333.5397064778884 691.1514679408197 293.947995637476
1290 0.005 6.45 1 587.3216987609514 501.3225716302878 501.5245427246073 752.6423972749988 815.1316870967283 854.5746442300109 513.3226710066575 333.5739245116537 691.1641929870373 293.9479979574505
1291 0.005 6.455 1 587.3576439107469 501.3864698970709 501.5884859113067 752.6479734941307 815.1318903340486 854.5747010591656 513.3785196179795 333.6081282726673 691.176905730821 293.9480002600362
1292 0.005 6.46 1 587.393549338275 501.4502971542598 501.6523580589831 752.6535430854839 815.132093427306 854.5747575348018 513.4343079047226 333.642316320179 691.1896052665466 293.9480025819414
1293 0.005 6.465 1 587.4294157384488 501.5140535725246 501.7161592776056 752.6591091508141 815.1322967715546 854.5748142104677 513.490037854946 333.6764875915127 691.2022933494752 293.9480048857894
1294 0.005 6.47 1 587.465242805208 501.5777392498948 501.7798896673859 752.6646691018135 815.1324995936695 854.5748702945783 513.545709596568 333.7106407227614 691.2149678937963 293.9480072071937
1295 0.005 6.475000000000001 1 587.5010317581949 501.6413544472674 501.8435493928455 752.6702257628955 815.1327026983383 854.5749264619147 513.6013269198513 333.7447761765463 691.227631636036 293.9480095109768
1296 0.005 6.48 1 587.5367819887664 501.7048991212819 501.9071385206684 752.6757761969099 815.1329053008352 854.5749826066373 513.6568873640184 333.7788941975441 691.2402816561473 293.9480118310613
1297 0.005 6.485 1 587.5724934494001 501.7683733591503 501.9706571348461 752.6813228383421 815.1331079408131 854.5750387090579 513.7123877725628 333.8129952789461 691.2529202920721 293.948014131852
1298 0.005 6.49 1 587.6081658646233 501.8317772504061 502.0341053280364 752.6868639251796 815.1333102354088 854.5750951522371 513.7678290311379 333.8470787975892 691.2655459205579 293.9480164462919
1299 0.005 6.495 1 587.643799829505 501.8951108875268 502.0974831906609 752.6924011908332 815.1335128357731 854.575151492434 513.8232122039949 333.8811438821062 691.2781599187269 293.9480187420157
1300 0.005 6.5 1 587.6793948674746 501.9583743285537 502.1607907995191 752.697932761818 815.1337148427873 854.5752072723732 513.8785367234683 333.9151910424047 691.290760933371 293.9480210558286
1301 0.005 6.505 1 587.714950828814 502.0215675469742 502.224028188594 752.7034605118096 815.1339171903812 854.5752636318626 513.9338011808168 333.9492197055779 691.3033507448265 293.9480233497473
1302 0.005 6.51 1 587.7504680885488 502.0846906880554 502.2871954505327 752.7089823099897 815.134118947277 854.5753196188423 513.9890070638296 333.9832304612082 691.315927678199 293.9480256555896
1303 0.005 6.515000000000001 1 587.7859472441421 502.147743915607 502.3502927007009 752.7145006810282 815.1343209560411 854.5753755491572 514.0441558321243 334.0172229955677 691.3284930338864 293.9480279425499
1304 0.005 6.52 1 587.8213883678681 502.2107273598672 502.4133200540206 752.7200134578712 815.1345224528293 854.5754314406877 514.099248290586 334.0511974297701 691.3410457352131 293.948030249929
1305 0.005 6.525 1 587.8567954255871 502.2736412098643 502.4762776667708 752.725531362861 815.1347296469135 854.5754889050116 514.1542871477271 334.085153965993 691.3535916208971 293.9480325348445
1306 0.005 6.53 1 587.8921621154286 502.3364854289471 502.5391655832365 752.7310404277056 815.1349332647263 854.575544810614 514.209266807365 334.1190921726075 691.3661232427938 293.9480348323596
1307 0.005 6.535 1 587.9274906105609 502.3992601206209 502.6019838945887 752.7365430356676 815.1351354584569 854.5756003868796 514.2641888001808 334.1530123620717 691.3786419895664 293.9480371094471
1308 0.005 6.54 1 587.9627805858564 502.4619653711599 502.6647326890388 752.7420371656367 815.1353345677071 854.5756551180878 514.3190539014024 334.1869145265727 691.3911466097939 293.9480394033702
1309 0.005 6.545 1 587.9980324547425 502.5246012637838 502.7274120513542 752.7475264560508 815.1355343760064 854.5757104165269 514.3738614383274 334.2208010656645 691.4036394069257 293.9480416730213
1310 0.005 6.55 1 588.0332438855012 502.587167798154 502.7900220287705 752.7530081690693 815.1357330389926 854.5757651405402 514.4286093226646 334.2546699022429 691.416117905501 293.9480439594815
1311 0.005 6.555 1 588.0684176733363 502.6496651209875 502.8525627245391 752.7584868759282 815.1359329720414 854.5758205398345 514.4832999312151 334.2885194680028 691.4285850510872 293.9480462257932
1312 0.005 6.56 1 588.1035533115314 502.7120933303743 502.9150342318425 752.7639602313316 815.1361326008628 854.5758758567404 514.537933405246 334.3223489321329 691.4410395395669 293.9480485065883
1313 0.005 6.565 1 588.1386515016069 502.7744525456768 502.9774366519798 752.7694303522169 815.1363328313083 854.5759311034327 514.5925106576028 334.3561606886675 691.4534825279981 293.9480507676011
1314 0.005 6.57 1 588.1737124849591 502.836743001527 503.0397701474877 752.7748979127937 815.1365336955374 854.5759866832692 514.6470336338143 334.3899540244599 691.4659140681398 293.948053044965
1315 0.005 6.575 1 588.2087372139515 502.8989646688252 503.1020347826893 752.7803644030979 815.136749858373 854.5760466216142 514.7014976649502 334.4237283376654 691.478335937295 293.9480553019518
1316 0.005 6.58 1 588.2437237403349 502.961117612291 503.1642306337356 752.7858257920358 815.1369577464737 854.576103066595 514.7559046008081 334.4574850132807 691.4907443684219 293.9480575808477
1317 0.005 6.585 1 588.2786717850088 503.0232018117233 503.2263577358324 752.7912814810024 815.1371619437699 854.576158041039 514.8102524042516 334.4912238569129 691.5031408953317 293.9480598357149
1318 0.005 6.59 1 588.3135820350324 503.0852174506078 503.2884161971103 752.7967305154234 815.1373635636126 854.5762125496198 514.8645437020914 334.5249455317664 691.5155242681757 293.9480621055887
1319 0.005 6.595 1 588.3484544734209 503.14716462378 503.3504061115706 752.8021750191265 815.1375638158531 854.5762672045159 514.9187788950333 334.5586489860134 691.5278957714437 293.9480643576811
1320 0.005 6.600000000000001 1 588.3832892462069 503.2090433849408 503.4123275549521 752.8076130681911 815.1377632774002 854.5763218222248 514.9729571105527 334.5923341791517 691.5402545964954 293.9480666248631
1321 0.005 6.605 1 588.4180884174725 503.2708538441946 503.4741806202594 752.8130486316892 815.137963128386 854.576376547644 515.0270801091456 334.6260010938997 691.5526024295682 293.9480688699782
1322 0.005 6.61 1 588.4528485511582 503.3325960924458 503.5359653959392 752.8184766268688 815.1381615020065 854.576430889443 515.0811453311063 334.6596496681192 691.5649363239667 293.9480711306911
1323 0.005 6.615 1 588.4875711046396 503.3942702282591 503.5976819773987 752.8239007655525 815.1383600467431 854.5764855005182 515.1351544015121 334.6932805912897 691.5772592109129 293.9480733700956
1324 0.005 6.62 1 588.5222555887752 503.4558763389552 503.6593304546867 752.8293190801686 815.1385582366033 854.5765396579069 515.1891071242911 334.7268932218679 691.5895689226655 293.9480756225687
1325 0.005 6.625 1 588.5569023622517 503.5174144293379 503.7209108811749 752.834733554478 815.1387564300959 854.5765944600417 515.2430027833176 334.7604870079958 691.6018672701915 293.9480778551883
1326 0.005 6.63 1 588.5915111751926 503.5788846552629 503.7824233606532 752.8401426597777 815.1389544402455 854.5766489184929 515.29684268936 334.7940625909073 691.6141527253733 293.9480801008993
1327 0.005 6.635 1 588.626083400354 503.6402872325745 503.8438680379023 752.8455481286328 815.1391524102331 854.5767032966612 515.3506290714764 334.8276185491304 691.6264258080694 293.9480823242276
1328 0.005 6.640000000000001 1 588.6606081276524 503.7016219925993 503.9052449353399 752.8509427155713 815.1393482205834 854.5767573565893 515.404355302651 334.8611567967462 691.6386814766562 293.9480845628614
1329 0.005 6.645 1 588.6950982599855 503.7628892222393 503.9665541663056 752.8563371760268 815.1395457939398 854.5768119928636 515.4580279248014 334.8946806824965 691.6509280321688 293.9480867839682
1330 0.005 6.65 1 588.7295524000996 503.8240889239929 504.0277958041202 752.8617268864197 815.1397432723884 854.5768660479883 515.5116441120242 334.9281845835181 691.6631632539379 293.9480890215037
1331 0.005 6.655 1 588.7639671477569 503.8852212036986 504.0889699410977 752.8671157837051 815.1399419343804 854.576921075324 515.565204700714 334.9616694846166 691.6753876040522 293.9480912385145
1332 0.005 6.66 1 588.7983478313108 503.9462863096418 504.1500767362895 752.8724983579791 815.140139288297 854.576974922434 515.6187113080118 334.9951363437459 691.6875997306529 293.9480934721898
1333 0.005 6.665 1 588.8326927583754 504.0072840600779 504.211116191404 752.8778763773622 815.1403366022748 854.5770290906004 515.6721601081484 335.0285844625977 691.6998014563072 293.948095687424
1334 0.005 6.67 1 588.8670022249106 504.0682147545534 504.2720884551564 752.8832505648886 815.1405343985786 854.5770831401193 515.7255552380177 335.0620136275671 691.7119912926063 293.9480979205351
1335 0.005 6.675 1 588.9012766229339 504.1290786483324 504.3329937551035 752.888597983931 815.1407265490972 854.5771363791083 515.7789034676446 335.0954239807969 691.7241569187836 293.9481001335303
1336 0.005 6.68 1 588.9355137693777 504.1898755802277 504.3938320447813 752.8939504048209 815.1409210460876 854.5771899525053 515.8321914532805 335.1288164457376 691.7363142189469 293.948102363208
1337 0.005 6.685 1 588.9697145787409 504.250605643235 504.4546034047691 752.8993042656218 815.1411169672077 854.5772438308352 515.8854227647058 335.1621908483351 691.7484634884343 293.948104572521
1338 0.005 6.69 1 589.0038781648719 504.3112688627863 504.5153078790389 752.9046521995843 815.1413122578681 854.5772977154594 515.9385901251973 335.195547106321 691.7606011249752 293.9481067965676
1339 0.005 6.695 1 589.0380056423271 504.3718653962338 504.57594558754 752.9099989149694 815.1415082591435 854.5773517248365 515.991705098187 335.2288858414978 691.7727289289436 293.9481090016172
1340 0.005 6.7 1 589.0720967567478 504.4323953292065 504.6365166214024 752.9153420266421 815.1417042422052 854.5774047513689 516.0447660335676 335.2622060033312 691.7848457094448 293.9481112208018
1341 0.005 6.705 1 589.1061515175591 504.4928587138954 504.6970210527843 752.9206824125417 815.1419005064267 854.5774587214221 516.0977719039166 335.2955076614178 691.7969521457178 293.9481134254868
1342 0.005 6.71 1 589.1401701433082 504.5532557635088 504.7574590196101 752.9260174303469 815.1420961465535 854.5775123294559 516.1507241461684 335.3287903516556 691.809047069226 293.9481156481359
1343 0.005 6.715 1 589.1741523410648 504.613586465076 504.8178305787603 752.931348638866 815.1422916236428 854.5775656341057 516.2036208487617 335.362055531226 691.8211306815708 293.9481178604814
1344 0.005 6.72 1 589.2080977634392 504.6738509146616 504.8781358195926 752.9366739882719 815.1424865084929 854.5776186919778 516.2564624307973 335.3953025730103 691.8332022481042 293.9481200948022
1345 0.005 6.725000000000001 1 589.2420058683275 504.7340492323344 504.9383748357002 752.9419955788886 815.1426814065117 854.5776720820882 516.3092485838752 335.428530780163 691.8452620050828 293.9481223169044
1346 0.005 6.73 1 589.2758773699844 504.7941813907746 504.9985476759674 752.9473118042823 815.1428762346698 854.5777252728573 516.36197838004 335.4617379618644 691.8573095726565 293.9481245554039
1347 0.005 6.735 1 589.3097135964205 504.8542475902092 505.0586544578174 752.9526249426646 815.1430715014385 854.5777789626463 516.4146545388314 335.4949284210475 691.8693466528036 293.9481267766375
1348 0.005 6.74 1 589.3435132236517 504.9142478743662 505.1186952584664 752.9579326341475 815.1432660720493 854.5778320111593 516.467275325939 335.5281011851267 691.8813711373903 293.9481290117303
1349 0.005 6.745 1 589.3772769109088 504.9741823446041 505.1786701676911 752.9632362615766 815.1434604708907 854.5778846325821 516.5198411423867 335.561256136346 691.8933846466467 293.9481312246367
1350 0.005 6.75 1 589.4109973101959 505.0340510728019 505.2385792649206 752.9685346364724 815.1436548412668 854.5779373764469 516.572350845276 335.5943924127292 691.9053864561034 293.9481334501069
1351 0.005 6.755 1 589.4446845668824 505.093854149895 505.2984226381836 752.9738292648096 815.1438490632879 854.5779903101964 516.624806508327 335.6275106910585 691.917377317791 293.9481356520343
1352 0.005 6.76 1 589.4783342070108 505.1535916402262 505.3582003672403 752.9791202248717 815.1440436970602 854.57804306831 516.677208500977 335.660612250896 691.9293572090813 293.9481378640747
1353 0.005 6.765000000000001 1 589.5119506110771 505.2132636516986 505.4179125413558 752.9844066675138 815.1442378552957 854.5780959398193 516.7295558710736 335.6936956557632 691.9413256425661 293.9481400504736
1354 0.005 6.77 1 589.5455104471649 505.2728703000336 505.4775592674777 752.9896864088241 815.144431583289 854.5781487780528 516.781851158384 335.7267603309099 691.9533018497083 293.9481422497601
1355 0.005 6.775 1 589.5790426314978 505.332411710835 505.5371406411556 752.9949621046953 815.1446247206161 854.5782015628782 516.834092026918 335.7598063177767 691.9652544151417 293.9481444225131
1356 0.005 6.78 1 589.6125450987398 505.3918879284388 505.5966567499653 753.0002322533501 815.1448174098342 854.5782537989184 516.8862777627006 335.7928341198015 691.9771898685933 293.9481466088478
1357 0.005 6.785 1 589.6460156615866 505.4512990271307 505.6561076675967 753.0054984497157 815.1450102368233 854.5783062603207 516.9384088343024 335.8258472752378 691.9891118826583 293.9481487693562
1358 0.005 6.79 1 589.6794787420286 505.5106451682615 505.7154935279154 753.0107553520633 815.1452019202916 854.5783582702509 516.9904862773735 335.8588405248415 692.0010189415417 293.94815093948
1359 0.005 6.795 1 589.7128975679617 505.5699263604811 505.7748143746035 753.0160109278952 815.1453945294942 854.5784111877584 517.0425094914888 335.8918145939172 692.0129144121197 293.948153086696
1360 0.005 6.8 1 589.7462711113509 505.6291426811179 505.8340702737459 753.0212568472087 815.1455844645905 854.5784623674397 517.0944805466908 335.924769700265 692.0247901350194 293.9481552463896
1361 0.005 6.805 1 589.7796014554749 505.6882941640623 505.8932613075415 753.0265037224663 815.1457768449898 854.5785150729355 517.1463941105108 335.9577072701526 692.036660570602 293.9481573881658
1362 0.005 6.81 1 589.8128961647386 505.7473808673175 505.9523875268568 753.03174630716 815.145969302513 854.5785676479086 517.1982521798486 335.9906255093658 692.0485202470294 293.948159545228
1363 0.005 6.815 1 589.8461554925944 505.8064029033316 506.011449023891 753.0369860529438 815.1461618849735 854.5786204289259 517.2500557836336 336.0235252703806 692.060370000981 293.9481616827069
1364 0.005 6.82 1 589.8793805246531 505.8653605178453 506.0704459444903 753.04222108997 815.1463541545377 854.5786722550819 517.3018080057269 336.0564065721057 692.0722085523585 293.9481638354518
1365 0.005 6.825 1 589.9125688528145 505.9242537174999 506.1293783686835 753.0474529774153 815.1465466659021 854.5787247965175 517.3535147722249 336.0892691847988 692.0840360221771 293.9481659704385
1366 0.005 6.83 1 589.9457227919036 505.9830825570253 506.1882463651736 753.0526795377394 815.1467386342681 854.5787767496486 517.4051630265265 336.1221133654523 692.0958517623786 293.9481681214856
1367 0.005 6.835 1 589.9788420174325 506.0418471732288 506.2470500432792 753.0579021342363 815.1469306614204 854.5788287107206 517.4567570306929 336.1549408006313 692.1076572938981 293.9481702559825
1368 0.005 6.84 1 590.0119206352192 506.1005475676432 506.3057894514502 753.0631155095992 815.1471203787904 854.578880067302 517.5082898918007 336.1877488051986 692.1194488929559 293.948172406732
1369 0.005 6.845 1 590.0449647778958 506.1591838473572 506.3644646799261 753.0683268495404 815.1473114580257 854.5789321971537 517.5597703973392 336.2205363680299 692.1312304262456 293.9481745390411
1370 0.005 6.850000000000001 1 590.0779741555297 506.2177559836092 506.423075762256 753.0735331261175 815.1475024267079 854.5789838828044 517.6111960206152 336.253306063924 692.1430003440038 293.9481766852013
1371 0.005 6.855 1 590.1109492745653 506.2762641472334 506.4816227992051 753.0787367818549 815.1476938060142 854.579036050568 517.6625688771002 336.2860574389056 692.1547600859452 293.9481788065025
1372 0.005 6.86 1 590.1438943777432 506.334708389538 506.5401058698819 753.0839307542361 815.1478824471094 854.5790871430122 517.7138867699848 336.3187940816051 692.1665065651613 293.948180943771
1373 0.005 6.865 1 590.1767998716572 506.3930889565478 506.5985251153127 753.0891243895769 815.1480730242422 854.5791390517448 517.7651531848272 336.3515108473457 692.1782427767854 293.948183063007
1374 0.005 6.87 1 590.2096742237223 506.4514058219378 506.6568806013962 753.0943160096713 815.1482641178289 854.5791906105193 517.8163649357505 336.3842084180042 692.1899692176324 293.9481851947135
1375 0.005 6.875 1 590.242513940549 506.5096590681904 506.7151724000569 753.0995026285452 815.1484550129526 854.5792422701226 517.867523831214 336.4168873776584 692.2016846330373 293.948187307641
1376 0.005 6.88 1 590.2753170265049 506.5678488510669 506.7734006509064 753.1046399384866 815.1486379382351 854.5792928716519 517.9186299318889 336.4495477127667 692.2133901492978 293.9481894316877
1377 0.005 6.885 1 590.3080852040434 506.6259751658707 506.8315653778628 753.1097973979859 815.1488257241949 854.5793446629212 517.9696825219264 336.4821895301405 692.2250827991726 293.9481915361796
1378 0.005 6.890000000000001 1 590.3408180541903 506.6840380890766 506.8896666519075 753.1149583801737 815.1490153456762 854.5793963594234 518.0206815797723 336.5148129100095 692.2367613840256 293.9481936530546
1379 0.005 6.895 1 590.3735153871303 506.7420376461806 506.9477045341991 753.1201221687902 815.1492073330819 854.5794493948059 518.0716266025382 336.5474177212992 692.2484320414105 293.9481957509501
1380 0.005 6.9 1 590.406178382313 506.7999739586218 507.0056791087268 753.1252826489107 815.1493984632581 854.5795009519034 518.1225176188585 336.5800042102047 692.260089665318 293.9481978656594
1381 0.005 6.905 1 590.4388064652516 506.8578469229814 507.0635903751783 753.1304392498021 815.1495888274062 854.5795531141765 518.1733058489243 336.6125647444294 692.2717358625248 293.9481999575733
1382 0.005 6.91 1 590.4713998243858 506.9156567664755 507.1214384466882 753.1355911330177 815.1497786355043 854.5796043793146 518.2240638032484 336.6451106131321 692.2833698163256 293.9482020652203
1383 0.005 6.915 1 590.5039589887404 506.9734036114318 507.1792234260712 753.1407402282593 815.1499682815005 854.5796557831136 518.2747783384685 336.6776394346737 692.2949934357475 293.9482041501548
1384 0.005 6.92 1 590.5364859259849 507.0310876140253 507.2369454400273 753.1458873062763 815.1501587359936 854.5797071476026 518.3254483563328 336.7101506146793 692.3066076366877 293.9482062456171
1385 0.005 6.925 1 590.5689781060813 507.0887087791041 507.294604548582 753.1510289196275 815.1503483550723 854.5797585797834 518.3760687773787 336.7426438535068 692.3182100814108 293.9482083205791
1386 0.005 6.93 1 590.6014350934256 507.1462672090191 507.3522008384363 753.1561643895285 815.1505372503077 854.5798095878308 518.4266389801762 336.7751187807563 692.329800037132 293.9482104112003
1387 0.005 6.935 1 590.6338576513423 507.2037629653238 507.4097343873251 753.1612956199758 815.1507260268128 854.579860618884 518.4771582331351 336.8075756647563 692.3413789529847 293.9482124771445
1388 0.005 6.94 1 590.6662445069915 507.2611959637294 507.4672052050687 753.1664210884242 815.1509144309385 854.5799114937986 518.5276233285803 336.8400141563313 692.352945222475 293.9482145551668
1389 0.005 6.945 1 590.6985974079014 507.3185665072517 507.5246134383738 753.1715430573475 815.1511028424701 854.5799624191533 518.5780382290567 336.8724371792611 692.3645008731307 293.9482166111186
1390 0.005 6.95 1 590.7309166897351 507.375874634928 507.5819591706595 753.1766596547363 815.1512909165822 854.5800136188656 518.6283991259901 336.9048407854435 692.3760435617991 293.9482186805661
1391 0.005 6.955 1 590.7632036981748 507.4331204364253 507.6392424817097 753.1817700290854 815.151479016114 854.5800648218888 518.6787066786115 336.9372254636883 692.3875750114139 293.9482207287646
1392 0.005 6.96 1 590.7954543829969 507.4903039731917 507.6964634603378 753.186876508864 815.151666786428 854.5801155679067 518.7289632173946 336.9695915522689 692.3990950308896 293.9482227909616
1393 0.005 6.965 1 590.8276672204246 507.547425167269 507.7536221081735 753.1919762199756 815.1518526797377 854.5801654147833 518.7791656925576 337.0019384607871 692.4105992127486 293.9482248335529
1394 0.005 6.97 1 590.8598457467436 507.604484259047 507.8107185568327 753.19707280562 815.1520394721033 854.5802160044465 518.8293169508446 337.0342671512217 692.4220941053978 293.9482268880303
1395 0.005 6.975000000000001 1 590.8919897996402 507.6614813911083 507.8677529261701 753.2021670233389 815.1522268203827 854.5802665974162 518.8794166450488 337.0665761668159 692.4335796126171 293.9482289198547
1396 0.005 6.98 1 590.9240994261551 507.7184165835941 507.9247252870541 753.2072565593994 815.1524139380022 854.5803167238271 518.9294642639402 337.0988667080837 692.4450543709363 293.9482309659005
1397 0.005 6.985 1 590.9561808400404 507.7752899004551 507.9816357168794 753.2123428615822 815.1526010586311 854.5803669328185 518.9794614761607 337.131139110515 692.4565206557031 293.9482329919255
1398 0.005 6.99 1 590.9882265690171 507.8321014297864 508.0384842901184 753.2174238453507 815.1527877384154 854.580417280913 519.0294057282852 337.1633934417156 692.4679746276531 293.9482350311757
1399 0.005 6.995 1 591.0202379413937 507.8888512676779 508.0952710938883 753.2224998485689 815.1529738746157 854.5804676743113 519.0793174423005 337.1956295135902 692.4794179029091 293.9482370512396
1400 0.005 7 1 591.0522124568257 507.9455394501281 508.1519962139115 753.2275846687439 815.1531669897546 854.5805198978992 519.129165958065 337.2278471223422 692.4908463641165 293.9482390879487
1401 0.005 7.005 1 591.0841532056087 508.0021660618033 508.2086596982546 753.2326611549661 815.1533567508776 854.5805711509579 519.1789576418225 337.2600463351694 692.5022685867574 293.9482411049914
1402 0.005 7.01 1 591.1160605320412 508.058731178095 508.2652616250963 753.2377298591401 815.1535444962327 854.5806210832661 519.2286949362698 337.2922271336782 692.51368043243 293.9482431331981
1403 0.005 7.015000000000001 1 591.1479339556362 508.1152348684578 508.3218020707241 753.2427932356818 815.1537315487892 854.5806711454977 519.2783787799855 337.324389708662 692.5250817771998 293.948245142523
1404 0.005 7.02 1 591.1797741883177 508.1716772344306 508.3782811199285 753.2478503128275 815.1539179113335 854.580721122687 519.3280097447255 337.3565338965396 692.5364707699031 293.9482471650759
1405 0.005 7.025 1 591.2115803086847 508.2280583420468 508.434698848348 753.2528991904063 815.154103257574 854.5807712278232 519.3775888272249 337.3886595676967 692.5478455828111 293.9482491706376
1406 0.005 7.03 1 591.2433517752316 508.2843782202909 508.4910553108911 753.257944860693 815.1542887924546 854.5808208025037 519.4271149221158 337.4207676963576 692.5592094555576 293.9482511912612
1407 0.005 7.035 1 591.2750937518581 508.3406371723749 508.5473506694716 753.2629822515578 815.1544716357208 854.5808698711611 519.476589178983 337.452856938228 692.5705598244856 293.9482531927742
1408 0.005 7.04 1 591.306797539905 508.3968350894216 508.6035849697467 753.2680181957979 815.1546558844321 854.58091928921 519.5260106107434 337.4849274699791 692.5819001542999 293.9482552102586
1409 0.005 7.045 1 591.3384674556647 508.4529721076817 508.6597582919422 753.2730515173447 815.1548410672436 854.5809690639044 519.5753816030746 337.5169804364385 692.5932313252673 293.9482572149285
1410 0.005 7.05 1 591.3701010825797 508.5090482601962 508.71587069801 753.2780790051341 815.1550251896666 854.5810182187631 519.6247000244636 337.5490142598538 692.6045509359913 293.9482592321006
1411 0.005 7.055 1 591.4017019625159 508.5650636568018 508.7719222782523 753.2831043190188 815.1552103333618 854.5810680691313 519.673968264873 337.5810320293002 692.6158614073876 293.9482612306468
1412 0.005 7.06 1 591.4332689791185 508.6210182550222 508.827913060801 753.2881247342552 815.1553949953973 854.5811174187078 519.7231836162551 337.6130297444445 692.6271609847478 293.9482632453871
1413 0.005 7.065 1 591.4648041428665 508.6769123447484 508.8838431959801 753.2931428101667 815.1555804107641 854.5811674106512 519.7723502890235 337.6450093342093 692.6384512243599 293.9482652438424
1414 0.005 7.07 1 591.4963060197238 508.7327459019489 508.9397127419208 753.2981554803812 815.1557651627941 854.5812167486414 519.8214654014596 337.6769691755389 692.6497298971634 293.9482672584689
1415 0.005 7.075 1 591.5277747855883 508.7885189988003 508.99552177158 753.303165027825 815.1559499658395 854.5812664460316 519.8705291204441 337.7089108255832 692.6609983515616 293.9482692556994
1416 0.005 7.08 1 591.5592102159303 508.8442317168767 509.0512703609502 753.3081690975658 815.1561342010399 854.5813154336354 519.9195415588874 337.7408364531191 692.6722550660215 293.9482712696517
1417 0.005 7.085 1 591.5906126779601 508.8998841308202 509.1069585859792 753.3131693573902 815.1563185355201 854.5813650150016 519.9685027677647 337.7727424481997 692.6835016706303 293.9482732687089
1418 0.005 7.09 1 591.6219815248625 508.9554763104351 509.1625865193709 753.3181616909593 815.1565013377948 854.5814139745586 520.0174123849328 337.8046293756267 692.6947364527697 293.9482752833415
1419 0.005 7.095 1 591.6533171767463 509.0110083190634 509.2181542291052 753.3231517451185 815.1566848724783 854.5814632054587 520.066270892853 337.8364971985671 692.7059605838231 293.9482772801834
1420 0.005 7.100000000000001 1 591.6846196623694 509.066480243132 509.2736617959281 753.3281378527871 815.156868590767 854.5815121777435 520.1150787208113 337.868346560297 692.7171736307344 293.9482792917692
1421 0.005 7.105 1 591.7158942990901 509.1218921107122 509.3291092765077 753.3331258293173 815.157053664293 854.5815618172562 520.1638344582598 337.9001771778272 692.7283778935808 293.9482812879256
1422 0.005 7.11 1 591.7471349116598 509.1772440321049 509.3844967521007 753.3381059831518 815.1572371994289 854.5816105810355 520.2125395409869 337.9319892114578 692.7395704060542 293.9482833047853
1423 0.005 7.115 1 591.7783419255758 509.2325360988908 509.4398243081541 753.3430811707844 815.1574204544198 854.5816594353536 520.2611940953014 337.9637826575347 692.7507527808594 293.9482853041404
1424 0.005 7.12 1 591.8095188949541 509.2877682600804 509.4950919201846 753.3480602743929 815.157604992235 854.5817088260794 520.3097968967276 337.9955632509404 692.7619412561502 293.9482873200211
1425 0.005 7.125 1 591.8406625988941 509.3429407547277 509.5502997593178 753.3530282007481 815.1577881810464 854.5817577690681 520.3583502931665 338.0273213048725 692.7731178217562 293.9482893173993
1426 0.005 7.13 1 591.8717717636439 509.3980536097048 509.6054478998471 753.3579877406509 815.1579700578978 854.5818062524263 520.4068526040078 338.0590602983152 692.7842774871409 293.9482913305029
1427 0.005 7.135 1 591.9028482481348 509.4531069145662 509.6605364323792 753.362946197448 815.1581526397499 854.5818548877031 520.4552914733607 338.0907804975275 692.7954249423123 293.9482933296938
1428 0.005 7.140000000000001 1 591.9338905857906 509.5081007403391 509.7155654236829 753.3678979919181 815.1583348089371 854.5819037000568 520.5036864969445 338.1224820884466 692.8065568597904 293.9482953431588
1429 0.005 7.145 1 591.9648991104851 509.5630351643609 509.7705349517387 753.3728463345252 815.1585172405153 854.5819526999667 520.5520338743506 338.1541650346102 692.8176763320714 293.9482973380757
1430 0.005 7.15 1 591.9958737313865 509.6179103567183 509.8254451311957 753.377789603496 815.1586993525327 854.5820014116304 520.6003336360858 338.1858295340319 692.8287830749059 293.9482993505621
1431 0.005 7.155 1 592.0268141064734 509.6727261351637 509.8802959436403 753.3827289155546 815.158881534667 854.5820497078852 520.6485813667113 338.2174754896454 692.8398785531759 293.9483013466528
1432 0.005 7.16 1 592.0577161073173 509.7274827902276 509.9350875226495 753.3876651912005 815.1590643726084 854.5820985587534 520.6967775904333 338.2491028948526 692.85096295224 293.9483033626994
1433 0.005 7.165 1 592.0885856406342 509.7821802032851 509.9898198779297 753.3925971007303 815.1592468262733 854.5821475700163 520.7449229499609 338.2807113727131 692.8620369052363 293.9483053619726
1434 0.005 7.17 1 592.119423283335 509.8368185822956 510.0444931149842 753.3975244612024 815.1594288932853 854.5821956220831 520.7930196388578 338.3123014095906 692.8730998166212 293.948307377271
1435 0.005 7.175 1 592.1502286282791 509.8913979927925 510.0991073184172 753.402448037313 815.1596108600702 854.5822440807009 520.8410667852131 338.3438729802583 692.8841526301043 293.9483093796898
1436 0.005 7.18 1 592.1810027486816 509.9459185521267 510.1536625782069 753.4073671739437 815.1597925450031 854.5822920883136 520.8890648545353 338.3754282455449 692.8951943647414 293.9483114011628
1437 0.005 7.185 1 592.2117448426615 510.0003802993191 510.2081589662856 753.4122827115361 815.1599740221789 854.58234018528 520.9370133640264 338.4069639582538 692.9062255380644 293.9483134087944
1438 0.005 7.19 1 592.2424546585842 510.0547833101396 510.2625965548633 753.4171925641466 815.1601549994018 854.5823881689121 520.9849119408386 338.4384808059497 692.9172458245357 293.9483154430909
1439 0.005 7.195 1 592.2731324740813 510.1091276622406 510.316975423016 753.4220988361124 815.1603360457862 854.5824365327417 521.03276074862 338.4699788840435 692.9282557379869 293.9483174658079
1440 0.005 7.2 1 592.3037780768896 510.1634134273272 510.3712956394049 753.4270000569896 815.1605166358794 854.5824843720844 521.0805597958687 338.5014583173075 692.9392543106785 293.948319510295
1441 0.005 7.205 1 592.3343917759995 510.2176407311296 510.425557307214 753.4318976432074 815.1606972150461 854.5825322023713 521.1283095810876 338.5329197057752 692.9502429732305 293.9483215416748
1442 0.005 7.21 1 592.3649569287961 510.2718095562783 510.4797604540321 753.4367842008007 815.160874529411 854.5825790648578 521.176008016071 338.5643622953344 692.961211730837 293.9483235977054
1443 0.005 7.215 1 592.3954924054939 510.3259199625977 510.5339051495822 753.4416705617738 815.1610541125025 854.5826271850798 521.2236562854853 338.5957863376889 692.9721743314028 293.9483256449233
1444 0.005 7.22 1 592.4259987392161 510.3799720679731 510.5879914803433 753.4465537701057 815.1612342586844 854.582674977387 521.2712554209072 338.6271917258853 692.9831280165894 293.9483277126066
1445 0.005 7.225000000000001 1 592.4564767581951 510.4339659449175 510.6420195215121 753.4514335577018 815.1614143390353 854.5827227939715 521.3188054308164 338.6585784157179 692.9940733504725 293.948329769343
1446 0.005 7.23 1 592.486923472534 510.4879016130851 510.6959893270311 753.4563109440766 815.1615946655679 854.5827703560877 521.3663095376855 338.6899462265359 693.0050085539485 293.9483318523142
1447 0.005 7.235 1 592.517341772372 510.5417793031883 510.7499010290944 753.4611853590194 815.1617751623377 854.5828180824001 521.4137633613242 338.7212941888245 693.0159353269045 293.9483339244761
1448 0.005 7.24 1 592.5477283701206 510.5955990030703 510.8037546859758 753.466053690051 815.1619550785022 854.5828654941557 521.4611669745707 338.752624429347 693.0268504670946 293.9483360169506
1449 0.005 7.245 1 592.5780843294356 510.6493607811669 510.8575503678227 753.4709186157016 815.1621349046094 854.5829132169895 521.5085210914139 338.7839361838988 693.0377557982792 293.9483380971426
1450 0.005 7.25 1 592.6084080608524 510.7030647116611 510.9112881427185 753.4757779180351 815.16231422281 854.5829603099032 521.5558253423408 338.815229817919 693.048649434993 293.9483401972945
1451 0.005 7.255 1 592.6386999306055 510.7567108603952 510.9649680812092 753.4806328705896 815.1624930442628 854.5830076563539 521.6030798893058 338.8465051523679 693.0595325291243 293.9483422839493
1452 0.005 7.26 1 592.6689599291475 510.8102992973746 511.0185902537823 753.4854828493719 815.1626716038235 854.5830549764111 521.6502849416079 338.8777620710642 693.0704044507768 293.948344384461
1453 0.005 7.265000000000001 1 592.6991879890782 510.8638300808562 511.0721547287096 753.4903295134826 815.1628505121553 854.5831022223392 521.6974406478805 338.9090017058797 693.0812662576228 293.9483464676721
1454 0.005 7.27 1 592.7293874517804 510.9173032534887 511.1256615679466 753.495175796229 815.1630318013569 854.5831504095262 521.7445471924351 338.9402223872435 693.0921222664011 293.9483485637405
1455 0.005 7.275 1 592.7595544828112 510.9707189294414 511.1791108465687 753.5000165300424 815.1632119006123 854.5831982234629 521.7916047831018 338.9714243739691 693.1029666194205 293.9483506455923
1456 0.005 7.28 1 592.789689171925 511.0240772278123 511.2325026577105 753.504851834338 815.1633909414239 854.5832455197443 521.8386139701583 339.0026076063417 693.1137987080549 293.948352738123
1457 0.005 7.285 1 592.8197918169018 511.0773782575952 511.2858371003243 753.5096831039858 815.1635697347193 854.5832926041576 521.8855750316845 339.0337731393428 693.1246202093375 293.9483548067726
1458 0.005 7.29 1 592.8498607831724 511.1306219325068 511.3391141863954 753.5145075682949 815.1637473335749 854.5833392519851 521.9324847747091 339.0649198834047 693.1354294736262 293.9483568911151
1459 0.005 7.295 1 592.8798980151428 511.1838083928488 511.3923340041509 753.5193291698097 815.1639253306313 854.5833864414444 521.9793462529078 339.0960477022977 693.1462289721754 293.9483589603479
1460 0.005 7.3 1 592.9099035763751 511.2369377163163 511.4454966229405 753.5241458893171 815.1641030504389 854.5834335749331 522.0261590780259 339.1271570223308 693.1570176092611 293.9483610412661
1461 0.005 7.305 1 592.9398777533835 511.2900099810144 511.498602123685 753.5289592911946 815.1642809888428 854.5834804437334 522.0729234768465 339.1582478122714 693.1677962836804 293.9483631018153
1462 0.005 7.31 1 592.9698201955962 511.3430252429993 511.551650570318 753.5337677687082 815.1644587184888 854.5835271453369 522.119639088138 339.1893201040455 693.1785641105156 293.9483651777194
1463 0.005 7.315 1 592.9997312260508 511.3959835887116 511.6046420383321 753.5385731830567 815.1646365012721 854.5835742611096 522.166306373693 339.2203738221526 693.1893220555742 293.9483672345554
1464 0.005 7.32 1 593.0296115021322 511.4488852223591 511.6575766605397 753.543373594346 815.164813866383 854.5836207966519 522.2129273114462 339.2514090498564 693.2000698663633 293.9483693062778
1465 0.005 7.325 1 593.0594601499963 511.5017301079018 511.7104544823847 753.5481706292505 815.1649910527819 854.5836672482354 522.2594993757242 339.2824257621124 693.2108074103037 293.9483713617367
1466 0.005 7.33 1 593.0892771927291 511.5545183130173 511.7632755729319 753.5529625127095 815.165167863644 854.5837139813748 522.3060228051675 339.313424623988 693.2215337304153 293.9483734309139
1467 0.005 7.335 1 593.119062882969 511.6072498923967 511.816039991191 753.5577510612821 815.1653447736468 854.5837604430237 522.352497509581 339.3444047383657 693.2322502997594 293.9483754847194
1468 0.005 7.34 1 593.1488146361968 511.6599249231252 511.8687478027958 753.5625335052528 815.1655211404321 854.5838063948861 522.3989231743074 339.3753661323548 693.2429544450473 293.9483775545799
1469 0.005 7.345 1 593.1785357093445 511.7125434846041 511.921399089492 753.5673131235864 815.1656978593015 854.5838532055121 522.4453010990649 339.4063090454126 693.2536493175244 293.9483796111697
1470 0.005 7.350000000000001 1 593.2082260987163 511.7651056543253 511.9739939231188 753.5720883244786 815.1658743641203 854.5838997058599 522.4916311414822 339.4372335379556 693.2643339510727 293.9483816843755
1471 0.005 7.355 1 593.2378855588098 511.8176115044139 512.026532377105 753.5768604529906 815.1660509541326 854.5839460647181 522.5379133030939 339.4681395210769 693.2750092311084 293.948383739561
1472 0.005 7.36 1 593.2675141599841 511.870061074645 512.0790145117097 753.5816275048247 815.1662272235639 854.583992367273 522.5841469985261 339.4990261866015 693.2856733779747 293.9483858101111
1473 0.005 7.365 1 593.2971117142945 511.9224543992165 512.1314403762449 753.5863916268561 815.1664034531544 854.5840390150009 522.6303320577762 339.5298944218972 693.2963285611738 293.9483878644076
1474 0.005 7.37 1 593.3266783226715 511.9747915912919 512.1838100497151 753.5911504493516 815.1665794884366 854.5840849860183 522.6764693931277 339.5607443661822 693.3069728778127 293.9483899356223
1475 0.005 7.375 1 593.3562167530187 512.0270727826419 512.2361236363548 753.5959071846665 815.166755915565 854.5841311455392 522.7225603295999 339.5915803374039 693.3176095039138 293.9483919919743
1476 0.005 7.38 1 593.3857234406421 512.0792979936019 512.2883811900023 753.6006583177601 815.1669316866423 854.5841770478327 522.7686029980666 339.6223962855786 693.3282339699319 293.9483940646919
1477 0.005 7.385 1 593.415198731748 512.1314672957701 512.3405827800391 753.6054057885949 815.1671075288803 854.5842234369028 522.8145976818023 339.6531926084877 693.3388487283096 293.9483961217468
1478 0.005 7.390000000000001 1 593.4446422807782 512.1835807554363 512.3927284719991 753.610148400737 815.1672827969024 854.5842695123569 522.8605446000296 339.6839698789118 693.3494521395407 293.9483981949089
1479 0.005 7.395 1 593.4740548625186 512.2356384191048 512.4448183266643 753.6148875961861 815.1674583236842 854.5843158289962 522.9064434282845 339.7147283731491 693.360045751322 293.9484002526153
1480 0.005 7.4 1 593.5034358941821 512.2876403721822 512.4968524177273 753.6196213820713 815.1676332988568 854.5843616377097 522.9522943665321 339.745468197903 693.3706285875184 293.9484023263307
1481 0.005 7.405 1 593.53278610463 512.33958667224 512.5488308075811 753.6243521116307 815.1678083021762 854.5844075751402 522.9980977492849 339.7761894702573 693.3812019415385 293.9484043845964
1482 0.005 7.41 1 593.5621054878458 512.3914773962322 512.6007535685023 753.6290780451509 815.1679832191109 854.5844535314037 523.0438534974942 339.8068921224203 693.3917641785466 293.948406459589
1483 0.005 7.415 1 593.5913941969887 512.4433126527933 512.6526207876002 753.6338006796499 815.1681582782709 854.5844994034832 523.0895626677554 339.8375762100292 693.4023172439552 293.9484085227231
1484 0.005 7.42 1 593.6206520063189 512.4950924605938 512.7044325144665 753.638518427462 815.168332766686 854.5845448608987 523.1352237889444 339.8682420011214 693.4128592785003 293.948410602572
1485 0.005 7.425 1 593.6498796553432 512.5468169332805 512.7561888363049 753.6432331067618 815.1685073487694 854.58459064229 523.1808382065684 339.8988891126594 693.4233922428419 293.9484126636081
1486 0.005 7.43 1 593.6790764492633 512.5984861193817 512.8078898199324 753.6479426975545 815.1686815975313 854.5846363604367 523.2264052234435 339.9295175097641 693.433913929823 293.9484147417611
1487 0.005 7.435 1 593.7082334977198 512.6501000006793 512.8595354601367 753.652646112445 815.1688548073121 854.5846817558828 523.2719163145813 339.9601276770216 693.4444306516754 293.9484168012715
1488 0.005 7.44 1 593.7373634507084 512.7016587130648 512.911125886132 753.657345448354 815.1690281558938 854.5847270682355 523.3173839164905 339.9907191941757 693.454934910177 293.948418871038
1489 0.005 7.445 1 593.7664649559721 512.7531623443718 512.9626611718783 753.6620422617375 815.1692020081287 854.5847727400607 523.3628064110251 340.0212922526072 693.4654285257635 293.9484209177702
1490 0.005 7.45 1 593.7955371846816 512.80461097774 513.0141413923753 753.6667347798 815.1693755856239 854.5848182575965 523.4081831374476 340.0518467403891 693.4759106743013 293.9484229723425
1491 0.005 7.455 1 593.824579875145 512.8560046675778 513.0655666157412 753.6714244122655 815.1695494892114 854.5848636956811 523.4535136034515 340.082382675071 693.4863833886636 293.9484249983502
1492 0.005 7.46 1 593.8535922002475 512.9073434769369 513.1169369062152 753.6761093347485 815.1697230158343 854.584908747996 523.4987971653677 340.112900304108 693.4968448747587 293.9484270252764
1493 0.005 7.465 1 593.8825612382774 512.9586274837358 513.1682523340601 753.6807911277383 815.1698966325143 854.5849541838211 523.5440337867382 340.1433998691835 693.5072967235988 293.9484290246348
1494 0.005 7.47 1 593.9115047543989 513.0098567689701 513.2195129775267 753.6854683008488 815.170070061289 854.5849996020689 523.5892241178258 340.1738802928169 693.5177381550325 293.9484310230857
1495 0.005 7.475000000000001 1 593.9404212597635 513.0610313823602 513.2707188994303 753.6901419117169 815.1702432501593 854.585044744567 523.6343678643183 340.2043426713334 693.5281698228869 293.9484329870782
1496 0.005 7.48 1 593.9693091913324 513.1121513965136 513.3218701657639 753.6948107017856 815.1704160809746 854.5850896328657 523.6794650219426 340.2347861365184 693.5385909009149 293.9484349523407
1497 0.005 7.485 1 593.9981682261667 513.1632168455135 513.3729668332124 753.6994761518599 815.1705891303501 854.5851350452652 523.724515178685 340.2652114926132 693.549002671744 293.9484368849663
1498 0.005 7.49 1 594.026998022777 513.2142278223246 513.4240089739044 753.7041367498529 815.1707618609628 854.585180121461 523.7695188512312 340.2956055279777 693.5594038392339 293.9484388218214
1499 0.005 7.495 1 594.0557903231078 513.2651845597857 513.4749967408123 753.7087893749016 815.1709326073011 854.5852245810115 523.8144798463686 340.3259894757919 693.5697982591614 293.9484407292111
1500 0.005 7.5 1 594.0845580525407 513.3160870014691 513.5259301604108 753.7134391256278 815.1711039836498 854.5852689808899 523.8593903435426 340.3563566910539 693.5801795776557 293.9484426416342
1501 0.005 7.505 1 594.1132980052321 513.3669351997868 513.576809289552 753.7180867121676 815.1712761944597 854.5853140582986 523.9042549897914 340.3867067250559 693.5905506336513 293.9484445270835
1502 0.005 7.51 1 594.142008922042 513.41772921781 513.6276341899407 753.7227302854745 815.1714483770918 854.5853588409805 523.9490734085207 340.4170389915386 693.6009108164418 293.9484464125874
1503 0.005 7.515000000000001 1 594.1706898528178 513.4684690120047 513.6784048843213 753.7273709413662 815.1716206060382 854.5854037439743 523.9938442820567 340.4473529627625 693.6112615318177 293.9484482713452
1504 0.005 7.52 1 594.1993408704869 513.5191547360299 513.7291214518136 753.7320071581252 815.1717925552821 854.5854484596942 524.0385692536748 340.4776486927572 693.6216021188282 293.9484501336423
1505 0.005 7.525 1 594.2279622833393 513.5697865777723 513.7797840195492 753.7366411744676 815.1719649347068 854.5854935964137 524.0832498145753 340.5079263252574 693.6319341859066 293.9484519744947
1506 0.005 7.53 1 594.2565538524415 513.62036451147 513.8303926300946 753.7412701682183 815.1721368383514 854.585537969067 524.127884046863 340.5381868975894 693.6422558401757 293.9484538200899
1507 0.005 7.535 1 594.2851151536327 513.6708886387113 513.8809473632535 753.7458952111624 815.1723080759401 854.5855823676318 524.1724726638224 340.5684300214364 693.6525673445981 293.9484556381071
1508 0.005 7.54 1 594.31364687623 513.7213590114352 513.9314482838162 753.7505153034374 815.1724791690416 854.5856266561539 524.2170151544118 340.5986536547999 693.662868682184 293.9484574660362
1509 0.005 7.545 1 594.3421509153503 513.7717756313406 513.9818954424541 753.7551386532862 815.1726543894449 854.5856725645191 524.2615114899417 340.6288585212885 693.6731682008577 293.9484592734605
1510 0.005 7.55 1 594.3706250154363 513.8221386516228 514.0322889220109 753.7597545557354 815.1728271538404 854.5857173215441 524.3059624196214 340.6590439094705 693.6834552442103 293.9484610899905
1511 0.005 7.555 1 594.3990694557731 513.8724481076993 514.0826287869878 753.7643665343002 815.1729995449064 854.5857620797597 524.3503677673507 340.6892108886165 693.6937311484801 293.948462884123
1512 0.005 7.56 1 594.4274840289531 513.9227040607228 514.1329150982148 753.768972360112 815.1731708450876 854.5858065881461 524.3947269550421 340.7193625207899 693.70399552731 293.9484646870657
1513 0.005 7.565 1 594.4558687409477 513.9729065512421 514.183147912936 753.7735742781604 815.173341791596 854.5858509787665 524.4390398954679 340.7494945453877 693.7142498490023 293.9484664703201
1514 0.005 7.57 1 594.4842236051811 514.0230556552416 514.2333272948022 753.7781708302227 815.1735121797575 854.5858948953357 524.4833068985203 340.7796072388625 693.7244931685946 293.9484682619629
1515 0.005 7.575 1 594.5125488733895 514.0731514449611 514.2834533122957 753.7827645514195 815.1736828928763 854.5859392866906 524.527528478468 340.8097011503694 693.734727154946 293.9484700337965
1516 0.005 7.58 1 594.5408451088725 514.1231940456685 514.3335260602909 753.7873537478753 815.1738533248707 854.5859831137402 524.571704418353 340.8397768416891 693.7449504102665 293.9484718151419
1517 0.005 7.585 1 594.5691115579842 514.1731834601887 514.3835455813835 753.7919390615741 815.1740235712426 854.5860270970561 524.6158344765346 340.8698338832377 693.75516557783 293.9484735758197
1518 0.005 7.59 1 594.5973482108378 514.2231197591284 514.4335119358568 753.7965195877566 815.1741935292405 854.5860712318528 524.6599188568933 340.8998724007884 693.7653722283594 293.9484753477312
1519 0.005 7.595 1 594.6255552257331 514.2730030222339 514.4834251986375 753.8010968065471 815.1743633721417 854.5861153649925 524.703957947923 340.9298925566485 693.7755691748885 293.9484771020864
1520 0.005 7.600000000000001 1 594.6537325098066 514.3228332914781 514.5332854253807 753.8056691699906 815.1745330293464 854.586158941118 524.7479511620444 340.9598941932345 693.7857558807376 293.9484788668636
1521 0.005 7.605 1 594.6818803168964 514.3726106314957 514.5830926803512 753.8102384306374 815.1747026948636 854.5862029497118 524.7918990508974 340.9898773493776 693.7959332201409 293.948480613088
1522 0.005 7.61 1 594.7100019894634 514.4223351071851 514.632847013848 753.8148020445705 815.1748718686139 854.5862468567839 524.8358015448422 341.0198426737168 693.806099538851 293.9484823738213
1523 0.005 7.615 1 594.7380935931859 514.4720067609474 514.6825484949661 753.819363224235 815.1750414979756 854.586290856347 524.8796589962321 341.0497890259339 693.8162568863024 293.9484841175894
1524 0.005 7.62 1 594.7661550469776 514.5216256826952 514.7321971917372 753.8239198146244 815.175210386048 854.5863341826812 524.9234711143499 341.079716819391 693.8264036393329 293.9484858722244
1525 0.005 7.625 1 594.7941870398394 514.5711919283189 514.781793166924 753.8284732212333 815.175379588125 854.5863778706994 524.9672378854035 341.1096262463643 693.8365418469317 293.9484876083636
1526 0.005 7.63 1 594.8221886347233 514.6207054226339 514.8313364238645 753.833024209409 815.1755503741715 854.5864220720606 525.0109581321207 341.1395171918429 693.8466702008952 293.9484893576176
1527 0.005 7.635 1 594.8501611144428 514.670166340987 514.8808270538088 753.8375713141268 815.1757197797858 854.586466006661 525.0546333782894 341.1693897602823 693.8567893834327 293.9484910920014
1528 0.005 7.640000000000001 1 594.8781051247729 514.7195747536989 514.9302651253388 753.8421138768985 815.1758891996785 854.5865096322389 525.0982636847399 341.1992439600101 693.8668998020518 293.9484928411459
1529 0.005 7.645 1 594.9060168612416 514.7689307271525 514.9796506973246 753.8466491767887 815.1760570148434 854.5865528850051 525.1418483537415 341.2290799145173 693.8769972651471 293.9484945765761
1530 0.005 7.65 1 594.9339003650406 514.8182343284993 515.0289838453665 753.8511820359319 815.1762250207727 854.5865964522283 525.1853884131659 341.2588975036508 693.8870863591528 293.9484962998229
1531 0.005 7.655 1 594.9617549096282 514.8674856185828 515.0782646335714 753.8557103319605 815.1763930820914 854.5866395403549 525.2288836513616 341.2886967400282 693.897165334192 293.9484980337386
1532 0.005 7.66 1 594.9895809136694 514.9166846642684 515.1274931266898 753.8602357426809 815.1765610562363 854.5866827579681 525.2723341282727 341.3184775966788 693.9072361122346 293.9484997532361
1533 0.005 7.665 1 595.0173762875327 514.9658315558529 515.1766694015221 753.8647568091877 815.1767287490361 854.586726071536 525.3157518277419 341.3482400459361 693.9172975197303 293.9485014857603
1534 0.005 7.67 1 595.0451413014932 515.0149262278489 515.2257934697373 753.8692735728478 815.1768964071517 854.5867694344993 525.3591168974677 341.3779834251254 693.9273490785189 293.9485032086752
1535 0.005 7.675 1 595.0728785781879 515.0639688288427 515.2748654151111 753.8737871416645 815.1770641436652 854.5868127736946 525.4024355623264 341.4077085724671 693.9373916336001 293.9485049180586
1536 0.005 7.68 1 595.1005787723861 515.1129594077607 515.3238852903713 753.8782957831781 815.1772314147995 854.5868559130415 525.4457079037478 341.4374155194071 693.9474236285961 293.9485066443925
1537 0.005 7.685 1 595.1282531946547 515.1618981064727 515.3728531996148 753.8828015571206 815.177398807547 854.5868990187297 525.4889361457384 341.4671009003734 693.9574465992782 293.9485083566626
1538 0.005 7.69 1 595.1559009551921 515.2107848137872 515.4217691418712 753.8873029219585 815.1775660008884 854.5869417950479 525.5321177823469 341.4967693008571 693.9674604852605 293.948510086409
1539 0.005 7.695 1 595.1835216549237 515.2596197076005 515.4706332041093 753.8917998898427 815.1777329705312 854.5869848108637 525.5752550687757 341.526419874339 693.9774643142249 293.9485118006048
1540 0.005 7.7 1 595.2111148470127 515.3084028463968 515.5194454605662 753.8962937906906 815.1778998093475 854.5870275452326 525.6183479449323 341.5560525879329 693.987459133699 293.9485134997182
1541 0.005 7.705 1 595.2386811102261 515.3571343088761 515.5682059781138 753.9007831962259 815.1780664214566 854.5870701458961 525.6613986769147 341.5856673803023 693.9974433913815 293.9485152133031
1542 0.005 7.71 1 595.2662191032202 515.4058141314531 515.6169148152602 753.9052693857963 815.1782329730488 854.5871130739235 525.7044039600546 341.6152601944196 694.0074189523909 293.9485169093509
1543 0.005 7.715 1 595.2937293421462 515.4544424075546 515.6655720431315 753.909751970629 815.1783997841411 854.5871557697027 525.7473648119119 341.6448356199037 694.0173856453869 293.9485186193205
1544 0.005 7.72 1 595.3212110822873 515.5030192141555 515.714177738019 753.9142295512505 815.1785660903161 854.587198493055 525.790281556388 341.6743938954388 694.0273418809511 293.9485203159103
1545 0.005 7.725000000000001 1 595.3486644499989 515.55154462413 515.7627319686109 753.9187041255957 815.1787323096974 854.5872413362531 525.8331544046108 341.7039343594683 694.0372887996087 293.9485219975821
1546 0.005 7.73 1 595.3760890608786 515.6000186769757 515.8112347964435 753.9231737147718 815.1788981032616 854.5872837275871 525.8759828703036 341.7334568257498 694.0472254609062 293.9485236903918
1547 0.005 7.735 1 595.4034850030806 515.6484414165888 515.8596862740488 753.927640437156 815.1790640797727 854.5873263203591 525.9187669982962 341.762961198994 694.0571528630917 293.9485253684899
1548 0.005 7.74 1 595.4308528313154 515.6968129200053 515.9080864670238 753.9321034377119 815.1792300567322 854.5873685366439 525.9615066988732 341.7924477317247 694.0670719321362 293.9485270620109
1549 0.005 7.745 1 595.4581922749035 515.7451332499862 515.9564354390363 753.9365616646681 815.1793959570748 854.5874111768327 526.0042025074561 341.8219158896414 694.0769804814995 293.9485287434286
1550 0.005 7.75 1 595.4855031275698 515.7934024746047 516.0047332543244 753.941016606405 815.1795615562463 854.5874538408347 526.0468547309076 341.8513657903392 694.0868797300367 293.9485304133902
1551 0.005 7.755 1 595.5127851924864 515.8416206131468 516.0529799587034 753.9454669332258 815.1797269204008 854.5874963437541 526.0894623411154 341.8807978808338 694.0967687887104 293.9485320950632
1552 0.005 7.76 1 595.5400388817446 515.8897877611847 516.1011756200629 753.9499140778131 815.179892293786 854.5875383232977 526.1320264733482 341.9102113023674 694.1066491188965 293.9485337621937
1553 0.005 7.765000000000001 1 595.5672649478291 515.9379039838493 516.1493203079449 753.9543576862172 815.1800578544902 854.5875805059687 526.1745470735611 341.9396062541371 694.116520760876 293.9485354441052
1554 0.005 7.77 1 595.5944625392816 515.9859693424172 516.1974140806226 753.9587968833846 815.180223173997 854.5876231470281 526.2170239133623 341.9689828154337 694.1263819980226 293.9485371151977
1555 0.005 7.775 1 595.6216256579183 516.033983974974 516.2454570313076 753.9632301671237 815.180386842717 854.5876649899363 526.2594553078618 341.9983411838467 694.1362307796462 293.9485387739564
1556 0.005 7.78 1 595.648762388312 516.0819479418521 516.2934492382495 753.9676602668214 815.1805510377344 854.5877066215123 526.3018451736393 342.0276809745374 694.1460709285417 293.948540448837
1557 0.005 7.785 1 595.675877827375 516.1298612379284 516.3413907460885 753.9720882377932 815.1807157040697 854.5877487035268 526.3441929767205 342.0570026536021 694.1559045911023 293.9485421086242
1558 0.005 7.79 1 595.7029647872404 516.1777239643654 516.3892816292565 753.9765150275257 815.1808809072551 854.5877910584173 526.3864941239458 342.0863058882332 694.1657296778598 293.9485437828394
1559 0.005 7.795 1 595.7300227484551 516.225536088357 516.4371219098663 753.9809354588692 815.1810454293128 854.5878331519671 526.42875097889 342.1155905688879 694.1755441473083 293.9485454440896
1560 0.005 7.8 1 595.7570528563806 516.2732977307699 516.4849116577673 753.9853521336023 815.1812097065535 854.5878753070211 526.4709651388432 342.1448570763455 694.1853495080582 293.948547094759
1561 0.005 7.805000000000001 1 595.784073961898 516.3210090616182 516.5326509988466 753.9897617925728 815.1813725225346 854.58791674031 526.5131374354755 342.1741052754231 694.1951457170824 293.9485487613962
1562 0.005 7.81 1 595.8110599894554 516.368670074506 516.5803399669802 753.994169239819 815.1815359599051 854.5879583128615 526.555267314146 342.2033373241392 694.20493222348 293.948550414008
1563 0.005 7.815 1 595.8380140431551 516.4162808170582 516.6279786188892 753.9985732292059 815.1816997315261 854.5880000740736 526.597354332494 342.2325496855249 694.2147091228047 293.9485520816785
1564 0.005 7.82 1 595.8649371725935 516.463841341569 516.6755670100036 754.0029728176538 815.1818632479927 854.5880416951462 526.6393981787404 342.2617437737771 694.2244757367841 293.9485537374317
1565 0.005 7.825 1 595.8918315994039 516.5113517137261 516.7231052112754 754.00736683301 815.1820256854618 854.5880832176912 526.681403114987 342.2909176723821 694.234232405076 293.9485553824993
1566 0.005 7.83 1 595.9186960181385 516.5588119772465 516.7705932622706 754.0117576591402 815.1821884633464 854.5881248605803 526.7233629923992 342.3200740684042 694.2439790826395 293.9485570420853
1567 0.005 7.835 1 595.9455314398149 516.6062221971703 516.818031227297 754.0161460741684 815.1823516594204 854.5881665944453 526.7652789838639 342.3492124500125 694.253717315876 293.9485586898963
1568 0.005 7.84 1 595.972338936548 516.6535824836753 516.8654191890545 754.0205321011013 815.182515182052 854.5882080514892 526.8071525836784 342.3783330509044 694.2634472776076 293.948560349403
1569 0.005 7.845 1 595.9991196534353 516.7008928410995 516.9127571927222 754.0249108767648 815.1826764964154 854.5882489539764 526.8489834999398 342.4074353354237 694.2731679716713 293.9485619914193
1570 0.005 7.850000000000001 1 596.0258653861481 516.7481533080752 516.9600452658051 754.0292788651039 815.1828343228924 854.5882885289028 526.8907661891841 342.4365198965009 694.282872921174 293.9485636205127
1571 0.005 7.855 1 596.0525872796931 516.7953641211088 517.0072835616331 754.0336488987958 815.1829956013545 854.588329354434 526.9325105511667 342.4655861537213 694.2925721834799 293.948565261884
1572 0.005 7.86 1 596.079284976798 516.8425252226683 517.0544721064505 754.0380164382187 815.1831575765248 854.5883707536568 526.9742135905936 342.4946337733238 694.3022627885789 293.9485668943581
1573 0.005 7.865 1 596.1059542701328 516.8896366730678 517.1016109595182 754.0423820165579 815.1833201837188 854.5884122297711 527.015873438557 342.523663074668 694.3119458263301 293.9485685451285
1574 0.005 7.87 1 596.1325951052326 516.9366985286334 517.148700179207 754.0467435693494 815.1834828463871 854.5884535989325 527.057490145284 342.5526740886975 694.3216190544692 293.948570190966
1575 0.005 7.875 1 596.1592083506398 516.9837109580502 517.195739871923 754.0511029016654 815.1836454660468 854.5884947636423 527.0990658740478 342.5816669777821 694.331283889493 293.9485718285472
1576 0.005 7.88 1 596.1857929280492 517.0306738642709 517.2427300468722 754.0554567597354 815.1838071943802 854.5885358451576 527.1405971297327 342.6106417514289 694.3409387817228 293.9485734905826
1577 0.005 7.885 1 596.2123501436284 517.077587353447 517.2896707662702 754.0598068032399 815.1839685793133 854.5885768420053 527.1820837703408 342.6395981654248 694.3505845659455 293.9485751498571
1578 0.005 7.890000000000001 1 596.2388803375032 517.1244514919401 517.336562093066 754.0641542165949 815.1841305750207 854.5886178866601 527.2235292767441 342.6685362438726 694.3602224244071 293.9485768268416
1579 0.005 7.895 1 596.2653827532023 517.1712663429602 517.3834040869716 754.0684962543411 815.1842918512025 854.5886587217268 527.2649329683927 342.6974560775291 694.3698501904566 293.9485784946178
1580 0.005 7.9 1 596.2918493024999 517.218031965001 517.4301967869167 754.0728508205609 815.1844580733459 854.5887009309713 527.3063053388678 342.7263576623761 694.3794704939263 293.9485801504989
1581 0.005 7.905 1 596.318291809917 517.2647484151802 517.4769402770601 754.0771941856142 815.184621063953 854.5887422071331 527.3476303723498 342.7552411267073 694.3890816131861 293.9485818161889
1582 0.005 7.91 1 596.3447089514924 517.3114157589471 517.5236346178343 754.0815314365586 815.1847830107839 854.5887827174024 527.3889112967611 342.7841062994228 694.3986842077444 293.9485834628043
1583 0.005 7.915 1 596.3711008856978 517.3580340850974 517.5702798828599 754.0858629651317 815.1849442852599 854.5888228128855 527.4301493200915 342.8129532555292 694.4082781455755 293.9485851193866
1584 0.005 7.92 1 596.3974659244523 517.4046033888009 517.6168761073759 754.0901881322578 815.1851050254309 854.5888641180608 527.4713435415118 342.8417819967997 694.4178616702274 293.9485867569471
1585 0.005 7.925 1 596.4238043136528 517.4511237591424 517.6634233567383 754.0945097654758 815.1852658307225 854.588905147713 527.5124951707849 342.8705925360721 694.4274358396082 293.9485883714626
1586 0.005 7.930000000000001 1 596.4501155679012 517.4975952539658 517.7099216868172 754.0988264183391 815.1854263952399 854.5889457125411 527.5536043822271 342.899384847354 694.4369996609302 293.9485899920014
1587 0.005 7.935 1 596.4764003998712 517.5440178569888 517.7563711215084 754.1031455920304 815.185589339159 854.5889872777074 527.5946701055491 342.9281590549038 694.4465607639391 293.948591589438
1588 0.005 7.94 1 596.5026581277148 517.5903916043716 517.8027717014468 754.1074584014202 815.1857510906359 854.5890282469035 527.6356928886847 342.9569148213125 694.4561116731406 293.9485931900545
1589 0.005 7.945 1 596.528890344939 517.6367166224836 517.8491235063177 754.1117655778942 815.1859121785731 854.5890692651047 527.6766746404102 342.9856523800318 694.4656511090233 293.9485947717944
1590 0.005 7.95 1 596.5550949550101 517.682992982508 517.8954266018264 754.1160690793852 815.1860729311007 854.5891099899727 527.717614569676 343.0143717653914 694.4751806722446 293.9485963365649
1591 0.005 7.955 1 596.5812725856846 517.7292207449115 517.9416810489794 754.1203681681238 815.1862331449493 854.5891500500123 527.758512695368 343.0430729128403 694.4847010322607 293.9485979124505
1592 0.005 7.96 1 596.6074224671347 517.7753999589955 517.9878869031179 754.1246624480901 815.1863932363774 854.5891906712665 527.7993688445302 343.0717559433414 694.4942106708772 293.94859946959
1593 0.005 7.965 1 596.6335444308182 517.8215306881885 518.0340442262273 754.1289534803572 815.1865529548919 854.5892315032337 527.8401829904836 343.1004207706428 694.503711227209 293.9486010067502
1594 0.005 7.97 1 596.6596392907438 517.8676130034167 518.0801530799472 754.1332408011045 815.1867128945112 854.5892717222603 527.8809557466965 343.1290676142279 694.5132032640931 293.9486025569998
1595 0.005 7.975000000000001 1 596.6857068254803 517.9136469574286 518.126213528559 754.137523112543 815.1868720418685 854.5893119361631 527.9216885291477 343.1576962105705 694.5226848045994 293.9486040948287
1596 0.005 7.98 1 596.7117477272832 517.959632708128 518.1722256707399 754.141802762604 815.187031321151 854.5893522603235 527.9623806335545 343.186309939801 694.532157659302 293.9486056213719
1597 0.005 7.985 1 596.7377619096554 518.0055702376405 518.2181895509995 754.146078849992 815.1871908883443 854.5893925012566 528.0030306824917 343.214903980209 694.5416224414618 293.9486071587829
1598 0.005 7.99 1 596.7637489859002 518.051459600002 518.2641052210182 754.1503505404908 815.1873499962362 854.5894329954524 528.0436388492708 343.2434791793114 694.5510769528738 293.9486086808539
1599 0.005 7.995 1 596.7897093123802 518.0973007883174 518.3099727109866 754.1546189392935 815.1875090183642 854.5894728895771 528.0842045862873 343.272035583395 694.5605229195096 293.9486101855829
1600 0.005 8 1 596.8156417379791 518.1430938838298 518.3557920719267 754.1588822281145 815.1876676184075 854.5895129833278 528.1247299419601 343.3005736846695 694.5699595389525 293.948611700531
1601 0.005 8.005000000000001 1 596.8415475860928 518.1888389739263 518.4015633781289 754.1631414590238 815.1878261015204 854.5895530454313 528.1652132407204 343.3290935129871 694.5793865846414 293.9486132024472
1602 0.005 8.01 1 596.8674267801385 518.234536207105 518.4472867314732 754.167398524116 815.1879846043045 854.5895931259805 528.2056563089326 343.3575934990358 694.5888050187193 293.9486146915095
1603 0.005 8.015000000000001 1 596.8932790129917 518.2801855521409 518.4929621641853 754.1716506601833 815.1881424916182 854.5896323946699 528.2460569605762 343.386076991433 694.5982140960157 293.9486161926277
1604 0.005 8.02 1 596.919105763253 518.325786957347 518.5385896847794 754.1758958318484 815.18829975156 854.5896723200568 528.286411688678 343.4145419034045 694.6076139599754 293.9486176838084
1605 0.005 8.025 1 596.9449056357309 518.3713405812063 518.5841693725507 754.1801397741383 815.1884577419239 854.5897124165401 528.3267271589267 343.4429888803691 694.617005214669 293.9486191638131
1606 0.005 8.029999999999999 1 596.9706775485794 518.4168465679187 518.6297013301684 754.1843834057881 815.1886172592657 854.5897527708069 528.3670008893534 343.4714176115053 694.6263891653921 293.9486206599182
1607 0.005 8.035 1 596.9964232552444 518.4623049069629 518.6751855984851 754.1886223084609 815.1887758246576 854.5897924984881 528.4072350347525 343.4998283594516 694.6357632596666 293.9486221440704
1608 0.005 8.040000000000001 1 597.0221428631407 518.5077156567568 518.7206222334293 754.1928581724272 815.1889340748435 854.5898321339229 528.4474289943703 343.5282202640887 694.6451287118247 293.9486236195683
1609 0.005 8.045 1 597.0478366523442 518.5530788753157 518.7660112948719 754.197090454851 815.1890921602022 854.5898717343393 528.4875825873843 343.5565945164948 694.6544858134662 293.9486251116979
1610 0.005 8.050000000000001 1 597.0735038818414 518.598394620917 518.8113528378001 754.2013180462579 815.1892496681463 854.5899112757156 528.5276953996299 343.5849508839761 694.6638331504214 293.9486265969249
1611 0.005 8.055 1 597.0991449111463 518.6436629354355 518.8566469167037 754.2055423079011 815.1894070999955 854.5899510841651 528.5677673680923 343.6132891552388 694.6731719171388 293.9486280720273
1612 0.005 8.06 1 597.124760187456 518.6888838994412 518.9018935931759 754.2097632341099 815.189564724574 854.5899903831209 528.6077989001351 343.6416053625774 694.6825020608906 293.9486295624569
1613 0.005 8.065 1 597.1503490063216 518.7340575493806 518.9470929218181 754.2139794022785 815.1897218604785 854.5900300586551 528.6477894198292 343.6699047368757 694.6918226640774 293.9486310423216
1614 0.005 8.07 1 597.1759115781492 518.7791839449395 518.9922449542971 754.2181925987967 815.1898789302925 854.5900694755167 528.687739255721 343.6981867000555 694.7011344398891 293.9486325123107
1615 0.005 8.074999999999999 1 597.2014480891557 518.8242631532399 519.0373497567643 754.22240256473 815.1900362533005 854.5901089670245 528.7276470486966 343.7264506053315 694.710438184424 293.948633998185
1616 0.005 8.08 1 597.2269582251245 518.8692952292099 519.082407382592 754.2266075643762 815.1901931887954 854.5901484662612 528.7675149372674 343.754696982796 694.7197316286039 293.9486354743731
1617 0.005 8.085000000000001 1 597.2524418870707 518.9142801812053 519.1274178664944 754.2308094597695 815.1903497447955 854.590187946947 528.8073418249807 343.7829257202442 694.729016710305 293.9486369395048
1618 0.005 8.09 1 597.2778994200964 518.9592180957936 519.172381275378 754.2350079402819 815.1905066006502 854.5902272375693 528.8471284292747 343.8111370999638 694.7382934077144 293.9486384247337
1619 0.005 8.095000000000001 1 597.3033307456529 519.004109034625 519.217297664286 754.2392020135998 815.1906628221977 854.5902663625134 528.8868746363056 343.8393302591272 694.7475600850674 293.9486398964527
1620 0.005 8.1 1 597.328735998932 519.0489530875304 519.2621671058713 754.2433929985946 815.1908192259157 854.5903054462023 528.9265810166941 343.8675050420016 694.7568185902188 293.9486413549966
1621 0.005 8.105 1 597.3541155656055 519.0937502895171 519.3069896532903 754.2475807189961 815.1909756193903 854.5903442703349 528.9662470685734 343.8956618736863 694.7660689168146 293.9486428282753
1622 0.005 8.109999999999999 1 597.3794686512578 519.1385006940249 519.3517653612594 754.2517638818676 815.1911316629729 854.5903832288194 529.0058726820542 343.923800672752 694.7753093435863 293.9486442916393
1623 0.005 8.115 1 597.4047959005683 519.1832044100889 519.3964943070634 754.2559441000756 815.1912876127537 854.5904224375419 529.04545885921 343.9519214119065 694.7845412917372 293.9486457448701
1624 0.005 8.120000000000001 1 597.4300972980911 519.2278614166838 519.4411765300673 754.2601246157506 815.1914444265617 854.5904616079112 529.0849781924294 343.9800239397914 694.7937655333293 293.9486472123167
1625 0.005 8.125 1 597.4553724225738 519.2724717371846 519.4858120572305 754.2642985055762 815.1916001642087 854.5905005714325 529.1244706998654 344.008108755995 694.8029804561861 293.9486486711987
1626 0.005 8.130000000000001 1 597.480624308016 519.3170354526503 519.5304009432765 754.2684686781223 815.1917556010945 854.5905393367326 529.1639275990126 344.0361752533368 694.8121870758966 293.9486501194261
1627 0.005 8.135 1 597.505849315053 519.3615525498465 519.5749432186228 754.2726351134639 815.1919111429395 854.5905781277188 529.2033461097573 344.064223489365 694.8213851229908 293.9486515842231
1628 0.005 8.140000000000001 1 597.5310478981676 519.406023161585 519.6194389584392 754.2767964262694 815.1920662996042 854.5906170437891 529.2427265975369 344.0922538458909 694.8305731944497 293.948653034456
1629 0.005 8.145 1 597.5562202332897 519.4504473500053 519.6638882238832 754.2809545172673 815.1922213178563 854.5906556933156 529.2820683507441 344.1202663053843 694.8397527091645 293.9486544696869
1630 0.005 8.15 1 597.5813667386386 519.4948251731474 519.7082910774935 754.2851095389086 815.1923765077656 854.5906944294479 529.3213709257764 344.1482607815136 694.8489237530181 293.9486559122274
1631 0.005 8.154999999999999 1 597.6064872490851 519.5391566864355 519.7526475729746 754.2892597077316 815.1925313314993 854.5907334358592 529.3606338710924 344.1762384240008 694.8580853222018 293.948657338452
1632 0.005 8.16 1 597.6315815622672 519.5834419492267 519.7969577703245 754.293406845563 815.1926859962944 854.5907720512004 529.3998573448175 344.2041983449033 694.8672382888509 293.9486587511338
1633 0.005 8.165000000000001 1 597.6566503391662 519.6276810028138 519.8412217234219 754.2975508575735 815.1928408131145 854.590810733542 529.439040977408 344.2321398691383 694.8763831986154 293.9486601703154
1634 0.005 8.17 1 597.6816929661735 519.6718739134977 519.8854394863047 754.3016902588885 815.1929953054487 854.590849342432 529.4781848076523 344.2600633258169 694.8855184558937 293.9486615713311
1635 0.005 8.175000000000001 1 597.7067099826351 519.7160207408709 519.9296111221593 754.3058268252795 815.1931497137565 854.5908877703007 529.5172890178268 344.2879686909847 694.8946454331377 293.9486629547359
1636 0.005 8.18 1 597.7317008760328 519.7601214602772 519.9737366520682 754.3099658484759 815.1933080825858 854.5909279731336 529.5563526621189 344.315855908494 694.9037650414938 293.9486643460841
1637 0.005 8.185 1 597.7566665103791 519.8041761939303 520.0178161472949 754.3140983160641 815.1934640555604 854.5909671010292 529.5953768803078 344.3437251083953 694.9128753820563 293.948665721271
1638 0.005 8.19 1 597.7816068730464 519.8481850010444 520.0618496687183 754.3182265157562 815.193619134186 854.5910056311552 529.6343617882701 344.3715762847957 694.9219771127027 293.9486670797165
1639 0.005 8.195 1 597.8065220451301 519.8921479396578 520.1058372746933 754.3223502961321 815.1937735045894 854.5910440423847 529.6733072538964 344.3994093882447 694.9310705548555 293.9486684505366
1640 0.005 8.199999999999999 1 597.8314127670579 519.9360651043384 520.1497790368931 754.3264670958458 815.1939256329737 854.5910814638612 529.7122130003955 344.4272244223702 694.9401535182232 293.9486698070194
1641 0.005 8.205 1 597.8562775828109 519.9799365169896 520.1936750055577 754.3305808432564 815.1940784627594 854.5911195080961 529.7510795248663 344.4550214787475 694.9492281275808 293.9486711447786
1642 0.005 8.210000000000001 1 597.8811139542653 520.0237622148964 520.2375252206793 754.3346895825787 815.1942311934605 854.5911577874022 529.7899053827781 344.4828005288257 694.9582932893285 293.948672497451
1643 0.005 8.215 1 597.9059248413105 520.0675422660106 520.2813297435143 754.3387934428905 815.1943835200898 854.5911959010972 529.8286927244424 344.5105616039906 694.9673493836031 293.9486738402833
1644 0.005 8.220000000000001 1 597.9307094727945 520.1112767248597 520.3250886354259 754.3428957461296 815.1945365146044 854.591234085931 529.8674415371856 344.5383046871602 694.976397618794 293.9486751756013
1645 0.005 8.225 1 597.9554696098515 520.1549656530232 520.3688019533757 754.3469955845648 815.1946899600923 854.5912720956004 529.9061509247837 344.5660297577164 694.9854382230247 293.9486765216504
1646 0.005 8.23 1 597.9802045980065 520.1986091060371 520.4124697520604 754.35109140168 815.1948431353245 854.5913107308344 529.9448207005893 344.5937370312676 694.9944692642036 293.9486778571351
1647 0.005 8.234999999999999 1 598.0049152180354 520.2422072572273 520.4560921404064 754.3551848603773 815.1949962426909 854.5913489245293 529.9834530779423 344.6214262965097 695.0034924613725 293.9486791802204
1648 0.005 8.24 1 598.0296011232736 520.2857600701118 520.4996691526272 754.359275008438 815.1951495102578 854.591387054264 530.0220460714849 344.6490975854627 695.0125077439078 293.9486805185517
1649 0.005 8.245000000000001 1 598.0542615238218 520.3292676264305 520.5432008550947 754.363360999479 815.1953021792261 854.5914247262335 530.0606003395145 344.6767510836305 695.0215136711109 293.9486818495237
1650 0.005 8.25 1 598.0788967208273 520.3727299562858 520.5866872920411 754.3674438636571 815.1954547965939 854.5914627098763 530.0991153984073 344.704386576296 695.0305113868574 293.9486831711139
1651 0.005 8.255000000000001 1 598.1035066275513 520.4161470307992 520.6301284832136 754.3715230719956 815.1956073600915 854.5915004722145 530.1375902022079 344.7320040301227 695.0395005345515 293.9486845084988
1652 0.005 8.26 1 598.1280925251434 520.4595190739249 520.6735245424562 754.375597916298 815.1957595416267 854.5915384337651 530.1760280893782 344.7596037928732 695.0484809126765 293.9486858375354
1653 0.005 8.265000000000001 1 598.1526531443448 520.5028460704636 520.7168755148672 754.3796698166557 815.1959114438349 854.5915760222828 530.2144268878196 344.7871864409701 695.0574527059007 293.9486871579921
1654 0.005 8.27 1 598.177188886856 520.546128070905 520.7601814494443 754.3837384069656 815.196063520639 854.5916135099917 530.2527867766031 344.8147504010381 695.0664165434948 293.9486884959602
1655 0.005 8.275 1 598.2016997686486 520.5893650661025 520.8034423498179 754.3878029650502 815.1962155373202 854.5916512782982 530.2911078662822 344.842296556155 695.0753644910257 293.948689824549
1656 0.005 8.279999999999999 1 598.2261859175725 520.6325571629541 520.8466583126761 754.3918647095148 815.1963675179747 854.5916892501474 530.3293900370969 344.8698247395482 695.0843068775655 293.948691144781
1657 0.005 8.285 1 598.2506472950838 520.6757044010209 520.8898293867169 754.3959231406575 815.1965194437176 854.591726697744 530.3676331775483 344.897334980287 695.0932428072518 293.9486924828976
1658 0.005 8.290000000000001 1 598.2750832149419 520.718806842797 520.9329556268823 754.3999770411768 815.1966710267405 854.591764341463 530.4058374981889 344.9248273106035 695.102170948272 293.948693814684
1659 0.005 8.295 1 598.2994925765148 520.7618645913674 520.9760371073058 754.4040270605618 815.1968220839798 854.5918017202545 530.4440028167434 344.9523017026404 695.1110908087446 293.9486951369169
1660 0.005 8.300000000000001 1 598.3238774009989 520.8048776550396 521.0190738702299 754.4080742032802 815.1969732976604 854.5918392359707 530.482129670454 344.9797583567608 695.1200029574951 293.9486964763031
1661 0.005 8.305 1 598.3482372112505 520.8478460972974 521.0620659711459 754.4121171857925 815.1971243074962 854.591876551147 530.5202181525199 345.0071970307116 695.128906344238 293.9486978045766
1662 0.005 8.31 1 598.372572599527 520.8907699892093 521.1050134717477 754.4161581712511 815.1972758232149 854.5919145003389 530.5582691813294 345.0346178305427 695.1378019457278 293.9486991240242
1663 0.005 8.315 1 598.3968827549307 520.9336494299664 521.1479164515824 754.4201957557535 815.1974271510595 854.5919516351106 530.5962806497733 345.0620206448783 695.1466899180318 293.9487004588373
1664 0.005 8.32 1 598.4211681975282 520.9764844158457 521.1907749446169 754.424228640306 815.1975778130002 854.5919888897624 530.6342539970419 345.0894056347952 695.1555682271054 293.948701785905
1665 0.005 8.324999999999999 1 598.445430266215 521.0192750375351 521.2335890198118 754.4282604720348 815.1977297579815 854.5920267042626 530.6721899525483 345.1167726852114 695.1644405433797 293.9487031017326
1666 0.005 8.33 1 598.469667628462 521.0620213177737 521.2763587231001 754.4322881492551 815.1978810374227 854.5920642161828 530.7100874418367 345.1441219123369 695.1733043770199 293.9487044328669
1667 0.005 8.335000000000001 1 598.4938808149836 521.1047233123005 521.3190841026882 754.4363109536357 815.1980314624252 854.5921014016993 530.7479471505163 345.1714533127017 695.1821585203512 293.948705752741
1668 0.005 8.34 1 598.5180689560501 521.1473810720768 521.3617652122239 754.440330366594 815.1981816666072 854.5921384572688 530.7857683635805 345.1987660107375 695.1910042915141 293.9487070646884
1669 0.005 8.345000000000001 1 598.5422322412501 521.1899946069022 521.404402084815 754.4443461684253 815.1983318768265 854.5921753885893 530.8235505726602 345.2260612847585 695.1998416893443 293.9487083938436
1670 0.005 8.35 1 598.5663711725389 521.232563970073 521.4469947608411 754.4483607824025 815.1984827068145 854.5922127042048 530.8612944453971 345.2533389052022 695.2086816036312 293.9487097127721
1671 0.005 8.355 1 598.5904824399952 521.2750892884363 521.4895433264546 754.4523692564632 815.1986323565225 854.5922499912815 530.8989999202806 345.2805988173463 695.2175075459679 293.9487110267415
1672 0.005 8.359999999999999 1 598.6145701159878 521.3175705636756 521.5320478209522 754.4563743527675 815.1987820877629 854.5922868063819 530.9366673586384 345.3078409573117 695.226322570512 293.9487123608928
1673 0.005 8.365 1 598.638633548092 521.3600078631629 521.5745082994357 754.4603746690756 815.1989316432431 854.5923242354362 530.9742968934164 345.3350653662051 695.235126821125 293.9487136932815
1674 0.005 8.370000000000001 1 598.6626725366596 521.4024012290948 521.6169248112153 754.4643726320222 815.1990812040017 854.592361270821 531.0118885056002 345.3622719416682 695.2439219023092 293.9487150171857
1675 0.005 8.375 1 598.6866874027916 521.4447507062579 521.6592974025584 754.4683672095709 815.1992309735734 854.5923982325698 531.0494421946545 345.38946060645 695.2527086445173 293.9487163594467
1676 0.005 8.380000000000001 1 598.7106775172524 521.4870563550752 521.7016261287523 754.4723576096676 815.1993801145205 854.5924352399396 531.0869579318337 345.4166315794944 695.26148626265 293.9487176971296
1677 0.005 8.385 1 598.7346433264105 521.5293182160917 521.7439110363309 754.4763450121418 815.1995293480803 854.5924721330854 531.124435736139 345.4437851931958 695.270255200841 293.94871902669
1678 0.005 8.390000000000001 1 598.7585852815839 521.571536362751 521.7861521868866 754.4803296060915 815.1996788678396 854.5925090426765 531.1618761398713 345.4709207628833 695.2790167980577 293.9487203739349
1679 0.005 8.395 1 598.7825026083593 521.6137108332622 521.8283496252283 754.484309511348 815.1998278659778 854.5925454252105 531.1992785605413 345.4980385475343 695.2877692801089 293.948721711415
1680 0.005 8.4 1 598.8063965611531 521.6558416415083 521.8705033863604 754.4882863159371 815.1999765392198 854.5925820652853 531.2366429871917 345.5251388229676 695.2965135135067 293.9487230426329
1681 0.005 8.404999999999999 1 598.8302660890005 521.6979288698803 521.9126135295236 754.492260025968 815.2001254065299 854.5926189336247 531.2739696370297 345.5522214065594 695.305250179852 293.9487243931031
1682 0.005 8.41 1 598.8541108376173 521.7399725803571 521.9546801110603 754.4962295830269 815.200273960108 854.5926554519195 531.3112587239673 345.5792859187568 695.3139776356173 293.9487257340273
1683 0.005 8.415000000000001 1 598.8779316556623 521.7819728523808 521.9967031994646 754.5001963711508 815.2004225234951 854.5926920689734 531.3485107737546 345.6063326608585 695.3226971732764 293.9487270671177
1684 0.005 8.42 1 598.9017280688082 521.8239297290045 522.0386828446949 754.5041599842773 815.2005711044402 854.592728601467 531.3857254141017 345.6333618348593 695.3314090003181 293.9487284161347
1685 0.005 8.425000000000001 1 598.9254991331894 521.865843222585 522.0806190856073 754.5081189093549 815.200718919262 854.5927653260387 531.4229017222567 345.6603731381543 695.3401110327244 293.9487297600896
1686 0.005 8.43 1 598.9492460223875 521.9077133970482 522.1225119723857 754.5120749627023 815.200866984106 854.5928017968021 531.4600406610505 345.6873663835609 695.3488056567154 293.9487310938423
1687 0.005 8.435 1 598.972969396805 521.9495403110182 522.1643615604023 754.5160281258238 815.2010152391659 854.5928382501045 531.4971423658824 345.7143420368032 695.3574926460046 293.9487324429052
1688 0.005 8.44 1 598.9966685213622 521.9913240132986 522.2061679022841 754.5199767681804 815.201162976068 854.592874502395 531.5342065532758 345.7413000417069 695.3661705083517 293.9487337855784
1689 0.005 8.445 1 599.0203434159528 522.0330645537846 522.2479310438607 754.5239225900693 815.2013106230752 854.5929108649108 531.5712334049916 345.768240350069 695.3748406672139 293.9487351172702
1690 0.005 8.449999999999999 1 599.043997488537 522.07476200298 522.289651056241 754.5278656680281 815.2014570938112 854.5929468829611 531.608217832714 345.7951629191298 695.3835061168301 293.9487364630455
1691 0.005 8.455 1 599.0676265533327 522.1164163888374 522.3313279692153 754.531803344987 815.2016038756913 854.5929827912136 531.6451672623018 345.822067816364 695.3921609448734 293.9487378008021
1692 0.005 8.460000000000001 1 599.0912305116049 522.1580277535445 522.3729618343434 754.5357382581042 815.2017509809965 854.5930190520019 531.682080321204 345.8489550742507 695.400807139791 293.9487391290854
1693 0.005 8.465 1 599.1148102645433 522.1995961238025 522.4145526871356 754.5396704858978 815.2018984635671 854.5930556066651 531.7189564240679 345.8758247743012 695.4094453391208 293.9487404721758
1694 0.005 8.470000000000001 1 599.1383655261916 522.2411215753931 522.4561005839537 754.5435982654475 815.2020456016971 854.5930917841497 531.7557957907246 345.9026767427601 695.4180742213706 293.9487418065047
1695 0.005 8.475 1 599.1618967272412 522.2826041546423 522.497605576619 754.5475233748555 815.2021925779412 854.5931279061166 531.7925982673977 345.9295100801498 695.4266951457685 293.9487431333107
1696 0.005 8.48 1 599.1854040721938 522.3240439182412 522.539067716431 754.5514455749436 815.202339707094 854.5931640017617 531.8293639873476 345.9563259184594 695.4353083390881 293.9487444737273
1697 0.005 8.484999999999999 1 599.2088872260531 522.3654408890045 522.580487041814 754.555363413019 815.2024863339366 854.593199817408 531.866092364676 345.983124115712 695.4439128970108 293.9487458023224
1698 0.005 8.49 1 599.2323459544865 522.4067951405204 522.621863609933 754.559278239328 815.2026329304508 854.593235770304 531.9027837378316 346.0099049495273 695.4525092826939 293.9487471222451
1699 0.005 8.495000000000001 1 599.2557813507773 522.4481067249088 522.6631974720125 754.5631901422514 815.2027796205564 854.5932716202612 531.9394384160237 346.0366681878502 695.4610980391117 293.9487484560801
1700 0.005 8.5 1 599.2791929116893 522.4893756904966 522.7044886790779 754.5670978786176 815.2029258192786 854.5933074359957 531.9760562081784 346.0634138817667 695.4696778857131 293.9487497824288
1701 0.005 8.505000000000001 1 599.302580881481 522.5306020297958 522.7457372546189 754.5710039596972 815.2030727605888 854.5933434823055 532.0126388880362 346.0901420233131 695.4782502527873 293.9487510987193
1702 0.005 8.51 1 599.3259456645833 522.5717858446002 522.7869432660808 754.5749066184727 815.2032194705076 854.5933792938614 532.0491839183713 346.1168525544789 695.4868150063544 293.9487524291575
1703 0.005 8.515000000000001 1 599.3492879496923 522.6129272293151 522.8281067840744 754.5788045190579 815.2033652887886 854.5934149722303 532.085692550819 346.1435455177236 695.4953714350518 293.9487537497321
1704 0.005 8.52 1 599.3726061004735 522.6540262076038 522.8692278544686 754.5826991991894 815.2035111261296 854.5934507008236 532.1221640328787 346.1702213924109 695.5039196044246 293.9487550603352
1705 0.005 8.525 1 599.3959006285837 522.6950828141385 522.9103065229716 754.5865903590784 815.20365706133 854.5934865449798 532.1585985646951 346.1968796214559 695.51245991171 293.9487563837736
1706 0.005 8.529999999999999 1 599.4191711545197 522.7360970896673 522.9513428303047 754.5904774544396 815.2038024675087 854.5935222738586 532.1949959765467 346.223520126328 695.5209910417587 293.9487576995796
1707 0.005 8.535 1 599.4424175801478 522.7770690268702 522.9923368035174 754.5943615769157 815.203948085988 854.5935580230919 532.2313558680198 346.2501426945531 695.529514637524 293.9487590080444
1708 0.005 8.540000000000001 1 599.465641061615 522.8179988334 523.0332885518586 754.5982423981184 815.204093592821 854.5935936154392 532.2676808215936 346.27674766061 695.5380303126367 293.9487603343985
1709 0.005 8.545 1 599.4888435152243 522.8588865444406 523.0741981364254 754.602119113075 815.2042386105859 854.5936292225119 532.303970515253 346.3033349574629 695.5465377320971 293.9487616509078
1710 0.005 8.550000000000001 1 599.5120214934404 522.8997322029223 523.1150656129699 754.6059919284902 815.2043833275579 854.5936645421065 532.3402258833016 346.3299047016818 695.5550365972601 293.9487629597549
1711 0.005 8.555 1 599.5351754068301 522.9405358143134 523.1558910118702 754.6098623898436 815.2045282856228 854.5937000471112 532.3764433138301 346.3564568385327 695.5635279980999 293.9487642842531
1712 0.005 8.56 1 599.558305053843 522.9812974243819 523.1966743787731 754.6137285752062 815.2046728520261 854.5937354081469 532.4126235768108 346.3829913676381 695.5720107010029 293.9487656041251
1713 0.005 8.565 1 599.5814064458743 523.0220170470245 523.2374157472213 754.6175947851026 815.2048182204441 854.5937711890919 532.4487663167944 346.4095080424044 695.5804861619724 293.9487669126208
1714 0.005 8.57 1 599.6044853188268 523.0626947893973 523.2781151839406 754.6214564552116 815.204963142156 854.5938065185488 532.4848725767143 346.4360072655865 695.5889544113551 293.9487682351826
1715 0.005 8.575000000000001 1 599.6275413672314 523.1033307026722 523.3187727468703 754.6253134039861 815.2051075540454 854.5938417122455 532.5209427896834 346.4624881501109 695.5974134301858 293.9487695495769
1716 0.005 8.58 1 599.6505746016156 523.1439248136621 523.3593884784451 754.6291675244498 815.2052520433871 854.5938767976633 532.5569768482579 346.4889517617564 695.6058644959699 293.948770854625
1717 0.005 8.585000000000001 1 599.6735854334614 523.1844771717882 523.3999624240804 754.6330184297058 815.2053966222193 854.5939119587632 532.5929746808771 346.5153979776643 695.6143087585125 293.9487721747013
1718 0.005 8.59 1 599.6965729372623 523.224987811498 523.4404946257671 754.6368649797286 815.2055407700478 854.5939470933582 532.6289360928542 346.5418266836999 695.6227436591244 293.9487734836715
1719 0.005 8.595000000000001 1 599.7195376390526 523.2654567951001 523.4809851378137 754.6407086606887 815.2056848402869 854.5939821595039 532.6648615179062 346.5682379976466 695.6311707614567 293.948774785597
1720 0.005 8.6 1 599.7424792547171 523.3058841451726 523.5214339971169 754.6445493406343 815.2058289392294 854.5940171890253 532.700750589521 346.5946324813222 695.6395905271601 293.9487761032029
1721 0.005 8.605 1 599.7653979596213 523.3462699346479 523.5618412573987 754.6483853523744 815.2059727653672 854.5940524313918 532.7366038393156 346.6210092117011 695.6480015756568 293.9487774108844
1722 0.005 8.609999999999999 1 599.7882933904439 523.3866142083605 523.602206967079 754.6522188769439 815.2061164548832 854.5940875200381 532.7724210952293 346.6473683317524 695.6564046036716 293.948778709578
1723 0.005 8.615 1 599.8111659923403 523.4269170162642 523.6425311776628 754.6560492854979 815.2062602818105 854.5941224984881 532.8082023602075 346.673709859696 695.6648004544681 293.948780026311
1724 0.005 8.620000000000001 1 599.8340148560322 523.4671783709452 523.682813919585 754.6598754167454 815.2064035581767 854.5941575098464 532.8439469546107 346.7000345772136 695.6731874706483 293.9487813335328
1725 0.005 8.625 1 599.8568410756988 523.5073983955136 523.7230552723919 754.6636989170966 815.2065469067059 854.5941923164218 532.8796566302922 346.7263415464125 695.6815667156832 293.9487826336486
1726 0.005 8.630000000000001 1 599.8796442855802 523.5475770628108 523.7632552563197 754.6675192320886 815.2066904149186 854.5942274380632 532.9153298484495 346.7526307113961 695.6899388352132 293.9487839472158
1727 0.005 8.635 1 599.9024242713142 523.5877144246635 523.8034139148351 754.6713356252276 815.2068334239717 854.5942624280666 532.9509668958754 346.7789013379149 695.6983019432773 293.9487852519069
1728 0.005 8.640000000000001 1 599.9251805276455 523.6278105346931 523.8435312940541 754.6751490040508 815.2069763965052 854.5942972349761 532.9865679767572 346.8051549624686 695.7066574526884 293.948786545574
1729 0.005 8.645 1 599.9479143656048 523.6678654559605 523.8836074485001 754.6789591613074 815.2071194708567 854.5943318215658 533.0221335797837 346.8313909398125 695.7150055816054 293.9487878550516
1730 0.005 8.65 1 599.970624265581 523.7078792310924 523.9236424247739 754.6827655275558 815.2072621275997 854.5943663559901 533.0576629461477 346.8576096869589 695.7233452286243 293.9487891563235
1731 0.005 8.654999999999999 1 599.9933085904727 523.7478519199618 523.9636362767396 754.6865684208072 815.2074047282522 854.5944011133297 533.0931567900082 346.8838110342148 695.7316765166104 293.9487904459057
1732 0.005 8.66 1 600.0159737428941 523.7877835787876 524.0035890592404 754.6903683962852 815.2075474530691 854.5944358452613 533.1286143248783 346.9099946426078 695.7400014686317 293.9487917501211
1733 0.005 8.665000000000001 1 600.038616085723 523.8276742436067 524.0435008144954 754.694164094143 815.2076898875365 854.5944707480714 533.1640368684538 346.9361609818424 695.7483174192971 293.9487930467686
1734 0.005 8.67 1 600.0612352920517 523.867523963903 524.0833715899317 754.6979575871172 815.2078322440608 854.5945053796628 533.1994242666257 346.9623099548859 695.7566260919757 293.9487943382871
1735 0.005 8.675000000000001 1 600.0838320312271 523.9073327934262 524.1232014392185 754.7017486570661 815.2079746720206 854.5945398876283 533.2347764298606 346.988441580999 695.7649272993567 293.9487956417492
1736 0.005 8.68 1 600.10640563743 523.9471007658187 524.1629904023608 754.7055351285466 815.208116713546 854.5945744830949 533.270093066272 347.0145553814195 695.7732201960653 293.9487969352085
1737 0.005 8.685 1 600.1289609233139 523.9868279365035 524.2027385323635 754.7093191272473 815.208258690457 854.594608836122 533.305375613306 347.0406522476961 695.7815058251887 293.9487982187359
1738 0.005 8.69 1 600.1514919433713 524.0265142287276 524.2424458212928 754.7130995055918 815.2084005897809 854.594643309355 533.3406206338674 347.0667312480453 695.7897837262456 293.9487995165545
1739 0.005 8.695 1 600.173999338411 524.0661597969938 524.2821123413203 754.7168750885077 815.20854199934 854.5946778037656 533.3758304095664 347.0927931256583 695.7980527596135 293.9488008055679
1740 0.005 8.700000000000001 1 600.1964834922521 524.1057647201011 524.3217381583166 754.7206486171134 815.2086835515819 854.5947121583923 533.4110054791126 347.1188378780757 695.8063138501516 293.9488020832555
1741 0.005 8.705 1 600.2189448865247 524.1453290236045 524.3613233176638 754.7244190405873 815.208825088959 854.5947458540961 533.4461453078136 347.1448652179575 695.8145680526604 293.9488033756847
1742 0.005 8.710000000000001 1 600.2413827505412 524.1848527538499 524.4008678660784 754.7281852989588 815.2089664057526 854.5947803983172 533.4812496232003 347.1708751878944 695.8228134545373 293.9488046578921
1743 0.005 8.715 1 600.2637978374272 524.2243359590615 524.4403718550217 754.731948985343 815.209107682425 854.5948146425832 533.5163189577374 347.1968678044699 695.8310514695702 293.9488059310743
1744 0.005 8.720000000000001 1 600.2861906270949 524.2637786815621 524.4798353277761 754.7357097476163 815.2092489633133 854.5948492673467 533.5513532601985 347.2228429614523 695.8392823748543 293.9488072170345
1745 0.005 8.725 1 600.3085602453187 524.3031809709336 524.5192583353836 754.7394662689317 815.2093898118234 854.594883403748 533.5863522164341 347.2488007965335 695.8475047068933 293.9488084947181
1746 0.005 8.73 1 600.330906080158 524.3425428852157 524.5586409240303 754.7432199036357 815.2095304800677 854.5949172746882 533.6213167989049 347.2747412292813 695.8557189830436 293.9488097624495
1747 0.005 8.734999999999999 1 600.3532281002338 524.381864518142 524.5979831667105 754.7469700666793 815.209671199595 854.594951066197 533.6562464650892 347.3006644291355 695.8639252952674 293.948811043781
1748 0.005 8.74 1 600.3755282161027 524.4211458790559 524.6372851032048 754.7507163372458 815.2098116810816 854.5949850542245 533.6911411958914 347.3265675235377 695.8721237357599 293.9488123150383
1749 0.005 8.745000000000001 1 600.3978063518565 524.4603870192059 524.6765467832599 754.7544602542212 815.2099521061052 854.5950186397096 533.7260011137549 347.3524540760827 695.8803149752116 293.9488135762037
1750 0.005 8.75 1 600.4200621543886 524.4995879827525 524.7157682526398 754.7582028089377 815.2100931607927 854.5950526238154 533.7608264047263 347.3783240630414 695.8884993087987 293.9488148522559
1751 0.005 8.755000000000001 1 600.4422958008745 524.538748814479 524.7549495601553 754.7619405823726 815.2102334046233 854.5950864566205 533.7956166874978 347.4041770673484 695.8966754807079 293.948816117703
1752 0.005 8.76 1 600.4645071490862 524.5778694919698 524.7940907107951 754.7656745093558 815.2103734928924 854.5951205921751 533.8303684840859 347.4300129542139 695.9048440330859 293.94881737402
1753 0.005 8.765000000000001 1 600.4866966799851 524.6169501270683 524.8331917810717 754.7694056362872 815.2105138660664 854.5951546326212 533.8650873617714 347.4558316054075 695.9130049704514 293.9488186407456
1754 0.005 8.77 1 600.5088625139301 524.6559907699001 524.8722528180757 754.7731327930601 815.2106536699372 854.5951883595219 533.8997702699567 347.4816331405831 695.9211579603988 293.9488199020092
1755 0.005 8.775 1 600.531006292101 524.6949914717165 524.9112738774139 754.7768572532533 815.210793368637 854.5952222892854 533.9344199576109 347.5074196145375 695.9293031964904 293.9488211525573
1756 0.005 8.779999999999999 1 600.5531285491927 524.7339522706666 524.950255000893 754.7805785257731 815.2109333041777 854.5952561952132 533.9690355783052 347.533187311513 695.9374414351919 293.9488224160933
1757 0.005 8.785 1 600.5752283649022 524.7728732107411 524.9891962347423 754.7842958969189 815.2110727888571 854.5952899395203 534.0036168158761 347.5589395278064 695.945570872899 293.9488236713783
1758 0.005 8.790000000000001 1 600.5973063535338 524.8117543432182 525.0280976271443 754.7880104869083 815.2112123538426 854.5953239769025 534.0381637724207 347.5846733841843 695.9536930893254 293.9488249167685
1759 0.005 8.795 1 600.619362453654 524.8505957161897 525.066959224839 754.7917220597548 815.2113517255601 854.5953576058574 534.0726764677162 347.6103894242586 695.9618083243413 293.9488261723259
1760 0.005 8.800000000000001 1 600.6413960610273 524.8893973588898 525.1057810686436 754.7954294433572 815.2114908201461 854.5953911655956 534.1071542490412 347.6360875093425 695.9699149661078 293.9488274195606
1761 0.005 8.805 1 600.6634084964551 524.9281594150483 525.1445632437986 754.7991345506891 815.2116299807824 854.5954245118969 534.1415995099452 347.6617698123975 695.97801404918 293.9488286571356
1762 0.005 8.81 1 600.6853988062717 524.9668818664418 525.1833057855049 754.8028366085873 815.2117691540566 854.5954579374518 534.1760101673279 347.6874338875623 695.9861061764508 293.9488299102269
1763 0.005 8.815 1 600.7073757098537 525.0055645843925 525.2220085821796 754.8065677692761 815.2119171887582 854.595492862938 534.2103777850779 347.7130805257955 695.994206387087 293.9488311524423
1764 0.005 8.82 1 600.729329449906 525.0442077804793 525.2606718197429 754.8102803652321 815.2120589468839 854.5955261753612 534.2447159089394 347.7387094400996 696.0022943742603 293.9488323841866
1765 0.005 8.825000000000001 1 600.7512602044363 525.0828114996466 525.2992955502592 754.8139810849705 815.2121979075863 854.5955589549416 534.2790211699365 347.7643208990789 696.0103716883368 293.9488336277761
1766 0.005 8.83 1 600.7731675149939 525.121375789727 525.3378798208315 754.8176726726911 815.21233552153 854.5955918104237 534.3132927959708 347.789915246516 696.018437799991 293.9488348637203
1767 0.005 8.835000000000001 1 600.7950515980428 525.159900696182 525.3764246775687 754.8213590964975 815.2124727956044 854.5956248320574 534.347530628103 347.8154923555597 696.0264943769946 293.9488360893171
1768 0.005 8.84 1 600.8169128184352 525.1983862654595 525.4149301657268 754.8250415283538 815.2126105630566 854.5956581302646 534.3817345855681 347.841052208082 696.0345425321042 293.9488373277313
1769 0.005 8.845000000000001 1 600.8387516494507 525.2368325124884 525.4533963213913 754.8287197554506 815.2127484193907 854.5956917988633 534.4159032310323 347.8665947665657 696.0425826024721 293.9488385562453
1770 0.005 8.85 1 600.8605674624565 525.2752395053138 525.4918231890043 754.8323948542456 815.2128863962238 854.5957250208274 534.4500380907637 347.8921201835548 696.0506145334424 293.9488397753979
1771 0.005 8.855 1 600.8823607267105 525.313607264686 525.5302108052642 754.8360671019145 815.2130245680657 854.5957584848553 534.4841388688051 347.9176338712212 696.0586387472237 293.9488410077258
1772 0.005 8.859999999999999 1 600.9041314084242 525.3519358707086 525.5685592290761 754.8397355629525 815.213162462228 854.5957924277365 534.5182058817878 347.9431279847949 696.0666543839117 293.9488422311933
1773 0.005 8.865 1 600.9258797357487 525.3902253090489 525.6068684784237 754.8434012571335 815.2133002948252 854.5958255720781 534.552238386662 347.968597688842 696.074662515894 293.9488434457542
1774 0.005 8.870000000000001 1 600.9476062137982 525.4284756672288 525.645138613987 754.8470642265186 815.2134382255036 854.5958587401407 534.5862372021217 347.9940531129434 696.0826636696548 293.9488446744512
1775 0.005 8.875 1 600.969310312612 525.4666869888899 525.6833696772085 754.8507231972878 815.2135756994443 854.5958916510075 534.6202020727853 348.0194922937021 696.09065640431 293.9488458979811
1776 0.005 8.880000000000001 1 600.9909828351228 525.5048593719677 525.7215617385689 754.8543785169429 815.2137123389493 854.5959244487893 534.6541318550564 348.0449147763096 696.0986393984501 293.9488471107906
1777 0.005 8.885 1 601.0126367522699 525.5429928232162 525.7597148352022 754.8580314277071 815.2138497679282 854.5959572942386 534.6880286765802 348.0703202496368 696.1066164825215 293.9488483364138
1778 0.005 8.890000000000001 1 601.0342707103081 525.5810873997544 525.7978290195159 754.8616807905365 815.2139868942396 854.5959905012022 534.721892236053 348.0957082304427 696.1145863185362 293.9488495526207
1779 0.005 8.895 1 601.0558841074334 525.6191431242335 525.8359043269551 754.8653277397684 815.2141239084735 854.5960231481307 534.755722153946 348.1210741600877 696.1225491566227 293.9488507575496
1780 0.005 8.9 1 601.0774774518248 525.6571600709842 525.8739408155229 754.8689717149748 815.2142611608817 854.5960561782638 534.7895189547066 348.146425408912 696.1305052438366 293.9488519780513
1781 0.005 8.904999999999999 1 601.0990497074209 525.695138269121 525.9119385256798 754.8726116958106 815.2143978402587 854.5960890369597 534.8232819328053 348.1717606224382 696.138453208632 293.9488531906085
1782 0.005 8.91 1 601.1206007712974 525.733077795589 525.9498975168558 754.8762489734223 815.2145346089083 854.596121680813 534.8570117272559 348.1970791891745 696.1463937411138 293.9488543944718
1783 0.005 8.915000000000001 1 601.1421308249818 525.7709786709178 525.9878178262359 754.8798833144166 815.2146714414355 854.5961544239226 534.890707978349 348.2223810281972 696.1543272466878 293.9488556104621
1784 0.005 8.92 1 601.1636393774587 525.8088409366861 526.0256994983322 754.8835136411493 815.214807782051 854.5961871957531 534.9243704499461 348.2476659312138 696.1622525404949 293.9488568175111
1785 0.005 8.925000000000001 1 601.1851264826147 525.8466646451527 526.0635425790986 754.8871412242884 815.2149441677565 854.5962201444279 534.9579995705491 348.2729332845772 696.1701706077068 293.9488580142153
1786 0.005 8.93 1 601.2065921152498 525.8844497929351 526.101347096997 754.89076601984 815.2150805494936 854.5962528300947 534.9915944544805 348.2981845076477 696.1780816154945 293.9488592251715
1787 0.005 8.935 1 601.228036286571 525.9221964862544 526.1391131115298 754.8943866210341 815.2152167375262 854.5962855644211 535.0251563547756 348.323418645119 696.18598442145 293.9488604282198
1788 0.005 8.94 1 601.2494587745365 525.959904748736 526.1768406653861 754.8980045734729 815.2153528174208 854.5963179943094 535.0586848831318 348.3486356676121 696.1938802386389 293.9488616221329
1789 0.005 8.945 1 601.2708625031149 525.9975746287186 526.2145298069744 754.9016201955511 815.2154891054157 854.5963505468885 535.0921813190736 348.3738356149041 696.2017693124034 293.9488628285264
1790 0.005 8.950000000000001 1 601.2922436871796 526.035206168762 526.2521805755254 754.9052314820026 815.2156249849448 854.5963831770001 535.1256437010704 348.3990198796086 696.2096500721095 293.9488640270098
1791 0.005 8.955 1 601.3136031304848 526.0727994234093 526.289793022626 754.9088400383361 815.2157607595748 854.5964158115451 535.1590726616863 348.4241857266829 696.2175236597611 293.9488652165715
1792 0.005 8.960000000000001 1 601.3349410637773 526.1103544254588 526.3273671885934 754.9124460468196 815.2158965514324 854.5964481585485 535.1924682054141 348.4493345442112 696.2253900058387 293.9488664198429
1793 0.005 8.965 1 601.3562569520699 526.1478711996194 526.3649031090622 754.91604757041 815.2160320172745 854.5964805591772 535.2258299880421 348.4744662631588 696.2332482097792 293.9488676150439
1794 0.005 8.970000000000001 1 601.3775512104154 526.1853498052125 526.4024008298728 754.9196468329632 815.2161674213543 854.5965132303809 535.2591586354779 348.4995808929937 696.2410993561157 293.9488688018484
1795 0.005 8.975 1 601.3988240654647 526.2227902877875 526.4398603975537 754.9232431219143 815.2163027996127 854.59654561872 535.2924541236009 348.5246784888059 696.2489435034911 293.9488700039722
1796 0.005 8.98 1 601.4200752804697 526.2601926886704 526.4772818546558 754.9268353379928 815.2164379263886 854.596578068028 535.3257164015532 348.5497591116144 696.2567794884914 293.9488711975875
1797 0.005 8.984999999999999 1 601.4413052575635 526.2975570534508 526.5146652452212 754.9304249000095 815.2165729691693 854.596610500625 535.3589456721552 348.5748227211786 696.2646079372316 293.9488723792409
1798 0.005 8.99 1 601.4625135668641 526.3348834169329 526.5520106105514 754.9340113685809 815.2167080019707 854.5966429425746 535.3921413911504 348.5998694808368 696.2724295783676 293.9488735707566
1799 0.005 8.995000000000001 1 601.4837009970714 526.3721718307993 526.5893179937332 754.9375942775192 815.2168429419783 854.5966752363222 535.425304239086 348.6248991980235 696.280243125116 293.9488747544689
1800 0.005 9 1 601.5048695314558 526.4094223599918 526.6265874488445 754.9411742221158 815.216977599812 854.5967070478039 535.4584359054971 348.6499120164831 696.2880495267245 293.9488759291713
1801 0.005 9.005000000000001 1 601.5260164194285 526.4466350308344 526.6638190190112 754.9447516545589 815.2171124251411 854.5967392349507 535.491533992264 348.6749077732551 696.2958492651113 293.9488771183295
1802 0.005 9.01 1 601.5471414027288 526.4838098899672 526.7010127454674 754.9483249966861 815.2172468486982 854.5967714734581 535.524598834451 348.699886860169 696.3036408638958 293.9488782992594
1803 0.005 9.015000000000001 1 601.5682446908643 526.5209469363289 526.7381686563361 754.9518957106729 815.2173813671682 854.5968032605977 535.5576300621138 348.7248487324619 696.3114253592862 293.9488794700702
1804 0.005 9.02 1 601.5893267811319 526.5580463012906 526.7752868220629 754.955464007549 815.2175158647216 854.5968357338642 535.5906294012929 348.7497936696635 696.3192033219623 293.9488806533432
1805 0.005 9.025 1 601.6103875675576 526.5951079839263 526.8123672807689 754.9590281449263 815.21765021481 854.5968681347475 535.6235955676467 348.774721664704 696.3269731461846 293.9488818271148
1806 0.005 9.029999999999999 1 601.6314270447464 526.6321320327756 526.8494100740559 754.9625898644068 815.2177844176443 854.5969003215442 535.6565290376672 348.7996321976766 696.3347359435276 293.9488829925461
1807 0.005 9.035 1 601.652445651455 526.6691184884027 526.8864152467181 754.9661488123241 815.2179187571454 854.596932485958 535.6894297714989 348.8245256253617 696.342491861447 293.9488841685102
1808 0.005 9.040000000000001 1 601.6734429766605 526.7060673934892 526.9233828386574 754.9697034807886 815.2180525494465 854.5969644835993 535.7222976886106 348.8494023785671 696.3502399323118 293.9488853346993
1809 0.005 9.045 1 601.6944213072323 526.7429788002323 526.9603129044705 754.9732621540517 815.2181909575023 854.5969986225273 535.7551357070715 348.8742621813911 696.3579836491621 293.9488864885335
1810 0.005 9.050000000000001 1 601.7153783055263 526.7798527484626 526.9972054816496 754.9768156408641 815.2183270949849 854.5970313033512 535.7879401364105 348.8991051330493 696.3657201564254 293.9488876538238
1811 0.005 9.055 1 601.736314114209 526.8166892793756 527.0340606121151 754.9803636613424 815.218461691994 854.5970634089335 535.8207112434148 348.9239291799044 696.3734479025654 293.9488888084998
1812 0.005 9.06 1 601.7572287074714 526.8534884110933 527.0708783272056 754.9839084913642 815.2185956955572 854.5970950827119 535.8534497104851 348.9487374757968 696.3811680867877 293.9488899509714
1813 0.005 9.065 1 601.7781227987348 526.8902502099577 527.1076586785498 754.9874491850792 815.218729306587 854.5971265389868 535.8861554630298 348.9735267326863 696.3888812272857 293.9488911059317
1814 0.005 9.07 1 601.7989955788069 526.926974630332 527.1444016666418 754.9909866078259 815.2188627284822 854.5971583856456 535.9188273999 348.9983003186725 696.3965870854388 293.9488922519995
1815 0.005 9.075000000000001 1 601.8198473067024 526.9636618148621 527.1811073580288 754.9945120785773 815.2189933245982 854.5971898824965 535.9514684982058 349.0230574446502 696.404276424674 293.9488933924923
1816 0.005 9.08 1 601.840677113778 527.0003117066017 527.2177757688612 754.9980380063083 815.2191251989395 854.5972216242446 535.984075494897 349.0477980363999 696.4119612503991 293.9488945223657
1817 0.005 9.085000000000001 1 601.8614858042246 527.036924396748 527.2544069480633 755.0015632457167 815.2192580069479 854.5972535506212 536.0166497757322 349.0725216348179 696.4196410315456 293.948895664641
1818 0.005 9.09 1 601.8822786083351 527.0734999532548 527.291000959328 755.0050890965564 815.2193925624899 854.5972862920095 536.0491937004914 349.0972287193649 696.4273177113121 293.9488967996847
1819 0.005 9.095000000000001 1 601.9030489926291 527.1100384122483 527.3275578409495 755.0086106919903 815.2195259677171 854.5973179871073 536.0817043502559 349.1219191680545 696.4349860523206 293.948897926961
1820 0.005 9.1 1 601.9238000290582 527.1465399589521 527.3640777138286 755.0121283561194 815.2196584171039 854.5973495326712 536.1141833927992 349.1465928806113 696.4426480008198 293.9488990504567
1821 0.005 9.105 1 601.9445280707673 527.1830045060777 527.4005605692296 755.015642947878 815.2197907953635 854.5973811191524 536.146629509319 349.1712498617253 696.4503023613194 293.9489001906442
1822 0.005 9.109999999999999 1 601.9652361574658 527.219432205304 527.4370064945422 755.0191554130167 815.2199237675291 854.597413068004 536.1790450485821 349.195889567975 696.4579502545063 293.9489013271389
1823 0.005 9.115 1 601.9859229212479 527.2558229926832 527.4734154970923 755.0226638100095 815.2200563319309 854.5974448846928 536.2114266370323 349.2205126129644 696.465590058523 293.9489024580532
1824 0.005 9.120000000000001 1 602.0065882060678 527.2921769234273 527.5097876165813 755.026169748387 815.2201885068195 854.59747596482 536.2437765240987 349.245118927317 696.4732226577781 293.9489035841663
1825 0.005 9.125 1 602.0272322914864 527.3284940401551 527.5461229013276 755.0296728435309 815.2203206659595 854.5975071596272 536.2760944810591 349.2697086092911 696.4808483977719 293.9489047229508
1826 0.005 9.130000000000001 1 602.0478562340157 527.3647743876812 527.5824213896582 755.03317300381 815.22045288343 854.5975386333323 536.3083808173139 349.2942814612727 696.4884675007247 293.9489058561448
1827 0.005 9.135 1 602.0684588660434 527.4010180113175 527.6186831256852 755.0366692876531 815.2205847208078 854.5975698517268 536.3406350318581 349.3188427907812 696.4960783578634 293.9489069845515
1828 0.005 9.140000000000001 1 602.0890519740205 527.4372249522589 527.6549081571826 755.0401569322247 815.2207148742359 854.5976009389783 536.372856951449 349.3433850332968 696.5036776278033 293.9489081056356
1829 0.005 9.145 1 602.1096194336033 527.4733952450225 527.6910965156845 755.0436453207963 815.2208462916844 854.5976319714466 536.4050469820706 349.3679094647046 696.5112710498607 293.9489092436832
1830 0.005 9.15 1 602.1301636950858 527.5095289183467 527.7272482357262 755.0471320505363 815.2209780380813 854.5976633804949 536.4372048204689 349.3924158411305 696.5188584495656 293.9489103776737
1831 0.005 9.154999999999999 1 602.1506857506535 527.5456260231737 527.7633633597735 755.0506157720195 815.221109715499 854.5976947558328 536.4693308586603 349.416905397615 696.5264387376135 293.9489115062425
1832 0.005 9.16 1 602.1711861928769 527.5816866113014 527.7994419327733 755.0540974846813 815.2212412155868 854.5977262103946 536.501425260098 349.441378127815 696.5340129695005 293.9489126262969
1833 0.005 9.165000000000001 1 602.1916657813204 527.6177107189217 527.83548399905 755.0575764326595 815.2213726830306 854.5977572467231 536.5334879617093 349.4658342837349 696.5415809661981 293.9489137604606
1834 0.005 9.17 1 602.2121241239148 527.6536982970831 527.8714895611178 755.0610521820297 815.2215040381183 854.5977885113587 536.5655173808575 349.4902736667545 696.5491432247619 293.9489148891523
1835 0.005 9.175000000000001 1 602.2325651818422 527.6896495156597 527.9074587177446 755.0645295097133 815.2216369965905 854.5978199721259 536.5975160014531 349.5146962163706 696.5567052892926 293.9489160143787
1836 0.005 9.18 1 602.2529778771446 527.7255643548406 527.943391476888 755.0680016108392 815.2217685007213 854.5978508736263 536.629481809143 349.5391023173304 696.5642571923082 293.9489171360919
1837 0.005 9.185 1 602.2733722433233 527.7614428805527 527.9792878853173 755.0714693850919 815.2218994325161 854.5978817544681 536.6614164719904 349.5634889372459 696.5718006615267 293.9489182695761
1838 0.005 9.19 1 602.2937474829414 527.7972851487315 528.0151479949897 755.074933427878 815.2220300587921 854.5979127349098 536.6933200787795 349.587859820193 696.5793360398417 293.9489193966977
1839 0.005 9.195 1 602.3141035868827 527.8330912128915 528.050971861256 755.0783958411494 815.2221618782487 854.5979445253423 536.7252016466034 349.6122145076963 696.5868629500781 293.9489205212149
1840 0.005 9.200000000000001 1 602.3344395234636 527.8688610869356 528.0867595122256 755.0818544305297 815.2222928158171 854.5979755155117 536.7570474991791 349.6365527636772 696.5943824706462 293.9489216381359
1841 0.005 9.205 1 602.3547556931414 527.9045948759211 528.1225110143736 755.0853095723827 815.2224235468326 854.5980063581202 536.7888610316195 349.660874284386 696.6018949776501 293.9489227689845
1842 0.005 9.210000000000001 1 602.3750519683034 527.9402925671559 528.1582263944736 755.0887614292261 815.2225540264105 854.5980374192536 536.8206417686536 349.6851792244768 696.6094006676408 293.948923891387
1843 0.005 9.215 1 602.3953279056301 527.9759542057313 528.193905694143 755.0922089653584 815.2226838855132 854.5980681581467 536.8523902574626 349.7094679787163 696.6168983085105 293.9489250069554
1844 0.005 9.220000000000001 1 602.4155834999085 528.0115798216441 528.2295489478174 755.0956538942517 815.2228135228697 854.5980986825468 536.8841067268056 349.7337399866085 696.6243887459785 293.9489261165131
1845 0.005 9.225 1 602.4358180549599 528.0471694762698 528.2651562065269 755.0990956096399 815.2229430616259 854.5981290963372 536.9157925372217 349.7579949417172 696.6318718610672 293.9489272397243
1846 0.005 9.23 1 602.4560329199957 528.0827231802757 528.3007274979736 755.1025344202756 815.2230729495552 854.5981601579028 536.9474461675364 349.7822334274408 696.6393486327637 293.9489283555299
1847 0.005 9.234999999999999 1 602.476227728965 528.1182409859039 528.3362628669031 755.1059695453804 815.2232022838626 854.5981906303948 536.979068076925 349.8064542056351 696.6468176840308 293.9489294680792
1848 0.005 9.24 1 602.4964023605711 528.1537229349727 528.3717623524215 755.1094021892413 815.2233317594126 854.5982211219964 537.0106586295947 349.8306587286494 696.6542798979315 293.9489305736267
1849 0.005 9.245000000000001 1 602.5165578562087 528.1891691173156 528.407226022348 755.1128358614565 815.2234625412601 854.5982518911574 537.0422183729141 349.8548467806509 696.6617368246091 293.9489316927148
1850 0.005 9.25 1 602.5366937961493 528.2245795365624 528.442653904663 755.1162651250074 815.2235926989554 854.5982828208809 537.0737471190745 349.8790183416389 696.6691870672884 293.9489328088582
1851 0.005 9.255000000000001 1 602.5568094909435 528.2599542213227 528.4780460318813 755.1196897023476 815.2237221788515 854.5983136813179 537.1052443535556 349.9031747274576 696.6766292419384 293.9489339186885
1852 0.005 9.26 1 602.576906841441 528.2952932203659 528.5134024492282 755.1231117551467 815.2238516560678 854.5983442357286 537.1367111334517 349.9273139557454 696.6840645126047 293.9489350214029
1853 0.005 9.265000000000001 1 602.5969816926699 528.3305965609256 528.5487231817064 755.1265283232809 815.2239800243902 854.5983744370403 537.1681481478652 349.9514363362529 696.6914908978289 293.9489361350105
1854 0.005 9.27 1 602.6170336446232 528.3658641153893 528.5840081959243 755.1299408079338 815.2241079249943 854.598404606827 537.1995495919811 349.9755419099275 696.698909311628 293.9489372436569
1855 0.005 9.275 1 602.6370654780876 528.4010961190793 528.6192575917261 755.1333506778914 815.2242360528527 854.5984348866623 537.2309208225131 349.9996308330462 696.7063207159659 293.948938347081
1856 0.005 9.279999999999999 1 602.6570783406438 528.436292564586 528.6544714056859 755.1367589525394 815.2243646269426 854.5984652813555 537.2622612251881 350.0237029697133 696.713726624134 293.9489394446414
1857 0.005 9.285 1 602.6770716218959 528.4714535040596 528.6896496835434 755.1401648422111 815.2244933706055 854.5984956077729 537.2935707210326 350.0477585429758 696.7211265623597 293.9489405575046
1858 0.005 9.290000000000001 1 602.6970456560595 528.506578979775 528.7247924670226 755.1435680095744 815.2246221776902 854.5985257891701 537.3248494935842 350.0717975380553 696.7285199507184 293.9489416621756
1859 0.005 9.295 1 602.7170000325143 528.5416690238766 528.7598997937428 755.1469676232034 815.2247505095321 854.5985559086229 537.3560971096241 350.095819994689 696.7359059498913 293.9489427605637
1860 0.005 9.300000000000001 1 602.7369347988111 528.5767236854172 528.7949717101413 755.1503645992287 815.2248787421906 854.5985860779581 537.3873139812147 350.1198259263641 696.74328506232 293.9489438495023
1861 0.005 9.305 1 602.7568435443837 528.6117430410319 528.8300082541795 755.1537502621063 815.225002237899 854.5986146263979 537.4184989288602 350.1438151895348 696.750649115389 293.9489449543015
1862 0.005 9.31 1 602.7767342513935 528.6467271023531 528.8650094785428 755.1571370581956 815.2251285692994 854.5986445018813 537.4496538814246 350.1677879814782 696.7580096095988 293.9489460539117
1863 0.005 9.315 1 602.7966060680526 528.6816759095578 528.8999754230017 755.1605220833115 815.2252556113318 854.5986748334444 537.4807783528765 350.1917442442299 696.765364447099 293.9489471488806
1864 0.005 9.32 1 602.8164591656058 528.7165895053778 528.9349061296456 755.1639062326334 815.225383314701 854.5987048815227 537.5118722908456 350.2156840504824 696.7727138922079 293.9489482385331
1865 0.005 9.325000000000001 1 602.8362934814307 528.7514679314145 528.9698016392247 755.1672881617071 815.2255113187541 854.5987351149979 537.5429357136662 350.2396073614607 696.7800579235949 293.9489493395496
1866 0.005 9.33 1 602.8561088225737 528.7863112283796 529.0046619940263 755.1706674575343 815.2256391898082 854.5987653981279 537.5739686687546 350.2635141652477 696.7873960345461 293.9489504361075
1867 0.005 9.335000000000001 1 602.8759048902825 528.8211194367267 529.0394872334281 755.1740430375748 815.225766841249 854.5987955855146 537.6049708708452 350.2874043137953 696.7947264691062 293.9489515246349
1868 0.005 9.34 1 602.8956816985573 528.8558925954533 529.0742773987309 755.177416433185 815.2258943119937 854.5988254358933 537.6359425688865 350.3112780004669 696.8020503526311 293.9489526042507
1869 0.005 9.345000000000001 1 602.9154391182719 528.8906307456065 529.1090325276898 755.1807871417036 815.2260215498133 854.5988551841145 537.6668838201867 350.3351352097292 696.8093678676496 293.9489536953032
1870 0.005 9.35 1 602.9351810353828 528.9253339110043 529.1437526613594 755.184155853965 815.2261494328377 854.5988850473418 537.6977956930815 350.3589750218695 696.8166802623479 293.9489547788338
1871 0.005 9.355 1 602.9549027617652 528.960002130566 529.1784378281784 755.1875202613102 815.2262765220152 854.5989151015176 537.7286762406534 350.3827987246613 696.8239844317162 293.9489558604158
1872 0.005 9.359999999999999 1 602.9746042630079 528.9946354903462 529.2130880877868 755.1908817976292 815.2264033904964 854.598944962093 537.7595265828438 350.4066067406936 696.8312815749009 293.9489569321306
1873 0.005 9.365 1 602.9942855277811 529.0292339963352 529.2477034708528 755.194240630743 815.2265303083233 854.5989748079434 537.7903462283743 350.4303982405199 696.8385719285822 293.948958014573
1874 0.005 9.370000000000001 1 603.0139472737043 529.0637976915413 529.2822840171322 755.1975962729209 815.2266571036138 854.5990045658064 537.8211353266215 350.4541731990598 696.8458555913795 293.9489590876778
1875 0.005 9.375 1 603.033589255278 529.098326588544 529.316829752109 755.2009375685767 815.2267819084834 854.5990342221403 537.8518877836743 350.4779318168941 696.8531307613256 293.9489601559572
1876 0.005 9.380000000000001 1 603.0532111466271 529.132820752404 529.3513407229993 755.2042806648857 815.2269077229334 854.5990640554743 537.8826142672388 350.5016739661191 696.8603990052706 293.9489612166727
1877 0.005 9.385 1 603.072813607967 529.1672802110332 529.3858169653945 755.2076235053761 815.227033599947 854.5990934977261 537.9133102859728 350.5253997097701 696.8676611819576 293.9489622894544
1878 0.005 9.390000000000001 1 603.0923959571934 529.2017050070625 529.420258521416 755.2109654126645 815.2271601144382 854.5991234979706 537.9439766313299 350.5491090775453 696.8749168527123 293.9489633580284
1879 0.005 9.395 1 603.1119591706689 529.2360951757066 529.4546654238927 755.2143048328202 815.2272864489894 854.5991532991726 537.9746134547996 350.5728019880378 696.8821649944864 293.9489644193601
1880 0.005 9.4 1 603.1315026895013 529.2704507638578 529.4890377185211 755.2176425591575 815.2274125731255 854.5991826614243 538.0052202142633 350.5964783385117 696.8894068532663 293.9489654723641
1881 0.005 9.404999999999999 1 603.1510254366902 529.3047718409125 529.5233754576495 755.2209771684556 815.2275386536022 854.5992121875133 538.035796998542 350.620138309787 696.8966415998858 293.9489665368575
1882 0.005 9.41 1 603.1705286533056 529.3390583636963 529.557678650391 755.2243089754603 815.2276645764765 854.5992421669152 538.0663429277215 350.6437819636294 696.9038701345743 293.9489675913525
1883 0.005 9.415000000000001 1 603.1900102867357 529.3733104426128 529.5919473517307 755.227630481735 815.2277863647877 854.5992703289223 538.096856062747 350.6674091890426 696.9110862798733 293.9489686423723
1884 0.005 9.42 1 603.2094728730821 529.4075280967044 529.6261816030361 755.2309522820366 815.2279102505885 854.5992994865333 538.1273406689676 350.6910200346507 696.9182944245233 293.9489696875037
1885 0.005 9.425000000000001 1 603.2289169026782 529.4417113669386 529.6603814437046 755.2342735761976 815.2280353983879 854.5993287528794 538.1577960124549 350.7146144807704 696.9254977054162 293.9489707450217
1886 0.005 9.43 1 603.2483422150119 529.4758602907739 529.6945469150377 755.2375931433586 815.2281612365276 854.5993583075566 538.1882218337726 350.7381924230281 696.932695404142 293.9489717983913
1887 0.005 9.435 1 603.2677456336428 529.5099749172213 529.7286780552631 755.2409074096136 815.2282860157819 854.5993877403158 538.2186164143886 350.7617541836997 696.9398847230181 293.9489728529364
1888 0.005 9.44 1 603.2871305718955 529.5440552783878 529.7627749040377 755.2442208575868 815.2284112312288 854.5994171644866 538.2489819884893 350.7852994529067 696.9470682913436 293.9489739054376
1889 0.005 9.445 1 603.3064972040239 529.5781014131118 529.7968375025642 755.2475320236099 815.228536491725 854.5994464748868 538.2793178417331 350.8088284223169 696.9542462590972 293.948974969524
1890 0.005 9.450000000000001 1 603.3258452280918 529.6121133490097 529.8308658884283 755.2508415498332 815.2286621903278 854.5994763586449 538.3096235086408 350.8323416360294 696.9614187689896 293.9489760287805
1891 0.005 9.455 1 603.3451749156981 529.6460911357916 529.8648600985424 755.2541472913881 815.2287873179861 854.5995057304639 538.3398997564202 350.8558384051896 696.9685835187279 293.9489770828898
1892 0.005 9.460000000000001 1 603.3644857137404 529.6800347511046 529.8988201461822 755.2574501299903 815.2289121838725 854.5995350333574 538.3701457737563 350.8793187428915 696.975741768865 293.9489781299382
1893 0.005 9.465 1 603.3837780575445 529.7139442843878 529.9327460836364 755.2607505863762 815.229037096873 854.5995643477943 538.4003623799837 350.9027827276597 696.9828936674428 293.9489791878199
1894 0.005 9.470000000000001 1 603.4030519179179 529.7478197705252 529.9666379476582 755.2640479333843 815.2291618745428 854.5995936739909 538.4305493963684 350.9262302642092 696.9900392803341 293.9489802399991
1895 0.005 9.475 1 603.4223065155272 529.7816612518767 530.0004957815521 755.2673417639459 815.2292864395409 854.5996226669104 538.460706803234 350.9496615141801 696.9971773560887 293.9489812844403
1896 0.005 9.48 1 603.441542228779 529.8154687452317 530.0343196094009 755.2706332667061 815.229410725705 854.5996515952086 538.4908342794268 350.973076455676 697.0043087636179 293.9489823247793
1897 0.005 9.484999999999999 1 603.4607590978366 529.8492423099749 530.068109480488 755.2739218439431 815.2295352221348 854.5996806279954 538.5209323860433 350.9964751005754 697.0114338034406 293.9489833730048
1898 0.005 9.49 1 603.4799574617036 529.8829820135667 530.1018654474507 755.2772077909306 815.2296595209633 854.5997097325659 538.5510013957664 351.0198573852032 697.0185524670671 293.9489844147703
1899 0.005 9.495000000000001 1 603.4991374472988 529.9166880096687 530.1355876051259 755.2804904226388 815.2297836516286 854.5997388003657 538.5810426645963 351.0432234573147 697.0256637871455 293.9489854517073
1900 0.005 9.5 1 603.5182981984187 529.9503602247004 530.169275962337 755.2837704206635 815.2299076746956 854.5997677811669 538.6110540391214 351.0665732996678 697.0327687824033 293.9489864798031
1901 0.005 9.505000000000001 1 603.5374378651778 529.9839986927232 530.2029305532285 755.2870463985927 815.2300310066554 854.5997966319397 538.6410329222548 351.0899069429131 697.03986911113 293.9489875192936
1902 0.005 9.51 1 603.556559381902 530.017603451287 530.2365514157366 755.2903196582988 815.2301546767189 854.599825702527 538.6709835033993 351.1132243210994 697.0469622709077 293.948988555305
1903 0.005 9.515000000000001 1 603.5756620570601 530.0511745359457 530.2701385799263 755.2935896224061 815.2302781235818 854.5998545462152 538.7009050672244 351.1365255317933 697.0540476066873 293.9489895871167
1904 0.005 9.52 1 603.5947445741655 530.0847118233424 530.3036920126772 755.2968571110493 815.2304016890639 854.5998839105366 538.7307942780892 351.1598106366513 697.0611254544109 293.9489906142529
1905 0.005 9.525 1 603.61380876849 530.1182154769856 530.3372117823623 755.3001226819208 815.2305252333333 854.599912509799 538.7606554180984 351.1830794766789 697.0681975201298 293.9489916502239
1906 0.005 9.529999999999999 1 603.6328545138499 530.1516855559503 530.370697942417 755.3033853757128 815.2306490081687 854.5999416127453 538.7904880729617 351.2063321437809 697.0752627135766 293.9489926818274
1907 0.005 9.535 1 603.6518819052691 530.1851221503266 530.4041505551387 755.3066449629634 815.2307724866196 854.5999705546951 538.8202924793551 351.2295673340209 697.0823210822787 293.9489937080812
1908 0.005 9.540000000000001 1 603.670890478735 530.2185252117098 530.4375696342835 755.3099021340346 815.230895606177 854.5999992412943 538.8500669801698 351.2527865903836 697.0893728320895 293.9489947338274
1909 0.005 9.545 1 603.6898803777499 530.2518948096566 530.470955221146 755.3131562743025 815.2310187767991 854.6000279229272 538.8798123831793 351.2759900039577 697.0964181757184 293.9489957720023
1910 0.005 9.550000000000001 1 603.7088518962847 530.2852309779755 530.5043073553339 755.3164075971445 815.2311418938152 854.6000564990284 538.9095286074757 351.2991774720872 697.103457236168 293.948996806201
1911 0.005 9.555 1 603.7278044487422 530.3185337421878 530.5376260637047 755.31965301729 815.2312631651198 854.6000844791416 538.9392155496247 351.3223492023507 697.1104860601179 293.948997838854
1912 0.005 9.56 1 603.7467382225091 530.3518031252743 530.5709113792467 755.32289695054 815.2313852541554 854.6001132147752 538.9688730367217 351.3455036022733 697.1175094747168 293.9489988659924
1913 0.005 9.565 1 603.7656532873215 530.3850391900193 530.6041633500857 755.3261391223157 815.2315075338673 854.6001416584809 538.9985015165511 351.3686423679278 697.1245273666735 293.9489999053791
1914 0.005 9.57 1 603.7845537548825 530.4182420425026 530.6373820530206 755.329382302379 815.2316313650998 854.600170357721 539.0281044384919 351.3917652707796 697.131542738997 293.949000941067
1915 0.005 9.575000000000001 1 603.8034344349212 530.4514116764989 530.6705675078974 755.3326202030971 815.2317539665611 854.6001987392783 539.0576769807158 351.4148721413049 697.1385498182652 293.9490019711579
1916 0.005 9.58 1 603.8222959710973 530.4845481182992 530.7037197454695 755.3358550847698 815.2318761564383 854.6002269360644 539.087219885616 351.4379629235671 697.1455494974331 293.9490029970812
1917 0.005 9.585000000000001 1 603.8411380687081 530.517651380433 530.7368387958857 755.3390865848941 815.2319982086474 854.6002550563304 539.1167330682873 351.4610378503644 697.1525426843966 293.9490040355374
1918 0.005 9.59 1 603.8599616590869 530.5507215206428 530.7699246984132 755.3423152206854 815.2321204501469 854.6002834458745 539.1462171942823 351.4840965511996 697.159529492949 293.9490050678119
1919 0.005 9.595000000000001 1 603.8787664168024 530.5837586015634 530.8029775016006 755.3455403793954 815.2322422666543 854.6003119501689 539.1756727163739 351.5071388100559 697.1665087185775 293.9490060981888
1920 0.005 9.6 1 603.897552095281 530.6167626412961 530.8359972384993 755.3487631275552 815.2323641788209 854.6003403170811 539.2050991988738 351.5301651252743 697.1734818267101 293.9490071239634
1921 0.005 9.605 1 603.9163198779943 530.6497336635763 530.8689839418838 755.3519835310788 815.232486221098 854.6003687237135 539.2344966895331 351.5531755382307 697.1804487635746 293.9490081613851
1922 0.005 9.609999999999999 1 603.9350689397129 530.6826717036147 530.9019376461688 755.3552010606643 815.2326082472309 854.6003974183357 539.2638650927261 351.5761698629624 697.1874093724559 293.9490091970861
1923 0.005 9.615 1 603.9537991326883 530.7155768072145 530.9348583906499 755.3584150605664 815.2327298344027 854.6004256422549 539.2932046441986 351.5991481134122 697.1943626822003 293.9490102286614
1924 0.005 9.620000000000001 1 603.9725108310605 530.7484490133329 530.9677462085185 755.3616265279464 815.2328513214545 854.6004540297422 539.3225154978981 351.6221102910085 697.2013094930277 293.9490112552066
1925 0.005 9.625 1 603.9912039196536 530.7812883718867 531.000601150154 755.3648352787989 815.2329727937413 854.600482522568 539.3517978107003 351.645056442295 697.2082503961032 293.9490122907182
1926 0.005 9.630000000000001 1 604.0098787443485 530.8140949067321 531.0334232446411 755.3680412948647 815.2330942517941 854.6005109078372 539.3810513893541 351.6679864816562 697.2151849867931 293.9490133204876
1927 0.005 9.635 1 604.0285350325472 530.8468686579419 531.0662125308298 755.3712441256748 815.2332153813974 854.6005388969727 539.4102762016016 351.6909005250368 697.2221122642821 293.9490143485081
1928 0.005 9.640000000000001 1 604.0471726633194 530.8796096571622 531.098969044304 755.3744441124104 815.2333364119689 854.6005669196944 539.439472269181 351.7137984576736 697.2290330003466 293.9490153730157
1929 0.005 9.645 1 604.0657920574951 530.9123179457671 531.1316928237175 755.3776417477899 815.2334574359722 854.6005947678731 539.4686398854612 351.7366803665346 697.2359481282326 293.9490164110504
1930 0.005 9.65 1 604.0843932308932 530.9449935613422 531.1643839046109 755.380836608838 815.2335784295963 854.6006229321442 539.4977789034257 351.7595462683664 697.2428565298042 293.9490174477577
1931 0.005 9.654999999999999 1 604.102975944791 530.9776365417966 531.1970423246951 755.3840279694731 815.233699200618 854.6006510447588 539.5268894116999 351.7823962868208 697.2497581050169 293.9490184801456
1932 0.005 9.66 1 604.1215401261235 531.010246923628 531.2296681209918 755.3872168016427 815.2338198882608 854.6006793529257 539.5559714054037 351.8052302985626 697.2566529741759 293.9490195077539
1933 0.005 9.665000000000001 1 604.1400862696045 531.0428247433971 531.2622613323656 755.3904033132551 815.2339404243916 854.6007071766278 539.5850249593086 351.8280483130929 697.2635421827207 293.9490205518414
1934 0.005 9.67 1 604.1586141174413 531.0753700392255 531.2948219962186 755.3935870720003 815.2340611926011 854.600735103288 539.6140500828016 351.8508503186 697.2704252080433 293.9490215926555
1935 0.005 9.675000000000001 1 604.1771239927493 531.1078828885817 531.3273501646013 755.396767401935 815.2341816842021 854.6007631686286 539.6430473083468 351.8736364012607 697.2773011316959 293.9490226315746
1936 0.005 9.68 1 604.1956151826096 531.1403632658273 531.3598458571082 755.399945067002 815.234301837967 854.6007908911914 539.6720156514062 351.8964065708261 697.2841706301584 293.949023666682
1937 0.005 9.685 1 604.214088491267 531.1728112299943 531.3923091107599 755.4031203869312 815.2344219799378 854.600818509555 539.7009556727511 351.9191607406513 697.2910339682412 293.9490247143812
1938 0.005 9.69 1 604.2325437055337 531.2052268180496 531.4247399673898 755.4062927679339 815.2345423152409 854.6008463995223 539.7298673994172 351.9418989434158 697.2978910911061 293.949025760603
1939 0.005 9.695 1 604.2509804746178 531.2376100643576 531.4571384580108 755.4094618765599 815.2346621300959 854.6008741935427 539.7587506846667 351.9646212207374 697.304741469878 293.9490268049483
1940 0.005 9.700000000000001 1 604.2693991909384 531.2699610063358 531.4895046214427 755.4126283919419 815.2347819018341 854.6009020246604 539.7876057753592 351.9873275355755 697.3115852193417 293.9490278458889
1941 0.005 9.705 1 604.2877998080995 531.3022796907976 531.5218384983298 755.4157925827951 815.2349016698589 854.6009296143196 539.8164328279078 352.0100179674484 697.3184230909942 293.9490288984554
1942 0.005 9.710000000000001 1 604.3061826799707 531.3345661632418 531.554140131129 755.4189539240363 815.2350216160269 854.6009577115467 539.845231886691 352.0326924970169 697.3252551279538 293.949029949954
1943 0.005 9.715 1 604.3245473658606 531.3668204443467 531.5864095504959 755.4221120261996 815.2351411674489 854.6009857501796 539.8740026066729 352.0553511198153 697.3320796130307 293.9490309990439
1944 0.005 9.720000000000001 1 604.3428935681324 531.3990425696575 531.6186467909642 755.4252671665238 815.2352603680054 854.6010131991166 539.9027433274003 352.0779938348173 697.3388977702302 293.9490320439062
1945 0.005 9.725 1 604.3612219240857 531.4312325734685 531.6508518899931 755.4284198627695 815.2353798025435 854.601040527313 539.9314566488832 352.1006210241219 697.3457102256663 293.9490331020041
1946 0.005 9.73 1 604.3795352114568 531.4633905480944 531.6830249164485 755.4315619437414 815.2354967572792 854.6010674778395 539.9601474345066 352.1232326971221 697.3525118824156 293.9490341563108
1947 0.005 9.734999999999999 1 604.3978289583756 531.4955164718597 531.7151658760026 755.4347048301897 815.2356151139718 854.6010953898389 539.9888077745621 352.1458286508967 697.3593079150368 293.9490352074914
1948 0.005 9.74 1 604.4161038799789 531.527610385857 531.7472748072616 755.4378475181546 815.2357337744053 854.6011228547745 540.0174392991456 352.1684083494336 697.3660985893075 293.9490362540629
1949 0.005 9.745000000000001 1 604.4343588736206 531.5596722767935 531.7793517042059 755.4409926148237 815.2358538181362 854.6011505415585 540.0460425256369 352.1909718502039 697.3728856250449 293.9490373156138
1950 0.005 9.75 1 604.452598392905 531.5917022306674 531.8113966370397 755.4441369801176 815.2359743881658 854.6011784405827 540.0746178467521 352.2135147569035 697.3796678976587 293.9490383720815
1951 0.005 9.755000000000001 1 604.4708200588694 531.6237002919461 531.8434096502094 755.4472755727783 815.2360935146619 854.6012058317305 540.1031658698104 352.2360440594981 697.3864426274824 293.9490394249171
1952 0.005 9.76 1 604.4890235220894 531.6556664875702 531.8753907769398 755.4504104363101 815.2362121063341 854.6012331090323 540.1316856612309 352.2585585245182 697.3932111254751 293.9490404700074
1953 0.005 9.765000000000001 1 604.5072091593951 531.6876008812526 531.9073400651562 755.4535420030098 815.2363305458199 854.601260615908 540.1601776094412 352.2810577752238 697.3999732543738 293.9490415264606
1954 0.005 9.77 1 604.5253770620894 531.7195034847283 531.9392575426289 755.4566703992515 815.2364490093229 854.6012880398462 540.1886413328779 352.3035414508111 697.4067292875517 293.9490425798613
1955 0.005 9.775 1 604.5435268588419 531.7513743335612 531.9711432430119 755.4597950616647 815.2365671837078 854.6013153535359 540.2170769415641 352.3260103836583 697.4134781456493 293.9490436277222
1956 0.005 9.779999999999999 1 604.5616583513914 531.7832134595598 532.0029972009452 755.4629165040336 815.2366848792117 854.6013425570321 540.2454876954341 352.3484632241789 697.4202205227684 293.9490446693129
1957 0.005 9.785 1 604.5797718046318 531.8150208780364 532.0348194435286 755.4660360331251 815.2368028977672 854.6013696358547 540.2738689674312 352.3709000635199 697.4269570916535 293.9490457173131
1958 0.005 9.790000000000001 1 604.5978675025269 531.8467966404666 532.0666100068364 755.4691528826248 815.236920928383 854.601396668107 540.3022218110784 352.3933211007864 697.4336875923277 293.9490467576631
1959 0.005 9.795 1 604.6159450204511 531.8785407809864 532.0983689278036 755.4722664699894 815.2370389185817 854.6014240639475 540.3305464446543 352.4157263760836 697.4404111106098 293.9490477904227
1960 0.005 9.800000000000001 1 604.6340046164925 531.9102533357926 532.1300962421337 755.4753777479474 815.2371568244508 854.6014513379957 540.3588431262397 352.4381158046855 697.4471284360715 293.9490488145251
1961 0.005 9.805 1 604.6520462941093 531.9419343205359 532.161791972475 755.4784863353885 815.2372743444198 854.6014782906557 540.387113142022 352.4604894869254 697.4538398315329 293.9490498482095
1962 0.005 9.81 1 604.6700705630717 531.9735837870128 532.1934561622876 755.4815924209333 815.2373920306975 854.6015057096719 540.4153548194967 352.4828474382057 697.4605452628701 293.9490508750582
1963 0.005 9.815 1 604.6880767019903 532.0052017700849 532.2250888470148 755.4846950954772 815.237509606685 854.6015331119081 540.4435685899855 352.5051896754271 697.467243844407 293.9490518948986
1964 0.005 9.82 1 604.7060651557218 532.0367883077009 532.2566900610321 755.487795755164 815.2376271523601 854.6015600724876 540.4717546906643 352.527516164028 697.4739363002921 293.9490529046577
1965 0.005 9.825000000000001 1 604.7240361380682 532.0683434246977 532.2882598461007 755.490886981054 815.2377443756136 854.601587091241 540.4999113384123 352.5498269070393 697.4806238089884 293.9490539234354
1966 0.005 9.83 1 604.7419897526037 532.0998671597672 532.3197982260117 755.4939772365827 815.237861885684 854.6016142936728 540.5280411211974 352.5721219185227 697.4873050879866 293.9490549365595
1967 0.005 9.835000000000001 1 604.7599255026101 532.1313595500036 532.3513052384543 755.4970662132794 815.2379789944004 854.6016414756781 540.5561436596888 352.5944012611967 697.4939793031837 293.9490559438218
1968 0.005 9.84 1 604.7778435897899 532.162820629468 532.3827809171381 755.5001543706773 815.238096230249 854.6016684901224 540.5842190493444 352.6166648086182 697.5006472087474 293.9490569440557
1969 0.005 9.845000000000001 1 604.7957440756021 532.1942504436587 532.4142253016558 755.5032409341142 815.2382133636972 854.6016953744398 540.612267313589 352.6389127870361 697.5073091813142 293.949057954221
1970 0.005 9.85 1 604.8136273024135 532.2256490286247 532.4456384293916 755.50632548006 815.2383306304007 854.6017224646672 540.6402884665292 352.6611447768629 697.5139654413096 293.9490589591927
1971 0.005 9.855 1 604.8314925686479 532.2570164288784 532.4770203408799 755.5094065484393 815.2384473463133 854.6017490906283 540.6682824604801 352.6833617302855 697.520614382037 293.9490599586904
1972 0.005 9.859999999999999 1 604.8493403042481 532.2883526689594 532.5083710689595 755.5124854360831 815.2385640507221 854.6017760665717 540.6962492151175 352.7055628049623 697.5272572263278 293.9490609514584
1973 0.005 9.865 1 604.8671706778401 532.3196577783548 532.5396906481764 755.5155620754332 815.2386806736846 854.6018026865721 540.7241886499321 352.727748051013 697.5338946796498 293.9490619558326
1974 0.005 9.870000000000001 1 604.8849837324167 532.3509317961045 532.5709791127973 755.5186360063091 815.2387972747406 854.6018296251257 540.7521009347223 352.7499176327984 697.5405259752366 293.9490629569786
1975 0.005 9.875 1 604.9027790905891 532.3821747553372 532.6022364961559 755.5217063308885 815.2389136431666 854.6018564694247 540.7799859783751 352.7720715260521 697.5471502892623 293.9490639552511
1976 0.005 9.880000000000001 1 604.9205569692569 532.4133866916189 532.6334628340644 755.5247745777367 815.2390297660955 854.6018829848458 540.8078437919517 352.7942097266322 697.553768511359 293.9490649542675
1977 0.005 9.885 1 604.9383175261332 532.4445676398202 532.664658163034 755.5278404083889 815.2391459071971 854.601909705036 540.8356744712765 352.8163323009388 697.560381012675 293.949065963725
1978 0.005 9.890000000000001 1 604.9560609183391 532.4757176389005 532.6958225172476 755.5309033266104 815.2392621496905 854.6019365154419 540.8634781617801 352.8384393867858 697.5669875912374 293.9490669713601
1979 0.005 9.895 1 604.9737884940793 532.5068367726644 532.7269559585723 755.5339638242949 815.2393786213418 854.6019635167847 540.8912555599453 352.8605309125497 697.5735887059128 293.9490679763156
1980 0.005 9.9 1 604.991498291296 532.5379250354359 532.7580585059512 755.5370218480138 815.2394945570765 854.601990071159 540.9190057306173 352.8826049543518 697.5801830603168 293.9490689765618
1981 0.005 9.904999999999999 1 605.0091904587533 532.5689824593525 532.7891301976456 755.5400770020904 815.2396103672166 854.6020165654857 540.9467288123607 352.9046640493282 697.586771411113 293.9490699886884
1982 0.005 9.91 1 605.0268648459914 532.6000089933052 532.8201710239273 755.5431292753082 815.2397261023718 854.6020433026873 540.9744236300558 352.9267078400114 697.5933535126759 293.9490709974896
1983 0.005 9.915000000000001 1 605.0445215633406 532.6310047359402 532.8511810365599 755.5461782284863 815.2398415844175 854.6020700126689 541.0020915190729 352.9487362778474 697.5999289768954 293.9490720040227
1984 0.005 9.92 1 605.0621613753801 532.6619697270177 532.882160272056 755.5492253893693 815.2399573732578 854.6020966623333 541.0297327718913 352.9707491588529 697.6064992239441 293.9490730085554
1985 0.005 9.925000000000001 1 605.0797838139116 532.6929040149437 532.9131087751202 755.5522695480472 815.2400729224125 854.6021231207403 541.0573471861669 352.9927466363654 697.6130625702157 293.949074025837
1986 0.005 9.93 1 605.0973890386128 532.7238076381046 532.9440265797427 755.5553108929557 815.2401884151354 854.6021495717707 541.0849349859271 353.014729349646 697.6196201395451 293.9490750233827
1987 0.005 9.935 1 605.114978188138 532.7546806261399 532.9749137246939 755.5583497894868 815.240303700749 854.6021760049443 541.1124960038179 353.0366962571579 697.6261713673463 293.9490760333365
1988 0.005 9.94 1 605.132545503177 532.7855229905948 533.0057702336445 755.5613874298573 815.2404193438188 854.6022028718791 541.140029885754 353.058647469813 697.6327170086952 293.9490770449509
1989 0.005 9.945 1 605.1500964320535 532.8163347774132 533.0365961411595 755.5644207096603 815.2405342498782 854.6022293222869 541.167536413858 353.0805831086013 697.6392559188533 293.9490780553074
1990 0.005 9.950000000000001 1 605.1676312419835 532.8471160233042 533.0673914872044 755.5674523003981 815.2406493786599 854.6022556908234 541.1950165320206 353.1025031370581 697.6457897058839 293.9490790635342
1991 0.005 9.955 1 605.1851491169663 532.8778667604255 533.098156302893 755.5704802931261 815.2407640555483 854.6022816187126 541.2224699926979 353.1244076304064 697.6523168235368 293.9490800869572
1992 0.005 9.960000000000001 1 605.2026502009668 532.9085870235006 533.1288906229993 755.5735056334896 815.2408786507216 854.6023078280377 541.2498967447599 353.146296614252 697.6588375588234 293.9490810883821
1993 0.005 9.965 1 605.2201343820808 532.9392768607152 533.1595944883252 755.5765284297614 815.2409932644904 854.602334021052 541.2772970813811 353.1681699879272 697.6653524595305 293.9490821059214
1994 0.005 9.970000000000001 1 605.2376015816263 532.9699363344062 533.190267945675 755.5795485787127 815.2411077952547 854.6023602016202 541.3046713737037 353.1900278929798 697.6718610552174 293.9490831242238
1995 0.005 9.975 1 605.2550515596398 533.0005654442281 533.2209110217386 755.5825655464809 815.2412219456347 854.6023864098839 541.3320188078238 353.2118703032528 697.6783630974306 293.9490841411975
1996 0.005 9.98 1 605.2724848479451 533.0311642253872 533.2515237497328 755.5855809011717 815.2413363997186 854.6024124756291 541.3593397471107 353.2336972242412 697.6848599990465 293.9490851579724
1997 0.005 9.984999999999999 1 605.2899011378797 533.0617327199212 533.2821061653539 755.588592766607 815.2414505465624 854.602438470322 541.3866341202142 353.2555072694619 697.6913506184807 293.9490861852726
1998 0.005 9.99 1 605.3072990529346 533.0922708877793 533.3126582653524 755.5916040134962 815.2415654479297 854.6024653731292 541.4139031024476 353.2773026643297 697.6978352512951 293.9490871924619
1999 0.005 9.995000000000001 1 605.3246804953151 533.1227788199488 533.3431801055382 755.5946119933094 815.2416798629911 854.6024915694178 541.4411448327551 353.299082900658 697.704314381871 293.949088211611
2000 0.005 10 1 605.3420452173855 533.1532565509385 533.3736717225351 755.5976171890753 815.2417940303773 854.6025176736728 541.4683598048846 353.320847824139 697.7107873418513 293.9490892268913
2001 0.005 10.005 1 605.3593931227738 533.1837041126862 533.404133148827 755.6006185938485 815.241907738518 854.6025435828878 541.4955479627578 353.3425974132635 697.7172533727935 293.9490902386289
2002 0.005 10.01 1 605.3767242438349 533.2141215478342 533.4345644228453 755.6036181680029 815.2420216453456 854.6025697665261 541.5227099062363 353.3643320298098 697.7237144711301 293.9490912484879
2003 0.005 10.015 1 605.3940385952225 533.2445088767012 533.4649655722266 755.6066143934113 815.242135270423 854.6025955756051 541.5498451016243 353.3860509744784 697.7301689003305 293.9490922716782
2004 0.005 10.02 1 605.4113359206143 533.2748661374737 533.4953366308956 755.6096080498103 815.2422486716545 854.6026214511455 541.5769539062478 353.4077544280105 697.7366173208834 293.9490932756943
2005 0.005 10.025 1 605.4286163853676 533.3051933641252 533.5256776380135 755.6125992025277 815.2423621169721 854.6026472917679 541.6040363294462 353.4294424148688 697.743059841517 293.9490942896734
2006 0.005 10.03 1 605.4458800853532 533.335490589699 533.5559886223032 755.6155876612595 815.2424755876667 854.6026732779225 541.6310924759885 353.4511149803963 697.7494966743963 293.9490953027738
2007 0.005 10.035 1 605.4631268130337 533.3657578463927 533.5862696158573 755.6185728871325 815.2425885186433 854.6026992392474 541.6581222059947 353.4727721793215 697.7559261886846 293.9490963107542
2008 0.005 10.04 1 605.4803568751278 533.3959951714446 533.616520655838 755.6215566703613 815.2427016671356 854.6027249647442 541.6851257869153 353.4944142840787 697.7623510834544 293.9490973126891
2009 0.005 10.045 1 605.4975701067591 533.4262025964883 533.6467417729407 755.6245366558343 815.242814733807 854.6027507611929 541.7121030213475 353.5160408250504 697.7687694687136 293.9490983267535
2010 0.005 10.05 1 605.5147663108967 533.4563801533488 533.6769330018607 755.6275146037137 815.2429276830438 854.6027768141138 541.7390540822192 353.5376519771964 697.7751816700073 293.9490993220828
2011 0.005 10.055 1 605.5319458606058 533.4865278760092 533.7070943769114 755.6304900261524 815.2430404750462 854.6028025109031 541.7659789853105 353.5592477476973 697.7815883982933 293.9491003288313
2012 0.005 10.06 1 605.5491088620247 533.5166458151926 533.7372259379298 755.6334628267738 815.2431534390695 854.602828381082 541.7928780263162 353.5808281809657 697.7879892648868 293.9491013329646
2013 0.005 10.065 1 605.5662548585509 533.5467339888324 533.7673277109355 755.6364304366211 815.243265428828 854.6028537931669 541.8197517483167 353.6023932975029 697.7943827845007 293.9491023327904
2014 0.005 10.07 1 605.5833840309617 533.576792428799 533.7973997309987 755.6393973002459 815.2433781080736 854.6028796293126 541.8465990607818 353.6239430091939 697.8007715159609 293.9491033267448
2015 0.005 10.075 1 605.6004965240044 533.6068211672673 533.8274420299138 755.6423616011715 815.2434903819174 854.6029049185869 541.873419843766 353.645477451176 697.8071541702539 293.9491043328509
[truncated: 195,460 more chars]
