# Supplementary material for: Thermocouple Sensor Response in Hot Airstream
Source: Sensors (Basel). 2025 Jul 26;25(15):4634. doi: 10.3390/s25154634 (PMC12349096; doi:10.3390/s25154634)
Supplement: Supplementary file 1 [file sensors-25-04634-s001.zip › report-file-tc_11bR27.out]

"report-file-tc"
"Time Step" "delta-time etc.."
("TimeStep" "delta-time" "flow-time" "iters-per-timestep" "t_1" "t_sensor" "t0" "t1" "t2" "t3" "ty_1" "ty_10" "ty1" "ty10")
0 0.005 0 0 292.9999999999999 292.9999999999999 292.9999999999999 292.9999999999999 292.9999999999999 292.9999999999999 292.9999999999999 292.9999999999999 292.9999999999999 292.9999999999999
1 0.005 0.005 20 500.101172291487 295.524674401358 294.544520238224 1011.38472319573 1031.167807969399 1040.684549412935 979.7668353362584 599.8413455888481 994.282436132288 447.8321732825863
2 0.005 0.01 20 587.2473467984354 300.1465050706345 298.1574522260632 1100.430824736373 1099.910662698255 1099.803232623348 1099.526930471603 404.6428344753566 1099.870818340339 352.6060884817471
3 0.005 0.015 20 736.0525679442369 305.996867493487 303.3950923487237 1100.90340075333 1100.256186215496 1100.129252291848 1100.507573612831 325.297644056681 1099.973894116677 309.1504956073589
4 0.005 0.02 20 793.3181869536212 312.6556531160522 309.6942584212832 1100.726837938311 1100.138027260967 1100.055220668736 1099.51079613052 317.1600065566419 1099.573238531317 300.5846087116861
5 0.005 0.025 20 844.1136992499535 319.7646469116727 316.6116990403017 1100.644837350225 1100.085463316213 1100.022744433918 1098.992363571828 316.1817463592716 1099.390463673615 300.0888465850708
6 0.005 0.03 20 861.2876193467525 327.1415585553667 323.8686404622074 1100.623182738443 1100.072415794012 1100.015258243522 1098.762964170941 301.6104553115078 1099.354752207131 301.3383836398181
7 0.005 0.035 20 871.1367843403195 334.6229033293775 331.2894276502966 1100.625617833035 1100.076519839463 1100.019643572957 1098.731321358595 295.7663672595211 1099.360220077161 302.1386892457124
8 0.005 0.04 20 867.8657826835741 342.1618121840368 338.7809472630522 1100.635091252412 1100.084704927789 1100.026867948271 1098.767777865817 294.6437672740644 1099.373276402154 302.3721290726657
9 0.005 0.045 20 868.0321060346485 349.7231568743634 346.2991331175847 1100.643436795229 1100.091111908084 1100.031556219707 1098.814731190108 294.2861526749193 1099.382652945758 302.2922701840532
10 0.005 0.05 20 867.9783712532598 357.2921585040871 353.8237163250151 1100.649970589604 1100.09577327969 1100.034828844814 1098.855810625481 294.2065750229978 1099.389518515838 302.0789235601408
11 0.005 0.055 20 867.9057653239873 364.8583979881083 361.345289751039 1100.654383860437 1100.098563008846 1100.03686321381 1098.888708581466 294.4250417435866 1099.393242677294 301.8357913897563
12 0.005 0.06 20 869.3866259082569 372.4119853011338 368.8576474464125 1100.659734197273 1100.102269860497 1100.039260655903 1098.915135071225 294.8203281986165 1099.397247837186 301.6290484397138
13 0.005 0.065 20 871.1715979824664 379.9481306605792 376.3562620779039 1100.664130433649 1100.106322346337 1100.041577306487 1098.931030675939 295.1626495326565 1099.400175527295 301.4861083784531
14 0.005 0.07000000000000001 20 873.3405237665961 387.4622990281019 383.8375045220377 1100.667398355733 1100.108649757623 1100.042726952291 1098.942082702033 294.8943970175639 1099.402024999286 301.4055395282217
15 0.005 0.075 20 875.9474181959609 394.9499815066004 391.2975941669804 1100.667068784539 1100.107705740588 1100.042002483437 1098.949083137441 294.7244611223249 1099.399567249661 301.4143718352342
16 0.005 0.08 20 878.4687479660214 402.4075222864906 398.7327888376652 1100.669932341377 1100.109905321232 1100.043629318055 1098.9549380717 294.9644606471851 1099.400081926451 301.5191726907989
17 0.005 0.08500000000000001 20 881.1084106832692 409.8311361771902 406.1393824958975 1100.670171349236 1100.109217892247 1100.043066693605 1098.960900984729 295.1736863366225 1099.398468040094 301.697279741878
18 0.005 0.09 20 883.6670055319687 417.2174827299718 413.513678701489 1100.670713713421 1100.109141709988 1100.04294238725 1098.965337616261 295.0625257094018 1099.396798692363 301.9370516996902
19 0.005 0.095 20 886.063350251174 424.5636153454283 420.8523048733339 1100.672596086363 1100.110421469891 1100.043816756839 1098.970789703931 294.9784955309523 1099.396693804731 302.2155893827407
20 0.005 0.1 20 888.3785380195122 431.8672578951777 428.1522429272993 1100.672232211794 1100.109744433436 1100.043309860061 1098.974027715783 294.9852030513559 1099.394473089965 302.5077320489771
21 0.005 0.105 20 890.5579247934277 439.1253244377788 435.4105597793325 1100.674050891741 1100.110572458588 1100.043790440314 1098.980527624495 295.0303053944976 1099.394653170202 302.792118372351
22 0.005 0.11 20 892.6685028403672 446.3357737868428 442.624593503958 1100.674331186322 1100.110438437681 1100.04381398203 1098.985119881477 295.0580722176924 1099.393159365942 303.0480036221572
23 0.005 0.115 20 894.7593409114802 453.4967082995203 449.7920961076102 1100.677138892692 1100.112693836378 1100.045452215973 1098.990747062354 295.0441939778999 1099.394210923779 303.2635799353972
24 0.005 0.12 20 896.8106820485193 460.6071278261515 456.9112923565966 1100.677421242888 1100.112494503203 1100.045268427566 1098.995456565101 294.9932628458968 1099.393005868546 303.4327189486163
25 0.005 0.125 20 898.7019726667861 467.6652273591758 463.9807940356905 1100.678797789993 1100.113197480554 1100.045741370212 1099.000774722646 294.9226814507538 1099.393030398379 303.5538413301051
26 0.005 0.13 20 900.5956659291103 474.6694348470299 471.0007114475074 1100.67994828153 1100.113709920633 1100.046114696507 1099.006026253285 294.8476974883792 1099.392741383289 303.6197528563188
27 0.005 0.135 20 902.4851161497338 481.6191476538648 477.971431173439 1100.680899984342 1100.113834387213 1100.046137102317 1099.011470016991 294.7779458488517 1099.392230275333 303.6384432183453
28 0.005 0.14 20 904.3752990090331 488.5132714529386 484.8888423270816 1100.680924552039 1100.113161219597 1100.045614045803 1099.015911435249 294.7181673715887 1099.3910307465 303.6186528709587
29 0.005 0.145 20 906.286599254811 495.3503716423048 491.7508763858969 1100.683850990676 1100.11546763691 1100.047266865494 1099.021553499729 294.6697440689513 1099.392662746259 303.5603842301498
30 0.005 0.15 20 908.1604458081713 502.1292411612995 498.5561303707146 1100.684246598829 1100.115338957882 1100.047152900768 1099.025682309741 294.6328470172564 1099.391890725963 303.4751269632388
31 0.005 0.155 20 909.9793831833355 508.8489806807601 505.303563037329 1100.686441033448 1100.116622114722 1100.048067657104 1099.031646882478 294.6074574158178 1099.392898075573 303.3753469169353
32 0.005 0.16 20 911.7844020441959 515.50867779013 511.9921934235472 1100.685341504896 1100.115166067766 1100.046983181827 1099.034549202979 294.5932636595925 1099.390976124862 303.264141157681
33 0.005 0.165 20 913.4484113478527 522.1073098139315 518.6210541294702 1100.687774284425 1100.117084517087 1100.048331659425 1099.039083200399 294.5900160010531 1099.392291064472 303.1480857051163
34 0.005 0.17 20 915.1839948325641 528.6441867798535 525.189310899287 1100.687996039213 1100.116655491014 1100.047989991312 1099.04285451331 294.5973005528808 1099.391468190765 303.0450188908285
35 0.005 0.175 20 916.8292200325739 535.1190263123988 531.696396007437 1100.68851097397 1100.116714508381 1100.048002683902 1099.046515467095 294.6146661948161 1099.390981663972 302.9606094650433
36 0.005 0.18 20 918.5156447572294 541.531321515818 538.1417828721678 1100.690532485123 1100.118113465674 1100.048941974216 1099.050791509226 294.6415386549101 1099.392070502089 302.8826399360627
37 0.005 0.185 20 920.1953191014768 547.8805787553479 544.524967151448 1100.6903382359 1100.117285784073 1100.047284973766 1099.05257755337 294.6770603134174 1099.393759141169 302.8140998114269
38 0.005 0.19 20 921.8696037450903 554.1666194628033 550.8455737309397 1100.691649687096 1100.118053053013 1100.048365567189 1099.056546571783 294.7200955848763 1099.391644341901 302.7634861185357
39 0.005 0.195 20 923.5195536513095 560.3891777191297 557.103268601403 1100.692299333565 1100.118295838918 1100.048516723581 1099.059993011585 294.768980446413 1099.391369304459 302.732726499382
40 0.005 0.2 20 925.1577519443358 566.5480684646121 563.2977782027106 1100.693122276598 1100.118740375326 1100.048388457713 1099.062249565399 294.8215415712956 1099.393099419961 302.7231531575973
41 0.005 0.205 20 926.7736412684567 572.6431873606178 569.4289035644033 1100.694328433964 1100.119228419903 1100.049012557229 1099.066606578435 294.8752669793391 1099.391915944611 302.7375644846344
42 0.005 0.21 20 928.3792121427432 578.6745212959036 575.4965178964416 1100.695031476338 1100.119369387103 1100.048767323432 1099.06955041476 294.9278567891888 1099.393376680532 302.7769187554574
43 0.005 0.215 20 929.9634894765777 584.6420507370622 581.5005798173705 1100.696429241671 1100.120180510798 1100.049365488609 1099.073139413456 294.9775485480913 1099.393461213983 302.8435837778156
44 0.005 0.22 20 931.5182975491966 590.5457570282894 587.4410318405201 1100.696976241034 1100.120359468049 1100.049439289484 1099.075999455375 295.0233531217896 1099.393452499174 302.9399904195488
45 0.005 0.225 20 933.0561586356979 596.3857713057353 593.3179183976335 1100.697383165553 1100.120189961561 1100.049419802323 1099.078620252626 295.0649173136859 1099.393161896979 303.0661710741482
46 0.005 0.23 20 934.5899242630669 602.1622168063425 599.1313125787896 1100.698456368173 1100.12090981106 1100.049681546407 1099.080906324015 295.1023667383269 1099.394024267142 303.2198401323499
47 0.005 0.235 20 936.1030671438874 607.8752785672305 604.8813568242044 1100.699063056856 1100.121115490581 1100.049858135462 1099.083661955312 295.1358859729587 1099.393962177865 303.3973191883172
48 0.005 0.24 20 937.5921055676824 613.525175240747 610.5682446464677 1100.700046785153 1100.121637375213 1100.050102022952 1099.086373735757 295.165877712866 1099.394557943022 303.5951258395825
49 0.005 0.245 20 939.0576822228717 619.1122071834743 616.1922209959318 1100.701003410927 1100.122105619158 1100.050482931472 1099.089338025634 295.1927828972359 1099.394324498872 303.810075989292
50 0.005 0.25 20 940.5145014865724 624.6367351495828 621.7535765650537 1100.701900437054 1100.122316701998 1100.050882673703 1099.092314600772 295.2167906748502 1099.393080734942 304.0396109921982
51 0.005 0.255 20 941.9711316514386 630.0990679402228 627.2526002546689 1100.702807994535 1100.122781389704 1100.050866550725 1099.094448540846 295.2377873697453 1099.394708595168 304.281862746454
52 0.005 0.26 20 943.407536626332 635.4995120802974 632.6895687967282 1100.702856291262 1100.122565412893 1100.051003601097 1099.095478050441 295.2563908647786 1099.39272370403 304.5347964953647
53 0.005 0.265 20 944.8026905693795 640.8384630468896 638.0648330321778 1100.70335444391 1100.122500305905 1100.050501135934 1099.097675666253 295.2738506024438 1099.394228188031 304.7970079725473
54 0.005 0.27 20 946.1572762961699 646.1162754374391 643.3787344664455 1100.704646272125 1100.123390442778 1100.051409426716 1099.100321774237 295.2904960763631 1099.393780776461 305.0659920088779
55 0.005 0.275 20 947.5029193150903 651.3332990355689 648.6316362357733 1100.705201412512 1100.123588633152 1100.05159925456 1099.102721073994 295.3060221634238 1099.393663904934 305.3400984574176
56 0.005 0.28 20 948.8381651082224 656.4899161734056 653.8239173700995 1100.705881334874 1100.123894708785 1100.051680854315 1099.104743417205 295.3200618035917 1099.3940815695 305.616519565293
57 0.005 0.285 20 950.1757890614481 661.5865151450676 658.9559643007302 1100.707201053654 1100.124627076529 1100.052081929671 1099.107554568191 295.3327495777122 1099.395388599414 305.8894655608131
58 0.005 0.29 20 951.5369259181348 666.6234515197237 664.0281358456789 1100.707764733929 1100.124885738768 1100.051911040403 1099.109452917503 295.3442667215617 1099.396933212958 306.1550349916957
59 0.005 0.295 20 952.9112814925702 671.6010842690833 669.0406518739964 1100.70889627715 1100.125322592571 1100.052794066365 1099.112546204596 295.3550774620929 1099.395373813205 306.4131784794047
60 0.005 0.3 20 954.2541273661398 676.5198170722661 673.9933592796691 1100.709112035855 1100.12542965683 1100.052254029562 1099.113957986312 295.3651866649137 1099.397727601027 306.6591429471471
61 0.005 0.305 20 955.5775697779674 681.3802718353527 678.8870345168913 1100.709335674919 1100.125451089544 1100.05229801968 1099.115562693047 295.3745496209989 1099.397019712593 306.8882376392895
62 0.005 0.31 20 956.8945056152588 686.1829601452145 683.7225686916443 1100.709940251295 1100.125495307683 1100.052491342652 1099.117993196177 295.3832651167399 1099.396583023779 307.095676032035
63 0.005 0.315 20 958.1991843332326 690.9284112845644 688.5005866271681 1100.711009425413 1100.126246781042 1100.053201581884 1099.119895989928 295.3916149663214 1099.395758875232 307.2793211181594
64 0.005 0.32 20 959.49272263283 695.6172160381537 693.2216498535864 1100.71193875534 1100.126757391499 1100.05347339693 1099.121888391891 295.3998601698592 1099.396504670729 307.4388232403799
65 0.005 0.325 20 960.7813847079558 700.2499267336118 697.886300885147 1100.712537562877 1100.127076921298 1100.053598392019 1099.12357100335 295.4081208740057 1099.396849028091 307.5714236980549
66 0.005 0.33 20 962.0726425935924 704.8271150338171 702.4951187688738 1100.713304390181 1100.12701161493 1100.05338776255 1099.126387718582 295.4166944343072 1099.397945902147 307.6755357128076
67 0.005 0.335 20 963.3539793690727 709.3493077781352 707.0486282997581 1100.714102125241 1100.127489235831 1100.05406937828 1099.128416915317 295.4258908123753 1099.396689764051 307.7501412893774
68 0.005 0.34 20 964.6230885721108 713.8170937245577 711.5473948159971 1100.714816978787 1100.127947331342 1100.053892478448 1099.129735404032 295.4359668212163 1099.39877821123 307.7939366111896
69 0.005 0.345 20 965.8719933617798 718.2309838267253 715.9919473793215 1100.714992530241 1100.127895169259 1100.053772068969 1099.131108146826 295.4470833436021 1099.398858543507 307.8123033261892
70 0.005 0.35 20 967.1060510659066 722.5915412004498 720.3828409708327 1100.715475059071 1100.127874297391 1100.05392453749 1099.133139892239 295.4593883074364 1099.398381013621 307.8082853960145
71 0.005 0.355 20 968.3322845877719 726.8993411240766 724.7206260921953 1100.716490057138 1100.128595568338 1100.054376334833 1099.13506558707 295.4729873576709 1099.398574801901 307.7778138299952
72 0.005 0.36 20 969.5523403905539 731.154938430049 729.0058662044364 1100.717127935976 1100.128811213706 1100.054702152393 1099.13709816617 295.4879214036425 1099.397802023318 307.7282450991389
73 0.005 0.365 20 970.7545123994604 735.3588392558779 733.239101621067 1100.717775417493 1100.129163745304 1100.054736539041 1099.138651986144 295.5042829046499 1099.398888351185 307.6433654189971
74 0.005 0.37 20 971.9453044357283 739.5115342273192 737.4208473968627 1100.718299864724 1100.129224461035 1100.055197816394 1099.140716463949 295.5220309632631 1099.397694673086 307.5245843663501
75 0.005 0.375 20 973.154088320422 743.6136706460491 741.5516934083894 1100.718721374599 1100.129391401116 1100.054692365873 1099.141714958698 295.5410619769864 1099.399714608587 307.3835039248589
76 0.005 0.38 20 974.3389989911683 747.6658197182861 745.6322141539165 1100.719202959018 1100.129500005314 1100.055183234688 1099.143532523964 295.5613725813242 1099.397407523815 307.2222086721087
77 0.005 0.385 20 975.521435935256 751.66853557881 749.6629706311408 1100.719642417112 1100.129795232911 1100.055346732966 1099.144788391728 295.5828942180369 1099.397576281885 307.042820666359
78 0.005 0.39 20 976.6971955064882 755.6223814431125 753.6445249434976 1100.720094646739 1100.130016758171 1100.055072830863 1099.145623702927 295.605674567788 1099.400047161624 306.8442714871461
79 0.005 0.395 20 977.8617587852742 759.5279231317008 757.5774318184219 1100.720428993429 1100.130026357043 1100.055053576864 1099.147249846986 295.6296790560099 1099.399873523337 306.6278359334702
80 0.005 0.4 20 979.0145359800479 763.385672034124 761.4622134497453 1100.720655946866 1100.129813720685 1100.055213437812 1099.148891836041 295.6550787523176 1099.398351051105 306.3897344682128
81 0.005 0.405 20 980.1561636430422 767.1961543757803 765.299400230135 1100.721341050798 1100.130252881772 1100.055361171803 1099.150219985107 295.6818734273919 1099.399578040787 306.1361295951839
82 0.005 0.41 20 981.2928882911036 770.959938793116 769.0895459055632 1100.722475759831 1100.13113189772 1100.056120930163 1099.151969966706 295.7100314758214 1099.399511606784 305.8689900837275
83 0.005 0.415 20 982.4144968146866 774.6775239797284 772.833169894576 1100.722401898302 1100.130876379942 1100.055609140876 1099.152541550067 295.739756648005 1099.400016251834 305.5895414819796
84 0.005 0.42 20 983.5293146519316 778.3494504014368 776.5308164348121 1100.72283891212 1100.131041295975 1100.0556919152 1099.153581302937 295.7713023128495 1099.400334747229 305.2999814336298
85 0.005 0.425 20 984.6364503642241 781.9762493857029 780.1830136320079 1100.723283119627 1100.131142177176 1100.055716594554 1099.154862685667 295.8044516714046 1099.400739833092 305.004527311689
86 0.005 0.43 20 985.7365599686007 785.5584621800368 783.7902943843602 1100.72412499369 1100.13162071039 1100.055928273349 1099.156246228231 295.8396416784411 1099.401543168323 304.7045226199176
87 0.005 0.435 20 986.8233344215447 789.0965872347521 787.3531750888721 1100.724376482051 1100.131732347586 1100.056126236756 1099.157307666807 295.8771808607962 1099.401150273688 304.3973788294379
88 0.005 0.44 20 987.8982171871255 792.5911383040238 790.8721722794343 1100.72483798612 1100.131935224888 1100.056176968117 1099.158511388526 295.9167713574884 1099.40134351577 304.0825665179815
89 0.005 0.445 20 988.9695230896205 796.0426318687241 794.3477997625413 1100.725140034373 1100.13196877783 1100.056155501675 1099.159771026693 295.9588226934856 1099.401681974143 303.760361259885
90 0.005 0.45 20 990.0263063110325 799.451548870478 797.780552438452 1100.725559195141 1100.131836428971 1100.056384000632 1099.161372188211 296.0034318682908 1099.400992412601 303.4318196740959
91 0.005 0.455 20 991.0647980046704 802.8183621879109 801.1709058792479 1100.725117844217 1100.131827997106 1100.056234641817 1099.160737192175 296.0507039805657 1099.400367648441 303.0790657408821
92 0.005 0.46 20 992.1006957479575 806.1436083389398 804.5193920644228 1100.725613398008 1100.132070060154 1100.056163500525 1099.161605402238 296.1002980739116 1099.400680276566 302.7118064070656
93 0.005 0.465 20 993.1249090265522 809.4277604496538 807.8264918049022 1100.725762469717 1100.13182550885 1100.055888911859 1099.162714741163 296.1521448232211 1099.400533613007 302.3395460552415
94 0.005 0.47 20 994.1431935098987 812.671322672219 811.0927025115573 1100.726398736916 1100.132288256251 1100.056225270095 1099.163890545732 296.2064987669542 1099.400668847674 301.9696831962536
95 0.005 0.475 20 995.1472854094962 815.8747712075584 814.3185040485663 1100.726676437691 1100.132153345069 1100.056292915912 1099.165022155091 296.2633424127398 1099.400250303388 301.6020537986938
96 0.005 0.48 20 996.1424453277084 819.0386027654665 817.5043940910992 1100.727416737764 1100.132768376828 1100.056616648378 1099.16599431141 296.3222855834847 1099.400876036148 301.2436961472134
97 0.005 0.485 20 997.1272974793867 822.1632569513572 820.6508330553297 1100.727976209521 1100.13309965295 1100.056967544276 1099.167100020728 296.3832025536568 1099.400226767887 300.8930618290426
98 0.005 0.49 20 998.0900188448081 825.2492091628956 823.7582940997029 1100.728195008923 1100.133138753956 1100.057030988439 1099.168150437939 296.4458796520111 1099.400087486478 300.5602992674724
99 0.005 0.495 20 999.0366778402819 828.2969366154149 826.8272545950334 1100.728704262424 1100.133246710399 1100.057481550796 1099.169846364563 296.5101723922542 1099.399388365917 300.2587135585151
100 0.005 0.5 20 999.9684621027733 831.3068874305382 829.8581659057659 1100.728836215971 1100.133199425068 1100.056841445822 1099.170265727158 296.5757703629997 1099.401480426034 299.9774406625567
101 0.005 0.505 20 1000.901705377488 834.2795075081141 832.8514779986128 1100.729221221357 1100.133448205329 1100.056912147887 1099.171141508631 296.6425650899579 1099.401878646458 299.7060573069456
102 0.005 0.51 20 1001.831355956752 837.215266624445 835.8076619228661 1100.729506583794 1100.133474925881 1100.056895453963 1099.171839607232 296.7102668525957 1099.401923700933 299.4248230117301
103 0.005 0.515 20 1002.756825931701 840.1146112975198 838.7271651661561 1100.730248453901 1100.133976114028 1100.057469701253 1099.173152795452 296.7787190089326 1099.401533348664 299.1220801699995
104 0.005 0.52 20 1003.672893000649 842.9779702725191 841.6104221349974 1100.730254166512 1100.133706423604 1100.057091926337 1099.173959497005 296.8477108494836 1099.401938778981 298.8127362743374
105 0.005 0.525 20 1004.582305750212 845.8058011222851 844.4578825762778 1100.730830684775 1100.134140708923 1100.057673893928 1099.174774161601 296.9170900722309 1099.400885867102 298.5037211504302
106 0.005 0.53 20 1005.485171711937 848.5985385816471 847.2699864945999 1100.730896443287 1100.133811236968 1100.057358865916 1099.175994882103 296.9867063015583 1099.401276342958 298.1994158768073
107 0.005 0.535 20 1006.379798168447 851.356596455787 850.0471571953768 1100.731704086468 1100.134413095512 1100.058117282642 1099.177284890377 297.0563999711181 1099.40028556584 297.9031629682206
108 0.005 0.54 20 1007.263535612396 854.0803907766598 852.7898205739613 1100.732171922181 1100.134741642393 1100.058035242224 1099.177852883662 297.1261010022732 1099.40176031118 297.6192138739431
109 0.005 0.545 20 1008.143916085148 856.7703511218057 855.498398151782 1100.731953558942 1100.134286704522 1100.057541374591 1099.178377516177 297.1957674384398 1099.40221582943 297.3480443047015
110 0.005 0.55 20 1009.015661121607 859.4269030817497 858.1733236838686 1100.732662129971 1100.134795462841 1100.058388157655 1099.179721434497 297.2653433259859 1099.400543099145 297.0919625062406
111 0.005 0.555 20 1009.875316684647 862.0504436226896 860.8150019632832 1100.732630282151 1100.134558511038 1100.057749611067 1099.180096281682 297.3348228040973 1099.402302619319 296.8483800994785
112 0.005 0.5600000000000001 20 1010.731852120178 864.6413971060945 863.4238450635747 1100.733399115813 1100.13518452783 1100.058127613405 1099.180926122197 297.4042455348485 1099.402821737697 296.617666190891
113 0.005 0.5650000000000001 20 1011.576132118353 867.200135782228 866.0002399704724 1100.733147836944 1100.134807812703 1100.057811686856 1099.181040088039 297.4736188627848 1099.402617377312 296.4011266290539
114 0.005 0.5700000000000001 20 1012.414368799359 869.7270619056743 868.5445856049611 1100.733530726109 1100.134920174459 1100.058015086612 1099.182163547206 297.5429237483332 1099.402519578205 296.1990107283849
115 0.005 0.5750000000000001 20 1013.245993169375 872.2225835533375 871.0572546688098 1100.73413438961 1100.135384102983 1100.058676009884 1099.182994469417 297.6124246811526 1099.401462555601 296.0129078058303
116 0.005 0.58 20 1014.069628877164 874.6870994823488 873.5385351583901 1100.734706826952 1100.135814697025 1100.058465204089 1099.183547332084 297.6820290820019 1099.404755878756 295.8419685387531
117 0.005 0.585 20 1014.884505541022 877.1209594483608 875.9888657929312 1100.734776572001 1100.135575679436 1100.058508055113 1099.184440550912 297.7520352872079 1099.40420053887 295.6845294268476
118 0.005 0.59 20 1015.694254476405 879.5245626898068 878.4087076724923 1100.735288385893 1100.13591534517 1100.059056751189 1099.185628335523 297.8223333944729 1099.402688857811 295.5397674686922
119 0.005 0.595 20 1016.498656858055 881.8982933237676 880.79845634061 1100.735442865114 1100.136017675376 1100.058562679847 1099.185606846175 297.8931235209355 1099.404211632295 295.4088074280756
120 0.005 0.6 20 1017.293431025507 884.2425319312883 883.1585034338437 1100.735825484101 1100.136127254094 1100.058954390544 1099.186688743174 297.964497952737 1099.402708580554 295.2866696562887
121 0.005 0.605 20 1018.080289018201 886.5576472697938 885.4892169917365 1100.736223932935 1100.136392535667 1100.058875071969 1099.187178865568 298.036450176377 1099.405308046905 295.1725077292435
122 0.005 0.61 20 1018.860842384429 888.8440159386682 887.7909733444837 1100.736392508631 1100.13649641023 1100.058898845461 1099.187503892252 298.1090787520214 1099.405748028001 295.0682608462166
123 0.005 0.615 20 1019.631952880268 891.1020111941733 890.0641523814946 1100.736528338891 1100.136185700071 1100.058861165901 1099.188910460477 298.1824885122554 1099.404667903667 294.9735027779142
124 0.005 0.62 20 1020.394977933036 893.331983319383 892.30910898312 1100.737186614034 1100.136777797251 1100.059278250237 1099.189720967688 298.2566967177004 1099.404280512583 294.8876829514968
125 0.005 0.625 20 1021.150518884188 895.5342845048926 894.5261974731914 1100.737181159076 1100.136669884848 1100.058937581988 1099.189873877864 298.3318304666609 1099.404558094074 294.8098354205572
126 0.005 0.63 20 1021.900848114811 897.7092837200327 896.7157813569455 1100.737746908619 1100.136960988495 1100.059729884715 1099.190947940666 298.4078243876844 1099.403659513492 294.7393060615959
127 0.005 0.635 20 1022.640234770219 899.8573031435974 898.8781997723272 1100.73768032345 1100.13675815194 1100.059216243579 1099.191065310497 298.4848144038763 1099.40558678092 294.6756129638341
128 0.005 0.64 20 1023.374011031218 901.9787047493038 901.013806276073 1100.738547062489 1100.137515585082 1100.059757606204 1099.191841647627 298.562796268315 1099.405869443523 294.618922631193
129 0.005 0.645 20 1024.102625199287 904.0738339594942 903.1229492107683 1100.738599410595 1100.137351129856 1100.059927678472 1099.192474452149 298.6418364777851 1099.404645334426 294.5698564136031
130 0.005 0.65 20 1024.826528483466 906.1430244779966 905.20596513624 1100.738804898758 1100.137501846872 1100.059499946391 1099.192775875592 298.721889526927 1099.406912127793 294.5281189753897
131 0.005 0.655 20 1025.540019637326 908.1865854623281 907.2631773932155 1100.739087818846 1100.137454768168 1100.059549816682 1099.193870424746 298.8030059616765 1099.406887114115 294.4928784229882
132 0.005 0.66 20 1026.248310520557 910.2048359322756 909.2949010671894 1100.739416357638 1100.137713801867 1100.06008251233 1099.194382285729 298.8852454037693 1099.405334427502 294.4640625386592
133 0.005 0.665 20 1026.951489530369 912.1981190235247 911.3014722615811 1100.739843587295 1100.138054876246 1100.060059795135 1099.194932906837 298.9685522429883 1099.406430013596 294.4410465675903
134 0.005 0.67 20 1027.647451572871 914.166725572731 913.2831918190697 1100.740148837549 1100.138179824941 1100.06014062619 1099.195495867828 299.0529083955104 1099.406700412221 294.4229094833869
135 0.005 0.675 20 1028.336730216643 916.1109818839424 915.2403850963076 1100.740369745522 1100.138248919263 1100.060239216481 1099.196132075376 299.1382657317931 1099.406537670294 294.4096186043647
136 0.005 0.68 20 1029.020560055404 918.0311962890189 917.1733606908873 1100.740087038949 1100.137746025361 1100.059837174178 1099.196429390303 299.2247110425113 1099.406713642228 294.4013750092158
137 0.005 0.6850000000000001 20 1029.698047823749 919.9276698064125 919.0824268510789 1100.740771576096 1100.138310360147 1100.060412734376 1099.197304927852 299.3122329497029 1099.406072779125 294.3973753338321
138 0.005 0.6900000000000001 20 1030.368604634558 921.8006973679805 920.9678815185129 1100.740654158505 1100.138214621586 1100.059995042268 1099.197207987081 299.400762335901 1099.407454148659 294.3964672681183
139 0.005 0.6950000000000001 20 1031.033653067368 923.6505653195278 922.8300114399575 1100.740977764499 1100.138364105408 1100.059968608406 1099.197719157977 299.4902545498414 1099.407938274279 294.3986681216422
140 0.005 0.7000000000000001 20 1031.692670007759 925.4775800654261 924.6691255224994 1100.741269480548 1100.138428156929 1100.05998775276 1099.198434135443 299.5807110325966 1099.408030047305 294.4040613640123
141 0.005 0.705 20 1032.343167642174 927.2820060043033 926.4854965476535 1100.741296839847 1100.138307596984 1100.060098669768 1099.198761401816 299.6721485540375 1099.407212579374 294.4148453465154
142 0.005 0.71 20 1032.989444636698 929.064149571241 928.2794246849226 1100.741629336644 1100.138548374691 1100.060069022424 1099.199234075807 299.7645292206479 1099.408010084862 294.4275910459258
143 0.005 0.715 20 1033.627407578341 930.8242858755262 930.0511916210847 1100.741585537505 1100.138373638341 1100.06002617404 1099.199686468255 299.8578339215921 1099.407630550383 294.4409389926661
144 0.005 0.72 20 1034.258999991989 932.5627062090788 931.8010879308738 1100.742323575772 1100.139041703173 1100.060671997576 1099.200426424982 299.951999108468 1099.407191133286 294.4552707421074
145 0.005 0.725 20 1034.883499927429 934.2796653241184 933.5293745246262 1100.74250420983 1100.139089435199 1100.060726837564 1099.200862829859 300.0470317890477 1099.407188599019 294.4698455468735
146 0.005 0.73 20 1035.501287602882 935.9754427089039 935.2363318918901 1100.742684885666 1100.139078482754 1100.060848682208 1099.201384603709 300.1429244763023 1099.406772808737 294.4806196427933
147 0.005 0.735 20 1036.115077621236 937.6503065551134 936.9222244167908 1100.742906374552 1100.139244468094 1100.060676863095 1099.201534731609 300.2395872209479 1099.407997491303 294.4903791437457
148 0.005 0.74 20 1036.718542051442 939.3045123568807 938.587314702804 1100.743026076863 1100.139130940541 1100.06104880303 1099.202373636038 300.3370311693365 1099.406228298016 294.5004428652309
149 0.005 0.745 20 1037.316682974489 940.9383152685298 940.2318574480814 1100.743152308763 1100.139304732638 1100.060652231909 1099.202269747003 300.4351727468596 1099.408165724913 294.5112003221145
150 0.005 0.75 20 1037.908449483936 942.5519786418755 941.8561202471147 1100.74322580486 1100.139280561981 1100.060558765582 1099.202532720816 300.5340979652917 1099.408491367693 294.5213843719832
151 0.005 0.755 20 1038.49460713726 944.1457508497415 943.4603503979567 1100.743223757816 1100.139145197639 1100.06048403857 1099.202693093979 300.633640404038 1099.408280607781 294.5304935652926
152 0.005 0.76 20 1039.073988484688 945.7198940931572 945.0448139606057 1100.743680994796 1100.139466649074 1100.06076376036 1099.20322090577 300.7338862753386 1099.408176492247 294.5407763097865
153 0.005 0.765 20 1039.647920352799 947.2746576941207 946.609765169879 1100.743810459117 1100.139489812971 1100.060681793815 1099.203847780931 300.8346882840692 1099.408776692955 294.5488824915322
154 0.005 0.77 20 1040.215602931056 948.8102813620063 948.155443397669 1100.743857112671 1100.139374700168 1100.060661344903 1099.204236320485 300.9361326712828 1099.408503152175 294.5546345511406
155 0.005 0.775 20 1040.778309883142 950.3270159550233 949.6820963037997 1100.744377933039 1100.139747183033 1100.06083276089 1099.205053734364 301.038119295423 1099.409096889835 294.556210390453
156 0.005 0.78 20 1041.333987114305 951.8250791594402 951.1899485727984 1100.744365628244 1100.139602666221 1100.060773778987 1099.20533994532 301.1406178965494 1099.408893896446 294.5548669426651
157 0.005 0.785 20 1041.884764070723 953.3047215266263 952.6792505376686 1100.745025767864 1100.140125124592 1100.061276156592 1099.206236932175 301.2436329729366 1099.408689369559 294.5505088231795
158 0.005 0.79 20 1042.428265038887 954.7661643319071 954.150232863467 1100.744759664773 1100.139774631091 1100.060850453039 1099.206189498104 301.3471440185141 1099.409124941905 294.5447277680898
159 0.005 0.795 20 1042.96396670923 956.2096320567603 955.6031195580645 1100.744886596008 1100.139778640332 1100.060914876371 1099.20650343335 301.4510923338531 1099.409068408799 294.5368998435536
160 0.005 0.8 20 1043.496932511299 957.6353514794038 957.0381316552495 1100.745502156269 1100.140303339295 1100.061359263045 1099.207167731703 301.5554896534383 1099.408989085528 294.5271279930595
161 0.005 0.805 20 1044.023046983817 959.0435463158868 958.4554993904516 1100.745611449449 1100.140174365538 1100.061675756171 1099.20812879683 301.6602646647927 1099.407499453592 294.515170725191
162 0.005 0.8100000000000001 20 1044.54587353053 960.4344385930997 959.8554424532226 1100.745794177127 1100.140427571048 1100.061434057356 1099.20773300194 301.7653661593602 1099.409065237828 294.501168905261
163 0.005 0.8150000000000001 20 1045.059048925396 961.808237781854 961.2381783685657 1100.745855280641 1100.140349752396 1100.061631631803 1099.208097172409 301.8707974237539 1099.408017390464 294.4850912019681
164 0.005 0.8200000000000001 20 1045.569423170883 963.1651610239578 962.6039191681142 1100.745849390646 1100.140315457402 1100.061196656476 1099.208364314017 301.9765301297124 1099.409705657499 294.4671786136311
165 0.005 0.8250000000000001 20 1046.072969728064 964.505418472037 963.9528807043938 1100.745758355366 1100.1400329062 1100.061097304123 1099.208811804923 302.082526755751 1099.409202947731 294.447648036405
166 0.005 0.8300000000000001 20 1046.571130997455 965.8292323446186 965.2852855584632 1100.746415194258 1100.140642108595 1100.061710502922 1099.209398817902 302.1887709672657 1099.408656342363 294.4268031581788
167 0.005 0.835 20 1047.064383866178 967.1367900425179 966.6013248336982 1100.746274921137 1100.140394839951 1100.06122133766 1099.209394038909 302.2952268300376 1099.409840606887 294.4052699205796
168 0.005 0.84 20 1047.551952454803 968.4283000278546 967.9012071024074 1100.746356975905 1100.14020882898 1100.061365237197 1099.210174488959 302.401895307505 1099.409070341132 294.3829222638674
169 0.005 0.845 20 1048.035753795597 969.7039600180373 969.1851300599023 1100.746718419638 1100.140651477399 1100.061406245993 1099.210065249341 302.5087471997459 1099.409946365496 294.3601922685964
170 0.005 0.85 20 1048.51497965436 970.9639874401824 970.4533138588478 1100.746902494085 1100.140706542939 1100.061386815833 1099.210588693633 302.6157268809353 1099.410202654949 294.3371819576112
171 0.005 0.855 20 1048.987346901389 972.2085560921065 971.705935199578 1100.746898010262 1100.14063114893 1100.061371216612 1099.210745426868 302.722808482002 1099.410030909007 294.3139684494665
172 0.005 0.86 20 1049.456214466631 973.4378710881442 972.9431974255845 1100.747360581471 1100.140985308783 1100.06171876724 1099.211259815621 302.8299915806315 1099.409872318643 294.2903349764616
173 0.005 0.865 20 1049.918731262838 974.6521168265643 974.1652906141138 1100.746960476309 1100.140439675899 1100.061534917938 1099.211423657756 302.937270994241 1099.409032842111 294.2662492027908
174 0.005 0.87 20 1050.377170143955 975.8514791228548 975.3723971333058 1100.747135466107 1100.140507217605 1100.061574040775 1099.211836296373 303.0446233348898 1099.409138292606 294.2417229769733
175 0.005 0.875 20 1050.831803527962 977.0361499950168 976.5647097570799 1100.747235388089 1100.140562836236 1100.061514852667 1099.211942549496 303.1520036876715 1099.409379873792 294.2170246555483
176 0.005 0.88 20 1051.279293053556 978.2063065276313 977.7424127920515 1100.74785814375 1100.141141699103 1100.06209729877 1099.212423993603 303.2593976068437 1099.408838895694 294.1920093316351
177 0.005 0.885 20 1051.722747303772 979.362141946315 978.905697218915 1100.74776495864 1100.141078148032 1100.061629432061 1099.212211399067 303.3668117953582 1099.410455861622 294.1670481159122
178 0.005 0.89 20 1052.16109189282 980.503827475573 980.0547326381057 1100.747776537043 1100.140922648546 1100.061591434084 1099.212632230921 303.474261432258 1099.410114638827 294.1419384682941
179 0.005 0.895 20 1052.592979931786 981.6315364801483 981.1897014707691 1100.748065083168 1100.141191765008 1100.061688802993 1099.212874355108 303.581671248734 1099.410637778959 294.1170014332551
180 0.005 0.9 20 1053.021456689748 982.7454542568483 982.3107841316469 1100.748055199073 1100.141079493948 1100.061619827598 1099.213024564639 303.6890006976238 1099.41046640847 294.0919906890436
181 0.005 0.905 20 1053.444895855972 983.8457439528814 983.418146628945 1100.748086201331 1100.141006178631 1100.061712976436 1099.213333375934 303.7962828491253 1099.409968157939 294.0673125593475
182 0.005 0.91 20 1053.865158309103 984.9325785114593 984.5119589826304 1100.748603865872 1100.141406305202 1100.062464534004 1099.214315969557 303.9034853012859 1099.408480489411 294.0426260603509
183 0.005 0.915 20 1054.278419928032 986.0061290244761 985.5923975529897 1100.748683177877 1100.141388003258 1100.062299499064 1099.21443555926 304.010609271933 1099.408803271172 294.018398375381
184 0.005 0.92 20 1054.68700275093 987.0665537247801 986.6596181615415 1100.748864796072 1100.141475081163 1100.062354630003 1099.214821927125 304.1176450083841 1099.408888151863 293.9941319069332
185 0.005 0.925 20 1055.089617347607 988.1140458866412 987.713812562654 1100.749184148856 1100.141691464066 1100.062428207113 1099.215219626423 304.2245721913915 1099.409455875746 293.9705097603141
186 0.005 0.93 20 1055.483147938869 989.1487466104286 988.7551331662482 1100.749017800335 1100.141573320057 1100.061882265893 1099.214859989917 304.3314117077093 1099.411037706906 293.9468617355322
187 0.005 0.9350000000000001 20 1055.875891578548 990.1707769851691 989.7837325810265 1100.749384710591 1100.141786768335 1100.062203883991 1099.215312548011 304.4381552293968 1099.410693100837 293.9241403384425
188 0.005 0.9400000000000001 20 1056.271799268552 991.1802859940934 990.7997378007537 1100.749228138897 1100.141573739382 1100.0618600973 1099.215332754037 304.5447712743905 1099.411245112662 293.9010230151366
189 0.005 0.9450000000000001 20 1056.661488821004 992.1774631044485 991.8033175712259 1100.749195456767 1100.141432603796 1100.061759030888 1099.215669696987 304.6512433935384 1099.41134042527 293.8799599281086
190 0.005 0.9500000000000001 20 1057.045564325325 993.1624650556652 992.7946249414042 1100.749301245726 1100.141482654297 1100.061827105807 1099.215913422975 304.757568873171 1099.411214016822 293.8579827382452
191 0.005 0.9550000000000001 20 1057.42584393529 994.1354536201262 993.7738310983783 1100.750011153234 1100.142091722091 1100.062599677535 1099.216619000382 304.8638379421338 1099.410220533773 293.8366246814691
192 0.005 0.96 20 1057.801852208642 995.0965634437267 994.7410759162033 1100.749993327152 1100.141972596757 1100.062618485042 1099.21686555133 304.9699978218051 1099.40968519127 293.8143675113894
193 0.005 0.965 20 1058.173687093499 996.0459524312276 995.6965208654906 1100.750047287018 1100.142061069758 1100.062285075707 1099.216694775061 305.076048316066 1099.411266869859 293.7936804170355
194 0.005 0.97 20 1058.540809875801 996.9837601639009 996.6403059645854 1100.750356585281 1100.142266068768 1100.062583685782 1099.21716470148 305.1819956117942 1099.410862318558 293.7722309312465
195 0.005 0.975 20 1058.903820065546 997.9101317330707 997.5725789237231 1100.750452473375 1100.142294828962 1100.062629469205 1099.217426261185 305.2878319191303 1099.410769841064 293.7523469773928
196 0.005 0.98 20 1059.263203036319 998.8252041428669 998.4934753800324 1100.75046847921 1100.14216929115 1100.06292328121 1099.218109837808 305.3935660668969 1099.409495365109 293.7317903136724
197 0.005 0.985 20 1059.61777449661 999.729123329529 999.4031460666789 1100.750556841899 1100.142159219565 1100.062824764013 1099.218348225062 305.4992331193583 1099.409651054963 293.7129111789566
198 0.005 0.99 20 1059.968990006979 1000.622020683311 1000.301720803436 1100.750777985121 1100.142368447218 1100.062814390294 1099.218368637255 305.604822402235 1099.410273350277 293.6931160244832
199 0.005 0.995 20 1060.316163750234 1001.504036994109 1001.18934410893 1100.750964248072 1100.142507682407 1100.062829513372 1099.218538239681 305.7103565388078 1099.410699152005 293.6753832892686
200 0.005 1 20 1060.660342701513 1002.375300461311 1002.066142219396 1100.750595191228 1100.142117273319 1100.062200470946 1099.218214364249 305.815798528142 1099.411828252885 293.6560529641405
201 0.005 1.005 20 1060.998760588397 1003.235950497382 1002.932259979156 1100.750611158441 1100.142079001373 1100.062228404659 1099.218364216091 305.9211780329883 1099.411618066447 293.6391032278163
202 0.005 1.01 20 1061.333648410747 1004.086112351952 1003.787819898273 1100.750938675746 1100.142323110161 1100.062995160031 1099.218977855442 306.0265374829676 1099.409552742497 293.6212670856846
203 0.005 1.015 20 1061.666328652062 1004.925922762076 1004.632958669157 1100.750940985688 1100.142304254128 1100.062352191268 1099.218685019397 306.1317979241288 1099.411848578399 293.6047362805705
204 0.005 1.02 20 1061.994705783458 1005.755505775442 1005.467800877659 1100.750759393675 1100.142010364379 1100.062313393257 1099.218999098357 306.2369793340566 1099.411231905669 293.5880643376296
205 0.005 1.025 20 1062.319020008676 1006.574996296592 1006.292484451005 1100.75093266105 1100.142133856065 1100.062364772065 1099.219098352644 306.342105887636 1099.411437341021 293.5725818611181
206 0.005 1.03 20 1062.639528663489 1007.384506951817 1007.10712157062 1100.751107302758 1100.142317099309 1100.062325836012 1099.219091946742 306.4471750116788 1099.41204710722 293.5566628201309
207 0.005 1.035 20 1062.957030421638 1008.184172855581 1007.911849630102 1100.751207684641 1100.142352581647 1100.06231972546 1099.219276684435 306.5522076385759 1099.412131941703 293.5417671691901
208 0.005 1.04 20 1063.270697177845 1008.974103267696 1008.706778477875 1100.751103014265 1100.142185251811 1100.062293869345 1099.21948104687 306.657175819749 1099.411789308197 293.5271905800686
209 0.005 1.045 20 1063.581234697683 1009.754432356077 1009.492040957376 1100.751602146967 1100.142672234357 1100.0626471941 1099.219723090859 306.7620813183393 1099.4119379943 293.513815028427
210 0.005 1.05 20 1063.887273905014 1010.525271272332 1010.267751092959 1100.751929211045 1100.142885247472 1100.06304421241 1099.220301719181 306.8669113603527 1099.411173769053 293.4994684185327
211 0.005 1.055 20 1064.190777777418 1011.286737604439 1011.03402809299 1100.751393971208 1100.142235567831 1100.06255999968 1099.220252244324 306.9716427443843 1099.411126830612 293.4853724178903
212 0.005 1.06 20 1064.491376620407 1012.038949248376 1011.790986704254 1100.752060716587 1100.142896106013 1100.062944690901 1099.220601126689 307.076338698349 1099.411622945843 293.4729531634743
213 0.005 1.065 20 1064.786482016422 1012.782019696433 1012.538748220236 1100.751976631232 1100.142731787224 1100.063201783448 1099.220992643496 307.1810039072589 1099.410137206848 293.4601320416866
214 0.005 1.07 20 1065.080865390245 1013.51606336944 1013.277419762045 1100.752352063096 1100.143036520712 1100.063146362568 1099.221201329143 307.2855628266812 1099.411332723266 293.4483982375797
215 0.005 1.075 20 1065.370449277539 1014.241188956271 1014.007117490777 1100.752061673404 1100.142717176428 1100.062547874113 1099.220910637109 307.3900397838262 1099.412554286961 293.4362871770308
216 0.005 1.08 20 1065.655633193311 1014.957495874699 1014.727940639855 1100.751872003208 1100.142398844611 1100.062668104238 1099.221341146461 307.4944341631933 1099.41133953369 293.4253788714207
217 0.005 1.085 20 1065.939900693846 1015.665110273793 1015.440011839797 1100.752089090522 1100.142710951425 1100.062544477911 1099.221124217924 307.5987740811133 1099.412496130184 293.4142305641213
218 0.005 1.09 20 1066.219160732553 1016.36412105562 1016.143423879523 1100.751909835287 1100.142456470651 1100.062683196245 1099.221171503417 307.70302172475 1099.411317766527 293.403640572098
219 0.005 1.095 20 1066.495894428076 1017.054652649568 1016.838300910811 1100.752384830365 1100.142890622531 1100.063314005774 1099.221776855922 307.8072033869792 1099.410201124255 293.392977109123
220 0.005 1.1 20 1066.769638663347 1017.736792244029 1017.524731661705 1100.752043417792 1100.142504181215 1100.062716795211 1099.221478349541 307.9113054320859 1099.411285853649 293.382488870649
221 0.005 1.105 20 1067.041233270238 1018.410665905685 1018.202840794044 1100.752643578148 1100.143070485897 1100.063210947794 1099.221954883573 308.0153202836844 1099.411098015314 293.373122916528
222 0.005 1.11 20 1067.308755855664 1019.076347750625 1018.87270724828 1100.752518716332 1100.142992802535 1100.062730749543 1099.221580751662 308.1192838635905 1099.412657643515 293.3630048068565
223 0.005 1.115 20 1067.573225160262 1019.733962299431 1019.5344530094 1100.752779312305 1100.143057957767 1100.063339930585 1099.222410543314 308.2231935730543 1099.410596166726 293.3534797830754
224 0.005 1.12 20 1067.835750398417 1020.383596284529 1020.188165019761 1100.752710951652 1100.143063592824 1100.062788272799 1099.222021632484 308.3269609382423 1099.412716092557 293.3418377009444
225 0.005 1.125 20 1068.093494261007 1021.025346725812 1020.833946726954 1100.752526896021 1100.14277608601 1100.062557725821 1099.222092101593 308.4307096696173 1099.412701673165 293.3318061390392
226 0.005 1.13 20 1068.349061302939 1021.659316042343 1021.471893624699 1100.752589211773 1100.142766582918 1100.062706983405 1099.222419807319 308.5343002171252 1099.412170976717 293.3238230442715
227 0.005 1.135 20 1068.602324883178 1022.285601534236 1022.10210414401 1100.753045801652 1100.14319668642 1100.062972531893 1099.222643524167 308.6377803736732 1099.412519829822 293.3150546498799
228 0.005 1.14 20 1068.852212708798 1022.904291962925 1022.724673682233 1100.753059348908 1100.14321174364 1100.062909299937 1099.222594698066 308.7412939143127 1099.412754829089 293.3078148015106
229 0.005 1.145 20 1069.098076567204 1023.515480208894 1023.339693446411 1100.752778315659 1100.142777919474 1100.062873654287 1099.222894013034 308.8447584101175 1099.411681928852 293.2995533926345
230 0.005 1.15 20 1069.342642743288 1024.119267252178 1023.947259487555 1100.753416223494 1100.143395499823 1100.063382671033 1099.223350298228 308.9480627519781 1099.411603954931 293.2918231877423
231 0.005 1.155 20 1069.583820085721 1024.715738594025 1024.547465392066 1100.753436678973 1100.14344736489 1100.063193868092 1099.223189691174 309.0513209226052 1099.412458173265 293.2847119882075
232 0.005 1.16 20 1069.821596015276 1025.304977362014 1025.140393394773 1100.753042830015 1100.142910073764 1100.062976982679 1099.223316412168 309.1544380762908 1099.411802608683 293.2774824591438
233 0.005 1.165 20 1070.057881593691 1025.887078076525 1025.726132894489 1100.753607457504 1100.143478144348 1100.063247347987 1099.223609277521 309.2575223193613 1099.412418371725 293.2710157714199
234 0.005 1.17 20 1070.290197390874 1026.46212834935 1026.304779179197 1100.753595354626 1100.143374938014 1100.063556608076 1099.224001207814 309.3604597528625 1099.410935012487 293.2643303100577
235 0.005 1.175 20 1070.521106064008 1027.030216075152 1026.876416720091 1100.75379966986 1100.143581655781 1100.063513628941 1099.223999413049 309.4633805113112 1099.411661765456 293.2587814625438
236 0.005 1.18 20 1070.748754409178 1027.591425929397 1027.441132605005 1100.753506124567 1100.143355928859 1100.06305880021 1099.223764224114 309.5660724888807 1099.4128109973 293.2518220313451
237 0.005 1.185 20 1070.973624017753 1028.145837411402 1027.999007514515 1100.753563539779 1100.143377229528 1100.063014078583 1099.22380461675 309.6687933328132 1099.413092551388 293.2466131278668
238 0.005 1.19 20 1071.195643552917 1028.693538647485 1028.550129460468 1100.753409162953 1100.143013253581 1100.06303869841 1099.22406492094 309.7713528308088 1099.412033178933 293.2404820692489
239 0.005 1.195 20 1071.416029548698 1029.23461667345 1029.094583256742 1100.753669353101 1100.143319117546 1100.06300319777 1099.224065735814 309.8737234102695 1099.412961859608 293.235043979113
240 0.005 1.2 20 1071.633230200656 1029.769139974617 1029.632440610286 1100.753802450164 1100.143496117444 1100.063045518463 1099.224015869073 309.9760548515605 1099.413376129011 293.2291613915656
241 0.005 1.205 20 1071.848259118332 1030.297196134783 1030.163789970386 1100.7536374187 1100.143222169349 1100.062848602998 1099.224185524098 310.0782837779389 1099.413313929077 293.2236284000911
242 0.005 1.21 20 1072.060666554113 1030.818868397333 1030.68871445991 1100.753855992579 1100.143413629193 1100.06300598393 1099.224291783449 310.1804001106381 1099.413261296653 293.2194974552064
243 0.005 1.215 20 1072.269978871495 1031.334223927104 1031.207282916955 1100.753775287968 1100.143279768672 1100.062944802393 1099.224460963831 310.2824432182262 1099.413135513051 293.2139487242204
244 0.005 1.22 20 1072.478420112649 1031.843356119333 1031.719584766965 1100.754137738413 1100.143606818119 1100.063174021753 1099.224951932704 310.3842661726756 1099.413400772585 293.2096886038756
245 0.005 1.225 20 1072.682808292686 1032.346334015966 1032.225693254268 1100.754374418935 1100.143645292841 1100.063628823867 1099.225569329073 310.4859842905347 1099.411653808892 293.2047506164751
246 0.005 1.23 20 1072.885599315399 1032.84323088802 1032.725682840881 1100.754623303433 1100.143907216765 1100.063691813695 1099.22565479289 310.5876038702387 1099.412319022627 293.2000908172488
247 0.005 1.235 20 1073.086610143044 1033.334123448484 1033.219630031717 1100.754380675138 1100.143714441861 1100.063162308753 1099.22527414584 310.6890805176663 1099.413712467517 293.1951239029652
248 0.005 1.24 20 1073.283940727963 1033.819083154974 1033.707607529619 1100.754116453304 1100.143377480727 1100.062996535357 1099.225380430516 310.7904648657729 1099.413308520515 293.1911511506896
249 0.005 1.245 20 1073.480033332479 1034.298182384719 1034.189685416078 1100.754582039538 1100.143839192716 1100.06332509388 1099.225631394923 310.8916988936955 1099.413570446062 293.1875218574509
250 0.005 1.25 20 1073.673683558002 1034.771491165768 1034.665935852979 1100.754819349457 1100.143973853312 1100.06373639119 1099.226135124346 310.9927917595381 1099.412403225012 293.1831578693888
251 0.005 1.255 20 1073.864902472221 1035.239077855408 1035.136427937021 1100.754579114528 1100.143802846964 1100.063248880586 1099.225766939476 311.093707574286 1099.413754109259 293.1797130512593
252 0.005 1.26 20 1074.053530958547 1035.701016988704 1035.601238203925 1100.754492243675 1100.143594424493 1100.06320749005 1099.225945723688 311.1944105843775 1099.413307189792 293.1760170854643
253 0.005 1.265 20 1074.240804768281 1036.157370803351 1036.060426278561 1100.75460358045 1100.143705015706 1100.063128866359 1099.225914898776 311.2949841082474 1099.413776695605 293.1724684870832
254 0.005 1.27 20 1074.424905040915 1036.608211429247 1036.514066801804 1100.754510115918 1100.143519593056 1100.06329133721 1099.226224406121 311.3954592073178 1099.412883583001 293.1677849157163
255 0.005 1.275 20 1074.607949886654 1037.05361455684 1036.962234064652 1100.755105665611 1100.14413399365 1100.063673252867 1099.226500849628 311.4956889284202 1099.41319663744 293.1647409436523
256 0.005 1.28 20 1074.788038876829 1037.493640692208 1037.404990843485 1100.754967197003 1100.143889551517 1100.063821366828 1099.226784133106 311.5958707872438 1099.411876302679 293.1612625366248
257 0.005 1.285 20 1074.966779905291 1037.928347983817 1037.84239370403 1100.754902469705 1100.143937685091 1100.06339554653 1099.226433888419 311.6958065098421 1099.413679517053 293.1574861559397
258 0.005 1.29 20 1075.14348324499 1038.357813601638 1038.274522067256 1100.755269413147 1100.144181303527 1100.063781494273 1099.226897714956 311.7955218778864 1099.412636644879 293.1552607315497
259 0.005 1.295 20 1075.316741985604 1038.782090435659 1038.701431018863 1100.75477731094 1100.143649192054 1100.063281156059 1099.226703006172 311.89520074303 1099.413213963337 293.1521866016482
260 0.005 1.3 20 1075.490003269856 1039.201246087604 1039.123184533366 1100.754898362926 1100.143794741109 1100.063198128068 1099.226591335431 311.9945598385679 1099.413718087603 293.1490434244378
261 0.005 1.305 20 1075.659632170341 1039.615337792304 1039.539841893078 1100.754830752622 1100.143612166117 1100.06336773084 1099.226924356151 312.0939181494747 1099.412647043772 293.1457943205373
262 0.005 1.31 20 1075.827248818651 1040.024433946662 1039.951471831788 1100.755232288399 1100.143976343624 1100.063933893745 1099.227389403426 312.1929355525056 1099.411651294126 293.1416543670158
263 0.005 1.315 20 1075.994008046128 1040.428596825961 1040.35813730235 1100.754954115486 1100.143657837497 1100.063429391782 1099.227139300652 312.2918999451132 1099.412861765931 293.1408596407925
264 0.005 1.32 20 1076.158302512082 1040.827880409784 1040.759892183715 1100.755068081196 1100.143854862793 1100.063226913157 1099.226929487137 312.39054805118 1099.413802826008 293.1379410112044
265 0.005 1.325 20 1076.320721430593 1041.222345669803 1041.156799292218 1100.754961024018 1100.143636600642 1100.063391684291 1099.227204250472 312.4891379885394 1099.412651384863 293.1351233762476
266 0.005 1.33 20 1076.481970803612 1041.612053238418 1041.548917002744 1100.755343742118 1100.144060437712 1100.063382430561 1099.227167052803 312.5874573995249 1099.413810900675 293.1333056626153
267 0.005 1.335 20 1076.639380048455 1041.997058319968 1041.936305560433 1100.755136512695 1100.143784183644 1100.063387535276 1099.22734479138 312.685687235174 1099.413179970576 293.1306066147536
268 0.005 1.34 20 1076.79644029117 1042.377425054774 1042.319025032044 1100.755125326944 1100.143697649961 1100.063472643987 1099.227554879646 312.7836690768769 1099.412626917743 293.1271219594538
269 0.005 1.345 20 1076.951153545205 1042.753201874047 1042.697124524129 1100.755124984438 1100.143716455849 1100.063431743843 1099.227479325255 312.881441287284 1099.412889116175 293.1247267855321
270 0.005 1.35 20 1077.104747453053 1043.124449528979 1043.070664697866 1100.755688711981 1100.144302601922 1100.063767928438 1099.227685094195 312.9789922974084 1099.413207407173 293.1232853237053
271 0.005 1.355 20 1077.25627949667 1043.491222078179 1043.439703045221 1100.75575448522 1100.144365413679 1100.063877076958 1099.227778261111 313.0763505683308 1099.413018576207 293.1205834210124
272 0.005 1.36 20 1077.405246159337 1043.853571139897 1043.804293213186 1100.7552532728 1100.143819317692 1100.063407985231 1099.227556455644 313.1735381945522 1099.41315695358 293.1189989351087
273 0.005 1.365 20 1077.553478665734 1044.211552948967 1044.164486079838 1100.755280821175 1100.143831830208 1100.063401122497 1099.227622275052 313.2704986660576 1099.41318671676 293.1171043508838
274 0.005 1.37 20 1077.699652314222 1044.565225785691 1044.52034086801 1100.755875379495 1100.144367423458 1100.063883220284 1099.228105159329 313.3672661277776 1099.413067591335 293.1141783591082
275 0.005 1.375 20 1077.844400824689 1044.914637956896 1044.871909856783 1100.755380403417 1100.143869295276 1100.063354880902 1099.227876763201 313.4638135404969 1099.413501400066 293.1119950290947
276 0.005 1.38 20 1077.986595278937 1045.25983844038 1045.219240044157 1100.755832181378 1100.144233163927 1100.064030004632 1099.228444096643 313.5601346884799 1099.412098501019 293.1105002024292
277 0.005 1.385 20 1078.128464541086 1045.600880567176 1045.562385192195 1100.755947295866 1100.144419398876 1100.063721274499 1099.228143203064 313.6562375905444 1099.413788204512 293.1088085652485
278 0.005 1.39 20 1078.267990015711 1045.937818410148 1045.901401918215 1100.755988507364 1100.144431998298 1100.063725692926 1099.228230016304 313.7521499767765 1099.41385677284 293.1069643837209
279 0.005 1.395 20 1078.405494867693 1046.27069397555 1046.236331042729 1100.755926757211 1100.144362462955 1100.063608461857 1099.228184141381 313.8478336758982 1099.414065169228 293.1054415937015
280 0.005 1.4 20 1078.541971280817 1046.599560756657 1046.567225434294 1100.75585805885 1100.144231845642 1100.063449317113 1099.22818781323 313.9432792191412 1099.41413835719 293.1041792483463
281 0.005 1.405 20 1078.676086644716 1046.924463414762 1046.894130181288 1100.755780425671 1100.144144811816 1100.063369582893 1099.228197414958 314.0384886847366 1099.414163988885 293.1022235881878
282 0.005 1.41 20 1078.808742868797 1047.245454406777 1047.217099287351 1100.755769704087 1100.144085988966 1100.063439481853 1099.22837572145 314.1335420039068 1099.413809547764 293.1002931260898
283 0.005 1.415 20 1078.941010405253 1047.562584721933 1047.536181966039 1100.756256323328 1100.14457658105 1100.063828989535 1099.228648973182 314.2282976552539 1099.41398578138 293.0991762372149
284 0.005 1.42 20 1079.07032833088 1047.875898890642 1047.851426296858 1100.756216934245 1100.144425885225 1100.064070853593 1099.229006737107 314.3228136957758 1099.412425929832 293.097712405998
285 0.005 1.425 20 1079.19878620228 1048.185446473829 1048.162880007376 1100.756394648708 1100.144615432644 1100.064108604233 1099.22906381523 314.4170897566675 1099.412965406439 293.0963782695533
286 0.005 1.43 20 1079.32597083652 1048.491262039354 1048.47057805845 1100.756112914326 1100.144421124805 1100.063607304565 1099.228637104985 314.5111325786542 1099.414344293434 293.0949195809906
287 0.005 1.435 20 1079.450993193077 1048.793396553821 1048.774571901617 1100.755991740469 1100.144172053386 1100.063601599303 1099.228857869739 314.6049347851558 1099.413662761324 293.0937025531445
288 0.005 1.44 20 1079.575216258012 1049.091899781535 1049.074910313096 1100.756543287019 1100.144726472771 1100.064023494384 1099.229181093589 314.6984766888953 1099.41383405045 293.0922019488788
289 0.005 1.445 20 1079.697277988902 1049.38680821369 1049.371633733868 1100.756395225796 1100.144486306438 1100.064249248443 1099.229512055055 314.7917777037059 1099.412199877354 293.0908689011369
290 0.005 1.45 20 1079.81873725317 1049.678167248079 1049.664784687612 1100.756166905817 1100.144313938556 1100.063575770643 1099.228981570968 314.8848293781351 1099.414174175355 293.0896217053594
291 0.005 1.455 20 1079.938238989819 1049.96601923039 1049.95440613286 1100.756276733368 1100.144472071442 1100.063632497127 1099.228984235264 314.9776360804311 1099.41444887233 293.0882878351247
292 0.005 1.46 20 1080.056132936001 1050.250410872502 1050.240546418992 1100.75613963511 1100.144212652299 1100.063616610634 1099.229173289037 315.0701505048316 1099.413765402761 293.0870461656538
293 0.005 1.465 20 1080.173472024906 1050.531390859166 1050.523251976781 1100.756690965675 1100.144746829552 1100.064154195738 1099.229596061382 315.1624255040566 1099.413350970789 293.085848792465
294 0.005 1.47 20 1080.288835967051 1050.80899163971 1050.802558409022 1100.756697006466 1100.144717042002 1100.064131482643 1099.229650860195 315.2544549361653 1099.413303810765 293.0849718052957
295 0.005 1.475 20 1080.402499631771 1051.083249355646 1051.078501613456 1100.756594903457 1100.144551722859 1100.064218887179 1099.229857308304 315.3462377147163 1099.412431310747 293.0831660359954
296 0.005 1.48 20 1080.515653169789 1051.354212224828 1051.35112775776 1100.756815420998 1100.144799338623 1100.064208960983 1099.229846683944 315.4377441929136 1099.413161238968 293.0807211218726
297 0.005 1.485 20 1080.627413995889 1051.621914399879 1051.620473019297 1100.756723702149 1100.144739914173 1100.063904452049 1099.229596845631 315.5290194124547 1099.414296012975 293.0807402038018
298 0.005 1.49 20 1080.737286571546 1051.886395995823 1051.886578186916 1100.756539104642 1100.144590205369 1100.063733963523 1099.229486460853 315.6199793301342 1099.414545235953 293.0804894433292
299 0.005 1.495 20 1080.845745428078 1052.147700448263 1052.149487555133 1100.756331784393 1100.14430311563 1100.063483001889 1099.229536114774 315.710692524148 1099.414514289755 293.0789918111468
300 0.005 1.5 20 1080.953769818292 1052.405865517974 1052.409236736244 1100.756541662775 1100.144478845521 1100.063596358007 1099.229658920038 315.8011491690588 1099.414600650081 293.0775706210727
301 0.005 1.505 20 1081.059691467105 1052.66092533608 1052.665862051979 1100.756417334121 1100.144291506656 1100.063677831636 1099.229857367021 315.8913222349345 1099.413770999559 293.0766056834297
302 0.005 1.51 20 1081.164578237793 1052.912918576957 1052.919400937005 1100.756386923954 1100.144223153402 1100.06370726139 1099.229964545897 315.9812518859426 1099.413494028975 293.0753091225665
303 0.005 1.515 20 1081.268647481417 1053.161889844608 1053.169897412639 1100.756872893301 1100.144693508541 1100.064395980321 1099.230469098417 316.0708986874068 1099.412415578471 293.0736448437078
304 0.005 1.52 20 1081.371266645099 1053.407869394018 1053.41738401272 1100.756858515554 1100.144646943133 1100.064276283354 1099.230448920526 316.1602821265684 1099.412543978127 293.0729375223162
305 0.005 1.525 20 1081.473004819668 1053.650895200679 1053.661898608716 1100.75710732107 1100.144947061763 1100.06420597314 1099.230346436349 316.2493813573579 1099.413734518893 293.0725113517834
306 0.005 1.53 20 1081.573293938827 1053.890998583095 1053.903474575442 1100.756826896786 1100.144651389977 1100.063730590002 1099.230073965294 316.3382149707829 1099.414580404349 293.0714653281604
307 0.005 1.535 20 1081.672014370695 1054.128212442436 1054.142142902958 1100.756570984271 1100.14437371624 1100.063467521422 1099.230027268007 316.4267689169739 1099.414800192232 293.0702678468222
308 0.005 1.54 20 1081.770101035323 1054.362583425654 1054.377949275114 1100.756737708695 1100.144536767906 1100.063671524619 1099.230154917594 316.5150354011993 1099.414546080412 293.0689871051258
309 0.005 1.545 20 1081.866926276225 1054.594146114284 1054.610929356029 1100.757177739747 1100.144898648372 1100.064222964456 1099.230638430522 316.6030432746077 1099.413595457961 293.0683295311987
310 0.005 1.55 20 1081.962635567507 1054.822926212251 1054.841110511623 1100.757109761289 1100.144847650485 1100.063988089722 1099.230491640271 316.6907487782137 1099.414307630144 293.0668039374546
311 0.005 1.555 20 1082.056383651902 1055.048948705667 1055.068518130729 1100.756645525923 1100.144314366658 1100.063770058173 1099.230512406586 316.7781816364703 1099.413610745501 293.0661770361313
312 0.005 1.56 20 1082.150376996458 1055.272266992533 1055.293202131746 1100.757239950941 1100.144934928951 1100.064146494957 1099.230709912383 316.865344730012 1099.414051151039 293.065462855907
313 0.005 1.565 20 1082.242532831237 1055.492901356558 1055.515185813513 1100.757293013156 1100.144978112143 1100.064277637913 1099.230855021833 316.9522279046481 1099.413680376278 293.0647055672361
314 0.005 1.57 20 1082.333702352315 1055.710889168096 1055.734507507239 1100.757133396537 1100.144821494032 1100.06388941776 1099.230595327886 317.0388276937049 1099.414626751526 293.0634848421694
315 0.005 1.575 20 1082.423887211795 1055.926258557597 1055.951194177539 1100.757401432111 1100.145065983492 1100.06422968465 1099.230932912203 317.1251594043397 1099.414196357689 293.0627211048093
316 0.005 1.58 20 1082.512710578173 1056.139045310455 1056.165283345063 1100.757325036195 1100.144939018154 1100.064317931036 1099.231093297662 317.2112271055196 1099.413397115365 293.0615648324368
317 0.005 1.585 20 1082.600531497597 1056.349275138443 1056.376798627939 1100.757342605441 1100.144924140217 1100.064352496688 1099.231158700079 317.2969892930518 1099.413123775044 293.0598742744889
318 0.005 1.59 20 1082.687826629873 1056.556983505307 1056.585776741133 1100.7570973841 1100.144789797152 1100.063784752351 1099.230640654464 317.3824676064668 1099.414928055519 293.0596515055486
319 0.005 1.595 20 1082.773225568013 1056.762193254743 1056.792241519241 1100.756866643789 1100.144495645264 1100.063660496727 1099.230738206664 317.4676606525402 1099.414522099312 293.0589768987332
320 0.005 1.6 20 1082.858598991973 1056.964948686797 1056.996235522289 1100.757469971436 1100.14507585947 1100.064194943589 1099.231076064507 317.552577049358 1099.414348875104 293.0583152215265
321 0.005 1.605 20 1082.942435229166 1057.16526712134 1057.19777829421 1100.757382734908 1100.144956510818 1100.064061779595 1099.231115422281 317.6371999504557 1099.414394247658 293.0573362071565
322 0.005 1.61 20 1083.02534548498 1057.363185195772 1057.396905837793 1100.757263986141 1100.144834452095 1100.06386297072 1099.230986956134 317.7215464638663 1099.414723838455 293.056230677302
323 0.005 1.615 20 1083.107150523218 1057.558733435902 1057.593648446865 1100.757470952734 1100.144968226168 1100.064321442033 1099.231436253536 317.8056104310395 1099.413475704845 293.0554734590368
324 0.005 1.62 20 1083.188173350429 1057.751936967476 1057.788031495541 1100.757575402425 1100.145068399303 1100.064405073452 1099.231540586613 317.8893932091577 1099.413409523363 293.0546327596147
325 0.005 1.625 20 1083.268388794856 1057.942822319113 1057.980082518681 1100.757661379288 1100.145180021311 1100.064373866868 1099.231413471636 317.9728294981552 1099.413970594934 293.0539384874994
326 0.005 1.63 20 1083.346700785671 1058.131410751196 1058.169824321132 1100.756994645065 1100.144437859619 1100.063869105941 1099.231269125935 318.0560319181748 1099.413673829803 293.0535659517361
327 0.005 1.635 20 1083.425174654529 1058.317734672679 1058.357284768929 1100.757116135247 1100.144603489745 1100.06377996448 1099.231142006827 318.1389438763548 1099.414376631947 293.0526791431319
328 0.005 1.64 20 1083.502285896449 1058.501824741473 1058.542497680125 1100.757130620524 1100.14458446349 1100.063828329911 1099.23128594384 318.2215939975097 1099.414248107675 293.0519149781317
329 0.005 1.645 20 1083.578634739952 1058.683713548912 1058.725495746202 1100.757472822582 1100.144873658941 1100.064400996659 1099.231785908767 318.3039793282354 1099.412843956962 293.0509501994257
330 0.005 1.65 20 1083.654597642215 1058.863424041455 1058.906302047298 1100.757779667803 1100.145215922984 1100.064388254389 1099.231740591211 318.3860740075331 1099.414047307462 293.050201553309
331 0.005 1.655 20 1083.728583215084 1059.040975405496 1059.084937848215 1100.757243400327 1100.144624448309 1100.063940886807 1099.231587118209 318.4678825752998 1099.414108536744 293.0498414853455
332 0.005 1.66 20 1083.802808238492 1059.216405005118 1059.261435999222 1100.757791580221 1100.145188736906 1100.064342239547 1099.231847617064 318.5493997116378 1099.41415089889 293.0487280305264
333 0.005 1.665 20 1083.875569074331 1059.389734045744 1059.435821612992 1100.757785428764 1100.145146427028 1100.064337003002 1099.231885154668 318.630706671703 1099.414116025293 293.0486101033709
334 0.005 1.67 20 1083.946806937125 1059.560979342092 1059.608112481314 1100.757194999879 1100.144498643311 1100.063927061484 1099.231745768944 318.7117057812824 1099.413706476101 293.0475397720995
335 0.005 1.675 20 1084.01806294553 1059.73017053428 1059.778335537056 1100.757217588952 1100.144552233413 1100.063796970502 1099.231673165185 318.7924209016387 1099.41426175936 293.047569335349
336 0.005 1.68 20 1084.088782137212 1059.897335547351 1059.946518798839 1100.757540003903 1100.144893560235 1100.063864995885 1099.2316560492 318.8728467706114 1099.414837570679 293.0460198878562
337 0.005 1.685 20 1084.157573229895 1060.062490357174 1060.112680929621 1100.757263020682 1100.144590310441 1100.063781273115 1099.23175837443 318.9530060935333 1099.414101271126 293.0454335204574
338 0.005 1.69 20 1084.226810793415 1060.22567207947 1060.276854921967 1100.758028561555 1100.145332081651 1100.064425317508 1099.232234505903 319.0328919500515 1099.414291294296 293.0454538116424
339 0.005 1.695 20 1084.294391626305 1060.386898745204 1060.439063268797 1100.757972111086 1100.145196673494 1100.064559089438 1099.232454743051 319.1125296943995 1099.41369948645 293.0442339189961
340 0.005 1.7 20 1084.361659170862 1060.546193632564 1060.599327971902 1100.758170489098 1100.145439433006 1100.064536773771 1099.232394241727 319.1918880949276 1099.414529604072 293.0442866489413
341 0.005 1.705 20 1084.427337246287 1060.703574324905 1060.757668602329 1100.757566096168 1100.144826325514 1100.063930486844 1099.231994714253 319.2709767084003 1099.414527760045 293.0429158419294
342 0.005 1.71 20 1084.492463069946 1060.859069516632 1060.914111033176 1100.757504034032 1100.144714152425 1100.063984176641 1099.232147406785 319.3497838279945 1099.4141645787 293.043286012211
343 0.005 1.715 20 1084.557373094663 1061.01270749162 1061.068682894478 1100.757972472863 1100.145168033282 1100.064502836805 1099.232490253426 319.4283135414388 1099.413492946359 293.0418678957506
344 0.005 1.72 20 1084.621672168232 1061.16450595956 1061.221405519673 1100.757884073297 1100.145170748046 1100.064043818911 1099.232082820679 319.5065783236793 1099.415268594471 293.0412805964368
345 0.005 1.725 20 1084.684436813833 1061.314486669904 1061.372300430843 1100.757686102389 1100.144908127865 1100.063957786717 1099.232178323933 319.5844528551177 1099.414777128536 293.0415105941478
346 0.005 1.73 20 1084.747172958681 1061.462676721838 1061.521391265045 1100.758175898152 1100.145403496359 1100.064386598936 1099.232433059829 319.6621385652922 1099.414751886443 293.0404186889293
347 0.005 1.735 20 1084.808693943559 1061.609091495145 1061.668696392342 1100.758205860019 1100.145399277753 1100.064495176209 1099.232585543002 319.7395800132798 1099.414301045915 293.0405582879671
348 0.005 1.74 20 1084.869204127161 1061.753745996151 1061.814231617298 1100.757706866513 1100.144884877203 1100.063995215027 1099.23227551234 319.8167659550111 1099.414607438617 293.0392489596216
349 0.005 1.745 20 1084.929562932628 1061.896669821399 1061.958024036614 1100.758188604994 1100.145338909593 1100.064502425466 1099.232657248048 319.8936790714537 1099.414095102315 293.039397270503
350 0.005 1.75 20 1084.989146932351 1062.037883311446 1062.100095817197 1100.758212314877 1100.145366928378 1100.064382833848 1099.232566739627 319.9703199133108 1099.414606761126 293.0381399940913
351 0.005 1.755 20 1085.047889264899 1062.177407831697 1062.240468247437 1100.758260083241 1100.145392880836 1100.064466705214 1099.232690438532 320.0467070312513 1099.414457858574 293.037963750198
352 0.005 1.76 20 1085.10576596086 1062.31526015885 1062.379158705783 1100.758209038065 1100.145367142278 1100.064483732927 1099.232614572238 320.1228235413399 1099.414206794503 293.0380957021043
353 0.005 1.765 20 1085.162549966925 1062.45145616694 1062.516184702426 1100.757646690585 1100.144754474343 1100.064080197829 1099.232445377728 320.1986689778822 1099.41403573971 293.0369824481816
354 0.005 1.77 20 1085.219618447507 1062.586024354712 1062.651571049747 1100.757749764672 1100.144917454703 1100.063996907398 1099.232295619322 320.2742485099085 1099.414675400441 293.0373609396367
355 0.005 1.775 20 1085.275458286988 1062.718982225333 1062.78533711763 1100.757671994625 1100.144831595635 1100.063965207996 1099.232337859972 320.3495794909476 1099.414522136018 293.0361289835036
356 0.005 1.78 20 1085.330947079023 1062.850352109483 1062.917503997079 1100.758085334831 1100.145172468976 1100.064544354694 1099.232761171988 320.4246252545165 1099.41334956938 293.0361425283264
357 0.005 1.785 20 1085.386001003503 1062.98015187213 1063.048091228338 1100.758302219523 1100.145439244308 1100.064558669644 1099.232752192462 320.499435174766 1099.414091046423 293.0348090408719
358 0.005 1.79 20 1085.440066547115 1063.108392960859 1063.177112305084 1100.757921680242 1100.145078358172 1100.063961989848 1099.232337898613 320.5739734617069 1099.415216680042 293.0346490383648
359 0.005 1.795 20 1085.493105139011 1063.235098071461 1063.30458764128 1100.757843862896 1100.144954402062 1100.064032102172 1099.232479962553 320.648245274848 1099.414711084206 293.0351073169219
360 0.005 1.8 20 1085.546152734509 1063.360288465404 1063.430538021949 1100.757955176238 1100.145093130421 1100.063945106133 1099.232367473643 320.7222727699697 1099.415326338881 293.0338157148843
361 0.005 1.805 20 1085.598035867367 1063.483982221769 1063.554983454095 1100.757771911015 1100.144869876686 1100.063992004463 1099.232523968353 320.7960484744286 1099.414578357779 293.034101752441
362 0.005 1.81 20 1085.650123013689 1063.606200599023 1063.677943103594 1100.758205533443 1100.145307846079 1100.064234467442 1099.232638741932 320.8695624908881 1099.41498030902 293.0324400442649
363 0.005 1.815 20 1085.701151170404 1063.726953410185 1063.799428991916 1100.758198702801 1100.14533768578 1100.06420763436 1099.232563456804 320.9428156376117 1099.415201016401 293.0324544967546
364 0.005 1.82 20 1085.751151794908 1063.846261718923 1063.919460994107 1100.758267166352 1100.145284591498 1100.064570725999 1099.232997217594 321.0158176325581 1099.41358260573 293.0317665266844
365 0.005 1.825 20 1085.801321141408 1063.964140826077 1064.038054424509 1100.758188333778 1100.145309899264 1100.064136295658 1099.232587484245 321.0885553661133 1099.415416567527 293.0316320087674
366 0.005 1.83 20 1085.85027034573 1064.080608547882 1064.155229112577 1100.75804585518 1100.145129494212 1100.063975615491 1099.232562692953 321.1610323587508 1099.415324046812 293.0319802613284
367 0.005 1.835 20 1085.898492175593 1064.19568179224 1064.271001257631 1100.757947289861 1100.144999079447 1100.064023039557 1099.232660588857 321.2332785825035 1099.414825482788 293.0304423451844
368 0.005 1.84 20 1085.946850818971 1064.309384504948 1064.385392990734 1100.75810679254 1100.145172912966 1100.063978395011 1099.232555589127 321.3052867355531 1099.415414978664 293.0315780038645
369 0.005 1.845 20 1085.993778616643 1064.421731370788 1064.498421135096 1100.758331088295 1100.145323223462 1100.064768199293 1099.233259146921 321.3770342408698 1099.413109462053 293.0297870702385
370 0.005 1.85 20 1086.0406633533 1064.532735004989 1064.610097194706 1100.758308411649 1100.145285723853 1100.064666018291 1099.233216823619 321.4484895305495 1099.413292096579 293.0305199200523
371 0.005 1.855 20 1086.087027495615 1064.642408949449 1064.720435811181 1100.758377678069 1100.145337275833 1100.064680854028 1099.233266459928 321.5197031483393 1099.413327477818 293.0290622933958
372 0.005 1.86 20 1086.133000375426 1064.750767221547 1064.82945069094 1100.758158538468 1100.145263025497 1100.064155491449 1099.232758894843 321.5906577430372 1099.415174283438 293.0288391283995
373 0.005 1.865 20 1086.178031049097 1064.857833619083 1064.937165425176 1100.758396990241 1100.145348826723 1100.064597468074 1099.233221009216 321.6613529220847 1099.413696177243 293.0291669455157
374 0.005 1.87 20 1086.222890310469 1064.963617138526 1065.043589648521 1100.758192055258 1100.145278060966 1100.064118810067 1099.232753860416 321.7318098853977 1099.41535566414 293.0284445760815
375 0.005 1.875 20 1086.266515744773 1065.068134305855 1065.148741368292 1100.757952304045 1100.144895453492 1100.064128765147 1099.232971226371 321.8020264921861 1099.414250266993 293.028665261057
376 0.005 1.88 20 1086.310499343822 1065.17140817867 1065.252640222523 1100.75843624497 1100.145381565612 1100.064591950109 1099.233266959475 321.8719877327065 1099.41387152978 293.0275737807473
377 0.005 1.885 20 1086.354037848823 1065.273452361214 1065.355301513575 1100.758536918783 1100.145542590551 1100.064434618835 1099.233082424546 321.9416930632627 1099.414978925262 293.0281202792949
378 0.005 1.89 20 1086.39609390413 1065.374270331375 1065.456731269373 1100.758028971907 1100.145015037121 1100.063974247965 1099.232921254631 322.0111536535227 1099.415094872278 293.0265126304167
379 0.005 1.895 20 1086.438484795747 1065.473882457748 1065.556945824654 1100.758242289635 1100.145291038313 1100.064177296835 1099.23293714798 322.0803571202233 1099.415247518828 293.0258834479995
380 0.005 1.9 20 1086.479923234078 1065.572309404061 1065.655968838113 1100.758548656547 1100.145456448759 1100.064648118869 1099.233423838756 322.1493214769802 1099.413907695424 293.0267584626176
381 0.005 1.905 20 1086.521286406009 1065.669559457286 1065.753807709939 1100.758317336146 1100.145338875742 1100.064123951254 1099.23290777818 322.2180482777461 1099.415514289336 293.0255310598705
382 0.005 1.91 20 1086.561103567572 1065.76564304951 1065.850474030925 1100.7580187647 1100.144889974592 1100.064164804339 1099.233177167353 322.2865225123847 1099.414120785816 293.0267540385813
383 0.005 1.915 20 1086.601132982595 1065.860576925375 1065.9459819589 1100.75803661944 1100.144900529918 1100.064171681376 1099.233214059116 322.3547556194823 1099.414158452442 293.0255529814809
384 0.005 1.92 20 1086.640903626321 1065.954379512733 1066.040352299066 1100.758078584073 1100.14494317215 1100.064168998252 1099.233236114347 322.4227354747815 1099.414290244193 293.0258073774762
385 0.005 1.925 20 1086.680748143937 1066.047065675451 1066.133597854966 1100.758574127501 1100.145485143723 1100.064390159867 1099.233300713843 322.4904606290414 1099.415021466957 293.0245198047257
386 0.005 1.93 20 1086.719393860292 1066.138642053447 1066.225728085663 1100.758273399557 1100.145209128813 1100.064044571661 1099.233046193506 322.5579545456888 1099.41534694354 293.024437285139
387 0.005 1.935 20 1086.757085922532 1066.229121799922 1066.316755582781 1100.758094370323 1100.144950111485 1100.064130341658 1099.233252708932 322.6252190940236 1099.414400855592 293.0243299384799
388 0.005 1.94 20 1086.7951613817 1066.318528734865 1066.406702621289 1100.758529749621 1100.145368817047 1100.064731051144 1099.233674092694 322.6922336819893 1099.413359315198 293.0232745441276
389 0.005 1.945 20 1086.833009229587 1066.406863771333 1066.495571345047 1100.758412166813 1100.145379986205 1100.064143028738 1099.233084091158 322.7590058494316 1099.415612621243 293.0240601483173
390 0.005 1.95 20 1086.86953487623 1066.494143776758 1066.583379196179 1100.758278669162 1100.145172197977 1100.064097401075 1099.233182812251 322.8255416421559 1099.41510807873 293.0232564853097
391 0.005 1.955 20 1086.906429629815 1066.580389694328 1066.670145598394 1100.758787296622 1100.145672674731 1100.064571973134 1099.233519878674 322.8918318813776 1099.414897744418 293.0235700834131
392 0.005 1.96 20 1086.94175514572 1066.665599709114 1066.755872249061 1100.758196552692 1100.145030218892 1100.064195697199 1099.233342674729 322.9578671262959 1099.414455983431 293.0222476136795
393 0.005 1.965 20 1086.977729782185 1066.7497938484 1066.840574470356 1100.758694245523 1100.145530303907 1100.064678923105 1099.233644225096 323.02367530982 1099.414077791095 293.0220478273606
394 0.005 1.97 20 1087.012754365415 1066.832986473132 1066.924269589543 1100.758643021751 1100.145440084023 1100.064725051309 1099.233793160054 323.08925542806 1099.413488910579 293.0222968749401
395 0.005 1.975 20 1087.04792684286 1066.915183075754 1067.006962526338 1100.758442064641 1100.145375767707 1100.06414826796 1099.233220535618 323.1545932029229 1099.415569319588 293.0217614379171
396 0.005 1.98 20 1087.081490967464 1066.996393978233 1067.088665049818 1100.758173153535 1100.144962994651 1100.064183106578 1099.233499771575 323.2196972764112 1099.414294818887 293.0224846289181
397 0.005 1.985 20 1087.116075205175 1067.076636524075 1067.169391740188 1100.758423606298 1100.145282235506 1100.064060252467 1099.233311568847 323.284554003325 1099.415529004938 293.0212567182759
398 0.005 1.99 20 1087.149235508389 1067.155921714731 1067.249156627689 1100.758224850855 1100.145065988327 1100.064082384579 1099.233412069106 323.349164274778 1099.41487822471 293.0216955275249
399 0.005 1.995 20 1087.182599741949 1067.234268141924 1067.327975049498 1100.75866202346 1100.145431359693 1100.064677062456 1099.233859490578 323.4135489332239 1099.413660889626 293.0204840383553
400 0.005 2 20 1087.215704216209 1067.311680396746 1067.405853477105 1100.75883982268 1100.145666759815 1100.064635025776 1099.233740384702 323.4777087125496 1099.414626979223 293.0202558098113
401 0.005 2.005 20 1087.248047112079 1067.388165234256 1067.482800352949 1100.758689628796 1100.145511024005 1100.064370576682 1099.233580613953 323.5416325107768 1099.415147190733 293.0204441897613
402 0.005 2.01 20 1087.279995721248 1067.463736991561 1067.55882857711 1100.758658479904 1100.145477681379 1100.06429633195 1099.233521122077 323.6053318825892 1099.415341077963 293.020072782612
403 0.005 2.015 20 1087.311603303527 1067.538406701619 1067.633949099398 1100.758515268479 1100.145407510081 1100.064206005493 1099.233413716328 323.6687878700563 1099.415521561926 293.0207079630131
404 0.005 2.02 20 1087.342318745148 1067.612181328811 1067.70816954737 1100.758304192976 1100.145116242508 1100.064086557608 1099.233514052801 323.732002064733 1099.41506343576 293.0190449471406
405 0.005 2.025 20 1087.373063867324 1067.685075763039 1067.781503815501 1100.75833292383 1100.145105956279 1100.064201530806 1099.233595607113 323.7949964857058 1099.414668786977 293.0200538868838
406 0.005 2.03 20 1087.403918169911 1067.757108175103 1067.853970199603 1100.758791616073 1100.145550041833 1100.064661149962 1099.233913991518 323.857771699392 1099.414184970413 293.0187611531974
407 0.005 2.035 20 1087.434247632894 1067.828276104806 1067.925566939803 1100.758529714142 1100.14540988987 1100.064207731573 1099.23345528325 323.9203169367935 1099.415471816817 293.0183197165506
408 0.005 2.04 20 1087.463699721615 1067.898597329324 1067.996312938867 1100.758304346715 1100.145120853851 1100.063972640275 1099.233438237754 323.9826142505251 1099.415472641533 293.0191336079678
409 0.005 2.045 20 1087.493497058527 1067.968082319725 1068.066215359966 1100.75889079178 1100.145646191146 1100.064557166486 1099.233870393818 324.0446861518132 1099.414917499405 293.0185241833247
410 0.005 2.05 20 1087.522228023427 1068.036740611681 1068.135288231299 1100.758763455936 1100.1454639882 1100.064746335208 1099.234102614214 324.1065324722925 1099.413652791648 293.0186087789252
411 0.005 2.055 20 1087.551317765805 1068.104575061121 1068.203531312245 1100.758605096973 1100.145444548622 1100.064190336496 1099.233531353488 324.1681424467417 1099.415678790243 293.0180792875875
412 0.005 2.06 20 1087.579106651341 1068.171602262348 1068.27096353297 1100.758346471328 1100.145101805876 1100.064144246767 1099.233666014629 324.2295281800256 1099.414814950266 293.0184429658209
413 0.005 2.065 20 1087.607100797731 1068.237826869327 1068.337587036415 1100.758352979668 1100.145100322452 1100.064172679113 1099.233703188303 324.2906974011875 1099.414798872454 293.016984138809
414 0.005 2.07 20 1087.635312398142 1068.303269357286 1068.403422794958 1100.758928217368 1100.145657761173 1100.06465064405 1099.233997763173 324.3516361303802 1099.414634273977 293.0169841819717
415 0.005 2.075 20 1087.662277874263 1068.367924364466 1068.468468289169 1100.758438846759 1100.145173125081 1100.064209677065 1099.233726673119 324.4123417159843 1099.414831142652 293.0177405019677
416 0.005 2.08 20 1087.689917579271 1068.431815328597 1068.532743104481 1100.758760551599 1100.145506413847 1100.064293638668 1099.233757810564 324.4728156289946 1099.415490395459 293.0171684425661
417 0.005 2.085 20 1087.716144276874 1068.494943755227 1068.596251366995 1100.758825879496 1100.145497233985 1100.064829009191 1099.234256935491 324.5330602367844 1099.413442359609 293.0172014385876
418 0.005 2.09 20 1087.743044760452 1068.557323794861 1068.659006324326 1100.758989409285 1100.145693768009 1100.064650500066 1099.234079286943 324.5930847449432 1099.414703910278 293.0166333141896
419 0.005 2.095 20 1087.76912091174 1068.618953791416 1068.721007912677 1100.758656509394 1100.145405557967 1100.06413540768 1099.233661322988 324.6528974460168 1099.415635369665 293.017155221723
420 0.005 2.1 20 1087.794500287878 1068.679850605376 1068.782272487693 1100.758427032759 1100.145174243538 1100.064112108192 1099.233726915473 324.7125518467918 1099.415173465128 293.0156803555383
421 0.005 2.105 20 1087.820025569536 1068.740018332299 1068.842802130682 1100.758424711122 1100.145181698027 1100.06399578595 1099.233631446314 324.7719302424827 1099.415613310992 293.015588771958
422 0.005 2.11 20 1087.845237448735 1068.799472196092 1068.902613836897 1100.758437565311 1100.145179608298 1100.064025905942 1099.233701543153 324.8310700638384 1099.415499139662 293.0163707157912
423 0.005 2.115 20 1087.870188294845 1068.858218822721 1068.961713220007 1100.758934641472 1100.145593124156 1100.064738726175 1099.23425175995 324.889979611141 1099.413998580468 293.0157689791226
424 0.005 2.12 20 1087.894973823634 1068.916266262616 1069.020110238346 1100.758635603566 1100.14543533601 1100.06425798842 1099.233743540248 324.9486437251809 1099.415391709232 293.015664385015
425 0.005 2.125 20 1087.919411609764 1068.973623138713 1069.07781118652 1100.758967733707 1100.145700630711 1100.064527629226 1099.233977595698 325.007109469767 1099.415197313175 293.0147701057573
426 0.005 2.13 20 1087.943179917316 1069.030296926493 1069.134826707195 1100.758585905855 1100.145301016794 1100.064171167711 1099.233792101538 325.0653711840901 1099.415410607543 293.0158801587103
427 0.005 2.135 20 1087.967296258287 1069.086297113045 1069.191162743562 1100.75909816193 1100.145800516522 1100.064657762497 1099.234144759163 325.1234037367468 1099.415162962084 293.014499588001
428 0.005 2.14 20 1087.990519265737 1069.141628495202 1069.24682787235 1100.758671645792 1100.145378946141 1100.064104426862 1099.233750822473 325.181213424175 1099.41553355415 293.0141775427061
429 0.005 2.145 20 1088.013745862617 1069.196299183596 1069.301826862856 1100.758725813806 1100.145421006647 1100.064134693237 1099.233781093618 325.2388150464909 1099.415664871796 293.0146528169836
430 0.005 2.15 20 1088.036686729304 1069.250322171739 1069.356174484769 1100.758703108578 1100.145402836708 1100.064110245283 1099.233761069714 325.2961898635691 1099.415730371699 293.0144566435565
431 0.005 2.155 20 1088.058899146662 1069.303700539213 1069.409873520221 1100.758895105656 1100.14551005026 1100.064722875183 1099.234321315802 325.3533562458795 1099.413724555815 293.014952148088
432 0.005 2.16 20 1088.081336180351 1069.356446707563 1069.462936605313 1100.75892652042 1100.145549867528 1100.06473779172 1099.234316826337 325.4103219151056 1099.413833844013 293.0134491709887
433 0.005 2.165 20 1088.103779117912 1069.408564108548 1069.515366010324 1100.75909274658 1100.145779561509 1100.064650784987 1099.234176030209 325.4670520682331 1099.41499072087 293.0146637780344
434 0.005 2.17 20 1088.125128194884 1069.460062673451 1069.567174409866 1100.758912070334 1100.145522616338 1100.06480028186 1099.234403556434 325.5235408696979 1099.413618083018 293.0132987885611
435 0.005 2.175 20 1088.147217613731 1069.510947875428 1069.61836390876 1100.759161698867 1100.145836563116 1100.064692898882 1099.234249152101 325.5798517795762 1099.41503427392 293.0129134006926
436 0.005 2.18 20 1088.16827215976 1069.561228379238 1069.668947208481 1100.759049195396 1100.145665120893 1100.064756203519 1099.234389224368 325.6359488800429 1099.414312753559 293.0138389536734
437 0.005 2.185 20 1088.189571496556 1069.610908186245 1069.7189250248 1100.759074271915 1100.145758996787 1100.064560713198 1099.234148649489 325.6918420849064 1099.415286913714 293.0133440776245
438 0.005 2.19 20 1088.209906604383 1069.659994709498 1069.768307547446 1100.758548156336 1100.145233092189 1100.064117174927 1099.233921884241 325.747546770174 1099.415321643547 293.0140985596399
439 0.005 2.195 20 1088.230970873178 1069.708497877363 1069.817100548428 1100.758857940919 1100.14556808494 1100.064279374974 1099.233910847955 325.8030336854246 1099.415791458945 293.0124478033634
440 0.005 2.2 20 1088.250783131102 1069.756423151764 1069.865314723873 1100.758584329834 1100.145219703167 1100.064231506688 1099.234026835536 325.8583148835372 1099.414888527972 293.0132423958841
441 0.005 2.205 20 1088.271270577408 1069.803776732959 1069.912951856938 1100.758753687123 1100.145418574263 1100.064115580828 1099.233904002844 325.9133961638298 1099.415765132685 293.0119781195527
442 0.005 2.21 20 1088.291300187244 1069.850572992875 1069.960028342902 1100.758959740911 1100.145640494866 1100.064378758915 1099.23405998752 325.9682555020578 1099.415660183197 293.0117420054845
443 0.005 2.215 20 1088.310464336076 1069.896807470187 1070.006540520853 1100.758684614644 1100.145317661801 1100.064214936291 1099.234034132634 326.0229059436115 1099.415232025117 293.0126059109674
444 0.005 2.22 20 1088.329829660288 1069.942497264934 1070.052504103453 1100.759008557136 1100.14558770886 1100.06473757857 1099.234439118238 326.077357251101 1099.414005059269 293.0122993565711
445 0.005 2.225 20 1088.349202831492 1069.987637708592 1070.097915254715 1100.758801678443 1100.14551619302 1100.064235414363 1099.233934387564 326.1316275522004 1099.415678596499 293.0131400765163
446 0.005 2.23 20 1088.367611442634 1070.032243310305 1070.142789312236 1100.758599292209 1100.145195997528 1100.064281790962 1099.234145663788 326.1856773831337 1099.414727729517 293.0114215091231
447 0.005 2.235 20 1088.386831965044 1070.076321145071 1070.187129647415 1100.759164801443 1100.145788562644 1100.064688781783 1099.234386557744 326.23952136484 1099.41490769063 293.0120480917274
448 0.005 2.24 20 1088.404881987999 1070.119876813991 1070.230946666044 1100.759034637201 1100.1455993607 1100.064938159394 1099.23467828711 326.2931554331985 1099.4135234224 293.0109583033156
449 0.005 2.245 20 1088.423664927422 1070.162912079891 1070.274239115967 1100.759113062447 1100.145721957359 1100.064533155385 1099.23431320033 326.3465917455945 1099.415490165468 293.0109924778333
450 0.005 2.25 20 1088.441320023731 1070.205434125817 1070.317017213495 1100.758685089354 1100.145317025569 1100.064169978529 1099.234048404029 326.3998262004007 1099.415211649835 293.0117419708321
451 0.005 2.255 20 1088.459383727775 1070.247449240634 1070.359283422685 1100.758814111755 1100.145516108422 1100.064280865469 1099.234006930101 326.452872975665 1099.415597049504 293.0114631786574
452 0.005 2.26 20 1088.476432203337 1070.288966457458 1070.401050207747 1100.758601294352 1100.145167526064 1100.064278616214 1099.234209178312 326.5057149342261 1099.414618658976 293.0120514307225
453 0.005 2.265 20 1088.494006123491 1070.329990260781 1070.44231889157 1100.759020194199 1100.145568810219 1100.06486813173 1099.234643530681 326.5583501547895 1099.413606667134 293.0104613972817
454 0.005 2.27 20 1088.511275961383 1070.370530582364 1070.483101588698 1100.759051042781 1100.145591097393 1100.064866445612 1099.234653481316 326.6107767453898 1099.413599897009 293.0112051166997
455 0.005 2.275 20 1088.528717636937 1070.410584796165 1070.523394725857 1100.758912639846 1100.145593640601 1100.064303280626 1099.2341018333 326.6630184052468 1099.415801123823 293.0100801436793
456 0.005 2.28 20 1088.545332493709 1070.450165390848 1070.563212703632 1100.758784981579 1100.145412392932 1100.064172834337 1099.234071649464 326.7150640483924 1099.415595123431 293.0099169496605
457 0.005 2.285 20 1088.561726147612 1070.489270330242 1070.602552281894 1100.758636023495 1100.145251429557 1100.063986698415 1099.233999363551 326.7668923497183 1099.415883927427 293.0107775415498
458 0.005 2.29 20 1088.578057339476 1070.527914183899 1070.641427984885 1100.758704831934 1100.145294186555 1100.064256771164 1099.234192224162 326.8185440183067 1099.415061288997 293.0105719422755
459 0.005 2.295 20 1088.594406858457 1070.566100801852 1070.679841847844 1100.759121823 1100.145678039714 1100.064782773391 1099.234569997313 326.8700138790004 1099.414188663555 293.0111446638581
460 0.005 2.3 20 1088.610760032608 1070.603834780315 1070.717801238978 1100.758907144135 1100.145561240519 1100.064236188682 1099.234061775632 326.9212751857543 1099.415866787245 293.0095562233067
461 0.005 2.305 20 1088.626572307189 1070.64111786204 1070.755307181894 1100.758940732382 1100.145580972266 1100.064253317732 1099.234119956391 326.972342551153 1099.415868235461 293.0103508572881
462 0.005 2.31 20 1088.641698146389 1070.677962630652 1070.792373181061 1100.759091427447 1100.145610242667 1100.064924986797 1099.234771176142 327.0232105886088 1099.413541212871 293.009250407866
463 0.005 2.315 20 1088.657165394621 1070.714362901781 1070.828991272719 1100.758750246359 1100.145322746475 1100.064271895509 1099.234255919187 327.0739003918925 1099.415067038178 293.0090311230932
464 0.005 2.32 20 1088.672489991524 1070.750338376526 1070.865180971645 1100.759064790923 1100.145582864611 1100.064780358663 1099.234641590108 327.124409234944 1099.413867919555 293.0102031044319
465 0.005 2.325 20 1088.687603528715 1070.785884204431 1070.900938478081 1100.75911346384 1100.145643857402 1100.06478633524 1099.234636185211 327.1747203994422 1099.413963814134 293.0097212319647
466 0.005 2.33 20 1088.702931485261 1070.821008629755 1070.936272774598 1100.758970302787 1100.145606185148 1100.064283940288 1099.234156426818 327.224836620667 1099.415862763472 293.0102808172908
467 0.005 2.335 20 1088.716992790794 1070.85571018701 1070.971183182199 1100.758676343513 1100.145235037694 1100.064225233092 1099.23431640532 327.2747661366925 1099.414945959815 293.0087724883664
468 0.005 2.34 20 1088.731628143359 1070.890003740164 1071.005681610188 1100.758689194509 1100.14526939262 1100.064209444982 1099.234282692687 327.3245034361222 1099.415173561701 293.0095706323255
469 0.005 2.345 20 1088.746015769456 1070.923891531655 1071.039770519033 1100.759149851594 1100.14568496182 1100.06502004405 1099.234853842441 327.3740372938798 1099.413526156303 293.0085149111709
470 0.005 2.35 20 1088.760329094658 1070.95737968381 1071.073458089671 1100.759087633334 1100.145586054701 1100.064805801415 1099.234729201394 327.4234151654589 1099.413810613498 293.0083067011355
471 0.005 2.355 20 1088.774821547851 1070.990466247411 1071.106741920998 1100.75903391904 1100.145653500507 1100.064360647644 1099.234240452103 327.4726021468045 1099.415710639838 293.0092180967852
472 0.005 2.36 20 1088.787952890913 1071.023160436822 1071.139632785714 1100.758663977038 1100.145147817442 1100.064319848546 1099.234462080996 327.5216011059345 1099.414477050885 293.0089420595734
473 0.005 2.365 20 1088.801695617351 1071.05546370169 1071.172128677663 1100.758670239635 1100.145186036618 1100.064282480188 1099.234400812948 327.5704087304719 1099.414695080727 293.0099565280113
474 0.005 2.37 20 1088.815473075794 1071.087391794116 1071.204246071232 1100.759136285702 1100.145632118998 1100.064951428059 1099.234878685333 327.6190344464408 1099.413607221147 293.0089287435155
475 0.005 2.375 20 1088.828794109507 1071.11893301146 1071.235975962026 1100.758754995199 1100.145290117813 1100.064309578494 1099.234393032606 327.667468933337 1099.414907289992 293.008845603796
476 0.005 2.38 20 1088.842532657249 1071.150106102387 1071.267334499334 1100.759001286427 1100.145567117411 1100.06428256647 1099.234291316273 327.7157248204025 1099.415718004551 293.0078200235874
477 0.005 2.385 20 1088.855405854071 1071.18090597111 1071.298318314339 1100.758812136997 1100.145385697024 1100.064118486568 1099.234255248876 327.7638056563396 1099.416130432998 293.007551100396
478 0.005 2.39 20 1088.868376659899 1071.211344897038 1071.328938652871 1100.758895192469 1100.145435626163 1100.064328015675 1099.234393895211 327.8117179759548 1099.415583739521 293.0086672161856
479 0.005 2.395 20 1088.880733719266 1071.241417306945 1071.359191089076 1100.75877788571 1100.145266523437 1100.064395697637 1099.234536767038 327.8594280622792 1099.414808646654 293.0082275702513
480 0.005 2.4 20 1088.893930152308 1071.271137529879 1071.389087971539 1100.758953429901 1100.145525394138 1100.064199731318 1099.234257236883 327.9069654923028 1099.415901842523 293.0083200353725
481 0.005 2.405 20 1088.90583743578 1071.300504020875 1071.418629348692 1100.759124997558 1100.145592801635 1100.064888459239 1099.234874067334 327.9543094853401 1099.413382237896 293.0072544221704
482 0.005 2.41 20 1088.918704675665 1071.329528185782 1071.447825374167 1100.759307310655 1100.145820661412 1100.064698539873 1099.234659263462 328.001471395813 1099.414949875847 293.0083527243486
483 0.005 2.415 20 1088.930429121377 1071.358203337919 1071.476671626537 1100.759140257393 1100.145616973805 1100.064870000158 1099.234849900777 328.0484678677955 1099.413668657815 293.0072285096914
484 0.005 2.42 20 1088.942982846991 1071.386544256796 1071.505180895023 1100.759380031848 1100.145910932839 1100.064823842874 1099.234726794365 328.0952486181337 1099.414776758334 293.0070051033504
485 0.005 2.425 20 1088.954161468581 1071.414539890266 1071.533344615954 1100.758725422233 1100.145216835276 1100.064290523294 1099.234476855936 328.1418621978789 1099.414754623559 293.0078482232737
486 0.005 2.43 20 1088.966229414463 1071.442210625387 1071.561179224402 1100.759161964386 1100.145631177857 1100.06480255835 1099.234814966039 328.1883270316048 1099.413999846351 293.007648166657
487 0.005 2.435 20 1088.977939268342 1071.469551780963 1071.588682299064 1100.759276816922 1100.145770396265 1100.064826345721 1099.234826652308 328.2346096583759 1099.414278167116 293.0085099343563
488 0.005 2.44 20 1088.989440308241 1071.496571825261 1071.615863587303 1100.759257316257 1100.145728109466 1100.064842468965 1099.234863624552 328.2807176588746 1099.414067895249 293.0074746408342
489 0.005 2.445 20 1089.000971929923 1071.523265608731 1071.642716280739 1100.758995321926 1100.145587936531 1100.064247780335 1099.234276275286 328.3266583000233 1099.415839175622 293.0077325427478
490 0.005 2.45 20 1089.012266619836 1071.549650069805 1071.66925748012 1100.759305308786 1100.145851649442 1100.064640921665 1099.234603063368 328.3724622519252 1099.415326822452 293.0066317154274
491 0.005 2.455 20 1089.022878290245 1071.575718363428 1071.695481066469 1100.759190321264 1100.145661277357 1100.064807338073 1099.234824949469 328.4180452367622 1099.414012418551 293.0063455668737
492 0.005 2.46 20 1089.034313606808 1071.601479918157 1071.721395815591 1100.759224796293 1100.145780838964 1100.064515151553 1099.234518816151 328.4634705377825 1099.41558947299 293.0073567861087
493 0.005 2.465 20 1089.045090993487 1071.626934198748 1071.7470015003 1100.759272280426 1100.145825187757 1100.064564494875 1099.234560933546 328.508711974806 1099.41551388364 293.0069923529922
494 0.005 2.47 20 1089.055846074175 1071.652090870267 1071.772307819897 1100.759220004247 1100.14576957918 1100.064490229048 1099.234497039032 328.5537891987462 1099.415653454172 293.0078219426017
495 0.005 2.475 20 1089.066242555473 1071.676948537069 1071.797312817572 1100.759372657692 1100.145886082504 1100.064757399195 1099.234759683535 328.5986881317527 1099.414925603449 293.0061707602234
496 0.005 2.48 20 1089.076396337686 1071.701512432875 1071.822023249024 1100.759202295617 1100.145653668017 1100.064799195056 1099.234858481549 328.6435192446616 1099.414087894403 293.0070943751852
497 0.005 2.485 20 1089.087065023249 1071.725782019316 1071.846436670422 1100.759215264317 1100.14576252792 1100.064501732789 1099.234540302253 328.6881359423373 1099.415536804215 293.0059630038539
498 0.005 2.49 20 1089.097077415197 1071.749769659125 1071.870566758469 1100.75933374339 1100.145789897615 1100.064878698824 1099.234919097857 328.7325628373656 1099.414227193211 293.0057819786091
499 0.005 2.495 20 1089.10736560183 1071.773468402198 1071.894405952085 1100.759085894079 1100.145680642847 1100.064379470891 1099.234444381492 328.7767953331239 1099.415978186131 293.0067677465772
500 0.005 2.5 20 1089.116561945566 1071.796885231037 1071.917963284585 1100.758773939637 1100.145208632176 1100.06433326975 1099.234646501636 328.8208682402299 1099.414563960331 293.0064852214683
501 0.005 2.505 20 1089.126987869399 1071.820023516403 1071.941238336333 1100.758991503097 1100.145512664016 1100.064170650423 1099.234364558598 328.8647605402685 1099.415879320425 293.0074920392146
502 0.005 2.51 20 1089.136883127186 1071.842893552664 1071.96424367935 1100.759224496259 1100.145761111141 1100.064490053232 1099.234551249951 328.9084970326413 1099.415628985118 293.0057008642597
503 0.005 2.515 20 1089.14628556206 1071.8654886967 1071.986973040668 1100.75902494887 1100.145622947085 1100.064349797048 1099.234397076196 328.9520641706865 1099.415716186005 293.0066023246902
504 0.005 2.52 20 1089.155253180309 1071.887817346486 1072.009435224736 1100.758811233771 1100.145247670223 1100.064340620335 1099.234613516463 328.9954766435334 1099.414736361076 293.0055600570748
505 0.005 2.525 20 1089.164957716215 1071.909882633647 1072.031630438984 1100.759298466302 1100.145750147567 1100.064796386772 1099.234903447188 329.038719244462 1099.414376723157 293.005286020958
506 0.005 2.53 20 1089.174598262639 1071.931691374358 1072.053567845929 1100.759410310482 1100.145918315503 1100.064709140406 1099.234763662152 329.0818014499644 1099.415253567039 293.0060278898481
507 0.005 2.535 20 1089.183160088492 1071.953239280869 1072.075243798067 1100.759307429268 1100.145760240294 1100.065070096871 1099.235138441695 329.1247103993454 1099.413623617036 293.0060669695876
508 0.005 2.54 20 1089.192278953485 1071.974534376474 1072.096664751629 1100.759222178245 1100.145640192201 1100.064835373124 1099.234984220754 329.1674650969725 1099.413851862645 293.006745703881
509 0.005 2.545 20 1089.201658485207 1071.995575818997 1072.117829990199 1100.759341862203 1100.145862594645 1100.064625779584 1099.234694250248 329.2100370184628 1099.415444112422 293.0051834769683
510 0.005 2.55 20 1089.209969101383 1072.016366555451 1072.138745548501 1100.758867116153 1100.145336519125 1100.064327238158 1099.23457985282 329.2524836451868 1099.415002174631 293.0063492513653
511 0.005 2.555 20 1089.218940954219 1072.036909047366 1072.15940942029 1100.758944340597 1100.145464193479 1100.064218476105 1099.234446655188 329.2947616495264 1099.415589228565 293.0050939593916
512 0.005 2.56 20 1089.227631134156 1072.057212507479 1072.17983300641 1100.758979256821 1100.145481890071 1100.064250957661 1099.234480255945 329.3369207561679 1099.415579116514 293.00464008917
513 0.005 2.565 20 1089.236030589612 1072.077276516913 1072.200015179418 1100.75928978572 1100.145713204542 1100.064828958808 1099.234993683146 329.3789004152034 1099.414086707513 293.0052614957494
514 0.005 2.57 20 1089.24489458825 1072.097104872566 1072.219960917728 1100.75920237371 1100.14572565658 1100.064405724463 1099.23455714964 329.4206977709582 1099.415811105692 293.0057054962616
515 0.005 2.575 20 1089.252564470125 1072.116692661784 1072.239665877419 1100.758824046356 1100.145318475179 1100.064222609176 1099.234537053789 329.4623397731133 1099.415230557742 293.005975290962
516 0.005 2.58 20 1089.26110588229 1072.136057337436 1072.259144208352 1100.759344887685 1100.145779208116 1100.064831208323 1099.234969225734 329.5038438309176 1099.414421711886 293.0047248482862
517 0.005 2.585 20 1089.269312824424 1072.155191221328 1072.278390422664 1100.759437817404 1100.145898269654 1100.064873308913 1099.234968856809 329.5451857488777 1099.41447142615 293.0057056839482
518 0.005 2.59 20 1089.277564030641 1072.174099704098 1072.297411156115 1100.759244372903 1100.145766685543 1100.064467098884 1099.234591553183 329.5863853241619 1099.415748907717 293.0046727433988
519 0.005 2.595 20 1089.285004027326 1072.192782102965 1072.316204625464 1100.759274397446 1100.145677246418 1100.064820756634 1099.23502222212 329.6273884208093 1099.413984791376 293.0044202968142
520 0.005 2.6 20 1089.293315996153 1072.211249744578 1072.334780714349 1100.759465364714 1100.145932849568 1100.064775068165 1099.234907647347 329.6682320485313 1099.415073336809 293.0051760186298
521 0.005 2.605 20 1089.300578695271 1072.229494729847 1072.353133578539 1100.759268246532 1100.145676508332 1100.064859478521 1099.235041276118 329.7089300324105 1099.413912052411 293.0051990965058
522 0.005 2.61 20 1089.308733176402 1072.247526976328 1072.371271982791 1100.759306371787 1100.145818959683 1100.064553455885 1099.23466481503 329.7494949644972 1099.415579943573 293.0058392849659
523 0.005 2.615 20 1089.316209167531 1072.265340730832 1072.389191589189 1100.759082337151 1100.145627334976 1100.064293922066 1099.234480701837 329.7898949606612 1099.415891815402 293.0043635431022
524 0.005 2.62 20 1089.323158343695 1072.282945213446 1072.406901317758 1100.758842470471 1100.145298476622 1100.064271302758 1099.234625965159 329.8301429014326 1099.415053141555 293.0055111777066
525 0.005 2.625 20 1089.330905068597 1072.300340592835 1072.424398609484 1100.758990324065 1100.145475077264 1100.064233395857 1099.234563713535 329.8702458490724 1099.415579481285 293.0043450901107
526 0.005 2.63 20 1089.338619102735 1072.317540285107 1072.441698516979 1100.75952935813 1100.145960947853 1100.064803079037 1099.234998495228 329.9101843833574 1099.41537855872 293.0038035220467
527 0.005 2.635 20 1089.345339663337 1072.334531768626 1072.45879078947 1100.759359544154 1100.145760957902 1100.064927028626 1099.235131253726 329.9499764577998 1099.414133211119 293.0044843704656
528 0.005 2.64 20 1089.352817355638 1072.351324801006 1072.475682722588 1100.759352427297 1100.145844114173 1100.064604420382 1099.234740311639 329.989638338745 1099.415344132203 293.0050853288859
529 0.005 2.645 20 1089.359328612423 1072.367912191528 1072.492369150943 1100.758855283096 1100.145345979452 1100.064140820345 1099.234510591285 330.0291534742808 1099.415562846121 293.0049478111727
530 0.005 2.65 20 1089.366802277954 1072.384308699976 1072.508861608339 1100.759089172334 1100.145623748691 1100.064280325517 1099.234484545778 330.0684210418191 1099.415922186914 293.0039203075829
531 0.005 2.655 20 1089.373154605423 1072.400507014539 1072.525156424334 1100.758935533892 1100.145374001509 1100.064345090569 1099.234682732247 330.1076043392979 1099.415046415676 293.004611387926
532 0.005 2.66 20 1089.379861415707 1072.416516851934 1072.541261013642 1100.758881219917 1100.145281877959 1100.064381580684 1099.234798215883 330.1466676010569 1099.414773981056 293.0038394866125
533 0.005 2.665 20 1089.387171104819 1072.432338906933 1072.557174765089 1100.759248931654 1100.145711003249 1100.06443476456 1099.234696972616 330.1855901472239 1099.415617357509 293.0034648653134
534 0.005 2.67 20 1089.393888714292 1072.447976618676 1072.572904382484 1100.759097746692 1100.145630982337 1100.064300525595 1099.234513575838 330.2243746639504 1099.415929568365 293.0041121601513
535 0.005 2.675 20 1089.399989754625 1072.463424674494 1072.588444441278 1100.758933420195 1100.145377980302 1100.064289216468 1099.23464833291 330.2630263644543 1099.415161707406 293.004791072405
536 0.005 2.68 20 1089.406838902415 1072.478698898009 1072.60380792411 1100.759429873347 1100.1458559437 1100.064778560019 1099.234977482762 330.3015399720103 1099.414876901554 293.0045424718664
537 0.005 2.685 20 1089.412838903077 1072.49378430998 1072.618982878865 1100.758866632158 1100.145350059856 1100.064150478806 1099.234556323988 330.3399026072913 1099.415598288544 293.0036078008775
538 0.005 2.69 20 1089.419631523435 1072.508697912671 1072.633983546655 1100.759129194957 1100.145666056824 1100.064402791458 1099.234627864567 330.3781199789116 1099.415809817496 293.0045928645826
539 0.005 2.695 20 1089.42554743605 1072.523436251922 1072.648808062155 1100.759384287912 1100.145757580026 1100.064981449313 1099.235259750028 330.4161869335629 1099.413914811855 293.0036283822699
540 0.005 2.7 20 1089.43230777148 1072.538001711666 1072.663459074027 1100.759213405575 1100.145725972573 1100.064353594847 1099.234593479825 330.4541550113922 1099.416258544926 293.0034325953782
541 0.005 2.705 20 1089.437618528349 1072.552393377817 1072.67793572107 1100.759275341042 1100.145669622122 1100.064963982208 1099.235175738628 330.4919466243162 1099.413417573303 293.0040792587557
542 0.005 2.71 20 1089.444283245416 1072.566619745648 1072.692244783163 1100.759379599624 1100.145821367233 1100.064609911267 1099.234846786422 330.5295889991759 1099.415331220799 293.0042069460438
543 0.005 2.715 20 1089.450025314143 1072.580676745112 1072.70638401548 1100.759413917612 1100.145832870221 1100.064860477668 1099.235075329365 330.5671396758225 1099.414422328343 293.0046234020533
544 0.005 2.72 20 1089.456188350629 1072.594571429223 1072.720360295889 1100.759549243264 1100.145983460252 1100.06488789847 1099.235081234501 330.6045026130641 1099.414782004809 293.0033610974398
545 0.005 2.725 20 1089.461447576446 1072.608294330547 1072.734165178704 1100.758967527141 1100.145382185088 1100.064360660207 1099.234771618686 330.6417113214932 1099.414993907312 293.0036780710802
546 0.005 2.73 20 1089.467595159252 1072.621859048757 1072.747809214391 1100.75904897182 1100.145521681875 1100.064243067648 1099.234593088058 330.6788337193735 1099.415770493676 293.0039161706379
547 0.005 2.735 20 1089.473021634304 1072.635259744269 1072.761288931324 1100.758890794691 1100.145361906578 1100.064094557185 1099.234533433322 330.7157755728438 1099.415857642489 293.0040153174793
548 0.005 2.74 20 1089.478611201921 1072.648504883835 1072.77461222335 1100.758882450243 1100.14535515766 1100.064175244585 1099.234586939132 330.7525818267762 1099.415599609955 293.0033250304916
549 0.005 2.745 20 1089.484507514216 1072.661593282507 1072.787776764498 1100.759097909835 1100.145632825184 1100.064371866046 1099.234608376068 330.7893028736009 1099.41567766174 293.0036262406214
550 0.005 2.75 20 1089.489693222517 1072.674534434078 1072.800793364763 1100.759312353815 1100.145689825721 1100.064942829207 1099.235182937841 330.8258331987498 1099.413730190212 293.0035742278232
551 0.005 2.755 20 1089.495586148297 1072.687320714292 1072.81365358442 1100.759381537794 1100.145807460034 1100.064553399496 1099.234854208365 330.8622247505938 1099.415504810492 293.002938981984
552 0.005 2.76 20 1089.500737980352 1072.699960427126 1072.8263673953 1100.759422813758 1100.145811057882 1100.064850431704 1099.235105687414 330.8985243637128 1099.414447297804 293.0034916674925
553 0.005 2.765 20 1089.506312636419 1072.712448492914 1072.838928448182 1100.759483182426 1100.145942644441 1100.064707124488 1099.234906975059 330.9346401441799 1099.415333220904 293.0029587498215
554 0.005 2.77 20 1089.51113046873 1072.724792111643 1072.851344994576 1100.759309045952 1100.145692089892 1100.064829362801 1099.235088535714 330.970700964446 1099.414075307897 293.0025050042747
555 0.005 2.775 20 1089.51665130777 1072.736989743388 1072.86361302174 1100.759513915189 1100.145956811974 1100.064793583156 1099.234999906409 331.0065944402414 1099.415061137686 293.0031939799576
556 0.005 2.78 20 1089.521386923688 1072.749045277067 1072.875739493492 1100.759309864536 1100.145684391208 1100.064877059737 1099.235156717882 331.0423409844622 1099.413890521696 293.003351743583
557 0.005 2.785 20 1089.526778547666 1072.760953301521 1072.887717192037 1100.759150407478 1100.145675880123 1100.064402712182 1099.234669359166 331.077942137034 1099.415736088648 293.0039188628493
558 0.005 2.79 20 1089.53197391895 1072.772729002719 1072.899561381077 1100.75952279224 1100.145917562232 1100.064737783431 1099.23504476027 331.1134026357494 1099.415284329935 293.0027986251041
559 0.005 2.795 20 1089.536656568221 1072.784363598679 1072.911263883084 1100.759476509818 1100.145883695212 1100.064873383527 1099.235137430582 331.1487277146659 1099.414608569981 293.0031281159764
560 0.005 2.8 20 1089.541742453899 1072.795861049813 1072.922828729665 1100.759182510344 1100.145706213312 1100.064377297423 1099.234628931557 331.1839357687712 1099.415949828417 293.0025893008786
561 0.005 2.805 20 1089.546294826788 1072.807218393579 1072.934253327189 1100.759051673639 1100.145512032931 1100.064239314373 1099.234610753754 331.2190097906308 1099.415665473616 293.0025992241298
562 0.005 2.81 20 1089.55065167976 1072.818444036493 1072.945545557093 1100.758906749853 1100.145272815554 1100.064367013955 1099.234833581723 331.2539455821008 1099.414737568383 293.0025315481391
563 0.005 2.815 20 1089.555948727606 1072.829537875424 1072.956702781477 1100.759234359803 1100.145673338352 1100.06435155847 1099.234699988631 331.2887510162217 1099.415796675304 293.0029176508172
564 0.005 2.82 20 1089.560288173423 1072.840502383069 1072.967731670577 1100.758944525446 1100.145395433649 1100.064191834952 1099.234674582209 331.3234209859674 1099.415667203271 293.0028701772988
565 0.005 2.825 20 1089.565360341501 1072.851338180194 1072.978629693443 1100.75933143346 1100.145795362916 1100.064482553596 1099.234765375751 331.3579509980556 1099.415766071009 293.0024473981258
566 0.005 2.83 20 1089.569845652184 1072.862048861838 1072.989403440404 1100.759211978899 1100.145646741225 1100.064305999237 1099.234666070881 331.3923666180622 1099.415883726528 293.0033442339615
567 0.005 2.835 20 1089.573880471272 1072.87262923765 1073.000046154092 1100.758976979003 1100.145392768867 1100.064300301621 1099.234728179663 331.4266737832731 1099.415195009999 293.0025832073126
568 0.005 2.84 20 1089.578345269292 1072.883092078071 1073.010569342006 1100.759317094077 1100.145679949974 1100.064887172172 1099.235178533797 331.4607870040521 1099.413905865009 293.0028377195243
569 0.005 2.845 20 1089.583212001286 1072.893429757347 1073.02096595066 1100.759412012762 1100.14587421151 1100.064593636376 1099.234840229176 331.4947876594848 1099.415554657473 293.002852659498
570 0.005 2.85 20 1089.587498992325 1072.903646101056 1073.031242747972 1100.759173338186 1100.145678109677 1100.06438043754 1099.234685276804 331.5287186867585 1099.415855846728 293.0032574645929
571 0.005 2.855 20 1089.591169165712 1072.913738343924 1073.041394685029 1100.758922978946 1100.145312073023 1100.064308810026 1099.234836258068 331.5624743798004 1099.414954380585 293.0029890031111
572 0.005 2.86 20 1089.595856637302 1072.923721309218 1073.051434446409 1100.759428083341 1100.145777337013 1100.064942644612 1099.235272406474 331.5961192320022 1099.414268430225 293.0022679951161
573 0.005 2.865 20 1089.600322433955 1072.933581726113 1073.061351519108 1100.759238431595 1100.145728462047 1100.064350423951 1099.234671439612 331.6296863122707 1099.416128109654 293.0029307587068
574 0.005 2.87 20 1089.604618811155 1072.943332752316 1073.071159156728 1100.759517058552 1100.145969174516 1100.064698184394 1099.234947182194 331.6630769302457 1099.4158193846 293.0022706838471
575 0.005 2.875 20 1089.608148830659 1072.952962221377 1073.080846014714 1100.759041108833 1100.145480710719 1100.064304607165 1099.234777622489 331.6963547248833 1099.415805998992 293.0017551881978
576 0.005 2.88 20 1089.612186004826 1072.962485856788 1073.0904243492 1100.759460072911 1100.145819792329 1100.065085762502 1099.235374323022 331.7295386070764 1099.413910327204 293.0024617939208
577 0.005 2.885 20 1089.615948652558 1072.971892618167 1073.099885419649 1100.759325488361 1100.145672576668 1100.064933403466 1099.235290007209 331.762550420395 1099.413530651736 293.0031439505499
578 0.005 2.89 20 1089.620044382311 1072.981192479559 1073.109238976366 1100.759358135828 1100.145712821432 1100.064935182852 1099.235253223188 331.7954497759368 1099.413744578229 293.0024803657001
579 0.005 2.895 20 1089.624379178287 1072.990378316381 1073.118477946371 1100.759178996792 1100.145672811657 1100.064328441114 1099.234651942829 331.8282740481209 1099.41591123746 293.0019733164128
580 0.005 2.9 20 1089.627562005792 1072.999458507743 1073.12761199943 1100.758910665804 1100.145261242978 1100.064390293624 1099.234890900182 331.8609248521697 1099.414709998246 293.0023747530653
581 0.005 2.905 20 1089.631323327768 1073.008428409652 1073.13663390745 1100.758900546407 1100.145259813754 1100.064354341604 1099.234883592954 331.8934668344741 1099.414676792761 293.0018975914247
582 0.005 2.91 20 1089.635801364026 1073.017299126073 1073.145555018472 1100.759242457173 1100.145664957851 1100.064343080529 1099.234751668602 331.9259368701019 1099.415794012898 293.0015789907708
583 0.005 2.915 20 1089.639176579423 1073.026059891278 1073.154367569568 1100.758966662515 1100.145392692897 1100.064083324756 1099.234644064175 331.9582306983 1099.415999113908 293.0021058373847
584 0.005 2.92 20 1089.643019860121 1073.034722858479 1073.163080851575 1100.759080882634 1100.145497934538 1100.064292279317 1099.234764801422 331.9904124534322 1099.415622339784 293.002924356365
585 0.005 2.925 20 1089.646982362542 1073.043289272603 1073.171695292765 1100.759636661088 1100.146044791186 1100.064909917207 1099.235182707516 332.0225166397499 1099.415093724219 293.0021846432948
586 0.005 2.93 20 1089.64974403971 1073.051749626503 1073.180206466886 1100.758902822043 1100.14525072489 1100.064390933196 1099.234916931077 332.0544685306996 1099.414535232881 293.0018199079757
587 0.005 2.935 20 1089.653298386102 1073.060107415179 1073.188612961464 1100.758918534285 1100.145288338502 1100.064340772737 1099.234872383879 332.0863101185479 1099.414795422582 293.0021434945423
588 0.005 2.94 20 1089.657045955372 1073.068374838895 1073.196927334188 1100.75935248892 1100.145703257731 1100.064975202663 1099.235294775428 332.1180408518031 1099.413695226597 293.0017641534996
589 0.005 2.945 20 1089.660399465773 1073.07653926293 1073.205139151894 1100.75896994897 1100.145361568207 1100.064315752367 1099.23486446426 332.1496392685891 1099.415089657849 293.0014991488933
590 0.005 2.95 20 1089.664203046108 1073.084612817041 1073.213258702973 1100.759080486288 1100.145500613581 1100.064299446587 1099.234766832815 332.1811309843055 1099.415581161144 293.0020970218058
591 0.005 2.955 20 1089.667907795507 1073.0925930691 1073.221284284667 1100.759523938823 1100.145951836504 1100.064711052559 1099.235004407337 332.212494510813 1099.415370426392 293.0026193164206
592 0.005 2.96 20 1089.671118345243 1073.100483862491 1073.229221059074 1100.759515942833 1100.145912747061 1100.064855387902 1099.235152992941 332.2437647819737 1099.414768724232 293.00243391433
593 0.005 2.965 20 1089.674008543521 1073.108278306364 1073.237060952953 1100.759364377266 1100.145711488476 1100.064946878879 1099.235284057534 332.2749285490204 1099.413712213781 293.0017063506804
594 0.005 2.97 20 1089.67764761236 1073.115986612343 1073.244813034223 1100.759516748923 1100.145906111559 1100.064875193029 1099.235158406421 332.3059574026273 1099.41462343994 293.0023133813695
595 0.005 2.975 20 1089.681017822353 1073.123598589832 1073.252468881937 1100.759253356868 1100.145717978756 1100.064356865568 1099.234723612281 332.3369051048733 1099.415929116358 293.0016987328797
596 0.005 2.98 20 1089.683835175748 1073.13112102246 1073.260036589053 1100.758980733698 1100.145410632692 1100.064160600891 1099.234717180656 332.3677054805983 1099.41582984561 293.0012119135723
597 0.005 2.985 20 1089.687071356017 1073.138558531549 1073.267516072794 1100.75943134631 1100.145785036999 1100.064842710623 1099.23520037072 332.3983715525503 1099.414332681206 293.0016799663442
598 0.005 2.99 20 1089.690526794974 1073.145909400613 1073.274909133574 1100.759210690685 1100.145697303716 1100.064352155619 1099.234682824113 332.4289787833929 1099.415913996261 293.0021293981453
599 0.005 2.995 20 1089.693009335943 1073.153170230347 1073.282212651043 1100.758982887465 1100.145362682546 1100.064361969802 1099.234861235126 332.4594517543766 1099.414943762678 293.0021873857762
600 0.005 3 20 1089.696293981612 1073.160353208522 1073.289436563444 1100.759438160173 1100.145785261783 1100.06505231519 1099.235385961951 332.4898008442407 1099.413929764515 293.0015359596739
601 0.005 3.005 20 1089.699688362684 1073.167448504083 1073.296572164266 1100.759306328956 1100.145725978644 1100.064369728431 1099.234814200859 332.520083069077 1099.416055343092 293.0015853819519
602 0.005 3.01 20 1089.702462458074 1073.174461789038 1073.303626405722 1100.759113204457 1100.145543710139 1100.064272282097 1099.234747073315 332.5502107021148 1099.415724037516 293.0013088633486
603 0.005 3.015 20 1089.705501598816 1073.181391273752 1073.310595569593 1100.759218173339 1100.145628349586 1100.064265217694 1099.234728504949 332.5802242659725 1099.415895497777 293.0009927582806
604 0.005 3.02 20 1089.708121319931 1073.188241286955 1073.317485875579 1100.759041239257 1100.145431019778 1100.06431146592 1099.23480896719 332.6101708849538 1099.415261110324 293.001505120092
605 0.005 3.025 20 1089.711199765504 1073.195008459033 1073.3242919477 1100.759113947486 1100.145545170831 1100.064238459369 1099.234701287525 332.6399814113929 1099.415768861109 293.00223276611
606 0.005 3.03 20 1089.713604817866 1073.201699496357 1073.33102204238 1100.758963989574 1100.14532641515 1100.064371659212 1099.234892657364 332.6696851624206 1099.414842303287 293.0017587370988
607 0.005 3.035 20 1089.716582094528 1073.208313468398 1073.337672782813 1100.759374685082 1100.145710092991 1100.064869357215 1099.235256503541 332.6993116700687 1099.41394905143 293.0013346806773
608 0.005 3.04 20 1089.719809721847 1073.214855660935 1073.344251503684 1100.759589267623 1100.145981654643 1100.06485030957 1099.235175600295 332.7287843382434 1099.415000160733 293.001579172794
609 0.005 3.045 20 1089.722138497637 1073.221313150979 1073.350747346964 1100.75906475751 1100.145448739217 1100.064336547621 1099.234868034368 332.7581523663545 1099.415268391471 293.0012271687611
610 0.005 3.05 20 1089.725283214081 1073.227702571049 1073.357172789121 1100.75945069974 1100.145846554945 1100.064620124853 1099.23498694523 332.7874489821048 1099.415440319691 293.0008432685607
611 0.005 3.055 20 1089.727453098264 1073.234015441526 1073.363521918845 1100.759387429722 1100.145731613227 1100.064990347869 1099.235331107767 332.8166078030919 1099.413728099557 293.0013197180311
612 0.005 3.06 20 1089.730472590709 1073.240254149991 1073.369796370046 1100.759148256122 1100.145578514227 1100.064290356682 1099.234736174059 332.8456795697653 1099.415783580223 293.0021045303073
613 0.005 3.065 20 1089.732720741615 1073.246416056528 1073.37599451334 1100.759040502435 1100.145417222239 1100.064366523418 1099.234880225585 332.8746730172774 1099.41511387872 293.0013259737769
614 0.005 3.07 20 1089.735324065651 1073.252509558287 1073.382123247501 1100.759023283818 1100.145386164878 1100.064392906027 1099.234974366935 332.9035144555747 1099.415205436283 293.001119159669
615 0.005 3.075 20 1089.738486918665 1073.25853674115 1073.388182994845 1100.759657884271 1100.14605273274 1100.064882672452 1099.235239386196 332.932239808709 1099.415367024361 293.0011663301746
616 0.005 3.08 20 1089.740372518673 1073.264493332706 1073.394174237103 1100.759354349894 1100.145686427961 1100.064972560868 1099.235356050412 332.9609164639857 1099.413524145152 293.0010215117748
617 0.005 3.085 20 1089.742670619324 1073.270372508328 1073.400088011695 1100.75894109629 1100.145274063274 1100.064386442892 1099.234970782446 332.989444205253 1099.414588565904 293.0015305368329
618 0.005 3.09 20 1089.745483794067 1073.276187072603 1073.405935785315 1100.759049697485 1100.145440911814 1100.064315524919 1099.234821150229 333.0178782384384 1099.415287108035 293.0011758218866
619 0.005 3.095 20 1089.747859247054 1073.281931708717 1073.411713003883 1100.759033620216 1100.145423257367 1100.064321306836 1099.234830748416 333.0462464493388 1099.415207038646 293.0019093168369
620 0.005 3.1 20 1089.75032423489 1073.287616236472 1073.417429455985 1100.759354941192 1100.145681498845 1100.064833838726 1099.235245151204 333.0744499299044 1099.413996206242 293.001150577669
621 0.005 3.105 20 1089.752821430199 1073.293233448891 1073.423077992584 1100.759456107688 1100.145775649048 1100.064891835699 1099.23533561945 333.1025578120752 1099.414158681737 293.0009742770681
622 0.005 3.11 20 1089.755598487768 1073.298790251213 1073.428666218468 1100.759674692958 1100.14605094936 1100.064946163847 1099.235298997395 333.1306139807534 1099.415023970165 293.0009897705326
623 0.005 3.115 20 1089.757569717794 1073.304275286592 1073.434183494445 1100.759120056916 1100.145506907136 1100.064330410965 1099.234862644079 333.1585176641727 1099.415610882304 293.0008246979675
624 0.005 3.12 20 1089.759816257063 1073.30970230545 1073.439641306307 1100.759401327189 1100.145722628194 1100.064876668675 1099.2352733942 333.1863442092202 1099.414142568252 293.0006531847031
625 0.005 3.125 20 1089.762325848709 1073.315062215981 1073.445031304032 1100.759392394597 1100.145819618196 1100.064548853067 1099.2349127048 333.2141113473888 1099.415380662472 293.0009849139449
626 0.005 3.13 20 1089.76469771594 1073.320360396548 1073.450360326483 1100.759227923468 1100.145689407213 1100.064305997171 1099.234694713421 333.2417232767476 1099.416042970093 293.0017381342273
627 0.005 3.135 20 1089.766932832767 1073.325596616365 1073.455626522783 1100.759405720032 1100.145838313508 1100.064518010944 1099.234893793506 333.2692377495307 1099.41578498708 293.0009848709283
628 0.005 3.14 20 1089.768670437211 1073.330776239787 1073.460836022869 1100.759431895098 1100.14575770264 1100.065002759554 1099.235385903132 333.2967186874498 1099.413762053857 293.0008418108329
629 0.005 3.145 20 1089.770721144924 1073.335888575771 1073.465977783316 1100.759030866534 1100.145392893123 1100.064380882971 1099.234919043752 333.3240293705809 1099.414992179796 293.0008636057713
630 0.005 3.15 20 1089.772925407808 1073.340947893797 1073.471065440762 1100.759394783084 1100.145729337704 1100.065006908622 1099.235377626333 333.3512513246218 1099.413723782225 293.0007502026242
631 0.005 3.155 20 1089.775037989112 1073.345941554255 1073.476087769018 1100.75904732352 1100.145435328738 1100.064357731443 1099.234867350696 333.3784239964407 1099.415163824315 293.0013520021348
632 0.005 3.16 20 1089.777261763384 1073.350884539155 1073.481058162574 1100.75939292594 1100.14572646308 1100.064866676955 1099.235262383194 333.4054485834551 1099.414066000975 293.0008948252365
633 0.005 3.165 20 1089.779332724169 1073.355768655953 1073.485969257091 1100.759419855306 1100.145747873963 1100.064875449327 1099.235279345488 333.4323549920431 1099.414008502281 293.0014842178791
634 0.005 3.17 20 1089.781617911692 1073.360599924927 1073.490827508144 1100.759529131184 1100.145883278609 1100.064893948688 1099.235269266999 333.4592323803309 1099.414463156885 293.0008398533566
635 0.005 3.175 20 1089.783375103423 1073.365371756476 1073.495626922187 1100.759452446923 1100.145772638501 1100.064980151661 1099.235385271983 333.4859553076502 1099.413726855764 293.0007232182534
636 0.005 3.18 20 1089.785753229087 1073.37008819359 1073.50037024175 1100.759211867948 1100.145698701913 1100.064380731521 1099.234742388352 333.5125942109275 1099.41584598995 293.0007420674913
637 0.005 3.185 20 1089.787290106359 1073.37474608304 1073.505055482885 1100.759013351479 1100.145421368347 1100.064270724267 1099.23482895154 333.5391771877325 1099.415471311704 293.0006579304952
638 0.005 3.19 20 1089.789213423197 1073.379351989424 1073.509687720557 1100.758968513459 1100.145374893032 1100.064242446126 1099.234804843606 333.5656531015916 1099.415332489324 293.0012107092649
639 0.005 3.195 20 1089.791434191666 1073.383902178721 1073.514263427621 1100.759101043171 1100.145517069159 1100.064257232322 1099.234767817584 333.5920212495993 1099.415669488109 293.0007848617295
640 0.005 3.2 20 1089.793382717483 1073.388407263211 1073.518793571067 1100.759509110805 1100.145848915817 1100.064877620992 1099.235272337787 333.6183599336239 1099.414449389815 293.0013438234734
641 0.005 3.205 20 1089.79556016417 1073.39285928828 1073.523269923605 1100.759614053624 1100.146018613016 1100.064785455359 1099.23512248255 333.6444962262185 1099.415312830633 293.0007865959308
642 0.005 3.21 20 1089.796858178698 1073.397257477385 1073.527694440595 1100.759043193366 1100.145403794105 1100.064386414918 1099.234932551791 333.6705382852578 1099.415053599176 293.0006298284918
643 0.005 3.215 20 1089.799026622988 1073.401605876136 1073.53206659409 1100.759539063737 1100.145899658627 1100.064834065091 1099.235221023194 333.6965615656865 1099.414751617525 293.0006233756076
644 0.005 3.22 20 1089.800906881996 1073.405902848335 1073.536388667358 1100.759153583967 1100.145565886179 1100.064251228659 1099.234752553865 333.7224440305287 1099.415805922383 293.0005009365643
645 0.005 3.225 20 1089.802181999862 1073.410146923132 1073.540657193672 1100.75897893097 1100.14532152338 1100.064377138066 1099.234945582366 333.7482396842358 1099.41484252225 293.0010205934535
646 0.005 3.23 20 1089.804188982132 1073.414349258689 1073.544882236537 1100.759485385798 1100.14583744099 1100.065116157792 1099.235455197734 333.7739877045255 1099.413747071744 293.0007454742788
647 0.005 3.235 20 1089.80586468266 1073.418500003384 1073.549055766246 1100.75942849185 1100.145750040225 1100.065022023253 1099.235441727184 333.7995894810373 1099.413676117994 293.0011406324748
648 0.005 3.24 20 1089.807606424047 1073.422600970501 1073.553180725184 1100.759040184006 1100.145398588364 1100.064391426228 1099.234947168975 333.8251162842861 1099.415005527374 293.0009437378401
649 0.005 3.245 20 1089.809309151864 1073.42665620367 1073.557258124014 1100.759384287164 1100.145713765776 1100.064986439321 1099.235380983421 333.8505960529241 1099.41366418909 293.000578303702
650 0.005 3.25 20 1089.811090542771 1073.430663688859 1073.561288440357 1100.758984476809 1100.145400910234 1100.064218151786 1099.234781799531 333.8759399383522 1099.41554781786 293.0007832249404
651 0.005 3.255 20 1089.813276172853 1073.434628098295 1073.565273747339 1100.759538993922 1100.145947535226 1100.064710963643 1099.235055216399 333.9011960345335 1099.415419181871 293.0005199767402
652 0.005 3.26 20 1089.814732559861 1073.438549331978 1073.569217475649 1100.759508686547 1100.145862188251 1100.064888338653 1099.2352690405 333.9264144122312 1099.414482030602 293.0002529131061
653 0.005 3.265 20 1089.816576328864 1073.44242419427 1073.573113844306 1100.759661550293 1100.146027685326 1100.064895485461 1099.235281571787 333.9514645666928 1099.414910365639 293.0006090091588
654 0.005 3.27 20 1089.817543061061 1073.446251134715 1073.576964075975 1100.759017549668 1100.14534463918 1100.064424672436 1099.235029118044 333.9764255815036 1099.414775715723 293.0010839274598
655 0.005 3.275 20 1089.819717252947 1073.450033310995 1073.580766367083 1100.759282254712 1100.145691172116 1100.064343265286 1099.234809966053 334.0013504865601 1099.415889326175 293.0008427072022
656 0.005 3.28 20 1089.821019151452 1073.453772168387 1073.584527261706 1100.759064095799 1100.14544293322 1100.064295421528 1099.23484744051 334.0261526677484 1099.415347575046 293.0004431430833
657 0.005 3.285 20 1089.822446032416 1073.457464628878 1073.58824081786 1100.759000023226 1100.145411113335 1100.064258812689 1099.234826740872 334.0508534907839 1099.415479168455 293.0007045472395
658 0.005 3.29 20 1089.823900898531 1073.461117296287 1073.59191416777 1100.758959992422 1100.145304261383 1100.064318576704 1099.234947453615 334.0755196765888 1099.414933773083 293.0004492234431
659 0.005 3.295 20 1089.826148364012 1073.464734235785 1073.595549022476 1100.759706544776 1100.146076054903 1100.064934383378 1099.235335078166 334.1000682262714 1099.415270905338 293.0001913181869
660 0.005 3.3 20 1089.827282619344 1073.468306397296 1073.59914206286 1100.759167848824 1100.145539570012 1100.064432821791 1099.234968109718 334.1245345892207 1099.415510568813 293.0005079622027
661 0.005 3.305 20 1089.828767713945 1073.471836475615 1073.60269190796 1100.759492094369 1100.145843549895 1100.064850336846 1099.235252927881 334.1489193222214 1099.414361088436 293.0009790324648
662 0.005 3.31 20 1089.830524175583 1073.475326907902 1073.60620185462 1100.759229855392 1100.145691798909 1100.064357737505 1099.234744564187 334.1731691404596 1099.41588902492 293.0007376434518
663 0.005 3.315 20 1089.831778744819 1073.478773792447 1073.609668368847 1100.759119914997 1100.145531055366 1100.064252399378 1099.234771243131 334.1973643826986 1099.415683373476 293.0005633024846
664 0.005 3.32 20 1089.833327812874 1073.482184495854 1073.613098098331 1100.759159912463 1100.145568710586 1100.064259941462 1099.234758507582 334.2215131437318 1099.415826964316 293.0004991545665
665 0.005 3.325 20 1089.83426874041 1073.485550169797 1073.616483676873 1100.758988602329 1100.145348406118 1100.064307392677 1099.234944069645 334.2455266184704 1099.415053339267 293.000262231702
666 0.005 3.33 20 1089.836340660358 1073.488884268231 1073.619835441259 1100.759393223798 1100.145774307866 1100.06446188842 1099.234953215407 334.2694643061214 1099.415814353065 292.999952499125
667 0.005 3.335 20 1089.837517383636 1073.492180046129 1073.623148947966 1100.759551139879 1100.145903520276 1100.064877890866 1099.235273414478 334.2933464056449 1099.414577083583 293.0002386010142
668 0.005 3.34 20 1089.839033497125 1073.495437266012 1073.626424620754 1100.759203094282 1100.145671570369 1100.064374930085 1099.234787333197 334.3171073258267 1099.415765652886 293.0007942198781
669 0.005 3.345 20 1089.840311275574 1073.498653910159 1073.629659413837 1100.759168919668 1100.145576573711 1100.06425409336 1099.234756644984 334.3408000012645 1099.415827088461 293.0003638870627
670 0.005 3.35 20 1089.841673268255 1073.501836870475 1073.632860595441 1100.759150408632 1100.145537799172 1100.064326329105 1099.23486719884 334.3644162878314 1099.415783098114 293.0002846632611
671 0.005 3.355 20 1089.843090071622 1073.504981209465 1073.636021826486 1100.759308113466 1100.145730116586 1100.064390460646 1099.234813692841 334.3879392565948 1099.415710468237 293.000236036208
672 0.005 3.36 20 1089.844195597706 1073.508090926737 1073.63914939006 1100.759113727027 1100.145489182791 1100.064292194126 1099.234868592368 334.4113756335829 1099.415509158972 293.0001713881888
673 0.005 3.365 20 1089.845622393925 1073.511162820615 1073.642237986886 1100.759195648476 1100.145665286686 1100.064416450288 1099.234841385905 334.434736139896 1099.415677473771 293.0007186749874
674 0.005 3.37 20 1089.846974366502 1073.514202134321 1073.645294372308 1100.759187975378 1100.145665301984 1100.064405962292 1099.234799565523 334.4580098933876 1099.415713915704 293.0002884135487
675 0.005 3.375 20 1089.848411415764 1073.517205224793 1073.64831366959 1100.759314039781 1100.145759133212 1100.06437878485 1099.234785881809 334.4812306471323 1099.416050028666 293.000748276481
676 0.005 3.38 20 1089.849199344321 1073.520174102665 1073.651300012827 1100.758994343415 1100.145407142304 1100.064157050663 1099.234746848112 334.5043428785539 1099.415801783285 293.0002286193013
677 0.005 3.385 20 1089.850345864967 1073.523110196478 1073.654251588191 1100.759403223945 1100.145714431404 1100.064937161372 1099.235382123086 334.5273993523285 1099.413734704604 293.0002167669081
678 0.005 3.39 20 1089.852168498292 1073.526016043524 1073.657172735395 1100.759540442315 1100.145943378145 1100.064679144877 1099.235070718726 334.5503510356815 1099.415494289455 293.0001614501097
679 0.005 3.395 20 1089.85298667972 1073.528882543599 1073.660055853215 1100.75911800456 1100.145494954517 1100.064308792382 1099.234886504383 334.5732076323616 1099.415491258174 293.0000785858153
680 0.005 3.4 20 1089.854581161818 1073.531721567696 1073.662909961839 1100.759353285915 1100.14577767397 1100.064444518272 1099.234862579514 334.5959955875464 1099.415818018198 293.0000711215661
681 0.005 3.405 20 1089.85517963207 1073.534523233412 1073.665727817105 1100.759039387505 1100.145416428426 1100.064319219555 1099.234916323522 334.618726050533 1099.415307593739 293.0002503093457
682 0.005 3.41 20 1089.85662103196 1073.537298532709 1073.668517866091 1100.759467681714 1100.14580253025 1100.064846301559 1099.235287936669 334.6413698722234 1099.414319811377 293.0005589786688
683 0.005 3.415 20 1089.858218062408 1073.540040662303 1073.671274458713 1100.759476708342 1100.145897240381 1100.064563082487 1099.234958599965 334.663960733815 1099.416009166264 293.0003848033606
684 0.005 3.42 20 1089.859382340921 1073.542756647471 1073.674005083117 1100.759611384075 1100.14597424743 1100.064716654895 1099.235149875666 334.6863958004976 1099.415771709355 293.0001910830405
685 0.005 3.425 20 1089.860314931661 1073.545439257704 1073.676702320432 1100.759628218684 1100.145968216449 1100.064885615553 1099.235322807545 334.7087701498992 1099.415011591599 293.0000679818011
686 0.005 3.43 20 1089.861463975122 1073.548089350831 1073.67936754888 1100.759225053463 1100.14560770152 1100.06424356345 1099.234803066983 334.7311140352322 1099.416004605805 292.9999428700206
687 0.005 3.435 20 1089.862204012863 1073.550705333885 1073.681998853534 1100.75911263093 1100.145459269146 1100.064393979419 1099.234983569995 334.7533360091065 1099.415323619383 292.9998065309322
688 0.005 3.44 20 1089.863075685721 1073.553292095876 1073.684600365819 1100.759001911754 1100.145356221789 1100.064353739761 1099.234930657071 334.7754878583811 1099.414844222443 293.0001765728892
689 0.005 3.445 20 1089.864486887602 1073.555852347662 1073.687173026279 1100.75948881479 1100.145823020454 1100.064856882655 1099.235266169472 334.7975965921302 1099.414447029997 293.0005615337342
690 0.005 3.45 20 1089.865692957959 1073.558386961298 1073.689720869072 1100.759561173865 1100.145911918572 1100.064900733915 1099.235281521089 334.8195955331423 1099.41444818438 293.0004106850521
691 0.005 3.455 20 1089.867002171052 1073.560889519388 1073.692236911392 1100.759531261737 1100.14593083267 1100.064639700176 1099.235055856377 334.8414993724987 1099.415572579218 293.0002854976138
692 0.005 3.46 20 1089.868073096482 1073.563367194686 1073.694728432482 1100.759561835777 1100.14595990672 1100.064704808001 1099.235083051495 334.8633921113733 1099.415496855443 293.0001379253459
693 0.005 3.465 20 1089.86848897298 1073.565813277071 1073.697188458167 1100.759406007943 1100.145719545278 1100.064953992266 1099.235392248968 334.8851642717356 1099.413785463462 292.999994686496
694 0.005 3.47 20 1089.870138687554 1073.568237405017 1073.699624655828 1100.759674227988 1100.146043445476 1100.064887858184 1099.235260682525 334.906882028631 1099.41522351 292.9997706244709
695 0.005 3.475 20 1089.870861726326 1073.570624498441 1073.702025805919 1100.759163727149 1100.145568316341 1100.064250422897 1099.234785008789 334.928519636683 1099.415798366462 293.0000727534407
696 0.005 3.48 20 1089.871628662743 1073.572986295181 1073.704401427962 1100.759066255036 1100.145431158711 1100.064331191785 1099.234901129133 334.9500396376911 1099.415216974985 293.0004246914853
697 0.005 3.485 20 1089.872607155311 1073.575322701926 1073.706749756286 1100.759439166879 1100.145745868123 1100.064947156202 1099.235407300512 334.971517588197 1099.413875692935 293.0003071190851
698 0.005 3.49 20 1089.873773589459 1073.577637132199 1073.709075890259 1100.759502975724 1100.14581104815 1100.064919498465 1099.235359062216 334.9929117660026 1099.414080230123 293.0000646574011
699 0.005 3.495 20 1089.874911756417 1073.579923036703 1073.711373540527 1100.759622259998 1100.145976086792 1100.064884598533 1099.235295230746 335.0142702031764 1099.414795726112 293.0000426579781
700 0.005 3.5 20 1089.876065122347 1073.582183695282 1073.713647202621 1100.759406838703 1100.145796223806 1100.064447704587 1099.234931786869 335.0355357426541 1099.416019988674 292.9999804135057
701 0.005 3.505 20 1089.876250352809 1073.584412973731 1073.71588977967 1100.759024785315 1100.145353452318 1100.064427655915 1099.235019660205 335.0567304618254 1099.414834888569 292.9998427367797
702 0.005 3.51 20 1089.877817484701 1073.586623510229 1073.718111197179 1100.759485967022 1100.145850150115 1100.06462910496 1099.2350652261 335.0778443943956 1099.415326953025 292.9999993109245
703 0.005 3.515 20 1089.878606263251 1073.588807853138 1073.720306803784 1100.759564064075 1100.145907716342 1100.064888942927 1099.23531825696 335.0988558694523 1099.41460584849 293.0003525420432
704 0.005 3.52 20 1089.879705267072 1073.590966022653 1073.722477432656 1100.759269182961 1100.145724138354 1100.064408330549 1099.234856836678 335.1198588587691 1099.415885844658 293.0002601624557
705 0.005 3.525 20 1089.88024262524 1073.593094961416 1073.724618907492 1100.759032635259 1100.145423685315 1100.064099835633 1099.234750025645 335.140736249939 1099.416092447099 292.9999848768241
706 0.005 3.53 20 1089.881226374116 1073.595203338431 1073.726738714397 1100.759097892093 1100.145484715965 1100.064259469081 1099.234825270443 335.1615291609952 1099.415578387074 293.0000849949734
707 0.005 3.535 20 1089.882416667067 1073.597287864415 1073.728833644248 1100.759295687649 1100.145762568177 1100.064448392887 1099.23486578248 335.1823194865319 1099.416036406326 292.9999687632346
708 0.005 3.54 20 1089.882557493838 1073.599347841542 1073.73090613857 1100.758983555178 1100.145289331566 1100.064414871921 1099.235047738312 335.2029730640692 1099.414610219062 292.9997202605983
709 0.005 3.545 20 1089.883385888908 1073.601380910425 1073.732950297252 1100.758979767909 1100.145285309286 1100.064412815954 1099.235050149953 335.2236198438156 1099.414614384968 292.9999854185143
710 0.005 3.55 20 1089.884367462541 1073.603394825058 1073.734974622417 1100.759017563048 1100.145343769331 1100.064367266137 1099.235015558446 335.2441918939992 1099.41495329912 293.0003372267954
711 0.005 3.555 20 1089.885480872287 1073.605387949092 1073.73697685167 1100.759470960909 1100.145797994601 1100.064874020428 1099.235316602193 335.2645752659166 1099.414249801411 293.0002338320668
712 0.005 3.56 20 1089.886639648965 1073.607358979243 1073.738958362417 1100.759233493487 1100.145696939052 1100.064377650711 1099.234794482875 335.2849732844518 1099.415878153742 293.0000092309781
713 0.005 3.565 20 1089.886947832676 1073.609302707623 1073.740913738145 1100.759000804979 1100.145394991011 1100.064259391318 1099.234859351154 335.3053368328146 1099.4153693984 293.0000207266996
714 0.005 3.57 20 1089.888244967756 1073.611228900158 1073.742849898642 1100.759189119668 1100.145590350109 1100.064243374065 1099.234769067132 335.3255764342615 1099.415953039675 292.9997679473958
715 0.005 3.575 20 1089.888415764111 1073.613129648247 1073.744761469339 1100.758998724582 1100.145317020915 1100.06438995679 1099.23501613475 335.3457395341057 1099.414764059343 293.0002823455991
716 0.005 3.58 20 1089.889919577204 1073.61501688691 1073.746657339047 1100.759556123804 1100.145909352898 1100.064704365889 1099.235158522741 335.3658837082951 1099.415369186613 293.0000362265026
717 0.005 3.585 20 1089.890630444841 1073.61687614843 1073.748527179022 1100.759221674532 1100.145611037249 1100.064239591025 1099.2348014234 335.3859020571133 1099.415996644005 293.0003161701304
718 0.005 3.59 20 1089.891065556638 1073.618720721067 1073.75038181787 1100.75942803651 1100.145735871283 1100.064943065965 1099.235377290657 335.4058518439027 1099.413858737105 293.0001070899642
719 0.005 3.595 20 1089.892289399766 1073.620540416994 1073.752210621886 1100.759270680219 1100.145726082584 1100.064397293379 1099.234828579084 335.4257942771468 1099.416009221704 292.9999288300237
720 0.005 3.6 20 1089.892333329804 1073.622339553506 1073.754020512327 1100.758974417746 1100.145293394152 1100.064368006818 1099.235013818868 335.4456191055427 1099.41473073171 292.9998120430197
721 0.005 3.605 20 1089.893731355033 1073.624119622972 1073.755808834194 1100.759477509033 1100.14584473826 1100.064612536394 1099.235063610729 335.4653620526155 1099.415441151762 292.9999157816865
722 0.005 3.61 20 1089.89421641379 1073.62588258407 1073.757581564967 1100.759457553542 1100.145770559657 1100.064863774517 1099.23531307649 335.4850852778535 1099.414250087847 293.0002761872815
723 0.005 3.615 20 1089.895267917905 1073.627621505584 1073.759329315666 1100.759270880885 1100.145706026257 1100.064334142965 1099.23480260042 335.5047007356962 1099.416017652662 292.9999255551855
724 0.005 3.62 20 1089.895843976751 1073.629342656395 1073.761060192486 1100.759165224636 1100.145556774941 1100.064251489485 1099.2347993765 335.5242251940038 1099.415751703968 293.0002295285015
725 0.005 3.625 20 1089.896189645354 1073.631040877722 1073.762767870877 1100.759006848479 1100.14539211952 1100.064269366083 1099.234875683227 335.5437554809603 1099.415335287862 293.0002000387768
726 0.005 3.63 20 1089.897076578526 1073.6327256819 1073.764461267307 1100.759415031564 1100.145720520356 1100.064850826908 1099.23530674824 335.5631850558427 1099.414105430084 292.9998895939482
727 0.005 3.635 20 1089.898043003234 1073.634391795307 1073.766135103368 1100.759601918377 1100.145964349545 1100.064862155191 1099.235247816212 335.5825339043813 1099.414821446894 292.9997337349192
728 0.005 3.64 20 1089.89839424234 1073.636036880666 1073.76778984078 1100.759078200281 1100.145427413472 1100.064365748339 1099.234945178427 335.6018601334731 1099.415141691795 292.999841921784
729 0.005 3.645 20 1089.89925380285 1073.637662899895 1073.769424071334 1100.759186641541 1100.145535938244 1100.064447482682 1099.235051285274 335.6210813792147 1099.415517832177 292.9996640040624
730 0.005 3.65 20 1089.89991458447 1073.639275564786 1073.771044931038 1100.759481414319 1100.14578602165 1100.064976637248 1099.235445177093 335.6402148274673 1099.414101697857 292.9998519051522
731 0.005 3.655 20 1089.901065376746 1073.640870593633 1073.772647230022 1100.759695913761 1100.146066919206 1100.064875085566 1099.235259975866 335.6593461144225 1099.415330517226 293.0001831868265
732 0.005 3.66 20 1089.901173797258 1073.642448337429 1073.7742339939 1100.759450160606 1100.145766450525 1100.06494562736 1099.235367433792 335.6783789386644 1099.413956842794 293.0000595280825
733 0.005 3.665 20 1089.902141975356 1073.644002736685 1073.775796325169 1100.759247288214 1100.145702157471 1100.064384491671 1099.234811920654 335.6973302818502 1099.415801617993 292.9998792552359
734 0.005 3.67 20 1089.90226851134 1073.645539595817 1073.777342849511 1100.758982064834 1100.145319068193 1100.064316513751 1099.234976805853 335.7162576802068 1099.414932060068 292.9998361797383
735 0.005 3.675 20 1089.903437352923 1073.647062759258 1073.778872595549 1100.759609914764 1100.145961786158 1100.064873292738 1099.235306676103 335.7350786286834 1099.414813330356 292.9997659870596
736 0.005 3.68 20 1089.903863873999 1073.648567341059 1073.780385796002 1100.759118043811 1100.1454756132 1100.064329627519 1099.234913265672 335.7538292288315 1099.415380736161 292.9995158705772
737 0.005 3.685 20 1089.904210308572 1073.650051282405 1073.781877882747 1100.758996879333 1100.145370594965 1100.064270706105 1099.234911303252 335.772552381189 1099.415210339605 292.99977019058
738 0.005 3.69 20 1089.905394806896 1073.651527205077 1073.783360087121 1100.759595357767 1100.145959032348 1100.064833384723 1099.235240876838 335.7911984706504 1099.415019586478 293.0000796243579
739 0.005 3.695 20 1089.905410097265 1073.65297780808 1073.784819761009 1100.759015997663 1100.145358418426 1100.06438943964 1099.23497551052 335.80977637257 1099.414862155879 292.999976585903
740 0.005 3.7 20 1089.906548797525 1073.654421390641 1073.786269587897 1100.759565299018 1100.145913010567 1100.06488214951 1099.235294641149 335.828305558496 1099.414707735434 292.9999487247713
741 0.005 3.705 20 1089.907327282643 1073.655844077532 1073.787699318249 1100.759372872486 1100.14579367123 1100.064438299169 1099.234884618914 335.8467687350995 1099.415919643391 292.9996777870501
742 0.005 3.71 20 1089.907472594016 1073.657251518513 1073.789115234075 1100.759090144441 1100.145437891904 1100.064341872151 1099.234959194704 335.8651408357056 1099.415281618624 292.9997128710239
743 0.005 3.715 20 1089.908524748569 1073.658646816093 1073.790516734679 1100.759710583378 1100.146067378435 1100.064956327396 1099.235364845248 335.8834978577664 1099.415164065153 292.999485044427
744 0.005 3.72 20 1089.908606371107 1073.660022546458 1073.791901081954 1100.759094793639 1100.145442373834 1100.064379067442 1099.234977854275 335.9017726465665 1099.415159022223 292.9997451050153
745 0.005 3.725 20 1089.909020455665 1073.661380443194 1073.793265951851 1100.759045199415 1100.145397565586 1100.0644172661 1099.234997100232 335.919970300618 1099.414957249751 293.0000615548611
746 0.005 3.73 20 1089.910116449124 1073.66273030809 1073.794621415785 1100.759545420506 1100.145919010869 1100.064757475669 1099.235166135062 335.9381768895631 1099.414959864413 292.9999160773214
747 0.005 3.735 20 1089.910320127519 1073.664061341688 1073.795959558792 1100.75943573178 1100.145743459683 1100.06489749369 1099.23536820436 335.9562348592988 1099.413949124732 292.9997666826778
748 0.005 3.74 20 1089.911435759159 1073.665381724732 1073.797286403205 1100.759565008874 1100.145959191068 1100.064687139408 1099.235096932498 335.9742348721657 1099.415582604979 292.9996330516761
749 0.005 3.745 20 1089.911131484446 1073.666679989086 1073.798592798605 1100.758992002357 1100.145296065513 1100.064394426939 1099.235059129297 335.9922131789696 1099.414673707374 292.9997138012009
750 0.005 3.75 20 1089.912150613499 1073.6679674335 1073.799886315358 1100.759130476524 1100.145519499603 1100.064300047476 1099.234841314458 336.0100991586424 1099.415574687027 293.0000915659689
751 0.005 3.755 20 1089.912999646175 1073.669239686804 1073.801164315342 1100.759308740981 1100.145733269896 1100.064364993391 1099.234809326779 336.0279355809793 1099.415985322641 292.9997281571547
752 0.005 3.76 20 1089.913014764372 1073.670497516989 1073.802430152482 1100.75901321146 1100.145397661003 1100.064260159507 1099.234873573725 336.0457560626678 1099.415403238 292.9999561201778
753 0.005 3.765 20 1089.913946723659 1073.671740583313 1073.803678893974 1100.75925521685 1100.14564588961 1100.064274757234 1099.234806612963 336.0634622397995 1099.415937675132 292.9996262732655
754 0.005 3.77 20 1089.91409738339 1073.672972412837 1073.804917574613 1100.759094788163 1100.14543723146 1100.064377446055 1099.234977045166 336.0811034621329 1099.415169603589 292.9997295103989
755 0.005 3.775 20 1089.914376039251 1073.674186516922 1073.806138014779 1100.759023295959 1100.145342822488 1100.064405029981 1099.235053634106 336.098732747771 1099.414789164476 292.999613349086
756 0.005 3.78 20 1089.915192476845 1073.67539332549 1073.807350325338 1100.759414564972 1100.145720013348 1100.064845791459 1099.235319050696 336.1162590508612 1099.414069064216 292.9997616215953
757 0.005 3.785 20 1089.916087903664 1073.676587345883 1073.808549216409 1100.759623744086 1100.145999410887 1100.06481186307 1099.235189142431 336.1337395216283 1099.415179483732 293.000023422455
758 0.005 3.79 20 1089.916378944587 1073.677770357853 1073.809738469819 1100.759507742678 1100.145843341564 1100.064878810109 1099.23529836829 336.1511971280485 1099.414430620184 292.9997219764226
759 0.005 3.795 20 1089.917115402457 1073.678936756486 1073.810910426426 1100.759413424314 1100.14582478866 1100.064492108866 1099.234919303677 336.1685539031467 1099.415794048571 293.0000405009843
760 0.005 3.8 20 1089.917147284455 1073.680089237687 1073.812070293355 1100.759107175654 1100.14545217931 1100.064377539458 1099.234973604441 336.1858422180437 1099.415206923723 292.9998179913654
761 0.005 3.805 20 1089.918029060144 1073.681229978367 1073.81321623183 1100.759506215584 1100.145864889351 1100.06462202114 1099.235121484721 336.2031156794199 1099.415473199371 292.9997262750473
762 0.005 3.81 20 1089.918487482858 1073.682359019507 1073.814351146317 1100.759234937535 1100.145630055044 1100.064272255136 1099.234804704118 336.2202896333113 1099.41597973322 292.9996004153106
763 0.005 3.815 20 1089.91849590952 1073.683470891223 1073.815469394244 1100.759011687226 1100.145396614123 1100.064262749875 1099.234873600903 336.2374285538081 1099.415396477537 292.9996931086806
764 0.005 3.82 20 1089.91945021935 1073.684575746221 1073.81657898746 1100.759289006727 1100.145676323608 1100.064326105185 1099.234833746949 336.2545195177815 1099.415895552854 293.0000133816758
765 0.005 3.825 20 1089.919533903427 1073.68566301856 1073.817672574543 1100.759097257165 1100.145471398951 1100.064317149622 1099.234891160547 336.2715821398183 1099.415372237601 292.9996820531211
766 0.005 3.83 20 1089.919755143238 1073.686740579481 1073.818756167676 1100.75900692054 1100.145320921686 1100.06437312455 1099.235038584028 336.2885626725182 1099.41485049704 293.0000248442964
767 0.005 3.835 20 1089.920393394094 1073.687808192389 1073.819827659275 1100.759422233443 1100.145717387701 1100.064863650583 1099.235357991297 336.3054676668293 1099.414002495252 292.9995564076235
768 0.005 3.84 20 1089.920948708484 1073.688867418603 1073.820891604545 1100.759449231065 1100.145751317022 1100.064888962302 1099.235360575813 336.3223169496932 1099.414024558523 292.9997155173926
769 0.005 3.845 20 1089.921756489312 1073.689913510305 1073.821942267018 1100.759596381792 1100.145990508604 1100.064753038448 1099.235132851312 336.3391186877546 1099.415338058032 292.9995609692024
770 0.005 3.85 20 1089.922188500793 1073.690949298012 1073.82298384899 1100.759421941842 1100.145798785105 1100.0645031229 1099.2349796812 336.3558771326121 1099.415690057733 292.999695136259
771 0.005 3.855 20 1089.922582277442 1073.691970038438 1073.824009941973 1100.759265338829 1100.145711247089 1100.064356812611 1099.234784833258 336.3725671613475 1099.415968489585 292.999894323959
772 0.005 3.86 20 1089.922378886906 1073.692980181018 1073.825026327731 1100.759001619001 1100.145307814728 1100.064397076081 1099.235042165282 336.3891963639186 1099.414783198461 292.9996378798976
773 0.005 3.865 20 1089.923339951706 1073.693977208084 1073.826027652144 1100.759216085084 1100.145604761921 1100.064276847762 1099.234855127889 336.4057712499941 1099.415897025945 292.9999110539587
774 0.005 3.87 20 1089.923741868962 1073.694966966204 1073.82702259689 1100.759181253468 1100.145552544828 1100.064328729496 1099.234915770766 336.422286573612 1099.41576103493 292.9995115917533
775 0.005 3.875 20 1089.924444079597 1073.695949506649 1073.828008651612 1100.759720581926 1100.146084370877 1100.06489955171 1099.235304650688 336.4387539371305 1099.415280197581 292.9996677863294
776 0.005 3.88 20 1089.924389481249 1073.696923163103 1073.828987477223 1100.759539268325 1100.145845837573 1100.065082858604 1099.235494210988 336.4551764977388 1099.414048662966 292.999554091972
777 0.005 3.885 20 1089.924648592505 1073.697876914945 1073.829946418942 1100.759084492019 1100.1454417528 1100.064312811835 1099.234900763812 336.4715447775559 1099.415160755917 292.9996039388381
778 0.005 3.89 20 1089.925134218347 1073.698822580806 1073.830897336021 1100.759095686269 1100.145455567556 1100.064342235277 1099.234916946752 336.4878458670606 1099.415269969378 292.9999383942947
779 0.005 3.895 20 1089.925717700888 1073.699760930652 1073.83183907077 1100.759557417143 1100.145881812224 1100.064874803793 1099.235336542678 336.504097958483 1099.414571666106 292.999638999599
780 0.005 3.9 20 1089.926291414156 1073.700688958902 1073.832771755317 1100.759265572293 1100.145718617791 1100.064444355879 1099.234893583945 336.5202942285881 1099.415794304538 292.9999292496369
781 0.005 3.905 20 1089.92684643918 1073.70161069658 1073.833697045971 1100.759712901642 1100.146076445074 1100.064889223079 1099.235297768306 336.5364322088558 1099.415420350401 292.9995378771391
782 0.005 3.91 20 1089.926698759669 1073.702521663524 1073.834613653702 1100.759497358784 1100.145799266552 1100.065060652906 1099.235511087973 336.5525388073961 1099.413885513609 292.9996423308804
783 0.005 3.915 20 1089.926817797538 1073.70341505947 1073.835512361981 1100.759027906202 1100.14532887413 1100.064418969811 1099.235092654806 336.5685757741335 1099.414830152998 292.9995094526666
784 0.005 3.92 20 1089.92764134963 1073.704302290444 1073.836403164425 1100.759124988386 1100.145521495543 1100.064243525724 1099.234798313427 336.5845613368372 1099.415670076164 292.9995238208503
785 0.005 3.925 20 1089.927823171094 1073.705177190154 1073.837282291368 1100.759121617405 1100.145466412764 1100.064353092801 1099.234961102564 336.6004900562476 1099.415275612845 292.9995673115627
786 0.005 3.93 20 1089.928192078183 1073.70604824692 1073.838157430885 1100.759437804066 1100.145730416979 1100.064896468184 1099.235390535992 336.6163631192096 1099.414002515654 292.9996561249177
787 0.005 3.935 20 1089.928981358997 1073.70690531906 1073.83901839441 1100.759310939207 1100.145738501298 1100.064350511384 1099.234813290679 336.6321782701574 1099.416034071828 292.9999323952296
788 0.005 3.94 20 1089.929223864925 1073.707760185271 1073.839877314235 1100.759569024881 1100.14590410064 1100.064832254464 1099.235255697153 336.6479580328337 1099.414812722956 292.9995203175035
789 0.005 3.945 20 1089.929621779944 1073.708603548003 1073.840724262676 1100.75958490847 1100.145931133809 1100.064754359197 1099.235194746651 336.6636847388262 1099.415147031333 292.9996245541058
790 0.005 3.95 20 1089.929777955801 1073.709439422491 1073.841564511721 1100.759490875566 1100.145823532821 1100.064876795137 1099.235307361489 336.679361223945 1099.414319177344 292.999490508759
791 0.005 3.955 20 1089.930306308115 1073.710260089206 1073.842389659885 1100.759252770587 1100.14570465024 1100.064393201919 1099.234849304108 336.6949738463398 1099.415848524964 292.9994993357315
792 0.005 3.96 20 1089.930624527183 1073.711075114008 1073.843209183776 1100.759165863892 1100.14553976534 1100.06417764728 1099.234853345496 336.7105397226265 1099.416496538847 292.9998377928088
793 0.005 3.965 20 1089.930615577685 1073.711877917655 1073.844016208462 1100.759092082184 1100.145450281907 1100.064353626202 1099.235000850699 336.7260410780426 1099.415458797435 292.9995598247284
794 0.005 3.97 20 1089.930933518034 1073.712678487983 1073.844819734285 1100.759467692996 1100.145787824993 1100.065062493761 1099.235479924978 336.7415045863391 1099.413716020314 292.9998405121053
795 0.005 3.975 20 1089.93155828811 1073.713466908344 1073.845611325191 1100.759538355148 1100.145878236784 1100.064758011411 1099.235215182787 336.7569287998353 1099.414761496951 292.9994479560225
796 0.005 3.98 20 1089.932055910092 1073.714248354008 1073.846396753535 1100.759296863147 1100.145678918981 1100.064326961333 1099.234847129806 336.7722886312683 1099.415890719072 292.9996042765536
797 0.005 3.985 20 1089.932066770636 1073.715016938825 1073.847169618203 1100.759130615288 1100.145513102626 1100.064303519846 1099.234869196028 336.7876006306424 1099.415522057862 292.9994967237255
798 0.005 3.99 20 1089.932712096569 1073.715785933944 1073.847941355827 1100.759665588715 1100.146007867991 1100.064921926513 1099.235351668761 336.8028651037133 1099.414720965242 292.9996679353649
799 0.005 3.995 20 1089.932577631386 1073.716541583665 1073.848701096242 1100.759468820392 1100.145764661667 1100.06497596425 1099.235453396925 336.8180516222272 1099.413801733183 292.9998588549056
800 0.005 4 20 1089.933484994649 1073.717291724566 1073.849454509304 1100.759458036267 1100.145868227373 1100.064548721208 1099.234966863231 336.8332058153772 1099.415782662767 292.9995780602457
801 0.005 4.005 20 1089.933818283702 1073.718033543614 1073.850199386786 1100.759513780668 1100.145914612933 1100.064606045447 1099.2350245123 336.8483300540115 1099.415868891517 292.9999050034648
802 0.005 4.01 20 1089.93415407498 1073.718772413471 1073.850941539776 1100.759719918553 1100.146089000304 1100.06490484564 1099.235293003089 336.8633995985892 1099.415279026648 292.9998134852239
803 0.005 4.015 20 1089.933860602408 1073.719496819765 1073.851670132733 1100.759423396601 1100.145727057052 1100.06484548098 1099.235330685266 336.8783979571168 1099.414038043824 292.9994565975036
804 0.005 4.02 20 1089.934660196108 1073.720215637839 1073.852392322514 1100.75950026558 1100.145895405519 1100.064603920094 1099.235029064386 336.8933631400236 1099.415602547127 292.9994567129846
805 0.005 4.025 20 1089.93490679323 1073.720922596662 1073.853102865168 1100.75928409692 1100.145718696597 1100.064357013644 1099.234837502158 336.9082659499873 1099.415971334515 292.9994844486783
806 0.005 4.03 20 1089.934654005961 1073.721622722544 1073.853807407032 1100.75901683555 1100.145373062898 1100.06430610767 1099.234945787196 336.9231226689702 1099.41516272804 292.9992947309888
807 0.005 4.035 20 1089.934818407296 1073.722312080168 1073.854499986101 1100.758994411779 1100.145317910201 1100.064369130354 1099.235027567276 336.9379378195952 1099.414844710402 292.9995022079015
808 0.005 4.04 20 1089.935304415831 1073.723000354163 1073.855190774386 1100.759419736664 1100.145725328185 1100.064969395603 1099.235424044514 336.9527048044633 1099.413778417062 292.9997548435109
809 0.005 4.045 20 1089.93596174294 1073.723680705974 1073.855873111473 1100.759589718588 1100.14592989685 1100.064809521683 1099.235244417471 336.9674314953292 1099.414930587585 292.9997282255724
810 0.005 4.05 20 1089.935834314399 1073.724351893908 1073.856548582794 1100.759059581322 1100.14538929824 1100.064408912335 1099.235020237897 336.9820996515887 1099.414949313922 292.9996319373066
811 0.005 4.055 20 1089.936575906715 1073.725019240469 1073.857217470842 1100.759619690168 1100.145967345363 1100.06486678789 1099.235318928647 336.9967175307873 1099.414895967605 292.999493977136
812 0.005 4.06 20 1089.936251195923 1073.725675212179 1073.857878239998 1100.758998807649 1100.145292976774 1100.064411651737 1099.235078897176 337.0112780917302 1099.414671564665 292.999509878576
813 0.005 4.065 20 1089.936451109404 1073.726321383349 1073.85852780632 1100.758995562019 1100.145295941081 1100.064420352594 1099.235072722641 337.0258060537126 1099.414642027848 292.9996570491456
814 0.005 4.07 20 1089.936834543695 1073.726963750207 1073.859172856478 1100.759005762136 1100.145324461926 1100.064375744684 1099.235023725461 337.0402970197754 1099.414915583411 292.999512534204
815 0.005 4.075 20 1089.937478178963 1073.727602847838 1073.859813232029 1100.759525962299 1100.145838130798 1100.064932009038 1099.235379348311 337.0547298220058 1099.414391824081 292.9998675660362
816 0.005 4.08 20 1089.938248904935 1073.728238250033 1073.860450736516 1100.759483156968 1100.14590073607 1100.064543198503 1099.234973729061 337.0691167220165 1099.41615975565 292.9996458065572
817 0.005 4.085 20 1089.937901569635 1073.728858487734 1073.861075661583 1100.75905961478 1100.145449465488 1100.064214258517 1099.234880968391 337.083452688197 1099.415810940596 292.9995609493179
818 0.005 4.09 20 1089.938729738805 1073.729479173732 1073.861698672558 1100.759378450615 1100.145809849296 1100.064419623522 1099.234890496442 337.0977274675778 1099.416306497643 292.9994420803923
819 0.005 4.095 20 1089.938858750405 1073.730091794388 1073.862313890297 1100.759477127856 1100.145841154537 1100.064528858015 1099.235030643294 337.1119671748012 1099.41587454047 292.9996332261001
820 0.005 4.1 20 1089.939055034183 1073.730698883455 1073.862924234484 1100.759272662228 1100.145745335565 1100.064475236586 1099.234873571285 337.126177508572 1099.415918739404 292.9998026606052
821 0.005 4.105 20 1089.939268395244 1073.731295034536 1073.863523465433 1100.759251970069 1100.145687749471 1100.064322650024 1099.234789613138 337.1403305442606 1099.415912794403 292.9995324232144
822 0.005 4.11 20 1089.938942971738 1073.731885508517 1073.864118051562 1100.759002940968 1100.145310466497 1100.064371090525 1099.235032440937 337.1544365648023 1099.414862051171 292.9998112225752
823 0.005 4.115 20 1089.939742931954 1073.732473217727 1073.864706656473 1100.759600473526 1100.145948017051 1100.064778731005 1099.235234969166 337.1684870112948 1099.415155586735 292.9997779729248
824 0.005 4.12 20 1089.939757835605 1073.733056768712 1073.865292735532 1100.759493922628 1100.145802140964 1100.064885092802 1099.235373244165 337.1824982955661 1099.414218778589 292.9995571331672
825 0.005 4.125 20 1089.94031208566 1073.733628628146 1073.865867230367 1100.759291295069 1100.145726382694 1100.064349774181 1099.234820800354 337.1964627779788 1099.416033548602 292.9993691380958
826 0.005 4.13 20 1089.940496562676 1073.734196664868 1073.866438478057 1100.759219203558 1100.145604330194 1100.064226084831 1099.234776402733 337.2103958474503 1099.415998817424 292.9995328357766
827 0.005 4.135 20 1089.94028229346 1073.734759611524 1073.867003877211 1100.759470129231 1100.145789754973 1100.065050272704 1099.235470706604 337.2242748770684 1099.413659796791 292.9994096645979
828 0.005 4.14 20 1089.940636638424 1073.735319628201 1073.867565773022 1100.759440941617 1100.145746731146 1100.064912508771 1099.235371180078 337.2381115966953 1099.413967999728 292.9994430903886
829 0.005 4.145 20 1089.941218097068 1073.735868360521 1073.868116468541 1100.759281416657 1100.145730389371 1100.064406529438 1099.234870169113 337.2519032505029 1099.415943228911 292.9997726141191
830 0.005 4.15 20 1089.94121759222 1073.736413783225 1073.868665481033 1100.759154920526 1100.145528039397 1100.064356265558 1099.234997226602 337.265635771805 1099.415806274299 292.9993835100711
831 0.005 4.155 20 1089.941281168355 1073.736948169018 1073.869202547874 1100.759011264207 1100.145393903726 1100.06410149753 1099.234779375619 337.2793244169688 1099.415885312138 292.9995385200385
832 0.005 4.16 20 1089.941312627686 1073.737480187556 1073.869737176086 1100.759004793603 1100.145323738393 1100.064378330755 1099.235006943774 337.2929777098802 1099.414783495251 292.9994175300602
833 0.005 4.165 20 1089.941635523649 1073.738008624591 1073.870266692696 1100.759419218164 1100.145722038453 1100.064970844616 1099.235429654425 337.3065992965638 1099.413736112169 292.9996264827551
834 0.005 4.17 20 1089.942377368013 1073.738531684752 1073.870791841074 1100.759315278096 1100.145693992419 1100.064336904644 1099.234857188401 337.3201747974534 1099.415896263778 292.9997586456458
835 0.005 4.175 20 1089.942311921315 1073.739045990328 1073.871309028459 1100.759146818729 1100.14553003584 1100.064304355556 1099.234879935568 337.3336939703209 1099.415567235746 292.9995116991225
836 0.005 4.18 20 1089.942806760739 1073.739558805975 1073.87182392944 1100.759266888086 1100.145706136342 1100.064384775849 1099.234863374309 337.3471683514989 1099.415869930916 292.9998194476861
837 0.005 4.185 20 1089.942471204592 1073.7400618068 1073.872329975944 1100.759017843578 1100.145372385408 1100.064295212092 1099.234957212062 337.3605889478815 1099.41521997723 292.9997473373309
838 0.005 4.19 20 1089.943161818763 1073.74056497278 1073.872834817813 1100.759230287029 1100.145605798971 1100.064390052895 1099.234958275861 337.3739830446026 1099.415864098968 292.9995224602064
839 0.005 4.195 20 1089.943451710732 1073.741059329299 1073.873331086344 1100.759321373018 1100.145740566289 1100.064385742827 1099.234823023691 337.3873425790827 1099.415848459388 292.9993610492874
840 0.005 4.2 20 1089.943372105434 1073.741550661034 1073.873825269652 1100.759113858914 1100.145487255759 1100.0642908453 1099.234859461692 337.4006498843688 1099.415511901261 292.9993396069219
841 0.005 4.205 20 1089.943758361579 1073.742034872731 1073.874311007135 1100.759236576391 1100.14569381928 1100.064387579892 1099.23482605247 337.4139132806663 1099.415813809426 292.9995595712544
842 0.005 4.21 20 1089.943436889787 1073.742514915806 1073.874794148787 1100.759030302347 1100.145320599271 1100.064406542637 1099.235093438796 337.4271305126894 1099.414742143263 292.9993724458741
843 0.005 4.215 20 1089.944182067146 1073.742988949354 1073.875269507285 1100.759221514414 1100.145605560927 1100.064298190595 1099.234889986225 337.4403021176475 1099.415945098522 292.9997141023538
844 0.005 4.22 20 1089.944136414321 1073.74346023288 1073.875743243344 1100.759101262163 1100.145479682395 1100.064303848965 1099.234946176712 337.4534326420109 1099.415694915277 292.9993605510423
845 0.005 4.225 20 1089.944407442109 1073.743924451735 1073.876208955693 1100.759152176624 1100.145549540354 1100.064283611977 1099.234826465774 337.4665331833328 1099.41565669506 292.9994821284769
846 0.005 4.23 20 1089.944370487745 1073.744389149351 1073.876675312244 1100.759419530189 1100.145719870124 1100.06493554851 1099.235389145387 337.4795949503784 1099.413716078159 292.9993249796535
847 0.005 4.235 20 1089.945097160359 1073.744844355159 1073.877132107556 1100.759294639582 1100.145723045381 1100.064329286058 1099.234803399874 337.4926042127419 1099.416040499291 292.9993868147647
848 0.005 4.24 20 1089.945271649278 1073.745298263034 1073.877588230608 1100.759275120877 1100.145720601255 1100.064387716128 1099.234848533658 337.505572888375 1099.41592418305 292.9992410926196
849 0.005 4.245 20 1089.944827433384 1073.745743170089 1073.878036006023 1100.759042057716 1100.145347634507 1100.064405166758 1099.235067827433 337.5184892547817 1099.414844403319 292.9994154497612
850 0.005 4.25 20 1089.945417983481 1073.746191046109 1073.878484542563 1100.759532788898 1100.145854670562 1100.064861134665 1099.235314546371 337.5313663453078 1099.414553289139 292.9997427358682
851 0.005 4.255 20 1089.94586291179 1073.746631008821 1073.878925796416 1100.759515157427 1100.145917860119 1100.064625083537 1099.235021391145 337.5442172934964 1099.415593541139 292.9997449739287
852 0.005 4.26 20 1089.946103115852 1073.747068079476 1073.879365377297 1100.759402330418 1100.14581116534 1100.06447177556 1099.234919653625 337.5570285280511 1099.415867220122 292.9995041521185
853 0.005 4.265 20 1089.945627293915 1073.747495796172 1073.879795765012 1100.759050499835 1100.145394031572 1100.064370938295 1099.234969142964 337.5697869463953 1099.414996537132 292.9993085023042
854 0.005 4.27 20 1089.946310999775 1073.747926894341 1073.880227452888 1100.759613792229 1100.145947042875 1100.064877752832 1099.235315712524 337.582511596874 1099.414838948165 292.9995190216976
855 0.005 4.275 20 1089.946552544391 1073.748350426762 1073.880652272087 1100.759520967654 1100.145874831859 1100.064607147004 1099.235098839398 337.5951853734477 1099.415569122983 292.9993052313007
856 0.005 4.28 20 1089.946388042104 1073.748767438815 1073.881072532599 1100.759124188161 1100.145478024696 1100.064331994414 1099.234929948787 337.6078143977878 1099.4153737365 292.9993861098637
857 0.005 4.285 20 1089.946468080546 1073.749179230625 1073.881486170273 1100.759115652739 1100.145459374799 1100.064404593131 1099.235055780345 337.6204108763104 1099.415402998036 292.9996981427527
858 0.005 4.29 20 1089.947265067601 1073.749593590246 1073.88190078748 1100.759484822803 1100.14585735851 1100.064534524348 1099.235021736724 337.6329860329239 1099.416081910837 292.9996798503369
859 0.005 4.295 20 1089.947260205146 1073.750002567989 1073.882310926104 1100.759671396142 1100.146024440334 1100.06490589128 1099.235328333929 337.6455122158332 1099.414981490753 292.9996555221625
860 0.005 4.3 20 1089.946897244925 1073.750403395268 1073.882715177044 1100.759062552239 1100.145411949802 1100.064370169414 1099.235007547017 337.6579859015232 1099.415174469217 292.9993116241205
861 0.005 4.305 20 1089.94745590008 1073.750801919677 1073.883114300922 1100.75958838818 1100.145915572303 1100.06478987573 1099.235282678729 337.6704231480649 1099.41490278412 292.999353568552
862 0.005 4.31 20 1089.947761360458 1073.751197316761 1073.883511382034 1100.759353186906 1100.145728985201 1100.06438927643 1099.234921413014 337.6828124835322 1099.41584527073 292.999227948261
863 0.005 4.315 20 1089.947578393058 1073.751583441849 1073.883899678692 1100.759044823191 1100.145425287937 1100.064087280242 1099.234763068733 337.6951714922145 1099.416102361538 292.9994147432006
864 0.005 4.32 20 1089.947564330403 1073.751967541521 1073.884286106935 1100.759021141507 1100.145368061191 1100.064325847667 1099.234964480339 337.7075038778517 1099.415159419875 292.9996839987593
865 0.005 4.325 20 1089.948174955635 1073.752349435631 1073.884668350843 1100.759467604197 1100.145833566831 1100.064590521712 1099.235062416416 337.7197923590831 1099.415456656516 292.9995710298417
866 0.005 4.33 20 1089.947870452353 1073.752726452734 1073.885047791268 1100.759051575122 1100.145383599515 1100.064381477695 1099.235006321826 337.7320384199226 1099.414982795684 292.999428380373
867 0.005 4.335 20 1089.948361785195 1073.753103237017 1073.885424731239 1100.759551600487 1100.145852474539 1100.064933383276 1099.23543370822 337.7442413896635 1099.414440323938 292.9993285963423
868 0.005 4.34 20 1089.948937244474 1073.753477366588 1073.885799746181 1100.759416061091 1100.145836734922 1100.064442851795 1099.23491976293 337.7563960323826 1099.416281259727 292.999336959707
869 0.005 4.345 20 1089.949016969455 1073.753844965051 1073.886169375259 1100.759409906885 1100.145782380788 1100.064411450431 1099.234949229347 337.7685153070274 1099.416192266041 292.9992113556491
870 0.005 4.350000000000001 20 1089.94889691946 1073.754210434093 1073.886537024614 1100.759215518278 1100.145592036723 1100.064374292883 1099.234937731751 337.7806187050929 1099.415804345524 292.9993892277248
871 0.005 4.355 20 1089.949161564833 1073.754568583683 1073.886896310189 1100.759267036361 1100.145688139338 1100.06430763718 1099.234777607095 337.7926784607305 1099.415923121911 292.9997241974363
872 0.005 4.36 20 1089.949346781896 1073.754926015247 1073.88725532802 1100.759259397313 1100.145700558722 1100.064339214238 1099.234798562909 337.8046850095442 1099.415966427857 292.9996566858282
873 0.005 4.365 20 1089.948810514488 1073.755274370012 1073.887606379659 1100.759029219914 1100.145334354343 1100.064379948639 1099.235077191935 337.8166579322493 1099.414839220062 292.999499870973
874 0.005 4.37 20 1089.949222092754 1073.755626079472 1073.88795868996 1100.759436832384 1100.145728167994 1100.064930742855 1099.235431681008 337.8285877137156 1099.413879798766 292.9992900596798
875 0.005 4.375 20 1089.949373913384 1073.755973146044 1073.888306157455 1100.759472281932 1100.145767180429 1100.064936138814 1099.235413901074 337.8404790862623 1099.413795615433 292.9994932420618
876 0.005 4.38 20 1089.950017244111 1073.75631743753 1073.88865118925 1100.759309513359 1100.14573622317 1100.064346964037 1099.234795828881 337.8523426658918 1099.416046454796 292.9993106842999
877 0.005 4.385 20 1089.950092079089 1073.756657383815 1073.888992584442 1100.759491765897 1100.145897499759 1100.064606113016 1099.235018094446 337.864179236649 1099.41561368966 292.9993761598799
878 0.005 4.39 20 1089.950296919477 1073.756998085817 1073.889334817101 1100.759600774028 1100.145984183505 1100.064744251711 1099.235140554166 337.8759741778179 1099.415389090601 292.9997160778797
879 0.005 4.395 20 1089.950325324131 1073.75733034172 1073.889668749322 1100.759331144653 1100.145707224269 1100.064366853044 1099.234906635991 337.8877296386734 1099.41585527762 292.9996952371678
880 0.005 4.4 20 1089.95007062752 1073.757659386891 1073.890000054934 1100.759060534743 1100.145442940452 1100.064274380798 1099.234911954884 337.8994297805974 1099.415527586585 292.9994726523659
881 0.005 4.405 20 1089.950177743578 1073.757982297993 1073.89032400698 1100.759099663024 1100.145446205555 1100.064355298638 1099.2349572338 337.9110984225633 1099.415213601413 292.9992643580937
882 0.005 4.41 20 1089.950869021017 1073.758310596884 1073.890652530847 1100.759656390885 1100.146009622645 1100.064849251574 1099.235298582744 337.9227410736819 1099.415268347774 292.9994540294783
883 0.005 4.415 20 1089.950955250349 1073.7586319115 1073.890974866959 1100.759472171987 1100.145837880434 1100.064529719438 1099.235044381345 337.9343593984829 1099.41585464922 292.9992712124439
884 0.005 4.42 20 1089.950914298294 1073.758949224754 1073.891294091982 1100.759198654618 1100.145649860347 1100.064374495798 1099.2348353665 337.9459204311087 1099.41563094883 292.9993460647688
885 0.005 4.425 20 1089.950809533968 1073.759264309539 1073.891609939383 1100.75945902758 1100.145761846465 1100.064860598909 1099.235336221098 337.9574471704505 1099.41414441017 292.9996998695518
886 0.005 4.43 20 1089.951431451058 1073.75957803981 1073.891924661118 1100.759500573158 1100.145898930796 1100.064592241868 1099.235023895652 337.9689537412711 1099.415743169977 292.9996527592165
887 0.005 4.435 20 1089.951446847023 1073.759888605046 1073.892236190617 1100.759657032341 1100.146017656131 1100.064838716208 1099.235261380577 337.9804047182979 1099.41506270956 292.9994494128046
888 0.005 4.44 20 1089.951105857943 1073.760197023155 1073.892546416013 1100.759436860742 1100.145739591973 1100.064968273797 1099.235421003186 337.9918276693398 1099.413784239789 292.999293543931
889 0.005 4.445 20 1089.951647504445 1073.76050198296 1073.892851380979 1100.759632500773 1100.145989026253 1100.064873807989 1099.235279145448 338.003230824165 1099.414882448167 292.9993399440839
890 0.005 4.45 20 1089.95139766092 1073.760800000199 1073.893151875414 1100.759035491989 1100.145428152 1100.064233406554 1099.234865764573 338.0145857757407 1099.415543664301 292.9991898967764
891 0.005 4.455 20 1089.951991635397 1073.761095382752 1073.893447682586 1100.759394672979 1100.145807112399 1100.064472466739 1099.23491948223 338.0258976912793 1099.415819979912 292.9993645441447
892 0.005 4.46 20 1089.951601972375 1073.761388453803 1073.893742801223 1100.759102494346 1100.145438549288 1100.064390951141 1099.235006271059 338.0371758826076 1099.415101573568 292.9996922064535
893 0.005 4.465 20 1089.951867830652 1073.761676142293 1073.894031131834 1100.759141530567 1100.145513564835 1100.064316591204 1099.234915161427 338.0484152436979 1099.41549960387 292.9996524081427
894 0.005 4.47 20 1089.952369729294 1073.761964976285 1073.894320533657 1100.759282896134 1100.145718227916 1100.064365923633 1099.234829243865 338.0596166369766 1099.415976158285 292.9994795746521
895 0.005 4.475000000000001 20 1089.951869498537 1073.762246198268 1073.894603893141 1100.759037665615 1100.145375836676 1100.064373966102 1099.234983103657 338.0707906126062 1099.414990886346 292.9992707930775
896 0.005 4.48 20 1089.95231384169 1073.762531926016 1073.894889742455 1100.759489263506 1100.145812243001 1100.064884346856 1099.23533362031 338.0819284773223 1099.414332027353 292.9994534563959
897 0.005 4.485 20 1089.95261833131 1073.762810057711 1073.895168494601 1100.759250828451 1100.145697159427 1100.064351326736 1099.234801138299 338.0930350888336 1099.41593387178 292.999358957447
898 0.005 4.49 20 1089.952829076878 1073.763089072405 1073.895448670993 1100.759278518624 1100.145653665757 1100.064303941827 1099.234900040727 338.1041031722099 1099.416127496111 292.9993602816951
899 0.005 4.495 20 1089.952666394178 1073.763359622728 1073.895721094222 1100.759171101156 1100.145552520974 1100.064265640644 1099.2348796368 338.1151315744769 1099.41562973355 292.9996948880913
900 0.005 4.5 20 1089.952565639057 1073.763630650249 1073.895993604383 1100.759076761104 1100.145419011571 1100.064363282861 1099.234960342821 338.1261247062859 1099.415103919207 292.9993415143842
901 0.005 4.505 20 1089.952461417866 1073.763895572792 1073.896259527326 1100.759000721714 1100.14531792242 1100.064380239914 1099.235038795428 338.1370993142778 1099.414809570271 292.9994711577589
902 0.005 4.51 20 1089.953147035145 1073.764166855702 1073.896529968813 1100.759575304136 1100.145915088172 1100.064820271093 1099.235259379032 338.1480376438757 1099.414881611032 292.9993172020003
903 0.005 4.515 20 1089.952921719197 1073.764426466473 1073.896791452431 1100.759021797374 1100.145420911187 1100.064167571498 1099.234811788016 338.1589455460556 1099.415788410679 292.9994201358085
904 0.005 4.52 20 1089.953053566043 1073.764690828414 1073.897056575034 1100.759455205491 1100.145756007341 1100.064979616254 1099.235436605758 338.1698019644696 1099.413820628808 292.9996130803619
905 0.005 4.525 20 1089.953094583272 1073.764951001261 1073.89731687205 1100.7594585109 1100.145757884248 1100.064978728277 1099.235449879418 338.1806299399883 1099.413754945104 292.999403270889
906 0.005 4.53 20 1089.953704470073 1073.76521372489 1073.897579448451 1100.759649794878 1100.145999958148 1100.064881707449 1099.235299983018 338.1914209095729 1099.414888719616 292.9997365885007
907 0.005 4.535 20 1089.953427354031 1073.765465282033 1073.897832870904 1100.759037849826 1100.145431814669 1100.064135441046 1099.234788070097 338.2021790421058 1099.415994424405 292.9995420336643
908 0.005 4.54 20 1089.953344944915 1073.765715151649 1073.898084881533 1100.758997284956 1100.145351878625 1100.064283205597 1099.234941004144 338.2129190993663 1099.415193423272 292.9994429135941
909 0.005 4.545 20 1089.953376746157 1073.765960969842 1073.898331460949 1100.759015044517 1100.145358312331 1100.064350693419 1099.23500427732 338.2236233446601 1099.414995644522 292.9992952348851
910 0.005 4.55 20 1089.953870382642 1073.766212629144 1073.898582500654 1100.759511122549 1100.145835744324 1100.064906550542 1099.235347562714 338.2342814136702 1099.414349752429 292.999244675117
911 0.005 4.555 20 1089.954196315263 1073.76645658317 1073.89882703439 1100.759273059829 1100.145712940974 1100.064386582323 1099.234876973419 338.2449136388331 1099.41588501234 292.9991684952354
912 0.005 4.56 20 1089.953825737601 1073.766699908452 1073.899072548579 1100.759081528938 1100.145392527598 1100.064426109845 1099.235109857722 338.2554947009462 1099.415105339419 292.9993296243941
913 0.005 4.565 20 1089.953986055924 1073.766942170413 1073.899314901549 1100.759506704152 1100.145822662187 1100.065087100911 1099.235516578746 338.2660594343903 1099.413855002603 292.999643436146
914 0.005 4.57 20 1089.954696053051 1073.767188016394 1073.899560312607 1100.75966589192 1100.14601926595 1100.064798475168 1099.235233887106 338.2766067785666 1099.415593378881 292.999558022064
915 0.005 4.575 20 1089.954679892716 1073.767427692587 1073.899800611304 1100.759578274313 1100.14593592917 1100.064694762256 1099.235174433194 338.2871117232934 1099.415592983156 292.9993269426217
916 0.005 4.58 20 1089.954481749733 1073.76766694008 1073.900041417913 1100.759500571444 1100.145806793548 1100.064954015905 1099.235413824371 338.2975755325301 1099.414245094668 292.9992661141895
917 0.005 4.585 20 1089.955047405524 1073.767901750543 1073.900276632364 1100.759535502148 1100.145942256165 1100.064599102215 1099.235049958629 338.3080078871068 1099.416079177332 292.9993058955847
918 0.005 4.59 20 1089.955075119335 1073.768139209102 1073.900514791797 1100.759680517186 1100.146007909366 1100.064836635391 1099.235299956187 338.3184047281512 1099.415363913175 292.999182718395
919 0.005 4.595 20 1089.954734837614 1073.768371122075 1073.90074775383 1100.759534433722 1100.145826245591 1100.064995454116 1099.235473032472 338.3287673298702 1099.414205848082 292.9993348244247
920 0.005 4.600000000000001 20 1089.954954893148 1073.768597738218 1073.900975500044 1100.759196151684 1100.145648582531 1100.064410224088 1099.234858030989 338.3391198155745 1099.415555079426 292.999670585845
921 0.005 4.605 20 1089.955173345509 1073.768819712276 1073.901198506935 1100.759260235322 1100.14570843871 1100.064383190503 1099.234834582901 338.3494303061213 1099.415844776513 292.999634885313
922 0.005 4.61 20 1089.954746725094 1073.769041104011 1073.901421649641 1100.759027560731 1100.145341405812 1100.064388727653 1099.235026154083 338.3597055242454 1099.414903514533 292.9994805930457
923 0.005 4.615 20 1089.954903638923 1073.769261805155 1073.901641988564 1100.759506109449 1100.145831208148 1100.06510684254 1099.235521183901 338.3699483199886 1099.413713376392 292.99925220417
924 0.005 4.62 20 1089.955064756369 1073.769483197552 1073.901863555326 1100.759461710541 1100.145757342079 1100.064976997544 1099.235474473757 338.3801634315613 1099.413795797572 292.9994288345194
925 0.005 4.625 20 1089.955626976353 1073.769697160961 1073.902077931496 1100.759305673845 1100.145733735304 1100.064336999342 1099.234812104864 338.3903308998375 1099.416075252606 292.9993390383851
926 0.005 4.63 20 1089.955632360602 1073.76991203378 1073.902294216814 1100.759222354491 1100.145677794624 1100.064399365575 1099.234849067902 338.4004874148497 1099.415783658155 292.9993342234309
927 0.005 4.635 20 1089.955450482254 1073.77012591264 1073.902508481978 1100.759479061058 1100.145789557885 1100.064874474441 1099.235330520171 338.4106083951166 1099.414151729701 292.9996868528299
928 0.005 4.64 20 1089.956037749995 1073.770339683767 1073.902722448034 1100.75941037226 1100.145823815061 1100.064463719523 1099.234914278784 338.4206995821838 1099.416060270941 292.9992626014173
929 0.005 4.645 20 1089.955338842807 1073.770545696912 1073.902930595056 1100.759086255495 1100.145374592303 1100.064487116797 1099.235167346872 338.4307560497799 1099.414886531097 292.9994277552628
930 0.005 4.65 20 1089.955449572391 1073.770751574007 1073.903137507235 1100.759076005107 1100.145374929475 1100.064491438597 1099.235142876748 338.4407767098208 1099.414865893926 292.9993099129513
931 0.005 4.655 20 1089.955324740443 1073.770951142766 1073.903337635302 1100.758974261416 1100.145270509792 1100.064388692419 1099.2350651715 338.4507614924129 1099.414492090961 292.9994245382508
932 0.005 4.66 20 1089.955784814741 1073.771153268941 1073.903539545198 1100.759081311414 1100.145433074272 1100.064346656709 1099.234934836629 338.4607248486612 1099.41518912544 292.9996277251645
933 0.005 4.665 20 1089.956193017933 1073.771356240943 1073.903741700241 1100.759606321706 1100.145959682861 1100.064875327194 1099.235298636341 338.4706708618638 1099.414786290217 292.9993754805956
934 0.005 4.67 20 1089.956268992248 1073.771555301084 1073.903942394584 1100.759204908026 1100.145593430466 1100.064252749339 1099.234800102534 338.4805770014763 1099.415856514481 292.999692378158
935 0.005 4.675 20 1089.956137149047 1073.771749668787 1073.904137843311 1100.759127025874 1100.1455051071 1100.064294203251 1099.234874360267 338.490447886652 1099.415524602272 292.9993168981723
936 0.005 4.68 20 1089.956605904869 1073.771951118745 1073.904338945084 1100.759676123063 1100.146024757619 1100.064883141692 1099.235320551906 338.5002950837819 1099.414931274601 292.999448121848
937 0.005 4.685 20 1089.956090023297 1073.772142669006 1073.904532008394 1100.759078334934 1100.145412210641 1100.064402615716 1099.235025703458 338.5100912773675 1099.414999855247 292.9993047370041
938 0.005 4.69 20 1089.956326615503 1073.772337392465 1073.904727153397 1100.759434037595 1100.145739183335 1100.064927248746 1099.235392864507 338.5198775251848 1099.413958278542 292.9995414894386
939 0.005 4.695 20 1089.956829100426 1073.772527267271 1073.904916999437 1100.759377322893 1100.145789518772 1100.064434941518 1099.234881361967 338.5296702964848 1099.415900243287 292.9996040498982
940 0.005 4.7 20 1089.956659380931 1073.77271841267 1073.905109289911 1100.759194833607 1100.145541908416 1100.064419659647 1099.235010769803 338.5393917909276 1099.415604906587 292.9993596115929
941 0.005 4.705 20 1089.956529448102 1073.772907172317 1073.905298184289 1100.759479820265 1100.145775867954 1100.065014358729 1099.23549017097 338.5490882656692 1099.413915156097 292.9996781703804
942 0.005 4.71 20 1089.957166486695 1073.773096819656 1073.905487764034 1100.759485625037 1100.145840636999 1100.064540123899 1099.235058723863 338.5587390470306 1099.415846259511 292.9992397607015
943 0.005 4.715 20 1089.957159443155 1073.773284605967 1073.905675965721 1100.759697221937 1100.146028363444 1100.064946604081 1099.235403511003 338.5683649518625 1099.414853786655 292.999433891306
944 0.005 4.72 20 1089.956709916053 1073.773470617851 1073.905863292282 1100.759426709581 1100.145722024466 1100.064930545007 1099.235407675084 338.5779567971019 1099.413693347598 292.9993072219128
945 0.005 4.725000000000001 20 1089.957226591077 1073.773650229548 1073.906042945656 1100.759276825839 1100.145711452137 1100.064357550339 1099.234818678934 338.5875403509661 1099.415885663673 292.9991759969468
946 0.005 4.73 20 1089.956749469812 1073.773828709344 1073.906223102993 1100.759025839395 1100.145346201219 1100.064390174985 1099.235020725669 338.5970860330565 1099.414869135225 292.9991293941513
947 0.005 4.735 20 1089.95689979518 1073.774006404939 1073.906400749007 1100.759443343121 1100.145750786028 1100.065010780203 1099.235459430886 338.606602681419 1099.413703039871 292.9993198602637
948 0.005 4.74 20 1089.957176179718 1073.774181072257 1073.906576164324 1100.75905290673 1100.145438758599 1100.06414810488 1099.23482311727 338.6160900280954 1099.415921423786 292.9996333153853
949 0.005 4.745 20 1089.957140275058 1073.774352171999 1073.906747717396 1100.75904709921 1100.145436939001 1100.06419613981 1099.234854200149 338.6255284817483 1099.415782459947 292.9996166620548
950 0.005 4.75 20 1089.957703855503 1073.774528618939 1073.906923576989 1100.75950776006 1100.145904892853 1100.064617385795 1099.235045544364 338.6349411770926 1099.415607748798 292.9994606196717
951 0.005 4.755 20 1089.957230682647 1073.774700628361 1073.90709673177 1100.759462225262 1100.1457684225 1100.064995725583 1099.2354340217 338.6443351027821 1099.413748208621 292.9992416940145
952 0.005 4.76 20 1089.957665426215 1073.774875372766 1073.907271427136 1100.759582973857 1100.145912812938 1100.064867584804 1099.235304940478 338.6537038517087 1099.414715541612 292.9992114286292
953 0.005 4.765 20 1089.957901256633 1073.775046291119 1073.907442316052 1100.759575793898 1100.145964982321 1100.064712117061 1099.235117320851 338.6630401863529 1099.415419779126 292.9990963623233
954 0.005 4.77 20 1089.957518730514 1073.775217589321 1073.907614623714 1100.759435328456 1100.145736964989 1100.064914580304 1099.235393969591 338.6723503897099 1099.413891069305 292.9993054369288
955 0.005 4.775 20 1089.957887122206 1073.775381339056 1073.907778978785 1100.759258471928 1100.145708788375 1100.06443174025 1099.234906749207 338.6816353595506 1099.415714917549 292.9996379284092
956 0.005 4.78 20 1089.957767628499 1073.775549257383 1073.907947691148 1100.759485372336 1100.145788616852 1100.064881732759 1099.235361046874 338.6908819867545 1099.414141526605 292.9995727644549
957 0.005 4.785 20 1089.958160398601 1073.775713647108 1073.908111714897 1100.759512941525 1100.145916513772 1100.064626770085 1099.235040119304 338.700108176282 1099.415579294477 292.9994346562023
958 0.005 4.79 20 1089.957815219458 1073.775879342575 1073.908278332063 1100.759460346858 1100.145763315758 1100.064953876016 1099.235398881198 338.7093251505061 1099.413872437816 292.9992387294755
959 0.005 4.795 20 1089.958235468546 1073.776043354656 1073.908441680488 1100.759656627812 1100.14601325346 1100.064909172631 1099.235312042168 338.7185046476998 1099.414749269791 292.9994311921864
960 0.005 4.8 20 1089.958312463027 1073.776202539645 1073.908602421736 1100.759245167725 1100.145628250611 1100.064252622667 1099.234806570994 338.7276505178747 1099.415987403959 292.9993018290374
961 0.005 4.805 20 1089.958380387703 1073.776361254511 1073.90876140752 1100.759477934723 1100.145833536136 1100.064564873847 1099.235067955646 338.7367684672894 1099.415542081731 292.9992661837692
962 0.005 4.81 20 1089.958420710016 1073.776522926328 1073.908923365536 1100.75962412345 1100.145945337408 1100.064845616938 1099.235314363425 338.7458523122818 1099.414863326066 292.999672092081
963 0.005 4.815 20 1089.957854545604 1073.776674796372 1073.909076847715 1100.759014250382 1100.145310890265 1100.064420412482 1099.235073381665 338.7549159996383 1099.414701083033 292.9995905791072
964 0.005 4.82 20 1089.958023904164 1073.776826935444 1073.909229619375 1100.759025161744 1100.145349889433 1100.064392272695 1099.235020655498 338.7639692371135 1099.414861449793 292.9994306236234
965 0.005 4.825 20 1089.958367891712 1073.776980888368 1073.909382617826 1100.759490166666 1100.145788717873 1100.064957349101 1099.235427523756 338.7729832851284 1099.414193815842 292.9992483291427
966 0.005 4.83 20 1089.958792914651 1073.777134483864 1073.909536237555 1100.759321059619 1100.145775578883 1100.064473279047 1099.23491746315 338.7819772698613 1099.415989205237 292.9994107149283
967 0.005 4.835 20 1089.958873301777 1073.777284887999 1073.909686754293 1100.759382567801 1100.145745367138 1100.064371445754 1099.234944572089 338.7909347071842 1099.41612924701 292.9992470617213
968 0.005 4.84 20 1089.958802942257 1073.777434753949 1073.909838070637 1100.759218165569 1100.145589990895 1100.064333034446 1099.234936909109 338.7998582936451 1099.415874196218 292.9992657287068
969 0.005 4.845 20 1089.958984039119 1073.777582623544 1073.90998599681 1100.759462111987 1100.145858662349 1100.064549136504 1099.235000118153 338.8087534747517 1099.41571382557 292.9996221666822
970 0.005 4.850000000000001 20 1089.958883872212 1073.777729338835 1073.910133670048 1100.759211368757 1100.145670536092 1100.064402858231 1099.234844975659 338.8176432419497 1099.41565520416 292.9995653373855
971 0.005 4.855 20 1089.959094943503 1073.777876818714 1073.910280719444 1100.75958713984 1100.145970393429 1100.064715706969 1099.235125534413 338.8264998306283 1099.41545337905 292.9995419846891
972 0.005 4.86 20 1089.95894220804 1073.778025014075 1073.910429415933 1100.759551391269 1100.145887427283 1100.064886033648 1099.23531978597 338.8353262039002 1099.414560054507 292.9992453997086
973 0.005 4.865 20 1089.959295375371 1073.778169701277 1073.910574244646 1100.759621944391 1100.146002076785 1100.064739272143 1099.235159709222 338.8441244516486 1099.415459286616 292.9992759561031
974 0.005 4.87 20 1089.958990595006 1073.778315071817 1073.910720471462 1100.759512744482 1100.145815462324 1100.064861926212 1099.235372202846 338.8528897349912 1099.414308676406 292.9991682957148
975 0.005 4.875 20 1089.959552003578 1073.778457501334 1073.910862437184 1100.759461030316 1100.145872876428 1100.064485959359 1099.234940603724 338.8616296687288 1099.416304965594 292.9993023971847
976 0.005 4.88 20 1089.958830177056 1073.778594824585 1073.911001819147 1100.758986479847 1100.145375232808 1100.064185677254 1099.234834545723 338.8703547860172 1099.415400982688 292.9996162548637
977 0.005 4.885 20 1089.959303853326 1073.778730197737 1073.911136978077 1100.759237213343 1100.145692279168 1100.064395671044 1099.234834556914 338.8790521196141 1099.415777895869 292.9995705615969
978 0.005 4.89 20 1089.959447825348 1073.778867017845 1073.911274355889 1100.759231254531 1100.14561304611 1100.064242172313 1099.234792905044 338.8877315322764 1099.41597021358 292.9994496601717
979 0.005 4.895 20 1089.959498766961 1073.779001589798 1073.911408818754 1100.759278991799 1100.145656065062 1100.064279988445 1099.234811886304 338.8963708806976 1099.415979279964 292.9992214862568
980 0.005 4.9 20 1089.959043102907 1073.779135315367 1073.91154382236 1100.759062971293 1100.14536887237 1100.064408923581 1099.235074616822 338.9049839963761 1099.414869715527 292.9994310551888
981 0.005 4.905 20 1089.959132282513 1073.779268655025 1073.91167668568 1100.759441500115 1100.145741225935 1100.064987337927 1099.235461185319 338.9135675140196 1099.413773546323 292.9992688084273
982 0.005 4.91 20 1089.959546254275 1073.779400337588 1073.91180865206 1100.75919092904 1100.14558326579 1100.064281493452 1099.2348341788 338.9221292093075 1099.415752312435 292.9992812655576
983 0.005 4.915 20 1089.95938732986 1073.779527813541 1073.911936637354 1100.759032408809 1100.145422790956 1100.064125176545 1099.234771817295 338.9306769740066 1099.415994409133 292.9996755495322
984 0.005 4.92 20 1089.959194908917 1073.779656559267 1073.91206598712 1100.758988465632 1100.14532446435 1100.064323086062 1099.234978198167 338.9391971924391 1099.414966780034 292.9995962730777
985 0.005 4.925 20 1089.959833761238 1073.779787660659 1073.912195526686 1100.759627552324 1100.145987022913 1100.064842924319 1099.235282595552 338.9476875635011 1099.415037954602 292.9994051233159
986 0.005 4.93 20 1089.959871819331 1073.779916195193 1073.912325174768 1100.759244907103 1100.145632931248 1100.064288874303 1099.234865550044 338.9561542115306 1099.415978500767 292.9992527310011
987 0.005 4.935 20 1089.959683901003 1073.780040303405 1073.912450012476 1100.759144243283 1100.145520057428 1100.064281355733 1099.234875816762 338.9645796350321 1099.41558279169 292.9994361834959
988 0.005 4.94 20 1089.960106451476 1073.780168524681 1073.912578068788 1100.759383172046 1100.145793557017 1100.064445809296 1099.23490041794 338.9729843109926 1099.415882720938 292.9992180891479
989 0.005 4.945 20 1089.959512338982 1073.78029025894 1073.912700831729 1100.75901743467 1100.145385219996 1100.064280968623 1099.23492399169 338.9813873550775 1099.415256049838 292.9992816596258
990 0.005 4.95 20 1089.960200635396 1073.780418377155 1073.912828319533 1100.759608609824 1100.145978255455 1100.06478213861 1099.235218015613 338.9897555473386 1099.415246055004 292.9996133516272
991 0.005 4.955 20 1089.960179271672 1073.780544108027 1073.912953896155 1100.75961430757 1100.145982851906 1100.064796091421 1099.235213648938 338.9980910030202 1099.415214870588 292.9995584492879
992 0.005 4.96 20 1089.960065526024 1073.780670647456 1073.913080974017 1100.759567472839 1100.145894351646 1100.06489546991 1099.235360328595 339.0064065320032 1099.41453142328 292.9994096168865
993 0.005 4.965 20 1089.960403437778 1073.78079492142 1073.913204778759 1100.759617854387 1100.14600152857 1100.064734493124 1099.235139578275 339.014691330723 1099.415529900036 292.9992489485069
994 0.005 4.97 20 1089.960354864465 1073.780919019328 1073.913329664593 1100.759503587606 1100.145862860149 1100.064616217784 1099.235103782143 339.0229402618408 1099.415466731805 292.9992389688171
995 0.005 4.975000000000001 20 1089.960326019843 1073.781036139085 1073.913447736558 1100.75921830156 1100.145606518918 1100.064225680921 1099.234779688548 339.0311860913886 1099.416007199497 292.9995711517349
996 0.005 4.98 20 1089.960416232695 1073.781160310883 1073.913571620963 1100.759648573192 1100.146004306224 1100.064895385523 1099.235299110962 339.0394082899561 1099.414857099703 292.9993353818572
997 0.005 4.985 20 1089.959977971047 1073.781275112727 1073.913687431479 1100.759094320892 1100.145436186311 1100.064390961514 1099.234986179161 339.047604274848 1099.415116071246 292.9996626038773
998 0.005 4.99 20 1089.960542153358 1073.781392355298 1073.913804431024 1100.759266821334 1100.145648809534 1100.064266439985 1099.234840448567 339.055766858008 1099.416033230223 292.9992206957484
999 0.005 4.995 20 1089.960352658027 1073.781509245841 1073.913921370245 1100.759543907921 1100.145853565254 1100.064888013459 1099.235376800813 339.0638971775908 1099.414390203621 292.9994092982122
1000 0.005 5 20 1089.960748811206 1073.781625596847 1073.914037982229 1100.759318322039 1100.145757025628 1100.064397776102 1099.234867457643 339.0720026014475 1099.416066647254 292.9992771011785
1001 0.005 5.005 20 1089.960234652832 1073.781737677201 1073.91415082706 1100.759108324996 1100.145460454491 1100.064392843497 1099.234985595251 339.0800987656656 1099.415219517892 292.9992036151766
1002 0.005 5.01 20 1089.960307228196 1073.781849762022 1073.914263253794 1100.759082741836 1100.145442829901 1100.064338992915 1099.234922241397 339.0881867375795 1099.415204078369 292.9990107760244
1003 0.005 5.015 20 1089.960263864886 1073.781962125926 1073.914375294982 1100.759456601021 1100.145771154399 1100.065044246441 1099.235472127275 339.0962297449104 1099.413726780883 292.9992719461901
1004 0.005 5.02 20 1089.960736007939 1073.782077940653 1073.914490439062 1100.759603753755 1100.145929382305 1100.064885599962 1099.235346458509 339.1042526433362 1099.414753559532 292.999663432774
1005 0.005 5.025 20 1089.960950867804 1073.782192498026 1073.914604409495 1100.759694163618 1100.146058346573 1100.064884285811 1099.235303202008 339.1122513690925 1099.41519033181 292.9992179546812
1006 0.005 5.03 20 1089.960619337895 1073.782306100787 1073.914718821986 1100.759488619853 1100.145796465011 1100.064835347775 1099.235328600707 339.1202156861453 1099.414214827411 292.9994064032516
1007 0.005 5.035 20 1089.960939975594 1073.782417916834 1073.914830358933 1100.759661699021 1100.146016622771 1100.064889783044 1099.235299105797 339.1281609320066 1099.414827058202 292.9992823104337
1008 0.005 5.04 20 1089.960674586288 1073.782524551158 1073.914938962455 1100.759031835736 1100.145420982948 1100.064120240763 1099.234786695733 339.1360992133979 1099.415967189005 292.9991833457742
1009 0.005 5.045 20 1089.960357610737 1073.782628286675 1073.915043124782 1100.759007637037 1100.145311275325 1100.064394963915 1099.235045299653 339.1440086043261 1099.414746386974 292.9989571136159
1010 0.005 5.05 20 1089.961083546499 1073.782735514845 1073.915149499026 1100.759277165719 1100.145656427706 1100.064294209797 1099.234853886182 339.1518948876682 1099.415903011128 292.9992640725052
1011 0.005 5.055 20 1089.960483908943 1073.782837963139 1073.915252693567 1100.759038544702 1100.145327517146 1100.064421547158 1099.235118446842 339.159749334412 1099.414750360084 292.9996557100101
1012 0.005 5.06 20 1089.960922591094 1073.782941471986 1073.915356479165 1100.75913753988 1100.145504750752 1100.064317044727 1099.234915033256 339.1675753277639 1099.415517236865 292.9992892972621
1013 0.005 5.065 20 1089.961308195254 1073.783046176013 1073.915460257238 1100.759443871689 1100.145847305817 1100.064522990833 1099.234961053538 339.1753821551021 1099.415833634426 292.9994170854401
1014 0.005 5.07 20 1089.960884921272 1073.783152868833 1073.91556751205 1100.759438405305 1100.145737265395 1100.064890019369 1099.23536552432 339.1831846386586 1099.413923158992 292.9992833328558
1015 0.005 5.075 20 1089.961364010423 1073.783254562871 1073.915668865534 1100.759284734329 1100.145718417848 1100.06433478853 1099.234799110101 339.1909518740002 1099.416036057113 292.9995072943663
1016 0.005 5.08 20 1089.961059467549 1073.783360808044 1073.91577574006 1100.759495397213 1100.145788381896 1100.06498734202 1099.235461977474 339.1987032660954 1099.414020763511 292.9995555688345
1017 0.005 5.085 20 1089.961487306997 1073.783462057329 1073.915876765933 1100.759360531026 1100.145810116171 1100.064494278135 1099.234956820926 339.2064270014221 1099.416050282392 292.999338655555
1018 0.005 5.09 20 1089.961378882115 1073.783565038022 1073.915980368028 1100.75928406231 1100.145654064097 1100.064427256308 1099.23498937096 339.2141156128391 1099.41585387702 292.9996628926623
1019 0.005 5.095 20 1089.961498594058 1073.783665818264 1073.916080615805 1100.759507865786 1100.145893523283 1100.064612684674 1099.235032819342 339.2217820867721 1099.415428727666 292.9992204611872
1020 0.005 5.100000000000001 20 1089.961112950904 1073.783767744107 1073.916183645514 1100.759467508763 1100.145768432072 1100.065014999714 1099.235465281998 339.2294386242453 1099.413724016982 292.9994051992629
1021 0.005 5.105 20 1089.961147003826 1073.783861916733 1073.916278453825 1100.759032648416 1100.145431509675 1100.06419684148 1099.234829595141 339.2370858684002 1099.41571867158 292.9992812754644
1022 0.005 5.11 20 1089.961633396198 1073.783959958059 1073.916375931665 1100.759250874355 1100.145699347811 1100.064357183555 1099.234803238556 339.2446908082495 1099.415951360498 292.9991755946521
1023 0.005 5.115 20 1089.961516410182 1073.784054941184 1073.916471030543 1100.759204950129 1100.145590343309 1100.064258146154 1099.234833801685 339.2522826864181 1099.415875754995 292.998968313414
1024 0.005 5.12 20 1089.96151592823 1073.784150918775 1073.916567526389 1100.759165195918 1100.145548392232 1100.064288895551 1099.234885979869 339.2598416015952 1099.415701630128 292.9992755823887
1025 0.005 5.125 20 1089.961563300452 1073.784247200035 1073.916663678149 1100.759572448631 1100.145902848897 1100.06488662776 1099.235324985404 339.2673749273473 1099.414531433233 292.9996519781256
1026 0.005 5.13 20 1089.961906892551 1073.784343594467 1073.916760048626 1100.759332046545 1100.145754925763 1100.064362124144 1099.234823015091 339.2748948318903 1099.416070617129 292.9992777099832
1027 0.005 5.135 20 1089.961897595723 1073.784440106988 1073.916856263738 1100.759598507377 1100.14598101287 1100.064734513789 1099.23513111568 339.2824043388871 1099.415442321504 292.9994204807011
1028 0.005 5.14 20 1089.96146982067 1073.784537063567 1073.916953995972 1100.759432592206 1100.145736392001 1100.064900876504 1099.235365779472 339.2898858026555 1099.413970918475 292.9992623329534
1029 0.005 5.145 20 1089.961943987981 1073.784627959569 1073.91704477139 1100.759295985256 1100.145725282375 1100.064337538964 1099.234810670617 339.2973385211059 1099.416093089913 292.9993637709957
1030 0.005 5.15 20 1089.962051053209 1073.784724148826 1073.917141035033 1100.759592450532 1100.14597248787 1100.064721868063 1099.235156165026 339.3047709624896 1099.415446634645 292.9995337831618
1031 0.005 5.155 20 1089.961979369669 1073.784819346923 1073.917235891448 1100.759668471698 1100.146016750139 1100.064910264091 1099.235339758289 339.3121689361911 1099.414964802136 292.9993633858407
1032 0.005 5.16 20 1089.961631426851 1073.784909984937 1073.917327833496 1100.759104808687 1100.145452775393 1100.064361727992 1099.234965244683 339.3195617029033 1099.415164738969 292.9996672752241
1033 0.005 5.165 20 1089.962141344722 1073.785004225263 1073.917420907481 1100.759681655876 1100.146034149858 1100.064890257481 1099.23533087861 339.3269436474176 1099.415248675847 292.9996047101514
1034 0.005 5.17 20 1089.961867811008 1073.785093601339 1073.917511653547 1100.759156300385 1100.145517424858 1100.064330382668 1099.23494652343 339.3342938367992 1099.415613884158 292.9994031184131
1035 0.005 5.175 20 1089.961930768405 1073.785185752817 1073.917602959574 1100.759551486826 1100.145850622726 1100.064962197688 1099.235420344005 339.3416181291044 1099.414369750477 292.9992054546994
1036 0.005 5.18 20 1089.96179537112 1073.785277248679 1073.917694456003 1100.75944880506 1100.145744101264 1100.064866894772 1099.235363287115 339.3489189223504 1099.413885412661 292.9993811403153
1037 0.005 5.185 20 1089.962164940649 1073.785367748113 1073.917784116754 1100.759653881963 1100.145993900108 1100.064892496665 1099.235327146849 339.3561925431285 1099.414799621267 292.9992784407787
1038 0.005 5.19 20 1089.961957223966 1073.785454336748 1073.917872298213 1100.759140209255 1100.14550357546 1100.064319710481 1099.234913109187 339.3634458759778 1099.415453155754 292.9993030046717
1039 0.005 5.195 20 1089.962091086297 1073.785542424765 1073.917959723814 1100.759578045635 1100.145919784638 1100.064887998343 1099.235305021362 339.370697876994 1099.414567143242 292.9996606735998
1040 0.005 5.2 20 1089.962322971272 1073.785629310456 1073.918046992425 1100.759248936976 1100.145694925252 1100.06435438624 1099.234820275717 339.3779236152798 1099.415859903463 292.9992079052858
1041 0.005 5.205 20 1089.962018030277 1073.785712050098 1073.918130221707 1100.759100740285 1100.145465794613 1100.064287509852 1099.234885043177 339.3851207485457 1099.41545219453 292.9993938469221
1042 0.005 5.21 20 1089.962075837564 1073.785799595023 1073.918217866793 1100.759499403658 1100.145792143381 1100.064960795679 1099.235452182963 339.3923007199678 1099.413985848333 292.9992709617893
1043 0.005 5.215 20 1089.962477190584 1073.785882493051 1073.918300362127 1100.759327952892 1100.14575730142 1100.064386252014 1099.234857720358 339.3994506350725 1099.416040395036 292.9992089000997
1044 0.005 5.22 20 1089.962064577848 1073.785964423588 1073.918383552927 1100.759043313717 1100.145437018444 1100.064210466557 1099.234856162494 339.4065797134089 1099.415726152276 292.9991843777963
1045 0.005 5.225000000000001 20 1089.962556092384 1073.786045984332 1073.918464307621 1100.759276388909 1100.145697048716 1100.064306723712 1099.234785597077 339.4136952565798 1099.416055151759 292.999290100701
1046 0.005 5.23 20 1089.962779778874 1073.786131946669 1073.918550182234 1100.759474074519 1100.145891322773 1100.064531582027 1099.234948905678 339.4208029283485 1099.416140271939 292.9996702725873
1047 0.005 5.235 20 1089.962174561151 1073.786211512965 1073.918631174111 1100.759114007687 1100.145473911506 1100.064374580632 1099.23501121245 339.4278824751451 1099.415493651877 292.9992784915272
1048 0.005 5.24 20 1089.962480437271 1073.786298418045 1073.918717143599 1100.75958220339 1100.145888000859 1100.064954609219 1099.235423128554 339.4349388907895 1099.414563157499 292.9994123459571
1049 0.005 5.245 20 1089.962633116319 1073.786378275715 1073.918796678611 1100.75929982605 1100.145748120189 1100.064434264153 1099.234906360859 339.4419638643259 1099.415975009119 292.9992712439021
1050 0.005 5.25 20 1089.962148266715 1073.786457227818 1073.918876881418 1100.75905267046 1100.145386689714 1100.064366145589 1099.235004340964 339.4489684371875 1099.414930344456 292.9994708249322
1051 0.005 5.255 20 1089.962653984981 1073.786538139977 1073.918956738627 1100.759582364965 1100.145924943344 1100.064756537431 1099.235216351867 339.455960472302 1099.415151993109 292.9995615824427
1052 0.005 5.26 20 1089.962558661314 1073.786621082096 1073.919039800043 1100.759524848938 1100.145854773642 1100.064886298887 1099.235323681715 339.4629438496768 1099.414402040901 292.9993393769909
1053 0.005 5.265 20 1089.962860855029 1073.78670172395 1073.919119784588 1100.759547442757 1100.145941747507 1100.064653966692 1099.235059864012 339.4698999765815 1099.41560945587 292.9996569476648
1054 0.005 5.27 20 1089.962808009982 1073.786782261134 1073.919200883099 1100.759408911376 1100.145777000968 1100.064468805549 1099.234971153503 339.4768294956533 1099.415686670133 292.9992112521915
1055 0.005 5.275 20 1089.962928548542 1073.786859615755 1073.91927857001 1100.759429433417 1100.145831337038 1100.064493110828 1099.234964884705 339.4837502364696 1099.415872393214 292.9993990783913
1056 0.005 5.28 20 1089.962587600729 1073.786936133319 1073.919356293016 1100.759138828108 1100.14550175633 1100.06431469452 1099.234912822768 339.4906313665101 1099.415447571354 292.9992737814487
1057 0.005 5.285 20 1089.962992566623 1073.787014926135 1073.919433950484 1100.759622577578 1100.146006134676 1100.064765475448 1099.235152413211 339.4974973371947 1099.415405944267 292.9993287781867
1058 0.005 5.29 20 1089.962933317604 1073.787092117195 1073.91951162822 1100.759237056505 1100.14562326163 1100.064253556575 1099.23482231473 339.5043746087158 1099.416047811089 292.9995481435047
1059 0.005 5.295 20 1089.962730344525 1073.787165242442 1073.919585402337 1100.759178206522 1100.145539085678 1100.064336584297 1099.234944172469 339.5112085450171 1099.415648216362 292.9993333280394
1060 0.005 5.3 20 1089.96316905351 1073.787242476714 1073.919662480599 1100.759362444717 1100.145811260022 1100.064485072855 1099.23492568176 339.5180209530581 1099.416164128128 292.9996564423782
1061 0.005 5.305 20 1089.962633421183 1073.787312502567 1073.919733177515 1100.759029091935 1100.145401663533 1100.064092418021 1099.23478263278 339.524806273344 1099.415905846305 292.9992818254098
1062 0.005 5.31 20 1089.962958292154 1073.787386235077 1073.919806606409 1100.759190961553 1100.145576027264 1100.064274474459 1099.234864016321 339.5315716725436 1099.415784049623 292.9994181914287
1063 0.005 5.315 20 1089.96275295787 1073.787455693625 1073.919876203064 1100.759046113452 1100.145424143021 1100.064095038118 1099.234771448169 339.5383263715913 1099.416096478244 292.9992498729122
1064 0.005 5.32 20 1089.962728761967 1073.787526670904 1073.919947783888 1100.759089778183 1100.145443596376 1100.064331447925 1099.234928231896 339.5450686416376 1099.415256491293 292.9993127736495
1065 0.005 5.325 20 1089.962954292881 1073.787600179702 1073.920020068624 1100.759540984553 1100.145868384047 1100.064844246226 1099.235287186604 339.5517937767468 1099.414624415196 292.9994983678284
1066 0.005 5.33 20 1089.963272269903 1073.787673996711 1073.920093580474 1100.759347937356 1100.145767174397 1100.064401538463 1099.234854371359 339.5584944392621 1099.415963169064 292.9993469603717
1067 0.005 5.335 20 1089.963038603585 1073.787743049746 1073.920163116795 1100.759187494272 1100.145572325803 1100.064289442749 1099.234876872344 339.5651800163531 1099.415753155188 292.9996608666798
1068 0.005 5.34 20 1089.963257683775 1073.787815178138 1073.920235497704 1100.759356243058 1100.14572422906 1100.064380269715 1099.234925548346 339.5718283085916 1099.415819238058 292.9995887752552
1069 0.005 5.345 20 1089.962819860379 1073.787881471429 1073.920302764239 1100.759040996894 1100.145424285171 1100.0642322116 1099.234871163304 339.5784540637353 1099.415612743568 292.9994138138834
1070 0.005 5.350000000000001 20 1089.963283181714 1073.787956290181 1073.920376395743 1100.759628958096 1100.14598258292 1100.064865555299 1099.235273129023 339.5850876231668 1099.414856289584 292.9991905193319
1071 0.005 5.355 20 1089.962928331557 1073.788022255215 1073.920442929493 1100.759020998797 1100.145415145664 1100.064144864435 1099.234794796379 339.5917021523794 1099.415881277414 292.9994102304871
1072 0.005 5.36 20 1089.963355847975 1073.788091114788 1073.920511680524 1100.759231592004 1100.145615200624 1100.064229465327 1099.234781601417 339.5982787410774 1099.416006047442 292.9992101894072
1073 0.005 5.365 20 1089.963427930188 1073.788158180819 1073.920578634042 1100.759283832818 1100.145717048903 1100.064340786934 1099.234807069647 339.6048473059149 1099.416085570116 292.9992689804843
1074 0.005 5.37 20 1089.963207297511 1073.788226086714 1073.920647235786 1100.759171998189 1100.14554165424 1100.064302473039 1099.234903421842 339.6113944874488 1099.415606605851 292.9996011384035
1075 0.005 5.375 20 1089.963415818197 1073.788292989035 1073.92071349489 1100.759270185458 1100.145720007641 1100.064400297644 1099.234850366709 339.6179257703271 1099.415909134672 292.999551675461
1076 0.005 5.38 20 1089.963115067078 1073.78835870253 1073.920780085714 1100.759013238703 1100.145397836976 1100.064111426935 1099.234799794449 339.624426891068 1099.415887705688 292.9993885344004
1077 0.005 5.385 20 1089.963092394147 1073.78842052424 1073.920842347278 1100.758999021338 1100.145391317455 1100.064122205162 1099.234780330629 339.6309246701012 1099.415872219697 292.9992348266061
1078 0.005 5.39 20 1089.963325911488 1073.788486763764 1073.920908061298 1100.759151450209 1100.145534579198 1100.06428453145 1099.234855069127 339.6374011696867 1099.41560123211 292.9993101074552
1079 0.005 5.395 20 1089.963749244209 1073.788556875509 1073.92097653595 1100.759671682103 1100.146044669311 1100.064795878681 1099.235212486685 339.6438584357559 1099.415639896087 292.9991323565803
1080 0.005 5.4 20 1089.963685489436 1073.788625260122 1073.921045435226 1100.759366249079 1100.145735309306 1100.064365595197 1099.234954599508 339.6502898053408 1099.416104149353 292.9992908710023
1081 0.005 5.405 20 1089.963358266424 1073.788687479172 1073.921108592633 1100.759147266447 1100.145530427029 1100.064266732916 1099.234850733922 339.6566847725977 1099.415623780121 292.9996042164374
1082 0.005 5.41 20 1089.963455434658 1073.788755865419 1073.921176720005 1100.759538517324 1100.145861188091 1100.0648513525 1099.235301894246 339.6630813497335 1099.414508669103 292.9995726844448
1083 0.005 5.415 20 1089.963621570136 1073.788819305116 1073.921239807447 1100.759266939488 1100.145719423811 1100.064408167018 1099.234845208752 339.6694747868472 1099.415835731366 292.9994171162989
1084 0.005 5.42 20 1089.963008352366 1073.788882100529 1073.921303690873 1100.759001848371 1100.145303662975 1100.064420154164 1099.235067799914 339.6758297510775 1099.414650194884 292.9992050691591
1085 0.005 5.425 20 1089.963032573056 1073.788941496223 1073.921363083889 1100.759028479933 1100.145333775618 1100.064413472081 1099.235076202896 339.6821705271661 1099.414796011408 292.9993950152468
1086 0.005 5.43 20 1089.963735125786 1073.789004306449 1073.921425078266 1100.759247791959 1100.145625573871 1100.064242541833 1099.23483262259 339.6884951464581 1099.416036408853 292.9992484650421
1087 0.005 5.435 20 1089.963863539655 1073.789067752045 1073.921487758182 1100.759440971895 1100.145843587062 1100.064510689576 1099.234963951672 339.6947867383248 1099.41588114923 292.9992615312669
1088 0.005 5.44 20 1089.963811412326 1073.789136017006 1073.92155580759 1100.759611029416 1100.145946423668 1100.064786678243 1099.235246054815 339.7010586312746 1099.415077562172 292.9996514515593
1089 0.005 5.445 20 1089.963482868696 1073.789199606882 1073.921619597265 1100.759452537916 1100.145758020416 1100.064858731378 1099.235329746409 339.7073422738389 1099.414236784102 292.9995708062717
1090 0.005 5.45 20 1089.96400548813 1073.789264706327 1073.921684830655 1100.759458773457 1100.145859998131 1100.064527209793 1099.234994317311 339.7135985727907 1099.415915933787 292.9993965207657
1091 0.005 5.455 20 1089.963438574435 1073.789327592093 1073.921747963202 1100.759449698463 1100.145750035162 1100.064947097628 1099.235419741565 339.7198301455272 1099.41387722254 292.9992309318632
1092 0.005 5.46 20 1089.964120574516 1073.789391939234 1073.921811746948 1100.759391035067 1100.145819286609 1100.064423462486 1099.234885765041 339.7260438957763 1099.416201612563 292.9994129278953
1093 0.005 5.465 20 1089.963931955338 1073.789455297294 1073.921874743847 1100.759586852912 1100.145955737353 1100.064726589179 1099.235154838371 339.7322330914344 1099.415210647454 292.9992039512623
1094 0.005 5.47 20 1089.96398342492 1073.789519609492 1073.921939675872 1100.759538987668 1100.145892912822 1100.064670478768 1099.235147722225 339.738398978454 1099.415341836746 292.9992466782193
1095 0.005 5.475000000000001 20 1089.963559278575 1073.78958081193 1073.922001317769 1100.759436487933 1100.145738371656 1100.064908326824 1099.235379419359 339.7445697398576 1099.41398693378 292.9995918735821
1096 0.005 5.48 20 1089.963983926323 1073.789641679834 1073.92206203952 1100.75926898141 1100.145731648644 1100.06441300489 1099.234833986148 339.7507227597813 1099.415860945734 292.9995356384462
1097 0.005 5.485 20 1089.963679168172 1073.789697863242 1073.922118714027 1100.759034814994 1100.145424497129 1100.06413305106 1099.234782068441 339.7568500889622 1099.415995643656 292.9994108566195
1098 0.005 5.49 20 1089.9636668633 1073.78975512138 1073.92217648828 1100.759034568744 1100.145425342258 1100.064204030794 1099.23486939114 339.7629603260855 1099.415673196285 292.9993149169042
1099 0.005 5.495 20 1089.964205889282 1073.789812561538 1073.922232978767 1100.759347552334 1100.145759270511 1100.064375552064 1099.234860301169 339.7690491982913 1099.416073122513 292.9994451448965
1100 0.005 5.5 20 1089.964046473194 1073.789876184246 1073.922296298294 1100.759600313976 1100.145926382312 1100.064824669379 1099.235286615213 339.7751148294894 1099.414854859565 292.9992710918642
1101 0.005 5.505 20 1089.963589116244 1073.789930798167 1073.922351950018 1100.759019658305 1100.145385331317 1100.064261889677 1099.234929068988 339.781175969373 1099.415281481595 292.9992949954283
1102 0.005 5.51 20 1089.963827159205 1073.789993379327 1073.922413611762 1100.759559574701 1100.14588220239 1100.065142506907 1099.235543417431 339.7872272513702 1099.41394571618 292.9996326268382
1103 0.005 5.515 20 1089.963640653209 1073.790051184105 1073.922471249915 1100.759469004457 1100.145788624044 1100.065069710762 1099.235479889127 339.7932633902898 1099.413575254046 292.9996161612574
1104 0.005 5.52 20 1089.964261427423 1073.790113196455 1073.922532283839 1100.75963159788 1100.145990011663 1100.06482382079 1099.235273851497 339.7992654693555 1099.415083878631 292.9994123335528
1105 0.005 5.525 20 1089.9639576538 1073.790172379365 1073.92259143734 1100.759518935229 1100.145826854935 1100.064887337204 1099.23536018856 339.8052619713906 1099.414367089831 292.999217132823
1106 0.005 5.53 20 1089.964235118826 1073.790230365349 1073.922649771711 1100.759266759021 1100.145717298465 1100.064420994066 1099.234883740252 339.8112239951594 1099.415800016145 292.9991341809817
1107 0.005 5.535 20 1089.964272347055 1073.790285237726 1073.922705086058 1100.759293327085 1100.145669940505 1100.064297304332 1099.234833244622 339.8171806847028 1099.416006250125 292.9991552740299
1108 0.005 5.54 20 1089.963759700502 1073.790339895925 1073.922761155945 1100.759011737917 1100.145358772252 1100.064308144019 1099.234971220228 339.8231382549692 1099.415124302876 292.9993012949066
1109 0.005 5.545 20 1089.964290082338 1073.7903935006 1073.922813844533 1100.759223032193 1100.145606446983 1100.064229441875 1099.234789158544 339.8290671259018 1099.416034555596 292.999591352397
1110 0.005 5.55 20 1089.964374312244 1073.790455206087 1073.922874744739 1100.75965726936 1100.145989810496 1100.064932037307 1099.235369269132 339.834972115755 1099.414844437456 292.9995283200302
1111 0.005 5.555 20 1089.964548679843 1073.790511862892 1073.922931294888 1100.759559789324 1100.145940546277 1100.064629364877 1099.235114018359 339.8408625697115 1099.415876375603 292.9993832622773
1112 0.005 5.56 20 1089.964611795797 1073.790574510555 1073.922994003393 1100.759788603072 1100.146137349988 1100.065009226914 1099.235422262879 339.8467318716944 1099.41511741597 292.9992303187727
1113 0.005 5.565 20 1089.963968273577 1073.790626163271 1073.923046904566 1100.759098409637 1100.145442900218 1100.064326417868 1099.234928250931 339.852578081406 1099.41512546972 292.99924955348
1114 0.005 5.57 20 1089.964465162716 1073.790683741369 1073.923103731258 1100.759466121881 1100.145830897029 1100.064577265852 1099.235049083709 339.8584345195236 1099.415496733311 292.9991318091494
1115 0.005 5.575 20 1089.964034426286 1073.790734363123 1073.923154997615 1100.759033978588 1100.1454273543 1100.06421176487 1099.234852173211 339.8642661734203 1099.415689909465 292.999251275864
1116 0.005 5.58 20 1089.964428308811 1073.79079184983 1073.923211845625 1100.75963105298 1100.145979503516 1100.064926679316 1099.235334062519 339.8700782531108 1099.41462098083 292.9996008510965
1117 0.005 5.585 20 1089.964603338403 1073.790844504756 1073.92326434974 1100.759350401954 1100.145765482089 1100.064382638285 1099.234864259196 339.8758736168329 1099.416051434134 292.9995685100017
1118 0.005 5.59 20 1089.963900064493 1073.790896646392 1073.92331782181 1100.759025052437 1100.145314091461 1100.064408937741 1099.235108267693 339.8816425374177 1099.414710556114 292.999424248231
1119 0.005 5.595 20 1089.964300849311 1073.790946314809 1073.923366749936 1100.759148983478 1100.14552943009 1100.064293457995 1099.234874286286 339.8873957497507 1099.415583405059 292.9992011883708
1120 0.005 5.600000000000001 20 1089.964579153462 1073.790998757862 1073.923419075898 1100.759261979669 1100.145717592623 1100.064399080291 1099.234844476601 339.8931508651444 1099.415869879433 292.9994007297229
1121 0.005 5.605 20 1089.964289310693 1073.791046401167 1073.923467400658 1100.759043829079 1100.145423721561 1100.064078825523 1099.234744096007 339.898889551213 1099.416158521494 292.9992177438884
1122 0.005 5.61 20 1089.964233742368 1073.791096282413 1073.923517656523 1100.759015905594 1100.145410520187 1100.064148210738 1099.23480255567 339.9046012832184 1099.415800795073 292.9992607886179
1123 0.005 5.615 20 1089.964603358939 1073.79114615385 1073.923566331244 1100.759304310461 1100.145674377251 1100.064310485845 1099.234859514699 339.9102992750271 1099.415936751204 292.9995842280841
1124 0.005 5.62 20 1089.964326360524 1073.791195962408 1073.923617072362 1100.759114687273 1100.145464584398 1100.064336580389 1099.234958831204 339.9159816949779 1099.415312502737 292.9995174217819
1125 0.005 5.625 20 1089.964618460742 1073.791244139486 1073.92366487758 1100.759224365515 1100.145601473934 1100.064236578399 1099.234832969493 339.9216386857634 1099.415982399404 292.999409757231
1126 0.005 5.63 20 1089.964171201544 1073.791293454518 1073.923714844822 1100.759041287597 1100.145373796103 1100.064378959563 1099.234997708243 339.9272829485225 1099.414962712718 292.9992193034967
1127 0.005 5.635 20 1089.96473418693 1073.791347652113 1073.92376713103 1100.75965537516 1100.145993965197 1100.064923135028 1099.235368096027 339.9329315743187 1099.414989721626 292.9993970954887
1128 0.005 5.64 20 1089.964482310067 1073.791402578962 1073.923822014671 1100.759526282601 1100.145825143028 1100.0649720061 1099.235453793818 339.938557819376 1099.414146302851 292.9992098873798
1129 0.005 5.645 20 1089.964956651986 1073.791452851217 1073.92387219408 1100.759379126707 1100.145820322067 1100.064462409895 1099.234924520154 339.9441519777467 1099.416262016826 292.9992281171439
1130 0.005 5.65 20 1089.964705797439 1073.79150343179 1073.923923470385 1100.759230759721 1100.145623014295 1100.064326483145 1099.234907719374 339.9497370189094 1099.41583728239 292.9995984643725
1131 0.005 5.655 20 1089.964367294144 1073.791549551894 1073.923970075553 1100.759098765821 1100.145435952904 1100.064327768061 1099.234948343937 339.955298010002 1099.415145139043 292.9995517190487
1132 0.005 5.66 20 1089.964544013062 1073.791601983174 1073.92402183283 1100.759487693357 1100.145793353625 1100.064871377838 1099.235353676566 339.960845437678 1099.414267049104 292.9994297882243
1133 0.005 5.665 20 1089.964799530394 1073.791648630141 1073.924068336521 1100.759256370129 1100.145708080748 1100.064386156784 1099.23483495853 339.9663963154824 1099.415878915954 292.9992263679977
1134 0.005 5.67 20 1089.964418705792 1073.791695577732 1073.924116485357 1100.759038402389 1100.145413216734 1100.064279793669 1099.234926231055 339.9719085136376 1099.415375504027 292.9992326820177
1135 0.005 5.675 20 1089.964876115349 1073.791745648489 1073.924164975214 1100.75954950595 1100.145901784821 1100.064691636193 1099.235151079014 339.9774096673071 1099.415335342133 292.9991218996295
1136 0.005 5.68 20 1089.964627691019 1073.791793521293 1073.924213578791 1100.759137520663 1100.145493357921 1100.064341958343 1099.234965426407 339.9828966496549 1099.415397242821 292.9992750425206
1137 0.005 5.685 20 1089.964437590534 1073.791836922017 1073.924257539159 1100.759049021657 1100.145425252512 1100.064256625376 1099.234934766032 339.9883574854246 1099.415472068807 292.9995842576766
1138 0.005 5.69 20 1089.964707962029 1073.791883197964 1073.924303798564 1100.759141890759 1100.145515442602 1100.06430112384 1099.234887899507 339.993809381308 1099.415549210509 292.99950416892
1139 0.005 5.695 20 1089.965067919207 1073.791932960803 1073.924352044445 1100.759611740412 1100.145992316318 1100.064752545901 1099.235146486196 339.9992695584942 1099.415372550403 292.9993748698295
1140 0.005 5.7 20 1089.964883844858 1073.791980625704 1073.92440031631 1100.759189031334 1100.145578934491 1100.064252000413 1099.234834935383 340.0047160725099 1099.415795643689 292.9992690653322
1141 0.005 5.705 20 1089.964694857548 1073.792024583675 1073.924444619 1100.759123995346 1100.145487834462 1100.064311079049 1099.234912493439 340.010130865852 1099.415459214884 292.9992286570819
1142 0.005 5.71 20 1089.964615993675 1073.792073676444 1073.924493789711 1100.759457017399 1100.145754408135 1100.064967209997 1099.235436069643 340.015534325064 1099.413849247249 292.9990754356308
1143 0.005 5.715 20 1089.965132300526 1073.792119422091 1073.924538575352 1100.75938867382 1100.145797225559 1100.064429378482 1099.234907176118 340.0209210359019 1099.415986053821 292.9992711626981
1144 0.005 5.72 20 1089.965013343878 1073.792165764101 1073.924585490996 1100.759211239284 1100.145593187435 1100.064241188947 1099.234830108014 340.0262936127191 1099.415905241148 292.9996066219788
1145 0.005 5.725000000000001 20 1089.964396758766 1073.792208194009 1073.92462858262 1100.758991348748 1100.145293617628 1100.064384984591 1099.235053830815 340.0316508171117 1099.414749743989 292.999573089212
1146 0.005 5.73 20 1089.964965831178 1073.792252668649 1073.92467278878 1100.759182586248 1100.145575357871 1100.0642928842 1099.234855610458 340.0370074701838 1099.415718467378 292.999418455692
1147 0.005 5.735 20 1089.965047233304 1073.792295817704 1073.924715539335 1100.759218846443 1100.145602241069 1100.064230910946 1099.23478390921 340.0423446862976 1099.416001489594 292.9991996362666
1148 0.005 5.74 20 1089.965109121917 1073.792341044549 1073.924760899779 1100.759226230427 1100.145600752553 1100.064218728556 1099.234802938356 340.0476610769098 1099.415961616848 292.9991763233423
1149 0.005 5.745 20 1089.965205057194 1073.792389006455 1073.924807930088 1100.759656082572 1100.146007662636 1100.064836954326 1099.235277036124 340.0529603538301 1099.415153421463 292.9991210492236
1150 0.005 5.75 20 1089.965152003932 1073.792438908646 1073.924858035206 1100.759606409914 1100.145923036449 1100.064875313746 1099.235371035901 340.058229867045 1099.41481669208 292.999280795311
1151 0.005 5.755 20 1089.965313430142 1073.79248762434 1073.924906362492 1100.759725744632 1100.146072145906 1100.064944000492 1099.235377919039 340.0635060166534 1099.415108912493 292.9996028328016
1152 0.005 5.76 20 1089.964773965338 1073.792532225961 1073.924952395809 1100.759075891651 1100.145427700128 1100.064336729896 1099.235010445632 340.0687754348964 1099.415313365921 292.9995592360445
1153 0.005 5.765 20 1089.964883931124 1073.79257810176 1073.924997169624 1100.759486393596 1100.145772231443 1100.064966638141 1099.235465040165 340.0740167966776 1099.414093232215 292.9994283432052
1154 0.005 5.77 20 1089.965517080409 1073.792627959654 1073.925045784438 1100.75965762705 1100.146053819029 1100.064775681671 1099.235166269469 340.079245634245 1099.415711016082 292.9992004152847
1155 0.005 5.775 20 1089.96525410977 1073.792670823354 1073.925089499426 1100.759280601051 1100.145671393557 1100.064340274788 1099.234915666636 340.0844571463149 1099.41599817102 292.9994196442147
1156 0.005 5.78 20 1089.964757838952 1073.792713255728 1073.925133260875 1100.759063332638 1100.145385857753 1100.064407567421 1099.235039452736 340.0896616468054 1099.414805554829 292.9992717771855
1157 0.005 5.785 20 1089.96529130468 1073.792759309203 1073.925177605001 1100.759603550405 1100.145965150358 1100.064776861977 1099.235214767327 340.0948499814451 1099.41511528127 292.9992579236028
1158 0.005 5.79 20 1089.96516476864 1073.792807097105 1073.925225299053 1100.75956638046 1100.145900756815 1100.064882936866 1099.235324241762 340.1000363883269 1099.414467538076 292.9996294729225
1159 0.005 5.795 20 1089.965359424199 1073.792848442298 1073.925267006542 1100.759277104312 1100.145701619986 1100.064328145565 1099.234796927497 340.1051953896322 1099.415912001827 292.9995736907769
1160 0.005 5.8 20 1089.965270889281 1073.792896054158 1073.925314580765 1100.759596461916 1100.145930182576 1100.064881069253 1099.235306539193 340.1103447154538 1099.414550644395 292.9993805709885
1161 0.005 5.805 20 1089.96510669137 1073.792940359875 1073.925358735485 1100.759518343004 1100.145823074961 1100.064890869881 1099.2353604431 340.1154729097897 1099.414130386966 292.9991942528209
1162 0.005 5.81 20 1089.965365756975 1073.792984179751 1073.925402571679 1100.759258563907 1100.145696895483 1100.06440324054 1099.234880199756 340.120591059178 1099.415689558963 292.9993864012472
1163 0.005 5.815 20 1089.965029063299 1073.793023364098 1073.925442475516 1100.759130985523 1100.145473713522 1100.064342048044 1099.234948163797 340.1256883938311 1099.415211590622 292.9992236030419
1164 0.005 5.82 20 1089.96480716371 1073.793063121522 1073.925483156198 1100.759016627623 1100.145332389421 1100.064387135131 1099.235031674087 340.1307842570255 1099.414648403593 292.9992843549367
1165 0.005 5.825 20 1089.964943473596 1073.793105173646 1073.925523754633 1100.759425588672 1100.145723583017 1100.06496793473 1099.235428117636 340.1358688861725 1099.413681852516 292.999626919649
1166 0.005 5.83 20 1089.965218032908 1073.79314986954 1073.925567659282 1100.759494043398 1100.145808414617 1100.064825524743 1099.235294120273 340.1409360683841 1099.414254389093 292.9996010826845
1167 0.005 5.835 20 1089.965604163056 1073.793194517733 1073.925611175948 1100.759662063936 1100.146030855136 1100.064801719314 1099.235216645324 340.1459833644137 1099.415290190035 292.9994140393289
1168 0.005 5.84 20 1089.965537885795 1073.793240009059 1073.925657500126 1100.759620429528 1100.145954366496 1100.064798429114 1099.235288066415 340.1510106285655 1099.415126473169 292.9992044597682
1169 0.005 5.845 20 1089.965056672131 1073.7932819266 1073.925700041294 1100.759438065498 1100.145733655277 1100.0649627466 1099.235450192409 340.156019336316 1099.413793319624 292.9991680755766
1170 0.005 5.850000000000001 20 1089.965626921746 1073.793327283608 1073.925744583834 1100.75957569338 1100.14596497326 1100.064718137625 1099.235125410606 340.161033568288 1099.415382188568 292.9990991981246
1171 0.005 5.855 20 1089.965606995593 1073.793371147195 1073.925788111254 1100.759640718522 1100.146005343894 1100.064827662066 1099.235255284234 340.1660352866826 1099.415181175679 292.9992606209497
1172 0.005 5.86 20 1089.96514141627 1073.793414586994 1073.925832704504 1100.759430825215 1100.145734112996 1100.064998133039 1099.235457645296 340.1710236527796 1099.413687140123 292.9996147665984
1173 0.005 5.865 20 1089.965126370534 1073.793450812467 1073.925869390018 1100.759032334967 1100.145418477632 1100.064250851196 1099.234895917044 340.1759859791955 1099.415457411113 292.9995690557569
1174 0.005 5.87 20 1089.965667470696 1073.793492865661 1073.925910705214 1100.759287605965 1100.14566508933 1100.06433657428 1099.234927781217 340.1809381057345 1099.416103338439 292.9994196293332
1175 0.005 5.875 20 1089.965100237426 1073.793530888827 1073.92594913397 1100.759117493247 1100.145409496153 1100.06449648656 1099.235167483481 340.1858695628262 1099.414990432566 292.9991922429788
1176 0.005 5.88 20 1089.965376638415 1073.793569076612 1073.92598747333 1100.759104574951 1100.14547935866 1100.064287254314 1099.234874057484 340.1907874371342 1099.415474370647 292.9993856137084
1177 0.005 5.885 20 1089.965603580662 1073.793606285786 1073.926024223885 1100.759237592905 1100.145692507205 1100.064399357295 1099.234843714567 340.1957146683724 1099.415775159308 292.9992010860192
1178 0.005 5.89 20 1089.965726563671 1073.793647634508 1073.92606544771 1100.759383641162 1100.145749852838 1100.064439918955 1099.234952075434 340.2006147707582 1099.415733418507 292.9992405355856
1179 0.005 5.895 20 1089.965750779368 1073.793687617902 1073.926105065003 1100.759466125799 1100.145863574573 1100.064554407608 1099.234993375013 340.2054979545518 1099.415689297277 292.9995918399049
1180 0.005 5.9 20 1089.965778747136 1073.793727596106 1073.926145498205 1100.759308929606 1100.145744732901 1100.064395923984 1099.23487436886 340.2103675078835 1099.415964827421 292.9995291493488
1181 0.005 5.905 20 1089.965751120913 1073.793764231706 1073.926182819059 1100.759259350247 1100.145625217007 1100.064269343112 1099.23488886377 340.2152157192072 1099.41610055075 292.9994840049788
1182 0.005 5.91 20 1089.96545884126 1073.793803547549 1073.926222631807 1100.759145767596 1100.145480961433 1100.06440757211 1099.235045417821 340.2200565674293 1099.415350482743 292.9991801354656
1183 0.005 5.915 20 1089.965469916292 1073.793838248296 1073.926256966919 1100.75910807168 1100.145490678553 1100.064257144741 1099.234841600485 340.2248994359669 1099.415467752295 292.999263109307
1184 0.005 5.92 20 1089.965857271342 1073.793879524047 1073.926297289347 1100.759497501133 1100.145893017806 1100.064609886902 1099.235043648863 340.2297098444094 1099.415535800462 292.9989898635857
1185 0.005 5.925 20 1089.965693027091 1073.793918961197 1073.926336605363 1100.759599681639 1100.14592988179 1100.064850962052 1099.235292910296 340.2345245078754 1099.414797736388 292.9992550199713
1186 0.005 5.93 20 1089.965892011195 1073.793958837329 1073.926376850496 1100.759445428361 1100.14580373942 1100.064495725509 1099.235015689064 340.2393129216655 1099.415729783275 292.9996455723289
1187 0.005 5.935 20 1089.965822012517 1073.793994968129 1073.926412951195 1100.759266082117 1100.145708511597 1100.064376861817 1099.2348607045 340.2440844382075 1099.415919903472 292.9992219783092
1188 0.005 5.94 20 1089.96522998569 1073.794030374075 1073.926449579131 1100.759004786303 1100.145305747951 1100.064383789693 1099.235062217423 340.2488470521893 1099.414726676538 292.9993870693359
1189 0.005 5.945 20 1089.965947684217 1073.794067516042 1073.926485317032 1100.759424977613 1100.145800155622 1100.064449559845 1099.234988360968 340.253607301644 1099.416050530332 292.9992586293464
1190 0.005 5.95 20 1089.965480321911 1073.794102741677 1073.926521700893 1100.759045090766 1100.145425945075 1100.064253602775 1099.234912453049 340.258353193448 1099.415584485037 292.9994960839476
1191 0.005 5.955 20 1089.965825544638 1073.794137424847 1073.926555543918 1100.759220026972 1100.145599421371 1100.064257365753 1099.234840376547 340.2630818583862 1099.415957735103 292.9995375204379
1192 0.005 5.96 20 1089.965970799042 1073.794176114507 1073.926593836537 1100.759294626777 1100.145677167914 1100.064336180487 1099.234928231015 340.2677920513638 1099.416081733887 292.9993156028187
1193 0.005 5.965 20 1089.965792012158 1073.794210801709 1073.926628617357 1100.759217887619 1100.145577770779 1100.064357293231 1099.23498372072 340.2724922815596 1099.415797431843 292.999644978316
1194 0.005 5.97 20 1089.965956189656 1073.794246650718 1073.926664779245 1100.759255347309 1100.145683698205 1100.064322500569 1099.234807599496 340.2771754904565 1099.415878539282 292.9992083256778
1195 0.005 5.975000000000001 20 1089.965661432574 1073.794279439046 1073.926697881285 1100.759133625042 1100.145504248459 1100.064288830087 1099.234867678871 340.2818426457528 1099.415530999121 292.9993866263705
1196 0.005 5.98 20 1089.966036678463 1073.794320467033 1073.926737866032 1100.759659550692 1100.146018627379 1100.064866646563 1099.235269870718 340.2865132806327 1099.414957852187 292.9992571221723
1197 0.005 5.985 20 1089.965789919125 1073.794354149603 1073.926771798831 1100.759169863525 1100.14555806313 1100.064286989348 1099.234860039421 340.2911706533955 1099.415711119275 292.9992205882166
1198 0.005 5.99 20 1089.965583859283 1073.794391930815 1073.926809958573 1100.759453565451 1100.145754845101 1100.065008728308 1099.23547020364 340.2958121501296 1099.41371903715 292.9994146186868
1199 0.005 5.995 20 1089.965452539755 1073.794423681504 1073.926841899423 1100.759068817512 1100.145390587127 1100.064409310872 1099.23506257016 340.3004285978304 1099.414903692739 292.9993278382145
1200 0.005 6 20 1089.966035374995 1073.794463359179 1073.926880118745 1100.759628607364 1100.14597299978 1100.06485702652 1099.23532575694 340.3050330727541 1099.4149545698 292.9995978603205
1201 0.005 6.005 20 1089.965543927518 1073.79449430252 1073.926911922258 1100.759015113893 1100.14539986876 1100.064224922639 1099.234882007736 340.3096317485015 1099.415485329874 292.999531561945
1202 0.005 6.01 20 1089.966207676538 1073.794535513768 1073.926951893634 1100.759696751783 1100.146033069802 1100.064872192874 1099.235323756109 340.3142303664717 1099.415333886415 292.9994001519204
1203 0.005 6.015000000000001 20 1089.966112750819 1073.794571982304 1073.926988431949 1100.759572772588 1100.145926801723 1100.064703215167 1099.235180900986 340.3188116457898 1099.415424998373 292.9992474208826
1204 0.005 6.02 20 1089.966229515769 1073.794613282509 1073.927029479055 1100.75965932435 1100.146007713209 1100.064814820501 1099.235276627843 340.3233722371541 1099.415405559723 292.9992981764167
1205 0.005 6.025 20 1089.966118321265 1073.794650470953 1073.927066511485 1100.75963224796 1100.145987511741 1100.064810848784 1099.235274729932 340.3279228003411 1099.415148067086 292.9990244400337
1206 0.005 6.03 20 1089.965787037002 1073.794688678179 1073.927105342966 1100.759455173229 1100.145748677332 1100.064896946755 1099.23540216257 340.3324507818785 1099.414019122541 292.9992388479711
1207 0.005 6.035 20 1089.966197643106 1073.794724757617 1073.927140910826 1100.759628267299 1100.14600208864 1100.064774004086 1099.235194495511 340.336966940402 1099.415332005471 292.9995955981685
1208 0.005 6.04 20 1089.966185938805 1073.794760382888 1073.92717707691 1100.759303648202 1100.1456825564 1100.064325248677 1099.234873523084 340.3414987207543 1099.415937951088 292.9995492553059
1209 0.005 6.045 20 1089.965976597647 1073.794792296578 1073.927209295514 1100.759162913299 1100.145553615098 1100.064271147787 1099.234850271421 340.3460046333804 1099.415685304517 292.9994086768724
1210 0.005 6.05 20 1089.966169623002 1073.794826671202 1073.927243562131 1100.759232324214 1100.145616515767 1100.064251152101 1099.234794347669 340.3504958565968 1099.416014563409 292.9992008759764
1211 0.005 6.055 20 1089.965537552773 1073.794855875066 1073.92727390965 1100.759034323357 1100.145325333842 1100.064405937971 1099.235106989419 340.3549679865392 1099.414747463908 292.999416601108
1212 0.005 6.06 20 1089.966185828664 1073.794888965276 1073.927306184912 1100.759245527386 1100.145624250124 1100.064253004522 1099.234835091075 340.359427432526 1099.415973241438 292.9992690613433
1213 0.005 6.065 20 1089.966215060893 1073.794921647959 1073.927338316501 1100.759386396302 1100.145749836175 1100.064431458352 1099.234952738735 340.3638736506035 1099.415717311674 292.9992544199234
1214 0.005 6.07 20 1089.965906219233 1073.79495852921 1073.927375086316 1100.759450309938 1100.145748066448 1100.064895832629 1099.235372156618 340.3683191714227 1099.413983943025 292.9996688453425
1215 0.005 6.075 20 1089.966285051057 1073.794989406752 1073.927405750796 1100.759280559628 1100.145717140709 1100.064340525911 1099.234806541762 340.3727584243886 1099.416008751511 292.9995272307324
1216 0.005 6.08 20 1089.965956553992 1073.795021485618 1073.927438903533 1100.759121223338 1100.145478898601 1100.06431825083 1099.234908375426 340.3771781575233 1099.415414549941 292.9992954837052
1217 0.005 6.085 20 1089.965841727605 1073.795051092439 1073.92746831229 1100.759110569837 1100.145453829593 1100.064371117034 1099.234984434956 340.3815830208169 1099.415181434158 292.9992561037986
1218 0.005 6.09 20 1089.965934569593 1073.795086946289 1073.927503378251 1100.759479146637 1100.145768605423 1100.064980223275 1099.235484196937 340.3859710425293 1099.413885879988 292.9992475064267
1219 0.005 6.095 20 1089.966409889571 1073.795119685665 1073.927535127623 1100.759335777562 1100.145780825142 1100.064474322702 1099.234954591274 340.3903414568186 1099.416069661325 292.9991214905522
1220 0.005 6.100000000000001 20 1089.966488625141 1073.795156736201 1073.927572239491 1100.759630378865 1100.145979947473 1100.064737953661 1099.235203414784 340.3947142064743 1099.415621110257 292.9992781748339
1221 0.005 6.105 20 1089.966248613281 1073.795191890041 1073.927607375703 1100.759615264105 1100.145968968677 1100.064896790879 1099.235323123002 340.3990852572795 1099.414790482081 292.9996054856677
1222 0.005 6.11 20 1089.965966857212 1073.795227019553 1073.927642949936 1100.759426407127 1100.145721895456 1100.064844904786 1099.235322681285 340.4034391186454 1099.413990939509 292.9995567920692
1223 0.005 6.115 20 1089.966332209216 1073.795261949724 1073.927676903536 1100.759649894523 1100.145994780865 1100.064903560235 1099.235329658488 340.4077698448526 1099.414800121557 292.9994200501684
1224 0.005 6.12 20 1089.966445788197 1073.795296624217 1073.92771195308 1100.75945287433 1100.145813292567 1100.064515794275 1099.235031134275 340.4120932422248 1099.415692435179 292.9991958325496
1225 0.005 6.125 20 1089.966519536887 1073.795328464217 1073.927743857896 1100.759413810595 1100.145815907755 1100.064467306836 1099.234931101182 340.416393890568 1099.415925811363 292.9994386806432
1226 0.005 6.13 20 1089.965910606615 1073.795359119187 1073.927775981653 1100.759023255538 1100.145398994768 1100.064270748611 1099.234915691787 340.4206874704549 1099.415326018526 292.9992472072621
1227 0.005 6.135 20 1089.966348557755 1073.79539297854 1073.92780822916 1100.759595237471 1100.145928166281 1100.064807183308 1099.235266253212 340.4249930638635 1099.415012869371 292.9992925758618
1228 0.005 6.140000000000001 20 1089.96604206417 1073.795422815277 1073.927839283504 1100.759097221893 1100.145452597531 1100.064349152813 1099.234955408574 340.4292790014531 1099.415184226982 292.9996552934093
1229 0.005 6.145 20 1089.966057229709 1073.795453895355 1073.927869679237 1100.759442029789 1100.145745087742 1100.064883106473 1099.23535849256 340.433543668982 1099.414023502973 292.9995562510521
1230 0.005 6.15 20 1089.9661748717 1073.79548824565 1073.927903543118 1100.759486433904 1100.145777344459 1100.064911724862 1099.235430467279 340.4377961235263 1099.414052102789 292.9993762848474
1231 0.005 6.155 20 1089.96654406859 1073.79552207582 1073.927936250495 1100.759637101616 1100.146007506248 1100.064774505079 1099.235201660989 340.442030736762 1099.415379663978 292.9992223647893
1232 0.005 6.16 20 1089.966222275738 1073.795552785517 1073.927968048786 1100.759132033171 1100.145505350663 1100.064311127545 1099.234910220199 340.4462547281575 1099.415484863842 292.9992216029004
1233 0.005 6.165 20 1089.966383978266 1073.795580834855 1073.927996375327 1100.75921973077 1100.145680176328 1100.064421758671 1099.234862738245 340.4504854733846 1099.415697646323 292.99913487087
1234 0.005 6.17 20 1089.966605381452 1073.795612667309 1073.928028014667 1100.759284472331 1100.145718127358 1100.064337047397 1099.234813845762 340.4546999890505 1099.416034172424 292.9992756042699
1235 0.005 6.175 20 1089.966558750683 1073.795645553893 1073.928060331733 1100.759599077616 1100.145939856681 1100.064741574188 1099.235191797139 340.4588996210989 1099.415293509792 292.9995951436148
1236 0.005 6.18 20 1089.966453448806 1073.795680893856 1073.928095698603 1100.759606180462 1100.145944573313 1100.06489151494 1099.235354153623 340.4630831059876 1099.414687952637 292.9995345773573
1237 0.005 6.185 20 1089.966402850981 1073.795712899956 1073.928127739577 1100.759599998805 1100.145921181594 1100.064921684905 1099.235381162206 340.4672524581899 1099.414532174093 292.9994068249329
1238 0.005 6.19 20 1089.966401917817 1073.795747136572 1073.928162156211 1100.759562959398 1100.145872965808 1100.06493399226 1099.235384405868 340.4714045134958 1099.414240629325 292.9991942924837
1239 0.005 6.195 20 1089.966805608938 1073.795778353512 1073.928192700908 1100.759370917911 1100.145800009538 1100.064399466208 1099.234870276981 340.4755629569771 1099.416370914649 292.9994306283394
1240 0.005 6.2 20 1089.96627929439 1073.795812350397 1073.928227140411 1100.759468352656 1100.145766711149 1100.064951486082 1099.235429342016 340.4797225041598 1099.414025980873 292.9992645027968
1241 0.005 6.205 20 1089.966456193308 1073.795844045827 1073.928258283138 1100.759596778501 1100.145938852974 1100.064892463257 1099.235321671881 340.4838476345726 1099.414480159775 292.9992889428747
1242 0.005 6.21 20 1089.966719296091 1073.79587511709 1073.92828974655 1100.759399322549 1100.14580455776 1100.06445123773 1099.234931727742 340.4879704129024 1099.415864084461 292.999604736414
1243 0.005 6.215 20 1089.965943879705 1073.795901000995 1073.928316841272 1100.759017746534 1100.145305321037 1100.064421573682 1099.235108003105 340.4920803629479 1099.414659892726 292.999515787943
1244 0.005 6.22 20 1089.966010149527 1073.79592894935 1073.928344711421 1100.759016674822 1100.145309456562 1100.064409321265 1099.235096500084 340.4961660329393 1099.414688734507 292.9993545958397
1245 0.005 6.225000000000001 20 1089.966311570051 1073.795954568031 1073.928369411796 1100.759109194506 1100.145471267963 1100.064311503513 1099.234916119267 340.5002540529753 1099.415364696033 292.9992963734385
1246 0.005 6.23 20 1089.966354446945 1073.795982233238 1073.928397450446 1100.759115394575 1100.145473817065 1100.064317551788 1099.23491250015 340.5043435182948 1099.415394980306 292.9993068772791
1247 0.005 6.235 20 1089.965998456796 1073.796006777306 1073.928422226558 1100.759012173339 1100.145314819376 1100.064396493539 1099.235048070636 340.5084193937046 1099.41474824511 292.9991804675862
1248 0.005 6.24 20 1089.966687331051 1073.796035842505 1073.928450291224 1100.759248971696 1100.145631759995 1100.064255891057 1099.234823902037 340.5124713481289 1099.415967570837 292.9992928003221
1249 0.005 6.245 20 1089.966462159259 1073.796066186227 1073.928479956715 1100.759529344008 1100.145831383609 1100.064872916417 1099.235356145127 340.5165138791526 1099.414412554996 292.9996327305388
1250 0.005 6.25 20 1089.966812773065 1073.796095113576 1073.928509334303 1100.759309174706 1100.145742986663 1100.064371650215 1099.234851059746 340.5205364463592 1099.415985196751 292.9996034247328
1251 0.005 6.255 20 1089.966073648063 1073.796119802568 1073.92853528114 1100.759010561709 1100.145313044742 1100.064371795133 1099.235055506023 340.5245639444385 1099.414830221442 292.999417451916
1252 0.005 6.26 20 1089.96672643287 1073.796152359751 1073.928566460373 1100.759588956309 1100.145929514946 1100.064775028665 1099.235232294556 340.5285811681058 1099.41510935822 292.9992094394869
1253 0.005 6.265000000000001 20 1089.966292095728 1073.7961821809 1073.928596121654 1100.759490787787 1100.145813003065 1100.065084585581 1099.23549327288 340.5325822776164 1099.41374514682 292.9991737496721
1254 0.005 6.27 20 1089.966813234731 1073.796214707153 1073.928627984388 1100.759628221631 1100.145993427644 1100.064813246817 1099.235257096128 340.5365748308644 1099.415173277274 292.9994259916046
1255 0.005 6.275 20 1089.966375959406 1073.796243370305 1073.928657203576 1100.759460788224 1100.1457570944 1100.06495736068 1099.235452049558 340.5405605934664 1099.41387187455 292.9992312333565
1256 0.005 6.28 20 1089.966451279326 1073.796275620599 1073.928689186555 1100.759502417703 1100.145793068095 1100.064999973412 1099.235484517662 340.544519722305 1099.413759769054 292.9995891712842
1257 0.005 6.285 20 1089.966879928216 1073.796304455537 1073.928717113128 1100.759462153471 1100.145871811937 1100.064547705302 1099.234973822796 340.548465924985 1099.415796880937 292.9991742480904
1258 0.005 6.29 20 1089.966887615858 1073.796337694813 1073.928750359985 1100.759626048464 1100.145994886248 1100.064796445553 1099.23521131687 340.552440057334 1099.415202282694 292.9993476280173
1259 0.005 6.295 20 1089.966818410968 1073.796367870454 1073.928780829058 1100.759622458804 1100.145984471434 1100.064824555232 1099.23525437211 340.556380782248 1099.415104431708 292.9991778746517
1260 0.005 6.3 20 1089.966880988374 1073.796399680854 1073.928813016154 1100.759553370888 1100.145904984031 1100.064689113427 1099.235165914729 340.5603100735137 1099.415330086437 292.9993325312466
1261 0.005 6.305 20 1089.966761483392 1073.796425908778 1073.928839566958 1100.759222200998 1100.145608794544 1100.064275693863 1099.234853467564 340.5642234321287 1099.415910798679 292.9995482701681
1262 0.005 6.31 20 1089.966739603084 1073.796453390697 1073.928867445864 1100.759185250199 1100.145572687561 1100.064274341632 1099.234872603851 340.5681190677253 1099.415752873743 292.9993221440799
1263 0.005 6.315 20 1089.966516991565 1073.796476043618 1073.928890904446 1100.759051336435 1100.145432962752 1100.064139746829 1099.234823381155 340.5720130587594 1099.415970050698 292.9996650889225
1264 0.005 6.32 20 1089.966481671204 1073.79650075307 1073.928915916219 1100.759016192864 1100.14541190583 1100.064175653041 1099.234833833824 340.5758984421739 1099.415713870219 292.9992594594319
1265 0.005 6.325 20 1089.966965446428 1073.796526313676 1073.928940148243 1100.759324370063 1100.145745416146 1100.064365978329 1099.234832221456 340.5797840555297 1099.416026073206 292.9994087098965
1266 0.005 6.33 20 1089.966266511702 1073.796551963159 1073.928966707116 1100.758992345974 1100.145302075753 1100.064372541694 1099.235036813332 340.5836607976048 1099.414766066242 292.9992432888205
1267 0.005 6.335 20 1089.96694479861 1073.79657903261 1073.928992363443 1100.759519616523 1100.145874739413 1100.064624724074 1099.235118485819 340.5875129048219 1099.415534634852 292.9992798646393
1268 0.005 6.34 20 1089.966741528367 1073.796604758016 1073.929019117404 1100.759158027537 1100.145523980975 1100.064285703356 1099.234921470655 340.5913567975772 1099.415630121715 292.9994766564243
1269 0.005 6.345 20 1089.967008546868 1073.796630907707 1073.929044503982 1100.759325401725 1100.145770428479 1100.06443734354 1099.234925589132 340.5951741486317 1099.416085632286 292.9993225192426
1270 0.005 6.350000000000001 20 1089.966579453875 1073.796657546073 1073.929071940654 1100.759092891412 1100.145456452842 1100.064349163001 1099.234996891985 340.599005865205 1099.41547444753 292.9996766935981
1271 0.005 6.355 20 1089.966920399551 1073.796685997445 1073.929098848447 1100.759589820144 1100.145950845129 1100.064796285091 1099.235231867156 340.6028324631893 1099.415039642949 292.9994830870043
1272 0.005 6.36 20 1089.966809031142 1073.796715326931 1073.929128628089 1100.759537295153 1100.145862652344 1100.064846562807 1099.235313270141 340.6066412225133 1099.414539139264 292.9993653595516
1273 0.005 6.365 20 1089.967002866727 1073.796739890956 1073.929153081818 1100.75928458512 1100.145722788033 1100.064351249772 1099.234814594311 340.6104371608484 1099.416033362257 292.9992831445289
1274 0.005 6.37 20 1089.966350866958 1073.796764668466 1073.92917910087 1100.759021485225 1100.145310027429 1100.064412614217 1099.235109966294 340.6142234104497 1099.414707345161 292.9992260097556
1275 0.005 6.375 20 1089.966651486521 1073.796787582519 1073.929201326086 1100.759130952701 1100.145476447929 1100.064351524139 1099.234971018612 340.6179904126705 1099.415337282287 292.999081287243
1276 0.005 6.38 20 1089.967045567209 1073.796814662263 1073.929227807684 1100.759380657028 1100.145753602269 1100.064442504036 1099.234964673557 340.6217531887463 1099.41574691297 292.9992804569854
1277 0.005 6.385 20 1089.967093175595 1073.796842268036 1073.929254839299 1100.759619951207 1100.145996445067 1100.064769033067 1099.235179092142 340.6255237684175 1099.415320197005 292.9996001188811
1278 0.005 6.390000000000001 20 1089.967043236853 1073.796869952575 1073.92928307041 1100.759375370028 1100.145748822693 1100.064427076732 1099.234944549583 340.629279331037 1099.415750952098 292.999554631473
1279 0.005 6.395 20 1089.96680045353 1073.796897002066 1073.929309816772 1100.759516472723 1100.145829391792 1100.064856899706 1099.235319110702 340.6330129437596 1099.414431854732 292.9994192191905
1280 0.005 6.4 20 1089.96723103911 1073.796926112136 1073.929338718999 1100.759582755673 1100.145970926875 1100.064686873159 1099.235109334651 340.63674038587 1099.415576869129 292.9991925035077
1281 0.005 6.405 20 1089.966625763118 1073.79694846828 1073.929362325181 1100.759102476751 1100.1454268738 1100.064384941885 1099.235038949462 340.6404461952397 1099.415112119772 292.9993895126575
1282 0.005 6.41 20 1089.967184266725 1073.796975450917 1073.929388503336 1100.759325119318 1100.145708948277 1100.064336220619 1099.234872052708 340.6441514415789 1099.416104264574 292.9992113665583
1283 0.005 6.415 20 1089.966753962127 1073.79699672333 1073.929410320803 1100.759036308093 1100.145414019272 1100.064076934107 1099.234744154485 340.6478591229592 1099.416108742859 292.9992559437933
1284 0.005 6.42 20 1089.966628502238 1073.797020147842 1073.929434020921 1100.759030953177 1100.145399756772 1100.064288964895 1099.234935814156 340.6515496321414 1099.415329056096 292.9995880060011
1285 0.005 6.425 20 1089.966842256277 1073.797044893369 1073.929457821157 1100.759490781255 1100.145820772458 1100.064867994352 1099.235312686815 340.6552343402636 1099.414364602784 292.9995147653964
1286 0.005 6.43 20 1089.96724820687 1073.797070866266 1073.929483376885 1100.759333801465 1100.145763636542 1100.064391574673 1099.234864987386 340.6589077872961 1099.416030965754 292.9994194719234
1287 0.005 6.435 20 1089.966628318528 1073.797092315135 1073.92950567151 1100.759065737401 1100.145407304653 1100.064338293703 1099.23500499313 340.6625597717926 1099.415194369595 292.9991987171916
1288 0.005 6.44 20 1089.966603520967 1073.797115634692 1073.929529170333 1100.759055853418 1100.145383931981 1100.064401942769 1099.235040267406 340.6662004275584 1099.414922220236 292.9992223468659
1289 0.005 6.445 20 1089.967148791658 1073.797141327191 1073.929553358808 1100.759615241624 1100.145983875254 1100.06480458011 1099.235231108369 340.6698376700871 1099.415178762239 292.9991115050228
1290 0.005 6.45 20 1089.966797239226 1073.79716835057 1073.929580945554 1100.759429240371 1100.145732601964 1100.06490731187 1099.235380338132 340.6734807046677 1099.413951680338 292.9992880354956
1291 0.005 6.455 20 1089.96707176872 1073.797191214123 1073.929603310131 1100.759222995963 1100.145681110253 1100.064425411129 1099.23486117341 340.6771066162225 1099.415704620549 292.9996057659348
1292 0.005 6.46 20 1089.967213254241 1073.797216660678 1073.929628724281 1100.759266371145 1100.145719232239 1100.064417411169 1099.234877404317 340.6807190228315 1099.415886335475 292.9995594355419
1293 0.005 6.465 20 1089.967319374243 1073.797240959076 1073.929652958097 1100.759382067019 1100.145744640085 1100.064354319737 1099.234939358565 340.6843191908819 1099.416227639908 292.9994064354983
1294 0.005 6.47 20 1089.966904057687 1073.797266172903 1073.929679302656 1100.759188577639 1100.145516904911 1100.064481385294 1099.23510474044 340.6879056975379 1099.415363755754 292.9991919298306
1295 0.005 6.475000000000001 20 1089.966741015277 1073.797289740655 1073.929702300537 1100.75938969132 1100.145682763751 1100.064830272506 1099.235326668436 340.6914854453279 1099.413888493615 292.9993761750475
1296 0.005 6.48 20 1089.967008209718 1073.797317786562 1073.92972941456 1100.759528054107 1100.145850891246 1100.064885958628 1099.235323372359 340.6950758405704 1099.414275863008 292.9992040905796
1297 0.005 6.485 20 1089.967356524015 1073.797340943022 1073.929752027904 1100.759322861428 1100.145747431514 1100.064354397089 1099.234812353542 340.6986415745446 1099.416112072955 292.9992257363221
1298 0.005 6.49 20 1089.967365962651 1073.797366498212 1073.929778267256 1100.759379232802 1100.145792530723 1100.064430965113 1099.234897549938 340.702199486505 1099.415936303863 292.9995980957792
1299 0.005 6.495 20 1089.96710066534 1073.79738955814 1073.929801814793 1100.759226853543 1100.145578337964 1100.064389810814 1099.235009157938 340.7057456118062 1099.415761795711 292.9995135078834
1300 0.005 6.5 20 1089.967332416785 1073.797419869258 1073.929831338913 1100.759684747862 1100.146004295325 1100.064947877117 1099.235408823803 340.7092776108113 1099.414967355465 292.9993966287416
1301 0.005 6.505 20 1089.967506063842 1073.797448749404 1073.929859216136 1100.759713036988 1100.1460808758 1100.064851400305 1099.235253859454 340.7127970272205 1099.415566371322 292.9992472995322
1302 0.005 6.51 20 1089.96697345451 1073.797475967386 1073.929887667644 1100.759479191895 1100.145772244268 1100.065005825194 1099.235485081111 340.7163348530721 1099.413945190536 292.9992161763109
1303 0.005 6.515000000000001 20 1089.966951374936 1073.797501795836 1073.929913158279 1100.759532115315 1100.145824160403 1100.065048300326 1099.23551977198 340.7198450067746 1099.413956460204 292.9990960076519
1304 0.005 6.52 20 1089.96726267698 1073.797530602871 1073.929941173451 1100.759614076982 1100.14594953044 1100.064899698195 1099.235329152195 340.7233476910756 1099.41479730202 292.9993007605261
1305 0.005 6.525 20 1089.967544443543 1073.797558599621 1073.929968305335 1100.759732761801 1100.146109688073 1100.064868859593 1099.235275362076 340.7268389507011 1099.415585641113 292.9995853821532
1306 0.005 6.53 20 1089.967321495132 1073.797584083375 1073.929994853755 1100.759399715918 1100.145761868994 1100.06447684516 1099.23501239592 340.7303179414737 1099.415535201028 292.9995133214032
1307 0.005 6.535 20 1089.967385536827 1073.79760546813 1073.930016813697 1100.75930387609 1100.145739924548 1100.064391907572 1099.234852252547 340.7337799181114 1099.41593306342 292.9993908240958
1308 0.005 6.54 20 1089.967281557161 1073.79762905687 1073.930040833072 1100.759203742327 1100.145594153179 1100.064243750782 1099.234805725471 340.7372593395708 1099.415888868874 292.9992108441756
1309 0.005 6.545 20 1089.966705470689 1073.797648325886 1073.93006073329 1100.759011555014 1100.145317776778 1100.064385553379 1099.235039906132 340.7407257766856 1099.414773354985 292.9993844082868
1310 0.005 6.55 20 1089.967420103985 1073.797675016609 1073.930086023071 1100.75955402866 1100.145904539331 1100.064691299561 1099.235153005388 340.7441733823138 1099.415369374473 292.9992285987772
1311 0.005 6.555 20 1089.967164179107 1073.797694426579 1073.930106035981 1100.759161806367 1100.145544538986 1100.06429152536 1099.234885022721 340.7476120699392 1099.415653653573 292.9992561228985
1312 0.005 6.56 20 1089.96748927569 1073.797721695292 1073.930132622622 1100.759653717224 1100.146009859696 1100.064832123139 1099.235271213719 340.7510377489504 1099.41511687874 292.9995903829524
1313 0.005 6.565 20 1089.966925444004 1073.797745326833 1073.930156411325 1100.759449367892 1100.145747903315 1100.064992168417 1099.235459846379 340.7544487578468 1099.413736091528 292.9995310268955
1314 0.005 6.57 20 1089.967390732823 1073.797768059513 1073.930178976732 1100.759235632665 1100.145619400241 1100.064244807408 1099.23479885062 340.7578531750547 1099.41596205306 292.9994038413928
1315 0.005 6.575 20 1089.967416005898 1073.797791240843 1073.930201926428 1100.759521052631 1100.145874032986 1100.064636527532 1099.235099894679 340.7612739881238 1099.415411293876 292.999191354477
1316 0.005 6.58 20 1089.966984063323 1073.797816627019 1073.930227873862 1100.75946947362 1100.145778729515 1100.06504457779 1099.235490570843 340.7646742889569 1099.413694487695 292.9994178010513
1317 0.005 6.585 20 1089.967440419841 1073.797841001504 1073.930251115514 1100.759594086398 1100.14593650795 1100.064755903469 1099.23522012955 340.7680602955105 1099.415187460945 292.9992428001549
1318 0.005 6.59 20 1089.967494623648 1073.797868830439 1073.930278590826 1100.759641082202 1100.145991444833 1100.064846720623 1099.235313269252 340.7714320716603 1099.415026348277 292.9992431944054
1319 0.005 6.595 20 1089.967448499695 1073.79788904465 1073.930299554107 1100.75925269449 1100.145630085599 1100.064260193735 1099.234845418822 340.7747908368612 1099.416051420272 292.9996428405538
1320 0.005 6.600000000000001 20 1089.967258507814 1073.797910388512 1073.930321977263 1100.759143427202 1100.145520843452 1100.064293480928 1099.23486246665 340.7781512967043 1099.415580005 292.9995456845724
1321 0.005 6.605 20 1089.967421568754 1073.797930950414 1073.93034187794 1100.759246988381 1100.145701975631 1100.064407857605 1099.234842747824 340.7815204560548 1099.415815724829 292.9993888325557
1322 0.005 6.61 20 1089.967668112232 1073.797956565378 1073.930367057158 1100.759437059027 1100.145800928797 1100.06446093281 1099.234974906513 340.7848629778255 1099.416026245942 292.9992154271011
1323 0.005 6.615 20 1089.967644273693 1073.797980288195 1073.930390373024 1100.759484062323 1100.14584541476 1100.064509255664 1099.235030538339 340.7881969333259 1099.416029730148 292.9994079213499
1324 0.005 6.62 20 1089.967425246557 1073.798006848022 1073.930417477015 1100.759603030201 1100.145900729123 1100.06495643346 1099.235443977296 340.7915250087344 1099.41457081354 292.9991955887511
1325 0.005 6.625 20 1089.967532276375 1073.798027486418 1073.930438131811 1100.759309131705 1100.145760198674 1100.064429536067 1099.234892249864 340.7948304783077 1099.415924281186 292.9992662656513
1326 0.005 6.63 20 1089.966804759088 1073.798046942414 1073.93045887311 1100.758975016439 1100.145265892763 1100.064379089773 1099.235063224738 340.79812913951 1099.414536632087 292.999581167228
1327 0.005 6.635 20 1089.967096427217 1073.798064776772 1073.930475928089 1100.759090773927 1100.145443334344 1100.064355868698 1099.234953055945 340.8014436457735 1099.415165340461 292.9995221373356
1328 0.005 6.640000000000001 20 1089.967525183807 1073.798089973889 1073.930500041835 1100.759612939937 1100.145962843976 1100.064869639306 1099.235306465274 340.8047327261668 1099.414821746359 292.9994147332442
1329 0.005 6.645 20 1089.967290353825 1073.798107925545 1073.930518548525 1100.759148603994 1100.145523094829 1100.064304025701 1099.234876551003 340.8080113111767 1099.415544260647 292.9992228744297
1330 0.005 6.65 20 1089.967719488455 1073.798133364642 1073.930543226511 1100.759595608952 1100.145976335089 1100.064706827045 1099.235135171727 340.811283765819 1099.41550857046 292.9993879227064
1331 0.005 6.655 20 1089.967324014725 1073.798152300735 1073.930562704087 1100.759166047864 1100.145534165657 1100.064318784513 1099.234913696648 340.8145386284971 1099.41559248232 292.9991881817273
1332 0.005 6.66 20 1089.967425508353 1073.798176810609 1073.930587062286 1100.759556080516 1100.145875561103 1100.064907931395 1099.235354032959 340.8177894121852 1099.414291277354 292.9992780131398
1333 0.005 6.665 20 1089.967607018157 1073.79819612696 1073.930606322377 1100.759271490147 1100.145715203331 1100.064374204143 1099.23481901834 340.8210432825381 1099.415935951936 292.9996038880236
1334 0.005 6.67 20 1089.967416809039 1073.798216759636 1073.930627511467 1100.759145524943 1100.145531804722 1100.064281946731 1099.234856091429 340.8242923183297 1099.415647760997 292.9995212965932
1335 0.005 6.675 20 1089.967658244643 1073.798237798517 1073.930647738361 1100.759427742895 1100.14583149338 1100.064511374776 1099.234955378103 340.8275285540246 1099.415772019803 292.999325800211
1336 0.005 6.68 20 1089.967752153416 1073.798262314308 1073.93067197673 1100.759556100589 1100.145945943627 1100.064663309544 1099.235091386995 340.8307548368261 1099.41562270288 292.9991678645783
1337 0.005 6.685 20 1089.967048938459 1073.798278925728 1073.930690309911 1100.759050633247 1100.145347667836 1100.064400913333 1099.235090321559 340.8339653060023 1099.414862231063 292.999341550707
1338 0.005 6.69 20 1089.967394646866 1073.798302474006 1073.930712848985 1100.759494202311 1100.145804958935 1100.064861696491 1099.235337996947 340.8371563984103 1099.414327172197 292.9992379427782
1339 0.005 6.695 20 1089.967658802386 1073.798321419498 1073.9307311133 1100.759272057785 1100.1457161421 1100.064374441642 1099.234819157507 340.8403633400486 1099.41593505916 292.9992825925264
1340 0.005 6.7 20 1089.96748947984 1073.798341814076 1073.930752016397 1100.759156658578 1100.145547884159 1100.064262766278 1099.234834884483 340.843562699458 1099.415722985377 292.999645850232
1341 0.005 6.705 20 1089.967520734597 1073.798358962478 1073.930769287239 1100.759196139037 1100.145585317953 1100.064259932656 1099.234811315157 340.8467515305342 1099.415845204083 292.9992011165182
1342 0.005 6.71 20 1089.967306700275 1073.798377700278 1073.930788800736 1100.759103791926 1100.145452392647 1100.06434812269 1099.234957857073 340.8499309680869 1099.415246649144 292.9993954639896
1343 0.005 6.715 20 1089.96735729292 1073.79839897344 1073.930808785521 1100.759478016713 1100.145777286172 1100.064891112654 1099.235382797359 340.8530963656114 1099.414143445885 292.9992584087784
1344 0.005 6.72 20 1089.967797510472 1073.798424326018 1073.930833139539 1100.759660450529 1100.146018341235 1100.064829172328 1099.235265371228 340.8562529806543 1099.415152946395 292.999448306415
1345 0.005 6.725000000000001 20 1089.967384841068 1073.79844538483 1073.930854566119 1100.759488097207 1100.145809049425 1100.06488792575 1099.23534319071 340.8594012060873 1099.414252716668 292.9995480675866
1346 0.005 6.73 20 1089.967774544258 1073.798465775688 1073.930875342157 1100.759284269863 1100.145719908463 1100.064342808716 1099.234804931388 340.8625615656003 1099.416030042169 292.9993187126591
1347 0.005 6.735 20 1089.967615161069 1073.798483803323 1073.930893535744 1100.759211365058 1100.145596097015 1100.064265520504 1099.234822604854 340.8656990710553 1099.415879046788 292.9996456885035
1348 0.005 6.74 20 1089.967463953812 1073.798503625982 1073.930913706862 1100.759123122491 1100.145485949198 1100.064299150021 1099.234903187793 340.8688247604448 1099.415463551929 292.9991925487869
1349 0.005 6.745 20 1089.967833847898 1073.798525783515 1073.930934541488 1100.759635605863 1100.146001050752 1100.064775380845 1099.235212387314 340.8719385070336 1099.415357349548 292.9993908578786
1350 0.005 6.75 20 1089.967784620632 1073.798548191938 1073.93095763451 1100.759480873974 1100.145837248242 1100.064568913785 1099.235080917136 340.8750416523963 1099.415585315951 292.9992620868646
1351 0.005 6.755 20 1089.967704031305 1073.798571786746 1073.930980751511 1100.759645550427 1100.145954010882 1100.064963242284 1099.235421042099 340.8781376728637 1099.414782639585 292.9994996859518
1352 0.005 6.76 20 1089.968038145781 1073.798599358742 1073.93100763062 1100.759765780664 1100.146138366328 1100.064938581842 1099.235309367283 340.8812537704299 1099.415410169231 292.9995345411419
1353 0.005 6.765000000000001 20 1089.967266410373 1073.798619791454 1073.931028664165 1100.759412878418 1100.145712713893 1100.064939967759 1099.235408468539 340.8843409337791 1099.413678929795 292.9993221314907
1354 0.005 6.77 20 1089.967905182958 1073.798641789956 1073.931050473667 1100.759481955845 1100.145884358669 1100.064582747419 1099.235006745782 340.887422530902 1099.415679113116 292.9996528218828
1355 0.005 6.775 20 1089.967737118856 1073.79866426966 1073.931072619853 1100.759659880703 1100.146001028666 1100.064926079017 1099.235343835742 340.8904966143875 1099.414691855911 292.9992575407937
1356 0.005 6.78 20 1089.967507906955 1073.798687213342 1073.931095992376 1100.759491605716 1100.145788307446 1100.06488891956 1099.235384652292 340.8935521831075 1099.41410702966 292.9994155796786
1357 0.005 6.785 20 1089.967877008612 1073.798709288757 1073.931117136118 1100.759624820599 1100.146001222246 1100.064772112483 1099.235176247385 340.8965997978104 1099.415340760637 292.9992575699415
1358 0.005 6.79 20 1089.967829947182 1073.798729439261 1073.931138122489 1100.759276475282 1100.145655631334 1100.064289119509 1099.234848988095 340.8996571626195 1099.415927646919 292.9994882477073
1359 0.005 6.795 20 1089.967368352027 1073.798744636297 1073.931154444694 1100.759034425862 1100.145419433012 1100.064259896103 1099.234890265574 340.9027048661366 1099.415474165483 292.9995319780205
1360 0.005 6.8 20 1089.967489847739 1073.798762210241 1073.931172037985 1100.759025840896 1100.145418224954 1100.064135294669 1099.234790112268 340.9057455839667 1099.415917039357 292.9993395190606
1361 0.005 6.805 20 1089.967415779204 1073.798777101124 1073.931186582121 1100.759036974112 1100.145424402011 1100.064196027086 1099.234851932441 340.9087713372426 1099.415720477158 292.9996752331009
1362 0.005 6.81 20 1089.9677834315 1073.798796096966 1073.931204981891 1100.759225910902 1100.145676533619 1100.064423510205 1099.234899924889 340.9117902207522 1099.415695114315 292.9992445759855
1363 0.005 6.815 20 1089.967828019849 1073.798812906288 1073.931221709337 1100.759258509834 1100.145704426842 1100.064410569472 1099.234884258182 340.9147915097318 1099.415847001585 292.9993322673478
1364 0.005 6.82 20 1089.967918975957 1073.79883568582 1073.931244177702 1100.759583416944 1100.145929105837 1100.064719711068 1099.235170449043 340.9177944941117 1099.415291615479 292.999245961637
1365 0.005 6.825 20 1089.967644142881 1073.7988565066 1073.931264810392 1100.759531700028 1100.145849668795 1100.064868992174 1099.235327447958 340.9208015834812 1099.414482341905 292.9992750004373
1366 0.005 6.83 20 1089.967516842218 1073.798878461492 1073.931286815812 1100.759477008783 1100.145782881113 1100.064949390493 1099.235405868314 340.9237985527398 1099.413848882822 292.9995284866257
1367 0.005 6.835 20 1089.967948660415 1073.79889535028 1073.931303510224 1100.759301816953 1100.145729202352 1100.064345530276 1099.23481801713 340.9267754970748 1099.416025759035 292.9993019404958
1368 0.005 6.84 20 1089.967646201902 1073.798917586519 1073.931325938084 1100.759503008164 1100.145803423934 1100.064895192623 1099.235383893762 340.9297491719282 1099.414163371101 292.9996564252463
1369 0.005 6.845 20 1089.968209398279 1073.798940257083 1073.93134747036 1100.759652716348 1100.14603909433 1100.064739535882 1099.235158600018 340.9327035315548 1099.415950105971 292.9995773449029
1370 0.005 6.850000000000001 20 1089.967875219096 1073.798959518777 1073.931367652141 1100.759230551967 1100.145600231868 1100.064218289479 1099.234798107323 340.9356635397825 1099.415920668337 292.9993890276709
1371 0.005 6.855 20 1089.967884670227 1073.798975694956 1073.931384174326 1100.759244993313 1100.145690847764 1100.064351945575 1099.234815915414 340.9386249855097 1099.415915507371 292.9991936758966
1372 0.005 6.86 20 1089.967583515562 1073.798992662724 1073.931402330947 1100.759088633335 1100.14543957892 1100.064309454119 1099.234929221296 340.9415658206936 1099.415274454745 292.99939176652
1373 0.005 6.865 20 1089.967789275034 1073.799008468312 1073.931417272991 1100.759186743449 1100.145577002394 1100.064255898441 1099.234817331429 340.9444998287939 1099.415832794413 292.9992347744582
1374 0.005 6.87 20 1089.967526782161 1073.799025891517 1073.931435052447 1100.759091060091 1100.145429724913 1100.064384111133 1099.235011375901 340.9474275464442 1099.415111414521 292.9993081649516
1375 0.005 6.875 20 1089.967639599591 1073.799041147297 1073.931449775809 1100.759123401703 1100.14547286214 1100.064302863733 1099.234956433679 340.9503415028166 1099.415435180948 292.9996362852834
1376 0.005 6.88 20 1089.967823540599 1073.799062609573 1073.931470782892 1100.759581864374 1100.145887877359 1100.06491139244 1099.235405003637 340.9532392333027 1099.414560504333 292.9995864630198
1377 0.005 6.885 20 1089.968253849548 1073.799084526519 1073.931491522952 1100.759666956766 1100.146053240803 1100.064756686114 1099.23516143748 340.9561646346538 1099.415869142101 292.9993724605467
1378 0.005 6.890000000000001 20 1089.96773506259 1073.799104650179 1073.931512688515 1100.759203030133 1100.14554559398 1100.06445047623 1099.235044423889 340.9590654990068 1099.41547014937 292.9991833354237
1379 0.005 6.895 20 1089.96744435148 1073.799122601486 1073.931530418866 1100.759403700138 1100.145702102825 1100.064963415595 1099.23542672802 340.961958902396 1099.413586041942 292.999398158337
1380 0.005 6.9 20 1089.967998261025 1073.79914175384 1073.931549248983 1100.75940795123 1100.14576745672 1100.064458334412 1099.234983398973 340.9648408739346 1099.415648956825 292.9992139866579
1381 0.005 6.905 20 1089.967994192156 1073.799162157827 1073.931569122446 1100.759669522934 1100.146010510449 1100.064882146961 1099.23532917595 340.9677107701583 1099.414946900697 292.9992448177299
1382 0.005 6.91 20 1089.967458634907 1073.799178752761 1073.931587275578 1100.759027880504 1100.145362437623 1100.064337761494 1099.23501262064 340.970571955317 1099.415040302482 292.9995725119962
1383 0.005 6.915 20 1089.967561540097 1073.799197246136 1073.931604573173 1100.759447722668 1100.145753099085 1100.064967030497 1099.235419995893 340.9734331514604 1099.413854873624 292.9995032084056
1384 0.005 6.92 20 1089.968031964066 1073.799215732408 1073.931622898236 1100.759272170906 1100.145738276706 1100.064467784243 1099.234893869317 340.9762996990032 1099.415804118497 292.9994109555616
1385 0.005 6.925 20 1089.968094082091 1073.79923299045 1073.93163993979 1100.75938456891 1100.145803438045 1100.064454563516 1099.234892385022 340.9791605123896 1099.415903219307 292.9992085180187
1386 0.005 6.93 20 1089.967623795835 1073.799248982057 1073.931657256185 1100.75905348051 1100.145442652727 1100.064248677307 1099.234888396166 340.9819988449957 1099.415565083667 292.9994098374846
1387 0.005 6.935 20 1089.968148946916 1073.799268363265 1073.931675178816 1100.759567580244 1100.145953816787 1100.064677384913 1099.235099226416 340.9848210105847 1099.415626132386 292.9991950615587
1388 0.005 6.94 20 1089.967685853174 1073.79928434474 1073.931692313438 1100.759040373012 1100.145433355598 1100.064173446809 1099.234844427993 340.9876409757202 1099.415790606914 292.9992255258065
1389 0.005 6.945 20 1089.967852394952 1073.799302363605 1073.931709768136 1100.759548144212 1100.145866876067 1100.064881597634 1099.235324586598 340.9904616008056 1099.414485813066 292.9995882260233
1390 0.005 6.95 20 1089.968082773433 1073.799325400052 1073.931732065228 1100.759660572567 1100.146006353446 1100.064929866416 1099.235334614155 340.9932907640858 1099.414726885489 292.9995046723648
1391 0.005 6.955 20 1089.968001332224 1073.799346367493 1073.931752631733 1100.759623114412 1100.145947828493 1100.064940051799 1099.23538655057 340.9960901929865 1099.41468581962 292.9995075426236
1392 0.005 6.96 20 1089.967962389307 1073.799369668576 1073.931775868562 1100.759603371791 1100.145913184247 1100.064990262896 1099.235431047689 340.9988941451149 1099.414336570575 292.9992107422985
1393 0.005 6.965 20 1089.968126396265 1073.799387093701 1073.931793356126 1100.75951117143 1100.145894545282 1100.064604785376 1099.235067749999 341.0016764297781 1099.415536259364 292.9992197214447
1394 0.005 6.97 20 1089.968205424451 1073.799405289651 1073.931812238854 1100.759300016587 1100.145731669495 1100.064358542198 1099.234839611684 341.0044546496827 1099.416050288225 292.9991535882679
1395 0.005 6.975000000000001 20 1089.967474070063 1073.799419342837 1073.931827350647 1100.75902543925 1100.145333334294 1100.064369219366 1099.235055884499 341.0072225322907 1099.414844197709 292.999277111889
1396 0.005 6.98 20 1089.96767344501 1073.799439413415 1073.931846497498 1100.759447705743 1100.145756190401 1100.065018856056 1099.2354588348 341.0100043309059 1099.413735884246 292.9995944379357
1397 0.005 6.985 20 1089.967693020118 1073.799452632783 1073.931859792714 1100.759106938861 1100.14546462409 1100.064348590563 1099.234941765167 341.0127786374149 1099.415235602704 292.9995331406455
1398 0.005 6.99 20 1089.967722290452 1073.799471297181 1073.931878227542 1100.759411331165 1100.145703148129 1100.06486787023 1099.235377940468 341.0155358325459 1099.413934810598 292.9994118994316
1399 0.005 6.995 20 1089.968232067361 1073.79948837738 1073.931894281226 1100.759426370591 1100.14583050748 1100.064495802191 1099.234957760353 341.0182795278615 1099.415856972422 292.99919736574
1400 0.005 7 20 1089.968187791388 1073.799507017464 1073.931913205304 1100.759314482769 1100.145680656618 1100.064314483643 1099.234883622081 341.0210139964968 1099.41593653495 292.9994239269177
1401 0.005 7.005 20 1089.967678784599 1073.799520714093 1073.931927782252 1100.759092969567 1100.145433466354 1100.064382822712 1099.234997727895 341.023745784126 1099.415114031449 292.9992043366591
1402 0.005 7.01 20 1089.967809459432 1073.799535986088 1073.931943637632 1100.759084765263 1100.145444818136 1100.064310191713 1099.234915995099 341.0264825975867 1099.41533370703 292.9992712564011
1403 0.005 7.015000000000001 20 1089.967595320165 1073.799548731826 1073.931956243233 1100.759046599393 1100.145382753989 1100.064383771118 1099.234996455931 341.0292043518043 1099.414966543832 292.9995795069415
1404 0.005 7.02 20 1089.967865262468 1073.799568184263 1073.931974639775 1100.759451150018 1100.145764549681 1100.064869424552 1099.235334357096 341.0319278109949 1099.414146805171 292.9995267370549
1405 0.005 7.025 20 1089.968264843407 1073.799585980017 1073.931991300453 1100.759499601303 1100.14589573941 1100.064595859184 1099.235034760052 341.0346351828301 1099.415658502771 292.9993992920711
1406 0.005 7.03 20 1089.968335057514 1073.799604360936 1073.932010360937 1100.759423276576 1100.145818912912 1100.064472245123 1099.234962049933 341.0373370654073 1099.415855564158 292.9992115484328
1407 0.005 7.035 20 1089.967737796186 1073.799617437395 1073.932024795557 1100.759053684188 1100.145429229953 1100.064264038327 1099.234916171158 341.0400123401565 1099.415501545736 292.9993785167374
1408 0.005 7.04 20 1089.967866876621 1073.799631819222 1073.932039357252 1100.759039757707 1100.145427142386 1100.064124463864 1099.234789371437 341.0427042883275 1099.41597160817 292.9992144562813
1409 0.005 7.045 20 1089.967600481604 1073.799644410343 1073.93205175362 1100.759034469351 1100.145351858132 1100.064396767075 1099.235034938402 341.0453948017104 1099.414882112263 292.9992420658065
1410 0.005 7.05 20 1089.967759404375 1073.799663094636 1073.9320696212 1100.759446020378 1100.145752526001 1100.065019530605 1099.235476675703 341.0480832864727 1099.413674336013 292.9995932903606
1411 0.005 7.055 20 1089.96788491361 1073.799675533036 1073.932082058434 1100.75911612562 1100.145475759237 1100.064313131629 1099.23491529164 341.0507453186005 1099.415403958808 292.9994964645915
1412 0.005 7.06 20 1089.967944428649 1073.799691322667 1073.932097851592 1100.759148704167 1100.145501232738 1100.064325543813 1099.234941643887 341.0534053190495 1099.415448796709 292.9993821848324
1413 0.005 7.065 20 1089.967784563404 1073.799708122159 1073.932113847229 1100.759445933356 1100.145737885007 1100.064923138691 1099.235413063577 341.0560536209513 1099.413884891959 292.9992085252297
1414 0.005 7.07 20 1089.968404837275 1073.799728214137 1073.932133154445 1100.759554636021 1100.14594694893 1100.064649687417 1099.235078282089 341.0586998829826 1099.415604531886 292.9992750522213
1415 0.005 7.075 20 1089.968311516906 1073.79974707481 1073.93215202536 1100.759645398656 1100.146016520601 1100.064810568239 1099.235209208483 341.061350165231 1099.415234530918 292.9990869930111
1416 0.005 7.08 20 1089.968345190787 1073.799768357652 1073.932173586007 1100.759627998837 1100.145996065281 1100.064803836913 1099.235247495482 341.0639895475633 1099.415236712683 292.9992800774774
1417 0.005 7.085 20 1089.968194980039 1073.799788618252 1073.9321937303 1100.759642179058 1100.145972138075 1100.064968218459 1099.235407458033 341.0666196036942 1099.414752102979 292.9996203295262
1418 0.005 7.09 20 1089.968155590953 1073.799810146051 1073.932215272792 1100.759596757489 1100.145903939104 1100.064947114442 1099.235427344905 341.0692394948584 1099.414370888248 292.9995783603914
1419 0.005 7.095 20 1089.968365180154 1073.799826146667 1073.932231560031 1100.759345402471 1100.145784729447 1100.064496968119 1099.234990519825 341.0718388010442 1099.415989019969 292.9993758366676
1420 0.005 7.100000000000001 20 1089.968398071295 1073.799849244762 1073.932254288234 1100.759711873 1100.146046177345 1100.064971449255 1099.235408180634 341.0744484142767 1099.414957303744 292.9991719838856
1421 0.005 7.105 20 1089.968325458691 1073.799870132305 1073.932274753893 1100.759682040923 1100.146018187777 1100.064986350004 1099.235391807944 341.0770656128928 1099.414873140282 292.9993998519989
1422 0.005 7.11 20 1089.968343758745 1073.799887622925 1073.932292742395 1100.75930044846 1100.145713746589 1100.064338107231 1099.234813250331 341.079664748621 1099.415868985475 292.999262900953
1423 0.005 7.115 20 1089.968303168757 1073.799904601348 1073.932309755267 1100.7595237369 1100.145876870752 1100.064638756026 1099.235101438683 341.0822504237361 1099.415456942333 292.9992274532354
1424 0.005 7.12 20 1089.967994473209 1073.799923085548 1073.932329097627 1100.75945328237 1100.145742796705 1100.064887782506 1099.23541248216 341.0848364587229 1099.413987999328 292.9996438624376
1425 0.005 7.125 20 1089.968373753819 1073.799942436614 1073.932347164874 1100.759671564507 1100.146023359179 1100.064869023688 1099.235298685247 341.0874064455992 1099.415051473607 292.9995521848542
1426 0.005 7.13 20 1089.968459060329 1073.799960392466 1073.932365476765 1100.759305449594 1100.145688872306 1100.064294349645 1099.234853819298 341.0899663066584 1099.416197291061 292.9993862203397
1427 0.005 7.135 20 1089.968388419428 1073.799977653512 1073.932382416973 1100.759526980791 1100.14591823353 1100.064641779198 1099.235049923175 341.0925456360206 1099.415581522092 292.9992109325128
1428 0.005 7.140000000000001 20 1089.967850089337 1073.799991780705 1073.93239837805 1100.759083595924 1100.145418492227 1100.06441219073 1099.235016772946 341.0951108462312 1099.414980136652 292.9993863387949
1429 0.005 7.145 20 1089.968081537302 1073.800008028346 1073.932413519085 1100.759502181702 1100.145824223338 1100.064893902053 1099.235342059447 341.0976626051526 1099.414312160342 292.999201608962
1430 0.005 7.15 20 1089.968420056815 1073.800024717079 1073.932429803168 1100.759293943107 1100.145740384155 1100.064402696959 1099.234858735632 341.1002065411208 1099.415941646342 292.9992818275438
1431 0.005 7.155 20 1089.967876803262 1073.800036819465 1073.932442608061 1100.759088242773 1100.145416637167 1100.064398038817 1099.235036747651 341.1027415482645 1099.415037460597 292.9996075060462
1432 0.005 7.16 20 1089.967906148183 1073.800054294079 1073.932459986328 1100.759456473071 1100.145759038705 1100.065030137669 1099.235497157217 341.1052624641761 1099.4136721949 292.9995196554357
1433 0.005 7.165 20 1089.968229336666 1073.800066628437 1073.932471855312 1100.759195556064 1100.145587732344 1100.064275764969 1099.234835929942 341.1077861235826 1099.415809909353 292.9993717971644
1434 0.005 7.17 20 1089.967930347205 1073.800080249208 1073.932486227732 1100.759035111516 1100.145411173831 1100.064277034393 1099.234908957687 341.1103194612768 1099.415377682897 292.9992191128912
1435 0.005 7.175 20 1089.968379250294 1073.800095920491 1073.932500404193 1100.75944063996 1100.145804160533 1100.06452776386 1099.235032408646 341.1128361367163 1099.415590255165 292.9992802681
1436 0.005 7.18 20 1089.96853646846 1073.800112403673 1073.932517166771 1100.75940369091 1100.145818257125 1100.064462326793 1099.234920222212 341.1153461106845 1099.415908528369 292.9991254559624
1437 0.005 7.185 20 1089.967807731973 1073.800123641667 1073.9325298249 1100.759056938626 1100.145364002371 1100.064410188518 1099.235075274508 341.1178435967837 1099.414879120032 292.9992833679293
1438 0.005 7.19 20 1089.967949060971 1073.800141159378 1073.932546685448 1100.759453782943 1100.145744118708 1100.06500721585 1099.235499784992 341.1203282055329 1099.413684800614 292.999622597763
1439 0.005 7.195 20 1089.96798444382 1073.800152417918 1073.932557732945 1100.759038759084 1100.145431409056 1100.064236943232 1099.234863101279 341.1228184159622 1099.415623901587 292.9995873060382
1440 0.005 7.2 20 1089.968539654428 1073.800170607227 1073.932574626371 1100.759483791844 1100.145888253766 1100.064588517506 1099.235007286919 341.1253186626254 1099.415695912033 292.999402156633
1441 0.005 7.205 20 1089.96836352091 1073.800187631793 1073.932591677254 1100.759627806781 1100.145967820174 1100.064924198342 1099.235331513086 341.1277970101546 1099.414591527611 292.9991975490406
1442 0.005 7.21 20 1089.968458112409 1073.800203814467 1073.932608408705 1100.759271753812 1100.145723308545 1100.064399078506 1099.234846672768 341.1302664188247 1099.415887534983 292.9994295939058
1443 0.005 7.215 20 1089.967935260377 1073.800214933363 1073.932620420961 1100.759055461243 1100.145416498779 1100.064291209522 1099.234966805482 341.1327336310671 1099.415353812907 292.9992268055909
1444 0.005 7.22 20 1089.968006615512 1073.800232725287 1073.932637625484 1100.759450902343 1100.145748859321 1100.065015315568 1099.235488848375 341.1351749623578 1099.413691201463 292.9992739165572
1445 0.005 7.225000000000001 20 1089.967837527669 1073.800242936459 1073.932648198449 1100.759034592231 1100.14536132866 1100.064370152317 1099.235042141851 341.1376252883491 1099.414973460397 292.9995923439379
1446 0.005 7.23 20 1089.968414079032 1073.800261514912 1073.932665582226 1100.759606532615 1100.145952162184 1100.064899110661 1099.235327098504 341.1400864738122 1099.414731967553 292.9995413922265
1447 0.005 7.235 20 1089.968452918584 1073.800279406133 1073.93268271206 1100.759641025051 1100.145989248398 1100.064871836461 1099.235294582452 341.1425349503306 1099.414909902488 292.9994617250143
1448 0.005 7.24 20 1089.968035211866 1073.800292886085 1073.932697596691 1100.759033693385 1100.145420042124 1100.064248928933 1099.23488602499 341.1449664584268 1099.415475643087 292.9991673652262
1449 0.005 7.245 20 1089.9683946445 1073.800305016358 1073.932709461209 1100.75924521935 1100.145627353625 1100.0642967097 1099.234868780321 341.147392096413 1099.415912564838 292.9992263375877
1450 0.005 7.25 20 1089.968185119484 1073.800318266656 1073.932723511916 1100.759126140476 1100.145480657067 1100.064314799064 1099.234943545773 341.1498098956713 1099.415410128264 292.9990361238285
1451 0.005 7.255 20 1089.968529187045 1073.800331652278 1073.93273605543 1100.759332218646 1100.145708046073 1100.064330603595 1099.234867093058 341.1522214500362 1099.416049665509 292.9992522545053
1452 0.005 7.26 20 1089.968083631925 1073.800345077668 1073.932750271067 1100.759016522483 1100.145408475264 1100.06421426763 1099.234850381113 341.1546378440348 1099.415579575323 292.999670345553
1453 0.005 7.265000000000001 20 1089.968617295119 1073.800358276079 1073.932762372062 1100.759305419592 1100.145735011708 1100.064331344276 1099.234802001653 341.1570498410576 1099.416229263 292.9995343274962
1454 0.005 7.27 20 1089.968713915672 1073.800374371915 1073.932778890642 1100.759350839475 1100.145769975186 1100.064374723373 1099.234868805264 341.1594582715493 1099.416232291146 292.9992542925523
1455 0.005 7.275 20 1089.968638773309 1073.800388873758 1073.932793252225 1100.759361152162 1100.145813661917 1100.064456275141 1099.234887251573 341.1618514950603 1099.416220396229 292.9992342145312
1456 0.005 7.28 20 1089.968312819781 1073.800402665672 1073.932807946248 1100.759156771425 1100.145528739255 1100.064286960111 1099.234896751459 341.1642289827377 1099.415524810262 292.9991861938306
1457 0.005 7.285 20 1089.968623746369 1073.800417135828 1073.932821434406 1100.759402484328 1100.1458051094 1100.064460115391 1099.234931260506 341.1665967711318 1099.415903565572 292.9990785851634
1458 0.005 7.29 20 1089.967921496533 1073.800428825896 1073.932834826883 1100.759002425988 1100.14531108238 1100.064359501576 1099.235036764381 341.1689728833812 1099.414834377289 292.9992621152407
1459 0.005 7.295 20 1089.968152192762 1073.800442686714 1073.932847568075 1100.759453605988 1100.14575635404 1100.064881325733 1099.235355104634 341.171354401469 1099.414124827151 292.9996147392663
1460 0.005 7.3 20 1089.96853137586 1073.800461617113 1073.93286530638 1100.759636659644 1100.145989883852 1100.064889388138 1099.235292321782 341.1737258747089 1099.414836123315 292.9995463200829
1461 0.005 7.305 20 1089.96833181734 1073.800473452252 1073.93287749291 1100.759173650457 1100.145546927304 1100.064316850349 1099.23488741531 341.1760852368978 1099.415601343355 292.999424613525
1462 0.005 7.31 20 1089.968613446114 1073.800487898759 1073.932891971987 1100.759284376298 1100.145720060475 1100.064380025183 1099.234857790146 341.1784349828732 1099.415946026625 292.9991989505624
1463 0.005 7.315 20 1089.968418535378 1073.800498863552 1073.932903536382 1100.75918334126 1100.145563844254 1100.064272008019 1099.234877559496 341.1807729429956 1099.41576353045 292.9994047499893
1464 0.005 7.32 20 1089.968232758556 1073.800512375069 1073.932917468578 1100.759108744444 1100.145461228025 1100.064321494132 1099.234916734111 341.183113368579 1099.415345151328 292.9992365172956
1465 0.005 7.325 20 1089.968150286706 1073.800523340646 1073.932928021933 1100.759095442623 1100.145450101601 1100.064350955219 1099.234934278214 341.1854563138581 1099.415261812876 292.9992518548345
1466 0.005 7.33 20 1089.968501613163 1073.800542154433 1073.932945685257 1100.759574606335 1100.145885748467 1100.064931862454 1099.23540540528 341.1877917777144 1099.414571289571 292.9996348015499
1467 0.005 7.335 20 1089.968575525809 1073.800554727853 1073.93295833043 1100.759312160723 1100.145767105746 1100.064507247013 1099.234953954522 341.1901176102742 1099.415854053577 292.9995870241145
1468 0.005 7.34 20 1089.968634406872 1073.800569920587 1073.93297369296 1100.759298284177 1100.145757959876 1100.064467289462 1099.234915663028 341.1924277711925 1099.415867932319 292.9993812588623
1469 0.005 7.345 20 1089.968111304595 1073.800583890654 1073.932987781124 1100.759427585409 1100.145708074652 1100.064880158467 1099.235389182429 341.1947311302106 1099.413782336612 292.9991832924642
1470 0.005 7.350000000000001 20 1089.968607068305 1073.800598565232 1073.933002070403 1100.759260617265 1100.145708335373 1100.064395678971 1099.23485691954 341.1970326528179 1099.415862323129 292.9994236721141
1471 0.005 7.355 20 1089.967939441922 1073.800607413328 1073.933012207146 1100.758991951782 1100.145300333006 1100.064356403276 1099.235045781548 341.1993505162791 1099.414790145079 292.9992420347227
1472 0.005 7.36 20 1089.968477357502 1073.800624858873 1073.933028391054 1100.759536710906 1100.145861557872 1100.064853962793 1099.235304845181 341.2016401515036 1099.414611813495 292.9992480744755
1473 0.005 7.365 20 1089.968499298708 1073.800636173883 1073.933039545787 1100.759222888126 1100.145675556351 1100.064424400623 1099.234879151349 341.2039358617118 1099.415660050451 292.9995782175666
1474 0.005 7.37 20 1089.968545948776 1073.800650588799 1073.933053991048 1100.75923214609 1100.14568526695 1100.064422704844 1099.234881140466 341.2062251999884 1099.415725759198 292.9995144394141
1475 0.005 7.375 20 1089.968709834243 1073.800662818153 1073.933066105103 1100.759374024626 1100.145780241341 1100.064407886037 1099.234911801614 341.2084984360975 1099.415985413444 292.9993993286516
1476 0.005 7.38 20 1089.968192984434 1073.80067477104 1073.933079545237 1100.759076599243 1100.145420518278 1100.064370026511 1099.234979593832 341.2107628193128 1099.415111418592 292.9992142340946
1477 0.005 7.385 20 1089.968266719165 1073.800685261141 1073.93308953665 1100.759119452659 1100.145474989888 1100.064348522031 1099.234941918158 341.2130411258738 1099.415290069905 292.9994056976254
1478 0.005 7.390000000000001 20 1089.968569307746 1073.800698802826 1073.933102423326 1100.759194896304 1100.145588136171 1100.064261353909 1099.23481189388 341.2153083805713 1099.415871687451 292.9991933200269
1479 0.005 7.395 20 1089.96830356961 1073.80070941045 1073.933113086632 1100.759119993613 1100.145482214618 1100.064312092728 1099.234914696125 341.2175661571258 1099.415413783765 292.9992837364402
1480 0.005 7.4 20 1089.968651283041 1073.800726037313 1073.933129285761 1100.759580288666 1100.145907971401 1100.064733651955 1099.235233857471 341.2198147364452 1099.415094092727 292.9995869081929
1481 0.005 7.405 20 1089.968521851087 1073.800742006317 1073.933144922351 1100.759590369685 1100.145898675431 1100.064965086283 1099.235447836826 341.2220547285838 1099.414490269156 292.999537030646
1482 0.005 7.41 20 1089.96889074935 1073.800758713844 1073.933161384189 1100.759370219509 1100.145801997138 1100.064434438332 1099.234929549805 341.2242951535058 1099.416239600652 292.9994011548687
1483 0.005 7.415 20 1089.968487282002 1073.80077066099 1073.9331738011 1100.759190773916 1100.145567019889 1100.064362301183 1099.23493118723 341.22652453686 1099.415699505067 292.999205245227
1484 0.005 7.42 20 1089.968727058129 1073.800784453772 1073.933187790886 1100.759255699387 1100.14568808661 1100.064322161454 1099.234790675803 341.2287669764792 1099.4159872541 292.9993713462458
1485 0.005 7.425 20 1089.968138412648 1073.800793155756 1073.933197515679 1100.759027179944 1100.145392380509 1100.064281953292 1099.234933012301 341.2309990144281 1099.415258019766 292.999211840985
1486 0.005 7.43 20 1089.968621644697 1073.800810669107 1073.933213681916 1100.759588867789 1100.145935101162 1100.064880670414 1099.235305400656 341.2332156889164 1099.414738389084 292.9992640738805
1487 0.005 7.435 20 1089.968441037573 1073.800825653198 1073.933228019248 1100.759529694708 1100.145832864168 1100.064908434179 1099.235389703677 341.2354281390212 1099.414245262256 292.9996024529399
1488 0.005 7.44 20 1089.96884732998 1073.800840049306 1073.933242555418 1100.759353580347 1100.145768616379 1100.06438975183 1099.234874941538 341.2376272019948 1099.416010991784 292.9995074249181
1489 0.005 7.445 20 1089.968431395543 1073.800849431193 1073.933253053207 1100.759071305371 1100.145447487587 1100.064102332708 1099.234780896349 341.2398242871898 1099.416180870762 292.9993193767351
1490 0.005 7.45 20 1089.968263018047 1073.800860381786 1073.933264486272 1100.759012162002 1100.145404423169 1100.064209508863 1099.234848660906 341.2420354380279 1099.415559481287 292.9991641864547
1491 0.005 7.455 20 1089.968757071174 1073.800871869041 1073.933274681023 1100.759270984626 1100.145707344628 1100.064330445946 1099.234790309575 341.2442308830661 1099.416041781927 292.9991752467584
1492 0.005 7.46 20 1089.968713138784 1073.80088519266 1073.933288028486 1100.759232746104 1100.145614191961 1100.064224826841 1099.234782371699 341.2464201369925 1099.415980218491 292.9994671398405
1493 0.005 7.465 20 1089.968733147966 1073.800895779174 1073.933298905133 1100.759270212536 1100.145714668859 1100.06438395618 1099.234857314447 341.2485993450298 1099.415923847229 292.999294619288
1494 0.005 7.47 20 1089.96808206758 1073.800907344116 1073.933311656423 1100.759021031268 1100.145308555005 1100.064429118213 1099.235114559813 341.250771692252 1099.414656261534 292.9996630758918
1495 0.005 7.475000000000001 20 1089.968101271123 1073.800915947217 1073.933319811328 1100.759028561178 1100.145345919966 1100.064368677329 1099.235039352916 341.2529290132964 1099.414924047827 292.9994425595773
1496 0.005 7.48 20 1089.968395524187 1073.800931252503 1073.933333872198 1100.759422124288 1100.14572124886 1100.064853327637 1099.23535849937 341.2551024712686 1099.414031338685 292.9993900421112
1497 0.005 7.485 20 1089.968468684774 1073.800944710111 1073.933346618282 1100.759512894362 1100.145835869005 1100.064884678232 1099.23532796412 341.2572753074246 1099.414279442703 292.9992483639584
1498 0.005 7.49 20 1089.968686227117 1073.800957627717 1073.933359967904 1100.759216240953 1100.145672356029 1100.064425006884 1099.234875199172 341.259431179472 1099.415662702394 292.9994952639316
1499 0.005 7.495 20 1089.968749716514 1073.800969301674 1073.933371329197 1100.759277252265 1100.14571891563 1100.06439169273 1099.234849888037 341.2615758957751 1099.415903299611 292.9995282224283
1500 0.005 7.5 20 1089.968230151056 1073.800981472606 1073.933384508119 1100.759065644651 1100.145376850354 1100.064414609446 1099.235078658209 341.2637225747025 1099.414877336641 292.9993440453875
1501 0.005 7.505 20 1089.968492416507 1073.80099595409 1073.933398031405 1100.759514612405 1100.145802936612 1100.064971760715 1099.235477482493 341.2658528494529 1099.414183007093 292.9996790654782
1502 0.005 7.51 20 1089.968951892743 1073.801011355921 1073.933413102929 1100.759366544402 1100.145811953334 1100.064478940883 1099.234924887887 341.2679861859676 1099.416158183426 292.9994679369742
1503 0.005 7.515000000000001 20 1089.968134579354 1073.801020071289 1073.933422968463 1100.75899502474 1100.145330215172 1100.064323264599 1099.234972077036 341.2701283697563 1099.414889704063 292.999392190041
1504 0.005 7.52 20 1089.968452713488 1073.801036042474 1073.93343790536 1100.759455828674 1100.145762645806 1100.064871568413 1099.235346263571 341.2722573818562 1099.414054001494 292.9992280572861
1505 0.005 7.525 20 1089.968868979435 1073.801049941671 1073.933450736602 1100.759520442079 1100.145914462577 1100.06462624466 1099.235048795503 341.274373408602 1099.415628349471 292.9991794938356
1506 0.005 7.53 20 1089.968408493781 1073.801065519997 1073.933467388858 1100.759470974594 1100.145765057106 1100.064972384116 1099.235457462089 341.2764827511625 1099.413819941679 292.9995336290258
1507 0.005 7.535 20 1089.968876737267 1073.8010774251 1073.933478700736 1100.759318671158 1100.145744817687 1100.064362476908 1099.234843956898 341.2785821458759 1099.416079260341 292.9993013788513
1508 0.005 7.54 20 1089.96888907823 1073.801094479793 1073.933495728115 1100.75954480252 1100.145892752933 1100.064651504667 1099.235127708408 341.2806843654287 1099.41546988218 292.9996890032973
1509 0.005 7.545 20 1089.968368531809 1073.801108781287 1073.933510154617 1100.759437637761 1100.145740591339 1100.064960258637 1099.235418638728 341.2827920619228 1099.413817713703 292.9994820739623
1510 0.005 7.55 20 1089.968898164672 1073.801121493102 1073.933523104676 1100.759290400586 1100.145720780647 1100.064328358147 1099.234808483362 341.2848917616586 1099.416002211273 292.9993697529649
1511 0.005 7.555 20 1089.968734379712 1073.801132311934 1073.933534193763 1100.759222092529 1100.145678926282 1100.064400535832 1099.234847540308 341.2869859787187 1099.41578933396 292.9992580188115
1512 0.005 7.56 20 1089.96864517576 1073.801149037922 1073.933550712366 1100.759545830636 1100.145859744011 1100.064890149314 1099.235362778908 341.2890641936174 1099.414371034335 292.9992352029109
1513 0.005 7.565 20 1089.968958230195 1073.801161135872 1073.933562306846 1100.759336580605 1100.145751984138 1100.064359124352 1099.234837817963 341.2911322696933 1099.416109253787 292.9991314717569
1514 0.005 7.57 20 1089.968932300131 1073.801175130757 1073.933576809454 1100.759359058956 1100.145772650922 1100.064414992505 1099.234887874758 341.2931951875631 1099.415879186785 292.9992843458406
1515 0.005 7.575 20 1089.96837794831 1073.801183898364 1073.933586775529 1100.759084611328 1100.145427080801 1100.064374284216 1099.234978495357 341.2952778979338 1099.415124488166 292.9995837328806
1516 0.005 7.58 20 1089.968422792113 1073.801195562741 1073.93359844173 1100.759080926093 1100.14543181953 1100.064369869734 1099.234971027599 341.2973547070978 1099.415164230678 292.9995071598465
1517 0.005 7.585 20 1089.968493466396 1073.801204598886 1073.933606752167 1100.759109387836 1100.145479169874 1100.064317228576 1099.23490699583 341.2994081994847 1099.415393142109 292.9993669942234
1518 0.005 7.59 20 1089.968864691949 1073.801216747511 1073.9336184034 1100.759255239805 1100.14563579956 1100.064258560463 1099.234817417382 341.3014604052031 1099.415990440367 292.9992616616126
1519 0.005 7.595 20 1089.968479403302 1073.801228959363 1073.933630641968 1100.759445135514 1100.145731628608 1100.064883449179 1099.235391651729 341.303508636771 1099.413998283246 292.9992446883127
1520 0.005 7.600000000000001 20 1089.96902204952 1073.801243729796 1073.933644892822 1100.759472859792 1100.145876981572 1100.064545709394 1099.234996516648 341.3055449179703 1099.415818673344 292.9990671377018
1521 0.005 7.605 20 1089.968570058791 1073.801257698937 1073.933658803932 1100.75949326857 1100.145801959273 1100.064880034776 1099.235339894469 341.3075772165099 1099.414200191298 292.9992802628757
1522 0.005 7.61 20 1089.968996760415 1073.801272133049 1073.933673018122 1100.759378617093 1100.145793787891 1100.064434474099 1099.234883925225 341.3096184113274 1099.415937960137 292.9996055411751
1523 0.005 7.615 20 1089.968411330381 1073.801280712612 1073.933682864282 1100.759079992834 1100.145422937577 1100.064376000167 1099.234981614839 341.3116554407968 1099.415110951276 292.9995449497923
1524 0.005 7.62 20 1089.96872803526 1073.801292359378 1073.933694412982 1100.759155609666 1100.145537515613 1100.064291864956 1099.234881098141 341.3136857988468 1099.415667239638 292.9994123633253
1525 0.005 7.625 20 1089.968993852538 1073.801304716281 1073.933705709727 1100.759463237843 1100.145863857942 1100.064545472076 1099.234990822482 341.3156923127039 1099.415803680327 292.9991925652202
1526 0.005 7.63 20 1089.969038376001 1073.801320399022 1073.933721339052 1100.759488585117 1100.145878852013 1100.064563824385 1099.235038655851 341.3176999828194 1099.415751176874 292.9994130615024
1527 0.005 7.635 20 1089.968832467739 1073.80133034203 1073.93373189346 1100.759245203903 1100.145698291432 1100.064414100162 1099.234858851928 341.3197088083534 1099.415791551192 292.9992640685583
1528 0.005 7.640000000000001 20 1089.96847226935 1073.801344579655 1073.933746712413 1100.759432598875 1100.145735120687 1100.064972261161 1099.235437110408 341.321728272532 1099.41370424066 292.9992996067263
1529 0.005 7.645 20 1089.968833571646 1073.801354673447 1073.933755999961 1100.759224976581 1100.145610517695 1100.064260323535 1099.234808842906 341.3237313944827 1099.41588805006 292.9996304205113
1530 0.005 7.65 20 1089.968427915723 1073.801365760027 1073.933767687706 1100.759058768929 1100.145395167398 1100.064397542056 1099.235006923847 341.3257242549081 1099.414978015651 292.9995794830728
1531 0.005 7.655 20 1089.968774917676 1073.801379619066 1073.933780076103 1100.759588081788 1100.145914817662 1100.064903173974 1099.235365384718 341.3277208439733 1099.41462536062 292.9993741989985
1532 0.005 7.66 20 1089.96897301805 1073.801391863647 1073.933792791809 1100.759304662914 1100.145753383101 1100.064430037396 1099.234891114716 341.3296992548005 1099.415924031199 292.999181220512
1533 0.005 7.665 20 1089.968470249772 1073.801399618435 1073.933801558207 1100.759028981586 1100.145406341366 1100.064232090759 1099.234901558059 341.3316696771281 1099.415471339974 292.9993835663209
1534 0.005 7.67 20 1089.969080077793 1073.801415783297 1073.933816359805 1100.759523009298 1100.145881328567 1100.064611067206 1099.23507777813 341.3336525249662 1099.415715126522 292.9992254544497
1535 0.005 7.675 20 1089.968501140533 1073.801425290726 1073.933826593875 1100.75909152542 1100.14543296377 1100.064370437338 1099.235043839588 341.3356361878432 1099.415321785506 292.9992443096893
1536 0.005 7.68 20 1089.968877098333 1073.801436726321 1073.933838005341 1100.759210184393 1100.145600314054 1100.064276752837 1099.234852064221 341.3376084730052 1099.415857666464 292.99959716646
1537 0.005 7.685 20 1089.968639097496 1073.801444801195 1073.933846365815 1100.759130602276 1100.145489070019 1100.064307867488 1099.234914989394 341.339562444853 1099.415474142901 292.9995392842198
1538 0.005 7.69 20 1089.968996251114 1073.801461517935 1073.933862104056 1100.759662550815 1100.145999594646 1100.06488940727 1099.235344511587 341.3415124612727 1099.41486587327 292.9992624189866
1539 0.005 7.695 20 1089.968269370056 1073.801469825925 1073.933871289423 1100.759017522194 1100.145304507382 1100.064424627684 1099.235100566495 341.3434592928922 1099.414626576591 292.9992276135837
1540 0.005 7.7 20 1089.96844221106 1073.80147928618 1073.933881082348 1100.759037299085 1100.145371961989 1100.064359859358 1099.235028611963 341.3454125559384 1099.415014868641 292.9992248878149
1541 0.005 7.705 20 1089.968882400747 1073.801492577805 1073.93389283246 1100.759597300048 1100.145933002449 1100.064896779138 1099.235340432287 341.3473644418216 1099.414751091113 292.9991279838783
1542 0.005 7.71 20 1089.969095143455 1073.801505807246 1073.933905931122 1100.759340411432 1100.145771118042 1100.064388468259 1099.23485345909 341.3493085050189 1099.416040322267 292.999298355805
1543 0.005 7.715 20 1089.968520060192 1073.801514570508 1073.933915574145 1100.759090263207 1100.145427042861 1100.064374340443 1099.234973955565 341.3512452381079 1099.415126536905 292.9995852928025
1544 0.005 7.72 20 1089.968338839766 1073.801524569953 1073.93392596538 1100.75901364986 1100.145311888729 1100.064423331277 1099.235110773801 341.3531739640479 1099.414674107649 292.9995279153121
1545 0.005 7.725000000000001 20 1089.96853818881 1073.801531770308 1073.933933016135 1100.759092707877 1100.145429510249 1100.064389937311 1099.235020567399 341.3550841003891 1099.415108396793 292.9994002306394
1546 0.005 7.73 20 1089.968898556529 1073.801542932012 1073.933943538221 1100.759186287935 1100.145580147564 1100.064252003921 1099.234814967966 341.3570058096762 1099.41584235886 292.999189894088
1547 0.005 7.735 20 1089.968860216516 1073.801551982521 1073.933952374731 1100.759175538722 1100.145568833814 1100.06426003201 1099.234812951533 341.3589335205962 1099.415874980275 292.9994325912348
1548 0.005 7.74 20 1089.968515913852 1073.801561948628 1073.933963165561 1100.759022263752 1100.145388505313 1100.064286130838 1099.234930982024 341.3608504389952 1099.41525177028 292.9992275735847
1549 0.005 7.745 20 1089.969063852627 1073.801575573021 1073.93397528778 1100.759647570512 1100.146019145608 1100.064831785865 1099.235259737559 341.3627544901667 1099.415274430052 292.9992752658621
1550 0.005 7.75 20 1089.968722799705 1073.801589806334 1073.933990103748 1100.759465738348 1100.14576267049 1100.064891942216 1099.23539210738 341.3646633063298 1099.414070166804 292.9995833004207
1551 0.005 7.755 20 1089.968744883453 1073.801602893399 1073.934002624659 1100.759521546716 1100.145829825752 1100.064896047521 1099.235376599524 341.3665505231067 1099.414226172794 292.9995076404298
1552 0.005 7.76 20 1089.969103550414 1073.801615694024 1073.934015292603 1100.759310148918 1100.145744729944 1100.064379715734 1099.234854576358 341.3684365910412 1099.415996970828 292.9994848106378
1553 0.005 7.765000000000001 20 1089.968488257034 1073.801623356674 1073.93402420212 1100.759023058664 1100.145379727341 1100.06430860401 1099.234949154248 341.3703419094828 1099.415206568328 292.9991888112926
1554 0.005 7.77 20 1089.968518948266 1073.801634064099 1073.934035243393 1100.759057606324 1100.145357746921 1100.064438748724 1099.235112188825 341.3722311967346 1099.41494245537 292.9992198011059
1555 0.005 7.775 20 1089.969123243728 1073.801644514704 1073.934044281729 1100.759283588207 1100.145656803658 1100.064274844381 1099.234853166111 341.3741064464018 1099.416212685657 292.9990151696534
1556 0.005 7.78 20 1089.968544323647 1073.801658575628 1073.934058531215 1100.75946233264 1100.14576158019 1100.065030229088 1099.235505397162 341.3759811947768 1099.413519807671 292.999261151878
1557 0.005 7.785 20 1089.969113635227 1073.801672350449 1073.934071044832 1100.759625979292 1100.145962137611 1100.064753795652 1099.235242764003 341.3778448832041 1099.415387054604 292.9996437255788
1558 0.005 7.79 20 1089.968798251128 1073.801686622047 1073.934086197006 1100.75949258025 1100.145805482904 1100.064859040826 1099.235333737623 341.3797039811932 1099.414340424918 292.9995692094762
1559 0.005 7.795 20 1089.969129522389 1073.801697083103 1073.934096338417 1100.759304233389 1100.145732123943 1100.064349540581 1099.234810230592 341.3815707635931 1099.416065084214 292.9994123378871
1560 0.005 7.8 20 1089.968722362573 1073.801713126782 1073.934112698893 1100.759514272624 1100.145828127874 1100.065080827563 1099.235507279992 341.383443989001 1099.413874549298 292.9991948730905
1561 0.005 7.805000000000001 20 1089.968718333548 1073.80172633464 1073.93412529778 1100.759466402275 1100.145754823082 1100.064939515189 1099.235447814052 341.3853021499084 1099.414019406893 292.9993912276406
1562 0.005 7.81 20 1089.969218045085 1073.801739917332 1073.934138712667 1100.759483310564 1100.145881838226 1100.064559734147 1099.235016240029 341.3871520662216 1099.41574271207 292.9992838556216
1563 0.005 7.815 20 1089.968947440563 1073.801753428787 1073.934152294717 1100.759605404176 1100.145931215035 1100.064905659915 1099.235348565576 341.3889890064288 1099.414596164934 292.9993035557201
1564 0.005 7.82 20 1089.969000626923 1073.801765566933 1073.934164992076 1100.759235291214 1100.145687655258 1100.064433516417 1099.23489530699 341.390823864409 1099.415634206613 292.9995955169657
1565 0.005 7.825 20 1089.969008118474 1073.801775372132 1073.934174736644 1100.759238984167 1100.145694508597 1100.064419499803 1099.234862711941 341.3926640599832 1099.415733326354 292.9995544927982
1566 0.005 7.83 20 1089.969099355977 1073.801791401916 1073.934190501106 1100.759636109133 1100.145984892159 1100.064884725281 1099.235307029094 341.3945058909596 1099.414803736524 292.9994132749877
1567 0.005 7.835 20 1089.968999760847 1073.801799995674 1073.934199794075 1100.759219336271 1100.145606547272 1100.064272217506 1099.234823207861 341.3963225728795 1099.415855957608 292.9991920101422
1568 0.005 7.84 20 1089.968874079362 1073.801810948949 1073.934211256667 1100.759148048936 1100.145520989693 1100.064309190827 1099.234900174785 341.398132128433 1099.415549259954 292.9994331225738
1569 0.005 7.845 20 1089.969042030359 1073.80182470597 1073.934223739481 1100.759643047783 1100.145972078469 1100.064925659073 1099.235365963141 341.3999541811821 1099.414645179259 292.9992082304609
1570 0.005 7.850000000000001 20 1089.969156698161 1073.801836555259 1073.934235913859 1100.759273300278 1100.14571217874 1100.064368626383 1099.234851641957 341.4017479256904 1099.415882438035 292.9992756890958
1571 0.005 7.855 20 1089.968902279203 1073.801844502599 1073.934244586215 1100.7591496297 1100.14553106272 1100.064284169881 1099.234862332747 341.4035597124905 1099.415650761958 292.9995830883225
1572 0.005 7.86 20 1089.969228146175 1073.801856226722 1073.934256006705 1100.759319629776 1100.145743697676 1100.064364382192 1099.234823320262 341.4053786991782 1099.416003712404 292.9995412395373
1573 0.005 7.865 20 1089.968428789536 1073.80186338453 1073.934264144465 1100.759017205484 1100.145307344757 1100.064413693646 1099.235076177471 341.4071870926152 1099.414672205276 292.99939686282
1574 0.005 7.87 20 1089.968714176874 1073.801873602246 1073.934273925496 1100.759104930976 1100.145428807576 1100.064422639372 1099.23505552024 341.4089776065954 1099.415154137621 292.9992099314481
1575 0.005 7.875 20 1089.969137998779 1073.801886868203 1073.934285759218 1100.759677733379 1100.145996070023 1100.064973897807 1099.23546398279 341.4107676629973 1099.41482877172 292.9993689374951
1576 0.005 7.88 20 1089.969315355664 1073.801900317126 1073.93429929072 1100.759376286366 1100.145827391743 1100.064510929009 1099.234963265071 341.4125384822316 1099.416079758267 292.9992058697352
1577 0.005 7.885 20 1089.969046468707 1073.801909767563 1073.934309053448 1100.759238828534 1100.145633380318 1100.06434372294 1099.234877022393 341.4143175857781 1099.41584678358 292.9992256669169
1578 0.005 7.890000000000001 20 1089.969084008841 1073.801921281746 1073.934320730904 1100.759302324878 1100.145669629125 1100.064335428726 1099.234862119933 341.4161191946976 1099.415658631057 292.9995934228169
1579 0.005 7.895 20 1089.968454357072 1073.801927349357 1073.934327897869 1100.758993763962 1100.145292581402 1100.064391016619 1099.23505115367 341.4178920324644 1099.414703394423 292.9995162851566
1580 0.005 7.9 20 1089.968876543214 1073.801936214235 1073.934336637933 1100.759115648435 1100.145478771912 1100.06431086432 1099.234909011186 341.4196632456006 1099.415416466329 292.999521804422
1581 0.005 7.905 20 1089.969202953363 1073.801947726414 1073.934346603265 1100.75949756352 1100.14584977322 1100.064579023905 1099.235070354657 341.4214335905959 1099.41560168808 292.9992201932249
1582 0.005 7.91 20 1089.969247530988 1073.801961132898 1073.934359976083 1100.759460976915 1100.145814579682 1100.064522447478 1099.235041988399 341.4231866016075 1099.415661892312 292.9992425404479
1583 0.005 7.915 20 1089.968948110939 1073.80197380855 1073.93437243795 1100.759554119939 1100.145872245446 1100.064914071686 1099.235349099504 341.4249324205405 1099.414283867662 292.9991406131762
1584 0.005 7.92 20 1089.969204214107 1073.80198550101 1073.934384783172 1100.759280384204 1100.145731181533 1100.064470870605 1099.234929034127 341.4266943648396 1099.415847984294 292.9992744393671
1585 0.005 7.925 20 1089.969147268524 1073.801993668219 1073.934393019804 1100.759242256197 1100.145676267209 1100.0643310612 1099.23479805846 341.4284589882926 1099.415829566735 292.9995910189025
1586 0.005 7.930000000000001 20 1089.968623709826 1073.802003177306 1073.934403443421 1100.759031109134 1100.145346434355 1100.064389764867 1099.2350309944 341.4302025988021 1099.414819863457 292.9995354530137
1587 0.005 7.935 20 1089.968741755942 1073.802013948003 1073.93441303915 1100.759455336306 1100.145752566167 1100.065002843615 1099.235478836862 341.4319439545164 1099.413759731103 292.9994183186489
1588 0.005 7.94 20 1089.968643112467 1073.802022326244 1073.934422141293 1100.759063958694 1100.145376562795 1100.064412115067 1099.235072297043 341.4336777779876 1099.414872081628 292.9991974098232
1589 0.005 7.945 20 1089.968894064584 1073.802033413417 1073.934432039989 1100.75948912185 1100.145775474891 1100.064924957768 1099.235440793977 341.4353992623399 1099.41416624776 292.9994381985381
1590 0.005 7.95 20 1089.969452133799 1073.8020472456 1073.934445194441 1100.75945852473 1100.145869469954 1100.064505034724 1099.23497056261 341.4371357416901 1099.416123431679 292.9992179874486
1591 0.005 7.955 20 1089.968591749378 1073.802055135717 1073.934454117182 1100.759039580442 1100.145348753029 1100.064432309434 1099.235072721923 341.4388621205346 1099.414807779944 292.9992832870674
1592 0.005 7.96 20 1089.969219194558 1073.80206494837 1073.934463675788 1100.75923967312 1100.145618046364 1100.064237229132 1099.234809978143 341.4405948141604 1099.415954711871 292.9995813556524
1593 0.005 7.965 20 1089.969299308606 1073.802076511928 1073.934474746131 1100.7595538353 1100.145941466122 1100.064671408302 1099.235089373124 341.4423168062332 1099.415562799071 292.9995146160688
1594 0.005 7.97 20 1089.968841988395 1073.802086112226 1073.934485571145 1100.759119619963 1100.145460894553 1100.064370219426 1099.234998705936 341.4440234359425 1099.415216287323 292.9993943257491
1595 0.005 7.975000000000001 20 1089.969161976032 1073.802098894606 1073.93449711123 1100.759615793539 1100.145957723258 1100.064882594929 1099.235331500115 341.4457210863557 1099.414809584026 292.999210357711
1596 0.005 7.98 20 1089.969280415579 1073.80211397222 1073.934511856701 1100.75959756229 1100.145939879526 1100.064744820685 1099.235213917702 341.4474249536936 1099.415207070095 292.9993729286936
1597 0.005 7.985 20 1089.96915380709 1073.802125842386 1073.934524013198 1100.759579598822 1100.14592437423 1100.064875915259 1099.235306883878 341.4491447640485 1099.414749982809 292.9992354527417
1598 0.005 7.99 20 1089.969312014352 1073.802141187697 1073.934539235398 1100.759628802866 1100.145996079501 1100.06480399196 1099.235222054006 341.450840773471 1099.415152743607 292.99923735818
1599 0.005 7.995 20 1089.96933335073 1073.802156285826 1073.934553807479 1100.759717218684 1100.146057679043 1100.064977594292 1099.235401586365 341.4525338196479 1099.41508578055 292.9995826813091
1600 0.005 8 20 1089.96890232451 1073.802170961346 1073.934569167949 1100.759526149782 1100.145832260547 1100.065087082034 1099.235545168522 341.454225410421 1099.413817453519 292.9995256879815
1601 0.005 8.005000000000001 20 1089.969408186496 1073.802184739589 1073.934582080276 1100.759693429644 1100.146025544409 1100.064824820997 1099.235321689035 341.4559069228434 1099.41546445819 292.9994158143396
1602 0.005 8.01 20 1089.969390678163 1073.802201674946 1073.934599046768 1100.759683749646 1100.146027013878 1100.064954819572 1099.235393305952 341.4575860197642 1099.415013859511 292.9993536996418
1603 0.005 8.015000000000001 20 1089.968729578845 1073.802212491046 1073.934610547298 1100.759424095067 1100.145724470441 1100.064977186186 1099.235426586449 341.4592771390951 1099.413568215655 292.9993480771022
1604 0.005 8.02 20 1089.968910349128 1073.802221969978 1073.934620261334 1100.759125706048 1100.145480297587 1100.064354048665 1099.234940955935 341.4609529679614 1099.415265579706 292.9995465140615
1605 0.005 8.025 20 1089.969316317516 1073.802232398428 1073.934629917504 1100.759495414302 1100.145855620615 1100.064588020852 1099.235079904055 341.4626293456769 1099.415629634476 292.9993217260495
1606 0.005 8.029999999999999 20 1089.969008883891 1073.802241724065 1073.93464036681 1100.759138332769 1100.145489331263 1100.064337516746 1099.234945047642 341.4642949691518 1099.415394012167 292.9996486043937
1607 0.005 8.035 20 1089.968948701722 1073.802247838681 1073.93464664155 1100.759059858435 1100.145447052284 1100.064182517138 1099.234851353562 341.4659441181568 1099.415863087582 292.9991934957563
1608 0.005 8.040000000000001 20 1089.969321710479 1073.802262233188 1073.934659917311 1100.759597591979 1100.145936123888 1100.064747012851 1099.235207750356 341.4675926303026 1099.415192447875 292.9993943704487
1609 0.005 8.045 20 1089.96932067674 1073.802274296039 1073.934671452737 1100.759608510261 1100.145981982396 1100.064773403119 1099.235197208564 341.4692621218734 1099.415275725139 292.999251861767
1610 0.005 8.050000000000001 20 1089.969010901566 1073.802286806588 1073.934685057673 1100.759455972061 1100.145762501921 1100.064875139836 1099.235358361558 341.4709211217631 1099.414115503179 292.9994834663519
1611 0.005 8.055 20 1089.969373761379 1073.802299004726 1073.93469631593 1100.759622252337 1100.146003861154 1100.064769714274 1099.235174104864 341.4725700773715 1099.415330571711 292.9995351110029
1612 0.005 8.06 20 1089.968974056215 1073.802308128431 1073.934706712466 1100.7590956597 1100.145447948581 1100.064333369723 1099.234947855866 341.4742148034568 1099.415262722312 292.9993411829088
1613 0.005 8.065 20 1089.969446323651 1073.802322613448 1073.934719644691 1100.75972078935 1100.146047757674 1100.064899631337 1099.235386471868 341.4758441433295 1099.415344620262 292.9996450636884
1614 0.005 8.07 20 1089.969393048996 1073.802333246789 1073.934731171972 1100.759316957834 1100.145704588475 1100.064318979542 1099.234876840562 341.4774782532619 1099.41610435258 292.9995691811844
1615 0.005 8.074999999999999 20 1089.969197712111 1073.802339906551 1073.934738476481 1100.759200120451 1100.145577750147 1100.064224041698 1099.234779821686 341.4791104026249 1099.415798887216 292.9993872968402
1616 0.005 8.08 20 1089.96883551093 1073.802348355514 1073.934747619506 1100.75906142326 1100.145399518492 1100.064370492513 1099.234973846159 341.4807499558041 1099.414990679547 292.9991936451504
1617 0.005 8.085000000000001 20 1089.969346813888 1073.802359260777 1073.934756943522 1100.759535595215 1100.145887919683 1100.064667122753 1099.235139332973 341.4823829440638 1099.415374450577 292.9993969779741
1618 0.005 8.09 20 1089.96898596421 1073.802371383123 1073.934769522418 1100.759448196517 1100.145744638254 1100.064910088541 1099.235404241274 341.4840014337456 1099.413955976809 292.9992440320704
1619 0.005 8.095000000000001 20 1089.969370664596 1073.802378512327 1073.934776480265 1100.759302374433 1100.145735923247 1100.064372064718 1099.234857118273 341.4856135910098 1099.41598927985 292.9992864573097
1620 0.005 8.1 20 1089.968801256639 1073.8023866048 1073.934785748386 1100.759039631733 1100.145359670333 1100.06435862953 1099.235050044419 341.4872226927786 1099.414980938052 292.9996436888825
1621 0.005 8.105 20 1089.969383478903 1073.802398403234 1073.934795644323 1100.759626255852 1100.145992372688 1100.064800041455 1099.235230745375 341.4888233204892 1099.415252896544 292.9995543672746
1622 0.005 8.109999999999999 20 1089.969394497994 1073.80241286185 1073.93480990751 1100.75962419862 1100.145974242806 1100.064857729621 1099.235296439786 341.4904448958521 1099.414943696352 292.9993775528697
1623 0.005 8.115 20 1089.968928684662 1073.802417645734 1073.934816237317 1100.759023293516 1100.145421245428 1100.064188061632 1099.234829857749 341.4920492633205 1099.415703537348 292.9991666988333
1624 0.005 8.120000000000001 20 1089.969412972079 1073.802427152203 1073.934825321981 1100.759268691145 1100.145706299233 1100.064351708123 1099.234824557793 341.4936460218052 1099.41598141372 292.9994175591803
1625 0.005 8.125 20 1089.968922138019 1073.80243318666 1073.934831798844 1100.759102015199 1100.145445115562 1100.064368654182 1099.234996840085 341.4952434186541 1099.415163578327 292.9993034862483
1626 0.005 8.130000000000001 20 1089.969215994539 1073.802446315886 1073.934843962244 1100.759565434074 1100.145877249536 1100.064895881197 1099.235374006155 341.4968322547326 1099.414535373483 292.9992511678427
1627 0.005 8.135 20 1089.969210768432 1073.80245668154 1073.934854042314 1100.759577398953 1100.145899461528 1100.06492632254 1099.235359862714 341.4984083379374 1099.414326352461 292.9996456395551
1628 0.005 8.140000000000001 20 1089.969652318865 1073.802469305984 1073.934866528365 1100.759380038225 1100.145809978398 1100.06442771187 1099.23487833382 341.4999969204224 1099.416335606992 292.999531370369
1629 0.005 8.145 20 1089.968796196467 1073.802475732968 1073.934874260291 1100.759046445453 1100.145332953472 1100.064433411254 1099.235115265019 341.5015934526521 1099.414874480651 292.9993989521336
1630 0.005 8.15 20 1089.969098264564 1073.802485884748 1073.934883952112 1100.759172167319 1100.145523895179 1100.064433711739 1099.235013613327 341.5031707246114 1099.415445389034 292.9993022564151
1631 0.005 8.154999999999999 20 1089.96884467166 1073.802493887261 1073.934891583106 1100.759416516601 1100.145713066299 1100.064971864583 1099.23546174359 341.5047432608188 1099.413591966424 292.9992794505062
1632 0.005 8.16 20 1089.969225381904 1073.80250202434 1073.934899908272 1100.759190570572 1100.145559497209 1100.064324725753 1099.234919365024 341.5063081923929 1099.415604240885 292.9989408570319
1633 0.005 8.165000000000001 20 1089.969278659335 1073.802509164798 1073.934906519853 1100.75922379609 1100.145677788372 1100.064430863808 1099.234890916809 341.5078609401948 1099.415638381501 292.9992660395447
1634 0.005 8.17 20 1089.969415195711 1073.802518889708 1073.934916221394 1100.759254499403 1100.145703868684 1100.064386831767 1099.234830857512 341.509421709401 1099.415851130154 292.9996424874843
1635 0.005 8.175000000000001 20 1089.968990369634 1073.802523814546 1073.934921946103 1100.759034431158 1100.145427950577 1100.064169021978 1099.234826123484 341.5109908508368 1099.415801809927 292.9992536863217
1636 0.005 8.18 20 1089.968980883668 1073.802535031243 1073.934933056545 1100.759454443021 1100.145755534739 1100.065008203914 1099.235457500525 341.5125537644882 1099.413753175477 292.9993985014723
1637 0.005 8.185 20 1089.968819679417 1073.802539749442 1073.934938013926 1100.759045950575 1100.145359204531 1100.064405230459 1099.235056446618 341.5141043506788 1099.41485406162 292.9992641821795
1638 0.005 8.19 20 1089.969030537974 1073.802552508197 1073.934949584322 1100.759511061284 1100.145822920639 1100.065092008594 1099.235530545054 341.5156504353881 1099.413783825777 292.9994802740247
1639 0.005 8.195 20 1089.969230620823 1073.802562673526 1073.934958760965 1100.759568267565 1100.14589686758 1100.064900134217 1099.235366835793 341.5171897401529 1099.414473478591 292.9995407506665
1640 0.005 8.199999999999999 20 1089.969584628377 1073.802576197784 1073.934972200808 1100.759636264921 1100.146022736455 1100.064760933192 1099.235157222645 341.5187255008432 1099.415462139301 292.999329824252
1641 0.005 8.205 20 1089.969129226439 1073.802586082585 1073.934982727618 1100.759494876937 1100.145809567965 1100.064886475717 1099.235346706555 341.5202757264074 1099.414249025597 292.9996122443295
1642 0.005 8.210000000000001 20 1089.969517368231 1073.802596447768 1073.934993230399 1100.759283093407 1100.145724346556 1100.064362694846 1099.234806840685 341.5218115943709 1099.41599358899 292.9995417983628
1643 0.005 8.215 20 1089.96882033555 1073.802601905047 1073.934999589776 1100.75900862268 1100.145336166414 1100.064338298409 1099.235013105416 341.5233427402413 1099.414931271904 292.9994029617202
1644 0.005 8.220000000000001 20 1089.969544615368 1073.802614716226 1073.935011328689 1100.75963886305 1100.146004928482 1100.064798200978 1099.235242763051 341.5248663619147 1099.415287872564 292.9991969801977
1645 0.005 8.225 20 1089.969149595931 1073.802624526454 1073.935021457485 1100.759493466466 1100.145793914931 1100.064896241089 1099.235390003078 341.5263816691971 1099.414209183167 292.9993972199557
1646 0.005 8.23 20 1089.969566363986 1073.802637106475 1073.93503357068 1100.759535034873 1100.145927459654 1100.064640932135 1099.235071799116 341.5278927149382 1099.415605979079 292.999248602974
1647 0.005 8.234999999999999 20 1089.969211122643 1073.802647688375 1073.93504420653 1100.759519471335 1100.145831603346 1100.064869020848 1099.235328441896 341.5294216945913 1099.414383537853 292.999293297358
1648 0.005 8.24 20 1089.969612354928 1073.80265888367 1073.935055197859 1100.759387796741 1100.145803589908 1100.064434633501 1099.23487732014 341.5309387419932 1099.415983320833 292.9996329540901
1649 0.005 8.245000000000001 20 1089.969138480879 1073.802664090577 1073.935061706007 1100.759106355256 1100.145467287189 1100.064306556926 1099.234899021713 341.532441573349 1099.415425012926 292.9996179560903
1650 0.005 8.25 20 1089.969015102188 1073.802671591508 1073.935069707288 1100.759090552482 1100.145424925537 1100.064375402105 1099.235001324337 341.5339514436104 1099.415103782204 292.9994183701426
1651 0.005 8.255000000000001 20 1089.96891689155 1073.802676577757 1073.93507437931 1100.759071940008 1100.145399777654 1100.064408024672 1099.235048896246 341.5354563583853 1099.414955132176 292.9992102843044
1652 0.005 8.26 20 1089.969448230888 1073.80268960356 1073.935086029285 1100.759627483381 1100.145968434671 1100.064908363272 1099.235353014958 341.5369332178171 1099.414775553797 292.9991700855603
1653 0.005 8.265000000000001 20 1089.969125025451 1073.802698474701 1073.935095043554 1100.759455729381 1100.145754060339 1100.06487854361 1099.23536205479 341.5384319237537 1099.414021474452 292.9991412755692
1654 0.005 8.27 20 1089.969142144798 1073.8027098818 1073.93510660359 1100.759450009139 1100.145751357644 1100.064911792534 1099.2353792656 341.5399349039971 1099.413915987743 292.9992862723886
1655 0.005 8.275 20 1089.969460732386 1073.80271725072 1073.935113537122 1100.759261747133 1100.14571279904 1100.064391726996 1099.234833300451 341.5414318606041 1099.415905007133 292.9995924602349
1656 0.005 8.279999999999999 20 1089.969085951605 1073.802724392595 1073.935121585092 1100.759029354769 1100.145423526031 1100.064203935149 1099.234850165364 341.5429117010046 1099.415671337194 292.9995579777305
1657 0.005 8.285 20 1089.969753783978 1073.802733375407 1073.935129621739 1100.759439410724 1100.145837887699 1100.064452274584 1099.234949362598 341.5443897481671 1099.416282226522 292.9994132008277
1658 0.005 8.290000000000001 20 1089.969239462839 1073.802741272676 1073.935138891937 1100.759093806278 1100.145470914751 1100.064230692212 1099.234926766854 341.5458616569434 1099.415915955933 292.9991921906598
1659 0.005 8.295 20 1089.969475680743 1073.802747510175 1073.935144534605 1100.759234376294 1100.145668473004 1100.064321955549 1099.234796238797 341.5473343318644 1099.415888089045 292.9994063501586
1660 0.005 8.300000000000001 20 1089.969031997011 1073.802755216696 1073.935153033359 1100.759070279944 1100.145407027753 1100.064371218357 1099.234990077227 341.5488204146908 1099.415031313445 292.9992525069933
1661 0.005 8.305 20 1089.969476818419 1073.802762707101 1073.935159354337 1100.75935937258 1100.145733952299 1100.064410745798 1099.234933018693 341.5502908895349 1099.415783686251 292.9992787593468
1662 0.005 8.31 20 1089.96956511745 1073.802771896854 1073.935169013424 1100.759377147405 1100.145745973301 1100.064405228485 1099.234926895099 341.5517543877168 1099.415836084009 292.9996660293409
1663 0.005 8.315 20 1089.968887176719 1073.802776586599 1073.935174533767 1100.759031970426 1100.145337345341 1100.064385646848 1099.235065796991 341.5532151576859 1099.414856513965 292.9995224764482
1664 0.005 8.32 20 1089.969211509399 1073.802787720669 1073.935184683554 1100.759463448676 1100.145753151531 1100.064902163439 1099.23540948383 341.5546602822483 1099.414063302687 292.9993706894505
1665 0.005 8.324999999999999 20 1089.9696002645 1073.802798554583 1073.935194183625 1100.759627294368 1100.145998923405 1100.064763438533 1099.235186053023 341.5561119061194 1099.41537791373 292.999215736655
1666 0.005 8.33 20 1089.969057492819 1073.802805081843 1073.935202456673 1100.759062491973 1100.145413274313 1100.064361637285 1099.234968400553 341.5575741264888 1099.415053204997 292.9992823865884
1667 0.005 8.335000000000001 20 1089.968930733638 1073.802809018265 1073.935206711585 1100.759038480306 1100.145367074879 1100.064403215388 1099.23502623085 341.559028586203 1099.414875438221 292.9990855445687
1668 0.005 8.34 20 1089.969279358889 1073.802820460942 1073.935216887231 1100.759493986899 1100.145811450195 1100.064894470192 1099.235351923034 341.5604669514873 1099.414248643881 292.9992861441244
1669 0.005 8.345000000000001 20 1089.969649233063 1073.802827415555 1073.935223176789 1100.759310534675 1100.145729382899 1100.064333936482 1099.234836529145 341.5619109858891 1099.416128900442 292.9996363480898
1670 0.005 8.35 20 1089.969668722232 1073.80283757666 1073.935233859898 1100.75936223264 1100.145813127053 1100.064480575866 1099.234950809234 341.5633432197303 1099.416070271757 292.9995738193127
1671 0.005 8.355 20 1089.96923349241 1073.802842838571 1073.935240238781 1100.759119278168 1100.145506088902 1100.064292267453 1099.234926355467 341.5647674169728 1099.415882267875 292.9993867587505
1672 0.005 8.359999999999999 20 1089.969472973377 1073.802851508972 1073.935248562812 1100.759222459877 1100.14569106186 1100.06442728549 1099.234851111625 341.5662013048557 1099.415699184454 292.9991794604451
1673 0.005 8.365 20 1089.969532989628 1073.802860556761 1073.935256693181 1100.759510466671 1100.145892153533 1100.064633241181 1099.235059044503 341.567641651505 1099.415327714021 292.9993875183629
1674 0.005 8.370000000000001 20 1089.969129891957 1073.802867698907 1073.935264983559 1100.75908036238 1100.145425316824 1100.064363766878 1099.234975005064 341.5690734193322 1099.415088897418 292.9992116557292
1675 0.005 8.375 20 1089.968941351759 1073.80287141717 1073.935269133211 1100.759030557511 1100.145343951311 1100.06440277463 1099.235064084364 341.5704935160363 1099.414865091224 292.9992561574752
1676 0.005 8.380000000000001 20 1089.969196232468 1073.802881137223 1073.935277949269 1100.759445506483 1100.145733642641 1100.064864557674 1099.235389883121 341.5719043406384 1099.414046566791 292.9996068622254
1677 0.005 8.385 20 1089.96966490419 1073.80289353655 1073.935288757201 1100.759742200654 1100.146086502657 1100.064961149731 1099.235401883929 341.5733110345437 1099.41509003679 292.999525258392
1678 0.005 8.390000000000001 20 1089.969060311153 1073.802902105096 1073.935298580969 1100.759055405969 1100.145356442689 1100.064419584197 1099.235096228608 341.5747205350832 1099.41499891859 292.9995254361626
1679 0.005 8.395 20 1089.969661566158 1073.802910998367 1073.9353065652 1100.759512244355 1100.145862219363 1100.064597109701 1099.235107206988 341.576145673648 1099.41569131813 292.9992115889229
1680 0.005 8.4 20 1089.969229763734 1073.802918328784 1073.935315037173 1100.759113020848 1100.145464903151 1100.064326530277 1099.234930008529 341.5775561163125 1099.4152737752 292.9992288713435
1681 0.005 8.404999999999999 20 1089.968916147093 1073.802922337364 1073.935319364285 1100.759018888284 1100.14532440005 1100.064401250865 1099.235050760582 341.5789532331706 1099.414752647745 292.9991363088105
1682 0.005 8.41 20 1089.969650553659 1073.802933362024 1073.935328994727 1100.759488902017 1100.14584696461 1100.064566657359 1099.235085783803 341.580348503578 1099.415649798765 292.9992531717121
1683 0.005 8.415000000000001 20 1089.969616721761 1073.802939431244 1073.935335198423 1100.759315892387 1100.145748269907 1100.064369763818 1099.234857610358 341.581739975962 1099.416005391062 292.9995926735156
1684 0.005 8.42 20 1089.969410764038 1073.802946820429 1073.93534370039 1100.759166057271 1100.145545012684 1100.064304936848 1099.234866017482 341.5831292790039 1099.415611056831 292.9995454551944
1685 0.005 8.425000000000001 20 1089.96956436832 1073.802953255104 1073.93534956813 1100.759261305331 1100.145705646217 1100.064362572667 1099.2348211163 341.5845299655728 1099.415885388419 292.999417712246
1686 0.005 8.43 20 1089.969309197724 1073.802960490787 1073.935357358297 1100.759120007909 1100.145495374764 1100.06429389244 1099.234874858261 341.5859231920245 1099.415460662545 292.9991996899435
1687 0.005 8.435 20 1089.969563579638 1073.802966626174 1073.935362830942 1100.75926366473 1100.145710066653 1100.064385152438 1099.23483859184 341.5873107177527 1099.415890855572 292.9993400490281
1688 0.005 8.44 20 1089.968944126283 1073.802972109899 1073.935369845142 1100.759024922588 1100.145310857423 1100.064421657893 1099.235123266124 341.5886937926193 1099.414652231935 292.9992971062204
1689 0.005 8.445 20 1089.969070480682 1073.802976226045 1073.935373489522 1100.759076195739 1100.145391126074 1100.064422234439 1099.235068627099 341.5900632712894 1099.414974544793 292.9992865957154
1690 0.005 8.449999999999999 20 1089.969286063669 1073.802986852885 1073.935382910659 1100.759443959272 1100.14574055971 1100.06486621503 1099.235366508904 341.5914266294263 1099.414085046211 292.9996395953468
1691 0.005 8.455 20 1089.969478786804 1073.802996724654 1073.935391629793 1100.759593610345 1100.145937871883 1100.064884085865 1099.235299051647 341.5928080517284 1099.414636020979 292.9992612489683
1692 0.005 8.460000000000001 20 1089.969677764734 1073.80300894241 1073.935403997436 1100.759624705573 1100.14599391961 1100.06479180223 1099.235212509876 341.5941923466729 1099.415173772859 292.9994044854717
1693 0.005 8.465 20 1089.969597564714 1073.803019141342 1073.935414191194 1100.759625298384 1100.145984531646 1100.064824837504 1099.235264901784 341.5955588087699 1099.415084175971 292.9992388082052
1694 0.005 8.470000000000001 20 1089.969709599105 1073.8030316311 1073.935426888704 1100.759571790011 1100.145921954851 1100.064697189863 1099.235174570498 341.5969183603409 1099.415433369396 292.9993226814503
1695 0.005 8.475 20 1089.969238986831 1073.803041028995 1073.935436456035 1100.759466427726 1100.145759214773 1100.064937836843 1099.235435914745 341.5982761349521 1099.413945131136 292.9994992109682
1696 0.005 8.48 20 1089.969603837957 1073.803049104481 1073.935444815068 1100.759251120115 1100.145705180704 1100.064421701154 1099.234874340438 341.5996216408835 1099.415737909319 292.9993183053708
1697 0.005 8.484999999999999 20 1089.969548899751 1073.803060342151 1073.935455627497 1100.759612028432 1100.145917944761 1100.064950218438 1099.235402500572 341.6009828057378 1099.414703139288 292.9996509543972
1698 0.005 8.49 20 1089.969562935742 1073.803068416109 1073.935464047987 1100.75923491281 1100.145676942115 1100.064355972225 1099.234808099357 341.6023478326201 1099.415693077524 292.9995699583095
1699 0.005 8.495000000000001 20 1089.969283572094 1073.803073584131 1073.935469651982 1100.759114948643 1100.145465304593 1100.064329718503 1099.234923900072 341.6036918171994 1099.415342182195 292.9993903289249
1700 0.005 8.5 20 1089.969537300556 1073.803081803326 1073.935477609413 1100.759191376821 1100.14557295594 1100.064307759215 1099.234889994743 341.6050383632003 1099.415805852478 292.9991908331794
1701 0.005 8.505000000000001 20 1089.969702414114 1073.803092152653 1073.935487284034 1100.75968674199 1100.146015460232 1100.064896898359 1099.235385630857 341.6063812033043 1099.415007757294 292.9994263554769
1702 0.005 8.51 20 1089.968957474323 1073.803098103334 1073.935494958358 1100.759000107513 1100.145294923921 1100.06440034447 1099.235086587648 341.6077018585231 1099.414600493296 292.999243016414
1703 0.005 8.515000000000001 20 1089.969278646684 1073.80310245802 1073.935498496838 1100.759110905474 1100.145470555585 1100.064316255188 1099.234908262305 341.6090323165371 1099.415366225209 292.9992809776555
1704 0.005 8.52 20 1089.969040250822 1073.80310844665 1073.935504876025 1100.759013731043 1100.145312476155 1100.064398384086 1099.235058530913 341.610387350519 1099.414738197346 292.9996540179807
1705 0.005 8.525 20 1089.969586539793 1073.803112991973 1073.93550841557 1100.759208802449 1100.145598759004 1100.064231392071 1099.234784525155 341.6117120411377 1099.415993451605 292.9995360480925
1706 0.005 8.529999999999999 20 1089.969692986699 1073.803120723294 1073.935516326407 1100.759299972534 1100.145671969279 1100.064300394578 1099.234854393783 341.6130400510694 1099.41593567548 292.999484718097
1707 0.005 8.535 20 1089.969242238351 1073.8031247895 1073.935521102823 1100.759058459947 1100.145438861816 1100.064231811796 1099.234890881018 341.6143602999251 1099.415686837998 292.9992058090398
1708 0.005 8.540000000000001 20 1089.969609993428 1073.803132584396 1073.935528328204 1100.759257018861 1100.145708981883 1100.06443113585 1099.234901900356 341.6156709988342 1099.415728649279 292.999174427983
1709 0.005 8.545 20 1089.969451577457 1073.803140929433 1073.935536373665 1100.759549921182 1100.145867698419 1100.06489803262 1099.235349776369 341.6169844974365 1099.41439037789 292.9990871450645
1710 0.005 8.550000000000001 20 1089.969772123597 1073.803149343694 1073.935544932566 1100.759299658558 1100.145733150251 1100.064360826843 1099.234813010901 341.6183070957012 1099.41599919659 292.999249587163
1711 0.005 8.555 20 1089.969334363194 1073.803154041897 1073.935550193985 1100.759112665672 1100.145460929792 1100.064318248147 1099.234920937048 341.6196186114106 1099.415385288252 292.9996060430491
1712 0.005 8.56 20 1089.969344297077 1073.803162435616 1073.935558590477 1100.759134933074 1100.145476996851 1100.064412261403 1099.235025987964 341.6209287661596 1099.415349869018 292.9995459817886
1713 0.005 8.565 20 1089.969267768422 1073.803167419901 1073.935563284144 1100.759126221736 1100.145476043302 1100.064399117836 1099.235064915065 341.6222407440671 1099.415461663774 292.999420927145
1714 0.005 8.57 20 1089.96915919371 1073.803173515893 1073.935570012942 1100.759060456502 1100.145362008602 1100.064443108341 1099.235144121721 341.6235223960091 1099.414959573543 292.9991949107332
1715 0.005 8.575000000000001 20 1089.969742495307 1073.803179681203 1073.935574773668 1100.759289778458 1100.145657460594 1100.064275377527 1099.234865944919 341.6248126377255 1099.416135980382 292.9994125765559
1716 0.005 8.58 20 1089.969598940883 1073.803192244532 1073.935586901206 1100.759601586565 1100.145913003389 1100.064930682276 1099.235392602113 341.6261221393372 1099.414615089943 292.9991851555651
1717 0.005 8.585000000000001 20 1089.969940746558 1073.803204597769 1073.935598280015 1100.759699395679 1100.146092908642 1100.064816210624 1099.235189674126 341.6274232906817 1099.415752799509 292.9992792404259
1718 0.005 8.59 20 1089.96915337893 1073.80321375111 1073.935609074986 1100.759405898752 1100.145702755917 1100.064965452681 1099.23543232977 341.6287118330472 1099.413528288274 292.9995965139925
1719 0.005 8.595000000000001 20 1089.969406098377 1073.803217870623 1073.935613328063 1100.759148055369 1100.145515105974 1100.064307533538 1099.234897683561 341.6300009067893 1099.415444321773 292.9995134992108
1720 0.005 8.6 20 1089.969556232262 1073.803229881697 1073.935624501916 1100.759584899105 1100.145890338145 1100.064935420785 1099.235411668315 341.6312870236146 1099.414265977625 292.9995082199488
1721 0.005 8.605 20 1089.969642592696 1073.803236200691 1073.935630630122 1100.759260207114 1100.145712146933 1100.064446074431 1099.234899717052 341.632550142847 1099.415717846382 292.9992128785618
1722 0.005 8.609999999999999 20 1089.969754285303 1073.803244354136 1073.935639243542 1100.759274399554 1100.145708685931 1100.064334822869 1099.234808793371 341.6338296589649 1099.415974808084 292.9992706992733
1723 0.005 8.615 20 1089.969684340061 1073.803250286688 1073.935645505431 1100.759258508566 1100.145645601453 1100.06430123775 1099.234841944158 341.6351186852677 1099.416058099902 292.9991192272298
1724 0.005 8.620000000000001 20 1089.969495444859 1073.803256881687 1073.935652742175 1100.759127058321 1100.145514880134 1100.064257774377 1099.234833293668 341.6363971399277 1099.415552217805 292.9992905232425
1725 0.005 8.625 20 1089.969258321715 1073.803264996249 1073.935660190477 1100.759452778384 1100.145744009244 1100.064977794951 1099.23545692072 341.6376624106053 1099.413751475287 292.9995993865989
1726 0.005 8.630000000000001 20 1089.969929687443 1073.803275051777 1073.935669520356 1100.759373431871 1100.145748602531 1100.064342398652 1099.234921474449 341.6389245003706 1099.416306738065 292.9995334157287
1727 0.005 8.635 20 1089.969886706958 1073.803282163674 1073.93567677827 1100.759381906407 1100.145802483045 1100.064405712026 1099.234894283674 341.6401846421689 1099.416227673174 292.9994071258991
1728 0.005 8.640000000000001 20 1089.969892286675 1073.803294706947 1073.935689427186 1100.75962231138 1100.145970453313 1100.064722775033 1099.23519440359 341.6414449568772 1099.415619000517 292.9991895451599
1729 0.005 8.645 20 1089.969831031674 1073.803306626217 1073.935700876345 1100.759724613441 1100.146069537949 1100.064944774677 1099.235381920954 341.6427144209664 1099.41513786924 292.9994216176697
1730 0.005 8.65 20 1089.969366419471 1073.803312206291 1073.935707973771 1100.759021074554 1100.14540689915 1100.064130480415 1099.234805408074 341.6439712285165 1099.415785583169 292.9992582018263
1731 0.005 8.654999999999999 20 1089.969398638199 1073.803317041731 1073.935712873785 1100.759130248333 1100.145485528908 1100.064379542778 1099.235034136921 341.6452123619166 1099.415589582316 292.9992913259826
1732 0.005 8.66 20 1089.969701506327 1073.803329629266 1073.935724299343 1100.759644916202 1100.145968271727 1100.065007864103 1099.235440726496 341.6464710419361 1099.414671581714 292.9996619237049
1733 0.005 8.665000000000001 20 1089.969640356817 1073.803334432249 1073.935729096423 1100.759259148126 1100.145696216959 1100.064388613652 1099.234848731026 341.6477013509871 1099.415679142453 292.9995076456312
1734 0.005 8.67 20 1089.969343976298 1073.803340118363 1073.935735783623 1100.759032184808 1100.145411706718 1100.064225466501 1099.234890128497 341.6489392752329 1099.415544018003 292.9992266405172
1735 0.005 8.675000000000001 20 1089.96957177271 1073.803348501054 1073.935743033461 1100.759564276007 1100.145893644496 1100.06489313111 1099.235321318833 341.650192386032 1099.414488894708 292.9991934247354
1736 0.005 8.68 20 1089.969570281356 1073.803358920982 1073.935753558872 1100.759532050615 1100.145840885899 1100.064905662076 1099.235373890942 341.6514374845247 1099.414163585727 292.9992545672069
1737 0.005 8.685 20 1089.969789497072 1073.803364879912 1073.935759160551 1100.759287896314 1100.145723060436 1100.06434446676 1099.234800987603 341.6526670550681 1099.416039803124 292.9991310423314
1738 0.005 8.69 20 1089.969616698786 1073.803371992095 1073.935766878583 1100.759190111362 1100.145573376238 1100.064283066028 1099.234865949969 341.6539025326949 1099.415714131267 292.9992874455295
1739 0.005 8.695 20 1089.969391338132 1073.803376045703 1073.935771269964 1100.759129849498 1100.145469317162 1100.06435227158 1099.234978188789 341.6551262940777 1099.415295997109 292.9995978971788
1740 0.005 8.700000000000001 20 1089.969414293399 1073.803385062301 1073.935780145182 1100.75943661152 1100.145730049405 1100.064864838853 1099.235359479294 341.6563432881736 1099.414047140348 292.9995526049729
1741 0.005 8.705 20 1089.969553103705 1073.803393268099 1073.935787499587 1100.759538971138 1100.145862114734 1100.064902804191 1099.235344253215 341.6575785888799 1099.414350567874 292.999415916904
1742 0.005 8.710000000000001 20 1089.969708785244 1073.80340111605 1073.935795406284 1100.759233068298 1100.145693687608 1100.064417992553 1099.234853150567 341.6588099244483 1099.415715445168 292.9991981761817
1743 0.005 8.715 20 1089.969585527374 1073.803409954728 1073.935803731975 1100.759565980205 1100.145895959041 1100.064887322204 1099.235321611931 341.6600276638331 1099.414496476486 292.9994028903112
1744 0.005 8.720000000000001 20 1089.969948830116 1073.803421288402 1073.935815099555 1100.759634207907 1100.146013488441 1100.064760929924 1099.235167236741 341.6612435783197 1099.415421087801 292.999230876671
1745 0.005 8.725 20 1089.969562338552 1073.803429852327 1073.93582392758 1100.759550140678 1100.145872027447 1100.064897970152 1099.235373374944 341.6624484956368 1099.414427491221 292.9992683518449
1746 0.005 8.73 20 1089.969954088312 1073.803441545984 1073.935835360774 1100.759631425997 1100.14601039248 1100.064751454355 1099.235164424636 341.6636548430151 1099.415403635282 292.9996495815754
1747 0.005 8.734999999999999 20 1089.969447013126 1073.803450372282 1073.935844281954 1100.75945520576 1100.145758293346 1100.064880034353 1099.235358691838 341.6648547868007 1099.414089114413 292.9995471062577
1748 0.005 8.74 20 1089.969764980668 1073.803461871958 1073.935855661397 1100.759628543406 1100.145963889632 1100.06489789897 1099.235344766173 341.6660738238758 1099.414710931828 292.9993814325359
1749 0.005 8.745000000000001 20 1089.969501238727 1073.803469728314 1073.935863799329 1100.759490643662 1100.145804347383 1100.064881638861 1099.235327544735 341.6672819339386 1099.414220775437 292.9991689945071
1750 0.005 8.75 20 1089.969901079213 1073.803478183786 1073.935872118256 1100.759333867089 1100.145750108347 1100.064373956976 1099.234853728901 341.6684829579269 1099.415974555387 292.9991622285144
1751 0.005 8.755000000000001 20 1089.969542881216 1073.803482525792 1073.935877206164 1100.759104638862 1100.145482232157 1100.06421198207 1099.234897575246 341.6696799650369 1099.416026492488 292.9990901304015
1752 0.005 8.76 20 1089.969969537831 1073.80349618566 1073.935889617274 1100.759694244947 1100.146019303377 1100.06486183689 1099.235346691687 341.670857557434 1099.415313230244 292.9992720712692
1753 0.005 8.765000000000001 20 1089.969768309716 1073.803502675801 1073.935896667876 1100.759449103983 1100.145805268655 1100.064547788299 1099.235046494524 341.672053259698 1099.415460214271 292.9996172949313
1754 0.005 8.77 20 1089.969529688982 1073.803509162997 1073.935904193443 1100.759126738763 1100.145490896783 1100.064311455306 1099.234893864361 341.6732549025543 1099.4154117374 292.9995646097088
1755 0.005 8.775 20 1089.96949620664 1073.803516839888 1073.935911011866 1100.759485695538 1100.145794699539 1100.064875609474 1099.235336739003 341.6744480162713 1099.414184236531 292.9994095295675
1756 0.005 8.779999999999999 20 1089.969927110405 1073.803525139287 1073.935918929561 1100.759346179233 1100.145767576713 1100.064399618861 1099.234862677437 341.6756255022633 1099.415938120859 292.9991928181182
1757 0.005 8.785 20 1089.969386943043 1073.803528465853 1073.935923336021 1100.759102703266 1100.14543918883 1100.064379410732 1099.235016497599 341.6768091546149 1099.415169206783 292.9994083530672
1758 0.005 8.790000000000001 20 1089.969319729964 1073.803532834427 1073.935928340092 1100.759033576369 1100.145390118633 1100.064317845259 1099.234993017425 341.6779798674185 1099.415154058519 292.9992802614977
1759 0.005 8.795 20 1089.969606003981 1073.803536818557 1073.935931474113 1100.759167544111 1100.145548546635 1100.064313479579 1099.23489455745 341.6791406738266 1099.415651658994 292.9992447802975
1760 0.005 8.800000000000001 20 1089.969872651119 1073.803543913579 1073.935937989725 1100.75926813283 1100.145710571062 1100.064349482441 1099.234806360223 341.680326392395 1099.415977716495 292.999626625347
1761 0.005 8.805 20 1089.969262917941 1073.803546018747 1073.935941269767 1100.75901565094 1100.14535460992 1100.064320472431 1099.234977785983 341.681506210612 1099.415093783557 292.999588518032
1762 0.005 8.81 20 1089.969460290454 1073.803554570426 1073.935949260157 1100.759427142998 1100.145721415619 1100.064898179265 1099.235390759184 341.6826719078171 1099.41391675282 292.9993855235235
1763 0.005 8.815 20 1089.969871293504 1073.803559359311 1073.935953197426 1100.759298880641 1100.145735275108 1100.064391055757 1099.234873458631 341.6838389933587 1099.415975486626 292.9991730516596
1764 0.005 8.82 20 1089.969553410319 1073.80356575999 1073.935960289255 1100.759138080076 1100.145487809242 1100.064332645311 1099.234955716192 341.6849920482986 1099.415430827788 292.9993729556712
1765 0.005 8.825000000000001 20 1089.969348113547 1073.80356777068 1073.935962561937 1100.759037674487 1100.145419585696 1100.064253638305 1099.234897393025 341.6861439955942 1099.415458756171 292.9992119449211
1766 0.005 8.83 20 1089.969245005321 1073.80357163216 1073.935967163407 1100.759007981816 1100.145311150652 1100.06438001347 1099.235053249869 341.6873093790436 1099.414741340872 292.9992368534679
1767 0.005 8.835000000000001 20 1089.969852190845 1073.803579834341 1073.93597333166 1100.759574382975 1100.145920856641 1100.064730314007 1099.235184203399 341.6884696311624 1099.415256358989 292.9995998629996
1768 0.005 8.84 20 1089.969629993237 1073.803590951698 1073.935984410521 1100.75949268499 1100.145787722351 1100.064934651068 1099.235427981199 341.6896264318481 1099.414211058402 292.9995183481009
1769 0.005 8.845000000000001 20 1089.970036833579 1073.803599949877 1073.935992602876 1100.759572933728 1100.145961005704 1100.064657879537 1099.235109970318 341.6907796017053 1099.415868471812 292.9993871407991
1770 0.005 8.85 20 1089.96992599025 1073.80360869707 1073.936002200262 1100.759469010618 1100.145862356444 1100.064564641643 1099.235033257721 341.6919247994651 1099.415570396671 292.9992050061687
1771 0.005 8.855 20 1089.969996815672 1073.803615961086 1073.936009570628 1100.759481995819 1100.145874695012 1100.06454946388 1099.234989585753 341.6930554659742 1099.415799941803 292.9992748334383
1772 0.005 8.859999999999999 20 1089.969920619634 1073.803627991527 1073.936021526698 1100.759637362031 1100.145999837393 1100.064835107517 1099.235242113387 341.6941950201004 1099.415042620596 292.9991681303136
1773 0.005 8.865 20 1089.969875432173 1073.803637226606 1073.936030504755 1100.759599581062 1100.145941425063 1100.064763095301 1099.235217696649 341.6953485590516 1099.415187967082 292.999277246798
1774 0.005 8.870000000000001 20 1089.969858283449 1073.803648518232 1073.936042106636 1100.759623470655 1100.145971729304 1100.064888447982 1099.235329861011 341.6964949965898 1099.414869309801 292.9996392226267
1775 0.005 8.875 20 1089.969813568784 1073.803654489177 1073.936048378884 1100.759440945926 1100.145795560983 1100.064528481112 1099.235024556332 341.69762448372 1099.415482745451 292.9996033916713
1776 0.005 8.880000000000001 20 1089.969920541162 1073.803666192617 1073.936059806094 1100.759660309042 1100.146001946337 1100.064887701735 1099.235329769205 341.6987510007233 1099.414869403877 292.9994089341018
1777 0.005 8.885 20 1089.969402407142 1073.80366934006 1073.93606385148 1100.759048180736 1100.145420027602 1100.064282715519 1099.234939115611 341.6998743074045 1099.415369003794 292.9991924793523
1778 0.005 8.890000000000001 20 1089.969934968519 1073.803677651585 1073.936071343476 1100.759415869872 1100.14578726488 1100.06448449852 1099.23499259609 341.7010014481781 1099.415710519888 292.9993724732432
1779 0.005 8.895 20 1089.969972983499 1073.803682675632 1073.936076544972 1100.759312924572 1100.145744908443 1100.064376646336 1099.23484559804 341.702138788751 1099.416125243278 292.9992388239714
1780 0.005 8.9 20 1089.969427344753 1073.803687718148 1073.936082836022 1100.759052202046 1100.14539925506 1100.064316307946 1099.235004256397 341.7032583343013 1099.415297895609 292.9992465742315
1781 0.005 8.904999999999999 20 1089.969960523373 1073.803692739105 1073.936086735595 1100.759270946815 1100.145646949729 1100.064265517027 1099.234843541113 341.7043845805946 1099.416214172802 292.9995813314679
1782 0.005 8.91 20 1089.969492368853 1073.803701486427 1073.936095471903 1100.759418827312 1100.145705491307 1100.064873809597 1099.235384964252 341.7054997225316 1099.413828678873 292.9995115249108
1783 0.005 8.915000000000001 20 1089.969998219119 1073.803705434226 1073.936099101927 1100.759311290774 1100.145730977772 1100.06433850348 1099.234835594085 341.706598985603 1099.416088538842 292.9993877078466
1784 0.005 8.92 20 1089.969998978391 1073.803716104607 1073.936109624568 1100.759623196207 1100.145997345075 1100.064770137683 1099.235180998336 341.7077082402421 1099.415306832522 292.9992368257722
1785 0.005 8.925000000000001 20 1089.969879036629 1073.803721535929 1073.936115279018 1100.759346359655 1100.14571952463 1100.064382598805 1099.234917690181 341.70882946175 1099.415819936561 292.9992580907761
1786 0.005 8.93 20 1089.969415745911 1073.803726220396 1073.936121162625 1100.759026241752 1100.145388795546 1100.064296497477 1099.234935921664 341.7099396032733 1099.415250111984 292.9991344493836
1787 0.005 8.935 20 1089.969430970004 1073.803732499304 1073.936126570305 1100.759469693803 1100.145783145756 1100.065054915702 1099.235492003916 341.7110442808133 1099.413688475674 292.9992850512698
1788 0.005 8.94 20 1089.969848618299 1073.80374198144 1073.936135425046 1100.75958742291 1100.145905107283 1100.064866419749 1099.235354261618 341.7121474198854 1099.414698942618 292.9995955026427
1789 0.005 8.945 20 1089.969987295861 1073.803750731007 1073.936143363508 1100.759637134092 1100.14600755865 1100.064781353551 1099.23520634451 341.7132406194094 1099.415307747622 292.9995468469202
1790 0.005 8.950000000000001 20 1089.969948511232 1073.803757635256 1073.936150935378 1100.759254020927 1100.145632541951 1100.064244024646 1099.234818951697 341.7143340114922 1099.41609833741 292.9994019155461
1791 0.005 8.955 20 1089.969966932953 1073.803762398157 1073.936155783 1100.759303199173 1100.145729335906 1100.064351031836 1099.234824043325 341.7154356174448 1099.415959446219 292.9991889515539
1792 0.005 8.960000000000001 20 1089.969955355526 1073.803768546737 1073.936162704212 1100.759234608529 1100.145606096682 1100.064227643201 1099.23480902711 341.7165372598532 1099.416057231517 292.9994002293485
1793 0.005 8.965 20 1089.969914582737 1073.803777064783 1073.93617069178 1100.759626906234 1100.145952020125 1100.064854064611 1099.235328081508 341.7176317410793 1099.414927032968 292.9992030623401
1794 0.005 8.970000000000001 20 1089.969510093641 1073.803782416694 1073.936177017454 1100.759092971986 1100.145435345378 1100.064338520529 1099.234967623282 341.7187160978619 1099.415088769702 292.9992445141048
1795 0.005 8.975 20 1089.969640707018 1073.803789054097 1073.936182563323 1100.759506634695 1100.145813788229 1100.064894762691 1099.235377844581 341.7198000022603 1099.414261977878 292.9995864924531
1796 0.005 8.98 20 1089.970037592456 1073.803795149966 1073.936188765256 1100.759299338152 1100.145726462064 1100.064337768333 1099.234829510153 341.7208659673477 1099.416048551512 292.9995320649027
1797 0.005 8.984999999999999 20 1089.969899769067 1073.803803475721 1073.936196641443 1100.75963860453 1100.14598521526 1100.064886105676 1099.235312758927 341.7219439284316 1099.414797691702 292.9993991382179
1798 0.005 8.99 20 1089.96989829267 1073.803809898631 1073.936203659071 1100.759216074486 1100.145605448581 1100.064276786549 1099.234821120123 341.7230272953218 1099.415880708411 292.9992193731506
1799 0.005 8.995000000000001 20 1089.969440024141 1073.803812665369 1073.93620688119 1100.759063320857 1100.145408455754 1100.064361333254 1099.23497637252 341.7241052514531 1099.415058331044 292.9993968849391
1800 0.005 9 20 1089.969518047505 1073.803816584724 1073.936211085949 1100.759083619324 1100.145434236661 1100.064369032383 1099.234973172476 341.7251822875431 1099.415176335801 292.9991964594765
1801 0.005 9.005000000000001 20 1089.969952258859 1073.803820743742 1073.936214484495 1100.759373301996 1100.145739889312 1100.064412282881 1099.234972391728 341.7262443722715 1099.415801986639 292.9992583885204
1802 0.005 9.01 20 1089.969649510843 1073.803826110713 1073.936220265619 1100.759132042755 1100.145478132538 1100.064337416854 1099.234947548981 341.7273005956004 1099.415374030337 292.9995982501069
1803 0.005 9.015000000000001 20 1089.969527291402 1073.803828260129 1073.936222378167 1100.759091717988 1100.145445138492 1100.064354171767 1099.234956312115 341.7283638477095 1099.415193244083 292.9995399559078
1804 0.005 9.02 20 1089.970062393611 1073.803838827602 1073.936231565364 1100.759627381304 1100.145994385049 1100.06479075136 1099.235232189836 341.7294449957053 1099.415334757434 292.9993449166544
1805 0.005 9.025 20 1089.970002678679 1073.803847327007 1073.936240035381 1100.759671568225 1100.146023373742 1100.064907024229 1099.235353620552 341.7305041674219 1099.415094793923 292.9992804286189
1806 0.005 9.029999999999999 20 1089.969505002738 1073.803853792493 1073.936247879474 1100.759102277917 1100.145410496501 1100.064454824677 1099.235118941165 341.7315612272446 1099.415113039295 292.999207531843
1807 0.005 9.035 20 1089.969650052431 1073.803860216763 1073.93625321066 1100.759491298923 1100.145797858866 1100.064851073349 1099.235345231435 341.7326148205555 1099.414258884018 292.9990493663045
1808 0.005 9.040000000000001 20 1089.970154018262 1073.803868738785 1073.936261144628 1100.759431462822 1100.145830175888 1100.064481665024 1099.234944210828 341.7336595850665 1099.415921116641 292.999253284955
1809 0.005 9.045 20 1089.969487152049 1073.803870259738 1073.936264160178 1100.759040933295 1100.145417874768 1100.064259054381 1099.234917351708 341.7346989981768 1099.415425717251 292.9996275574331
1810 0.005 9.050000000000001 20 1089.969571611666 1073.803874034169 1073.93626830109 1100.759033166602 1100.145427097959 1100.064223219683 1099.234853076813 341.7357575247245 1099.415642714237 292.9995635112859
1811 0.005 9.055 20 1089.970127247994 1073.803879740329 1073.936272719818 1100.759348875757 1100.145787801972 1100.064438096599 1099.234901086581 341.7368121993925 1099.416199602757 292.9994027514101
1812 0.005 9.06 20 1089.96988658064 1073.803886662723 1073.936279863397 1100.759207062296 1100.145584786055 1100.064329685467 1099.234911177707 341.7378639625929 1099.415846887483 292.9991932871976
1813 0.005 9.065 20 1089.970028686708 1073.803889813956 1073.936283025461 1100.759283166916 1100.145705005904 1100.064318685897 1099.234815826967 341.738900236624 1099.415975690218 292.9994118915225
1814 0.005 9.07 20 1089.969940998993 1073.80389560457 1073.93628944379 1100.759253998856 1100.145699669469 1100.064417400257 1099.234893632206 341.7399382324454 1099.415726635609 292.999236075792
1815 0.005 9.075000000000001 20 1089.969583906729 1073.803901392832 1073.936295027626 1100.759454665503 1100.145747352761 1100.064889756637 1099.23537952235 341.7409643689483 1099.41397313355 292.9992422792006
1816 0.005 9.08 20 1089.970114538734 1073.803910342689 1073.936303221747 1100.759475687687 1100.14587669267 1100.064564766303 1099.234993454367 341.742003960752 1099.415711520053 292.9995765454061
1817 0.005 9.085000000000001 20 1089.969888439309 1073.803914240869 1073.936307251349 1100.75923568701 1100.145695044405 1100.064418831729 1099.234856133619 341.7430413784614 1099.415725690678 292.9994857167958
1818 0.005 9.09 20 1089.970036448806 1073.803924433136 1073.936317448954 1100.759654955441 1100.145998845599 1100.064884616628 1099.235308982995 341.7440815604398 1099.414884795423 292.9992752950014
1819 0.005 9.095000000000001 20 1089.969332755508 1073.803926469758 1073.936320676897 1100.759030905929 1100.145323193907 1100.064423345294 1099.235098460696 341.7451078124133 1099.414714850719 292.9992159414366
1820 0.005 9.1 20 1089.969620146023 1073.803930985059 1073.936324837588 1100.759121040726 1100.145467222032 1100.064379427349 1099.234989414519 341.7461311354033 1099.415235254904 292.999230080723
1821 0.005 9.105 20 1089.969865178868 1073.803938314414 1073.936330688303 1100.759593303822 1100.145933845242 1100.064885661527 1099.235340043928 341.7471437772721 1099.414670307725 292.999130081598
1822 0.005 9.109999999999999 20 1089.969978598401 1073.803948366137 1073.936340670004 1100.759626500102 1100.145971727087 1100.064894857688 1099.235312071357 341.7481599598111 1099.414787032656 292.9992857406727
1823 0.005 9.115 20 1089.969575600851 1073.803954084582 1073.936346887146 1100.759441130658 1100.145738140292 1100.064932003919 1099.235399606531 341.7491959999324 1099.413853979824 292.9995864399845
1824 0.005 9.120000000000001 20 1089.969646583301 1073.803963317397 1073.936355763765 1100.759473351132 1100.145775627977 1100.064959069052 1099.235407723921 341.7502223175625 1099.413787577631 292.9995123764015
1825 0.005 9.125 20 1089.969729546154 1073.803970395663 1073.936362079051 1100.759521694486 1100.14582916472 1100.064908401356 1099.235374890348 341.7512313499167 1099.414078274443 292.9994133423708
1826 0.005 9.130000000000001 20 1089.970146674495 1073.80397829862 1073.936370123648 1100.759436970569 1100.145837727612 1100.064490589136 1099.234966704886 341.7522443001651 1099.415890991995 292.9991854035292
1827 0.005 9.135 20 1089.969481725434 1073.803980264822 1073.936373574949 1100.759060849967 1100.145394278752 1100.064347611399 1099.235036017673 341.7532490735161 1099.41514560648 292.9993940468888
1828 0.005 9.140000000000001 20 1089.970073204144 1073.803989883167 1073.936382090338 1100.759548647869 1100.145901207675 1100.06468403365 1099.235150981332 341.7542549374788 1099.415402384405 292.9992014290693
1829 0.005 9.145 20 1089.969859912778 1073.803997804136 1073.936389617068 1100.759553289658 1100.145881930065 1100.064854762938 1099.235303876161 341.7552669298486 1099.414635043844 292.9992593846974
1830 0.005 9.15 20 1089.970155972323 1073.804007009988 1073.936398743818 1100.759498830321 1100.145893091065 1100.06460043491 1099.235037045899 341.7562752193119 1099.415657348498 292.9995969228114
1831 0.005 9.154999999999999 20 1089.970093308508 1073.804013257215 1073.936405446394 1100.759488754335 1100.145889034023 1100.064593207479 1099.235025703916 341.7572764439067 1099.415650674877 292.9995184211388
1832 0.005 9.16 20 1089.970160527546 1073.804020063319 1073.936412754094 1100.759313292649 1100.145725083539 1100.064339793271 1099.234849669801 341.758281464472 1099.416088291149 292.9992534104661
1833 0.005 9.165000000000001 20 1089.969712833868 1073.804027788258 1073.936420516551 1100.759534784575 1100.145835525551 1100.065027004866 1099.235496192214 341.7592672661279 1099.414000811935 292.9992304628427
1834 0.005 9.17 20 1089.969914740174 1073.804033480281 1073.936426211219 1100.759210866393 1100.145657604967 1100.064393712447 1099.23485295086 341.7602541614118 1099.415506276878 292.9991940228323
1835 0.005 9.175000000000001 20 1089.970044118157 1073.804040498327 1073.9364327287 1100.759629143546 1100.145985518719 1100.064822889939 1099.235253090606 341.7612603773378 1099.415014158204 292.9990493143976
1836 0.005 9.18 20 1089.970101419508 1073.804050609009 1073.936442914964 1100.75957613158 1100.145926743536 1100.064712511978 1099.235165616245 341.7622653181411 1099.415362610019 292.9992451991934
1837 0.005 9.185 20 1089.969595031269 1073.804052865745 1073.93644612416 1100.759081940361 1100.145435492715 1100.064348501769 1099.234951952851 341.7632544338909 1099.415181750767 292.9996581049193
1838 0.005 9.19 20 1089.970099996624 1073.804063137804 1073.936455212545 1100.759627468475 1100.1459872828 1100.064828249281 1099.235270631046 341.764238907808 1099.415092776858 292.9995753243281
1839 0.005 9.195 20 1089.97002095361 1073.804070548961 1073.936462469638 1100.759614312563 1100.145937638784 1100.064820723265 1099.235323611737 341.765227625675 1099.414981536623 292.9993861857276
1840 0.005 9.200000000000001 20 1089.969590384996 1073.804074392663 1073.936467910597 1100.759069970698 1100.145407020604 1100.064381052512 1099.235006239872 341.7661900662342 1099.415003529451 292.9991841054042
1841 0.005 9.205 20 1089.970024799665 1073.804080638974 1073.936472933012 1100.759509496814 1100.145863572088 1100.064636256199 1099.235121576881 341.7671718363617 1099.415404835682 292.9993865472102
1842 0.005 9.210000000000001 20 1089.969829417387 1073.804089803092 1073.936481968326 1100.759510805819 1100.14583063385 1100.064888289025 1099.2353320175 341.7681636227284 1099.414340367707 292.9991946718341
1843 0.005 9.215 20 1089.969956670645 1073.804093039421 1073.93648526024 1100.759226803599 1100.145685937108 1100.064423345714 1099.234873545037 341.7691490524671 1099.415691064832 292.9992792422089
1844 0.005 9.220000000000001 20 1089.97024309994 1073.80409983457 1073.93649215707 1100.75935979714 1100.145780950296 1100.064394512181 1099.234863438461 341.7701203636421 1099.41613832759 292.9996100156185
1845 0.005 9.225 20 1089.969767120077 1073.804101810532 1073.936495109931 1100.759097417886 1100.145484867797 1100.064229137196 1099.234901097241 341.7710904066854 1099.415926097393 292.9995362011946
1846 0.005 9.23 20 1089.969982749333 1073.804112919459 1073.936505174799 1100.759613436084 1100.145925796379 1100.064985046958 1099.235427636894 341.7720467416017 1099.414533611963 292.9995105904937
1847 0.005 9.234999999999999 20 1089.970025813963 1073.804115757081 1073.936507886956 1100.759262537974 1100.145688454982 1100.064312546726 1099.234788232561 341.7730198843039 1099.415852756271 292.9992119586454
1848 0.005 9.24 20 1089.969920279969 1073.804124459727 1073.936516966568 1100.759549636299 1100.145869849944 1100.064887415008 1099.235332167713 341.7740024605488 1099.414410962415 292.999236816043
1849 0.005 9.245000000000001 20 1089.970202711985 1073.804131639135 1073.936523440952 1100.759584939782 1100.145974200633 1100.064699358909 1099.235098459789 341.7749629083003 1099.415512739398 292.999126829034
1850 0.005 9.25 20 1089.969718906827 1073.804136261854 1073.936529347634 1100.759108647076 1100.145460465251 1100.064361832856 1099.234953330496 341.7759261550005 1099.415230186142 292.99929991755
1851 0.005 9.255000000000001 20 1089.97001232461 1073.80414380287 1073.936535656384 1100.759638214543 1100.145978810451 1100.064902789418 1099.235350102267 341.7768895143483 1099.414818006572 292.9995958418513
1852 0.005 9.26 20 1089.970085907393 1073.804153048678 1073.936544948896 1100.759628111821 1100.14595396886 1100.064814434997 1099.235292049329 341.7778355600095 1099.415032121963 292.9995410761647
1853 0.005 9.265000000000001 20 1089.970145147167 1073.804156816669 1073.936549322148 1100.75928261798 1100.145657907778 1100.064290400569 1099.234890401356 341.7787777992715 1099.416157227492 292.9994040760355
1854 0.005 9.27 20 1089.969827872568 1073.804162703789 1073.936555800295 1100.759117139121 1100.145501924418 1100.064290220922 1099.23493347795 341.7797493298754 1099.415850227917 292.9991702326959
1855 0.005 9.275 20 1089.970280298948 1073.80416798925 1073.936560000945 1100.759390622574 1100.145814560202 1100.064428323246 1099.23488213879 341.7807032616093 1099.416169518211 292.9993781296557
1856 0.005 9.279999999999999 20 1089.969968390665 1073.804173106922 1073.936565747402 1100.759194991978 1100.145576106188 1100.064262644897 1099.234822541849 341.7816528049086 1099.415745854972 292.9992059432534
1857 0.005 9.285 20 1089.969448557062 1073.804173271657 1073.936567063666 1100.759035054006 1100.145332526966 1100.064405437281 1099.235088439458 341.7825960399498 1099.41475668187 292.9992546314166
1858 0.005 9.290000000000001 20 1089.970162478112 1073.804179983216 1073.936572659526 1100.759443015729 1100.145802281136 1100.06449800651 1099.235032022749 341.7835392942565 1099.41571040082 292.9995912865936
1859 0.005 9.295 20 1089.97001138315 1073.80418310437 1073.93657555914 1100.759237770161 1100.145688659762 1100.064421104525 1099.234888222585 341.7844736630466 1099.415690411741 292.999542750281
1860 0.005 9.300000000000001 20 1089.970237708166 1073.804190179377 1073.93658239146 1100.759397899487 1100.1457997936 1100.064462365117 1099.234934056457 341.7854167932279 1099.415829012705 292.9994792677388
1861 0.005 9.305 20 1089.970216852952 1073.804194817902 1073.936587355902 1100.759343090728 1100.145720872786 1100.06433637004 1099.234898121121 341.7863650189902 1099.416244598864 292.9991754948684
1862 0.005 9.31 20 1089.970080266378 1073.804200766836 1073.936593872834 1100.759270780574 1100.145664648074 1100.064364141831 1099.234892326334 341.7873120807836 1099.415941302562 292.9991779559108
1863 0.005 9.315 20 1089.969821907063 1073.804202273565 1073.93659568153 1100.759151687652 1100.145519390486 1100.06430739554 1099.234879558766 341.7882457458051 1099.415458845301 292.999078719444
1864 0.005 9.32 20 1089.970269632783 1073.804211468609 1073.936603570973 1100.759592444126 1100.145973112788 1100.064701374495 1099.235126952052 341.7891722711692 1099.415514230791 292.9992722571609
1865 0.005 9.325000000000001 20 1089.969947535549 1073.804212972322 1073.936605974733 1100.759194381826 1100.145575971567 1100.064304650971 1099.234892948031 341.7900895741445 1099.415680394168 292.9995988272472
1866 0.005 9.33 20 1089.969694316971 1073.804220847389 1073.93661396884 1100.759492812041 1100.14581059794 1100.065069599744 1099.235486604183 341.7910214721271 1099.413712255532 292.9995626181802
1867 0.005 9.335000000000001 20 1089.969853670624 1073.804226509442 1073.936618634561 1100.759517544009 1100.145837262589 1100.064890421983 1099.235348749171 341.791962839511 1099.41433126885 292.9994107222227
1868 0.005 9.34 20 1089.970089577543 1073.804232257819 1073.93662429386 1100.759250401318 1100.145706943339 1100.06442698674 1099.234857072866 341.7928934863614 1099.415741601572 292.9991933626134
1869 0.005 9.345000000000001 20 1089.969716872946 1073.804237493381 1073.936629251615 1100.759453317056 1100.145754492445 1100.064904101216 1099.235392012701 341.7938133950439 1099.413938121115 292.9994351105172
1870 0.005 9.35 20 1089.970294679242 1073.804242868656 1073.936634785688 1100.759325077 1100.145746339752 1100.064345320708 1099.234835475249 341.7947382825134 1099.416143785783 292.9992572090732
1871 0.005 9.355 20 1089.970176693351 1073.804246530974 1073.936638475595 1100.759300828401 1100.145730585871 1100.064374944429 1099.234849942574 341.7956455792993 1099.416007697977 292.9993100979023
1872 0.005 9.359999999999999 20 1089.969671628882 1073.804250470369 1073.936643531171 1100.759093167503 1100.145426870072 1100.064391997178 1099.235017465211 341.796555349147 1099.415066015648 292.9996671389676
1873 0.005 9.365 20 1089.970123643895 1073.804255693207 1073.936647608854 1100.759461183349 1100.145821558488 1100.064559984172 1099.235062180029 341.7974850735862 1099.415516241053 292.9995175916029
1874 0.005 9.370000000000001 20 1089.96987888759 1073.804259098087 1073.936651949715 1100.759137375836 1100.145507405331 1100.064305370131 1099.234881133445 341.7983938999764 1099.415511175904 292.9993871546905
1875 0.005 9.375 20 1089.970203181392 1073.804263041977 1073.936655354079 1100.759326312756 1100.145786054609 1100.064492712895 1099.234934953493 341.7993086422636 1099.415998461746 292.9992065589435
1876 0.005 9.380000000000001 20 1089.969834384216 1073.804272429987 1073.93666464853 1100.759512236318 1100.145800143227 1100.065022105566 1099.235519266252 341.8002172548427 1099.413945775984 292.9992557287737
1877 0.005 9.385 20 1089.970040277504 1073.804278654849 1073.936669973782 1100.759607633245 1100.145932068256 1100.06479573493 1099.235297402553 341.8011191137483 1099.414875856274 292.9990946914564
1878 0.005 9.390000000000001 20 1089.970158188247 1073.804283692613 1073.93667564775 1100.759269580276 1100.145646695665 1100.064269848699 1099.234835198317 341.8020117208125 1099.415958712807 292.9992312475962
1879 0.005 9.395 20 1089.97012709611 1073.804286999519 1073.936679146842 1100.759337197579 1100.145707265923 1100.064363050984 1099.234892440274 341.8029192362916 1099.415844038525 292.999572788121
1880 0.005 9.4 20 1089.969717177802 1073.804290532842 1073.936683698603 1100.759040419314 1100.145414453062 1100.064277310076 1099.234917269908 341.8038340329654 1099.41539270734 292.9994867451672
1881 0.005 9.404999999999999 20 1089.970145431414 1073.80429496698 1073.936686887188 1100.759383634317 1100.145754433999 1100.064441183978 1099.234951635079 341.804744904006 1099.415777288282 292.9995226594095
1882 0.005 9.41 20 1089.969989717026 1073.804303636245 1073.93669521782 1100.759553405331 1100.145879435773 1100.064891156095 1099.235326978204 341.8056340725936 1099.414437357364 292.9992188236487
1883 0.005 9.415000000000001 20 1089.970215773785 1073.804310941306 1073.936702202264 1100.759706704457 1100.146057572881 1100.064912629745 1099.235350743826 341.8065295516465 1099.414976006005 292.9992684167408
1884 0.005 9.42 20 1089.969566820561 1073.804314644976 1073.936707472347 1100.759043224825 1100.145341374636 1100.064410175379 1099.235085240823 341.8074154800011 1099.414779642331 292.9991112302924
1885 0.005 9.425000000000001 20 1089.970159753052 1073.804319617049 1073.936711101632 1100.759455337879 1100.145820745724 1100.064552694127 1099.235042615922 341.8083003132132 1099.415585117316 292.9992811886202
1886 0.005 9.43 20 1089.969719378551 1073.804327785002 1073.936719378467 1100.759447926066 1100.145747302785 1100.065001611149 1099.235458707006 341.8092066324744 1099.41367732226 292.9995920462618
1887 0.005 9.435 20 1089.969591898431 1073.804327729329 1073.936720059338 1100.759031162914 1100.145381029824 1100.064331680269 1099.234983525943 341.8100937286725 1099.415109987469 292.9995372605817
1888 0.005 9.44 20 1089.970183534109 1073.804334031321 1073.936725543202 1100.759399480861 1100.145767532985 1100.064465722622 1099.234988197348 341.810984892152 1099.415702433718 292.9994009349455
1889 0.005 9.445 20 1089.970238729092 1073.804338172303 1073.936729247515 1100.759387425691 1100.145798545871 1100.064439284597 1099.234911441416 341.8118633090845 1099.415946394771 292.9991934953729
1890 0.005 9.450000000000001 20 1089.969871161635 1073.804342752952 1073.936734828753 1100.75912511723 1100.145473375539 1100.064332200125 1099.234955278394 341.8127389647638 1099.415345052312 292.9993603781541
1891 0.005 9.455 20 1089.969628442359 1073.804343420547 1073.936735959861 1100.759066820961 1100.145399323288 1100.064395884323 1099.235025293916 341.8136112149367 1099.414974239567 292.9992847203683
1892 0.005 9.460000000000001 20 1089.969871866047 1073.804350214693 1073.936742128119 1100.759461097332 1100.145770229085 1100.064873469128 1099.235349017022 341.8145066061036 1099.414146389043 292.9992821213663
1893 0.005 9.465 20 1089.970229593149 1073.804355870936 1073.936746736787 1100.759504936781 1100.145905037778 1100.064615754726 1099.235032672372 341.8153878047435 1099.415607686002 292.9996423060489
1894 0.005 9.470000000000001 20 1089.970300419024 1073.80436620977 1073.936756697774 1100.759648016964 1100.146020532068 1100.064800355183 1099.235194212051 341.8162605284152 1099.415344504332 292.9992402595619
1895 0.005 9.475 20 1089.969739354403 1073.80437225692 1073.936763316416 1100.759501227185 1100.145808442897 1100.06507546627 1099.235537049311 341.8171321700967 1099.413746004698 292.9993921196627
1896 0.005 9.48 20 1089.970331575156 1073.804383276276 1073.936773816358 1100.759698640393 1100.14601837999 1100.064887690298 1099.235379196264 341.8180002466488 1099.415217808292 292.9992555892832
1897 0.005 9.484999999999999 20 1089.96980168399 1073.804385696018 1073.936777321861 1100.75916167503 1100.145493284256 1100.064448066662 1099.23508974504 341.8188584848224 1099.415227895815 292.9994860941631
1898 0.005 9.49 20 1089.970320139859 1073.80439334181 1073.93678431254 1100.75934689898 1100.145721623712 1100.064354351734 1099.234902132737 341.8197353187483 1099.416163959748 292.9995247469393
1899 0.005 9.495000000000001 20 1089.969947378371 1073.804397213582 1073.936788418783 1100.759196452125 1100.145546022843 1100.064404614404 1099.235008788914 341.8206049396453 1099.415586203266 292.999327660146
1900 0.005 9.5 20 1089.969996627398 1073.804400430169 1073.936792343791 1100.759146913617 1100.145535268201 1100.064262243842 1099.234821979083 341.8214727680452 1099.415610529416 292.9996511842255
1901 0.005 9.505000000000001 20 1089.969961450495 1073.804401895527 1073.936793786315 1100.759172453746 1100.145544592254 1100.064312916434 1099.234905665838 341.8223297893707 1099.415594765991 292.9992076077863
1902 0.005 9.51 20 1089.970252547039 1073.804407160955 1073.936798797369 1100.759281868872 1100.145715544963 1100.064391897546 1099.234881911472 341.8231860849574 1099.415887231698 292.9993716846466
1903 0.005 9.515000000000001 20 1089.969599442683 1073.804407760994 1073.936800193517 1100.759020492642 1100.145357332644 1100.064320896373 1099.234995259139 341.824023835174 1099.415081106315 292.9992580672697
1904 0.005 9.52 20 1089.969921233314 1073.804414630921 1073.936806312392 1100.759470063592 1100.14577763856 1100.064852289507 1099.235332972728 341.8248870868552 1099.414283648995 292.9991155092634
1905 0.005 9.525 20 1089.970113281939 1073.804416485208 1073.936808071887 1100.759231975371 1100.145689377011 1100.064421925445 1099.234868057549 341.8257522061915 1099.415687373705 292.9990110796915
1906 0.005 9.529999999999999 20 1089.970392820652 1073.804426422553 1073.936817121239 1100.75959723976 1100.14598653085 1100.06472283514 1099.235121253058 341.8266117092398 1099.415612531179 292.9992656634085
1907 0.005 9.535 20 1089.969848722857 1073.804432430813 1073.936823432332 1100.759479820521 1100.145778090811 1100.064961627071 1099.235438306086 341.8274633244088 1099.414047141262 292.9996497659478
1908 0.005 9.540000000000001 20 1089.97048817968 1073.804440800018 1073.936831290876 1100.759424417339 1100.145844430426 1100.064446118262 1099.234927778925 341.8283136719754 1099.416362675627 292.9992601951336
1909 0.005 9.545 20 1089.96997709441 1073.804446605705 1073.936837665111 1100.75952626087 1100.145827215358 1100.06490183914 1099.235406555604 341.8291475754161 1099.414335311142 292.9994024708102
1910 0.005 9.550000000000001 20 1089.970269755031 1073.804452088745 1073.936843344157 1100.759304468602 1100.145723886651 1100.064361153987 1099.234827980736 341.8299849157711 1099.415845596399 292.9992444521883
1911 0.005 9.555 20 1089.969625863651 1073.804453243775 1073.936845317899 1100.759047690021 1100.145365025917 1100.064397967279 1099.23503852592 341.8308444528021 1099.414855216708 292.9993100120249
1912 0.005 9.56 20 1089.969883466097 1073.80446046098 1073.936851659518 1100.759435370451 1100.145734942456 1100.064876594863 1099.235353486243 341.8316929237141 1099.414028843953 292.9995009185611
1913 0.005 9.565 20 1089.969948996108 1073.804465515939 1073.936856246289 1100.759522766801 1100.145842729139 1100.064889599761 1099.235345059303 341.8325304502325 1099.414291343259 292.9993085085146
1914 0.005 9.57 20 1089.970182905667 1073.804470361412 1073.9368613403 1100.759269758013 1100.14571785362 1100.064448209258 1099.234922165146 341.8333672494107 1099.415732964526 292.999648363209
1915 0.005 9.575000000000001 20 1089.97030405978 1073.804474907471 1073.936865539402 1100.759446305928 1100.145848515163 1100.064522992308 1099.234978278063 341.8341927567294 1099.415797709139 292.9995670914848
1916 0.005 9.58 20 1089.96987596409 1073.804483299778 1073.936874222081 1100.759462965319 1100.145757523389 1100.064938624705 1099.235424219015 341.8350239749434 1099.41388337747 292.9994066135953
1917 0.005 9.585000000000001 20 1089.970281213134 1073.804490095654 1073.936880281497 1100.759665156415 1100.146028132277 1100.064866618096 1099.235271852408 341.8358686605407 1099.415007186633 292.999196405062
1918 0.005 9.59 20 1089.970231334361 1073.804494882322 1073.936886036085 1100.759233951083 1100.145619330128 1100.064230315849 1099.234786289539 341.8366959167824 1099.416020812686 292.9994112975269
1919 0.005 9.595000000000001 20 1089.970209451365 1073.804497399094 1073.936888590154 1100.759270974604 1100.145713493687 1100.064361822355 1099.234820659913 341.8375327326282 1099.415945164838 292.9992593336047
1920 0.005 9.6 20 1089.970026996133 1073.804501942771 1073.936893727177 1100.75915249843 1100.145518821621 1100.064312730074 1099.234911906423 341.8383617996304 1099.415569634485 292.9992738150036
1921 0.005 9.605 20 1089.970313194118 1073.804504981726 1073.936895967094 1100.759325861707 1100.145752926159 1100.064377246566 1099.234857034297 341.8391749695175 1099.416065442739 292.9996739322999
1922 0.005 9.609999999999999 20 1089.969981520915 1073.804508314483 1073.936900545748 1100.759132344944 1100.145483480014 1100.064325525775 1099.234922805499 341.8399856537428 1099.4154261247 292.9995037087517
1923 0.005 9.615 20 1089.969779038244 1073.804508292239 1073.936900717853 1100.759026261102 1100.145416300896 1100.064219365089 1099.23486474299 341.8408178070618 1099.415555446578 292.9992520393134
1924 0.005 9.620000000000001 20 1089.970394503317 1073.804514726831 1073.93690595368 1100.759323735385 1100.145767197079 1100.064416309269 1099.234868938162 341.8416501351007 1099.416185632103 292.9992052175888
1925 0.005 9.625 20 1089.970049684005 1073.804517131462 1073.936908598917 1100.759183106687 1100.145548472497 1100.064340361056 1099.23495296125 341.8424697039073 1099.415674178816 292.9992420152486
1926 0.005 9.630000000000001 20 1089.97033621563 1073.804522713191 1073.936914087393 1100.759302063487 1100.145747351311 1100.06445266232 1099.234919050759 341.8432859606306 1099.415999785401 292.9991381271424
1927 0.005 9.635 20 1089.969871831728 1073.804526526728 1073.936918050864 1100.75945649511 1100.145745602843 1100.06485690364 1099.235374717014 341.8440925581273 1099.414011546093 292.9992754677692
1928 0.005 9.640000000000001 20 1089.970348535853 1073.80453455817 1073.936925331364 1100.759555384786 1100.145939543684 1100.064667260155 1099.235099145762 341.8449000110268 1099.415465581429 292.9995865943732
1929 0.005 9.645 20 1089.969616930176 1073.804534952582 1073.936926814692 1100.759025509911 1100.145346485357 1100.064364643119 1099.235034702689 341.8457086532376 1099.414901285573 292.9995606643589
1930 0.005 9.65 20 1089.969997369409 1073.804541751304 1073.936932931855 1100.759492878571 1100.145809915489 1100.06488634433 1099.235345343051 341.8465257041379 1099.414252445906 292.999421243799
1931 0.005 9.654999999999999 20 1089.97022097692 1073.804543620465 1073.936934533267 1100.759261326607 1100.145708562518 1100.064369911807 1099.234827406596 341.8473445419635 1099.415889382267 292.9992000315196
1932 0.005 9.66 20 1089.969926394852 1073.804546989284 1073.936938667825 1100.75912231665 1100.145470342509 1100.064346392171 1099.234959653382 341.8481482585654 1099.415296535075 292.9991413370383
1933 0.005 9.665000000000001 20 1089.97026902011 1073.804552474757 1073.936942937902 1100.75952139434 1100.145870864066 1100.064626373581 1099.235132769634 341.8489505686717 1099.415480606988 292.9990588835179
1934 0.005 9.67 20 1089.970319600784 1073.804560668955 1073.936951005671 1100.759547471205 1100.145897779699 1100.064668235052 1099.235157694259 341.8497396186135 1099.415431986285 292.9992748476988
1935 0.005 9.675000000000001 20 1089.97020767498 1073.804566455679 1073.936957043997 1100.759615815307 1100.145969860341 1100.064842822497 1099.235290364827 341.8505441265164 1099.414943501788 292.9995873970307
1936 0.005 9.68 20 1089.969680863392 1073.804569508501 1073.936961524132 1100.759058726179 1100.145371162814 1100.064431309281 1099.235067447435 341.8513581225147 1099.414821962553 292.9994619019782
1937 0.005 9.685 20 1089.970186050505 1073.804575420435 1073.93696587897 1100.759584483428 1100.14591854092 1100.064812132929 1099.235271643339 341.8521545290384 1099.414916210755 292.9993893567722
1938 0.005 9.69 20 1089.96968247489 1073.804578604741 1073.93697001588 1100.759025754104 1100.145343979679 1100.064373040417 1099.235041755474 341.8529505554014 1099.414906173595 292.9992064327446
1939 0.005 9.695 20 1089.969844707475 1073.804582036762 1073.936972822976 1100.75944930838 1100.145741240293 1100.064937923492 1099.235450764721 341.8537431855742 1099.41388073593 292.9992759032794
1940 0.005 9.700000000000001 20 1089.970339487213 1073.804591291567 1073.93698112368 1100.759687384984 1100.14603735952 1100.064899153257 1099.235318460721 341.8545265236893 1099.414941405667 292.9991552133504
1941 0.005 9.705 20 1089.969567149953 1073.804591687355 1073.936982886929 1100.759004204358 1100.145297030923 1100.064404404472 1099.235093364334 341.8553083040337 1099.414647710483 292.9992870122416
1942 0.005 9.710000000000001 20 1089.969856002351 1073.804595184812 1073.936986224663 1100.759080137206 1100.145423989571 1100.064378443635 1099.234980363107 341.856115171873 1099.415137558614 292.9996603344985
1943 0.005 9.715 20 1089.969902312626 1073.80459569893 1073.936986491509 1100.759102964015 1100.145466473871 1100.064331243862 1099.234927123007 341.8569076452422 1099.415314475076 292.9995462752691
1944 0.005 9.720000000000001 20 1089.969680294891 1073.804597316332 1073.936988927992 1100.759029376152 1100.145333467096 1100.064404160514 1099.235068507388 341.8576898318849 1099.414769075242 292.999381349404
1945 0.005 9.725 20 1089.970303475637 1073.804602447733 1073.936992367984 1100.759548789775 1100.145891456104 1100.064653142077 1099.235165368772 341.858474360744 1099.415539840412 292.9991622443631
1946 0.005 9.73 20 1089.969995452332 1073.804611019282 1073.937001019804 1100.75949826628 1100.14577960371 1100.064966577103 1099.235496725823 341.8592524659393 1099.414079053562 292.999156002547
1947 0.005 9.734999999999999 20 1089.970344285784 1073.804617070143 1073.937006282979 1100.759609922241 1100.145992862373 1100.06475224761 1099.235155561228 341.8600244429799 1099.415284423605 292.9990509278708
1948 0.005 9.74 20 1089.969910898951 1073.804623843253 1073.937014141392 1100.759414331426 1100.145706368365 1100.064859285461 1099.235348538957 341.8608116479081 1099.413981182613 292.9992486071625
1949 0.005 9.745000000000001 20 1089.970139035583 1073.804629943429 1073.937019693433 1100.759585799636 1100.145917011217 1100.064903094182 1099.235341507231 341.8615980822081 1099.414500125957 292.9996447718664
1950 0.005 9.75 20 1089.970433133701 1073.804636384718 1073.937026082895 1100.759315691665 1100.145743418032 1100.064347824411 1099.234789249335 341.8623821050119 1099.416163169775 292.9995699503615
1951 0.005 9.755000000000001 20 1089.970377840949 1073.804640422204 1073.937030131521 1100.759386830184 1100.145791995488 1100.064431215422 1099.234905661196 341.8631513840663 1099.415931957018 292.9993930608317
1952 0.005 9.76 20 1089.970215577119 1073.804644387233 1073.93703535838 1100.759218442577 1100.145604914772 1100.064299085697 1099.234887003814 341.8639147007063 1099.415843649689 292.9991986271114
1953 0.005 9.765000000000001 20 1089.969759631801 1073.804644814513 1073.93703654772 1100.759055200249 1100.145391108829 1100.064338549018 1099.23502035911 341.8646790731643 1099.415117064438 292.9994062805594
1954 0.005 9.77 20 1089.970343002582 1073.804650484216 1073.937041258692 1100.759362287328 1100.145725181636 1100.064407381272 1099.23495196542 341.8654468935734 1099.415761841281 292.9992685855368
1955 0.005 9.775 20 1089.969886406532 1073.80465660384 1073.937046975696 1100.75950512216 1100.145808517389 1100.06506351056 1099.235525378956 341.8662196172679 1099.413834295696 292.9992778222434
1956 0.005 9.779999999999999 20 1089.970262154975 1073.804660906176 1073.937051232038 1100.759292480675 1100.145668734903 1100.064323685931 1099.234868792019 341.8669957595753 1099.415789743483 292.999667314324
1957 0.005 9.785 20 1089.969831280967 1073.804660806675 1073.93705217369 1100.759084004769 1100.145424372713 1100.064364721295 1099.234990919125 341.8677594188743 1099.415120206057 292.9995452881161
1958 0.005 9.790000000000001 20 1089.969842186253 1073.804665055032 1073.937056373227 1100.759103418595 1100.145391053167 1100.064463262366 1099.235168478925 341.868526812538 1099.414993031016 292.9994950769898
1959 0.005 9.795 20 1089.970400885226 1073.804669128222 1073.937058969937 1100.759418560413 1100.145776997025 1100.06444458603 1099.23500717754 341.8692699761444 1099.415929975954 292.9992038832056
1960 0.005 9.800000000000001 20 1089.970215649284 1073.804673446631 1073.937063678028 1100.759191107127 1100.145575284115 1100.064239005759 1099.234802793746 341.8700250221498 1099.415829748933 292.9991705309071
1961 0.005 9.805 20 1089.970059030038 1073.804673541913 1073.937064507729 1100.759145897747 1100.145534932834 1100.064274730919 1099.234839576592 341.8708023533478 1099.415628861776 292.9990714039716
1962 0.005 9.81 20 1089.96991891143 1073.804680337772 1073.937071148127 1100.759444408942 1100.14574191006 1100.064932160588 1099.235401243949 341.871566893631 1099.413837016752 292.9992661107031
1963 0.005 9.815 20 1089.969966347896 1073.804685267734 1073.937075160098 1100.75948486327 1100.145780383651 1100.064898064378 1099.235376506995 341.8723115751649 1099.413949533476 292.9996454753515
1964 0.005 9.82 20 1089.970044982957 1073.804692852988 1073.937082479844 1100.759495665863 1100.145790152905 1100.064898207335 1099.235391716044 341.8730583086374 1099.414083883182 292.9995774264789
1965 0.005 9.825000000000001 20 1089.970296050094 1073.804699251335 1073.937088401124 1100.759669569585 1100.146010704591 1100.064903433583 1099.235352240067 341.8738087277252 1099.414816979855 292.9993836648903
1966 0.005 9.83 20 1089.96995417991 1073.804702733439 1073.937093219063 1100.759121129152 1100.145466592165 1100.064369198682 1099.234971094148 341.8745532052087 1099.415234795766 292.9991900768098
1967 0.005 9.835000000000001 20 1089.970324354126 1073.804709212906 1073.937098608722 1100.759615742593 1100.145979365294 1100.064804293997 1099.235246629004 341.8753109916918 1099.415136683597 292.9994077135957
1968 0.005 9.84 20 1089.969893863854 1073.804716860084 1073.937106629915 1100.759452847332 1100.145752530879 1100.06499272573 1099.235457935041 341.876066208259 1099.413786013251 292.9992773187576
1969 0.005 9.845000000000001 20 1089.970346538909 1073.804722249178 1073.937111416748 1100.759562616622 1100.145914720159 1100.064690365759 1099.235151039038 341.8768090441163 1099.415356963017 292.9992450863417
1970 0.005 9.85 20 1089.969973334819 1073.804729410866 1073.937119284292 1100.759451543298 1100.145741058729 1100.064929865807 1099.23542670458 341.8775548415962 1099.41397121203 292.9996676510998
1971 0.005 9.855 20 1089.970404385429 1073.80473221809 1073.937121623995 1100.759335526567 1100.145763714121 1100.064380418258 1099.234857095993 341.8782883765855 1099.41603590718 292.9995196892331
1972 0.005 9.859999999999999 20 1089.970059786125 1073.804740172554 1073.937129864255 1100.759467104202 1100.145763851502 1100.064844631019 1099.235331793046 341.8790182574356 1099.414249194701 292.9993846174519
1973 0.005 9.865 20 1089.970541533636 1073.804745260999 1073.937134285056 1100.759384565593 1100.145817311387 1100.064410241659 1099.234871231801 341.8797648912858 1099.416349375968 292.9992338467794
1974 0.005 9.870000000000001 20 1089.970495335365 1073.804751348658 1073.937141212225 1100.759327982767 1100.145776317607 1100.064437687668 1099.234889069663 341.8805265417217 1099.41613460759 292.9992993316663
1975 0.005 9.875 20 1089.969563190451 1073.804750974834 1073.937142261053 1100.758956722423 1100.145255015167 1100.064385101859 1099.235048838117 341.8812476414176 1099.414481668334 292.9991514962456
1976 0.005 9.880000000000001 20 1089.96970342609 1073.804753147326 1073.937144310022 1100.759010530282 1100.145309830406 1100.06439461289 1099.235074858682 341.8819790068125 1099.414730514228 292.99928982148
1977 0.005 9.885 20 1089.970304082175 1073.804754678014 1073.937144457053 1100.759251383037 1100.14562853751 1100.064247389607 1099.234834413288 341.8827124975956 1099.416050199744 292.9996297159316
1978 0.005 9.890000000000001 20 1089.970439897575 1073.804762673964 1073.937152129328 1100.759627443364 1100.145990502425 1100.064777942025 1099.235215749416 341.8834346188688 1099.415268728744 292.9996080066468
1979 0.005 9.895 20 1089.969952257765 1073.804766883981 1073.937156908521 1100.759439630083 1100.145739384564 1100.064912646728 1099.235396760672 341.884157847067 1099.413956378046 292.9994104168654
1980 0.005 9.9 20 1089.97027372059 1073.804771712383 1073.937161645086 1100.759224437396 1100.145685277921 1100.064430449421 1099.234862521541 341.8849015922497 1099.415672438881 292.9992089950409
1981 0.005 9.904999999999999 20 1089.970314720978 1073.804774234855 1073.937163888679 1100.759262853514 1100.145718504497 1100.064422921571 1099.234862884273 341.8856324586394 1099.41583141104 292.9991310206504
1982 0.005 9.91 20 1089.97040721054 1073.804779928613 1073.937169897973 1100.759384636398 1100.145752501739 1100.064413730698 1099.234939083489 341.8863589503694 1099.415876879699 292.999145165424
1983 0.005 9.915000000000001 20 1089.969960906664 1073.804780243131 1073.937171216684 1100.759126835678 1100.145466549655 1100.064361629257 1099.23498520167 341.8870810272681 1099.415285693198 292.9992471072259
1984 0.005 9.92 20 1089.970191586266 1073.804787816864 1073.937178003798 1100.759541223439 1100.145859523928 1100.064891849426 1099.235366841851 341.8877895410345 1099.414430309937 292.9996196772859
1985 0.005 9.925000000000001 20 1089.970449980808 1073.804791919239 1073.937181317297 1100.759398430695 1100.145806343307 1100.064458640236 1099.234902372734 341.8885055321663 1099.415861373531 292.9995606870228
1986 0.005 9.93 20 1089.969803137679 1073.804794420681 1073.937185241176 1100.759030450872 1100.145352841186 1100.064364229618 1099.235031529149 341.8892408684417 1099.414982751329 292.9993947087931
1987 0.005 9.935 20 1089.970122319114 1073.804798744846 1073.937188742346 1100.759539697314 1100.145872569063 1100.064886413488 1099.23533685118 341.8899562472802 1099.414426582108 292.9992105374862
1988 0.005 9.94 20 1089.970084511673 1073.804805918194 1073.93719560181 1100.759490561399 1100.145790845062 1100.064897058873 1099.235360731181 341.8906707269791 1099.414037114715 292.999391543552
1989 0.005 9.945 20 1089.970331448275 1073.804812415557 1073.937201324742 1100.759651385794 1100.145991990528 1100.064902944397 1099.235343132937 341.8913865610425 1099.414786994217 292.9992144504716
1990 0.005 9.950000000000001 20 1089.970461941223 1073.804820663573 1073.937209487646 1100.759519490173 1100.145868336127 1100.064599851696 1099.235103269614 341.892091092629 1099.41556583754 292.9992954392087
1991 0.005 9.955 20 1089.970233359385 1073.804822010984 1073.937211934438 1100.759202954462 1100.145580425596 1100.064314670416 1099.234900549201 341.8927938480208 1099.41576990405 292.9995941261793
1992 0.005 9.960000000000001 20 1089.970332131598 1073.804830752927 1073.937220356821 1100.759629326035 1100.145985682732 1100.064886777276 1099.235299835937 341.893516813808 1099.414785537153 292.9995292583438
1993 0.005 9.965 20 1089.970014636796 1073.8048312936 1073.937221585542 1100.759121272844 1100.145484334063 1100.064301762488 1099.234886817281 341.8942379226093 1099.415354048639 292.9993964452722
1994 0.005 9.970000000000001 20 1089.970477796761 1073.804837859825 1073.937227385067 1100.759439969943 1100.145845821521 1100.064530900624 1099.234958844244 341.8949438983688 1099.415735685843 292.9992216179378
1995 0.005 9.975 20 1089.970496312887 1073.804843057392 1073.937232340944 1100.759563120328 1100.14594793827 1100.064669467351 1099.235115948421 341.8956460888751 1099.41559484499 292.9994133315962
1996 0.005 9.98 20 1089.970029863465 1073.804844942944 1073.937236007821 1100.75905277447 1100.145439727235 1100.064222647642 1099.234885580181 341.896347328483 1099.41568497143 292.9991963689613
1997 0.005 9.984999999999999 20 1089.970379184276 1073.804851390244 1073.937241014908 1100.759661602826 1100.146012089296 1100.064886278314 1099.235305001645 341.8970339117569 1099.41488707024 292.9992828527405
1998 0.005 9.99 20 1089.970078047244 1073.804853843855 1073.937244440596 1100.759044684086 1100.145429364077 1100.064127532214 1099.234793452102 341.8977352467089 1099.415984255889 292.9995954921346
1999 0.005 9.995000000000001 20 1089.969706432511 1073.804853372031 1073.937244315323 1100.759003170055 1100.145301741462 1100.064403481882 1099.235067168608 341.8984476723251 1099.414692543068 292.9995130567731
2000 0.005 10 20 1089.970328942738 1073.80485828558 1073.93724846928 1100.759237305199 1100.145598894558 1100.064394522577 1099.234978696909 341.8991601038981 1099.415830963066 292.9992555325838
2001 0.005 10.005 20 1089.970401833069 1073.80485927814 1073.937248965359 1100.759273526852 1100.14569838547 1100.064315678632 1099.234782958104 341.8998576883549 1099.415931997038 292.9992443155498
2002 0.005 10.01 20 1089.970418630398 1073.804863974415 1073.93725381989 1100.759288811622 1100.14572307854 1100.064401890603 1099.234880581133 341.9005461060026 1099.415872405605 292.9992396188671
2003 0.005 10.015 20 1089.969874083328 1073.804863328491 1073.937254087498 1100.75904227918 1100.145410973443 1100.064273652455 1099.234947522173 341.9012285321361 1099.41533127929 292.9991563833011
2004 0.005 10.02 20 1089.970432826011 1073.804868411454 1073.937258616075 1100.759438531288 1100.145806337978 1100.064513946758 1099.235012161693 341.9019181035164 1099.415664864759 292.9992813336652
2005 0.005 10.025 20 1089.970351412911 1073.804874516848 1073.937264001707 1100.75964769617 1100.145992978637 1100.064916883091 1099.235321281337 341.9026220361654 1099.414706065219 292.9995927555551
[truncated: 198,314 more chars]
