# Supplementary material for: Thermocouple Sensor Response in Hot Airstream
Source: Sensors (Basel). 2025 Jul 26;25(15):4634. doi: 10.3390/s25154634 (PMC12349096; doi:10.3390/s25154634)
Supplement: Supplementary file 1 [file sensors-25-04634-s001.zip › report-file-tc_11bR30.out]

"report-file-tc"
"Time Step" "delta-time etc.."
("TimeStep" "delta-time" "flow-time" "iters-per-timestep" "t_1" "t_sensor" "t0" "t1" "t2" "t3" "ty_1" "ty_10" "ty1" "ty10")
0 0.005 0 0 292.9999999999999 292.9999999999999 292.9999999999999 292.9999999999999 292.9999999999999 292.9999999999999 292.9999999999999 292.9999999999999 292.9999999999999 292.9999999999999
1 0.005 0.005 20 309.7717786740517 293.0755112337602 293.042418076521 433.8829629206136 506.0348851246283 561.024620398169 349.4206695935133 298.5321133648876 388.5716371552165 317.2727047078192
2 0.005 0.01 20 382.4267772694952 293.4638494094198 293.2877207578167 825.2152404520519 931.1612073081191 977.8793497049676 488.8638616314859 312.8234224854913 699.4863504666498 407.3439155787634
3 0.005 0.015 20 494.6659574877584 294.2762091492731 293.8831409891872 1058.553877255128 1081.229635674617 1087.911441392898 624.2430493334949 322.8155112372501 961.5549613543138 416.5269455011368
4 0.005 0.02 20 561.530786014854 295.3752834207289 294.8069183391207 1093.884018239002 1096.622818874595 1097.329311232397 719.1740549142055 321.702749592188 1040.248046641122 376.7516814284249
5 0.005 0.025 20 586.5664910247904 296.6595817514433 295.9727549419957 1096.548681754283 1097.472577777247 1097.760166157656 786.6710737991385 315.6670190805186 1066.105193552032 347.4090669036699
6 0.005 0.03 20 601.1466253022153 298.0675767447618 297.3039266215179 1096.632428031828 1097.398853777269 1097.684892054136 833.5321072134492 309.8298984715186 1075.302294095766 328.9675436073803
7 0.005 0.035 20 614.401974980825 299.5634599996742 298.7475749006801 1096.559574504261 1097.30366572546 1097.607589696971 865.1107194370843 305.512563651353 1078.525442176315 317.6297622984329
8 0.005 0.04 20 628.5726246165599 301.1275864712664 300.2708646687593 1096.489048955285 1097.226455433208 1097.545945381808 886.1540628235392 302.546858227319 1079.911010750984 310.5248584564752
9 0.005 0.045 20 644.0391672779524 302.7483778643587 301.8543579984981 1096.431412235966 1097.166340934435 1097.498914596969 900.1525614999772 300.5024664200805 1080.722071585491 305.8777017167316
10 0.005 0.05 20 658.8783376426272 304.4175282603414 303.486371855543 1096.383481602512 1097.116861450306 1097.460101166085 909.5860433357715 299.0366475778864 1081.274567244021 302.7422890949513
11 0.005 0.055 20 670.0120770185474 306.1276453230662 305.1590747137698 1096.345296795256 1097.078208253216 1097.429908783044 916.0864093606281 297.9349787265315 1081.672299799567 300.562499013321
12 0.005 0.06 20 677.09344926098 307.871946004137 306.8663993525267 1096.315187033336 1097.047736649831 1097.406531400473 920.6620604459567 297.0815056319835 1081.978066889377 299.0081127850485
13 0.005 0.065 20 681.3347511362806 309.6443195197185 308.6030892782683 1096.292777025976 1097.025157377245 1097.390131978617 923.8827931127432 296.4152637505488 1082.208596208619 297.8644381535926
14 0.005 0.07000000000000001 20 684.0499025620427 311.4395271669895 310.3644358715447 1096.278470052356 1097.010581698037 1097.380173120296 926.1010452240965 295.8955305481249 1082.374069223995 296.9911102816627
15 0.005 0.075 20 685.9982883917057 313.2532651702093 312.1463176199403 1096.27043100184 1097.002124070239 1097.374912808562 927.5719426376346 295.4890560568408 1082.483634837357 296.3169402136414
16 0.005 0.08 19 687.5335353867035 315.0820340864877 313.9452512947455 1096.266945474795 1096.99819530041 1097.372784472052 928.4776797780498 295.1692511613188 1082.548257605735 295.7878776678333
17 0.005 0.08500000000000001 17 688.8122588386422 316.9231497218871 315.7584442158528 1096.266232648708 1096.997058062069 1097.372440204862 929.0091437028614 294.9165388277565 1082.582840462351 295.367296600233
18 0.005 0.09 16 689.9654411869641 318.7746859106572 317.5837892358675 1096.266855187356 1096.997292974803 1097.372889335269 929.335512720149 294.7170128138493 1082.60055184563 295.0313298069733
19 0.005 0.095 15 691.0300771904077 320.6351709739464 319.4196975057349 1096.268072823219 1096.998230583145 1097.373709038204 929.5349253258623 294.5605316565702 1082.608105360382 294.7625904926987
20 0.005 0.1 14 692.0401301794046 322.5034626783956 321.2649385581867 1096.26957445486 1096.999523194337 1097.374700882026 929.6579347757952 294.4388478304675 1082.609700700818 294.547307145321
21 0.005 0.105 14 692.9975480822199 324.3786055555954 323.1184979684932 1096.271350467868 1097.001136777086 1097.375856816203 929.7272123686884 294.3448721161999 1082.60748844036 294.375028064519
22 0.005 0.11 13 693.9340639298673 326.2598440068714 324.9795348387032 1096.27308162689 1097.002742321951 1097.376956994728 929.7714866848844 294.2731801428426 1082.603302027156 294.2373762698833
23 0.005 0.115 13 694.8485207710206 328.1464915214705 326.8473051965028 1096.274858639474 1097.004426426976 1097.378095803356 929.7915979129617 294.2188272595526 1082.597703041686 294.1270811448921
24 0.005 0.12 12 695.7502998577654 330.0379854688194 328.7211630699534 1096.276521941456 1097.006016492819 1097.379142569471 929.8088879732093 294.1782542130541 1082.592048629569 294.0386879266982
25 0.005 0.125 11 696.6375128944031 331.9338179546209 330.6005317568373 1096.278094721093 1097.007543513587 1097.380137505746 929.8279987362122 294.1484698655174 1082.586749685922 293.967199698254
26 0.005 0.13 11 697.5300988350424 333.8335042509989 332.4848667324084 1096.279631595511 1097.009030990099 1097.381108999162 929.8406737495944 294.1270138939152 1082.581222089946 293.9090089757989
27 0.005 0.135 11 698.4237520216553 335.7365941407076 334.3736553922694 1096.281135082915 1097.010488327282 1097.382060052017 929.8491350389811 294.1120415031526 1082.575734904774 293.8613584640961
28 0.005 0.14 10 699.3041801374262 337.6426989535532 336.2664377949304 1096.282546860349 1097.011878359634 1097.382960193058 929.8685835302857 294.102413046883 1082.571312390448 293.8221102876859
29 0.005 0.145 10 700.1953152141476 339.5514272242734 338.1627737198327 1096.283913703232 1097.013210672467 1097.383845171703 929.8866987379855 294.0969950181718 1082.567029843481 293.7890765095131
30 0.005 0.15 9 701.0740902320646 341.4624386894496 340.0622613087185 1096.285266201129 1097.014530683623 1097.384740317445 929.9174774506849 294.09508782466 1082.563778435267 293.7610155576592
31 0.005 0.155 9 701.9672049100435 343.3753847818416 341.9645108346162 1096.286521732318 1097.015754519554 1097.385573290735 929.9475443997881 294.0959912047867 1082.560576074113 293.7368498821533
32 0.005 0.16 8 702.8433055136269 345.2899598532004 343.8691638120511 1096.287762321351 1097.017005276066 1097.386442989406 929.9904626029241 294.0993876616831 1082.558545394 293.7157339964777
33 0.005 0.165 8 703.7417847914842 347.205856314675 345.7758741615086 1096.288948603262 1097.018147910861 1097.387228628507 930.0336763642848 294.1047629603555 1082.55640299091 293.6968555956338
34 0.005 0.17 8 704.6477981564587 349.1227718445122 347.6843040717729 1096.290093607749 1097.019260555338 1097.387991291635 930.0760945333307 294.1118268033327 1082.554226260971 293.6796604199509
35 0.005 0.175 7 705.5311678777907 351.0404435172135 349.5941441821652 1096.29133323952 1097.02044669683 1097.388845039696 930.1327551129953 294.1205138834644 1082.553275133772 293.6639275045841
36 0.005 0.18 7 706.4367297310145 352.9586075583819 351.5051017681147 1096.292432627185 1097.021503831944 1097.389575912149 930.1893451050643 294.1305210388005 1082.552101455771 293.6494268456369
37 0.005 0.185 7 707.3455993679195 354.8769941905468 353.4168839647108 1096.293515757769 1097.02255813468 1097.390303848042 930.2440354272888 294.1417332892136 1082.550868978939 293.635959637207
38 0.005 0.19 7 708.2568010250586 356.7953476464151 355.3292058602435 1096.294597624423 1097.02360165468 1097.391027652131 930.2980399677497 294.1540068841489 1082.549604578747 293.6233819993561
39 0.005 0.195 6 709.1565781784869 358.7134689117707 357.2418183653185 1096.295538879311 1097.024637726303 1097.391783698714 930.369059940881 294.1674047395021 1082.549540048356 293.6116275797239
40 0.005 0.2 6 710.0659004220108 360.6311272293792 359.1544835689637 1096.296610515004 1097.025639106669 1097.392474996734 930.4382269128126 294.1817701461677 1082.549203511876 293.6006416579977
41 0.005 0.205 6 710.9761723962863 362.5480955090997 361.0669555252582 1096.297627916154 1097.02662793972 1097.393161317407 930.5056609262999 294.197021796408 1082.548828379901 293.5903679447904
42 0.005 0.21 5 711.8845520094527 364.4642159536148 362.979019033896 1096.298417736373 1097.02751990134 1097.393801747746 930.5916015512513 294.2132171552205 1082.549300851399 293.5808426641219
43 0.005 0.215 5 712.789425612952 366.3792817468524 364.890478334951 1096.299318163 1097.028458886957 1097.394452339586 930.6752839664297 294.2302372716926 1082.549840794161 293.5719940996245
44 0.005 0.22 5 713.6990934292761 368.2930831937823 366.8011110500084 1096.300280480804 1097.029418231653 1097.395132900149 930.7564738520615 294.2480479400699 1082.550096695397 293.5637392137789
45 0.005 0.225 5 714.6126660114317 370.2054321669476 368.7107042637655 1096.301330882943 1097.03038310167 1097.395815411149 930.8373068008016 294.2666197467449 1082.550411398569 293.5560685482179
46 0.005 0.23 5 715.526740805671 372.1161366279307 370.6190493344695 1096.302287174492 1097.031342816294 1097.396499276485 930.9156946189859 294.2859519220775 1082.550408446098 293.5490057469708
47 0.005 0.235 4 716.4416321212193 374.0251167889328 372.5259866876106 1096.302724832808 1097.03227137042 1097.397086859064 931.0185474293734 294.3061465469502 1082.550783059447 293.5425988935456
48 0.005 0.24 4 717.3409389140919 375.9321740812842 374.4313749830658 1096.303718994756 1097.03322622982 1097.397769707624 931.1151924336033 294.3271128520332 1082.551966715579 293.536874970598
49 0.005 0.245 4 718.249270312219 377.8371504476766 376.3350357968407 1096.304646651962 1097.03412971794 1097.398407143514 931.2108073058995 294.3487931911247 1082.553090877803 293.5317604741857
50 0.005 0.25 4 719.1607724431112 379.7398849956301 378.2367853729231 1096.305563621403 1097.035024360153 1097.399041044097 931.3048924375993 294.3712456252551 1082.55404760099 293.5272145610222
51 0.005 0.255 4 720.0744865574275 381.6402187947881 380.1364553271184 1096.306452582445 1097.035928967123 1097.399681631143 931.3970030791979 294.3944349307058 1082.554628957738 293.5229368898369
52 0.005 0.26 4 720.9878732406228 383.5380110511797 382.0338839625365 1096.307387974138 1097.036834674073 1097.400323837579 931.4882083858287 294.4184124407296 1082.555430424738 293.5190498705712
53 0.005 0.265 4 721.9009209938225 385.4331212525596 383.9289192051597 1096.308326936524 1097.037743898235 1097.400971901609 931.5783994223503 294.4431643046253 1082.556175058165 293.5155979073903
54 0.005 0.27 3 722.805656526496 387.3255569233605 385.8214470331702 1096.318784179944 1097.037777566029 1097.401286792946 931.6825063993867 294.4688220876198 1082.555659176649 293.5126651286582
55 0.005 0.275 3 723.695038891379 389.2151304505203 387.7114331407449 1096.31957802046 1097.038676304252 1097.401976108082 931.7963365186741 294.4952052304873 1082.557364518426 293.51013067948
56 0.005 0.28 3 724.5886151971895 391.1017203667 389.598710154926 1096.320454826958 1097.039606373696 1097.402631897716 931.9050237217796 294.522344104055 1082.559664632891 293.5079711439751
57 0.005 0.285 3 725.4940899807355 392.9852173155876 391.4831333985771 1096.321232009668 1097.040381962454 1097.403178764791 932.0120603439251 294.5503039370183 1082.561621839053 293.5061439451048
58 0.005 0.29 3 726.4001509944845 394.8654970933345 393.3645759435106 1096.3220983421 1097.04119752298 1097.403774211778 932.1205491945212 294.5790285808086 1082.563269848877 293.5046099370495
59 0.005 0.295 3 727.3063963148145 396.7424467938965 395.2429187062419 1096.322866677973 1097.042067249606 1097.404402557858 932.2290965510439 294.6084852222507 1082.564949878916 293.5033437932199
60 0.005 0.3 3 728.2081043787227 398.6159474451 397.1180245135088 1096.323760914622 1097.042964623894 1097.405054403958 932.333159222605 294.6388263060726 1082.56667582753 293.5023188798762
61 0.005 0.305 3 729.1120499360756 400.4859048479879 398.9897920298597 1096.32460892749 1097.043827567217 1097.405675576307 932.4369770583991 294.6699763505641 1082.568238753514 293.5015024243788
62 0.005 0.31 2 729.9897591717344 402.3524794248204 400.8581177960195 1096.296596804278 1097.046190170478 1097.406131927065 932.502553096171 294.7023415193274 1082.558895397292 293.5008477367799
63 0.005 0.315 2 730.8779059309245 404.215485842995 402.723198223093 1096.298495287786 1097.046917868629 1097.406712877695 932.6343636241132 294.7352888566621 1082.560123985457 293.5003609545465
64 0.005 0.32 2 731.7535382843747 406.0748009880443 404.5848534604808 1096.299172442639 1097.04771155595 1097.407317848986 932.7655586037188 294.7688141059671 1082.563397974005 293.5000103417091
65 0.005 0.325 2 732.6290525989741 407.9303026942949 406.4429041858207 1096.299867371971 1097.048542771998 1097.407933980219 932.894077522627 294.8032209006992 1082.566746718788 293.4997739695365
66 0.005 0.33 2 733.5140142452444 409.7819093898437 408.2972264174336 1096.300690929029 1097.049322413475 1097.408491438192 933.0208814596841 294.8384660558669 1082.569952870836 293.4996212233748
67 0.005 0.335 2 734.4066898675211 411.629544077725 410.1477272487082 1096.301387696921 1097.05004496141 1097.409007366592 933.1487970892659 294.874555612787 1082.572816484881 293.4995372575905
68 0.005 0.34 2 735.301712099316 413.4731211132272 411.994321755005 1096.30208549355 1097.050782971753 1097.409558000661 933.2770575901262 294.9114895230462 1082.575677010022 293.4995100559364
69 0.005 0.345 2 736.1926999691815 415.3125616721314 413.836923787432 1096.302947917674 1097.051548670738 1097.410120752957 933.3998277414128 294.9492770615909 1082.578545791969 293.4995307766711
70 0.005 0.35 2 737.0803208619651 417.1477853940415 415.6754477202505 1096.303752973275 1097.052339571559 1097.410702555244 933.5235607173421 294.9879450186243 1082.581373057258 293.4995913746473
71 0.005 0.355 2 737.9668150153992 418.9787199857756 417.5098178906071 1096.304568745118 1097.053128620656 1097.411280251966 933.6456842059456 295.0274819050693 1082.584204517816 293.4996841709196
72 0.005 0.36 2 738.8543509181096 420.8052963355885 419.3399574765021 1096.305308099768 1097.053904782593 1097.411852880323 933.7682098280557 295.0678926723668 1082.586943129448 293.4997973606465
73 0.005 0.365 2 739.7418941929492 422.6274410430614 421.1657811286831 1096.306157117282 1097.054682515471 1097.412421994312 933.8869130053594 295.1093656784387 1082.589723491615 293.4999225222617
74 0.005 0.37 2 740.6270202719958 424.4451282876646 422.9872666788611 1096.306851798363 1097.055446833429 1097.412979675776 934.0095781284459 295.1514561094069 1082.592367199168 293.5000481732395
75 0.005 0.375 2 741.5117676889377 426.2582577405382 424.8043148469286 1096.307709895701 1097.056229212756 1097.413552935326 934.1275792349132 295.1946920706043 1082.595007802627 293.5001685202321
76 0.005 0.38 2 742.3930585254113 428.0667989520613 426.6168749215342 1096.308874983824 1097.057004518622 1097.414118717447 934.2463455457691 295.2387437319372 1082.597293045158 293.5002800622286
77 0.005 0.385 2 743.2729191683388 429.8707208627513 428.424933014287 1096.309579350969 1097.057776021704 1097.414681857274 934.3655450609828 295.2835250292874 1082.60015615494 293.5003735469245
78 0.005 0.39 2 744.1542217125179 431.6699414998637 430.2284054551047 1096.310485807556 1097.058531707383 1097.415222605836 934.4813962503619 295.3293058900367 1082.602591375831 293.5004441493344
79 0.005 0.395 2 745.0323071115367 433.4644025979053 432.0272017775173 1096.311143743795 1097.059296142844 1097.41578390072 934.598691362954 295.3762174374382 1082.605066525149 293.5005030350718
80 0.005 0.4 2 745.9109603403457 435.2540860435486 433.8213013594682 1096.311979335222 1097.060052911395 1097.416350932188 934.7143521122575 295.4239428777055 1082.607980357389 293.5005407478817
81 0.005 0.405 2 746.7875977712165 437.0389412668339 435.6106643598029 1096.312777213213 1097.060799135447 1097.416883567752 934.8313947415818 295.4725579344405 1082.610343396297 293.5005691641318
82 0.005 0.41 2 747.6596495194298 438.8189212604135 437.3952416406978 1096.313519183046 1097.061537183185 1097.417427039448 934.9479700383017 295.5220973445541 1082.612930360673 293.5005983991543
83 0.005 0.415 2 748.5283553195865 440.5940081451689 439.1750189598442 1096.314322775539 1097.062291028434 1097.417976814497 935.0651921995778 295.5724067915475 1082.615622384425 293.5006349234667
84 0.005 0.42 2 749.3964019988587 442.3641358958524 440.9499282835718 1096.315101418434 1097.063057307486 1097.418539589817 935.1807879723596 295.6237580839243 1082.618400605892 293.5006826777006
85 0.005 0.425 2 750.2635950291562 444.1292692683099 442.7199143358237 1096.315824110397 1097.063819015837 1097.419101121096 935.2982855741504 295.6760918632556 1082.621122992841 293.5007447520789
86 0.005 0.43 2 751.1284313472491 445.889368806246 444.4849283125737 1096.316630833284 1097.064562931858 1097.419642238998 935.4097832211169 295.7295343261898 1082.623861294627 293.5008238560546
87 0.005 0.435 2 751.9910923260431 447.6444221502514 446.2449475990871 1096.317473008687 1097.065338749534 1097.420207576701 935.5259680036945 295.7838318332203 1082.626732318416 293.5009198973626
88 0.005 0.44 2 752.8514158478672 449.3943984761462 447.9999568812366 1096.318209517104 1097.066105133494 1097.420766093741 935.6408680350629 295.8390370531343 1082.629822396057 293.5010277792955
89 0.005 0.445 2 753.7097523409091 451.1392682915312 449.7499254038325 1096.319084582507 1097.066826576456 1097.421287569124 935.7562663623223 295.8951833060049 1082.632383696125 293.5011465544448
90 0.005 0.45 2 754.5652808783184 452.8790184230347 451.4948386981183 1096.3198275306 1097.067574131274 1097.421837984879 935.8732921204863 295.9521421119078 1082.63526798891 293.5012752607565
91 0.005 0.455 2 755.4176023741334 454.6136069138501 453.2346530249518 1096.320535523198 1097.068341313961 1097.42241190017 935.9892795961147 296.0101526705564 1082.638385719045 293.501411866388
92 0.005 0.46 2 756.2711118871994 456.3430201254503 454.9693361652344 1096.321457759712 1097.069107868447 1097.422975643287 936.1033904655939 296.0691571831536 1082.641653266337 293.5015378490762
93 0.005 0.465 2 757.1186556311866 458.0672384576164 456.6988640226045 1096.322265161458 1097.069850377007 1097.423525516983 936.2197284016089 296.1291416736771 1082.644418692296 293.5016662679933
94 0.005 0.47 2 757.964195856226 459.786253334566 458.4232227654389 1096.323050088168 1097.070631114194 1097.424120762995 936.3344023326467 296.1900893836772 1082.647745829081 293.5017881912811
95 0.005 0.475 2 758.808874161472 461.5000595700154 460.1423998330941 1096.323873345591 1097.071388934992 1097.424694826888 936.4490288351491 296.2520050122903 1082.650923190988 293.5018969009548
96 0.005 0.48 2 759.6517277882099 463.2086499003543 461.8563841409189 1096.324676354927 1097.072130534598 1097.425254000057 936.5647499732476 296.3148931873023 1082.65411049764 293.501991936865
97 0.005 0.485 2 760.4921418339552 464.9120223695681 463.5651677183707 1096.325551846932 1097.072871760728 1097.425815888561 936.6807265161016 296.3787558031617 1082.657360251587 293.5020734293001
98 0.005 0.49 2 761.3293127201604 466.6101804745174 465.2687481784797 1096.326488214155 1097.073613320089 1097.426380102196 936.7960699525169 296.4436069015966 1082.660591618765 293.5021427927174
99 0.005 0.495 2 762.1634260562489 468.303105385369 466.9670935183869 1096.327266106669 1097.074379774839 1097.426960905289 936.9105819954973 296.5095689624671 1082.663993079297 293.5022022195956
100 0.005 0.5 2 762.9942573106653 469.9908396248472 468.6602341240471 1096.327981704252 1097.075121296039 1097.427522583442 937.0269497923704 296.5764092128272 1082.667444297596 293.5022532895981
101 0.005 0.505 2 763.8232355913934 471.6733842487585 470.3481927777516 1096.32869064593 1097.075855555765 1097.428078741505 937.1437002796638 296.644205718191 1082.6710212695 293.5022937899273
102 0.005 0.51 2 764.6472382898681 473.3507223167325 472.0310315935076 1096.329544461042 1097.076570362893 1097.428616719432 937.2604238456901 296.7129603496933 1082.674337874086 293.5023351020445
103 0.005 0.515 2 765.4690827244779 475.0228530412237 473.7089003032933 1096.330321055574 1097.07732086141 1097.429191200732 937.3777875823034 296.782534362632 1082.678142092507 293.5023691622524
104 0.005 0.52 2 766.2887713383516 476.6897400764269 475.3816921152984 1096.331059784 1097.078046711625 1097.429731503033 937.4955529028223 296.8531824881555 1082.68156831989 293.5024039528784
105 0.005 0.525 2 767.1048680495867 478.3513589079719 477.0493014057801 1096.331870764603 1097.07878403768 1097.430292156046 937.6128483680012 296.9248467281117 1082.685195849047 293.5024398264653
106 0.005 0.53 2 767.9173781839305 480.0076866454817 478.7116772899872 1096.33264949751 1097.079525272741 1097.430850689129 937.7301615838029 296.9975153459709 1082.68889069067 293.5024779608055
107 0.005 0.535 2 768.7274329379892 481.6587063210525 480.3687905857445 1096.333434489148 1097.080255488997 1097.431397778076 937.8479520301738 297.071166815921 1082.692610890268 293.5025187507483
108 0.005 0.54 2 769.5354625733645 483.304400179804 482.0206178564639 1096.334209030913 1097.080981815491 1097.431942981092 937.9659655456268 297.1457978815341 1082.69635565686 293.5025620450418
109 0.005 0.545 2 770.3398988487954 484.9447568823983 483.6671415350343 1096.334991693028 1097.081703850414 1097.432486899593 938.0838598489978 297.2214161484584 1082.700127490166 293.5026075627096
110 0.005 0.55 2 771.1419052083606 486.5797668226271 485.308347260269 1096.33572869389 1097.082418950338 1097.433026183339 938.203135738168 297.2980270347371 1082.704003222673 293.5026517110417
111 0.005 0.555 2 771.938831390221 488.2094123235868 486.9442164625059 1096.336534731185 1097.083145886206 1097.433572256384 938.3225927782109 297.375623298064 1082.70768670532 293.5027025460258
112 0.005 0.5600000000000001 2 772.7334343248771 489.8336877615196 488.5747380415521 1096.337330190104 1097.083879742395 1097.43413056992 938.4404937305253 297.4541994890132 1082.711845328408 293.502750689131
113 0.005 0.5650000000000001 2 773.5249322564307 491.4525861868095 490.1999017754154 1096.338086077139 1097.084576817512 1097.434649962694 938.5612874397166 297.5337741798083 1082.715642582184 293.5027999218735
114 0.005 0.5700000000000001 2 774.3136376598228 493.0660988624431 491.8196971504045 1096.33883431699 1097.085305118734 1097.435199662047 938.6808813327999 297.6143347815491 1082.71964310426 293.5028490542568
115 0.005 0.5750000000000001 2 775.0998852929225 494.6742208342993 493.4341164098718 1096.339555770963 1097.086031927 1097.435743385063 938.8010704190206 297.6958868311744 1082.723706517682 293.5028969448051
116 0.005 0.58 2 775.883663574334 496.2769476290487 495.0431531644959 1096.340346895406 1097.086746282371 1097.43627583141 938.9216408640885 297.7784222773128 1082.727821108501 293.5029420495446
117 0.005 0.585 2 776.6642435482884 497.8742784337439 496.6468027104902 1096.341076332966 1097.087451841814 1097.436806035746 939.0428967615536 297.8619472695793 1082.731925237868 293.5029838554237
118 0.005 0.59 2 777.441961180092 499.4662072493701 498.245060153574 1096.341929461597 1097.088176809253 1097.437351159517 939.1645415248387 297.9464672948625 1082.735949104507 293.5030224906412
119 0.005 0.595 2 778.2164405167323 501.0527329539916 499.8379300973975 1096.342382230691 1097.088892304002 1097.437891910061 939.2875008040074 298.0319723891222 1082.7401962908 293.5030582009185
120 0.005 0.6 2 778.9886625786208 502.633818224868 501.4253551886377 1096.343204774987 1097.089619227484 1097.438443972593 939.4075486767188 298.1186052792968 1082.744577847661 293.5030919990422
121 0.005 0.605 2 779.7570350558278 504.2095041747075 503.0073688990213 1096.343977762487 1097.090336951703 1097.438986489245 939.5303608318641 298.2061370052764 1082.748850762648 293.5031240366949
122 0.005 0.61 2 780.5241940617648 505.7797868353322 504.5839847826261 1096.344729896743 1097.091031943172 1097.439509393264 939.6530280538162 298.2946063893239 1082.75323963985 293.5031512287164
123 0.005 0.615 2 781.2865369664202 507.3446566454575 506.1551949190951 1096.345469058942 1097.091747578472 1097.440049475532 939.7774976368753 298.3840706693874 1082.757656567302 293.503181364636
124 0.005 0.62 2 782.047112780563 508.9041231206986 507.7210020571914 1096.346175272533 1097.092454038539 1097.440584970558 939.9000582034 298.474505938752 1082.762215216708 293.5032076402601
125 0.005 0.625 2 782.8051816313127 510.4581828715782 509.2814051145719 1096.347184435943 1097.093131189006 1097.441088220958 940.0248766342056 298.5659418810631 1082.766544094792 293.5032345561153
126 0.005 0.63 2 783.5598648800592 512.0068419612062 510.8364064211716 1096.34793596952 1097.09383720684 1097.441623396041 940.1488563136811 298.6583532852523 1082.771149373284 293.5032580734307
127 0.005 0.635 2 784.3106102995085 513.5500974324515 512.3860031951887 1096.348679906139 1097.094524274418 1097.44213981989 940.2743492694595 298.7517546295977 1082.775490801916 293.5032873081719
128 0.005 0.64 2 785.0601801000257 515.0879581385342 513.930200624428 1096.349392485367 1097.095217247032 1097.442666639422 940.3989043260906 298.8461258786462 1082.78028985684 293.5033131412744
129 0.005 0.645 2 785.8069062321783 516.6204257978163 515.469000455067 1096.350157756946 1097.095878547748 1097.443163191804 940.5250806912043 298.9414756348616 1082.784766995389 293.5033394901238
130 0.005 0.65 2 786.5514522883042 518.1475018565106 517.0024046481883 1096.350944703235 1097.096572555907 1097.443690914529 940.6509094089487 299.0378162948895 1082.789517893895 293.5033665261039
131 0.005 0.655 2 787.2930525638317 519.6691929721699 518.5304167336204 1096.351687909177 1097.097249858048 1097.444200869223 940.7773603632428 299.1351436728378 1082.794209868636 293.5033940452078
132 0.005 0.66 2 788.0318325594841 521.1855032364832 520.0530404847684 1096.352429716759 1097.097919752401 1097.444704558342 940.9040057534639 299.2334580069018 1082.798932681608 293.5034208278834
133 0.005 0.665 2 788.7679023043499 522.696439387057 521.5702816767222 1096.353167911137 1097.098584533325 1097.445206267837 941.0311423063235 299.3327594768602 1082.803675856775 293.5034465609544
134 0.005 0.67 2 789.5011242453869 524.2020057030577 523.0821441461195 1096.353914825635 1097.099257326868 1097.445712623805 941.1583536448142 299.4330448546515 1082.808496445758 293.5034716882608
135 0.005 0.675 2 790.2317505568025 525.7022099648146 524.5886346271442 1096.354630069567 1097.099920063852 1097.446211751369 941.286472500577 299.5343142885395 1082.813425130596 293.5034958332686
136 0.005 0.68 2 790.9596093624001 527.1970581452011 526.0897591591296 1096.355363186284 1097.100578975451 1097.446706279237 941.4149268050722 299.636562768281 1082.818336452811 293.50351914322
137 0.005 0.6850000000000001 2 791.6850675026169 528.6865575999225 527.5855237465181 1096.356099527972 1097.101239218031 1097.447201888907 941.5437717821542 299.7397942917701 1082.82332121347 293.5035417837827
138 0.005 0.6900000000000001 2 792.4079589107411 530.1707175447639 529.0759357833962 1096.356806816211 1097.101889595232 1097.447689051417 941.672824743985 299.8440067386212 1082.828297959999 293.5035630513984
139 0.005 0.6950000000000001 2 793.128250503536 531.649544727852 530.5610024702959 1096.35758128429 1097.102540682179 1097.448177136121 941.8022997313652 299.9491820634389 1082.833261837888 293.5035835079499
140 0.005 0.7000000000000001 2 793.8456300687802 533.1230484774062 532.0407327042383 1096.358108292694 1097.103190221676 1097.448662349937 941.9324201443774 300.0553227808723 1082.838553550334 293.5036032237414
141 0.005 0.705 2 794.5607132666112 534.5912385082113 533.5151350488352 1096.358834146195 1097.103830564786 1097.449143123184 942.0622366755841 300.1624260971802 1082.843448805691 293.5036222953902
142 0.005 0.71 2 795.2730762418032 536.0541218981007 534.9842171289669 1096.359568139606 1097.104478531602 1097.449631914118 942.1927836993143 300.2704685570249 1082.848653211998 293.5036409613545
143 0.005 0.715 2 795.9826718857937 537.5117082350503 536.4479870815865 1096.360303125351 1097.10512976631 1097.45012360233 942.3233664985754 300.3794592616852 1082.85390109886 293.5036593342787
144 0.005 0.72 2 796.6898527214582 538.9640061496724 537.9064535013217 1096.361050156589 1097.105773743551 1097.450613409447 942.4543770415103 300.4894045059929 1082.859122305051 293.5036774496651
145 0.005 0.725 2 797.3943570871983 540.4110259098751 539.3596227631009 1096.361763125164 1097.106418799214 1097.45110244399 942.5861619177177 300.6002750728653 1082.864368151809 293.5036955501818
146 0.005 0.73 2 798.0962477426755 541.8527784274738 540.8075093627358 1096.362499055717 1097.107057022063 1097.451590008106 942.717971974665 300.7120730637617 1082.869658607417 293.5037141568649
147 0.005 0.735 2 798.7961706133157 543.2892759687852 542.2501261000389 1096.363191573128 1097.107684878158 1097.452070559387 942.8502572316683 300.8247929772863 1082.875000323553 293.5037306266677
148 0.005 0.74 2 799.4935535918149 544.7205244480908 543.6874789486186 1096.363887688633 1097.108328289077 1097.452563197484 942.9835757261152 300.9384460222108 1082.88029165055 293.503748482487
149 0.005 0.745 2 800.187669434333 546.1465378115505 545.1195780511725 1096.36450095076 1097.108970918362 1097.453054311869 943.1165008887814 301.0530306876616 1082.885672597686 293.5037683681973
150 0.005 0.75 2 800.8803180222035 547.5673308365228 546.5464368066222 1096.365131914472 1097.10959129422 1097.45352499515 943.2500912524838 301.1685360786321 1082.891137187198 293.5037864341407
151 0.005 0.755 2 801.5692894056705 548.9829086750323 547.968063938852 1096.366076158798 1097.110228741523 1097.454013355772 943.3842933041699 301.2849795228493 1082.896609143151 293.5038087344783
152 0.005 0.76 2 802.2565749534366 550.3932878913485 549.3844734226017 1096.366816044986 1097.110848873158 1097.454490837481 943.517542838424 301.4023319241872 1082.902268365743 293.503828387925
153 0.005 0.765 2 802.9406545150981 551.798477221524 550.7956748191611 1096.367517151369 1097.111466525683 1097.45496077703 943.6521252291694 301.5206037181687 1082.907736061255 293.5038511375777
154 0.005 0.77 2 803.6231853278581 553.1984923615374 552.20168223221 1096.368221099534 1097.112081654965 1097.455433017684 943.7864892610274 301.6397724373094 1082.913444154561 293.5038703386252
155 0.005 0.775 2 804.3025633198434 554.5933416079511 553.6025055334583 1096.368963086197 1097.112694739342 1097.455902067822 943.9219546562402 301.7598692607567 1082.918956679654 293.5038925201166
156 0.005 0.78 2 804.9798878958544 555.9830425790551 554.9981598763758 1096.369621136681 1097.113308095706 1097.456371973435 944.0568684708071 301.8808689461912 1082.924751198035 293.5039113714172
157 0.005 0.785 2 805.6546995671596 557.3676047429562 556.3886557853778 1096.370282929001 1097.11390624187 1097.456828213431 944.192828579316 302.0027628984028 1082.930403292379 293.5039306574196
158 0.005 0.79 2 806.325660779576 558.7470397351095 557.7740047856569 1096.371043914276 1097.114536807266 1097.457314929489 944.3286547703686 302.1255708122571 1082.936229479291 293.5039527965926
159 0.005 0.795 2 806.9960209844562 560.1213659330103 559.1542228996896 1096.371688399136 1097.115130124221 1097.457766585924 944.4645229474382 302.2492612119862 1082.94213880591 293.5039708378888
160 0.005 0.8 2 807.6640358836847 561.4905933613976 560.5293214229167 1096.372321830594 1097.115705675291 1097.458200971272 944.6016154293113 302.3738466949297 1082.947878460227 293.5039884375206
161 0.005 0.805 2 808.3286191577337 562.8547345192683 561.8993135550414 1096.3730312435 1097.116314414933 1097.458672011879 944.7379301379896 302.4993230840397 1082.953823986571 293.5040067338244
162 0.005 0.8100000000000001 2 808.9912962246115 564.2138062253451 563.2642144057786 1096.373741453414 1097.116913761445 1097.459126900927 944.8747151858336 302.6256861235948 1082.959859734009 293.5040224293759
163 0.005 0.8150000000000001 2 809.6513752465537 565.5678193116228 564.624035713538 1096.374372459185 1097.117494898257 1097.459568727138 945.0123113363184 302.7529395834695 1082.965760865617 293.504039612383
164 0.005 0.8200000000000001 2 810.3087243444427 566.9167874741041 565.9787912823047 1096.375069778476 1097.118091985503 1097.460028748758 945.1497690677239 302.8810761254479 1082.971828703166 293.5040577145102
165 0.005 0.8250000000000001 2 810.9639610087622 568.2607256275788 567.3284949530312 1096.375763220741 1097.118676992336 1097.460475563877 945.2877523431762 303.0100918130981 1082.977918073674 293.5040761406269
166 0.005 0.8300000000000001 2 811.6172386626074 569.5996476474495 568.6731602220946 1096.376433905778 1097.119251783689 1097.460916606421 945.4254774447764 303.1399884173535 1082.984015974241 293.5040945912891
167 0.005 0.835 2 812.2680579218016 570.933569146707 570.012802423021 1096.377109712138 1097.119832635962 1097.461363641053 945.5642534357062 303.2707695055138 1082.990273815612 293.5041131177376
168 0.005 0.84 2 812.9168912619698 572.2625036119358 571.3474356607855 1096.377789108764 1097.120414662544 1097.461812135414 945.7030252949816 303.4023912431048 1082.99639240815 293.5041320845517
169 0.005 0.845 2 813.5632772133977 573.5864665713383 572.6770743459116 1096.378437474909 1097.120995121425 1097.462258469701 945.8419882245 303.5348677564785 1083.002662361427 293.5041516603244
170 0.005 0.85 2 814.20667047001 574.9054777018981 574.0017389572631 1096.37911214971 1097.121565320137 1097.462694760798 945.9807418254589 303.6681942558051 1083.008894453996 293.5041716771498
171 0.005 0.855 2 814.84761924854 576.2195688296189 575.3214719597873 1096.379738983207 1097.122133500756 1097.463134389654 946.1225477379058 303.802254769817 1083.015130387173 293.5041913269439
172 0.005 0.86 2 815.486864951515 577.5287194935785 576.6362556302976 1096.380394539215 1097.122700317766 1097.463570955985 946.2627389922686 303.9372493906447 1083.021468586828 293.5042107307278
173 0.005 0.865 2 816.1236333170544 578.8329504242128 577.9460908265945 1096.381152471782 1097.123270225268 1097.464008241435 946.4024570251263 304.0731379634445 1083.027803720429 293.5042299867074
174 0.005 0.87 2 816.7579467821763 580.1322804966559 579.2509956677695 1096.381812509662 1097.123840682716 1097.464446339185 946.542210188678 304.2098701556092 1083.034128221796 293.5042494204046
175 0.005 0.875 2 817.3901329145857 581.4267256262866 580.550989332067 1096.382468831591 1097.124405648138 1097.464885309116 946.6823644430523 304.3474512621411 1083.040615984632 293.5042690891
176 0.005 0.88 2 818.0200377027029 582.7163015421555 581.8460886351044 1096.38313189073 1097.124970519649 1097.4653210853 946.8231401712126 304.4858689936395 1083.047098223606 293.5042886673749
177 0.005 0.885 2 818.6476544858128 584.0010233648892 583.1363094557335 1096.383809689271 1097.125537190743 1097.465758231187 946.9640842904852 304.6251053697894 1083.05383555049 293.5043082229012
178 0.005 0.89 2 819.2729826778429 585.2809074815698 584.4216680615797 1096.384460826444 1097.126095141514 1097.466188881693 947.1056506986151 304.7651710496589 1083.060173202803 293.5043278245816
179 0.005 0.895 2 819.8958467354757 586.5559679221027 585.7021791986466 1096.385111298128 1097.126650422867 1097.466618732575 947.2467589754749 304.9060624376978 1083.066845873937 293.5043476894778
180 0.005 0.9 2 820.5171406363168 587.8261927184052 586.9778203607631 1096.385799398422 1097.127219630669 1097.467055844862 947.386762598915 305.0478849980613 1083.073499963963 293.5043686294362
181 0.005 0.905 2 821.1351518120457 589.091642469548 588.2486501094999 1096.386490781457 1097.127769918042 1097.467477102114 947.5279076775522 305.1904301318384 1083.080168816354 293.5043905721294
182 0.005 0.91 2 821.7516587460773 590.3523121078734 589.5146813361241 1096.387141982908 1097.128325596092 1097.467907662224 947.6707066169936 305.3337795732624 1083.086923645015 293.5044132957021
183 0.005 0.915 2 822.3655971732129 591.6082234141822 590.7759341217501 1096.387778769743 1097.128869496579 1097.468327626395 947.8134173437901 305.4779292561315 1083.093624416945 293.504436456035
184 0.005 0.92 2 822.9779628286252 592.8593936339348 592.0324242732928 1096.38839595648 1097.12940033762 1097.468737818388 947.9559115157315 305.6228630033324 1083.10040719469 293.5044579561258
185 0.005 0.925 2 823.58690033793 594.1058348559438 593.2841647941726 1096.388794406495 1097.129953398887 1097.46916237727 948.0982707290195 305.7686201696019 1083.1071356741 293.5044831641557
186 0.005 0.93 2 824.1943741320672 595.3475677381947 594.5311730680677 1096.389313278221 1097.130497108848 1097.469577384675 948.2409247279372 305.9151469938002 1083.113975858482 293.5045062001923
187 0.005 0.9350000000000001 2 824.8000180199973 596.5846055163296 595.7734639639773 1096.389873890382 1097.131028387877 1097.469986109772 948.3838212705666 306.0624672157073 1083.120846929818 293.504529228078
188 0.005 0.9400000000000001 2 825.4029176477983 597.81696222887 597.0110520097609 1096.390489160129 1097.131559530316 1097.470397676471 948.5275900288333 306.2105718971939 1083.127744303217 293.5045526796774
189 0.005 0.9450000000000001 2 826.0043198341194 599.0446567878387 598.2439540150648 1096.391095201566 1097.132075693506 1097.470794958461 948.6711552906982 306.3594543242658 1083.135044697845 293.5045738314951
190 0.005 0.9500000000000001 2 826.6027327284554 600.2677014487658 599.4721838944132 1096.391735277439 1097.132606969928 1097.471207308399 948.814863227719 306.5091288357122 1083.141943891464 293.5045976014305
191 0.005 0.9550000000000001 2 827.1996069603799 601.4861154951878 600.695759298604 1096.3924132004 1097.133121688921 1097.471604719954 948.9584620852011 306.6595567304133 1083.149028701312 293.5046185136506
192 0.005 0.96 2 827.7945438299183 602.6999137978339 601.9146954930638 1096.393011435708 1097.133629090579 1097.471993318498 949.102478720211 306.8107560223064 1083.156000409086 293.5046371654184
193 0.005 0.965 2 828.3863025797925 603.9091093851266 603.1290071103845 1096.39359596142 1097.134156189525 1097.4724048476 949.2470831894508 306.9627421356781 1083.163034363893 293.5046595169123
194 0.005 0.97 2 828.9757902017519 605.1137268058874 604.3387167181467 1096.394226326089 1097.134657254101 1097.472788259454 949.3900567549633 307.1154517713085 1083.170151816525 293.5046797622604
195 0.005 0.975 2 829.5647442145595 606.3137709169479 605.5438290110911 1096.394837110329 1097.135159929049 1097.473176235329 949.5352582830718 307.2689232764211 1083.177243097022 293.5046982792734
196 0.005 0.98 2 830.1500986307752 607.5092622739927 606.7443655204859 1096.395459042776 1097.135673503518 1097.473577383653 949.67986103138 307.4231795583115 1083.184324486509 293.5047210361772
197 0.005 0.985 2 830.7338188735904 608.7002191433093 607.9403436133393 1096.396063940316 1097.136179534026 1097.473966116401 949.8244019969715 307.5781590959526 1083.19157001939 293.5047422819383
198 0.005 0.99 2 831.3156570598956 609.8866553293896 609.1317780475998 1096.396620402141 1097.136663422874 1097.474339534189 949.9693666631557 307.7338870942004 1083.198655047575 293.5047645527126
199 0.005 0.995 2 831.8953083524162 611.0685881059511 610.3186856459594 1096.397269584803 1097.137162358019 1097.474729110216 950.1140521010281 307.8903494267206 1083.20591160396 293.5047859478076
200 0.005 1 2 832.4726716850262 612.2460314802235 611.5010804983353 1096.398318433213 1097.137647722599 1097.475105132675 950.2596119236267 308.0475503387606 1083.213138280265 293.5048097584374
201 0.005 1.005 2 833.0474290985555 613.4190032575482 612.6789802858165 1096.398862965402 1097.138161336556 1097.475502693745 950.4051671525259 308.2055057524461 1083.22036630357 293.5048369943497
202 0.005 1.01 2 833.6217817006586 614.5875203202204 613.8524012176961 1096.39942126809 1097.138645502111 1097.475868609105 950.5503534215112 308.3641463469529 1083.227665865477 293.5048614920884
203 0.005 1.015 2 834.1935213530414 615.7515978282333 615.021359398091 1096.399985617854 1097.13912177079 1097.476233693774 950.6959816862193 308.523515619127 1083.234873667214 293.5048859430411
204 0.005 1.02 2 834.7622305377187 616.9112503617265 616.1858703897708 1096.400610375489 1097.139624793483 1097.47662576374 950.8416387046078 308.6836254877396 1083.242151799602 293.5049131839075
205 0.005 1.025 2 835.3298038559581 618.0665030522587 617.3459578591978 1096.401187482716 1097.14009057228 1097.476977456632 950.9861197917212 308.8443975101436 1083.249505646882 293.5049374757928
206 0.005 1.03 2 835.8950026214645 619.2173861292084 618.5016641351809 1096.401707796278 1097.140551333096 1097.477335059086 951.1343193218527 309.005791714826 1083.25677749763 293.5049608438023
207 0.005 1.035 2 836.4584044784319 620.3638772682815 619.6529676312825 1096.402275040006 1097.141042771628 1097.477718489869 951.2807100826328 309.1679719226918 1083.264186935903 293.5049842312963
208 0.005 1.04 2 837.0194310810259 621.5059849440854 620.7998473721821 1096.402928911393 1097.141528317927 1097.478085661729 951.4243099284364 309.3309333877164 1083.271668166095 293.505005895104
209 0.005 1.045 2 837.5782853810075 622.6437561286754 621.9423520286504 1096.403470392974 1097.141999170823 1097.478446005382 951.570590301929 309.4945525307412 1083.279073392107 293.5050287168433
210 0.005 1.05 2 838.1346022476922 623.7772063809092 623.080515664907 1096.404504625419 1097.14248591489 1097.478816439458 951.7156158474801 309.6588430480579 1083.286596562709 293.5050518663235
211 0.005 1.055 2 838.6896919220866 624.9063703180061 624.2143826906315 1096.405014589507 1097.142953070931 1097.479180376508 951.8638408212607 309.8237107184446 1083.294084401361 293.5050720641671
212 0.005 1.06 2 839.2431881533039 626.031228565143 625.3439350705839 1096.405597296696 1097.143424141574 1097.479543884251 952.0104573676022 309.9893242217104 1083.301562979847 293.5050927786754
213 0.005 1.065 2 839.7944617897981 627.1518048668869 626.4691784147656 1096.406190469745 1097.143903656604 1097.479919083171 952.1566274040684 310.1556363839859 1083.30912516786 293.5051143875506
214 0.005 1.07 2 840.3441029276014 628.2681102347563 627.5901250394692 1096.406796249461 1097.144392698323 1097.48029762241 952.3032960777188 310.3226110368948 1083.316768510271 293.5051344019502
215 0.005 1.075 2 840.8917925889705 629.3801465290097 628.7067644093511 1096.407435615323 1097.144868358314 1097.480660132356 952.4481619295747 310.4903546216892 1083.324359101533 293.5051566531656
216 0.005 1.08 2 841.4366823153968 630.4879610330795 629.8191460983086 1096.408028507431 1097.145350864584 1097.481035622387 952.5947140568454 310.6587239661608 1083.331999741225 293.5051806703064
217 0.005 1.085 2 841.9796906818661 631.5915685188793 630.9273023162344 1096.408632847967 1097.145816305545 1097.481392483687 952.7407415442091 310.8277145749174 1083.339610813792 293.505205553549
218 0.005 1.09 2 842.5211634026356 632.6910022124662 632.0312763807301 1096.409167062609 1097.146270943636 1097.481749176972 952.8891885546284 310.9972445560216 1083.347255946355 293.5052279304923
219 0.005 1.095 2 843.060703845429 633.7862441124478 633.1310499107894 1096.409686015812 1097.146727756553 1097.482104982822 953.0359014121708 311.1674727206894 1083.354876055677 293.5052516237579
220 0.005 1.1 2 843.5985412974023 634.8773082633879 634.2266209267162 1096.410275724124 1097.147201248349 1097.482477559925 953.1831467976243 311.3384020235428 1083.362603523125 293.5052764786676
221 0.005 1.105 2 844.134189340485 635.9641994494285 635.3179802264507 1096.410870751191 1097.147674137105 1097.482835881258 953.3280194985032 311.51004995249 1083.370314234795 293.5053023775245
222 0.005 1.11 2 844.6676678216136 637.0469632543521 636.4051768677242 1096.411430787884 1097.148136962647 1097.483192104892 953.474817819366 311.6822862440893 1083.378268924788 293.5053281567532
223 0.005 1.115 2 845.199511710122 638.125610322325 637.4882384058503 1096.411962798559 1097.148591685977 1097.483544574701 953.6214140204446 311.8551277395237 1083.38602057391 293.50535350692
224 0.005 1.12 2 845.7294934243907 639.2001550731082 638.5671787818816 1096.412498796738 1097.149042560153 1097.483893697581 953.7687308001249 312.0285869675117 1083.393764721233 293.5053780468688
225 0.005 1.125 2 846.2575115480868 640.2706137633618 639.6420133421205 1096.413074320749 1097.149496158896 1097.484245032957 953.9154780769539 312.2026672242766 1083.401573403188 293.5054017983163
226 0.005 1.13 2 846.7836926204028 641.3370017157445 640.7127568668139 1096.413650057793 1097.149949523782 1097.484594265259 954.0624561828345 312.3773656584085 1083.409387257143 293.505424817874
227 0.005 1.135 2 847.3080617064335 642.399334308217 641.7794245259945 1096.414218242409 1097.15039750487 1097.484940536112 954.2094086749718 312.5526745704926 1083.417294793285 293.5054469882671
228 0.005 1.14 2 847.8304929303833 643.4576275749173 642.8420320205231 1096.414793410866 1097.150843540364 1097.485285852208 954.3562428002172 312.7286042107495 1083.42515872907 293.5054683772721
229 0.005 1.145 2 848.3509307764728 644.511897065946 643.900594863484 1096.415354389225 1097.15128516392 1097.485628270085 954.5032105741566 312.9051305835326 1083.433025397258 293.5054896276294
230 0.005 1.15 2 848.8698769074153 645.5621596238148 644.9551293319169 1096.415912757707 1097.151716635475 1097.485963482785 954.6500723051023 313.0822413514135 1083.440907747112 293.5055090067941
231 0.005 1.155 2 849.3868206229719 646.6084291275205 646.00564988219 1096.416448543185 1097.152147743763 1097.486297995981 954.7971144808396 313.2599546714584 1083.448769630134 293.5055298458111
232 0.005 1.16 2 849.9015552059856 647.6507208767667 647.0521717953727 1096.417013071423 1097.152589530993 1097.486642860812 954.9440833780784 313.4382744203835 1083.456701334992 293.5055519481088
233 0.005 1.165 2 850.4146360417288 648.6890510355801 648.094710863768 1096.417602240846 1097.153021470919 1097.486975394899 955.0908031746112 313.6171800676658 1083.464592792216 293.5055747699232
234 0.005 1.17 2 850.9260075403593 649.7234345845862 649.133282489983 1096.418184173881 1097.153456199371 1097.487310977781 955.2378088990773 313.7966647788931 1083.472514370603 293.5055977501451
235 0.005 1.175 2 851.4349592626409 650.7539146863944 650.1679421328749 1096.418694804196 1097.153867870678 1097.487634006123 955.3866645997111 313.9766349709903 1083.480416221483 293.5056205902826
236 0.005 1.18 2 851.9427450562777 651.7804684722834 651.198666341453 1096.419240361969 1097.154287203533 1097.487960522433 955.5336771322241 314.1572337075834 1083.488379586794 293.5056432794856
237 0.005 1.185 2 852.4485690867081 652.8031178727009 652.2254600522749 1096.419756299834 1097.154709791587 1097.488288124686 955.6804722823844 314.3384216975678 1083.496335472264 293.5056662846169
238 0.005 1.19 2 852.9523548950218 653.8218796508658 653.2483407729596 1096.420273232696 1097.155126042897 1097.488613758526 955.8271726988718 314.5202009360736 1083.504285449233 293.505689488149
239 0.005 1.195 2 853.4542523189835 654.836759600777 654.2673226874323 1096.420798868642 1097.155542558903 1097.488937485707 955.9740557115284 314.7025308301352 1083.512274439784 293.5057128025546
240 0.005 1.2 2 853.9539034269333 655.8477731862863 655.2825231557746 1096.421312237268 1097.155945007678 1097.489266960207 956.1240545869052 314.8854029206347 1083.520184328996 293.5057360552753
241 0.005 1.205 2 854.4526927226859 656.8549079059195 656.2938322736626 1096.421920919323 1097.1563711065 1097.489594971273 956.2710534688545 315.0688456891885 1083.528313500576 293.5057589661241
242 0.005 1.21 2 854.9495835406263 657.8582082219993 657.3012500214576 1096.422454685733 1097.156785660325 1097.489915468855 956.4178166498523 315.2528459534396 1083.536349035754 293.5057817607577
243 0.005 1.215 2 855.4446781330234 658.8576943358056 658.3048072277999 1096.422981141249 1097.157196528251 1097.490233661559 956.5645151546416 315.4373763267818 1083.544406030557 293.5058046196896
244 0.005 1.22 2 855.9384593243558 659.8534145986345 659.3045649748634 1096.423439563539 1097.157597291497 1097.49056291897 956.7141331537536 315.6224953427559 1083.55240102136 293.5058273032911
245 0.005 1.225 2 856.4302196523087 660.8453405236152 660.3005097966104 1096.424002988282 1097.158000505343 1097.490876971743 956.8607994361199 315.8081194779197 1083.560514544287 293.5058497825304
246 0.005 1.23 2 856.9200816287125 661.8334932218246 661.2926490259048 1096.424585974182 1097.158406539261 1097.491190741997 957.0071136769878 315.9942672638826 1083.568746802888 293.5058721364443
247 0.005 1.235 2 857.4081859587818 662.8178898858106 662.2810022204262 1096.425094825774 1097.158809311686 1097.491502684601 957.1537111103162 316.1809358988727 1083.576830376901 293.5058945601742
248 0.005 1.24 2 857.8944629753304 663.7985455182605 663.2655873426114 1096.425606816897 1097.159213152625 1097.491814329269 957.3001831190319 316.3681217776767 1083.585051902518 293.5059170246777
249 0.005 1.245 2 858.3791230180452 664.7754763869592 664.2464223973953 1096.426181855904 1097.159610277129 1097.49212375485 957.446199447327 316.5558277839334 1083.593185928156 293.5059395106989
250 0.005 1.25 2 858.8620246891999 665.7486957950238 665.2235219146033 1096.426717659457 1097.160006341321 1097.492430920638 957.5925310352418 316.7440495194725 1083.601346163442 293.5059620552684
251 0.005 1.255 2 859.343206286696 666.7182195182838 666.196903333486 1096.427237985956 1097.160402563686 1097.492737020448 957.7387822829736 316.9327772491176 1083.60948698117 293.5059846201264
252 0.005 1.26 2 859.8228546672832 667.6840573437501 667.1665763489358 1096.427761677659 1097.16079626992 1097.493041698369 957.885179318499 317.1220085253428 1083.617656581697 293.5060071034331
253 0.005 1.265 2 860.300576055702 668.6462325552415 668.1325631222729 1096.428305169725 1097.161185479139 1097.493344417895 958.0316567960596 317.3117482911686 1083.625793557628 293.5060296272844
254 0.005 1.27 2 860.7768020724587 669.604757454333 669.0948796270885 1096.428818850602 1097.161578450892 1097.493648145901 958.1780396344496 317.5019895492148 1083.633985873807 293.5060520303118
255 0.005 1.275 2 861.2509729889437 670.5596158980992 670.0535058779022 1096.429420052804 1097.161971772246 1097.493936923986 958.3213853483421 317.69269776841 1083.642179146391 293.5060740110924
256 0.005 1.28 2 861.7236579301721 671.5108626993433 671.0084873410502 1096.42992706162 1097.162366919612 1097.494240761916 958.4675712800877 317.8839104499772 1083.650394986937 293.5060959405693
257 0.005 1.285 2 862.1947356005361 672.4585024193948 671.9598448937542 1096.430451340993 1097.162760266779 1097.494544525362 958.6134792207365 318.0755985472359 1083.658634055742 293.5061176979629
258 0.005 1.29 2 862.6643392396901 673.402537867407 672.9075728946508 1096.430975380197 1097.163149876849 1097.494847150027 958.7597960943059 318.2677692399831 1083.666919027855 293.5061392653092
259 0.005 1.295 2 863.1322582671446 674.3430212668009 673.8516859784656 1096.431453747068 1097.163531458099 1097.495153292268 958.9082839034504 318.4604606037056 1083.675143850933 293.5061607090722
260 0.005 1.3 2 863.599590849503 675.2798849443981 674.7920709133734 1096.432126913343 1097.163936330152 1097.495432660644 959.047202649183 318.6536231079231 1083.683335636842 293.5061825652929
261 0.005 1.305 2 864.063742671957 676.2132453238618 675.7288949870797 1096.432621598184 1097.164327430362 1097.495731305485 959.1928145731537 318.8472324075993 1083.691597037904 293.506205034794
262 0.005 1.31 2 864.5266610811133 677.1430782142992 676.6622120634091 1096.433127995979 1097.164707949495 1097.496025686998 959.3382206605255 319.0412953549877 1083.699894456103 293.5062275244819
263 0.005 1.315 2 864.9881894429687 678.069394268794 677.592021586852 1096.433644572213 1097.165083404763 1097.496316539475 959.4838730886955 319.2358162194791 1083.70818018758 293.5062497230369
264 0.005 1.32 2 865.4478807224397 678.9922062310112 678.5183281729578 1096.434160842686 1097.165459503666 1097.496609862882 959.6293781770315 319.4307875458606 1083.716433855885 293.5062717325528
265 0.005 1.325 2 865.9058187896974 679.9115288077472 679.4411409475128 1096.434723020179 1097.165832717743 1097.496902746361 959.7749150354531 319.6262084133946 1083.724750491732 293.5062936951662
266 0.005 1.33 2 866.3621886599215 680.8273770745781 680.3604709854349 1096.435223325713 1097.166208249898 1097.497197110723 959.920298946497 319.8220872043197 1083.73305657121 293.5063156003129
267 0.005 1.335 2 866.8168347827668 681.7397658629752 681.2763305482503 1096.435731361084 1097.166580731364 1097.497488402716 960.0654202769408 320.0184071092344 1083.741360924934 293.5063374008638
268 0.005 1.34 2 867.2698649620057 682.6487089002485 682.1887314227404 1096.436232951171 1097.166953747763 1097.49777967461 960.2106543710383 320.2151685204217 1083.749614890968 293.5063590427623
269 0.005 1.345 2 867.7215227883817 683.5542210501841 683.0976869426896 1096.436729802987 1097.167324564995 1097.498069310293 960.3555919734771 320.4123547293854 1083.757925477048 293.5063803965239
270 0.005 1.35 2 868.1715744410577 684.456316032937 684.0032106027319 1096.437233890178 1097.167692488602 1097.49835756618 960.5004292788972 320.6099726639827 1083.766241753341 293.5064014385802
271 0.005 1.355 2 868.6200068657798 685.3550070117134 684.9053151872534 1096.437717422549 1097.168060509935 1097.498645346358 960.6452311948927 320.8080298566956 1083.774555002959 293.5064222508875
272 0.005 1.36 2 869.0669680827647 686.2503089741693 685.8040145178958 1096.438205359195 1097.168424702762 1097.498929115039 960.7899293090203 321.0065057347472 1083.782869106281 293.506442767218
273 0.005 1.365 2 869.5116173005299 687.1422599318684 686.6993588621903 1096.438657927713 1097.168778353983 1097.499208943289 960.9356174302094 321.2053427700267 1083.791177702836 293.506462578302
274 0.005 1.37 2 869.9552888444917 688.0308411000299 687.5913274446258 1096.439145026529 1097.169130167134 1097.499488810989 961.0803687140849 321.4046327875357 1083.799512304033 293.5064819657607
275 0.005 1.375 2 870.397269926948 688.9160722538744 688.4799242010635 1096.439691348607 1097.169482631442 1097.499767339824 961.2248533190616 321.6043527295103 1083.807834733838 293.5065013708507
276 0.005 1.38 2 870.8377630394396 689.7979681455017 689.3651651240049 1096.440194829307 1097.169839930974 1097.500048026889 961.3689468935271 321.8044820749286 1083.816202087022 293.5065209842593
277 0.005 1.385 2 871.2765662053361 690.6765435028427 690.2470659614494 1096.440680539307 1097.170196860807 1097.500327357889 961.5130402911849 322.0050240237802 1083.824558812956 293.506540916638
278 0.005 1.39 2 871.7138632446549 691.5518113881427 691.1256408172165 1096.441164586387 1097.170550224153 1097.500603967158 961.6569312824881 322.2059641779641 1083.83291857457 293.506561149127
279 0.005 1.395 2 872.1498537281611 692.4237865823442 692.0009046028591 1096.44163562743 1097.170899684678 1097.500876849738 961.8008995506027 322.4072816143145 1083.841256053732 293.5065803392793
280 0.005 1.4 2 872.5841913460798 693.2924573537507 692.8728348059185 1096.442164807264 1097.17127120699 1097.501166799673 961.943485775431 322.6091005556527 1083.849627167851 293.5066025827658
281 0.005 1.405 2 873.0168360220828 694.1578723231814 693.7414806356669 1096.442660661899 1097.171630969792 1097.501448208604 962.0868975855028 322.8112486148589 1083.858009836516 293.5066253871462
282 0.005 1.41 2 873.4485425514664 695.0200387932313 694.6068667065256 1096.443119063249 1097.171970608499 1097.501712753781 962.2305673457604 323.0137335859764 1083.86634703058 293.5066464288943
283 0.005 1.415 2 873.8780757888749 695.8789674570656 695.4690029847176 1096.443611193663 1097.17232749655 1097.501996337179 962.3741575375261 323.2166666564823 1083.87469534767 293.5066696065525
284 0.005 1.42 2 874.3064285546636 696.734673543644 696.3279026027145 1096.444070762331 1097.172676228823 1097.502268828983 962.5172326876334 323.4199369330819 1083.883087150476 293.506691510092
285 0.005 1.425 2 874.7329965645681 697.5871692979804 697.1835777066993 1096.44455197507 1097.17302608981 1097.502544275593 962.6606619149213 323.6236086818363 1083.891443033916 293.5067149595855
286 0.005 1.43 2 875.1584836518432 698.4364698176288 698.0360425095868 1096.445040756809 1097.173374433018 1097.50281310181 962.8037406625201 323.827611427494 1083.899876200858 293.5067363826961
287 0.005 1.435 2 875.5826088703469 699.2825872320583 698.8853093076098 1096.445507750519 1097.173713419222 1097.503079421556 962.9464972908277 324.0319781236808 1083.908232337593 293.5067563217299
288 0.005 1.44 2 876.0041226792592 700.1255386147711 699.7313951071244 1096.445976866065 1097.17405941538 1097.503351821319 963.0888779759205 324.2367416995729 1083.916559433609 293.5067786649112
289 0.005 1.445 2 876.4246483910058 700.9653534749375 700.5743407553745 1096.446386464571 1097.174389703267 1097.503613941549 963.232715478509 324.4417774430844 1083.924933783358 293.5067985453329
290 0.005 1.45 2 876.8442509640279 701.8020166041376 701.4141293880532 1096.446857585198 1097.174723362188 1097.503876195548 963.3752721356313 324.6471940647269 1083.933294193929 293.50681641578
291 0.005 1.455 2 877.2616458437201 702.6355449105894 702.2507631551305 1096.447325177155 1097.175065917474 1097.504149337924 963.5177048008825 324.8530314064265 1083.941671417965 293.5068364549618
292 0.005 1.46 2 877.6785498924171 703.4659308943762 703.084222538447 1096.4478359683 1097.175414270413 1097.504416939953 963.6583024039878 325.0592206589289 1083.950120080363 293.5068551857199
293 0.005 1.465 2 878.093576649694 704.2932197580519 703.9145558032129 1096.448301378403 1097.175748868702 1097.504678420948 963.8002985594843 325.2657164138254 1083.958483927891 293.5068727620153
294 0.005 1.47 2 878.5066406546244 705.1174173923971 704.7417861806664 1096.448776052242 1097.176089918819 1097.504948634305 963.9424609414367 325.4726038431781 1083.966867936614 293.5068930510716
295 0.005 1.475 2 878.9186384212398 705.9385421673035 705.5659309928409 1096.449233969903 1097.176412177948 1097.5051995235 964.083959324026 325.679765032169 1083.975338189102 293.506911941482
296 0.005 1.48 2 879.3293620554556 706.7566144979338 706.387022917475 1096.44964755122 1097.176738588008 1097.505460432404 964.2275359927844 325.8872239391171 1083.983693209462 293.506929367002
297 0.005 1.485 2 879.7386049678627 707.5716067912566 707.2050156332365 1096.450122775659 1097.177081792525 1097.505726907335 964.3673969485184 326.0951414425152 1083.992105615247 293.5069502085441
298 0.005 1.49 2 880.1466590740399 708.3835663255541 708.0199453542514 1096.450571979231 1097.177408115972 1097.505981393919 964.508274910541 326.3033175846433 1084.000520013772 293.5069702387582
299 0.005 1.495 2 880.5531294990089 709.1924994225468 708.831836395061 1096.451014650444 1097.177726785664 1097.506231623871 964.6495174153962 326.5118009767664 1084.008863235801 293.5069895144652
300 0.005 1.5 2 880.9576735484592 709.998417207593 709.6406998780574 1096.451479904755 1097.178059823096 1097.506497035099 964.7904632831337 326.7206571988884 1084.017248468283 293.5070116939868
301 0.005 1.505 2 881.3611578577786 710.8013335489654 710.4465482698715 1096.451927700889 1097.178378700348 1097.506745804632 964.9311416720615 326.9297772520944 1084.025653066691 293.5070325527408
302 0.005 1.51 2 881.7627961350821 711.6012860498373 711.2494315670241 1096.452331860785 1097.178684197148 1097.50698965113 965.0731203271743 327.1391582868178 1084.034001491027 293.5070517964705
303 0.005 1.515 2 882.1630250316481 712.3982507331273 712.0493244944147 1096.452797799948 1097.179010387962 1097.507248742334 965.2138176211497 327.3489366749278 1084.042390009126 293.5070733253387
304 0.005 1.52 2 882.5621968570257 713.1922482872346 712.8462302818504 1096.453245930041 1097.17932601562 1097.507495561985 965.3535437315452 327.5589694188429 1084.050789923292 293.5070931439066
305 0.005 1.525 2 882.9598728653281 713.9832904432471 713.6401624526159 1096.453699761968 1097.179640815585 1097.507742639978 965.4932929285237 327.7693360809643 1084.059130543741 293.5071129927188
306 0.005 1.53 2 883.3561649172051 714.771390668228 714.4311352951939 1096.454154105222 1097.179962409693 1097.507994796937 965.6329638618275 327.9799734693245 1084.067533718942 293.5071316221428
307 0.005 1.535 2 883.7510997892106 715.5565606146765 715.2191615849107 1096.45458925368 1097.180274945226 1097.508240088593 965.7728107676697 328.1909379842756 1084.075894521929 293.5071510574613
308 0.005 1.54 2 884.1447857693015 716.3388134160422 716.0042547881591 1096.455047223581 1097.18059016695 1097.508487036617 965.9124171086366 328.4021736682354 1084.084293676388 293.5071691995843
309 0.005 1.545 2 884.536996953614 717.1181603428464 716.7864269678307 1096.45547335019 1097.180898139334 1097.508728941493 966.0520833957662 328.613733851241 1084.092689695246 293.5071882238314
310 0.005 1.55 2 884.9279504969652 717.8946149164943 717.5656913061373 1096.455933159109 1097.181210701747 1097.508974317236 966.1914606991204 328.8255663538764 1084.101054342384 293.5072061638137
311 0.005 1.555 2 885.3174205589987 718.6681875883075 718.3420595315688 1096.456356025959 1097.181519013564 1097.5092151851 966.3306761106842 329.0376881970389 1084.109394975185 293.5072251022842
312 0.005 1.56 2 885.7057394958911 719.4388860772572 719.1155396010304 1096.456818119181 1097.181836669413 1097.509465405278 966.4699932123862 329.250066129273 1084.117795305104 293.5072432411199
313 0.005 1.565 2 886.09289343782 720.2067074728828 719.8861154523204 1096.457293641679 1097.182147437751 1097.509704052399 966.6071396135465 329.4627679341494 1084.126195238236 293.5072630371296
314 0.005 1.57 2 886.4782524082106 720.9716938439227 720.653831592196 1096.457734565449 1097.182457441551 1097.509947258452 966.7452638554875 329.675700499973 1084.134600415231 293.5072823558002
315 0.005 1.575 2 886.862282318642 721.7338499154649 721.4187090208342 1096.458153512624 1097.182758062527 1097.51018346308 966.8836456790224 329.8889150762853 1084.142977739127 293.5073029372875
316 0.005 1.58 2 887.2442548812473 722.4932125741632 722.1807955309213 1096.45855954231 1097.183049918999 1097.510417618079 967.0229301278048 330.1023308247498 1084.151334334853 293.5073222740612
317 0.005 1.585 2 887.6258623549219 723.249752254736 722.9400598793967 1096.458983393474 1097.183351617788 1097.510655608445 967.1615074926668 330.3160707883207 1084.159706566777 293.5073422959414
318 0.005 1.59 2 888.0061699654231 724.0034738658006 723.6964758583489 1096.45946341698 1097.183663091873 1097.510895536437 967.2977715565295 330.5301062735767 1084.168096093429 293.5073629825509
319 0.005 1.595 2 888.3847555152455 724.7544233401821 724.4500930334315 1096.459889286546 1097.183959102484 1097.511124759494 967.4349440602205 330.7443268380239 1084.176455403491 293.5073823604362
320 0.005 1.6 2 888.7618410911296 725.5026212128631 725.2009613731133 1096.460266282259 1097.184249057382 1097.511357183354 967.5740283553009 330.9587968150306 1084.18478167366 293.5074015474816
321 0.005 1.605 2 889.1380209147097 726.2480485929734 725.9490594451346 1096.460750141681 1097.184548184948 1097.511591023101 967.7109961059041 331.1735171467196 1084.192982373946 293.5074190777739
322 0.005 1.61 2 889.5127916273065 726.9907227406416 726.6943877672903 1096.461177900833 1097.184844302299 1097.511822681582 967.8480816051231 331.388514178567 1084.201315776157 293.507437134325
323 0.005 1.615 2 889.8861483753757 727.7306559743155 727.4369592672724 1096.461606651789 1097.18513991544 1097.512053933502 967.9848630816396 331.6037754872546 1084.209663810055 293.5074552070787
324 0.005 1.62 2 890.2585257028975 728.4678608648791 728.1767871619857 1096.462047590026 1097.185434243204 1097.51228391458 968.1213817887194 331.8192324682024 1084.21802363645 293.507471621835
325 0.005 1.625 2 890.6298676834572 729.2023436681773 728.913878559826 1096.462427772513 1097.18572511045 1097.512514511377 968.2586060285433 332.0349447141136 1084.226445910926 293.5074886130984
326 0.005 1.63 2 890.999886905982 729.9341012063064 729.6482179098869 1096.462882744381 1097.186025838342 1097.512747303482 968.3934417385583 332.2509344887028 1084.234809500136 293.5075064962564
327 0.005 1.635 2 891.3681527345216 730.6631735047512 730.3798484518367 1096.463308554566 1097.186317226602 1097.512973199814 968.5294139187371 332.4670893402778 1084.243152865507 293.5075234605465
328 0.005 1.64 2 891.7352897463022 731.3895645228606 731.1087901888104 1096.463715150425 1097.186602594968 1097.513196869995 968.6654938401094 332.6835003003478 1084.251460760933 293.5075413286677
329 0.005 1.645 2 892.1012215574181 732.1132851290763 731.8350525533032 1096.464142363531 1097.186893135162 1097.5134251184 968.8012655907343 332.9001500816244 1084.259794194548 293.5075598417531
330 0.005 1.65 2 892.4659929187716 732.8343467326265 732.5586457130208 1096.46456980957 1097.187179191351 1097.513647611249 968.9368214024523 333.1169741962095 1084.268132154481 293.507577308639
331 0.005 1.655 2 892.8293072494956 733.5527586783445 733.2795789016916 1096.464988642949 1097.187461533491 1097.513868583516 969.0724052821073 333.334042283245 1084.276439080704 293.5075957251545
332 0.005 1.66 2 893.1912023348026 734.2685332584157 733.9978633229026 1096.465468375219 1097.187751671896 1097.514095639577 969.2073622406033 333.5513400411596 1084.284781668034 293.5076147325507
333 0.005 1.665 2 893.5520638872387 734.9816805065612 734.7135094378626 1096.465884748676 1097.188031231993 1097.514312731377 969.3422760078877 333.7688012835175 1084.293097724771 293.5076324850533
334 0.005 1.67 2 893.9116441301519 735.6922111704305 735.4265273401847 1096.466288070308 1097.188311226161 1097.514532085413 969.47686118428 333.9865002404276 1084.301386246299 293.5076508869947
335 0.005 1.675 2 894.2698976571135 736.4001364820755 736.1369281007119 1096.466710713905 1097.188595507213 1097.51475514284 969.6113956069086 334.2044339309218 1084.309704039702 293.5076695575686
336 0.005 1.68 2 894.6268606522957 737.1054713629902 736.8447266373898 1096.467112412471 1097.188863919206 1097.514963036284 969.7454252635708 334.4225496556874 1084.317963500657 293.5076879524209
337 0.005 1.685 2 894.9824183364778 737.8082421747561 737.5499615907453 1096.467483184791 1097.189133642316 1097.515179288877 969.8809649942465 334.6408078512397 1084.326243662026 293.507704196643
338 0.005 1.69 2 895.337046663117 738.5084296974546 738.2526115888537 1096.467882208831 1097.189403182972 1097.515391191959 970.0151725878463 334.859335305754 1084.33451044668 293.5077206769509
339 0.005 1.695 2 895.69037663553 739.2060514510066 738.9526784506143 1096.468294130993 1097.189681354556 1097.515609363741 970.1489256594712 335.0780470151139 1084.342806718207 293.5077373581555
340 0.005 1.7 2 896.0425946994371 739.9011184649556 739.6501746789426 1096.468696515891 1097.189955158681 1097.515822601023 970.2823556585984 335.2969446774312 1084.351076019225 293.5077539418318
341 0.005 1.705 2 896.3937383157169 740.5936417814794 740.3451125391025 1096.469108506768 1097.190226783846 1097.516034194664 970.4157061164717 335.5159918994486 1084.359357636255 293.5077689672178
342 0.005 1.71 2 896.7435546592357 741.2836314801358 741.0375029811651 1096.46961513247 1097.19049523043 1097.51624391283 970.5495659910844 335.7352649617213 1084.367616761527 293.5077847533287
343 0.005 1.715 2 897.0920371810911 741.9710982751778 741.7273573413654 1096.470011058777 1097.190770157041 1097.516459778362 970.6825073136678 335.9547513847659 1084.375888728717 293.5078013498205
344 0.005 1.72 2 897.4394362579576 742.6560528208305 742.4146865960656 1096.470409759774 1097.191039173549 1097.516669223971 970.8152676869688 336.1743973396166 1084.384138853601 293.5078184023824
345 0.005 1.725 2 897.7856633503472 743.3385049480281 743.0995012249333 1096.470800861313 1097.191304830696 1097.516876855941 970.9479393297479 336.3942172468709 1084.392369048408 293.5078356982706
346 0.005 1.73 2 898.130945218838 744.0184611057541 743.7818079765232 1096.471205732063 1097.191578346468 1097.517091675649 971.0806402442151 336.6142053525706 1084.400627918112 293.5078533427053
347 0.005 1.735 2 898.475144368228 744.6959177298302 744.461590394003 1096.471641864804 1097.191851167251 1097.517299784847 971.2115015809089 336.8343828406527 1084.408880113523 293.5078718390076
348 0.005 1.74 2 898.8178539683498 745.3709125117156 745.1388895873596 1096.47204441453 1097.192118695964 1097.517507905783 971.3434082262664 337.0547149156115 1084.417112673435 293.5078907944661
349 0.005 1.745 2 899.159385589501 746.0434492662359 745.8137246447097 1096.472446214257 1097.192383933152 1097.517715226998 971.4752095249751 337.2751987234408 1084.425329997138 293.5079098065203
350 0.005 1.75 2 899.4997334027797 746.7135377252295 746.486103891358 1096.472839565515 1097.192646193374 1097.517920250422 971.6069425962929 337.495859509714 1084.433542600576 293.5079287528841
351 0.005 1.755 2 899.83880646486 747.3811876294761 747.1560361276078 1096.473231701531 1097.192907044505 1097.518124566997 971.738320571745 337.7166741752798 1084.441747324212 293.5079474617919
352 0.005 1.76 2 900.1766610052193 748.0464089417273 747.8235309213378 1096.473628607274 1097.193167684133 1097.518329602821 971.86959525536 337.9376442938722 1084.449990892974 293.5079657690985
353 0.005 1.765 2 900.5133945667238 748.7092116866357 748.4885973989702 1096.474017295724 1097.19342683422 1097.518533425903 972.0006000731536 338.1587697012725 1084.458187856761 293.5079835201917
354 0.005 1.77 2 900.8490182687876 749.3696057704382 749.1512451474377 1096.474403159559 1097.193685049672 1097.518736929717 972.1311977591314 338.3800435061264 1084.466370677053 293.5080006156509
355 0.005 1.775 2 901.183583876291 750.0276009557826 749.8114837564567 1096.474784100947 1097.193946166659 1097.518941449195 972.2616784848058 338.6014713636987 1084.474560296879 293.5080171466978
356 0.005 1.78 2 901.5169585825043 750.68320703746 750.4693228214727 1096.475173294416 1097.194204882633 1097.519145383905 972.3919930831058 338.8230409924313 1084.482743097528 293.5080330533801
357 0.005 1.785 2 901.8491884468065 751.3364335537748 751.1247719389829 1096.475558932633 1097.194462497102 1097.519347899997 972.5220484825675 339.0447664324475 1084.490913071468 293.5080483647264
358 0.005 1.79 2 902.1802571278214 751.9872903429009 751.7778407535969 1096.475942392467 1097.194718459155 1097.519548913425 972.6519715391908 339.2666248011888 1084.499072076168 293.5080633981984
359 0.005 1.795 2 902.510202137806 752.6357873154584 752.4285391889529 1096.476327701551 1097.194971496417 1097.519747941057 972.7817202556807 339.4886222368378 1084.507229909618 293.5080782193648
360 0.005 1.8 2 902.8389139647566 753.2819339342281 753.076876786933 1096.47671006618 1097.195224750354 1097.519947263701 972.9111850096401 339.7107535188197 1084.515376661099 293.5080929908804
361 0.005 1.805 2 903.1665593016985 753.9257397713014 753.7228631554856 1096.477092691321 1097.195478474273 1097.520146794782 973.0404063161461 339.9330224830931 1084.52349345792 293.5081079239043
362 0.005 1.81 2 903.4931706252773 754.5672139313966 754.3665071496547 1096.47748602552 1097.195730638617 1097.520344785315 973.1694297900503 340.155422283855 1084.531643869263 293.5081231544571
363 0.005 1.815 2 903.8187377111449 755.2063665758757 755.0078191043433 1096.477902027365 1097.195981604293 1097.520542154424 973.2981099507031 340.3779428014426 1084.53979886237 293.5081388323771
364 0.005 1.82 2 904.1431473717005 755.8432081373219 755.6468090911487 1096.478279811493 1097.196230509774 1097.520737785884 973.4264696142271 340.6005961216208 1084.547922550837 293.5081549140537
365 0.005 1.825 2 904.466260004375 756.4777453668675 756.2834854737283 1096.478658675713 1097.196478359831 1097.52093247537 973.5548920353788 340.8233687001704 1084.556039253736 293.5081713147869
366 0.005 1.83 2 904.7884541598876 757.10998870551 756.9178577287479 1096.47903940327 1097.196726062818 1097.521127423875 973.6830222554865 341.046267848722 1084.564150594095 293.5081881924129
367 0.005 1.835 2 905.1096021325507 757.7399477924483 757.5499354309103 1096.479418214668 1097.196973182729 1097.521322553582 973.8111805310489 341.269276406974 1084.572249969109 293.5082052970732
368 0.005 1.84 2 905.4295510510391 758.3676317945511 758.1797282012473 1096.479842397551 1097.19722036189 1097.521519814303 973.9387467021299 341.4924022034219 1084.580254223802 293.5082224957756
369 0.005 1.845 2 905.7483666837767 758.9930495815217 758.8072446517778 1096.480210033161 1097.197469972231 1097.521720232681 974.066255468699 341.7156394913114 1084.588336629695 293.508239687857
370 0.005 1.85 2 906.0661868359824 759.6162107179108 759.4324942114079 1096.480585214623 1097.197719978987 1097.521921563452 974.1935374062549 341.9389938137614 1084.596403532245 293.5082567304556
371 0.005 1.855 2 906.3829489332015 760.2371251331391 760.0554866268574 1096.480966292531 1097.197968556213 1097.522122452856 974.320632941439 342.1624462182676 1084.604469392224 293.5082735118718
372 0.005 1.86 2 906.6985766028025 760.8558021826129 760.6762312854014 1096.481345820939 1097.198215875393 1097.522322293361 974.4477008596035 342.3860089913725 1084.612521934306 293.5082899960599
373 0.005 1.865 2 907.0131568249985 761.4722500360956 761.294737175527 1096.481744540817 1097.198463038351 1097.522522409676 974.5743128960272 342.6096768739419 1084.620574267367 293.5083061380133
374 0.005 1.87 2 907.3266889992764 762.086478022904 761.9110132755806 1096.482116366867 1097.198710007449 1097.522721316159 974.7007344921435 342.8334462706817 1084.628607982118 293.508321940809
375 0.005 1.875 2 907.6391565448354 762.6984953361574 762.5250687234404 1096.48248982009 1097.19895577886 1097.522919121245 974.8271475754478 343.0573116388553 1084.636642321694 293.5083374875416
376 0.005 1.88 2 907.9505434876577 763.30831064619 763.1369125172713 1096.482864074062 1097.199199748803 1097.523116583772 974.9531094321453 343.2812782713517 1084.644675106458 293.5083528732665
377 0.005 1.885 2 908.2608395269821 763.9159329439005 763.7465537137033 1096.483241304712 1097.199442871948 1097.523313027661 975.0787016004616 343.5053285321419 1084.652693282818 293.5083680939139
378 0.005 1.89 2 908.5700449677238 764.5213706580329 764.3540007699354 1096.483608339749 1097.199685634997 1097.523509452584 975.2040104786242 343.7294780686731 1084.660704266874 293.5083832504953
379 0.005 1.895 2 908.8782490294105 765.1246330967226 764.9592627447568 1096.483979192679 1097.199926436632 1097.523704269974 975.3290655243393 343.9537177797902 1084.668703827041 293.5083983705564
380 0.005 1.9 2 909.185438005752 765.7257293475524 765.562348715081 1096.484346488126 1097.200166329344 1097.523897264123 975.4539916551328 344.1780404662211 1084.676693773326 293.5084135166572
381 0.005 1.905 2 909.491604635199 766.32466835704 766.1632678324938 1096.48471205881 1097.20040596953 1097.524090995161 975.5786875421093 344.4024449707577 1084.684682523764 293.5084287210925
382 0.005 1.91 2 909.7966663311572 766.9214589006425 766.7620288784498 1096.485075555455 1097.200644502711 1097.524283520725 975.7031873899912 344.6269229405625 1084.692624960433 293.5084439930048
383 0.005 1.915 2 910.1007005620522 767.5161089136632 767.3586403813872 1096.485444051126 1097.200882302699 1097.524476336818 975.8271770602204 344.851486787771 1084.700581693422 293.5084593768136
384 0.005 1.92 2 910.4037465370556 768.1086273154511 767.9531108028626 1096.485808439666 1097.201118004399 1097.524666884438 975.9510759181107 345.0761271591556 1084.708523246763 293.5084748068989
385 0.005 1.925 2 910.7057039516875 768.6990234037999 768.5454493471808 1096.486179844855 1097.20135394642 1097.524856601476 976.0747535431881 345.3008471166555 1084.716454605768 293.5084903117844
386 0.005 1.93 2 911.0066692301175 769.2873054648662 769.135664636088 1096.486539835754 1097.201587581802 1097.525044545398 976.1983307451346 345.5256468065152 1084.724372413319 293.5085058101217
387 0.005 1.935 2 911.3066367252807 769.8734822550492 769.7237653092537 1096.48690707809 1097.201823590458 1097.525234727457 976.3216995201045 345.7505172554032 1084.732286132663 293.5085212678699
388 0.005 1.94 2 911.605651149635 770.4575620791021 770.3097598427728 1096.487279820963 1097.202058173382 1097.525423469943 976.444815887205 345.9754484266322 1084.740130351144 293.5085366623089
389 0.005 1.945 2 911.9035868106052 771.0395532210963 770.8936565021679 1096.487644752242 1097.202290481486 1097.525609970645 976.5677092853859 346.2004299771246 1084.748077521697 293.508551922132
390 0.005 1.95 2 912.2004886460971 771.6194644071533 771.4754640264327 1096.488003563792 1097.202521089379 1097.525795831649 976.6904851481743 346.4254892477481 1084.755993619086 293.5085671030317
391 0.005 1.955 2 912.4963948068665 772.19730377323 772.0551907406478 1096.488363448552 1097.202752480933 1097.52598247466 976.8129528773298 346.6506166233742 1084.763874349002 293.5085822386021
392 0.005 1.96 2 912.7913305429171 772.7730797125746 772.6328452115862 1096.488722440468 1097.202980731346 1097.526165767699 976.9350983883672 346.8758106505281 1084.771738806769 293.5085973165964
393 0.005 1.965 2 913.0852384108349 773.3468006422288 773.2084357205267 1096.489077864075 1097.203209855379 1097.526350466225 977.0570840854759 347.10105733533 1084.779592689425 293.5086123035924
394 0.005 1.97 2 913.3781607733799 773.9184751252283 773.7819707341084 1096.489438187024 1097.203438944677 1097.5265346768 977.1786647373817 347.3263551616047 1084.787441696127 293.5086272200641
395 0.005 1.975 2 913.6700549844891 774.4881113762843 774.3534586076405 1096.489791094508 1097.203665467206 1097.526717146894 977.3000134928189 347.5517051944543 1084.795277352752 293.5086420693008
396 0.005 1.98 2 913.9605690487271 775.0557407788384 774.922941876344 1096.490102535807 1097.203875993377 1097.526890145894 977.421944556011 347.7770739888231 1084.803070592819 293.5086556080699
397 0.005 1.985 2 914.2503974979375 775.621338639586 775.4903945969072 1096.490466356078 1097.204104025613 1097.527075316903 977.5429365325522 348.0025305210566 1084.810892174888 293.508669420454
398 0.005 1.99 2 914.5398290360591 776.1848969948454 776.0557828796842 1096.490860858718 1097.204340017669 1097.527259673469 977.6629717186893 348.2280424295294 1084.818736999566 293.5086840956212
399 0.005 1.995 2 914.8277558314775 776.7464604381901 776.6191541855287 1096.491205706093 1097.204558976223 1097.527432844679 977.7830865845799 348.4535573747488 1084.826523119003 293.5086981880097
400 0.005 2 2 915.114268624177 777.3060471862517 777.1805534037127 1096.491528714278 1097.204778817486 1097.527615314692 977.9044442450221 348.6791696633505 1084.834298345796 293.5087124841518
401 0.005 2.005 2 915.4002977836036 777.8636355996995 777.7399569703153 1096.491881978101 1097.204999340575 1097.527794100834 978.0245006836803 348.904810861723 1084.842078428376 293.5087271103624
402 0.005 2.01 2 915.6855025011678 778.419239980333 778.2973642296661 1096.492215576093 1097.205213250274 1097.527965668759 978.1442984878963 349.1304525948036 1084.849833617945 293.5087409873655
403 0.005 2.015 2 915.9694742321304 778.972868054702 778.8527843362291 1096.492565374794 1097.205438855063 1097.528149037909 978.2634083546145 349.3561993071595 1084.857594988904 293.5087564260523
404 0.005 2.02 2 916.252680104965 779.5245296119302 779.4062269385643 1096.492900815321 1097.205653571605 1097.528320971913 978.3826266595875 349.5819058743494 1084.865338862242 293.5087709425551
405 0.005 2.025 2 916.5354363138021 780.0742101239603 779.9576672723929 1096.493281565742 1097.205883802805 1097.528501859579 978.5010118045082 349.8076717017548 1084.873094954127 293.5087859836646
406 0.005 2.03 2 916.8167745330691 780.6219490359565 780.5071472189101 1096.493629285487 1097.206105199596 1097.528679553916 978.6197107809851 350.0334706223455 1084.880834698895 293.5088016534665
407 0.005 2.035 2 917.0972481561512 781.1677483785879 781.0546831078689 1096.493966356219 1097.20631707002 1097.52884903412 978.7385837150252 350.2592765240935 1084.888549886153 293.5088166577393
408 0.005 2.04 2 917.3765148807544 781.7116141115882 781.6002806312131 1096.494315759966 1097.206534900732 1097.529025870368 978.8569843769857 350.4851740231403 1084.896274025511 293.5088329764221
409 0.005 2.045 2 917.6551010404887 782.2535544990035 782.1439465747488 1096.494652964305 1097.206747067513 1097.529196208513 978.9750668881114 350.7110232566095 1084.903976302171 293.5088481264186
410 0.005 2.05 2 917.932651302998 782.7935768828787 782.685687833438 1096.494991238714 1097.206963068257 1097.52937073992 979.093159102675 350.9369194293093 1084.911657971815 293.5088631583604
411 0.005 2.055 2 918.209240583347 783.3316890580938 783.2255117771494 1096.495325889296 1097.2071756539 1097.529542338276 979.2109374734 351.162838610021 1084.919331006816 293.5088782956222
412 0.005 2.06 2 918.4850135521077 783.8678992147773 783.7634261220237 1096.495647158842 1097.207384666799 1097.52970903286 979.3285055905525 351.3887486528696 1084.926988878268 293.5088923008057
413 0.005 2.065 2 918.7596662664899 784.4022140079284 784.2994379974608 1096.495985626202 1097.207601393433 1097.529884668523 979.4459084089907 351.614748968911 1084.934648247557 293.5089073292877
414 0.005 2.07 2 919.0335705979971 784.9346411275965 784.8335551229275 1096.496323926462 1097.207809462046 1097.530051041858 979.5628325748429 351.8406907296093 1084.942297069319 293.5089209416957
415 0.005 2.075 2 919.3064525424696 785.4651885910181 785.3657846858714 1096.496666782684 1097.208021076526 1097.530221288303 979.6796665929915 352.0666717096774 1084.949926077227 293.5089341636181
416 0.005 2.08 2 919.5784643977095 785.9938635331691 785.8961340391932 1096.4969918508 1097.208226324454 1097.530386474512 979.7962208981178 352.2926292671761 1084.957541856689 293.5089466532214
417 0.005 2.085 2 919.8494153205968 786.5206730722243 786.424610300963 1096.497330975857 1097.208439290015 1097.530558642556 979.912706726758 352.5186733519715 1084.965157735984 293.5089604001835
418 0.005 2.09 2 920.1196083774761 787.0456253348418 786.9512214595051 1096.497673935646 1097.208645320596 1097.530722782142 980.0287824294246 352.7446525531732 1084.972797781882 293.5089730090413
419 0.005 2.095 2 920.3889912582036 787.5687277161478 787.475974830803 1096.498011992022 1097.208850976557 1097.530887436185 980.1447411764332 352.9706380056399 1084.980388142846 293.5089848505477
420 0.005 2.1 2 920.6571665370702 788.0899867827102 787.9988775289518 1096.498363164015 1097.20906212808 1097.531059475603 980.2605992037346 353.1966935865378 1084.987983215201 293.5089985451446
421 0.005 2.105 2 920.9247342576891 788.6094108929458 788.5199373549559 1096.498693389943 1097.209266236513 1097.531223030973 980.3760244040017 353.4226773008274 1084.995569074207 293.509011436014
422 0.005 2.11 2 921.1914133380095 789.1270067836595 789.0391613993344 1096.499011327064 1097.209470044061 1097.531386756845 980.4913674499822 353.6486632386581 1085.003120587022 293.5090238336833
423 0.005 2.115 2 921.4569821794039 789.6427810507082 789.5565564209597 1096.499351188404 1097.20967913967 1097.531555887468 980.6064458640305 353.8747252351581 1085.010670758292 293.5090382109789
424 0.005 2.12 2 921.7218822263201 790.1567421119001 790.0721304337599 1096.499678568963 1097.209880015526 1097.531716002486 980.7211693452192 354.1007046522532 1085.018215961484 293.5090518814137
425 0.005 2.125 2 921.9859358301416 790.6688964102134 790.5858901997402 1096.500009072527 1097.210082319037 1097.531878138919 980.8357981496354 354.3266711946992 1085.025731997552 293.5090650636919
426 0.005 2.13 2 922.2489140578858 791.1792505143935 791.0978423239081 1096.500348608217 1097.210288991216 1097.532045532261 980.9502076809576 354.5527159058122 1085.033236842181 293.5090801291291
427 0.005 2.135 2 922.5112463530668 791.6878126886328 791.6079948163169 1096.500670408718 1097.210488054857 1097.532204429139 981.0643341038491 354.7786651631847 1085.040743846749 293.5090943416365
428 0.005 2.14 2 922.7727559054031 792.1945902338124 792.1163551069632 1096.500996833069 1097.210688914641 1097.532366327067 981.1782130989533 355.004587232493 1085.048230260353 293.5091078599044
429 0.005 2.145 2 923.0331094817823 792.6995892999503 792.6229298815074 1096.501326389401 1097.210894528061 1097.532532810342 981.291974258972 355.230578778383 1085.055717285593 293.5091230097076
430 0.005 2.15 2 923.292849568699 793.2028176660922 793.1277264765043 1096.501646659297 1097.21109016708 1097.532688496707 981.4053799713739 355.4564957091885 1085.063186274584 293.5091369863547
431 0.005 2.155 2 923.5517588115309 793.7042822558655 793.6307520104195 1096.501973193912 1097.211289700268 1097.532848225697 981.5186515954508 355.6823971722936 1085.070633714347 293.5091500129267
432 0.005 2.16 2 923.8095443679067 794.2039896277686 794.1320132674467 1096.502304354452 1097.211491698914 1097.533012243998 981.6316610563772 355.9083594605436 1085.078085798526 293.5091645532476
433 0.005 2.165 2 924.066695825385 794.7019467709702 794.6315169795436 1096.502621507479 1097.211688025402 1097.533169501708 981.7443819958589 356.1342231150398 1085.085524363423 293.5091779620726
434 0.005 2.17 2 924.3229136358452 795.1981637304514 795.1292733464522 1096.502929930528 1097.211880870927 1097.533324483746 981.8566147250525 356.3600598417993 1085.092919054656 293.5091904970944
435 0.005 2.175 2 924.5778629993812 795.6926622696927 795.6253148276477 1096.50321955682 1097.212077462494 1097.533488501578 981.9701708723594 356.585981033631 1085.100324541011 293.5092041238642
436 0.005 2.18 2 924.8327456411246 796.1854046160693 796.1195911105176 1096.503566782367 1097.212273514833 1097.53364069911 982.081236711666 356.8117772683654 1085.10773477006 293.5092168259989
437 0.005 2.185 2 925.0864737047364 796.6764300831417 796.612130058962 1096.50387690958 1097.21247142207 1097.533799483753 982.193075278124 357.0375810565191 1085.115115349913 293.5092297574766
438 0.005 2.19 2 925.3392019246736 797.1657548439611 797.1029731633724 1096.504177282596 1097.212670885924 1097.533965767183 982.3059087748741 357.263374430892 1085.122503565065 293.5092425379211
439 0.005 2.195 2 925.5915686340246 797.6533480202163 797.5920761292306 1096.504517835784 1097.212859976104 1097.534111331768 982.4161204888668 357.4890651935102 1085.129853973991 293.5092547125632
440 0.005 2.2 2 925.8424081658907 798.1392625961842 798.0794917767403 1096.50480461694 1097.213054394333 1097.534272814572 982.5282182103492 357.7148165337737 1085.137187162045 293.5092679011013
441 0.005 2.205 2 926.0929338399091 798.6234741201478 798.5652074064088 1096.505048725458 1097.213244094122 1097.534425002205 982.6391468608066 357.9404612583467 1085.144526385903 293.5092801318159
442 0.005 2.21 2 926.3427129520242 799.1059940902179 799.0492214736578 1096.505351353734 1097.213434796965 1097.534578255661 982.7498765093408 358.1661079201091 1085.151841181271 293.5092926941458
443 0.005 2.215 2 926.5915174017949 799.5868304422369 799.5315423028234 1096.505675984841 1097.213632453296 1097.534737498632 982.860348572377 358.3917224357642 1085.15916927145 293.5093056215487
444 0.005 2.22 2 926.8396663031817 800.065990091011 800.0121776308638 1096.505980177695 1097.213817736171 1097.534885081391 982.9705993625056 358.617248294699 1085.16646474027 293.5093179121838
445 0.005 2.225 2 927.0869456336839 800.543479205255 800.491134384067 1096.506297501655 1097.214013262141 1097.535043219089 983.0807049947856 358.8428158388464 1085.173766542435 293.5093314105425
446 0.005 2.23 2 927.333402864444 801.0193053429924 800.9684202088941 1096.506604055619 1097.214199471929 1097.535191831614 983.1904537598103 359.0682698455075 1085.181049820831 293.509344169204
447 0.005 2.235 2 927.5787430166687 801.4934741805102 801.4440414561591 1096.506910630844 1097.214388472824 1097.535343304764 983.30011891479 359.2937217143761 1085.188312234068 293.5093571923186
448 0.005 2.24 2 927.8234942630129 801.965992858351 801.9180052584063 1096.507237164714 1097.214582233981 1097.535499041683 983.4093774330894 359.5191282307699 1085.195575821136 293.5093704331023
449 0.005 2.245 2 928.0673274740652 802.4368681642956 802.3903184378204 1096.507533261937 1097.214764770633 1097.535644467193 983.5185279828448 359.7444363594365 1085.202809431392 293.5093829953152
450 0.005 2.25 2 928.3103074195315 802.9061060297777 802.8609873916178 1096.507836593364 1097.214951261278 1097.535794696426 983.627497576878 359.9697563907035 1085.210037168637 293.5093960160647
451 0.005 2.255 2 928.5525759332926 803.3737130158457 803.3300186730521 1096.508152599464 1097.215142179606 1097.535949006237 983.7361417573728 360.1950632981089 1085.217270867654 293.509410204856
452 0.005 2.26 2 928.7943467675525 803.8396961770718 803.7974190509956 1096.508442341221 1097.215322473929 1097.536092878549 983.844613993779 360.4202284476159 1085.22446624159 293.5094230579517
453 0.005 2.265 2 929.0355815722841 804.3040408768004 804.2631640006517 1096.508765079305 1097.215516136772 1097.536244265965 983.9522322835846 360.6453663616684 1085.231676476391 293.5094362813409
454 0.005 2.27 2 929.2755447332576 804.7667825126725 804.7272910410851 1096.509078242857 1097.215707218488 1097.536397800858 984.0601971113433 360.8704911057731 1085.238869915877 293.5094507811507
455 0.005 2.275 2 929.5149466032151 805.2279225445366 805.1898141362345 1096.509374381929 1097.215886736112 1097.536540308735 984.1679722158414 361.0954891812883 1085.246034417658 293.5094640685639
456 0.005 2.28 2 929.7534632657885 805.6874655539908 805.6507373584885 1096.509672402061 1097.216069032273 1097.536686973093 984.275633550009 361.3204786851311 1085.253186154263 293.5094771931427
457 0.005 2.285 2 929.991039076844 806.1454176430576 806.1100658036208 1096.509990119175 1097.216256690459 1097.536838869259 984.382984436555 361.5454527287777 1085.260344589084 293.5094911938717
458 0.005 2.29 2 930.2281113281826 806.6017855831356 806.5678052721282 1096.51028290476 1097.216432971918 1097.536979178406 984.4900418107469 361.7702787686025 1085.267472907025 293.5095037412627
459 0.005 2.295 2 930.4643199560172 807.056574926516 807.0239611198845 1096.510582659437 1097.216614630483 1097.537124837628 984.5969861061309 361.9950922261636 1085.274589321618 293.5095161681371
460 0.005 2.3 2 930.6996246712474 807.509791565824 807.4785390315537 1096.510887482279 1097.216799175954 1097.537273905432 984.7035960882299 362.2198932775764 1085.281707636799 293.5095294811019
461 0.005 2.305 2 930.9344169195452 807.9614423906135 807.9315454124036 1096.511175665117 1097.216973325299 1097.537412598663 984.809965463093 362.4445413106914 1085.288796063442 293.5095412969546
462 0.005 2.31 2 931.1683398171414 808.4115329125827 808.3829857509869 1096.511470927903 1097.217151332656 1097.537555734524 984.9162237999283 362.6691717299728 1085.295875070946 293.5095529339221
463 0.005 2.315 2 931.4013564457828 808.8600690831581 808.8328661226379 1096.511775450465 1097.217333792671 1097.537703205846 985.0220900134323 362.8937782409376 1085.302954005967 293.5095654329105
464 0.005 2.32 2 931.6338463369784 809.3070574126016 809.2811926980327 1096.51206355347 1097.217506710585 1097.537840544437 985.1277434393072 363.1182236296876 1085.310009716602 293.5095765891544
465 0.005 2.325 2 931.8654925601832 809.7525035512915 809.7279711769777 1096.512353834999 1097.217681194105 1097.537980965152 985.2333088982691 363.3426543802102 1085.317054798757 293.5095877752889
466 0.005 2.33 2 932.0963259279636 810.1964135307379 810.173207600457 1096.512651107351 1097.217859275268 1097.538124688489 985.3386061682545 363.5670072909036 1085.324099453579 293.5095992786232
467 0.005 2.335 2 932.3265276119705 810.6387936007453 810.6169081602447 1096.512946501754 1097.218033686765 1097.538264272554 985.4437802761171 363.7912523099231 1085.331128174885 293.5096101372065
468 0.005 2.34 2 932.5559230119649 811.0796492199554 811.059078374067 1096.513235429751 1097.218208343102 1097.53840467816 985.5486010889235 364.0154653065788 1085.338138874221 293.5096216849801
469 0.005 2.345 2 932.7845251286625 811.518986403254 811.4997242563996 1096.513527059294 1097.218383933285 1097.538545598697 985.6531965522951 364.2396085317431 1085.34514433778 293.5096337416566
470 0.005 2.35 2 933.0124911544613 811.9568113394691 811.9388519694211 1096.513821167612 1097.218556428337 1097.53868383611 985.7575265327386 364.4636281831833 1085.352134301148 293.5096452623376
471 0.005 2.355 2 933.2396676799417 812.3931294670175 812.376467093675 1096.514105491294 1097.218727560882 1097.538821241282 985.861763685237 364.6876208386802 1085.359107012872 293.5096574968063
472 0.005 2.36 2 933.4660691247614 812.8279467528561 812.8125755469684 1096.514395340035 1097.218901160682 1097.53896130091 985.9656813190378 364.9115438499056 1085.366076045389 293.5096703082589
473 0.005 2.365 2 933.691842021308 813.2612690724646 813.2471833156043 1096.514685356613 1097.219071973725 1097.539097935656 986.0693755532598 365.1353338765613 1085.373031769522 293.5096824564604
474 0.005 2.37 2 933.9168337770216 813.6931020014364 813.6802959175457 1096.514965950513 1097.219241314732 1097.53923421404 986.1729093698819 365.3590727917638 1085.379969258649 293.5096952379233
475 0.005 2.375 2 934.1410530657621 814.1234516340004 814.1119193664349 1096.515255700252 1097.219414192747 1097.539373638873 986.2761079555989 365.5827408817623 1085.386902864951 293.5097083783065
476 0.005 2.38 2 934.3646170841707 814.5523239090666 814.542059632566 1096.515543725753 1097.219580738297 1097.539506413536 986.3791191605524 365.806285429287 1085.393818159207 293.5097206903396
477 0.005 2.385 2 934.5874324453654 814.9797242351709 814.9707221154963 1096.515830089464 1097.219749386869 1097.539642755184 986.4819781839125 366.0297811204728 1085.400720007269 293.5097333714664
478 0.005 2.39 2 934.809475894465 815.4056583788214 815.397912755767 1096.516113443409 1097.219917571559 1097.539778362003 986.5845383779657 366.2531951337909 1085.407613303476 293.5097462375849
479 0.005 2.395 2 935.0308860097995 815.8301320885478 815.8236372796443 1096.516395761073 1097.220084800806 1097.539911870853 986.6868476154553 366.4764788145582 1085.414490691204 293.5097581431409
480 0.005 2.4 2 935.2514241967751 816.2531528034218 816.2479033813455 1096.516674229861 1097.220247802351 1097.540042504148 986.7887956650907 366.6997106953723 1085.421345291496 293.5097703352345
481 0.005 2.405 2 935.4709775055875 816.6747409504222 816.6707411937386 1096.516930927509 1097.220411283322 1097.540178673686 986.8915309086465 366.9228871913409 1085.428200733767 293.5097822871442
482 0.005 2.41 2 935.6903232410237 817.0948740115081 817.09212646661 1096.517215511338 1097.220576396475 1097.540311741709 986.9935158323233 367.145902682841 1085.435050523163 293.5097931235355
483 0.005 2.415 2 935.9091451052884 817.5135503879131 817.5120347692115 1096.517522095373 1097.220748263468 1097.540445561059 987.0942633564903 367.3688432557759 1085.441884645162 293.5098046367513
484 0.005 2.42 2 936.1269517437099 817.930800303868 817.9305001880241 1096.517803063981 1097.220916303869 1097.540580724344 987.1954165523608 367.5917154341651 1085.448709173664 293.5098165631381
485 0.005 2.425 2 936.3441111191057 818.3466246326035 818.3475361960571 1096.518077723677 1097.221079262191 1097.540711563546 987.2965136419482 367.8144400517828 1085.45550577738 293.5098276443885
486 0.005 2.43 2 936.560522877505 818.7610276645547 818.7631471628241 1096.518347537646 1097.221242276808 1097.540842870043 987.3974582286299 368.0371092000551 1085.462283273162 293.5098391284169
487 0.005 2.435 2 936.7762220092025 819.174014955924 819.1773379638157 1096.518627604261 1097.221406801559 1097.540975851595 987.4975756553143 368.25969415369 1085.469064725748 293.5098509581161
488 0.005 2.44 2 936.9912874188367 819.5855921980385 819.5901140110229 1096.518904486665 1097.221567314859 1097.541104243875 987.5980257857842 368.4821229229767 1085.475828463459 293.509862060173
489 0.005 2.445 2 937.2056168587003 819.9957644151989 820.0014802363809 1096.519177825666 1097.221727234688 1097.541233785769 987.6982509445278 368.7044970667934 1085.482576963924 293.5098736220667
490 0.005 2.45 2 937.4192235496358 820.4045373609769 820.4114421548813 1096.519456487674 1097.221890632499 1097.541365662267 987.798129377492 368.9267808656521 1085.489324718921 293.5098855398658
491 0.005 2.455 2 937.6321864605918 820.8119163663303 820.8200051280154 1096.519730323887 1097.222050642176 1097.541494483987 987.8977895768892 369.1489540818669 1085.496055317579 293.5098975175777
492 0.005 2.46 2 937.8444358788458 821.2179067254847 821.2271743463438 1096.520006676539 1097.22221116891 1097.541623698386 987.997202079951 369.3710194014529 1085.502770279916 293.5099093715452
493 0.005 2.465 2 938.0560082298973 821.6225136576178 821.632955025182 1096.520276207031 1097.222369288343 1097.541751000034 988.0964414937292 369.5929824412067 1085.509467170553 293.5099211271177
494 0.005 2.47 2 938.2669197974279 822.0257426173613 822.0373525492826 1096.520547795601 1097.222528967927 1097.541879703125 988.1954658522128 369.8148417400405 1085.516155108567 293.509932817378
495 0.005 2.475 2 938.4771375891407 822.4275988122843 822.440372180701 1096.520821399494 1097.222687469495 1097.542007184554 988.2942196072024 370.0365890715622 1085.522844032934 293.5099442900266
496 0.005 2.48 2 938.6866565917072 822.8280875467381 822.8420192058944 1096.521090488623 1097.222843448521 1097.542132597873 988.3928033075134 370.2582438171423 1085.529512133336 293.5099556273068
497 0.005 2.485 2 938.8955327415493 823.2272140689498 823.2422988508438 1096.521362911644 1097.223001704478 1097.542260573935 988.4911447485018 370.479782731154 1085.536169127243 293.5099667567446
498 0.005 2.49 2 939.1037450965993 823.6249836224678 823.6412164105863 1096.521633725076 1097.223158182036 1097.542386433772 988.5894078025326 370.7012097870283 1085.542816578632 293.5099776814914
499 0.005 2.495 2 939.3112828888708 824.0214014672546 824.0387770794914 1096.521901660577 1097.223313690265 1097.542511530039 988.6872201300457 370.9225190753108 1085.549442185056 293.5099884128073
500 0.005 2.5 2 939.5181643287216 824.4164726330605 824.4349859744117 1096.522172372059 1097.22346985005 1097.542637518226 988.7849397966105 371.1437138283053 1085.556057402803 293.5099990119641
501 0.005 2.505 2 939.7244277242266 824.810202475102 824.8298485144902 1096.522440353262 1097.223624698553 1097.54276214837 988.8824541377186 371.3647988882464 1085.56265488394 293.5100095110382
502 0.005 2.51 2 939.9300071496923 825.2025962729015 825.2233699299059 1096.522705676467 1097.223777528871 1097.542885077174 988.979712235103 371.5857743315556 1085.56924129801 293.5100199457402
503 0.005 2.515 2 940.1349061072037 825.5936590456995 825.6155553350234 1096.522973881829 1097.223931233408 1097.543009171926 989.0767395485112 371.8066290302997 1085.575818531886 293.5100304058143
504 0.005 2.52 2 940.3391474640462 825.9833957440616 826.0064096899201 1096.523238122476 1097.224084072157 1097.543132260559 989.1735480935383 372.0273674572197 1085.582382235443 293.5100409628951
505 0.005 2.525 2 940.5427234733535 826.3718116556861 826.3959381282036 1096.52350350459 1097.224235810564 1097.543254357202 989.2699561367612 372.247989195016 1085.588929673604 293.5100516665539
506 0.005 2.53 2 940.7456352569156 826.7589115456013 826.7841456459039 1096.523764397381 1097.224386729505 1097.543376004774 989.3663249959659 372.4684981292514 1085.595464588898 293.5100626003119
507 0.005 2.535 2 940.9479239531412 827.1447007346958 827.1710375201197 1096.524034497599 1097.224540263118 1097.543500051672 989.4625358653112 372.6888776449871 1085.601989580472 293.5100736941844
508 0.005 2.54 2 941.1495741080932 827.5291841687864 827.5566187326771 1096.524299325499 1097.224694199393 1097.543624822697 989.5584724766061 372.9091410955288 1085.608503772876 293.5100849020365
509 0.005 2.545 2 941.3505704030126 827.9123667164354 827.9408942120267 1096.524559690059 1097.224845234271 1097.543747019281 989.654188204437 373.1292843926083 1085.615001135397 293.5100961922473
510 0.005 2.55 2 941.5509342540383 828.2942533418575 828.3238689221977 1096.524820606049 1097.224997631851 1097.54387027441 989.7496853440755 373.3493045276133 1085.621489981961 293.5101075678793
511 0.005 2.555 2 941.7506485131833 828.6748491688924 828.7055479698171 1096.525084568602 1097.22514816571 1097.543991893506 989.8449796527822 373.5691976352151 1085.627965549525 293.5101189522965
512 0.005 2.56 2 941.9497255314466 829.054159087655 829.0859363074236 1096.525346995837 1097.225299750904 1097.544113805456 989.94005812271 373.7889698281671 1085.63442772183 293.5101302359479
513 0.005 2.565 2 942.1481627984226 829.4321882870332 829.4650389609668 1096.525604453807 1097.225449976906 1097.544235665163 990.0349969664794 374.0086118821782 1085.640875413909 293.5101413942406
514 0.005 2.57 2 942.3460651957627 829.808941401554 829.8428607454659 1096.525863234271 1097.225599656623 1097.544356913466 990.1296706244513 374.2281323987784 1085.64731265455 293.510152372957
515 0.005 2.575 2 942.5432599371486 830.1844233832023 830.2194066533322 1096.526125261942 1097.225749363788 1097.544478014614 990.2241326492183 374.4475284883685 1085.653743778638 293.5101633276753
516 0.005 2.58 2 942.7398109521766 830.5586390552705 830.5946816202859 1096.526385282019 1097.22589893082 1097.544598868208 990.3183823592833 374.6667918950305 1085.66016123153 293.5101741062605
517 0.005 2.585 2 942.9357349794573 830.9315930211 830.9686902835969 1096.526642436998 1097.226045403366 1097.544717213819 990.4123560793845 374.8859275801007 1085.666564513077 293.5101847286448
518 0.005 2.59 2 943.1310221243713 831.3032902161577 831.3414375088164 1096.526901566587 1097.226193650562 1097.54483731985 990.5061188219603 375.1049395089608 1085.672956026871 293.510195222492
519 0.005 2.595 2 943.3256852783338 831.6737355400107 831.7129281747131 1096.527158891889 1097.226340678068 1097.544956190299 990.5997501809163 375.3238140986928 1085.679336128317 293.5102056437004
520 0.005 2.6 2 943.5197448868357 832.0429336813481 832.0831670490364 1096.527414269604 1097.226487462419 1097.545075064796 990.693096940086 375.5425582183695 1085.685700891708 293.5102160661017
521 0.005 2.605 2 943.7132115739416 832.4108894366366 832.4521589218119 1096.527667007107 1097.22663324026 1097.545193276168 990.7862722041966 375.7611747808317 1085.692050519539 293.5102264457772
522 0.005 2.61 2 943.906025575581 832.7776073693269 832.8199084587609 1096.52792140053 1097.22678038757 1097.545313100243 990.8792223830327 375.9796556801395 1085.698395317054 293.5102367990419
523 0.005 2.615 2 944.0982718340892 833.1430922826063 833.1864204043989 1096.528174638911 1097.226925529786 1097.545430789917 990.9719198952768 376.1979946353746 1085.704722207314 293.5102471842038
524 0.005 2.62 2 944.2898968933911 833.5073487466904 833.5516994001051 1096.528430938319 1097.227072997039 1097.545550853879 991.0644240598745 376.4161973958271 1085.711044715989 293.5102575846632
525 0.005 2.625 2 944.4808858265692 833.8703814807178 833.9157501646594 1096.528689473939 1097.227218549736 1097.545669186077 991.1566993680212 376.6342675217854 1085.717355219141 293.5102680206653
526 0.005 2.63 1 944.6703299474442 834.230531716353 834.2771507636112 1096.545038893251 1097.225486938592 1097.544858198285 991.3709040779013 376.848732126373 1085.744881136084 293.5102610859034
527 0.005 2.635 2 944.8643806222574 834.5911631848124 834.6386777049395 1096.528940508688 1097.227379536667 1097.545757449891 991.3526425101032 377.0680785694465 1085.730329566841 293.5102802551514
528 0.005 2.64 1 945.0516145516324 834.9489096266526 834.9976349735446 1096.546040900779 1097.225865624592 1097.545186030001 991.5595032591849 377.2827594097895 1085.757565864476 293.510293335488
529 0.005 2.645 2 945.2435709986672 835.3071443573189 835.3567302525739 1096.529539771506 1097.227687918408 1097.546001992653 991.5390649672113 377.5019187023186 1085.743158578897 293.5103236386898
530 0.005 2.65 1 945.4298073680307 835.6625132950029 835.7132827722967 1096.546324245226 1097.226055716907 1097.545332396813 991.7446057412083 377.7161328428559 1085.770069736969 293.5103453566632
531 0.005 2.655 1 945.6192391080134 836.0166315891946 836.0684849914983 1096.535477347433 1097.226208479563 1097.545553575614 991.8924686528748 377.9303812108687 1085.778047199413 293.510366821588
532 0.005 2.66 1 945.8096948701648 836.3695612656797 836.4224710958813 1096.532251919485 1097.226734528967 1097.545684118225 992.0081345732445 378.1447851476213 1085.784098364449 293.5103855556034
533 0.005 2.665 1 945.9997538336205 836.7213237277464 836.7752677271219 1096.532777331111 1097.226760441576 1097.545726911331 992.1088770944971 378.3593641462377 1085.790216681271 293.5104095790427
534 0.005 2.67 1 946.1879028887568 837.0719238424585 837.1268848830791 1096.533876818942 1097.226888615364 1097.545902088033 992.2036194108778 378.5741019439206 1085.796549622622 293.5104417564314
535 0.005 2.675 1 946.3744499217026 837.4213678768941 837.4773312044349 1096.534492111444 1097.22706208662 1097.546051266654 992.2961073806601 378.7888736037156 1085.802952954781 293.510480931962
536 0.005 2.68 1 946.5599441226352 837.7696610228468 837.8266135993362 1096.534756333582 1097.227192198748 1097.546145011931 992.3882068309848 379.0036194569552 1085.809297508196 293.5105268320648
537 0.005 2.685 1 946.7447897048203 838.1168089305996 838.1747391333312 1096.534872048439 1097.227279874687 1097.546209101136 992.4803348822887 379.2182928336896 1085.815586812957 293.5105776496011
538 0.005 2.69 1 946.9291495627349 838.4628183243123 838.5217154913813 1096.53500715595 1097.227365666291 1097.546279629851 992.5725335108621 379.432806916671 1085.821846643971 293.5106327309107
539 0.005 2.695 1 947.1132029755681 838.8076908885607 838.8675463324521 1096.535138335885 1097.227450191421 1097.546349958043 992.6646511394242 379.6471950797571 1085.828053295298 293.5106904297216
540 0.005 2.7 1 947.2968339486806 839.1514313736544 839.212237117886 1096.535332035795 1097.22754860907 1097.546429560566 992.7567284652191 379.8614410844789 1085.834259564249 293.5107500684703
541 0.005 2.705 1 947.4800148355081 839.4940456544258 839.5557938043056 1096.535504237563 1097.227650653782 1097.546512617229 992.8482352868817 380.075514461667 1085.84045261731 293.5108101183
542 0.005 2.71 1 947.6627568197453 839.8355378273087 839.8982214436533 1096.535696668632 1097.227761832918 1097.546601271346 992.9397477575427 380.2894254425996 1085.846647616452 293.5108696283967
543 0.005 2.715 1 947.8448269727401 840.1759097035587 840.2395234069813 1096.535893944663 1097.22787522905 1097.546693217042 993.0309740471699 380.5031557361692 1085.852833825816 293.5109273537449
544 0.005 2.72 1 948.0263512910623 840.5151665342161 840.5797044861549 1096.536070313028 1097.227985269083 1097.546781318296 993.1218551034048 380.7167123099973 1085.858994086138 293.5109825671801
545 0.005 2.725 1 948.2073597787958 840.8533102144399 840.918767771951 1096.536331407043 1097.228114933483 1097.546883557941 993.2124861290119 380.930109730608 1085.865195978902 293.5110339789405
546 0.005 2.73 1 948.3877526767438 841.190348327105 841.2567197278239 1096.536534243563 1097.228238653068 1097.546982684544 993.3031598708246 381.1433567880065 1085.871364431342 293.511081211161
547 0.005 2.735 1 948.5674503902781 841.5262836411904 841.5935640564618 1096.536792203437 1097.228372469254 1097.547089263824 993.393306107612 381.3564463050628 1085.877534134622 293.511123087844
548 0.005 2.74 1 948.7464931167547 841.8611191447666 841.9293045037308 1096.537026503598 1097.228508931844 1097.547198640766 993.483051077914 381.5693795160594 1085.883684384595 293.5111592784069
549 0.005 2.745 1 948.9249733618752 842.1948595727185 842.2639453233332 1096.537213073622 1097.228624820082 1097.547292337254 993.57241204195 381.782164015363 1085.889779146886 293.511190016261
550 0.005 2.75 1 949.1028585416818 842.5275092332806 842.5974907974651 1096.537448190576 1097.228749457774 1097.547391873758 993.6614821104208 381.9947860080957 1085.895863446954 293.5112142913649
551 0.005 2.755 1 949.2801118201949 842.8590707569559 842.9299440846062 1096.537641423309 1097.228862549218 1097.547483504763 993.7503296009166 382.2072535831843 1085.901913624635 293.5112328544035
552 0.005 2.76 1 949.4568268287553 843.1895491842279 843.2613099644362 1096.537874371828 1097.228987247162 1097.547583099002 993.8389152344859 382.4195692562953 1085.907977732358 293.5112447422366
553 0.005 2.765 1 949.6323869900644 843.5189467566283 843.5915912596854 1096.538038942889 1097.229092368895 1097.547667907327 993.9273560767829 382.6316786835756 1085.913953956325 293.5112510662402
554 0.005 2.77 1 949.8077700802675 843.8472684656459 843.9207927205027 1096.538268942336 1097.229212204882 1097.547762714921 994.0154854397013 382.8435854885854 1085.919966240233 293.5112509997646
555 0.005 2.775 1 949.9828042193102 844.1745192558452 844.2489189706998 1096.538463652352 1097.229326661312 1097.54785393129 994.103300042881 383.0553771237211 1085.925946065567 293.5112459203385
556 0.005 2.78 1 950.1573386333655 844.500701142588 844.5759729990566 1096.538698749903 1097.229447794903 1097.547950267548 994.190897656511 383.2670009272439 1085.931924567087 293.5112352186381
557 0.005 2.785 1 950.3313732411146 844.82581923805 844.9019591307992 1096.538880578654 1097.229558237476 1097.548038383726 994.2780121096837 383.4784727110635 1085.937901612795 293.5112205165417
558 0.005 2.79 1 950.5048930511985 845.1498743076056 845.2268796122233 1096.539080339013 1097.229667206371 1097.548125192632 994.3648650215239 383.6897895507952 1085.943810441418 293.5112020627146
559 0.005 2.795 1 950.6777677173076 845.4728755209036 845.550741169744 1096.539339066663 1097.229790905685 1097.548221936926 994.451569898513 383.9009460316452 1085.949755423512 293.5111802750619
560 0.005 2.8 1 950.8501172497979 845.7948224245442 845.8735454868041 1096.539514392382 1097.2299039455 1097.548312994707 994.5380310381918 384.1119505684867 1085.955638539983 293.5111566642434
561 0.005 2.805 1 951.0218868289667 846.1157215495666 846.1952977694433 1096.539739693984 1097.23002502002 1097.548408109056 994.624321742353 384.3228332584708 1085.961543976026 293.5111314862287
562 0.005 2.81 1 951.1931560757889 846.4355731685603 846.5159999051572 1096.53992628235 1097.230135963234 1097.548496336424 994.7103384342373 384.5334649921969 1085.96741643689 293.5111063334583
563 0.005 2.815 1 951.3638976641731 846.7543838694692 846.8356570513864 1096.540122683972 1097.230243930228 1097.548581810995 994.7960716155069 384.7439442466434 1085.973245405849 293.5110818348705
564 0.005 2.82 1 951.5339976366247 847.072156038791 847.1542723300037 1096.540366556273 1097.230365794029 1097.548677348119 994.8815273078377 384.9542615185645 1085.979104583262 293.5110589704336
565 0.005 2.825 1 951.7035700501522 847.3888942348949 847.4718499047873 1096.54054622891 1097.230472623577 1097.548763593411 994.966720477632 385.164438412205 1085.984932779463 293.5110385785489
566 0.005 2.83 1 951.8727025094255 847.7046030336289 847.788394193228 1096.540727206512 1097.230576124289 1097.548845510364 995.0517016292405 385.3744338850347 1085.990724882572 293.5110212583552
567 0.005 2.835 1 952.0411877102761 848.0192846404527 848.1039080391532 1096.540969239525 1097.23069994902 1097.548942809626 995.1363982469531 385.584262511287 1085.996543076071 293.5110078791491
568 0.005 2.84 1 952.2091622417056 848.3329410538043 848.4183941646659 1096.541159846609 1097.230810954524 1097.54903165503 995.2207344364182 385.7939318846836 1086.002338663348 293.5109985385269
569 0.005 2.845 1 952.3765829730496 848.6455760681466 848.7318556843903 1096.54133585723 1097.230912105954 1097.549112278762 995.3049225182808 386.0034344242556 1086.008070199292 293.5109936465397
570 0.005 2.85 1 952.5438451179895 848.9571955744641 849.0442976441951 1096.541540618525 1097.231019670468 1097.549197304304 995.3886403118438 386.2127566791714 1086.013794731304 293.5109934299339
571 0.005 2.855 1 952.7103210249733 849.2678006012306 849.3557223530839 1096.541727199362 1097.231123887756 1097.549280905279 995.4723324351108 386.4218971357211 1086.019505469676 293.5109979730292
572 0.005 2.86 1 952.8760852793646 849.5773966789357 849.6661347643877 1096.541913257232 1097.231247000366 1097.549378064759 995.5559001545943 386.6308689089541 1086.025232708949 293.5110073789687
573 0.005 2.865 1 953.0413487280267 849.8859868793312 849.9755378576018 1096.542136532041 1097.23135794607 1097.549466827946 995.6392365572028 386.8396680252268 1086.030962554032 293.5110206861075
574 0.005 2.87 1 953.2061127863233 850.1935753314439 850.2839355085666 1096.542324068987 1097.231463420043 1097.549551088014 995.722092376115 387.0482905815446 1086.036646979156 293.5110377656225
575 0.005 2.875 1 953.3702809920027 850.5001652937671 850.5913314482931 1096.542525220075 1097.231574939477 1097.549639381655 995.8048067868641 387.2567567832194 1086.042311339108 293.5110582156159
576 0.005 2.88 1 953.5339654152925 850.8057585500711 850.8977280380597 1096.542728056989 1097.231683067749 1097.549724827816 995.8870349709158 387.4650450373636 1086.047968930922 293.511081615408
577 0.005 2.885 1 953.6971053267969 851.1103627103305 851.2031310123148 1096.54293199869 1097.231794237206 1097.549813444502 995.9690546999163 387.6731572298311 1086.053622475426 293.5111074400092
578 0.005 2.89 1 953.8597286795962 851.4139801356661 851.5075436676464 1096.543126149023 1097.231900918558 1097.549897843244 996.0510087152147 387.8811065801066 1086.059259475052 293.5111350629558
579 0.005 2.895 1 954.0217999619472 851.7166139152374 851.8109693535547 1096.543323974646 1097.232012770406 1097.549987243874 996.1327382694523 388.0889358379757 1086.064889072429 293.5111638143709
580 0.005 2.9 1 954.1833327896853 852.0182663116788 852.1134108007222 1096.543527147794 1097.232124417086 1097.550075798165 996.2140092665356 388.296601826232 1086.070507744306 293.5111930339338
581 0.005 2.905 1 954.3443291401734 852.3189385519813 852.4148699068079 1096.543733599289 1097.232234385177 1097.550163422448 996.2953435742987 388.5040484636012 1086.076118704022 293.5112221134148
582 0.005 2.91 1 954.5048208123341 852.6186383619175 852.7153524825771 1096.543927361797 1097.23234567902 1097.55025225769 996.3765895434263 388.7113107248458 1086.081708839513 293.5112504917425
583 0.005 2.915 1 954.6648060305671 852.9173684893573 853.0148618903474 1096.544123028984 1097.232456248006 1097.550339820763 996.4575911624701 388.9183978114338 1086.087279784854 293.5112777401748
584 0.005 2.92 1 954.8242578511939 853.215134518315 853.3134031238742 1096.544331383618 1097.232563897037 1097.550425342167 996.5383569826478 389.125306824069 1086.092834813889 293.5113034935384
585 0.005 2.925 1 954.9832402837203 853.5119365164761 853.6109776326501 1096.544540120218 1097.232677171938 1097.550515187836 996.6187330902897 389.3320465778197 1086.09838600123 293.5113274635216
586 0.005 2.93 1 955.1417201855793 853.8077767389835 853.9075879439368 1096.544735676059 1097.2327857667 1097.550601930149 996.6988471097898 389.5385946220715 1086.103922700015 293.5113494793835
587 0.005 2.935 1 955.2996223561579 854.1026590161941 854.2032376482701 1096.54490643675 1097.232893318456 1097.5506879691 996.7785385041382 389.7449570235951 1086.109435028628 293.5113694156448
588 0.005 2.94 1 955.457524792602 854.39658763698 854.4979308300551 1096.545114306467 1097.233002587713 1097.550774487556 996.8582444374388 389.9511357505318 1086.114960171499 293.5113872314877
589 0.005 2.945 1 955.6147096603095 854.6895691333907 854.7916723839816 1096.545315372774 1097.233108997847 1097.550859960388 996.9378659136216 390.1571457709212 1086.120446430584 293.5114030035564
590 0.005 2.95 1 955.7712288616747 854.9816028239043 855.0844637587196 1096.545504639532 1097.23321558351 1097.55094456651 997.0172214995271 390.3629734082252 1086.125923616152 293.5114167929464
591 0.005 2.955 1 955.9271497496295 855.2726936495909 855.3763093889931 1096.545710739793 1097.23332481513 1097.551031067015 997.0962888592105 390.5686119738875 1086.131394436686 293.511428743659
592 0.005 2.96 1 956.0826145831979 855.5628460738054 855.6672128833324 1096.545898978484 1097.233431032557 1097.551116650332 997.1752870025546 390.7740669240083 1086.136850245952 293.5114390320606
593 0.005 2.965 1 956.2376202078676 855.8520624417437 855.9571771920282 1096.54608132063 1097.233539360311 1097.55120307517 997.2539806787772 390.9793447210133 1086.142281443234 293.5114478469799
594 0.005 2.97 1 956.3920937689331 856.1403450988006 856.2462046142078 1096.546275399659 1097.233647837075 1097.551288510028 997.3323700093446 391.184427422817 1086.147715800176 293.5114554055486
595 0.005 2.975 1 956.5460283759124 856.4276972233171 856.5342987527357 1096.546464552746 1097.233754011726 1097.551373282454 997.4104789136244 391.3893304100079 1086.153131236533 293.5114619601139
596 0.005 2.98 1 956.699458738905 856.7141249389377 856.8214645595432 1096.546663669377 1097.233862516251 1097.55146002643 997.4884556938878 391.5940549764793 1086.158534920077 293.5114677348602
597 0.005 2.985 1 956.8524599635929 856.9996276545468 857.1077033489972 1096.546858748786 1097.233969783617 1097.551545357837 997.5662357811963 391.798598154094 1086.163931302751 293.5114729776953
598 0.005 2.99 1 957.0046866782828 857.2842119288492 857.3930199662864 1096.547045490155 1097.234074576995 1097.551629304563 997.6438543509353 392.0029076077011 1086.169304501876 293.5114778850609
599 0.005 2.995 1 957.1565480947897 857.5678792148225 857.6774168680702 1096.54723482016 1097.234184515029 1097.551716685605 997.721154405496 392.2070621214868 1086.174671450139 293.5114826662857
600 0.005 3 1 957.3079463550192 857.8506329661024 857.9608973574854 1096.547423351599 1097.234288132227 1097.551799609579 997.7982455612065 392.4110653172805 1086.180016947413 293.5114874812559
601 0.005 3.005 1 957.4588652174697 858.1324768070483 858.2434648020359 1096.547614334272 1097.234394454967 1097.551884211502 997.8751849027827 392.6148801169521 1086.185354696206 293.5114924908351
602 0.005 3.01 1 957.6093447019396 858.4134137440592 858.525122460196 1096.547803039136 1097.234499721092 1097.551968316418 997.9518976197764 392.8185155993774 1086.190682475069 293.5114978086129
603 0.005 3.015 1 957.7593513622875 858.6934450833656 858.8058723983681 1096.547991935891 1097.234605127004 1097.552052012396 998.0283973960534 393.02196887783 1086.195995178053 293.5115035256499
604 0.005 3.02 1 957.9088802960938 858.9725700531884 859.0857151109697 1096.548182741559 1097.234713398134 1097.552138570288 998.1046506034662 393.2252340869917 1086.2013011401 293.5115096806326
605 0.005 3.025 1 958.0579065429259 859.2507964304619 859.3646559614261 1096.54837220226 1097.234818407786 1097.552222272694 998.1807241241124 393.4283056195082 1086.206591210714 293.5115163109402
606 0.005 3.03 1 958.2064761393989 859.5281312177427 859.6427006874998 1096.548557883874 1097.234924058368 1097.55230700174 998.2565615424588 393.6311939679239 1086.211863257703 293.5115234361429
607 0.005 3.035 1 958.3545875018863 859.8045765194719 859.919852480767 1096.548762502912 1097.235029510392 1097.552391146933 998.3322420379458 393.8338851767721 1086.217135447972 293.5115310585015
608 0.005 3.04 1 958.5022118188228 860.0801329603165 860.1961130090966 1096.54894595835 1097.235132813001 1097.552472938564 998.4077322918251 394.0363794147816 1086.222383769342 293.5115391592988
609 0.005 3.045 1 958.6493644287659 860.3548033899458 860.4714850573033 1096.549128973977 1097.235237518216 1097.552556886397 998.4830066660998 394.2386920062017 1086.227619986202 293.5115477077389
610 0.005 3.05 1 958.7961048379819 860.6285915991584 860.7459723814752 1096.549322871304 1097.235341217081 1097.552639577599 998.5579877265782 394.4408350917964 1086.232850299606 293.5115566726958
611 0.005 3.055 1 958.9423625451219 860.9014993141831 861.0195766816316 1096.549514524546 1097.235446468806 1097.552723782842 998.6328226290449 394.6427923428098 1086.238099404112 293.5115660098924
612 0.005 3.06 1 959.0882166990345 861.1735322831704 861.2923027104725 1096.549695974659 1097.235551151148 1097.552806354447 998.7074894420468 394.844554231288 1086.243284990811 293.5115756702886
613 0.005 3.065 1 959.2335061980378 861.4446929868592 861.5641532749388 1096.549864236003 1097.235651455082 1097.552887584698 998.7819310600261 395.0461151098571 1086.248433107906 293.5115856133035
614 0.005 3.07 1 959.3783255716886 861.7149840241066 861.8351314736854 1096.550057012463 1097.235758587244 1097.552973200906 998.8561712268505 395.2474956031161 1086.253613781978 293.5115957663976
615 0.005 3.075 1 959.5226135166406 861.9844090310946 862.1052406703155 1096.55023404528 1097.235859587738 1097.553054813093 998.930200384997 395.4486688818688 1086.258776646051 293.5116060713523
616 0.005 3.08 1 959.6664544790602 862.2529711106538 862.3744840214382 1096.550418745618 1097.235963779708 1097.553137624702 999.004023829169 395.6496763728859 1086.263936106476 293.511616490377
617 0.005 3.085 1 959.8099223459745 862.5206724204572 862.6428640800973 1096.550614012288 1097.236070052475 1097.553221012427 999.0778961438659 395.8504882905685 1086.269077014247 293.511626995402
618 0.005 3.09 1 959.9528821057204 862.7875169405293 862.9103842938636 1096.550782555305 1097.236163174666 1097.553298648182 999.1512659138737 396.0511065153209 1086.274176706779 293.5116375491203
619 0.005 3.095 1 960.0954780444608 863.0535018359878 863.1770440094909 1096.550961905829 1097.236272418062 1097.553383834449 999.2244273974659 396.2515176483533 1086.279300335409 293.5116481068916
620 0.005 3.1 1 960.2375906319547 863.3186356870907 863.44284926657 1096.551155441767 1097.236372664359 1097.553464073797 999.2973512091161 396.4517506330683 1086.284365049899 293.5116586562515
621 0.005 3.105 1 960.3792296922168 863.5829211886352 863.707803196281 1096.551348425251 1097.236477903639 1097.553547906379 999.3701372844896 396.651797050273 1086.28945164006 293.5116691916689
622 0.005 3.11 1 960.5203965840745 863.8463601666709 863.9719082491432 1096.551534713689 1097.236579985283 1097.553629476208 999.4427667653081 396.8516418534841 1086.294532804834 293.5116796908233
623 0.005 3.115 1 960.6611129680969 864.108955484517 864.2351672281706 1096.551717936538 1097.23668307873 1097.553712026943 999.5151342302055 397.051256259821 1086.299605317395 293.5116901511622
624 0.005 3.12 1 960.8013634105328 864.3707108781697 864.4975835166904 1096.55190350113 1097.236786276028 1097.553794076571 999.5875491537303 397.250691011273 1086.30466212552 293.5117005523588
625 0.005 3.125 1 960.9412616615484 864.6316314235926 864.7591619300989 1096.55210523597 1097.23689010763 1097.553876743272 999.6597503418376 397.4499455564552 1086.309733025457 293.5117108825705
626 0.005 3.13 1 961.0806485614236 864.8917196877682 865.0199048609239 1096.552279979473 1097.236990755624 1097.553957292805 999.7317487135786 397.648988552205 1086.314765848331 293.5117211033764
627 0.005 3.135 1 961.2195693657321 865.1509791341288 865.2798157962706 1096.552454755351 1097.237091287466 1097.554037728819 999.8035303766823 397.8478411260735 1086.319772861443 293.511731205373
628 0.005 3.14 1 961.3580939628322 865.4094118266642 865.5388973675621 1096.552981192558 1097.23718985583 1097.554119115956 999.8750861977404 398.0465016790374 1086.324888248809 293.5117411873287
629 0.005 3.145 1 961.4961701613578 865.6670198681423 865.7971518551602 1096.552964886501 1097.237287319477 1097.554198591034 999.9466591462948 398.2449609564392 1086.329904608915 293.51175102951
630 0.005 3.15 1 961.6337909114518 865.9238069231233 866.054582524613 1096.553028100091 1097.23738803863 1097.55427789332 1000.017910847119 398.4432237428181 1086.334870987757 293.5117607172577
631 0.005 3.155 1 961.7709803884095 866.1797749315657 866.3111917910252 1096.553181935627 1097.237488038446 1097.554357436741 1000.088888288981 398.6412943927823 1086.339835551666 293.5117702597661
632 0.005 3.16 1 961.9077224304698 866.4349280858918 866.566983219153 1096.553373350389 1097.237588886559 1097.554438275336 1000.159676655824 398.8391698553525 1086.344791307469 293.5117796571267
633 0.005 3.165 1 962.0440297557284 866.6892680195567 866.821959031713 1096.553566655099 1097.237689625779 1097.554518587398 1000.230255373304 399.0368492918399 1086.349740139519 293.5117889031232
634 0.005 3.17 1 962.1799011905821 866.9427976245523 867.0761220586184 1096.553751932031 1097.237792820197 1097.554601039214 1000.3006362393 399.234335597896 1086.354678316923 293.5117979897178
635 0.005 3.175 1 962.313319483743 867.194874616844 867.3291192066472 1096.553929784651 1097.237887379077 1097.554669750993 1000.366730534054 399.4321016567236 1086.359514191864 293.5118069358023
636 0.005 3.18 1 962.4491080673743 867.4467242392429 867.5815283996959 1096.554184964577 1097.237985071476 1097.554754069515 1000.438947771744 399.629109905348 1086.364552746275 293.5118157028695
637 0.005 3.185 1 962.5840372755276 867.6977840842775 867.8331785970943 1096.554283475393 1097.238089582562 1097.554839951797 1000.509537348107 399.8259740667928 1086.369402296481 293.5118243136101
638 0.005 3.19 1 962.7183614297857 867.9480518685466 868.0840435962435 1096.554447726825 1097.238196815928 1097.554922283904 1000.579539378599 400.0226670405726 1086.374278810953 293.5118327971402
639 0.005 3.195 1 962.8521527710918 868.197528711547 868.3341206315337 1096.554638232579 1097.238296539386 1097.555002368333 1000.649083488065 400.2191670395342 1086.379163513182 293.5118411562103
640 0.005 3.2 1 962.9854712112052 868.4462160066896 868.5834096142744 1096.554829059978 1097.238397574974 1097.555083336174 1000.718399695238 400.4154741929843 1086.384031691578 293.5118494134002
641 0.005 3.205 1 963.118340863635 868.6941146138951 868.8319108478516 1096.555007806007 1097.238499888003 1097.555165510323 1000.787506392508 400.6115819581904 1086.388885984869 293.5118575741214
642 0.005 3.21 1 963.2507978676277 868.9412277867451 869.0796264938315 1096.555191305135 1097.238602943805 1097.555248136502 1000.856385179682 400.8074959897843 1086.393734320277 293.5118656669851
643 0.005 3.215 1 963.3828511017408 869.1875598702982 869.3265599013292 1096.555374135645 1097.238702979512 1097.555328106762 1000.925166286447 401.0032157271483 1086.398572037289 293.5118737069502
644 0.005 3.22 1 963.5144799088304 869.4331118928335 869.5727122748615 1096.555554716842 1097.238805366376 1097.5554099813 1000.993752325721 401.1987081669521 1086.403396910666 293.5118817080577
645 0.005 3.225 1 963.6456436319417 869.6778846209634 869.8180849483236 1096.555724643958 1097.238905081297 1097.555490742816 1001.062097011225 401.3940328862467 1086.408195905874 293.5118897044669
646 0.005 3.23 1 963.7764520228193 869.9218821500739 870.0626802618219 1096.555895742242 1097.239001490411 1097.55556873573 1001.130276490923 401.5891795742973 1086.41300006965 293.5118976823915
647 0.005 3.235 1 963.906838775893 870.1651085476532 870.3065020598928 1096.556062897499 1097.239099381659 1097.55564752174 1001.198248488924 401.7841067958754 1086.417767995154 293.5119056597061
648 0.005 3.24 1 964.0368299842326 870.4075650644618 870.5495524475364 1096.556239790267 1097.239198180526 1097.555727008729 1001.266060639124 401.9788437362716 1086.422536590933 293.5119136408394
649 0.005 3.245 1 964.1664553647337 870.6492538747375 870.7918335681879 1096.556420090654 1097.239300021522 1097.555808610307 1001.33367792815 402.1733837121837 1086.427304591198 293.5119216203477
650 0.005 3.25 1 964.2956254414007 870.8901789524119 871.0333486927714 1096.556594022996 1097.239398181159 1097.555887668955 1001.401134493062 402.3677570536871 1086.432050132437 293.5119296043385
651 0.005 3.255 1 964.4243571657782 871.1303409246029 871.2740993495612 1096.556771685352 1097.239495423448 1097.555965592208 1001.468601310744 402.5619192406113 1086.436786839395 293.5119375858768
652 0.005 3.26 1 964.5527333623905 871.3697453307342 871.5140895084753 1096.556940595407 1097.239594165691 1097.556045495692 1001.535865532542 402.7558847643284 1086.441506632993 293.511945557641
653 0.005 3.265 1 964.6806845603077 871.6083927235916 871.7533208843101 1096.557120346303 1097.239693364591 1097.556124628798 1001.602809410513 402.9496049165272 1086.446227932739 293.5119535348941
654 0.005 3.27 1 964.8082863385985 871.8462860997224 871.9917960993876 1096.557324719438 1097.239797885688 1097.556206286906 1001.66958544447 403.1431452492755 1086.450986624827 293.5119614775382
655 0.005 3.275 1 964.935471821469 872.0834271924851 872.2295172237165 1096.557493462235 1097.239896081829 1097.556286594851 1001.73615697814 403.3364947991731 1086.455675641274 293.5119694383997
656 0.005 3.28 1 965.0622871961563 872.3198209002909 872.4664880171918 1096.557651780737 1097.239994496491 1097.556366347622 1001.802584132338 403.5296611104275 1086.460346188626 293.5119774053519
657 0.005 3.285 1 965.1886985637957 872.5554672271775 872.7027094639014 1096.557826362355 1097.240092813135 1097.55644455508 1001.868831799925 403.7226290721248 1086.465007676745 293.511985379372
658 0.005 3.29 1 965.3147008734173 872.7903701492904 872.9381843494712 1096.558002916955 1097.240190698964 1097.556523205145 1001.934911062222 403.9153976296924 1086.46966224218 293.5119933658962
659 0.005 3.295 1 965.4402841175649 873.0245323366686 873.1729146382869 1096.558161572337 1097.240281380253 1097.55659719985 1002.000626256971 404.1079698257545 1086.474300106295 293.5120013308158
660 0.005 3.3 1 965.5654647863498 873.2579558057195 873.4069029432787 1096.558326716939 1097.24037850541 1097.556675875903 1002.066166709801 404.3003500313281 1086.47892882248 293.5120092745726
661 0.005 3.305 1 965.690238918199 873.4906439191301 873.6401540783287 1096.558500231328 1097.240474269805 1097.556752549471 1002.131609383914 404.4925315977603 1086.483547511783 293.512017177505
662 0.005 3.31 1 965.8146843001715 873.7225993479647 873.8726711991086 1096.558676237998 1097.240572953652 1097.556832017242 1002.196938776154 404.6845169956322 1086.488163420752 293.5120250437283
663 0.005 3.315 1 965.9387303644854 873.9538245470993 874.104456773888 1096.558842220128 1097.240666105901 1097.556907147377 1002.262132904671 404.8763181888466 1086.492755957217 293.5120328624134
664 0.005 3.32 1 966.0619706389516 874.1843214857219 874.335512891337 1096.559012217875 1097.240762238004 1097.556984422634 1002.327157446332 405.0679189798 1086.497336361478 293.5120406302485
665 0.005 3.325 1 966.1850347225467 874.414081145935 874.5658350340976 1096.559189280351 1097.240860223542 1097.557062659696 1002.39195740135 405.2592904340491 1086.501917068676 293.5120483335836
666 0.005 3.33 1 966.3077977977119 874.6431176360562 874.7954308774447 1096.559358443988 1097.240953084775 1097.557137525446 1002.456668819372 405.4504626476431 1086.506479449034 293.512055941024
667 0.005 3.335 1 966.4301290637768 874.871432685595 875.0243036960551 1096.559527706235 1097.241049568687 1097.557215479615 1002.521181642061 405.6414319476022 1086.510975049463 293.5120634736179
668 0.005 3.34 1 966.552146163469 875.0990292312822 875.2524554855065 1096.559697801787 1097.241143565606 1097.557291036915 1002.585499150998 405.8321968699127 1086.515527264035 293.512070906037
669 0.005 3.345 1 966.6739290617435 875.3259109013203 875.4798897488082 1096.559863782275 1097.241236583444 1097.557366417245 1002.649741447236 406.0227557519447 1086.520072123652 293.5120782344126
670 0.005 3.35 1 966.7954441876122 875.5520804777549 875.7066093418292 1096.560032568384 1097.241330799895 1097.55744214274 1002.713819538954 406.2131220971137 1086.524595978159 293.5120854561561
671 0.005 3.355 1 966.9165501539679 875.7775396263312 875.932616309819 1096.560198226604 1097.241424046271 1097.557516865257 1002.777679218527 406.4033045214362 1086.529068470727 293.51209256507
672 0.005 3.36 1 967.0372453595622 876.0022904069066 876.1579127821091 1096.560365679166 1097.241520334547 1097.557594200077 1002.841334656715 406.5932827028952 1086.533543150208 293.5120995832584
673 0.005 3.365 1 967.1574811022305 876.2263358036315 876.3825014617335 1096.560526760864 1097.241611371476 1097.557668268912 1002.904811915581 406.7830576720131 1086.537989750936 293.5121065138143
674 0.005 3.37 1 967.277404784033 876.4496785935547 876.6063853888511 1096.560692358967 1097.241706616325 1097.557745157238 1002.968163220067 406.9726314768665 1086.542441154803 293.5121133729136
675 0.005 3.375 1 967.3968977163637 876.6723206162292 876.8295664460178 1096.560858043647 1097.241797728842 1097.557818239319 1003.031346030191 407.162001874023 1086.546866725736 293.5121201717379
676 0.005 3.38 1 967.51601182378 876.8942640283847 877.0520468775392 1096.56102426574 1097.241890856279 1097.557893257499 1003.094354026606 407.3511801830844 1086.551282376121 293.512126911656
677 0.005 3.385 1 967.6346626246536 877.1155113091113 877.2738292450081 1096.561188664202 1097.241982607511 1097.557967130157 1003.157157679819 407.540112526564 1086.555706201561 293.5121336167849
678 0.005 3.39 1 967.7530143654019 877.3360654856896 877.4949160337045 1096.56134803499 1097.242078407341 1097.558044230037 1003.219164961482 407.7288581395605 1086.560102809041 293.5121402872637
679 0.005 3.395 1 967.8710148655549 877.5559295340274 877.7153103762521 1096.561527320833 1097.242170486105 1097.558117718663 1003.281379580626 407.9174060605274 1086.564492282459 293.5121469177618
680 0.005 3.4 1 967.9886729373735 877.7751050076333 877.9350141292548 1096.561693863645 1097.242262318887 1097.558191977524 1003.343614352703 408.105754050246 1086.568869133642 293.5121535303771
681 0.005 3.405 1 968.1059640836345 877.9935943794962 878.1540296851244 1096.561859556626 1097.24235549461 1097.55826640199 1003.405763133584 408.2938857598146 1086.573236224739 293.5121601280735
682 0.005 3.41 1 968.220929289924 878.2108274412423 878.3720406981349 1096.562030802435 1097.24244613936 1097.558333990853 1003.464124759018 408.4823488851789 1086.577546084813 293.5121667190338
683 0.005 3.415 1 968.3363102376509 878.4273245120152 878.5892512810281 1096.562256378078 1097.242528835046 1097.558401647852 1003.524354684375 408.6705116468337 1086.581930111183 293.5121732585753
684 0.005 3.42 1 968.4516498489847 878.6430992072891 878.8057048349286 1096.562396237598 1097.242613711705 1097.558473270956 1003.585063494776 408.8584260968516 1086.586229068828 293.5121797068658
685 0.005 3.425 1 968.5668222233553 878.8581596553456 879.0214181374911 1096.562531042641 1097.24270676834 1097.558546181603 1003.645835363824 409.0461102819795 1086.590522735815 293.5121860582419
686 0.005 3.43 1 968.6817278748345 879.072512329653 879.2364029367835 1096.562698777956 1097.242797254588 1097.558618855489 1003.706509536112 409.2335563955009 1086.594814164396 293.5121923069051
687 0.005 3.435 1 968.7980692551141 879.286726909442 879.4509817086251 1096.562882989802 1097.24287311617 1097.558687312314 1003.770622033905 409.4202369772448 1086.599152505543 293.5121984371067
688 0.005 3.44 1 968.9132119226367 879.5002981638714 879.6649643424488 1096.562970386477 1097.242966835832 1097.558764351642 1003.832649461309 409.6067946653258 1086.603385790088 293.5122044930698
689 0.005 3.445 1 969.0278534489605 879.7132213646021 879.8783182079769 1096.563132568955 1097.24305905553 1097.558836110556 1003.893899970711 409.793207775031 1086.607661797989 293.5122104978424
690 0.005 3.45 1 969.1420541441148 879.9254947168803 880.0910349565406 1096.563304748172 1097.243148124152 1097.558909037449 1003.954803411323 409.9794560615134 1086.611932156124 293.5122164911393
691 0.005 3.455 1 969.2556825301256 880.1371167212222 880.3031102113888 1096.563471916577 1097.243238361248 1097.558981888845 1004.015455784731 410.1655232034706 1086.616178141019 293.5122224860477
692 0.005 3.46 1 969.3690363113611 880.3480917364368 880.5145438946239 1096.563635254415 1097.243327586105 1097.559053103462 1004.075988516764 410.35140272249 1086.620425700211 293.5122285220528
693 0.005 3.465 1 969.4820934924816 880.558419493725 880.7253350123708 1096.563781216054 1097.243416550248 1097.559125937493 1004.136326114373 410.5370744151171 1086.624658273795 293.5122346316429
694 0.005 3.47 1 969.5947657488301 880.7681008528043 880.935483256008 1096.563941100949 1097.243507113565 1097.559198147572 1004.196475758386 410.7225428190125 1086.628884940642 293.5122408239974
695 0.005 3.475 1 969.70708058151 880.9771375213157 881.1449892162104 1096.56410336458 1097.243598221076 1097.55927188524 1004.256471587393 410.9078374682931 1086.633102293074 293.5122470828988
696 0.005 3.48 1 969.8190487707288 881.185531455674 881.3538539432111 1096.564262728215 1097.243687185278 1097.559343211378 1004.316316862247 411.0929274145379 1086.637306591945 293.5122534186727
697 0.005 3.485 1 969.9306811833306 881.3932842369059 881.5620785029349 1096.56442053199 1097.243775904599 1097.559414458368 1004.37601261214 411.2778027663286 1086.641498601852 293.5122598202969
698 0.005 3.49 1 970.041958383355 881.6003975201498 881.7696641230374 1096.564586341234 1097.243866672072 1097.559487404275 1004.435658717153 411.4624752785526 1086.645684967324 293.5122662590626
699 0.005 3.495 1 970.1529227531227 881.8068732743785 881.97661227294 1096.564741984096 1097.243954751077 1097.55955805343 1004.495043083297 411.6469261894085 1086.649860029281 293.5122727373115
700 0.005 3.5 1 970.2635634877395 882.01271359519 882.1829246736885 1096.564897754212 1097.244042485024 1097.559628398566 1004.554295132305 411.8311823537529 1086.654020322363 293.5122792163966
701 0.005 3.505 1 970.3738115065041 882.2179172293585 882.3886010613296 1096.565058806532 1097.244132049679 1097.55970027923 1004.613361012909 412.0152149513312 1086.658178625853 293.5122856880388
702 0.005 3.51 1 970.4837678429016 882.4224888809659 882.5936444691516 1096.565214405331 1097.24421964367 1097.559771499129 1004.672308906678 412.1990510937118 1086.662319931224 293.512292124585
703 0.005 3.515 1 970.5934319625403 882.6264318246167 882.7980577351854 1096.565357452003 1097.244308893423 1097.559844375543 1004.731099056824 412.3826889365131 1086.666437714627 293.5122985289568
704 0.005 3.52 1 970.7028020320864 882.8297477341534 883.0018426049925 1096.56552509232 1097.24439757769 1097.559916517406 1004.789739938548 412.5661240160143 1086.670519079081 293.5123048647575
705 0.005 3.525 1 970.8118314591138 883.0324377893874 883.2050005205741 1096.56568385003 1097.24448412551 1097.559987233866 1004.848225825762 412.7493740699678 1086.674615959971 293.5123111241995
706 0.005 3.53 1 970.9205211508717 883.2345036136356 883.407533150615 1096.565838469754 1097.244571396471 1097.560058705219 1004.906536403069 412.9323987760216 1086.678714291673 293.5123172974148
707 0.005 3.535 1 971.0288636006831 883.4359461388301 883.6094416884645 1096.565995891586 1097.244660790419 1097.560131388243 1004.964693513298 413.1152145310713 1086.682809693839 293.512323401471
708 0.005 3.54 1 971.1368461895125 883.6367711179117 883.8107302491001 1096.56613954615 1097.244746637561 1097.560202277355 1005.022685494799 413.2978303053308 1086.686882539265 293.5123294250795
709 0.005 3.545 1 971.244513635354 883.8369762022375 884.0113985111117 1096.566309109655 1097.244837844063 1097.560275524908 1005.080495986165 413.4802459422795 1086.690966978293 293.5123353774139
710 0.005 3.55 1 971.3518712831252 884.0365651373103 884.2114490838153 1096.566463398147 1097.244923638044 1097.560346195768 1005.138175414408 413.6624514236375 1086.695030993684 293.5123412365615
711 0.005 3.555 1 971.4589006141771 884.2355399653622 884.4108840245955 1096.566617617527 1097.245011903978 1097.560418429172 1005.195721708675 413.8444491898471 1086.699084064597 293.5123470068632
712 0.005 3.56 1 971.5655797204131 884.4339028005932 884.6097055396555 1096.566770268572 1097.245100748108 1097.560491225778 1005.253053349077 414.0262511851918 1086.703131842979 293.5123526717364
713 0.005 3.565 1 971.6718838632685 884.631655312878 884.8079151679337 1096.566922898664 1097.245187025341 1097.560561149525 1005.310277310026 414.2078436300103 1086.707165896643 293.5123582278047
714 0.005 3.57 1 971.7779079593905 884.8288003766653 885.0055154945579 1096.567072241268 1097.245271438586 1097.560630115478 1005.367389298165 414.389238117111 1086.711186020759 293.5123636887016
715 0.005 3.575 1 971.8836308853189 885.0253363641643 885.2025064335949 1096.567229365051 1097.245360538009 1097.560702532718 1005.424331370386 414.5704180986877 1086.715206488061 293.5123690530307
716 0.005 3.58 1 971.9873226457213 885.2207362824456 885.3985931987746 1096.567375055042 1097.245444282429 1097.560766008075 1005.477804918529 414.751926272591 1086.719132116067 293.5123743102714
717 0.005 3.585 1 972.0931536363905 885.4160132928662 885.5942647080932 1096.567601785432 1097.245525392656 1097.560836704871 1005.536267621536 414.9325863984361 1086.723229090169 293.5123794166554
718 0.005 3.59 1 972.1982611963865 885.6107039197218 885.7893744246003 1096.567685712616 1097.245613643349 1097.560910445919 1005.593385071326 415.1130870426741 1086.727175399073 293.5123843964894
719 0.005 3.595 1 972.3029410263055 885.8048031326831 885.9838990972411 1096.567841663277 1097.245707298802 1097.560982500119 1005.650024679352 415.29339998872 1086.731150870758 293.5123892633202
720 0.005 3.6 1 972.407226843473 885.9983090611524 886.17783413931 1096.568012567923 1097.245793314461 1097.561052868042 1005.706350117681 415.4735310701716 1086.73512827095 293.5123940333325
721 0.005 3.605 1 972.5111638757392 886.1912248442489 886.3711802404622 1096.56813794348 1097.24587431902 1097.561120611462 1005.762486507323 415.6534607474837 1086.739053678637 293.5123987190334
722 0.005 3.61 1 972.6147639814817 886.3835516115969 886.5639380383927 1096.568287457701 1097.245959382285 1097.561189374316 1005.818433591996 415.8331780293456 1086.742990948382 293.5124033399296
723 0.005 3.615 1 972.71804880073 886.5752901380305 886.7561080853039 1096.568437503773 1097.246045237624 1097.561259457291 1005.874227144223 416.012690374802 1086.746924381339 293.5124079343334
724 0.005 3.62 1 972.8209894517979 886.7664421467369 886.9476915990741 1096.56858872142 1097.246129369716 1097.56132776221 1005.929894733046 416.1919912090959 1086.750847427654 293.5124125061554
725 0.005 3.625 1 972.9236033884408 886.9570102553311 887.13869042805 1096.568736405363 1097.246214005299 1097.561396576907 1005.985407315449 416.3711004200634 1086.754763644305 293.5124171052688
726 0.005 3.63 1 973.0259058053011 887.146995821803 887.3291061280447 1096.568886804053 1097.24629878575 1097.561465341037 1006.040785388858 416.5499918382084 1086.758670298497 293.5124217490502
727 0.005 3.635 1 973.1280062605164 887.3363998942231 887.5189394367108 1096.569035140487 1097.246383203322 1097.561534529178 1006.096017066737 416.7286675072758 1086.762562793302 293.5124264629902
728 0.005 3.64 1 973.2297600927704 887.5252264277377 887.7081936239696 1096.56918297121 1097.24646660537 1097.561602314935 1006.151140979058 416.9071505959651 1086.76643438138 293.5124312698989
729 0.005 3.645 1 973.3312134222316 887.713475630448 887.8968697118605 1096.569327427203 1097.246549750824 1097.561669811754 1006.206097021276 417.0854123516735 1086.770307627737 293.5124361699699
730 0.005 3.65 1 973.4323384283418 887.9011493797402 888.0849693863374 1096.569473629823 1097.246631960005 1097.561736930091 1006.260905320333 417.2634699842851 1086.774184732674 293.5124411510859
731 0.005 3.655 1 973.5331557090146 888.0882520249432 888.2724959177945 1096.569616147807 1097.246712369793 1097.561802736235 1006.315573483559 417.4413183636193 1086.778069630917 293.5124462161464
732 0.005 3.66 1 973.6336633229888 888.2747835764884 888.4594502714568 1096.569762754688 1097.246795354255 1097.561870269203 1006.370105300947 417.6189589266263 1086.781946189994 293.5124513705146
733 0.005 3.665 1 973.7338454784208 888.4607463351323 888.6458344403618 1096.569911305407 1097.246877808298 1097.561937216686 1006.424509659989 417.7963912845793 1086.785811614665 293.5124566066241
734 0.005 3.67 1 973.8337366183771 888.6461418554151 888.8316500787669 1096.570056198051 1097.246959594317 1097.562003953667 1006.478782490527 417.9736137485568 1086.789666508547 293.5124618913405
735 0.005 3.675 1 973.933338695086 888.8309728307697 889.0168994946316 1096.570200749995 1097.247040493002 1097.562069099693 1006.532932736783 418.1506308807505 1086.793507479621 293.5124672240968
736 0.005 3.68 1 974.0326598674131 889.0152400073359 889.2015839016664 1096.570348866159 1097.2471240881 1097.562137427775 1006.586873780544 418.3274399497212 1086.797341282835 293.5124725638462
737 0.005 3.685 1 974.1316749190194 889.1989446267833 889.3857047294525 1096.570496461933 1097.24720615348 1097.562204242888 1006.640684031731 418.5040379258493 1086.801168059528 293.5124779047575
738 0.005 3.69 1 974.2304060922845 889.3820895700327 889.5692644415219 1096.570652545404 1097.247288055922 1097.562270875742 1006.694123303855 418.6804246580839 1086.804968394407 293.5124832419862
739 0.005 3.695 1 974.3288364254316 889.5646774313545 889.7522652073601 1096.570789353691 1097.247369565739 1097.562337073037 1006.747548658467 418.8566068493932 1086.808756686106 293.5124885517516
740 0.005 3.7 1 974.4269654481526 889.746708930579 889.9347083446547 1096.57092982666 1097.247449874435 1097.562402314598 1006.800891816294 419.0325791934378 1086.812546995941 293.5124938211173
741 0.005 3.705 1 974.5248093420485 889.9281869782193 890.1165962360426 1096.571073430879 1097.247530215718 1097.562467705714 1006.854151742077 419.2083452181103 1086.816333900123 293.5124990394407
742 0.005 3.71 1 974.622347219738 890.1091122509373 890.2979301436416 1096.571217759996 1097.247611269473 1097.562533826186 1006.90729241738 419.3838624613432 1086.820110495461 293.512504184674
743 0.005 3.715 1 974.7196927443296 890.2894886317055 890.4787131002699 1096.571359561602 1097.247690314992 1097.562597541413 1006.960317265895 419.5591907710958 1086.823874386411 293.5125092483356
744 0.005 3.72 1 974.8166324490986 890.4693151524231 890.6589453352581 1096.5714950413 1097.247768171274 1097.562661444891 1007.013161237454 419.7343226673605 1086.827623858351 293.5125142348779
745 0.005 3.725 1 974.9116982695828 890.6480941674243 890.838347116973 1096.571634632796 1097.247846664449 1097.56272118747 1007.062675349137 419.9097585021614 1086.831305294593 293.512519147383
746 0.005 3.73 1 975.0070807825396 890.8262808642709 891.0171012836819 1096.571834883891 1097.247919096443 1097.562780469452 1007.113822290387 420.0849086790229 1086.835071933817 293.5125239250689
747 0.005 3.735 1 975.1024475957806 891.0038869165857 891.1952453156467 1096.571970861503 1097.247993262302 1097.562842624681 1007.16545479531 420.2597992999652 1086.838785795602 293.5125285581748
748 0.005 3.74 1 975.1976855109784 891.1809193534566 891.3727935673505 1096.572102229434 1097.24807722834 1097.562910418282 1007.217158020578 420.4344561130791 1086.842497939406 293.5125330255249
749 0.005 3.745 1 975.2926980974382 891.3573831632726 891.549755681768 1096.572237652834 1097.248155458885 1097.56297327701 1007.268735967548 420.6088757860531 1086.846195105859 293.5125373397871
750 0.005 3.75 1 975.3874793903452 891.5332830035935 891.7261393241386 1096.572375107506 1097.248232279575 1097.563035839005 1007.320220135388 420.7830775541937 1086.849879621267 293.5125414888445
751 0.005 3.755 1 975.4819956300597 891.7086234043868 891.9019512060307 1096.572514949313 1097.248309510846 1097.563098801109 1007.371584344975 420.9570692151408 1086.853557566535 293.5125454888181
752 0.005 3.76 1 975.5762453371302 891.8834078964973 892.0771967761266 1096.572649163539 1097.248386797042 1097.563161708981 1007.42282768655 421.1308525074741 1086.857217642321 293.5125493712497
753 0.005 3.765 1 975.6701659865213 892.0576407249372 892.251881489057 1096.572829169442 1097.248466611244 1097.56322572963 1007.473961126523 421.3044206211543 1086.860893943812 293.5125531170781
754 0.005 3.77 1 975.7638308370094 892.2313248011691 892.4260096844513 1096.572960919353 1097.248542326353 1097.563287912591 1007.524959805802 421.4777809984109 1086.864549329753 293.5125567646614
755 0.005 3.775 1 975.8572049513729 892.40446338416 892.5995854872391 1096.573088800512 1097.248619771836 1097.563351078035 1007.575838768166 421.6509021009217 1086.868187082844 293.5125603430621
756 0.005 3.78 1 975.9518337206556 892.5775364689756 892.7728804521247 1096.573223198144 1097.248698790063 1097.563419920333 1007.629549535884 421.8232838221226 1086.87187905998 293.5125638832875
757 0.005 3.785 1 976.0455928872246 892.7501176897271 892.9457288622488 1096.573304469704 1097.248779728593 1097.563485346171 1007.681556569913 421.9955683015863 1086.875474551324 293.512567475499
758 0.005 3.79 1 976.1388039906648 892.922199832252 893.1180998188138 1096.5734574548 1097.248862420537 1097.563550296482 1007.732918684202 422.1676881839704 1086.879108989774 293.5125711697693
759 0.005 3.795 1 976.2316149953642 893.0937803064515 893.2899842378778 1096.573606226018 1097.248937589104 1097.563612638505 1007.783986296755 422.3396255412515 1086.882731083778 293.5125749995612
760 0.005 3.8 1 976.324088285081 893.2648582165806 893.461377357041 1096.573745440743 1097.249014116053 1097.563675705081 1007.834869335442 422.5113708452024 1086.886339683518 293.5125790007966
761 0.005 3.805 1 976.4162391270488 893.4354341114779 893.6322768024362 1096.573880444246 1097.249091659594 1097.563738968056 1007.885612944893 422.6829988523276 1086.889938948137 293.5125831829895
762 0.005 3.81 1 976.5080987552134 893.6055083618717 893.8026810438996 1096.574015553108 1097.249167020006 1097.563799893316 1007.936218613825 422.8544088507394 1086.893530026662 293.5125875438214
763 0.005 3.815 1 976.5996489849625 893.7750811955169 893.9725890109841 1096.574175986899 1097.249241528419 1097.563860927003 1007.986690640038 423.0256146331126 1086.897133594211 293.5125920925399
764 0.005 3.82 1 976.6909156911294 893.9441522190349 894.1419994060152 1096.574284587978 1097.249318691828 1097.563924601047 1008.037058553655 423.1965955625215 1086.900701858946 293.5125968078192
765 0.005 3.825 1 976.7819556587491 894.1127230493478 894.3109126386877 1096.574410406385 1097.24939257438 1097.563984519395 1008.087274186934 423.3673678298583 1086.904256469638 293.512601655268
766 0.005 3.83 1 976.8727574955623 894.2807946476555 894.4793289875876 1096.574549192753 1097.249469266607 1097.56404713803 1008.137341751599 423.5379418540741 1086.907810647008 293.5126066223314
767 0.005 3.835 1 976.9631496776112 894.448369448312 894.6472494423771 1096.574679537972 1097.249541050062 1097.56410643721 1008.18732987935 423.7083054408724 1086.911339887153 293.5126116840696
768 0.005 3.84 1 977.0533590630955 894.6154477173041 894.8146746422453 1096.574811496765 1097.249614513126 1097.564166185408 1008.237146123454 423.8784597641426 1086.914867024212 293.51261680314
769 0.005 3.845 1 977.1433536461999 894.7820312479085 894.9816057064997 1096.574949683421 1097.249691106553 1097.564228194926 1008.286833668336 424.0484054912572 1086.918392014626 293.5126219677407
770 0.005 3.85 1 977.2331096395454 894.948120255958 895.1480429682595 1096.57507836392 1097.249762681354 1097.564286311695 1008.336379054497 424.2181374867675 1086.921901194025 293.512627145229
771 0.005 3.855 1 977.3211352692763 895.1132494391419 895.3137237441541 1096.575214609715 1097.249836762617 1097.564342380047 1008.382920938572 424.3881711639299 1086.925346370491 293.5126323276902
772 0.005 3.86 1 977.4094686646901 895.2778428914201 895.4788188240277 1096.575392350778 1097.249902935286 1097.564397198174 1008.430879590689 424.557895678189 1086.928865079463 293.5126374487534
773 0.005 3.865 1 977.4977739431262 895.4419103167054 895.6433617682247 1096.575497879709 1097.249972463638 1097.564456580764 1008.47920542207 424.7273636450524 1086.932318120581 293.5126424812314
774 0.005 3.87 1 977.5859448431811 895.6054583814851 895.8073659289162 1096.575621782683 1097.250047395238 1097.564516836667 1008.527581881385 424.8965942297457 1086.935778000504 293.5126474019606
775 0.005 3.875 1 977.6739085736399 895.7684914283583 895.9708397611711 1096.575743294247 1097.250116494127 1097.564573538723 1008.57589206172 425.0656046080657 1086.939231708459 293.5126521714209
776 0.005 3.88 1 977.7616603679322 895.9310134054413 896.1337899914914 1096.575875282704 1097.250188817871 1097.564632477966 1008.624115183072 425.2343901398032 1086.942683164372 293.5126567796269
777 0.005 3.885 1 977.8491749522143 896.0930276723049 896.2962220161384 1096.576007296038 1097.250262276305 1097.564692860348 1008.672224945216 425.4029468598188 1086.946125539105 293.5126612020905
778 0.005 3.89 1 977.9364233015839 896.2545375066798 896.458140756206 1096.576135736135 1097.250333952292 1097.564751212806 1008.72001075217 425.5712920661322 1086.949557692696 293.5126654134446
779 0.005 3.895 1 978.0234242698261 896.4155461258674 896.6195505730997 1096.576257180337 1097.250402214743 1097.564806859118 1008.767897036459 425.7394335663403 1086.952972724135 293.5126694237786
780 0.005 3.9 1 978.1101857420239 896.5760564142764 896.7804552433286 1096.576385815326 1097.250474085155 1097.564865742646 1008.815691933378 425.9073570736044 1086.956389552606 293.5126732523718
781 0.005 3.905 1 978.1966643360046 896.7360711782562 896.9408585154678 1096.576513691729 1097.25054470293 1097.564923306781 1008.863371894332 426.0750786250154 1086.959793699957 293.5126768742242
782 0.005 3.91 1 978.282880881024 896.8955931820223 897.1007637865958 1096.576641286579 1097.250616246326 1097.564981992599 1008.91092975144 426.2425903332078 1086.963192160225 293.5126803189661
783 0.005 3.915 1 978.3688386530283 897.0546250625357 897.2601742197915 1096.576768843334 1097.25068788014 1097.565040490433 1008.958368056576 426.4098848010872 1086.966580867425 293.5126835925278
784 0.005 3.92 1 978.4559876558678 897.2136178984398 897.4193456607796 1096.576906229741 1097.250764568173 1097.565106647392 1009.008459487638 426.5764724392373 1086.970034300329 293.5126867388248
785 0.005 3.925 1 978.5423338307066 897.3721687926424 897.5781191922886 1096.576983857036 1097.250839458502 1097.565167357731 1009.056964186008 426.7429183968355 1086.973392046475 293.5126898061906
786 0.005 3.93 1 978.6280386852648 897.530270279629 897.7364651883524 1096.577124924007 1097.250915709727 1097.565227125251 1009.104850040358 426.9091973507814 1086.976784602918 293.512692836147
787 0.005 3.935 1 978.713469852667 897.6879224733689 897.8943762363192 1096.577261910869 1097.250984141224 1097.565283419724 1009.152468743795 427.0753118317421 1086.980155805873 293.5126958573056
788 0.005 3.94 1 978.7986070275335 897.8451229961391 898.0518470108407 1096.577390315624 1097.251053581612 1097.565340552298 1009.199909119512 427.2412328461767 1086.98351444381 293.512698922848
789 0.005 3.945 1 978.8834877821881 898.0018764834006 898.2088775543608 1096.577513379798 1097.251123494895 1097.565397924476 1009.247220853051 427.4069630837251 1086.986863633654 293.5127020704174
790 0.005 3.95 1 978.968109379564 898.1581790863393 898.3654642670376 1096.577639486236 1097.251194202432 1097.565455361962 1009.294402014772 427.5724860428319 1086.990207025618 293.5127053438503
791 0.005 3.955 1 979.0510495056108 898.3135800865405 898.5213503717745 1096.577760486597 1097.251257903931 1097.565503324858 1009.338845449448 427.7383240846101 1086.993475165039 293.5127087788056
792 0.005 3.96 1 979.1343067250685 898.4684881124679 898.676699629392 1096.577937585265 1097.251324390737 1097.56555873886 1009.384572552146 427.9038672414741 1086.996829509379 293.5127123458465
793 0.005 3.965 1 979.2175770970899 898.6229125824092 898.8315436309186 1096.578052523627 1097.25138809619 1097.565612252849 1009.430618806145 428.0691663804865 1087.00013600014 293.5127160506441
794 0.005 3.97 1 979.3007287568886 898.7768585286801 898.985893370647 1096.578166386613 1097.251459501425 1097.565670070485 1009.476753635827 428.2342379701613 1087.003429702801 293.5127198821795
795 0.005 3.975 1 979.3837046490283 898.9303299254232 899.1397562399006 1096.578282837733 1097.251525964857 1097.565724260342 1009.522783323667 428.3990872101691 1087.006713262733 293.5127238306703
796 0.005 3.98 1 979.4664787055202 899.0833298747896 899.2931377453913 1096.578405233469 1097.251592482639 1097.565778160862 1009.568697676764 428.5637167780694 1087.009995391064 293.5127279020405
797 0.005 3.985 1 979.5490341249639 899.2358609965577 899.4460421939068 1096.578528673607 1097.251660929517 1097.565834269597 1009.614489427962 428.7281275293917 1087.013268593478 293.5127320488047
798 0.005 3.99 1 979.6313613808795 899.3879260061792 899.5984735276082 1096.578648630826 1097.251727606898 1097.565888900352 1009.660169751431 428.8923276056596 1087.016530590252 293.5127362659983
799 0.005 3.995 1 979.7134481106066 899.5395272420095 899.7504351601298 1096.578770258042 1097.251794417262 1097.565943320905 1009.705735666587 429.0563136612986 1087.019785153994 293.5127405363916
800 0.005 4 1 979.7966970274915 899.6911077488631 899.9021795730557 1096.578894971373 1097.251865599302 1097.566005625385 1009.753893099592 429.2195578232389 1087.02310000362 293.5127448442324
801 0.005 4.005 1 979.8791681789736 899.842272334153 900.0535502383975 1096.57896793171 1097.251938038217 1097.566064056699 1009.800474586411 429.3826946407273 1087.026321721682 293.5127492051544
802 0.005 4.01 1 979.9611495615303 899.9930133444133 900.2045179276664 1096.579096811761 1097.252008108574 1097.566118987553 1009.846463374546 429.5456748935048 1087.029567058772 293.5127536254626
803 0.005 4.015 1 980.0427843201384 900.1433295075888 900.3550747746423 1096.579235082044 1097.252076241336 1097.56617519043 1009.892192963071 429.7084500014343 1087.032814782263 293.5127581162199
804 0.005 4.02 1 980.1227092127972 900.2927809580409 900.5049671944935 1096.579354002056 1097.252139352629 1097.56622320463 1009.935072263817 429.871573524498 1087.035979789363 293.5127626377389
805 0.005 4.025 1 980.2028911113094 900.4417644144878 900.6543531106795 1096.579529842676 1097.252203613413 1097.56627589806 1009.979278542879 430.0343940064184 1087.039229281899 293.512767149263
806 0.005 4.03 1 980.2830705476998 900.5902885565964 900.8032618325038 1096.579642204441 1097.252267498401 1097.566330014335 1010.023814729349 430.1969531331316 1087.042433610121 293.5127715983455
807 0.005 4.035 1 980.3630975132918 900.7383578021623 900.9517028839589 1096.579751016204 1097.252336216348 1097.566385441465 1010.068391984121 430.3592832315747 1087.045627573602 293.5127759459061
808 0.005 4.04 1 980.4429711192849 900.885975120879 901.0996821866979 1096.579868197796 1097.252403209631 1097.566439791167 1010.112876301585 430.5214061457431 1087.048818522275 293.512780165673
809 0.005 4.045 1 980.5226557053774 901.0331439239188 901.2472049184424 1096.579982758599 1097.252465932839 1097.566491375947 1010.157276817996 430.6833147159618 1087.05199088169 293.5127842339827
810 0.005 4.05 1 980.6021390678524 901.179866678935 901.3942748582604 1096.580105233403 1097.252534460183 1097.566547985264 1010.201579008543 430.8449889583786 1087.055162594857 293.5127881162366
811 0.005 4.055 1 980.6813528182838 901.3261445894314 901.5408944704111 1096.580218408917 1097.252598642441 1097.566600115612 1010.245754307352 431.0064663647261 1087.058321181371 293.5127918007515
812 0.005 4.06 1 980.7603784776489 901.4719813060677 901.6870677665986 1096.580338392911 1097.252664381373 1097.566653781728 1010.289869590583 431.1677436446648 1087.061475860761 293.5127952779193
813 0.005 4.065 1 980.8392091017178 901.6173789405937 901.8327975531178 1096.580456218465 1097.252728203446 1097.566705701199 1010.333914786431 431.3288101913066 1087.064621687935 293.5127985594573
814 0.005 4.07 1 980.917849414644 901.7623398259765 901.9780867486048 1096.580588119876 1097.252791026117 1097.566756711251 1010.37784874991 431.4896691983913 1087.067833333762 293.5128016774747
815 0.005 4.075 1 980.9962440847412 901.9068654228246 902.1229372232118 1096.580705411641 1097.252857773181 1097.566811001443 1010.421636704991 431.6503240640301 1087.070969833683 293.5128046549725
816 0.005 4.08 1 981.0743989191236 902.050958190221 902.2673516555475 1096.580820707152 1097.252923435557 1097.566864788352 1010.465296499788 431.8107736526921 1087.074089055948 293.5128075343154
817 0.005 4.085 1 981.1523049056618 902.1946199692658 902.4113321791619 1096.580940482664 1097.252990078277 1097.566919101416 1010.508867457697 431.9710181902746 1087.077204211081 293.5128103509165
818 0.005 4.09 1 981.2299685597949 902.3378528191564 902.5548809652611 1096.581052215444 1097.253052465618 1097.566969607193 1010.552370118284 432.1310550755729 1087.080308172979 293.5128131570909
819 0.005 4.095 1 981.3073985881608 902.4806584983502 902.6980000799466 1096.581168589134 1097.253115956649 1097.567021524912 1010.595751656159 432.2909066883875 1087.083407676994 293.5128159981684
820 0.005 4.1 1 981.3846093824448 902.6230389304258 902.8406915752466 1096.581288656025 1097.253181507197 1097.567075017602 1010.63903146691 432.4505531699224 1087.086503611245 293.5128189000337
821 0.005 4.105 1 981.4616005161388 902.7649957211383 902.9829572193956 1096.581402304564 1097.253245377849 1097.56712751395 1010.682190847291 432.6099883879413 1087.089587295572 293.5128218880395
822 0.005 4.11 1 981.5383634582469 902.9065306979243 903.1247989676249 1096.581517670746 1097.253310450606 1097.56718070538 1010.725234962549 432.7692096436245 1087.092661964364 293.5128249751637
823 0.005 4.115 1 981.6149109736975 903.0476455129209 903.2662185708945 1096.58163256186 1097.253374306345 1097.567232738108 1010.768170021595 432.9282226919743 1087.095729836645 293.5128281855449
824 0.005 4.12 1 981.6911848905816 903.1883422112131 903.4072180922914 1096.581745417607 1097.253435131968 1097.567282155008 1010.811015315139 433.0870343737073 1087.098788105311 293.5128315290777
825 0.005 4.125 1 981.7672707819753 903.3286218288786 903.5477988470022 1096.581859304555 1097.253498989134 1097.56733424035 1010.853729709145 433.2456321568562 1087.101841408603 293.5128349814019
826 0.005 4.13 1 981.8431487809929 903.4684865314665 903.6879630000274 1096.581975604634 1097.253563347409 1097.567386601944 1010.896285034244 433.4040212893661 1087.104887566835 293.5128385399312
827 0.005 4.135 1 981.9188131584552 903.6079378889943 903.8277120560986 1096.582093428427 1097.253626228815 1097.567437947839 1010.938768823367 433.5622053539432 1087.107928346039 293.5128422002273
828 0.005 4.14 1 981.9942638972433 903.7469774593587 903.9670476655793 1096.582206256049 1097.253687951087 1097.567488485482 1010.981169966402 433.7201920201575 1087.11095800031 293.5128459414513
829 0.005 4.145 1 982.0695250648779 903.8856068929181 904.1059715089247 1096.582317927333 1097.253749491671 1097.567538325304 1011.023486908167 433.8779709528171 1087.113980185302 293.5128497500988
830 0.005 4.15 1 982.1445584824216 904.0238277739309 904.2444851962445 1096.582430178236 1097.253812107044 1097.567589175409 1011.065690919655 434.0355379067855 1087.116994731029 293.5128536068804
831 0.005 4.155 1 982.2193735103084 904.1616417044995 904.3825903593819 1096.5825428176 1097.253874227036 1097.567639551274 1011.107794767899 434.1928978008659 1087.120002067456 293.51285748979
832 0.005 4.16 1 982.293976493747 904.2990502410247 904.5202885930139 1096.58265562203 1097.253936691477 1097.567690598047 1011.149797836886 434.3500721578386 1087.123003214049 293.5128613991176
833 0.005 4.165 1 982.3683586697267 904.4360548102192 904.657581390584 1096.582765787384 1097.253996537026 1097.567738913829 1011.191692281469 434.5070406787185 1087.125995826859 293.5128653087669
834 0.005 4.17 1 982.4425275220243 904.5726569442513 904.7944703082937 1096.582877748331 1097.254058500538 1097.567789467328 1011.233481559083 434.6637956515456 1087.128983005404 293.5128692080311
835 0.005 4.175 1 982.5164920921443 904.7088579100503 904.9309568072434 1096.582997146409 1097.254118990458 1097.567838756949 1011.275273880025 434.8203372868811 1087.131966724291 293.5128730865688
836 0.005 4.18 1 982.5902399239275 904.8446595373224 905.0670424571568 1096.58310556597 1097.254181553872 1097.56789007612 1011.316915271566 434.9766716181075 1087.134938569583 293.5128769307771
837 0.005 4.185 1 982.6638090361344 904.980063302736 905.2027287595602 1096.583215438652 1097.254243668113 1097.567940556769 1011.358429310296 435.1327979767254 1087.137903334276 293.5128807354384
838 0.005 4.19 1 982.7371475308272 905.1150707492329 905.3380173214068 1096.583326744593 1097.254304472934 1097.567989821315 1011.399828837326 435.2887215864086 1087.140861441009 293.5128845063084
839 0.005 4.195 1 982.8102601116319 905.2496830434033 905.4729094864421 1096.583436095351 1097.254364287916 1097.56803844097 1011.441115403447 435.4444396237526 1087.143809237573 293.5128882266458
840 0.005 4.2 1 982.8832190941006 905.3839025511086 905.6074072685325 1096.583550238739 1097.254426173714 1097.568088652673 1011.482312165439 435.5999515542085 1087.146759212578 293.5128919020006
841 0.005 4.205 1 982.9559506871154 905.5177299035573 905.7415116285637 1096.583659400381 1097.254485153016 1097.568136635053 1011.523378481872 435.7552610762335 1087.149694483123 293.512895533607
842 0.005 4.21 1 983.028458343315 905.6511665576934 905.8752240288393 1096.583765423403 1097.254544393834 1097.56818499805 1011.564354478434 435.9103386338637 1087.152619399428 293.5128991054392
843 0.005 4.215 1 983.1007232603174 905.7842137419769 906.0085457412421 1096.58385718255 1097.254599077073 1097.568230307925 1011.605218789021 436.0652117906937 1087.155514389065 293.5129026226707
844 0.005 4.22 1 983.1730348609885 905.9168731706719 906.141478428244 1096.583965295077 1097.254658746201 1097.568278686734 1011.64598409373 436.2198808190762 1087.158426475705 293.5129060891134
845 0.005 4.225 1 983.2449701559715 906.049145871594 906.274023233345 1096.58407374782 1097.254719031613 1097.568328248416 1011.686643175772 436.3743512245857 1087.161332515148 293.5129094838617
846 0.005 4.23 1 983.3166747760247 906.1810333813169 906.4061816709304 1096.584172802668 1097.254776326262 1097.568375284528 1011.727182488241 436.52862416362 1087.164217869226 293.512912815771
847 0.005 4.235 1 983.3881628844745 906.3125371312934 906.5379551218014 1096.584282513788 1097.254835164007 1097.568422532094 1011.767636542759 436.6826987335386 1087.167109159659 293.512916094928
848 0.005 4.24 1 983.4594394286413 906.4436584728497 906.669344963942 1096.584387781567 1097.254892494798 1097.568469430008 1011.807988096121 436.8365797574131 1087.169994122809 293.5129193153309
849 0.005 4.245 1 983.5305114582723 906.5743985978124 906.8003524785668 1096.58449434031 1097.254950758488 1097.568516590895 1011.848246217324 436.990283183878 1087.172870765403 293.5129224952635
850 0.005 4.25 1 983.6013826717959 906.7047589960417 906.9309790657879 1096.584601293033 1097.255009292456 1097.568564365762 1011.888408934867 437.1437698241864 1087.175741746036 293.5129256456549
851 0.005 4.255 1 983.6720533262547 906.8347405552544 907.0612256685118 1096.584710608948 1097.255069058395 1097.568612980566 1011.928479242136 437.2970625374585 1087.178607211276 293.5129287721626
852 0.005 4.26 1 983.7425175042573 906.9643446739744 907.1910938682087 1096.584821487483 1097.255129418631 1097.56866207465 1011.968441892151 437.4501446027966 1087.181467707126 293.5129318639156
853 0.005 4.265 1 983.8127751644103 907.093573081314 907.3205852233425 1096.584925105816 1097.255186756008 1097.568708533427 1012.00830440074 437.6030248235156 1087.184322774105 293.5129349608944
854 0.005 4.27 1 983.8828387308638 907.2224269928308 907.4497009087769 1096.585029256455 1097.255243825955 1097.568755247513 1012.048075927149 437.7557264592803 1087.187164517502 293.5129380691575
855 0.005 4.275 1 983.952706730738 907.3509076102985 907.5784421932115 1096.585137013626 1097.255302845627 1097.568803097255 1012.087745959358 437.9082071462256 1087.190001175679 293.5129411895248
856 0.005 4.28 1 984.0223732695043 907.4790172111827 907.7068110171554 1096.585240927381 1097.255359925447 1097.56884918376 1012.127281318433 438.0604786175088 1087.192829747719 293.5129443220629
857 0.005 4.285 1 984.0918481247172 907.6067560654793 907.834808110584 1096.585348218125 1097.255416322178 1097.568894882651 1012.166742297593 438.212548184645 1087.19565099289 293.5129474808684
858 0.005 4.29 1 984.1611309281737 907.7341253797383 907.9624346579413 1096.585454040734 1097.255472967568 1097.56894124119 1012.206145208522 438.3644113998052 1087.198464710059 293.5129506594825
859 0.005 4.295 1 984.2302755588232 907.8611265576156 908.0896919920023 1096.585557922891 1097.255530912542 1097.5689882682 1012.245436406795 438.5160693394452 1087.201274945943 293.5129538667028
860 0.005 4.3 1 984.2992116084217 907.9877610189847 908.2165815706809 1096.585658987641 1097.255587776272 1097.56903494929 1012.284634207443 438.667505258682 1087.204073358663 293.5129570955934
861 0.005 4.305 1 984.3679310355229 908.1140298948549 908.343104499142 1096.585761925695 1097.255645609703 1097.569082082006 1012.323724493522 438.8187091139782 1087.206872914579 293.5129603555404
862 0.005 4.31 1 984.4364530380573 908.2399343715474 908.4692620038591 1096.585867090785 1097.255702072109 1097.569127840422 1012.362697118357 438.9697299352998 1087.209666171635 293.5129636396762
863 0.005 4.315 1 984.5047725866699 908.3654757310517 908.5950553362163 1096.585969893352 1097.255757894163 1097.569173100734 1012.4015727717 439.120553085571 1087.212451501768 293.5129669564124
864 0.005 4.32 1 984.572896178335 908.490655298774 908.7204857890474 1096.586072426399 1097.255814110861 1097.569218660949 1012.440354517352 439.2712376376625 1087.215229840171 293.5129702969201
865 0.005 4.325 1 984.640833665421 908.6154741709003 908.8455545760195 1096.586172025151 1097.255870526598 1097.569265143697 1012.479008076753 439.421704391245 1087.218001393384 293.5129736779265
866 0.005 4.33 1 984.7085719448263 908.7399337628771 908.9702629629036 1096.586273993174 1097.255925467391 1097.56930964295 1012.517586978363 439.5719588573145 1087.220766815634 293.5129770824675
867 0.005 4.335 1 984.7761170761389 908.8640351346648 909.0946121349411 1096.586377588523 1097.255982611225 1097.569356414158 1012.556076346004 439.7219980710994 1087.223526147724 293.5129805136758
868 0.005 4.34 1 984.8434283756999 908.9877795559451 909.2186033366397 1096.586480290813 1097.256037763415 1097.569400767507 1012.59447705247 439.8718428699208 1087.226278671154 293.5129839474544
869 0.005 4.345 1 984.9105774634826 909.1111682904519 909.3422378146334 1096.586584837439 1097.256095451291 1097.569447904767 1012.632787048426 440.021482864516 1087.229026308577 293.5129873833286
870 0.005 4.350000000000001 1 984.9775539512727 909.2342024904027 909.4655167583089 1096.586684896594 1097.256148673388 1097.569490842643 1012.671001690054 440.1709159312544 1087.231764307768 293.5129908255284
871 0.005 4.355 1 985.0443475999859 909.3568833657994 909.5884413778889 1096.586785881336 1097.256204474259 1097.569536443074 1012.70911805014 440.3201489400922 1087.234496376396 293.5129942500771
872 0.005 4.36 1 985.1109373640952 909.4792120206529 909.7110127897037 1096.586887330345 1097.25625961438 1097.569581521506 1012.74714187919 440.469194425905 1087.237221747777 293.5129976540994
873 0.005 4.365 1 985.1773500729132 909.6011897180676 909.8332322527323 1096.586988149656 1097.256314433329 1097.569625734048 1012.785081334905 440.6180448348824 1087.239941770057 293.5130010412602
874 0.005 4.37 1 985.243585759762 909.7228176838245 909.9551009854198 1096.587088538566 1097.25636890422 1097.569670037292 1012.82291784846 440.7666827702947 1087.242654138504 293.5130044135531
875 0.005 4.375 1 985.3096413478013 909.8440969657795 910.0766200843375 1096.587192581235 1097.256424436761 1097.569714904542 1012.860628104598 440.9151135000212 1087.245362090436 293.5130077489381
876 0.005 4.38 1 985.3755140885777 909.9650287568942 910.1977907470108 1096.587291391206 1097.256478471559 1097.569759451706 1012.898251698836 441.0633456792992 1087.248060871699 293.5130110431834
877 0.005 4.385 1 985.4412035310062 910.0856143284775 910.3186141960825 1096.58739097144 1097.256533296853 1097.569804054194 1012.935777989227 441.211388817686 1087.250754238061 293.5130143091314
878 0.005 4.39 1 985.5066491822894 910.2058549521182 910.4390918498434 1096.587480059905 1097.256594282931 1097.56985071009 1012.973202237319 441.3592249794228 1087.253401107517 293.5130175403152
879 0.005 4.395 1 985.571948547257 910.3257519027584 910.5592247570561 1096.587601327521 1097.256649143897 1097.569894972612 1013.010565188621 441.506852224954 1087.25608261605 293.5130207367704
880 0.005 4.4 1 985.6370728789852 910.4453058001569 910.6790137960006 1096.587704005299 1097.256702085133 1097.56993883347 1013.047801080707 441.6542752577234 1087.258757933329 293.5130239085896
881 0.005 4.405 1 985.7020056131917 910.5645179790948 910.79846015544 1096.587805905716 1097.256755353531 1097.569981706646 1013.085024534957 441.8015068368989 1087.261422467968 293.5130270418015
882 0.005 4.41 1 985.7667750715433 910.6833896851392 910.9175650721776 1096.587903275831 1097.256808142648 1097.570024687803 1013.122148982066 441.948543931093 1087.264083786023 293.5130301342409
883 0.005 4.415 1 985.8313666039045 910.8019220100526 911.0363296604834 1096.587998617963 1097.256861259146 1097.570067895748 1013.159156045182 442.0953837198269 1087.266736636399 293.5130331874206
884 0.005 4.42 1 985.8957817130245 910.9201161570289 911.1547551009912 1096.588096838527 1097.25691524751 1097.570111821541 1013.196061931035 442.2420051910716 1087.26938363787 293.5130362139914
885 0.005 4.425 1 985.960011065612 911.0379730721851 911.2728424469292 1096.588194119314 1097.256967437186 1097.570154011583 1013.232865526506 442.3884325089393 1087.272023606432 293.5130392076867
886 0.005 4.43 1 986.0240660378206 911.1554939805209 911.3905928506457 1096.588291638256 1097.257020091459 1097.57019687719 1013.26958422889 442.5346989403777 1087.274656570958 293.5130421993939
887 0.005 4.435 1 986.0879737756129 911.2726801289845 911.5080075324061 1096.588396063524 1097.257075708731 1097.570241658869 1013.306215998176 442.6807567906807 1087.277297719702 293.5130451830624
888 0.005 4.44 1 986.1516993885748 911.3895326461951 911.6250876073817 1096.588488246789 1097.257128927923 1097.570285720779 1013.342748231613 442.8266065305651 1087.279917715015 293.5130481792604
889 0.005 4.445 1 986.2152362730179 911.5060526105663 911.7418341765392 1096.588586005875 1097.257181980528 1097.570328436452 1013.379195864335 442.9722433837939 1087.282533290446 293.5130511874065
890 0.005 4.45 1 986.278601975243 911.6222411353748 911.8582484189121 1096.588680011401 1097.257233269509 1097.570370138769 1013.415535192383 443.1176881378203 1087.28514464393 293.513054212054
891 0.005 4.455 1 986.342918648001 911.7384575579077 911.9745362228158 1096.588779426706 1097.257288174338 1097.570418207699 1013.453981425225 443.2624459819987 1087.28779472156 293.513057253453
892 0.005 4.46 1 986.4066292317796 911.8543788346774 912.0905658238465 1096.588837502326 1097.257345035889 1097.570464032282 1013.491200324034 443.4070757550078 1087.290374273104 293.5130603437315
893 0.005 4.465 1 986.4699812822678 911.9699995581774 912.2063133604473 1096.588940984841 1097.257399483112 1097.570506704244 1013.527949366411 443.5516229597505 1087.29297815388 293.5130634947388
894 0.005 4.47 1 986.5332206440507 912.0853156835163 912.3217702269503 1096.589044244824 1097.257449852961 1097.570548010403 1013.564452268116 443.6959984800862 1087.29557854252 293.5130667178638
895 0.005 4.475000000000001 1 986.5961712516682 912.200327300878 912.4369326410389 1096.589139243158 1097.257499891197 1097.570589164954 1013.600811656085 443.8401916129176 1087.298166292069 293.513070005947
896 0.005 4.48 1 986.6588757370727 912.3150322710466 912.5517968964707 1096.589234264371 1097.257551500498 1097.570630798874 1013.637062496729 443.9841975586303 1087.300748645774 293.5130733693141
897 0.005 4.485 1 986.7213715338295 912.4294307437092 912.6663611285207 1096.589330462162 1097.257604121557 1097.570673721506 1013.673217134104 444.1280129294792 1087.303326683203 293.5130767990545
898 0.005 4.49 1 986.7825452793261 912.5431669712199 912.7804197495393 1096.58942240471 1097.257654046492 1097.57071144988 1013.70709887388 444.2720775100888 1087.305848737291 293.5130802810702
899 0.005 4.495 1 986.8451014536232 912.6569165724188 912.8943079214324 1096.589559485899 1097.257701584743 1097.57075331063 1013.744174564763 444.4154070124686 1087.308484561688 293.5130837793878
900 0.005 4.5 1 986.9072496665203 912.770365950582 913.0079172446589 1096.589607780624 1097.257754658836 1097.570797845676 1013.780413906507 444.5585861050289 1087.311013508072 293.5130872851577
901 0.005 4.505 1 986.9691344853309 912.8835113131635 913.121230687184 1096.589700596815 1097.257809232015 1097.570839949612 1013.816306864498 444.7015917193451 1087.313566811546 293.5130908068597
902 0.005 4.51 1 987.0308187606597 912.9963519732007 913.2342448404381 1096.589800404138 1097.257858903423 1097.570880695648 1013.852021622547 444.8444178750061 1087.31611784872 293.513094321801
903 0.005 4.515 1 987.0912020927904 913.1085355542225 913.3467556262077 1096.589889095399 1097.257906050507 1097.570916691224 1013.885472445362 444.9875104439142 1087.318606870008 293.5130978064304
904 0.005 4.52 1 987.1518264431537 913.2203808590981 913.4588944959324 1096.590018807776 1097.257950708373 1097.570953176245 1013.919935373815 445.1303130554001 1087.321157037903 293.513101237647
905 0.005 4.525 1 987.2124643640287 913.3318949987367 913.5706855721158 1096.590105158023 1097.257998750631 1097.570994035757 1013.954703935099 445.2728726311973 1087.323674260974 293.5131045704497
906 0.005 4.53 1 987.2741226429185 913.4434291571235 913.6823365568855 1096.590189407066 1097.258050103259 1097.571038244214 1013.991634901839 445.4147589070305 1087.326230965025 293.5131078028812
907 0.005 4.535 1 987.3352295830966 913.5546713289074 913.7937226567802 1096.590232895305 1097.258103076421 1097.57108100204 1014.027436030667 445.5565380878891 1087.328705237758 293.5131109552444
908 0.005 4.54 1 987.3960324545689 913.6656174078039 913.9048238957031 1096.59033118624 1097.258153949049 1097.571120712219 1014.062782419986 445.6981521309053 1087.331216362703 293.5131140348341
909 0.005 4.545 1 987.4565967408793 913.7762654564981 914.0156348306915 1096.590430811873 1097.258201669398 1097.571160298928 1014.09789051818 445.8395925733291 1087.333723241199 293.5131170366706
910 0.005 4.55 1 987.5169503541024 913.886614967126 914.1261528687791 1096.590524345793 1097.25825038903 1097.57120015387 1014.132867374347 445.98086071518 1087.336219769505 293.5131199673195
911 0.005 4.555 1 987.5771104969789 913.9966649732651 914.2363760275085 1096.590617060524 1097.25830061446 1097.571240979103 1014.167748901936 446.1219354945326 1087.338713602411 293.5131228463214
912 0.005 4.56 1 987.6370857481916 914.1064155557189 914.3463033096336 1096.590709478305 1097.258350801657 1097.571281848338 1014.202529122704 446.2628193413181 1087.341202592879 293.5131256795949
913 0.005 4.565 1 987.6968961672677 914.2158673970737 914.4559344747386 1096.590802791278 1097.25840072899 1097.571321880894 1014.237203122519 446.4035096990018 1087.343688168593 293.5131284837216
914 0.005 4.57 1 987.7565312050983 914.325019792438 914.5652686321365 1096.590893810847 1097.258449187516 1097.571361417765 1014.271768611026 446.5440064119621 1087.346163274 293.5131312617452
915 0.005 4.575 1 987.8160048331907 914.4338747248723 914.6743065804868 1096.590984118076 1097.258497661662 1097.571400944257 1014.306266355287 446.6843106539625 1087.34863268496 293.513134031033
916 0.005 4.58 1 987.8753169105569 914.542431012935 914.7830475688982 1096.591076092 1097.258547574838 1097.571441671064 1014.340672108959 446.8244215884567 1087.351097944352 293.5131367822618
917 0.005 4.585 1 987.9344733470721 914.6506903255987 914.8914923585362 1096.59116577807 1097.258595678082 1097.571480765634 1014.37499543118 446.9643465473355 1087.353555761179 293.5131395150784
918 0.005 4.59 1 987.993470672029 914.7586522006842 914.9996407184854 1096.591255017343 1097.258644395659 1097.571520383028 1014.409224732081 447.104091027627 1087.356005174214 293.513142245996
919 0.005 4.595 1 988.0523057313435 914.8663169015712 915.1074927597676 1096.591339455581 1097.258689975914 1097.571557210468 1014.443349641598 447.2436274954418 1087.358447038161 293.5131449647594
920 0.005 4.600000000000001 1 988.1109855218031 914.9736842171444 915.2150483332008 1096.591431022845 1097.258738906361 1097.571597227677 1014.477390170586 447.3829708970425 1087.360888339153 293.5131476808636
921 0.005 4.605 1 988.1695102137331 915.080756539971 915.3223088417056 1096.591520812713 1097.258787442798 1097.571636847829 1014.511354066915 447.5221238802915 1087.363322681874 293.5131504048261
922 0.005 4.61 1 988.2278785494518 915.1875341136787 915.429274714335 1096.59160806996 1097.258834128372 1097.571674629084 1014.545234627818 447.6610827649603 1087.365746612107 293.5131531308004
923 0.005 4.615 1 988.2860832817091 915.294017336465 915.5359463457232 1096.591695747142 1097.258881592733 1097.571713341782 1014.579006824163 447.7998478797553 1087.368169177812 293.5131558689183
924 0.005 4.62 1 988.3441294263289 915.4002059682706 915.6423237650804 1096.591781440181 1097.258927260721 1097.571750375396 1014.612708383977 447.9384049261047 1087.370583943941 293.5131586327129
925 0.005 4.625 1 988.402018736419 915.5061011065319 915.7484077158169 1096.591870447733 1097.258974620839 1097.571788788301 1014.646371548751 448.0767796243138 1087.372994284297 293.513161423135
926 0.005 4.63 1 988.4597509341411 915.6117035725945 915.8541988954419 1096.591958696464 1097.259022647067 1097.571828041192 1014.679930404599 448.2149613289084 1087.375399382224 293.5131642557146
927 0.005 4.635 1 988.5173101755514 915.7170133301787 915.9596975189861 1096.592051313899 1097.259070605581 1097.571866913126 1014.713370908684 448.352958363264 1087.377809559046 293.5131671389036
928 0.005 4.64 1 988.5747161955196 915.8220321090794 916.0649047586638 1096.592137920843 1097.259116855019 1097.571904325552 1014.74672898258 448.4907584278624 1087.380202716985 293.5131700531302
929 0.005 4.645 1 988.631968614853 915.9267601835496 916.1698211115412 1096.592226278513 1097.259164361933 1097.571942967958 1014.779999708295 448.6283634386049 1087.382590825673 293.5131730222004
930 0.005 4.65 1 988.6890681967759 916.0311983220884 916.274447259877 1096.592314402461 1097.259211494643 1097.571981569217 1014.813186019731 448.765784675247 1087.384974081958 293.5131760369195
931 0.005 4.655 1 988.7460208769758 916.1353479064227 916.3787843050538 1096.592397150158 1097.259255588233 1097.572017375172 1014.846361918697 448.9030160750025 1087.387347488715 293.5131790825212
932 0.005 4.66 1 988.8028169142094 916.2392089030285 916.482832579294 1096.592484594449 1097.259302668385 1097.572055646929 1014.879406119464 449.0400451157325 1087.389717814111 293.5131821906081
933 0.005 4.665 1 988.8594724777488 916.3427804719154 916.5865916746334 1096.59256739683 1097.259348283581 1097.572093200659 1014.912321845975 449.1768855532032 1087.392079170718 293.5131853312807
934 0.005 4.67 1 988.915958419693 916.4460654350561 916.6900634805081 1096.592657123632 1097.259396458704 1097.572132188701 1014.945171132419 449.3135364556464 1087.394440303714 293.5131884698408
935 0.005 4.675 1 988.9722841519304 916.5490633678282 916.7932481590276 1096.592742620237 1097.25944144034 1097.572168463635 1014.977934289432 449.4500122047847 1087.396792840016 293.5131916051625
936 0.005 4.68 1 989.0285716902875 916.6517754389433 916.896146520965 1096.592824067586 1097.259485687929 1097.572204457424 1015.010619532432 449.5863128692461 1087.3991315566 293.5131947205522
937 0.005 4.685 1 989.0846134094124 916.7542024324985 916.9987594370239 1096.592908553479 1097.259530613397 1097.572240945339 1015.04322158764 449.7224170471109 1087.401471160033 293.5131978123856
938 0.005 4.69 1 989.1404844027495 916.8563447529278 917.1010874323678 1096.59298203779 1097.259566946728 1097.572271612936 1015.075735376145 449.8583224878263 1087.403797114457 293.5132008632961
939 0.005 4.695 1 989.1961980318089 916.9582036537946 917.203131502093 1096.593062768601 1097.259611406373 1097.572308101524 1015.108170348725 449.9940400311953 1087.406123879387 293.5132038683442
940 0.005 4.7 1 989.2518396477558 917.0597797563053 917.3048924036185 1096.59314841607 1097.259657399882 1097.572345617214 1015.140551166397 450.1295308889761 1087.408447229595 293.5132068210316
941 0.005 4.705 1 989.3072755184891 917.1610751486684 917.4063716572355 1096.593233119361 1097.259702442229 1097.572382372667 1015.172857654743 450.2648490462637 1087.410768379954 293.5132097143135
942 0.005 4.71 1 989.3625584739642 917.2620893461201 917.50756939423 1096.593314753771 1097.2597466914 1097.572418494179 1015.205064760754 450.3999843263304 1087.41307972222 293.5132125683379
943 0.005 4.715 1 989.4175307426532 917.3628216853303 917.6084853660707 1096.593405608569 1097.259793701736 1097.572456496323 1015.23715142466 450.5349510212041 1087.415395011029 293.5132153625778
944 0.005 4.72 1 989.472425745188 917.4632742608017 917.7091210204524 1096.593486462193 1097.259835787229 1097.572490389807 1015.269183206145 450.6697271243715 1087.41769526963 293.5132181210831
945 0.005 4.725000000000001 1 989.527204149108 917.5634480377622 917.8094772972976 1096.593569538875 1097.259880864069 1097.572527179624 1015.301135433494 450.8043159230959 1087.419990427212 293.5132208499907
946 0.005 4.73 1 989.5818508664596 917.663343793859 917.9095550139241 1096.59365496647 1097.259926873487 1097.572564665472 1015.333005523978 450.9387194589813 1087.422282849721 293.513223540504
947 0.005 4.735 1 989.6363504417254 917.7629623609834 918.0093550042933 1096.593739521333 1097.259970903755 1097.572600196164 1015.364820497524 451.072944351809 1087.424567966185 293.5132262098877
948 0.005 4.74 1 989.6907071865977 917.8623050654586 918.1088783851857 1096.593820925665 1097.260014564711 1097.5726359401 1015.396544067006 451.2069763421203 1087.426845587347 293.5132288647697
949 0.005 4.745 1 989.7449203776285 917.9613715269134 918.2081252930459 1096.593903844475 1097.260059310151 1097.572672393764 1015.428175813006 451.3408202259492 1087.429120602174 293.5132315069797
950 0.005 4.75 1 989.7989865054533 918.0601632520726 918.3070968481466 1096.593986611563 1097.260103006718 1097.572707892203 1015.459726796131 451.47447291318 1087.431389734341 293.5132341549085
951 0.005 4.755 1 989.8529081209992 918.1586805255322 918.4057935796526 1096.594070662244 1097.260148023835 1097.5727447936 1015.491196388223 451.6079332291853 1087.433655530653 293.5132368085135
952 0.005 4.76 1 989.9066855989931 918.2569251214048 918.5042168169307 1096.594151585943 1097.260191259782 1097.572779733024 1015.522589418513 451.7412129762521 1087.435911536528 293.5132394739761
953 0.005 4.765 1 989.9603142595342 918.3548972925944 918.6023671256931 1096.594230547731 1097.260232068802 1097.572812522671 1015.553901115156 451.8743060692205 1087.438159344497 293.5132421541594
954 0.005 4.77 1 990.0137934745957 918.4525976208515 918.7002451537813 1096.594311396267 1097.260276364246 1097.572849237845 1015.585130866739 452.0072410730243 1087.440402755591 293.5132448563195
955 0.005 4.775 1 990.0671330198986 918.5500277071956 918.7978521542115 1096.594394019745 1097.260320217621 1097.5728847661 1015.616288675521 452.1399768774019 1087.442644121719 293.5132475624906
956 0.005 4.78 1 990.1203268294528 918.6471877574984 918.8951886394249 1096.594475569656 1097.26036320314 1097.572919373145 1015.647366560581 452.27251618798 1087.444879777195 293.513250289649
957 0.005 4.785 1 990.1733763066144 918.7440785215184 918.9922553409921 1096.594556496489 1097.260406165928 1097.572954250531 1015.678367075329 452.4048652745394 1087.447108088881 293.513253048094
958 0.005 4.79 1 990.2262766800343 918.8407007505265 919.0890529826482 1096.59463688995 1097.260447568982 1097.572987808324 1015.709290554988 452.5370269689358 1087.449326269688 293.5132558085544
959 0.005 4.795 1 990.2790397370309 918.9370556386673 919.1855826218535 1096.594716055225 1097.260490501894 1097.573022952834 1015.740137572894 452.6690102374861 1087.451542632244 293.5132585929164
960 0.005 4.8 1 990.3316563720615 919.0331429021476 919.281844432574 1096.594797316304 1097.260533871548 1097.573058193329 1015.770901892731 452.8008000065358 1087.453755968847 293.5132613939888
961 0.005 4.805 1 990.3841316280318 919.1289645093234 919.3778398020139 1096.594877952736 1097.260577310064 1097.573093783241 1015.801592864983 452.9324061317878 1087.455964912326 293.5132641937255
962 0.005 4.81 1 990.4364624831306 919.2245198056044 919.4735687339004 1096.594959360901 1097.260620560322 1097.573129035703 1015.832201675464 453.0638257921282 1087.458167913648 293.5132669993007
963 0.005 4.815 1 990.4886489272448 919.3198102937322 919.5690323024947 1096.595038171355 1097.260661591167 1097.573161948518 1015.862733723653 453.1950460585034 1087.460362257722 293.5132698119867
964 0.005 4.82 1 990.54069465801 919.4148370009626 919.6642314640991 1096.595116450632 1097.260703145643 1097.57319585428 1015.893192224234 453.3260876303101 1087.462550734112 293.5132726366427
965 0.005 4.825 1 990.5925982441462 919.5096004443839 919.7591668741715 1096.595195469111 1097.260745144229 1097.573230056112 1015.923573333628 453.4569465386583 1087.464734788406 293.5132754564573
966 0.005 4.83 1 990.6443642628274 919.6041021550766 919.8538397476187 1096.595276627179 1097.26078847144 1097.573265746577 1015.95388379623 453.5876226582288 1087.46691761842 293.5132782669058
967 0.005 4.835 1 990.6959893538959 919.698342314584 919.9482505900741 1096.595354777497 1097.260829192515 1097.573298460829 1015.984115718989 453.7181080278712 1087.469093717681 293.5132810563754
968 0.005 4.84 1 990.747473761788 919.7923221849973 920.0424004219494 1096.59543124938 1097.260870143836 1097.573331736725 1016.014272964147 453.8484157609382 1087.47126120652 293.5132838279718
969 0.005 4.845 1 990.7988141105617 919.8860417833968 920.1362896276952 1096.595509279234 1097.260912611089 1097.573366205953 1016.044347122791 453.9785416826963 1087.473422224081 293.5132865859404
970 0.005 4.850000000000001 1 990.8500184719481 919.9795022738634 920.2299191503361 1096.59558826841 1097.260954056219 1097.573400087664 1016.074348790304 454.1084903379643 1087.475581056922 293.5132893312555
971 0.005 4.855 1 990.9010813663143 920.0727043461046 920.3232897249894 1096.59566499064 1097.260994595314 1097.57343304283 1016.104275497776 454.2382481357189 1087.477731976746 293.5132920556584
972 0.005 4.86 1 990.9519986275877 920.1656484794017 920.4164019560396 1096.595744410515 1097.261036753195 1097.573467107786 1016.134124697608 454.3678255446835 1087.479881510311 293.5132947577803
973 0.005 4.865 1 991.00280618916 920.2583358671204 920.5092568143471 1096.595823721433 1097.261078997096 1097.573501517698 1016.163894609091 454.4972216666198 1087.482025193212 293.5132974518503
974 0.005 4.87 1 991.0534736320924 920.3507667583287 920.6018547228082 1096.595898187728 1097.261119553175 1097.573534724612 1016.19362636394 454.6264350090103 1087.484161280379 293.5133001285362
975 0.005 4.875 1 991.1039958306827 920.4429424443239 920.6941968072737 1096.595974040779 1097.261161020604 1097.573568497571 1016.223279832903 454.7554646848888 1087.486292601435 293.5133027950586
976 0.005 4.88 1 991.1543776223463 920.5348638818541 920.7862839536276 1096.596048686396 1097.261200045416 1097.573599828305 1016.252742680407 454.88431327939 1087.488417413516 293.5133054421175
977 0.005 4.885 1 991.2046194492823 920.6265316939711 920.878116907609 1096.596128074225 1097.261242917141 1097.573635173499 1016.282192961824 455.0129770214938 1087.490541299618 293.5133080895424
978 0.005 4.89 1 991.2547245088613 920.7179465163372 920.9696963496486 1096.596204500007 1097.261281589238 1097.573666082253 1016.311594975309 455.141466388056 1087.492659393833 293.5133107236927
979 0.005 4.895 1 991.3046929311494 920.8091093539293 921.061023177753 1096.596279593357 1097.26132123357 1097.57369855837 1016.340974410815 455.2697616387442 1087.494767045003 293.5133133522788
980 0.005 4.9 1 991.3545266064848 920.9000208731668 921.1520981286596 1096.596355685356 1097.261362289842 1097.573732303962 1016.370257347445 455.3978716083316 1087.496872885202 293.5133159815339
981 0.005 4.905 1 991.4042237953108 920.9906809938847 921.2429214448658 1096.596432738661 1097.261403802551 1097.573765866722 1016.399450352895 455.5258095382935 1087.498974690298 293.5133186021952
982 0.005 4.91 1 991.4537892438298 921.0810916827211 921.3334945238687 1096.596509566975 1097.261443539966 1097.573798116972 1016.428572736639 455.6535661581764 1087.501070838938 293.513321221076
983 0.005 4.915 1 991.5032074982935 921.1712534234049 921.4238180837544 1096.596584067299 1097.261482732559 1097.573830011682 1016.457616124597 455.7811436495725 1087.503162678333 293.5133238321282
984 0.005 4.92 1 991.5525007554306 921.2611670512756 921.5138929037684 1096.59665902411 1097.261522812666 1097.573862624439 1016.486594904138 455.9085406218846 1087.505247577744 293.5133264377046
985 0.005 4.925 1 991.6016593164228 921.3508331151266 921.6037196366337 1096.596732377576 1097.261561704644 1097.573894212869 1016.51550064803 456.0357461728996 1087.507324188897 293.5133290566839
986 0.005 4.93 1 991.6506867344744 921.4402524475818 921.6932990631531 1096.596807205695 1097.261600816388 1097.57392594192 1016.54432695172 456.1627715937055 1087.50939929939 293.5133316684581
987 0.005 4.935 1 991.6995830300496 921.5294254223867 921.7826317223345 1096.596886592021 1097.261642673123 1097.573959960237 1016.573095003365 456.2896186687411 1087.5114719893 293.5133342781248
988 0.005 4.94 1 991.7483421816769 921.6183526986673 921.8717182462054 1096.596962841665 1097.261683457014 1097.573993421006 1016.601780516543 456.4162853797891 1087.513539168649 293.5133368879663
989 0.005 4.945 1 991.7969701685582 921.7070351183419 921.9605594184812 1096.597035516204 1097.261721001852 1097.574023712139 1016.630395104548 456.5427730207377 1087.51559880428 293.5133395041693
990 0.005 4.95 1 991.84546521543 921.7954731782883 922.0491558393395 1096.597108646595 1097.261760202125 1097.574055700225 1016.658931780669 456.6690819494065 1087.517653915264 293.5133421257781
991 0.005 4.955 1 991.8938343607034 921.8836681958109 922.1375085567317 1096.597182251191 1097.261799560915 1097.574087771681 1016.68739991772 456.7952114829812 1087.51970469539 293.5133447521757
992 0.005 4.96 1 991.9420763525266 921.971621875825 922.2256189409678 1096.597256460525 1097.261838310503 1097.574118945355 1016.715807711583 456.9211698369608 1087.521750321243 293.5133473756434
993 0.005 4.965 1 991.9901623025017 922.0593337746074 922.3134872300594 1096.597294871417 1097.26187937207 1097.574151234014 1016.744112108747 457.0469484371463 1087.523767096215 293.5133500065601
994 0.005 4.97 1 992.0381337583761 922.1468053179696 922.4011144312783 1096.597390318103 1097.261917779743 1097.574182397802 1016.772397798829 457.1725398134452 1087.525801064798 293.5133526395446
995 0.005 4.975000000000001 1 992.0859835117874 922.2340362800209 922.4885007513546 1096.597474462312 1097.261956914926 1097.574214834753 1016.80060358575 457.2979665087232 1087.527833027284 293.5133552701731
996 0.005 4.98 1 992.1337043659663 922.3210282961139 922.575647383997 1096.597548076501 1097.261995164713 1097.574245977751 1016.828735425128 457.4232058909865 1087.529859408795 293.5133578998567
997 0.005 4.985 1 992.181300118838 922.4077821958921 922.6625552135249 1096.597618564978 1097.262033910522 1097.574277497285 1016.856792222757 457.5482665908566 1087.53187945454 293.5133605154955
998 0.005 4.99 1 992.2287650870311 922.4942980867841 922.7492246203325 1096.597689363438 1097.262071641906 1097.574308182888 1016.884764364143 457.6731472086912 1087.533891441441 293.5133631254207
999 0.005 4.995 1 992.2761081832684 922.580576654218 922.8356562600877 1096.597764817841 1097.262111664799 1097.574340840882 1016.912671532328 457.7978542867525 1087.53590473196 293.513365722795
1000 0.005 5 1 992.3233219066826 922.6666187888613 922.9218509352343 1096.597837365437 1097.262149316858 1097.574371236741 1016.940512539634 457.9223864811268 1087.537910439097 293.5133683100941
1001 0.005 5.005 1 992.3704034447488 922.7524239682537 923.0078086085317 1096.597908090497 1097.262186457559 1097.574401398692 1016.96827810742 458.0467316312066 1087.539908765886 293.5133708863931
1002 0.005 5.01 1 992.4173593878631 922.8379940284989 923.0935305239282 1096.597981278735 1097.262225701695 1097.57443330725 1016.995979997196 458.1708903795561 1087.541903968016 293.5133734554471
1003 0.005 5.015 1 992.4641894181847 922.9233301311734 923.1790177387767 1096.59805400796 1097.262263605158 1097.574463859647 1017.023617534508 458.2948695214508 1087.5438949604 293.5133760193906
1004 0.005 5.02 1 992.5108940782818 923.0084326838313 923.2642708521826 1096.598124642769 1097.262300621809 1097.574494064231 1017.051186000333 458.4186720884202 1087.545879154161 293.513378575856
1005 0.005 5.025 1 992.5574721016221 923.0933023204241 923.3492905318798 1096.598195096021 1097.262337578457 1097.574524165476 1017.078684608429 458.5423021411445 1087.547857764742 293.5133811246732
1006 0.005 5.03 1 992.603927742876 923.1779397424061 923.4340775399874 1096.598274582527 1097.262375358648 1097.57455470729 1017.106110954093 458.6657440388278 1087.549840100974 293.5133836672257
1007 0.005 5.035 1 992.6502500911822 923.2623459793866 923.5186326915555 1096.598338232771 1097.262409776034 1097.574583136114 1017.133468416625 458.7890200540296 1087.551803561451 293.5133862002721
1008 0.005 5.04 1 992.6964665582682 923.3465213083329 923.6029565076493 1096.598414684631 1097.262449977565 1097.574615609085 1017.160742283212 458.9121167655093 1087.553778335278 293.5133887153561
1009 0.005 5.045 1 992.7425445632462 923.4304669070283 923.687049930848 1096.598483761174 1097.262486448732 1097.574645442232 1017.187953765114 459.0350535842994 1087.555738048059 293.5133912293464
1010 0.005 5.05 1 992.7885124189071 923.5141833723504 923.7709136328178 1096.598548795231 1097.262522077655 1097.574674673665 1017.21510847231 459.1578092517462 1087.557686518606 293.5133937230836
1011 0.005 5.055 1 992.8343597267316 923.5976705028177 923.8545478144852 1096.598622557187 1097.262558733481 1097.574703722356 1017.242195028182 459.2803573757942 1087.559643652708 293.5133961966345
1012 0.005 5.06 1 992.8801041507276 923.6809299139213 923.9379536908914 1096.598690504362 1097.262595457355 1097.574733642937 1017.269235592177 459.4027451254199 1087.561588459048 293.513398666335
1013 0.005 5.065 1 992.9257047070906 923.7639624612774 924.0211320144423 1096.598757638154 1097.262631510448 1097.574763704901 1017.296192717029 459.5249564367031 1087.563524695782 293.5134011330565
1014 0.005 5.07 1 992.9702953842861 923.8464909861414 924.103921912351 1096.598820926501 1097.262666193859 1097.574789550415 1017.321430084406 459.6474268368592 1087.565419964069 293.5134035855167
1015 0.005 5.075 1 993.01509961115 923.9287681008304 924.1864311813669 1096.598920739645 1097.262699086964 1097.57481617537 1017.347451997841 459.7696270365381 1087.567366947029 293.5134059947522
1016 0.005 5.08 1 993.0599475129047 924.0108000217765 924.2686798395656 1096.598985192113 1097.262732945358 1097.57484526641 1017.373702516687 459.8916006610574 1087.569287084809 293.5134083569588
1017 0.005 5.085 1 993.1047199566234 924.0925898483418 924.3506750896062 1096.599046947527 1097.262770280887 1097.574875387968 1017.399989277861 460.0133798132558 1087.571200672481 293.5134106708617
1018 0.005 5.09 1 993.1493879074158 924.1741400440253 924.4324217868871 1096.599113942025 1097.262806133447 1097.574904075337 1017.426251998031 460.1349698649068 1087.573112044766 293.5134129327882
1019 0.005 5.095 1 993.1939766541269 924.2554528439349 924.513923757787 1096.599182921785 1097.262842254011 1097.574933868253 1017.452474623941 460.2563747040156 1087.575018508008 293.5134151418659
1020 0.005 5.100000000000001 1 993.2393037612452 924.3368026067072 924.5953422394284 1096.599257182887 1097.262879774302 1097.574966420454 1017.480258390065 460.3772025102628 1087.576959568458 293.5134173109407
1021 0.005 5.105 1 993.2833369056782 924.4176720387469 924.6764175666812 1096.599291730114 1097.262917916577 1097.574994829937 1017.505504013899 460.4983360425211 1087.578807299658 293.513419452078
1022 0.005 5.11 1 993.3274415858621 924.4983041069659 924.7572375625248 1096.599395904336 1097.262952400868 1097.57502163476 1017.531241728992 460.6192461643897 1087.580721183623 293.5134215750082
1023 0.005 5.115 1 993.3714941374712 924.5787031547297 924.8378167664846 1096.599464287009 1097.262984483428 1097.575049526111 1017.557115245625 460.739963618515 1087.582608557992 293.513423672973
1024 0.005 5.12 1 993.4154501554084 924.6588712662076 924.9181594871498 1096.599527625008 1097.263019472178 1097.575077484407 1017.583013140959 460.8604963882228 1087.584487504185 293.5134257686483
1025 0.005 5.125 1 993.4593004507794 924.738810358827 924.998268575808 1096.599593710764 1097.263056703603 1097.575107775225 1017.608878212768 460.980850804854 1087.586365399803 293.5134278673607
1026 0.005 5.13 1 993.5030377888688 924.8185220552681 925.0781463734772 1096.599664766133 1097.263092985241 1097.575136977572 1017.63466033634 461.1010154396532 1087.588241434588 293.513429969343
1027 0.005 5.135 1 993.5475222095117 924.8982772514595 925.1579512913387 1096.599735708105 1097.263128681732 1097.575168519729 1017.662012320747 461.2206295035983 1087.59014737412 293.5134320862841
1028 0.005 5.14 1 993.5906895639989 924.9775641682992 925.2374256454734 1096.599768939127 1097.263167315276 1097.575197998605 1017.686859605638 461.340526997205 1087.591954168856 293.5134342494547
1029 0.005 5.145 1 993.6339356368472 925.0566225214052 925.3166555359037 1096.599868920774 1097.263199639601 1097.575222695505 1017.712202554532 461.4602126877704 1087.593833230766 293.5134364592803
1030 0.005 5.15 1 993.6771415981636 925.1354563001177 925.3956547041488 1096.599935155105 1097.26323148077 1097.575250136664 1017.737663757747 461.5797178702591 1087.595686795641 293.5134387056285
1031 0.005 5.155 1 993.720258870617 925.2140674305035 925.4744268899957 1096.599996878929 1097.263267072256 1097.575279118558 1017.763136388856 461.6990367749086 1087.597531804927 293.513440999779
1032 0.005 5.16 1 993.7632721769164 925.2924574368483 925.5529744871588 1096.60006011199 1097.263302101593 1097.575307612248 1017.788566739513 461.8181765041221 1087.599373814606 293.5134433322299
1033 0.005 5.165 1 993.806183391537 925.370627632223 925.6312993978462 1096.600125245341 1097.263336054161 1097.575335193656 1017.813948689112 461.9371249693247 1087.601212307834 293.5134457069276
1034 0.005 5.17 1 993.848984482339 925.4485793418104 925.7094033585702 1096.600175421488 1097.263369996279 1097.575363507637 1017.839275514115 462.0559053261771 1087.603036132397 293.5134481220238
1035 0.005 5.175 1 993.8916796764636 925.5263135263255 925.7872876857908 1096.600243422472 1097.263405499602 1097.575391906861 1017.864544670326 462.1745195993275 1087.604861729208 293.5134505739881
1036 0.005 5.18 1 993.9342340811205 925.6038312551102 925.8649535263517 1096.60030744536 1097.263438198316 1097.575418466119 1017.889768892443 462.292960791064 1087.60668243804 293.5134530522742
1037 0.005 5.185 1 993.976696464907 925.6811339030778 925.9424024853323 1096.600375310378 1097.263472258189 1097.575446059832 1017.914931239887 462.4112228020592 1087.608506117004 293.5134555600407
1038 0.005 5.19 1 994.0198972096019 925.7584848661048 926.0197881453219 1096.600445717874 1097.263507851806 1097.575477133806 1017.941616841612 462.5289260513543 1087.610362168438 293.5134580956918
1039 0.005 5.195 1 994.0626638654015 925.8356476064363 926.0970112012501 1096.600484022002 1097.263546427762 1097.575508384054 1017.967426762973 462.6465349999169 1087.612161634841 293.513460679509
1040 0.005 5.2 1 994.105206449492 925.9126181186025 926.1740546242172 1096.600554501176 1097.263582422836 1097.575536600294 1017.992905898441 462.7640136312713 1087.613977988562 293.513463320068
1041 0.005 5.205 1 994.1475556148862 925.9893948208686 926.2509131319729 1096.600627014757 1097.263616553857 1097.575564871724 1018.018219358506 462.8813375939964 1087.615792601818 293.5134660144145
1042 0.005 5.21 1 994.1897489185561 926.0659765858401 926.3275835612565 1096.600692865845 1097.263650005341 1097.575592007667 1018.043420771493 462.998504751525 1087.617599862435 293.5134687576758
1043 0.005 5.215 1 994.2318050750066 926.1423630501153 926.4040639806169 1096.600758627322 1097.263685506556 1097.575620934104 1018.068556926482 463.1155155789871 1087.61940122707 293.5134715602143
1044 0.005 5.22 1 994.2737365787602 926.2185539834796 926.4803530445582 1096.600826501266 1097.263718893044 1097.575647625444 1018.093626456923 463.2323574288836 1087.621201398933 293.5134743970926
1045 0.005 5.225000000000001 1 994.3155526849712 926.294549042176 926.5564496569719 1096.600890974627 1097.263753004854 1097.575675583019 1018.118624554617 463.3490259001769 1087.622997572086 293.5134772619053
1046 0.005 5.23 1 994.3572577994888 926.3703482006525 926.6323531183534 1096.600953469271 1097.263786265355 1097.575702551975 1018.143558469507 463.4655270062418 1087.624784609035 293.5134801575005
1047 0.005 5.235 1 994.3988556482312 926.4459514741912 926.7080629228288 1096.601018894336 1097.263821105489 1097.575731125562 1018.168421243383 463.5818917862263 1087.626569927002 293.5134830544492
1048 0.005 5.24 1 994.4403511007496 926.521358933898 926.7835787271077 1096.601084225593 1097.263854631033 1097.575758301761 1018.193225828358 463.6980747899705 1087.628353659345 293.5134859199425
1049 0.005 5.245 1 994.4817414437438 926.5965704554137 926.8589001635276 1096.601148595882 1097.263888853072 1097.5757861374 1018.217966839038 463.814082654167 1087.630130842913 293.5134887621085
1050 0.005 5.25 1 994.5230246970481 926.6715864205057 926.934027212704 1096.601210726268 1097.263921271881 1097.575812418707 1018.242638776268 463.9299192728406 1087.631901684188 293.5134915606446
1051 0.005 5.255 1 994.5642087598774 926.7464069978397 927.0089598453435 1096.60127313826 1097.263953463531 1097.575838897759 1018.267259764129 464.0455879041812 1087.633668424739 293.5134942953803
1052 0.005 5.26 1 994.6052894548428 926.8210327971011 927.0836983414814 1096.601336859614 1097.263987433812 1097.575866879051 1018.291812078335 464.1610802061316 1087.635433571328 293.5134969499836
1053 0.005 5.265 1 994.6462592962895 926.8954637090452 927.1582426314736 1096.601400818994 1097.264020871558 1097.575893942682 1018.316274493601 464.2764090740516 1087.637194655757 293.5134995234937
1054 0.005 5.27 1 994.6871242213463 926.9697001137458 927.2325928971685 1096.60146283821 1097.264053396207 1097.575920550751 1018.340701165688 464.3915706586621 1087.638949101738 293.5135020090834
1055 0.005 5.275 1 994.7278819111759 927.0437421133164 927.3067492193578 1096.601526120347 1097.264087015943 1097.575947899828 1018.36507140832 464.5065650341542 1087.640699027012 293.5135044025399
1056 0.005 5.28 1 994.7685330687929 927.1175900036475 927.3807117912878 1096.601590258726 1097.26412072379 1097.575975500556 1018.389380546613 464.6214027079617 1087.642447027562 293.5135067187812
1057 0.005 5.285 1 994.8090780659236 927.1912441946901 927.4544808995896 1096.601652815294 1097.264153430062 1097.576002444882 1018.413626814982 464.7360658233092 1087.644191740209 293.5135089397484
1058 0.005 5.29 1 994.8495165303623 927.2647053277361 927.5280570039531 1096.601715555357 1097.264186541127 1097.576029387637 1018.437810561311 464.8505515705939 1087.645930556759 293.5135110853066
1059 0.005 5.295 1 994.8898488734613 927.337973268166 927.6014401534702 1096.601779641599 1097.264220163954 1097.576056619079 1018.461926511937 464.9648687898378 1087.647667344604 293.5135131531334
1060 0.005 5.3 1 994.9300752214218 927.4110485627834 927.6746307327759 1096.601842319133 1097.264252347175 1097.576082920254 1018.485983623141 465.0790204023094 1087.649399481054 293.5135151658241
1061 0.005 5.305 1 994.9701945813865 927.4839310514469 927.7476287526463 1096.601904099426 1097.264284509918 1097.576108846658 1018.509976855024 465.193005789255 1087.651125986845 293.5135171287863
1062 0.005 5.31 1 995.0101923643904 927.5566216051806 927.8204346858048 1096.601957301549 1097.264318331941 1097.576137330276 1018.533899272773 465.3068227159344 1087.65283735733 293.5135190558955
1063 0.005 5.315 1 995.0500757513147 927.6291198881556 927.8930486496932 1096.602022253893 1097.264351272372 1097.576163546622 1018.557764395315 465.4204720123785 1087.654559684686 293.5135209430837
1064 0.005 5.32 1 995.0898699485938 927.7014270665005 927.9654713647634 1096.602087073454 1097.264384382019 1097.57619050667 1018.581577078859 465.5339553445788 1087.656277555119 293.5135228085007
1065 0.005 5.325 1 995.1295673343725 927.7735436316971 928.0377032962431 1096.602147917157 1097.264415890234 1097.576216159177 1018.605332502621 465.6472731435791 1087.657985099337 293.5135246659534
1066 0.005 5.33 1 995.1692064833207 927.8454711795051 928.1097457358936 1096.60221042187 1097.264447909021 1097.576242601205 1018.629043324863 465.7604178432161 1087.659691131699 293.5135265146104
1067 0.005 5.335 1 995.2087213807588 927.9172090979523 928.1815984423365 1096.602271446924 1097.264480738688 1097.576269381831 1018.65268613204 465.8734240449814 1087.661392588022 293.5135283733892
1068 0.005 5.34 1 995.2481248982244 927.9887575590569 928.2532616331899 1096.602333056927 1097.264513485252 1097.576296189185 1018.676265944217 465.9862536629597 1087.663091169317 293.5135302315899
1069 0.005 5.345 1 995.2874240883482 928.0601173095348 928.3247358833421 1096.602394051055 1097.264544940383 1097.576321701591 1018.699839027113 466.0989149637121 1087.664786517651 293.5135320998131
1070 0.005 5.350000000000001 1 995.3266250831499 928.1312895307066 928.3960221024532 1096.602453158293 1097.264575915509 1097.576346982002 1018.723329066646 466.2114122823143 1087.66647396709 293.5135339941439
1071 0.005 5.355 1 995.3657213487909 928.2022738504885 928.4671203363595 1096.602515443329 1097.264608771849 1097.576373922193 1018.746742490762 466.3237404497098 1087.668161058665 293.5135359272286
1072 0.005 5.36 1 995.4047137227368 928.2730713027397 928.538031340498 1096.602572344649 1097.264638557872 1097.576398243135 1018.77009965792 466.4359038075419 1087.669838841777 293.513537894888
1073 0.005 5.365 1 995.443605377198 928.343681958446 928.608755367155 1096.602631341646 1097.264670020611 1097.576423778756 1018.793400632968 466.5479022302355 1087.671513640703 293.5135399082557
1074 0.005 5.37 1 995.4823966604341 928.4141060822043 928.679292731081 1096.602694785123 1097.264703763183 1097.576451537683 1018.816633748692 466.6597356357321 1087.673189794869 293.5135419643836
1075 0.005 5.375 1 995.5210858965052 928.4843443399441 928.7496439516392 1096.602754971345 1097.264735809646 1097.57647778276 1018.839754678942 466.7714053784529 1087.674859461268 293.5135440640046
1076 0.005 5.38 1 995.5596717986128 928.554396659857 928.819809207321 1096.602815339156 1097.264766642862 1097.576502743765 1018.862849913434 466.8829078796386 1087.676525194999 293.5135462126919
1077 0.005 5.385 1 995.5981562809379 928.6242641080869 928.8897892539979 1096.602873821385 1097.264796789126 1097.576527082012 1018.885903850605 466.9942504903269 1087.678185781613 293.5135484050069
1078 0.005 5.39 1 995.6365409794321 928.6939472163455 928.9595846334399 1096.602933439661 1097.264828624856 1097.576553247866 1018.908907968374 467.1054441725996 1087.679842201003 293.5135506414533
1079 0.005 5.395 1 995.6748161578529 928.7634465328365 929.0291958913928 1096.602992598222 1097.264859356124 1097.57657840405 1018.931857545379 467.2164655276982 1087.681493868883 293.5135529184736
1080 0.005 5.4 1 995.7129986092611 928.8327625599962 929.0986235304786 1096.603052253581 1097.264890786112 1097.576604031827 1018.954750987555 467.3273204618848 1087.683143679053 293.5135552303103
1081 0.005 5.405 1 995.7510799449815 928.901895168098 929.1678676722994 1096.603115891984 1097.264922994704 1097.576630149962 1018.977586765744 467.4380154839993 1087.684792018619 293.5135575752838
1082 0.005 5.41 1 995.7890632581111 928.9708450835234 929.2369288704804 1096.60317453151 1097.26495341253 1097.576654995247 1019.000366982389 467.5485237059233 1087.68643363844 293.5135599458501
1083 0.005 5.415 1 995.8269495868842 929.0396130657138 929.3058078255652 1096.603234302713 1097.264985561035 1097.57668145109 1019.023089395373 467.658882360018 1087.688071794748 293.5135623444938
1084 0.005 5.42 1 995.8647375544933 929.1081993247734 929.3745048221921 1096.603291887478 1097.265015640932 1097.576705790936 1019.045755835055 467.7690845562806 1087.689704318893 293.5135647497207
1085 0.005 5.425 1 995.9024284518483 929.1766047926261 929.4430205958471 1096.603350400241 1097.265046223425 1097.576730668979 1019.068368268108 467.8791298640951 1087.691333885489 293.5135671673046
1086 0.005 5.43 1 995.9400293643353 929.244830080615 929.5113557730394 1096.603409844308 1097.265075809649 1097.576754628531 1019.090932020468 467.9890053840545 1087.69295942195 293.5135695865601
1087 0.005 5.435 1 995.9775276288249 929.3128755583982 929.5795107880309 1096.603467511741 1097.265106944865 1097.576780457513 1019.113436813291 468.0987208247925 1087.694579728783 293.5135719899137
1088 0.005 5.44 1 996.0149232270967 929.3807412398332 929.6474858465166 1096.603527130443 1097.26513800957 1097.576805653436 1019.135882112522 468.2082778509143 1087.696198592213 293.5135743757897
1089 0.005 5.445 1 996.0522233400425 929.4484281535438 929.7152817140004 1096.603585460203 1097.265168701186 1097.576830853219 1019.158274302427 468.3176652482222 1087.697812375655 293.5135767387846
1090 0.005 5.45 1 996.0894280082108 929.5159365321321 929.7828987763061 1096.60364562964 1097.265198953073 1097.576855311847 1019.180630645993 468.4268930936006 1087.699423589025 293.5135790781835
1091 0.005 5.455 1 996.1265370201502 929.5832671692056 929.8503376790036 1096.603702559151 1097.265228827659 1097.57687968831 1019.202912038877 468.535958616442 1087.701029369371 293.5135813922345
1092 0.005 5.46 1 996.1635492281774 929.6504200605713 929.9175986495305 1096.603761490398 1097.265260303891 1097.576905415441 1019.225134852445 468.6448661762574 1087.702632646467 293.513583670293
1093 0.005 5.465 1 996.2004537997166 929.717395889011 929.984682220781 1096.60381795383 1097.265288883947 1097.576928526915 1019.247309430479 468.753612432832 1087.704227608399 293.5135859183546
1094 0.005 5.47 1 996.237268229663 929.7841954279023 930.0515890950128 1096.603875597118 1097.265319653166 1097.576953802967 1019.269431026713 468.8621991581859 1087.70582192315 293.5135881307161
1095 0.005 5.475000000000001 1 996.2739902881713 929.8508192065834 930.1183198115801 1096.603933338867 1097.265349368789 1097.576977824213 1019.291500417336 468.970626567324 1087.707412504141 293.5135903058927
1096 0.005 5.48 1 996.3106176555757 929.917267640478 930.1848748409834 1096.603989911567 1097.26537852562 1097.577001628821 1019.313521914365 469.0788934651898 1087.708998926316 293.5135924514032
1097 0.005 5.485 1 996.3471355476165 929.9835405369112 930.2512542180336 1096.604045736333 1097.265408691071 1097.577026369341 1019.335473358644 469.187002086018 1087.710579730108 293.5135945684892
1098 0.005 5.49 1 996.3835657812316 930.049638608376 930.3174585369804 1096.604102580786 1097.265438074956 1097.577050426501 1019.357371732329 469.294949829885 1087.712157470775 293.5135966578453
1099 0.005 5.495 1 996.4199079966158 930.1155629408215 930.3834886372854 1096.604160408999 1097.265468385988 1097.577075117703 1019.379220307729 469.4027391234445 1087.713734223156 293.5135987244283
1100 0.005 5.5 1 996.4561526407127 930.1813129870128 930.4493444212978 1096.604217360003 1097.265498608449 1097.577099654392 1019.401007962392 469.5103711296082 1087.715306024655 293.5136007836223
1101 0.005 5.505 1 996.4923071632918 930.2468907280743 930.515027192998 1096.604273271257 1097.265527656836 1097.577123456655 1019.42274960553 469.617830349942 1087.716873045369 293.5136028252225
1102 0.005 5.51 1 996.5283690173587 930.3122963950419 930.5805374417198 1096.604330361188 1097.265557835142 1097.577148193438 1019.444440915967 469.7251374290148 1087.71843703804 293.5136048548643
1103 0.005 5.515 1 996.5643346133945 930.3775300623548 930.6458754129579 1096.60438509386 1097.265586589929 1097.577171506341 1019.466096520117 469.8322880933293 1087.719995121546 293.5136068820218
1104 0.005 5.52 1 996.6002085170344 930.4425921712287 930.7110415472773 1096.60444237326 1097.26561636658 1097.577195867185 1019.487688160596 469.9392822742578 1087.721552636177 293.5136089028121
1105 0.005 5.525 1 996.6360183022325 930.5074837507905 930.7760366348776 1096.604495729341 1097.265644522319 1097.577218898949 1019.509238218074 470.0461196173005 1087.723103168928 293.513610911655
1106 0.005 5.53 1 996.6717179632213 930.5722048971118 930.840861001135 1096.604550259028 1097.265672511234 1097.577241377735 1019.530718831928 470.1527992885846 1087.724649183147 293.5136129238458
1107 0.005 5.535 1 996.7073164412047 930.6367558135041 930.905514933424 1096.604606770316 1097.265702801213 1097.577266323043 1019.552142249365 470.2593283079101 1087.726194234781 293.5136149343623
1108 0.005 5.54 1 996.7428686779111 930.7011374955031 930.9699992687183 1096.604664391361 1097.265732851707 1097.57729069852 1019.573516978873 470.3656978790345 1087.727732576723 293.5136169574378
1109 0.005 5.545 1 996.7783102272429 930.7653504124598 931.0343144308522 1096.604719145513 1097.26576055475 1097.577313230266 1019.594840604216 470.4719042059866 1087.729273485497 293.5136189787999
1110 0.005 5.55 1 996.8136484218433 930.8293950422831 931.0984609227469 1096.604773210418 1097.265789266202 1097.577337015357 1019.616113284711 470.5779456393601 1087.730809931207 293.513621004026
1111 0.005 5.555 1 996.8488887560731 930.8932715342254 931.1624390390269 1096.604829554282 1097.265818684215 1097.57736083982 1019.637333067211 470.6838350358308 1087.732343399624 293.5136230380403
1112 0.005 5.56 1 996.8840318680877 930.9569802098704 931.226249128644 1096.604884390414 1097.265846820777 1097.577383612824 1019.658499863924 470.7895691288965 1087.733869460904 293.5136250764019
1113 0.005 5.565 1 996.9190794084641 931.0205219853185 931.2898918424831 1096.604912976417 1097.265875794364 1097.577407637785 1019.679621602883 470.8951482597158 1087.735375971762 293.5136271277717
1114 0.005 5.57 1 996.9540340747729 931.0838981970504 931.3533683127412 1096.604968329504 1097.265903300496 1097.577429908899 1019.700695297951 471.0005573179361 1087.736886367887 293.5136291923265
1115 0.005 5.575 1 996.9889066500485 931.1471087682083 931.4166787941253 1096.605024008928 1097.265930623985 1097.577452252677 1019.721714178613 471.105813282263 1087.738400800567 293.5136312570905
1116 0.005 5.58 1 997.0236877120699 931.2101538358205 931.4798235294292 1096.605080025068 1097.265959513308 1097.577475885687 1019.742679634372 471.2109216329515 1087.739914410974 293.5136333253716
1117 0.005 5.585 1 997.0583810814049 931.2730340085421 931.5428030444621 1096.605133118826 1097.265986116615 1097.577497500341 1019.763594814625 471.3158655004786 1087.741422657657 293.5136353903871
1118 0.005 5.59 1 997.0929752980254 931.3357494204612 931.6056175524909 1096.60518365591 1097.266013100482 1097.577519524511 1019.784430540304 471.4206574312804 1087.742925018337 293.5136374621557
1119 0.005 5.595 1 997.1274820235121 931.3983007184464 931.6682676582183 1096.605237633407 1097.266040441248 1097.577542006693 1019.805226992954 471.5252946469511 1087.7444246555 293.5136395268912
1120 0.005 5.600000000000001 1 997.1619037305845 931.460688656098 931.7307540023429 1096.605293549089 1097.266070511759 1097.577566673502 1019.825981506457 471.6297679889263 1087.74592347844 293.5136415872698
1121 0.005 5.605 1 997.196234549018 931.5229141969696 931.7930774728303 1096.605332989931 1097.266099000668 1097.577590165837 1019.846697163882 471.7340948927847 1087.747395567279 293.5136436499967
1122 0.005 5.61 1 997.2304781223205 931.5849771078152 931.8552380808546 1096.605390813226 1097.266127279548 1097.577612856432 1019.867362284894 471.8382677205663 1087.748879472065 293.513645697437
1123 0.005 5.615 1 997.2646292371306 931.6468773623063 931.9172359447297 1096.605443896311 1097.266155220446 1097.577635717863 1019.887972293928 471.9422870286323 1087.750359266385 293.5136477556636
1124 0.005 5.62 1 997.2986894570804 931.7086160130548 931.9790718187105 1096.605496885508 1097.266183008099 1097.57765829736 1019.908534529523 472.0461639955967 1087.751839962947 293.5136498062582
1125 0.005 5.625 1 997.3326657831552 931.7701931150764 932.0407459575173 1096.605548928999 1097.266210599433 1097.577680721053 1019.929044914836 472.1498830262307 1087.753315707526 293.513651851799
1126 0.005 5.63 1 997.3665549461043 931.8316094821014 932.1022589863159 1096.605600788145 1097.266237436371 1097.577702534705 1019.949507642157 472.2534447498379 1087.754789089291 293.5136538871459
1127 0.005 5.635 1 997.4003592375585 931.8928655650329 932.163611394313 1096.605653659924 1097.266265354056 1097.577725498882 1019.969919896283 472.3568517044405 1087.756262682532 293.5136559120151
1128 0.005 5.64 1 997.4340779875695 931.9539620246967 932.2248037667819 1096.605705800756 1097.266292389832 1097.577747345258 1019.990284082347 472.4601049053113 1087.757731210956 293.5136579488718
1129 0.005 5.645 1 997.4677099608174 932.0148992119609 932.285836533482 1096.605759074328 1097.266321057436 1097.577770803799 1020.010599410961 472.5632010975921 1087.759195882509 293.5136599732128
1130 0.005 5.65 1 997.5012563930104 932.0756775650749 932.3467101445252 1096.605811102389 1097.266347940544 1097.577792570778 1020.030861883684 472.6661460928269 1087.760657895273 293.5136619857574
1131 0.005 5.655 1 997.5347178030771 932.1362976309669 932.4074251095925 1096.605863238847 1097.266375762174 1097.577815277123 1020.051079094814 472.7689436940877 1087.762115960428 293.5136639844777
1132 0.005 5.66 1 997.5680916979571 932.1967597484777 932.4679818276503 1096.605914441367 1097.266402059582 1097.577836153766 1020.071247747562 472.8715867121012 1087.763568724287 293.513665986671
1133 0.005 5.665 1 997.601379833514 932.2570644426509 932.5283807907228 1096.605966742103 1097.266429817222 1097.577859133994 1020.091368442701 472.9740767841161 1087.765019103079 293.5136679809297
1134 0.005 5.67 1 997.6345822426551 932.3172121934001 932.5886224765612 1096.606018955755 1097.266457573453 1097.577881765133 1020.111441493601 473.0764146787939 1087.76646563627 293.513669976866
1135 0.005 5.675 1 997.6676990578909 932.3772035867584 932.6487074255762 1096.60607129997 1097.266485540914 1097.577904401716 1020.131465686784 473.178597871374 1087.767908965218 293.5136719757601
1136 0.005 5.68 1 997.7007309801866 932.4370388800597 932.7086359950423 1096.606122317529 1097.266511367779 1097.577925227496 1020.151440556957 473.2806361321742 1087.769349496124 293.513673964421
1137 0.005 5.685 1 997.7336787716229 932.4967185546977 932.7684086377857 1096.606173745204 1097.266538414661 1097.577947558329 1020.171366719179 473.3825227549146 1087.770788289989 293.5136759383107
1138 0.005 5.69 1 997.7665563376631 932.5562430773734 932.8280258336229 1096.60622436469 1097.266564295687 1097.577968357946 1020.191244997745 473.4842557474911 1087.772223371228 293.5136779074804
1139 0.005 5.695 1 997.7993406828243 932.615612927403 932.8874880284351 1096.606275216549 1097.266591842405 1097.577991000349 1020.211074918069 473.5858381669483 1087.77365066781 293.5136798717929
1140 0.005 5.7 1 997.8320377750121 932.6748284622444 932.9467956260003 1096.606325913016 1097.266617840755 1097.578011640232 1020.230855863651 473.6872691673537 1087.775076576552 293.5136818385882
1141 0.005 5.705 1 997.864650787464 932.7338902905626 933.0059491598601 1096.60637843611 1097.266646304651 1097.578035303619 1020.250591519011 473.788550989847 1087.776499969202 293.5136838000509
1142 0.005 5.71 1 997.8971802150888 932.7927986858372 933.0649489919134 1096.606430194768 1097.266673171562 1097.578056990156 1020.270278431424 473.8896802707845 1087.777920952522 293.5136857616149
1143 0.005 5.715 1 997.9296241674907 932.8515541106738 933.1237955695168 1096.606479597039 1097.266699321271 1097.578078602422 1020.28990904171 473.9906636268873 1087.779336185411 293.5136877313997
1144 0.005 5.72 1 997.961986648529 932.9101571769064 933.182489426439 1096.606530012672 1097.266724916038 1097.578098887292 1020.309498002426 474.09149882264 1087.780749437654 293.5136897031056
1145 0.005 5.725000000000001 1 997.9942624741599 932.9686078222968 933.2410307418744 1096.606581668869 1097.266752228315 1097.578121437727 1020.329033435776 474.192181992982 1087.782159979375 293.513691686961
1146 0.005 5.73 1 998.0264543302462 933.0269072327678 933.2994203314912 1096.606630399108 1097.266777359455 1097.578141710753 1020.348529701243 474.2927157006555 1087.783564431345 293.5136936562693
1147 0.005 5.735 1 998.0585665945798 933.0850552801443 933.3576583570721 1096.606681289561 1097.266804024651 1097.578163322338 1020.367980754899 474.3930983249095 1087.784968589904 293.5136956247857
1148 0.005 5.74 1 998.0905999398303 933.1430526835431 933.4157453857293 1096.60673090452 1097.266829948063 1097.578184409172 1020.387386324444 474.4933248748562 1087.786366794753 293.5136975724766
1149 0.005 5.745 1 998.1225484753591 933.2008998294374 933.4736818416945 1096.6067799106 1097.266856165563 1097.578206008031 1020.406742136007 474.5934054925805 1087.787760620097 293.5136995153437
1150 0.005 5.75 1 998.1544165698733 933.2585972396369 933.5314682190896 1096.606829657721 1097.266882131656 1097.57822709097 1020.426052883364 474.6933387522933 1087.789153001485 293.5137014488709
1151 0.005 5.755 1 998.1862012839129 933.3161451529237 933.5891048406309 1096.606880213764 1097.266908691505 1097.578248789228 1020.445370926811 474.7931262619123 1087.790542378422 293.513703365292
1152 0.005 5.76 1 998.2179070548153 933.3735439672984 933.6465921050944 1096.606928907637 1097.266934580169 1097.578269696087 1020.464615555458 474.8927625255308 1087.791927167109 293.5137052771197
1153 0.005 5.765 1 998.2495293071923 933.4307944281132 933.7039306325711 1096.60697947178 1097.266960584634 1097.578290721063 1020.483801257578 474.9922519712569 1087.793310660747 293.5137071774604
1154 0.005 5.77 1 998.2810756866483 933.4878968225759 933.7611207916757 1096.607027436494 1097.266986487923 1097.578312048847 1020.502932556544 475.0915994246179 1087.794688084778 293.5137090728077
1155 0.005 5.775 1 998.3125384421213 933.5448515977038 933.8181630206203 1096.607076152427 1097.267011636163 1097.578332195374 1020.522013333557 475.1907891838197 1087.796062706527 293.5137109501661
1156 0.005 5.78 1 998.343922486983 933.6016591161932 933.8750577176492 1096.607125997912 1097.267037082945 1097.578352902805 1020.541047756641 475.2898334161915 1087.797437741927 293.5137128145246
1157 0.005 5.785 1 998.3752246600334 933.6583197547806 933.9318052640419 1096.607172634384 1097.267061890373 1097.578373541196 1020.560033254945 475.3887309619238 1087.798805021901 293.5137146846718
1158 0.005 5.79 1 998.4064383309799 933.7148345241085 933.9884064552507 1096.607221891943 1097.267087375048 1097.578393979475 1020.578969618665 475.4874846039557 1087.800171611921 293.5137165462734
1159 0.005 5.795 1 998.4375779642921 933.7712034862402 934.0448615450746 1096.607269427323 1097.267112443445 1097.578414409844 1020.597864392198 475.5860923429798 1087.801531559077 293.5137184020731
1160 0.005 5.8 1 998.4686415341525 933.827427017166 934.1011709228795 1096.60731964361 1097.26713911961 1097.578435978896 1020.616715713639 475.6845542753001 1087.802891491581 293.5137202454849
1161 0.005 5.805 1 998.4996264137437 933.8835055580963 934.1573350149316 1096.607369203059 1097.267165227594 1097.578457478955 1020.63551817522 475.782869767467 1087.804248657861 293.5137220870745
1162 0.005 5.81 1 998.530532488337 933.9394394967684 934.2133542236259 1096.607416505528 1097.267189196449 1097.578476661628 1020.654278956013 475.8810386800359 1087.80560067004 293.5137239293376
1163 0.005 5.815 1 998.5613618666104 933.995229315077 934.2692289995451 1096.607464526225 1097.267214585844 1097.578497238736 1020.672995405596 475.9790613430571 1087.806950402061 293.513725770137
1164 0.005 5.82 1 998.5921121689336 934.0508754251837 934.324959773081 1096.607512213262 1097.267239180098 1097.578517179364 1020.691667647737 476.0769376200928 1087.808296204996 293.5137276107072
1165 0.005 5.825 1 998.6227847714554 934.1063782584232 934.3805469655855 1096.607559833125 1097.267264554833 1097.578538267843 1020.710295111836 476.1746811934351 1087.809638484631 293.5137294512576
1166 0.005 5.83 1 998.6533794331292 934.1617382933118 934.4359910365043 1096.607607387324 1097.267289256803 1097.578558043409 1020.728878453363 476.2722694100402 1087.810977091554 293.513731301094
1167 0.005 5.835 1 998.683897562588 934.2169559778649 934.4912924361815 1096.607656408019 1097.26731520795 1097.57857944689 1020.747417857908 476.3697119159326 1087.812314405908 293.5137331389029
1168 0.005 5.84 1 998.7143379911621 934.2720314953607 934.5464514473006 1096.607704824493 1097.267340332025 1097.578599774001 1020.765911607636 476.4670064268138 1087.813649897646 293.5137349782559
1169 0.005 5.845 1 998.744700984971 934.3269654946314 934.6014685988571 1096.607751820582 1097.267364268232 1097.57861893824 1020.784367488358 476.5641572574579 1087.814979942659 293.5137368109035
1170 0.005 5.850000000000001 1 998.7749865809005 934.3817582969019 934.6563442706805 1096.607798488863 1097.267388979003 1097.578639408893 1020.802776094135 476.6611674137947 1087.816306303311 293.5137386346224
1171 0.005 5.855 1 998.8051952794455 934.4364098384118 934.7110785827022 1096.607846923679 1097.267414777719 1097.578660281619 1020.821136804494 476.7580292588258 1087.817629763753 293.5137404608008
1172 0.005 5.86 1 998.8353271124587 934.4909210271496 934.7656721862513 1096.607892555726 1097.267437825916 1097.578678863903 1020.839453310908 476.8547454480309 1087.818949772648 293.513742274833
1173 0.005 5.865 1 998.8653825322207 934.5452923477661 934.8201255802134 1096.607941722558 1097.26746486053 1097.578701256637 1020.857727948774 476.9513213207678 1087.820267344203 293.5137440805345
1174 0.005 5.87 1 998.8953618520619 934.5995240700321 934.8744390998653 1096.607988238882 1097.267488263723 1097.578719666073 1020.875958464232 477.0477530783438 1087.821581219971 293.5137458892231
1175 0.005 5.875 1 998.9252636083755 934.6536164799948 934.9286130672562 1096.608033278055 1097.267511434233 1097.578738686297 1020.894146192068 477.1440412199138 1087.822888892238 293.5137476973424
1176 0.005 5.88 1 998.9550909843402 934.7075702683958 934.9826480509395 1096.608078524114 1097.26753466606 1097.578757563773 1020.912289422802 477.2401869969872 1087.824196720879 293.5137494940022
1177 0.005 5.885 1 998.9848407826867 934.7613856321243 935.0365443620552 1096.608124593307 1097.2675597349 1097.578778397864 1020.930384128909 477.3361964848837 1087.825499622275 293.51375128208
1178 0.005 5.89 1 999.0145185584529 934.8150632221143 935.0903025388608 1096.608172895624 1097.267584849163 1097.578798526097 1020.948440282649 477.4320580133152 1087.826802871576 293.5137530661252
1179 0.005 5.895 1 999.0441215949915 934.8686032861995 935.1439229202102 1096.608219673263 1097.267609521698 1097.578818745208 1020.966453701409 477.52777610489 1087.828102282301 293.5137548471213
1180 0.005 5.9 1 999.073648330838 934.9220058058386 935.1974056559197 1096.608266195094 1097.267633213336 1097.578837662234 1020.984426849008 477.6233503521704 1087.829397320593 293.513756622191
1181 0.005 5.905 1 999.103101197604 934.9752714541639 935.2507512457629 1096.60831302627 1097.267658077857 1097.578858121986 1021.002354483987 477.7187822391163 1087.830690727469 293.513758401077
1182 0.005 5.91 1 999.1324800435393 935.0284007192865 935.3039601429846 1096.608360454073 1097.267683126718 1097.578878340652 1021.020239239335 477.8140735404276 1087.831980460906 293.5137601847067
1183 0.005 5.915 1 999.1617841408292 935.0813941533066 935.3570328600988 1096.608405058843 1097.267706032323 1097.578897104736 1021.038081700541 477.9092231569954 1087.833265576404 293.5137619674512
1184 0.005 5.92 1 999.1910149872674 935.1342521829301 935.4099698357885 1096.6084508967 1097.267729857197 1097.578916081012 1021.055881816874 478.0042211389975 1087.834548821273 293.5137637525632
1185 0.005 5.925 1 999.2201725474574 935.1869749497772 935.4627713176519 1096.608497584685 1097.267753544448 1097.578935298687 1021.073648957951 478.0990832129492 1087.835829012288 293.5137655298393
1186 0.005 5.93 1 999.2492559444122 935.2395628903824 935.5154377247452 1096.608550212417 1097.267777515498 1097.578954716965 1021.09138444255 478.1938043851861 1087.837111427773 293.5137673132183
1187 0.005 5.935 1 999.2782675116561 935.2920167118201 935.5679696316862 1096.608596388352 1097.26780181725 1097.578974701482 1021.109068784996 478.2883856034374 1087.838388233976 293.5137690955238
1188 0.005 5.94 1 999.3072059902082 935.3443366295704 935.6203673554729 1096.608640194965 1097.267824582262 1097.578992784067 1021.12670486466 478.3828266122163 1087.839659150094 293.5137708808705
1189 0.005 5.945 1 999.3360705722716 935.3965229999653 935.672631267021 1096.608684961763 1097.267848860732 1097.579012913859 1021.144294031256 478.4771262229915 1087.840927756688 293.5137726619433
1190 0.005 5.95 1 999.3648637970269 935.4485763061572 935.7247618242191 1096.608730325697 1097.267872772043 1097.579032347879 1021.16183897094 478.5712867760967 1087.842192456445 293.5137744424114
1191 0.005 5.955 1 999.3935850172007 935.5004969161946 935.776759396428 1096.608776416927 1097.26789653306 1097.579051254542 1021.179344031398 478.6653081247616 1087.843455015071 293.5137762176483
1192 0.005 5.96 1 999.4222347816896 935.552285242583 935.8286243898202 1096.608821651143 1097.26791996856 1097.579070576854 1021.196808793728 478.7591975333227 1087.844713403287 293.5137779973129
1193 0.005 5.965 1 999.4508105355127 935.6039417295182 935.8803572327824 1096.608865525955 1097.267942538601 1097.579088834409 1021.214231518651 478.8529444191087 1087.845968729266 293.5137797752083
1194 0.005 5.97 1 999.4793141012248 935.6554665519185 935.9319581949754 1096.608910536006 1097.267966405992 1097.579108265227 1021.23161216926 478.9465439175543 1087.847221760915 293.513781548701
1195 0.005 5.975000000000001 1 999.5077460406162 935.7068601896589 935.9834276985335 1096.608956902337 1097.267991751502 1097.579128886528 1021.248952295355 479.040004551697 1087.848471503234 293.5137833217842
1196 0.005 5.98 1 999.5361070600684 935.7581230542361 936.0347661471124 1096.609001969431 1097.268014216883 1097.57914681869 1021.266251599386 479.1333302703705 1087.849720217132 293.5137850917874
1197 0.005 5.985 1 999.5643955133788 935.8092555026222 936.085973916889 1096.609046097143 1097.268037346774 1097.579165646879 1021.283509197023 479.2265215733285 1087.850963915816 293.5137868515478
1198 0.005 5.99 1 999.5926108555182 935.8602575794021 936.1370512071926 1096.609090295543 1097.268060360696 1097.579184250674 1021.300720394249 479.3195666431005 1087.852204661508 293.513788590898
1199 0.005 5.995 1 999.6207565080808 935.9111298282933 936.1879984155787 1096.609135439427 1097.268084087018 1097.579203665218 1021.317893243219 479.4124718174045 1087.853442888976 293.5137903324907
1200 0.005 6 1 999.6489021337825 935.961872160892 936.238815626013 1096.609178223233 1097.268106189429 1097.579221365569 1021.335024484209 479.505231303469 1087.854675187021 293.5137920565469
1201 0.005 6.005 1 999.6769192687511 936.0124862140166 936.2895039390835 1096.609220898067 1097.268127366275 1097.579238404149 1021.352120618123 479.5978609184397 1087.855907698247 293.5137937759201
1202 0.005 6.01 1 999.7048646006011 936.0629717217113 936.3400634702815 1096.609263802821 1097.268150724236 1097.579257917978 1021.369173838104 479.6903527799249 1087.857135093693 293.5137954887983
1203 0.005 6.015000000000001 1 999.7327046063745 936.1133287716776 936.3904944076086 1096.609308283368 1097.268174614249 1097.579277267801 1021.386173205913 479.7827051453139 1087.858360112773 293.5137971916661
1204 0.005 6.02 1 999.7604890821535 936.1635582344603 936.4407973670683 1096.609352586125 1097.26819801678 1097.579296163242 1021.403099507183 479.8749199615304 1087.859583947147 293.5137988846859
1205 0.005 6.025 1 999.7882101980649 936.2136602276278 936.4909726231999 1096.609396657122 1097.26822039354 1097.579314226212 1021.420016876322 479.9669966271723 1087.860806126965 293.5138005712261
1206 0.005 6.03 1 999.8158644201928 936.2636352846223 936.541020627076 1096.609440453066 1097.268243041033 1097.579332431634 1021.436904899799 480.0589307290751 1087.862025120775 293.5138022500711
1207 0.005 6.035 1 999.8434496797554 936.3134836226744 936.5909416780115 1096.609483787561 1097.268265785553 1097.579351035223 1021.453757309574 480.1507296979988 1087.863239307201 293.5138039227152
1208 0.005 6.04 1 999.8709665959905 936.3632056086138 936.6407361347743 1096.609527089395 1097.26828873882 1097.579369790729 1021.470570540383 480.2423931934129 1087.864449869602 293.5138055927343
1209 0.005 6.045 1 999.8984114502315 936.4128015555699 936.6904043288375 1096.609571371783 1097.268312589514 1097.579389541947 1021.487342673728 480.3339163061339 1087.865659676441 293.5138072608938
1210 0.005 6.05 1 999.9257870724821 936.4622712433442 936.7399461894122 1096.609619690178 1097.268335053721 1097.579407021376 1021.504110105425 480.4253054446403 1087.866869038706 293.5138089300744
1211 0.005 6.055 1 999.9530960908628 936.5116155686828 936.7893624097778 1096.609660610599 1097.268355753272 1097.579423943822 1021.520822578054 480.5165591398697 1087.868071965805 293.5138105996531
1212 0.005 6.06 1 999.9803433158703 936.5608351536112 936.8386535387283 1096.609702779698 1097.268377889115 1097.579441625512 1021.537488426144 480.6076776081851 1087.869272301399 293.5138122693058
1213 0.005 6.065 1 1000.007519461469 936.609930082685 936.8878198033484 1096.609746014241 1097.268401350656 1097.579461105314 1021.554106693658 480.6986604555827 1087.870468825893 293.513813935503
1214 0.005 6.07 1 1000.034626347751 936.6589006483584 936.9368615059977 1096.609788496344 1097.268423390203 1097.579478866489 1021.570681339982 480.7895113425513 1087.871662629278 293.5138155974914
1215 0.005 6.075 1 1000.061084535111 936.7075616603104 936.9856691972685 1096.609833648731 1097.268446976698 1097.579496171998 1021.586141640862 480.8805445273164 1087.87283544463 293.5138172524985
1216 0.005 6.08 1 1000.087691059381 936.7560822473129 937.0343174505681 1096.609893918137 1097.268465468706 1097.579511255822 1021.60210363763 480.9713740215494 1087.874032824224 293.5138188998085
1217 0.005 6.085 1 1000.114314149213 936.8044662320924 937.0828192335856 1096.609931876759 1097.268485513751 1097.57952855515 1021.618214242632 481.0620374452811 1087.87521237932 293.5138205221527
1218 0.005 6.09 1 1000.141481187501 936.8528993615812 937.1312876833999 1096.609970745989 1097.268509442757 1097.579549408609 1021.635415069826 481.1522338824815 1087.87640865005 293.5138221067226
1219 0.005 6.095 1 1000.168404239666 936.9012167093897 937.1796531243104 1096.609994239533 1097.268534068499 1097.579568978638 1021.652076874003 481.2423510995484 1087.877575422719 293.513823674752
1220 0.005 6.100000000000001 1 1000.195186446156 936.9494158361189 937.227905253673 1096.610039473949 1097.268556925337 1097.579586725554 1021.668523730774 481.3323572070241 1087.878753256179 293.5138252316584
1221 0.005 6.105 1 1000.221304264422 936.9973131817509 937.2759334937181 1096.610085499763 1097.268578281333 1097.579602531612 1021.683814733446 481.4225530216769 1087.879906598454 293.5138267812187
1222 0.005 6.11 1 1000.24754166547 937.0450748796306 937.3238097584858 1096.610146005949 1097.26859672678 1097.579617859867 1021.699575901136 481.5125555560338 1087.881086328179 293.5138283265371
1223 0.005 6.115 1 1000.273784869279 937.0927044676871 937.3715459785579 1096.610181318864 1097.26861618764 1097.579634561335 1021.715474928941 481.602404148482 1087.882244560994 293.5138298501964
1224 0.005 6.12 1 1000.2999992538 937.1402037744245 937.4191461571365 1096.610219365384 1097.268638729585 1097.579652523428 1021.731402816435 481.692109635982 1087.883402708655 293.5138313621105
1225 0.005 6.125 1 1000.326168018647 937.187574095983 937.4666128505191 1096.610261280247 1097.268661448414 1097.579670894778 1021.747318172194 481.7816686610909 1087.884562072723 293.5138328616251
1226 0.005 6.13 1 1000.35228097082 937.2348165967476 937.5139480374298 1096.610300481943 1097.268680787699 1097.579686235882 1021.763205425034 481.871085857326 1087.885714918821 293.513834351546
1227 0.005 6.135 1 1000.378333105322 937.2819323331133 937.561153376604 1096.610341796837 1097.268703131042 1097.579704905492 1021.779108828659 481.9603680529698 1087.886865560471 293.5138358311723
1228 0.005 6.140000000000001 1 1000.404322821649 937.3289222160471 937.6082302486611 1096.610381450688 1097.268723738274 1097.579721674317 1021.794958770545 482.0495130413815 1087.888012265627 293.5138373040784
1229 0.005 6.145 1 1000.430797102278 937.3759660110678 937.6552854504085 1096.610424407151 1097.268746950008 1097.579742306158 1021.811801498024 482.1382102460346 1087.889180601127 293.5138387750553
1230 0.005 6.15 1 1000.457001371267 937.4229019397221 937.7022490155057 1096.610446553241 1097.268769415997 1097.579759990029 1021.828084057924 482.2268399788977 1087.890314684434 293.5138402551615
1231 0.005 6.155 1 1000.483054449901 937.4697277030385 937.749109974269 1096.610489566335 1097.268790740389 1097.579776466291 1021.844147837997 482.3153656857946 1087.891461149552 293.5138417531034
1232 0.005 6.16 1 1000.509003285927 937.5164425839148 937.7958652129311 1096.610532295173 1097.268810604953 1097.579793067451 1021.86011222976 482.4037752315865 1087.892603717297 293.5138432853487
1233 0.005 6.165 1 1000.534861418079 937.5630456588693 937.8425126895661 1096.610575470136 1097.268833429884 1097.57981193124 1021.876012454897 482.492064008089 1087.893743689712 293.513844861142
1234 0.005 6.17 1 1000.560640716216 937.6095369306872 937.8890513733619 1096.610616865401 1097.268855019654 1097.579829295742 1021.891867297895 482.5802246294355 1087.894880716698 293.5138464756086
1235 0.005 6.175 1 1000.58634715932 937.6559162530322 937.9354804884382 1096.610656744591 1097.268875869761 1097.579846250633 1021.907680025059 482.668256971075 1087.896014767716 293.5138481297846
1236 0.005 6.18 1 1000.61200120163 937.7021839504105 937.9817997247196 1096.610696442588 1097.268897315113 1097.579863834384 1021.923472077286 482.7561584172835 1087.897145527131 293.5138498292968
1237 0.005 6.185 1 1000.637587610289 937.7483396378396 938.0280085202722 1096.610738896374 1097.26891912489 1097.579881239266 1021.939210199927 482.8439310690553 1087.898277001744 293.5138515687988
1238 0.005 6.19 1 1000.663108667462 937.7943835061681 938.0741066812863 1096.610778473899 1097.268938869213 1097.579897145496 1021.954907012104 482.9315743101162 1087.899404534035 293.5138533463371
1239 0.005 6.195 1 1000.688565643938 937.8403154935561 938.12009397075 1096.610817160223 1097.26895892962 1097.579913631792 1021.970564213662 483.0190868410592 1087.900527080391 293.5138551508274
1240 0.005 6.2 1 1000.713960230583 937.8861354788813 938.1659701477613 1096.610857636457 1097.268980980999 1097.579931705634 1021.986181961882 483.1064677489052 1087.901647635159 293.513856987707
1241 0.005 6.205 1 1000.73929429197 937.9318437300295 938.211735236216 1096.610900718975 1097.269003898459 1097.579950378456 1022.001762486935 483.1937192564419 1087.902770235793 293.5138588468489
1242 0.005 6.21 1 1000.764567119056 937.9774404408856 938.257389280192 1096.610938678629 1097.26902244481 1097.579965080675 1022.017305679834 483.2808418712991 1087.903884701571 293.5138607198763
1243 0.005 6.215 1 1000.789779780202 938.0229258865473 938.3029324121267 1096.610977426215 1097.269042804258 1097.579981762054 1022.032812655973 483.3678333574296 1087.904997936221 293.5138626034175
1244 0.005 6.22 1 1000.81493200276 938.0683002016108 938.3483647120922 1096.61101823118 1097.269064640105 1097.579999737606 1022.048283044361 483.4546804995525 1087.906109330768 293.5138644821145
1245 0.005 6.225000000000001 1 1000.840022108083 938.1135632713911 938.3936861084021 1096.61105856902 1097.269085562397 1097.58001639071 1022.063714462671 483.5414013034121 1087.907219216088 293.5138663510758
1246 0.005 6.23 1 1000.865050224038 938.1587154256868 938.4388967875914 1096.611096676822 1097.269105015397 1097.580032147378 1022.079106106159 483.627996716348 1087.908323434137 293.5138681976088
1247 0.005 6.235 1 1000.889988787447 938.203757616459 938.4839973314191 1096.6111366237 1097.269127260741 1097.580049553428 1022.094464292076 483.7144658202884 1087.9094306428 293.5138700246574
1248 0.005 6.24 1 1000.914879495506 938.2486891999085 938.5289875155752 1096.611175497549 1097.269147270004 1097.580065653359 1022.109781419669 483.8008060455556 1087.91053196177 293.5138718199868
1249 0.005 6.245 1 1000.939716259716 938.2935104250543 938.5738674800302 1096.611217242196 1097.26916943304 1097.580084003296 1022.125063617006 483.8870230930852 1087.911632033283 293.5138735950636
1250 0.005 6.25 1 1000.964496294734 938.3382218446274 938.6186375970184 1096.611256947331 1097.269189448853 1097.58009998957 1022.140311979659 483.9731141403663 1087.91272818821 293.5138753220218
1251 0.005 6.255 1 1000.989216336991 938.3828232019787 938.6632978009936 1096.611295881532 1097.269209425918 1097.58011624357 1022.155521640521 484.0590744227721 1087.913822087696 293.5138770075842
1252 0.005 6.26 1 1001.013875432658 938.4273145291581 938.7078481314679 1096.611334073687 1097.269229249479 1097.580132244326 1022.170693435545 484.1449125735044 1087.914912658262 293.513878645433
1253 0.005 6.265000000000001 1 1001.038476133526 938.4716964483207 938.75228899261 1096.611374342229 1097.269250459025 1097.580149610247 1022.18583030974 484.2306170030234 1087.916003077764 293.5138802370838
1254 0.005 6.27 1 1001.063017261292 938.5159697563454 938.7966209697247 1096.61141131113 1097.269268995809 1097.580164439608 1022.200934034018 484.3161919133728 1087.917087397901 293.5138817861408
1255 0.005 6.275 1 1001.087497375292 938.5601336378829 938.8408437236881 1096.611450229228 1097.269289776564 1097.580181579706 1022.215998249502 484.4016343792061 1087.918170880565 293.5138832931211
1256 0.005 6.28 1 1001.111919020775 938.6041888266474 938.8849576871213 1096.611488889162 1097.269309845929 1097.580198054043 1022.231027397241 484.4869508662126 1087.919251780233 293.5138847549687
1257 0.005 6.285 1 1001.136281323363 938.6481355358505 938.9289630957932 1096.61152753497 1097.26933032237 1097.580214770734 1022.246021013282 484.5721506399367 1087.920329568723 293.5138861670097
1258 0.005 6.29 1 1001.160585998643 938.6919740685915 938.9728602292338 1096.61156732904 1097.269350899839 1097.580231170222 1022.260979781221 484.6572185563718 1087.921407491047 293.5138875352224
1259 0.005 6.295 1 1001.184829740489 938.7357049376459 939.0166494890144 1096.611603178302 1097.269369777683 1097.580246840658 1022.275901286472 484.7421571500053 1087.922479143032 293.5138888605403
1260 0.005 6.3 1 1001.209015377124 938.7793282154049 939.0603310516177 1096.611640804653 1097.269388760741 1097.580261971104 1022.29078785264 484.8269679784876 1087.923550601722 293.5138901554092
1261 0.005 6.305 1 1001.233142745051 938.8228442115966 939.1039051977853 1096.61167971568 1097.26940967827 1097.580279037051 1022.305641134077 484.9116451116721 1087.924618609901 293.5138914313613
1262 0.005 6.31 1 1001.257211920978 938.8662531101963 939.1473721402767 1096.611717536457 1097.269428749668 1097.580294331018 1022.320459957866 484.9961982404557 1087.925684856838 293.5138926911035
1263 0.005 6.315 1 1001.281221545004 938.9095551806922 939.1907321344696 1096.61175476154 1097.269448219745 1097.580310140957 1022.335244223475 485.0806258282767 1087.926746844654 293.513893935908
1264 0.005 6.32 1 1001.305173023509 938.9527506594765 939.2339854239883 1096.611792656096 1097.269467669689 1097.580326024638 1022.349993512579 485.1649283523251 1087.927807649518 293.5138951848988
1265 0.005 6.325 1 1001.329064908526 938.9958397302393 939.2771322157465 1096.611830027186 1097.26948746529 1097.580342321643 1022.364707232189 485.2491025597755 1087.928865867505 293.513896442123
1266 0.005 6.33 1 1001.352899511344 939.0388230879307 939.3201730220106 1096.611867692729 1097.269506624099 1097.580357724577 1022.379388951258 485.3331519323532 1087.929921985048 293.5138977167181
1267 0.005 6.335 1 1001.376676605876 939.0817006264533 939.3631079266156 1096.61190649919 1097.269527049049 1097.580374480392 1022.394035280672 485.417075019199 1087.930978155507 293.513899004816
1268 0.005 6.34 1 1001.399885839297 939.124305108277 939.4058377084964 1096.611942468047 1097.269545004621 1097.580387316325 1022.407688644623 485.5011656560879 1087.932009112651 293.5139003341719
1269 0.005 6.345 1 1001.423224880945 939.1667891118966 939.4484300426338 1096.611997235356 1097.269563130777 1097.580402356343 1022.421783884107 485.5850692093654 1087.933064776918 293.5139016928433
1270 0.005 6.350000000000001 1 1001.446586953253 939.2091561123609 939.4908965747402 1096.612031623182 1097.269581038747 1097.580417471164 1022.436014438677 485.6688179058903 1087.934105058964 293.5139030697057
1271 0.005 6.355 1 1001.469929837034 939.2514079111131 939.5332414470028 1096.612065493172 1097.269601760743 1097.580434337076 1022.450273441134 485.7524240725793 1087.935141697164 293.5139044608584
1272 0.005 6.36 1 1001.493237546194 939.2935458346354 939.5754673834194 1096.612101869811 1097.269620765976 1097.580449478757 1022.464521580352 485.8358973625284 1087.936179411183 293.5139058664594
1273 0.005 6.365 1 1001.516500391735 939.3355710410113 939.6175764759602 1096.612138023609 1097.269639492441 1097.580464885665 1022.478747196138 485.9192408510091 1087.93721334963 293.5139072848933
1274 0.005 6.37 1 1001.539711572976 939.3774845157615 939.6595704295164 1096.612174241242 1097.269658065075 1097.580479893066 1022.492946410306 486.0024561357641 1087.93824285827 293.5139087127869
1275 0.005 6.375 1 1001.562868119457 939.4192871609678 939.7014506847453 1096.612211079675 1097.269677658812 1097.580496010964 1022.5071244571 486.0855482134119 1087.939269822211 293.5139101458357
1276 0.005 6.38 1 1001.585967158194 939.4609798193102 939.7432185171585 1096.612247570226 1097.269695753411 1097.580510306903 1022.521272679075 486.1685091345911 1087.940294664433 293.5139115766297
1277 0.005 6.385 1 1001.609001593931 939.5025632888727 939.7848750571474 1096.612283138122 1097.269714044385 1097.580525209028 1022.535388682325 486.2513463509741 1087.941316380687 293.5139130040755
1278 0.005 6.390000000000001 1 1001.63198013444 939.5440383318645 939.8264213353931 1096.612320037204 1097.269733582919 1097.580541261645 1022.549474384958 486.3340585268526 1087.942338385593 293.5139144359682
1279 0.005 6.395 1 1001.654900763017 939.5854056408111 939.8678582786576 1096.612355743546 1097.269752024682 1097.580556187054 1022.563529486108 486.4166450593114 1087.943356203916 293.5139158628767
1280 0.005 6.4 1 1001.677762490444 939.6266659493413 939.9091867747416 1096.612391112619 1097.269770645733 1097.580571386405 1022.577554819775 486.4991052389897 1087.94436871728 293.5139172924162
1281 0.005 6.405 1 1001.700566857518 939.6678198193187 939.950407587117 1096.612426475501 1097.269788299813 1097.580585518251 1022.591549747828 486.5814343205712 1087.945381103688 293.513918727583
1282 0.005 6.41 1 1001.723314049285 939.7088678954835 939.9915214651716 1096.612462617092 1097.269807251366 1097.580601022345 1022.605514781072 486.663637913106 1087.946393444618 293.5139201571841
1283 0.005 6.415 1 1001.746004797861 939.7498107774024 940.0325291156227 1096.612498982211 1097.269826677338 1097.580617062828 1022.619450554816 486.7457226249215 1087.947402562478 293.5139215892732
1284 0.005 6.42 1 1001.768639150125 939.7906490499209 940.0734312099408 1096.61253519827 1097.269845527131 1097.580632327495 1022.633356631241 486.8276846196677 1087.948407411444 293.5139230289616
1285 0.005 6.425 1 1001.791218368738 939.8313832603507 940.1142283755897 1096.612571510056 1097.269864299752 1097.580647421226 1022.647233183973 486.9095225055748 1087.949411802444 293.5139244677096
1286 0.005 6.43 1 1001.813740627468 939.8720139351605 940.154921209906 1096.61260568462 1097.269881660728 1097.580661502233 1022.66107971717 486.9912367792064 1087.950410662313 293.5139259208022
1287 0.005 6.435 1 1001.836208663141 939.912541617181 940.1955103009584 1096.612642294114 1097.269901244999 1097.5806775563 1022.674897169107 487.0728338984496 1087.951410754863 293.5139273831019
1288 0.005 6.44 1 1001.85862155258 939.9529667866731 940.2359961894216 1096.612677098737 1097.269918721523 1097.580691613383 1022.688684676666 487.1543077912105 1087.952406772001 293.513928848562
1289 0.005 6.445 1 1001.880980115492 939.9932899363002 940.2763794156115 1096.61271273859 1097.269937311549 1097.58070681779 1022.702442681563 487.2356607403411 1087.953401352236 293.5139303240614
1290 0.005 6.45 1 1001.903282559098 940.0335115262859 940.3166604727883 1096.612746411141 1097.269954658445 1097.580720659541 1022.71617037096 487.3168900536986 1087.954389157744 293.5139318019569
1291 0.005 6.455 1 1001.925531837745 940.0736320424461 940.3568398704579 1096.612780648373 1097.269972437194 1097.580735377635 1022.729865298012 487.3979967759011 1087.955375646366 293.5139332884808
1292 0.005 6.46 1 1001.947730202665 940.1136518559637 940.3969180616037 1096.612820179006 1097.269992645351 1097.580751592404 1022.743535071162 487.4789834290352 1087.956366895705 293.5139347802205
1293 0.005 6.465 1 1001.969871415538 940.1535714301955 940.4368955007984 1096.612853158613 1097.270009627813 1097.580765470113 1022.757173584884 487.5598489414704 1087.957349307118 293.5139362757301
1294 0.005 6.47 1 1001.991957631739 940.1933912172183 940.4767726529187 1096.612888156039 1097.270028335168 1097.580780663149 1022.770781273867 487.6405882949402 1087.958331398792 293.5139377792513
1295 0.005 6.475000000000001 1 1002.013989652284 940.2331116331762 940.5165499561907 1096.612923325057 1097.270046588132 1097.580795598914 1022.784359397271 487.7212070893276 1087.959310532922 293.5139392947985
1296 0.005 6.48 1 1002.035956976324 940.2727328996785 940.5562277241654 1096.612959528473 1097.270065115178 1097.580810689561 1022.797895930514 487.8017053260889 1087.960289924951 293.5139408190349
1297 0.005 6.485 1 1002.057874778852 940.3122556014728 940.5958064656854 1096.612994564832 1097.270083368759 1097.580825271583 1022.811412040339 487.8820746842329 1087.961264168459 293.5139423515075
1298 0.005 6.49 1 1002.079740961089 940.3516801241261 940.6352865892936 1096.613015251501 1097.270097415061 1097.580837676096 1022.824908736552 487.96232152243 1087.962228340277 293.513943893735
1299 0.005 6.495 1 1002.101555418991 940.3910068624502 940.674668512834 1096.613050771512 1097.270117295197 1097.580854086726 1022.838371362856 488.0424519057282 1087.963199610172 293.513945449955
1300 0.005 6.5 1 1002.123316733454 940.4302362029151 940.7139526351624 1096.613085741737 1097.270134540841 1097.58086793001 1022.851800361894 488.122465346555 1087.964167676474 293.5139470021963
1301 0.005 6.505 1 1002.145025615768 940.4693685107197 940.7531393461218 1096.613120383561 1097.270152209972 1097.580882359541 1022.865198481543 488.2023593299861 1087.965132795671 293.5139485586637
1302 0.005 6.51 1 1002.166682417622 940.5084041532361 940.7922290225262 1096.613154887457 1097.270170145765 1097.580897074588 1022.878571644961 488.2821339955672 1087.966095810416 293.5139501059784
1303 0.005 6.515000000000001 1 1002.188286729597 940.5473434626895 940.8312220219484 1096.613188996467 1097.270187822663 1097.580911414596 1022.891912374881 488.3617843015932 1087.967057145865 293.5139516289063
1304 0.005 6.52 1 1002.209837451675 940.586186795509 940.8701187077166 1096.613221522674 1097.270204810034 1097.580924938129 1022.90521837897 488.4413174025805 1087.968014411181 293.5139531393436
1305 0.005 6.525 1 1002.231339669058 940.6249344959375 940.9089194354234 1096.613256938881 1097.270223303589 1097.580940036618 1022.918497167774 488.5207287725419 1087.968971495048 293.5139546323455
1306 0.005 6.53 1 1002.252789450276 940.6635869403289 940.9476245696699 1096.613289958693 1097.270239902233 1097.580953548251 1022.931745948745 488.6000218816268 1087.969925398615 293.5139561007342
1307 0.005 6.535 1 1002.274187630305 940.7021444697399 940.9862344650894 1096.61332476027 1097.270258557596 1097.580968732984 1022.944965929971 488.6791973662051 1087.970878681998 293.5139575397965
1308 0.005 6.54 1 1002.295532072661 940.7406073965071 941.0247494472005 1096.613357752165 1097.270275815849 1097.580982827549 1022.958155861754 488.7582542792381 1087.971826711958 293.5139589460637
1309 0.005 6.545 1 1002.3168254419 940.7789760392013 941.0631698473364 1096.61339248994 1097.270293644297 1097.580997419203 1022.971341897315 488.8371923612818 1087.972774853219 293.5139603270671
1310 0.005 6.55 1 1002.338069133376 940.8172507356444 941.1014960132569 1096.613424895362 1097.270309839264 1097.581010302826 1022.984486448105 488.9160093587278 1087.973720547118 293.5139616825306
1311 0.005 6.555 1 1002.359268658109 940.8554319361859 941.1397283374735 1096.613458870629 1097.270328382652 1097.581025711121 1022.997607356915 488.9947086020018 1087.974663315984 293.5139630216563
1312 0.005 6.56 1 1002.380413793031 940.8935198637984 941.1778671120004 1096.613492276178 1097.270345384915 1097.5810394288 1023.010685389525 489.0732917115706 1087.975604263592 293.5139643312889
1313 0.005 6.565 1 1002.401505814191 940.9315148050556 941.215912635677 1096.613526272506 1097.270363109542 1097.581053699892 1023.023731243623 489.1517580683682 1087.976544289786 293.5139656276539
1314 0.005 6.57 1 1002.422546147209 940.9694171039858 941.2538652403416 1096.613558634218 1097.27037939149 1097.581066953526 1023.036745836921 489.2301069577624 1087.977481893836 293.5139669113987
1315 0.005 6.575 1 1002.443535612136 941.0072270873029 941.2917252514218 1096.613592009775 1097.270396836981 1097.581081287296 1023.049731082113 489.3083405502501 1087.978415658828 293.5139681913013
1316 0.005 6.58 1 1002.464465218148 941.0449450749975 941.3294930283982 1096.613622706508 1097.270412625302 1097.5810942154 1023.062683750337 489.3864554855721 1087.979345497656 293.5139694677628
1317 0.005 6.585 1 1002.485350253652 941.0825713178824 941.3671688096427 1096.613657935419 1097.27043213253 1097.581110122268 1023.075609381026 489.4644520002033 1087.980277532189 293.5139707495567
1318 0.005 6.59 1 1002.506185544823 941.1201061391874 941.4047529026936 1096.613689295285 1097.270447492076 1097.581122185298 1023.088506604721 489.542331391731 1087.981203096009 293.5139720308865
1319 0.005 6.595 1 1002.52697376747 941.1575498343954 941.4422456207313 1096.613723192645 1097.270465104902 1097.581136555423 1023.101376347586 489.6200931882668 1087.982129854645 293.5139733217588
1320 0.005 6.600000000000001 1 1002.547714133987 941.1949027107631 941.4796472662457 1096.613754438148 1097.270480794118 1097.58114920062 1023.114214525091 489.6977382328573 1087.983051592054 293.5139746177689
1321 0.005 6.605 1 1002.568405950224 941.2321650559197 941.5169581355618 1096.613789918546 1097.270500332645 1097.581165482838 1023.127025317627 489.7752670067456 1087.983977560663 293.5139759228075
1322 0.005 6.61 1 1002.589497530832 941.2694852322325 941.5542663341581 1096.61382205154 1097.270517186054 1097.581180474344 1023.14065452216 489.8524138950623 1087.984914113354 293.5139772348826
1323 0.005 6.615 1 1002.610377278587 941.3067299735064 941.5915134539199 1096.613840658142 1097.270536607097 1097.581196174814 1023.153842718267 489.9295000002522 1087.985826701237 293.5139785737464
1324 0.005 6.62 1 1002.631132993745 941.3438959237062 941.628689265827 1096.613875139067 1097.27055391983 1097.5812091992 1023.16685976508 490.0064939734043 1087.986746046036 293.513979952067
1325 0.005 6.625 1 1002.651807087049 941.3809820627971 941.6657906308419 1096.613911642521 1097.270570601536 1097.581222896722 1023.179787636838 490.0833867547733 1087.987666472419 293.5139813620282
1326 0.005 6.63 1 1002.672414870646 941.4179879533417 941.7028157857078 1096.613944274545 1097.270586786477 1097.581236169703 1023.192670890296 490.1601723611382 1087.98858268679 293.5139828040072
1327 0.005 6.635 1 1002.692963342674 941.4549128975016 941.7397632992507 1096.613976497535 1097.270603273706 1097.581249556549 1023.205505883795 490.2368476603407 1087.989497425088 293.513984281898
1328 0.005 6.640000000000001 1 1002.713455679862 941.4917563810097 941.7766320707102 1096.614007425113 1097.270619256142 1097.581262458257 1023.218302656462 490.3134108339299 1087.990408328552 293.51398578667
1329 0.005 6.645 1 1002.733902889407 941.5285179998531 941.8134211921179 1096.614040546132 1097.270637122391 1097.58127714837 1023.231068187677 490.3898625602868 1087.991318432975 293.513987318991
1330 0.005 6.65 1 1002.75430105961 941.5651979540927 941.850130359335 1096.6140738179 1097.270654254601 1097.581291053303 1023.243802240081 490.4661992927446 1087.992227233044 293.5139888691478
1331 0.005 6.655 1 1002.774653230334 941.6017958429089 941.8867589875623 1096.614108982346 1097.270672678743 1097.581306157432 1023.256504222065 490.5424228701491 1087.993136327623 293.51399043288
1332 0.005 6.66 1 1002.794958462843 941.6383115047258 941.9233066610419 1096.61414198791 1097.270689269792 1097.58131926611 1023.269175368342 490.6185318577907 1087.99404341364 293.5139920121724
1333 0.005 6.665 1 1002.815218099083 941.6747445974332 941.9597729284106 1096.614174125057 1097.270705439153 1097.581332507616 1023.281814234998 490.6945262121781 1087.994947268126 293.5139935890911
1334 0.005 6.67 1 1002.835428341935 941.7110949356006 941.9961574478027 1096.614202555653 1097.270719691905 1097.581343879416 1023.294418175271 490.7704075590433 1087.995846024213 293.5139951763917
1335 0.005 6.675 1 1002.855595273465 941.7473626900608 942.0324601338715 1096.614234657081 1097.270736913188 1097.58135791345 1023.306993989448 490.8461764214171 1087.996744011109 293.5139967432652
1336 0.005 6.68 1 1002.875715583442 941.7835478749179 942.0686808818112 1096.614266823015 1097.270754036179 1097.581371917411 1023.319540516427 490.9218326507972 1087.997639108499 293.5139982878264
1337 0.005 6.685 1 1002.895792425571 941.8196503752343 942.1048195279287 1096.614300067696 1097.270770904332 1097.581385655367 1023.332056712532 490.9973749413591 1087.998536777108 293.5139998067631
1338 0.005 6.69 1 1002.915820399123 941.8556703023779 942.1408760506116 1096.614329834181 1097.270785495643 1097.581397432939 1023.344542597891 491.0728077259072 1087.999429089814 293.5140012815023
1339 0.005 6.695 1 1002.935804746209 941.8916076415996 942.1768503947122 1096.614362260686 1097.270803026118 1097.581411804275 1023.356998981671 491.1481290063069 1088.000320718769 293.5140027312623
1340 0.005 6.7 1 1002.955734878376 941.9274626246573 942.2127428032491 1096.614402053807 1097.270820096539 1097.581425111355 1023.369423796468 491.2233313021957 1088.001181250105 293.5140041472006
1341 0.005 6.705 1 1002.975623168478 941.9632351694944 942.2485530439792 1096.614437295941 1097.270835950052 1097.581437991751 1023.381822725881 491.2984215922105 1088.002071625993 293.5140055266701
1342 0.005 6.71 1 1002.995462459057 941.9989248261392 942.2842808227211 1096.614465949362 1097.270852338387 1097.581451750664 1023.394188344174 491.3734002881217 1088.002958981638 293.5140068726965
1343 0.005 6.715 1 1003.015255604421 942.0345320219533 942.31992638094 1096.614498048853 1097.270869643774 1097.581465415711 1023.406525557126 491.4482681306761 1088.003844353109 293.5140081750623
1344 0.005 6.72 1 1003.035002859885 942.0700569336104 942.3554897844308 1096.614529959638 1097.270886216661 1097.581478757075 1023.41883602385 491.5230113067793 1088.004727791115 293.5140094406547
1345 0.005 6.725000000000001 1 1003.05470880928 942.1054994673225 942.3909709986526 1096.614562164103 1097.270902457974 1097.581491886914 1023.431115231651 491.59764795825 1088.005610754746 293.5140106742312
1346 0.005 6.73 1 1003.07436436047 942.1408597108514 942.4263700764984 1096.614591608523 1097.270917144854 1097.581503882176 1023.443363142955 491.6721759294688 1088.006486227998 293.5140118864986
1347 0.005 6.735 1 1003.093979960297 942.1761377665342 942.4616870978043 1096.614624411537 1097.270934686964 1097.581518347332 1023.455582967614 491.7465949329826 1088.007364178111 293.5140130698429
1348 0.005 6.74 1 1003.113544459075 942.2113337506378 942.4969221526666 1096.614653365423 1097.270949119296 1097.581529852391 1023.467773772276 491.8209039852891 1088.008235810715 293.5140142283586
1349 0.005 6.745 1 1003.133070669058 942.2464477774145 942.5320753353199 1096.614686101263 1097.270966198836 1097.581543607419 1023.479936805559 491.8951028912101 1088.009111326246 293.5140153679231
1350 0.005 6.75 1 1003.152543997062 942.2814798372594 942.5671466721232 1096.614715730928 1097.270981570459 1097.581556382164 1023.492070514114 491.9691919062081 1088.009978191518 293.5140164926503
1351 0.005 6.755 1 1003.171976087832 942.3164305724513 942.6021365759908 1096.614745248891 1097.270997016709 1097.581568857102 1023.504177974593 492.043170711069 1088.010845542324 293.5140176110856
1352 0.005 6.76 1 1003.191357868007 942.3512996681568 942.6370449498829 1096.614777662349 1097.271014702247 1097.581583320766 1023.51625715471 492.1170397397858 1088.011711977083 293.5140187177545
1353 0.005 6.765000000000001 1 1003.210705617859 942.386087482109 942.6718720258996 1096.614808259711 1097.271029041076 1097.581594669784 1023.528308937509 492.1907981921999 1088.012578125359 293.5140198278227
1354 0.005 6.77 1 1003.229996556461 942.4207938498431 942.7066177595542 1096.614838017024 1097.271045116522 1097.581608083256 1023.540330717216 492.2644461524065 1088.013438416379 293.5140209423978
1355 0.005 6.775 1 1003.249256725152 942.455419179832 942.7412824216469 1096.6148703911 1097.27106121982 1097.581620843627 1023.552326335589 492.3379834996692 1088.014304474895 293.5140220581185
1356 0.005 6.78 1 1003.268456366477 942.4899635077154 942.7758660959008 1096.614897876161 1097.271075485506 1097.581632486743 1023.564293370373 492.4114107979815 1088.015157301626 293.5140231957477
1357 0.005 6.785 1 1003.287627694216 942.5244269692814 942.8103689149165 1096.614929382554 1097.271090983824 1097.581644775921 1023.576233200058 492.484728488492 1088.016017152261 293.5140243486493
1358 0.005 6.79 1 1003.306735308472 942.558809692554 942.8447910009651 1096.614958159511 1097.2711069884 1097.581658282367 1023.588144554304 492.5579360207817 1088.016865657171 293.5140255213245
1359 0.005 6.795 1 1003.32581701113 942.5931117747404 942.8791324738296 1096.614992461984 1097.271123681218 1097.5816712873 1023.600023552817 492.6310369958924 1088.017726816846 293.5140267160806
1360 0.005 6.8 1 1003.344831558633 942.6273335186564 942.9133935689839 1096.6150188949 1097.271138669586 1097.581684184828 1023.611875306406 492.704028078303 1088.018571341892 293.5140279308219
1361 0.005 6.805 1 1003.363831261673 942.6614750731503 942.9475744332108 1096.615053688242 1097.27115520386 1097.581696754986 1023.623695003188 492.7769127208639 1088.019431881624 293.5140291854411
1362 0.005 6.81 1 1003.382753013047 942.695536524081 942.9816751694946 1096.61507908636 1097.271168687239 1097.581708172316 1023.635491423234 492.8496864725382 1088.020268284838 293.5140304552381
1363 0.005 6.815 1 1003.40166934629 942.7295180810786 943.0156959732726 1096.615114404872 1097.271186643566 1097.581722414452 1023.647266448418 492.9223501697973 1088.021123725086 293.5140317632672
1364 0.005 6.82 1 1003.420496075368 942.7634198431374 943.0496369461516 1096.615135995612 1097.271197348892 1097.581731376452 1023.65901197035 492.994905641332 1088.021951168627 293.5140330941595
1365 0.005 6.825 1 1003.439326925491 942.7972419029345 943.0834982363718 1096.615173310655 1097.271217163169 1097.581747242873 1023.670732017601 493.0673493531262 1088.022809106748 293.5140344447896
1366 0.005 6.83 1 1003.458056176626 942.8309845082696 943.1172800034658 1096.615195864851 1097.271229309007 1097.581757649135 1023.68242244016 493.1396831239044 1088.023630500802 293.5140358010646
1367 0.005 6.835 1 1003.476817029853 942.8646481078999 943.150982623539 1096.615237525501 1097.271249570939 1097.581773379165 1023.694095060826 493.2119087295595 1088.024492311394 293.5140371818395
1368 0.005 6.84 1 1003.495451375933 942.8982326698205 943.1846061414724 1096.615255652079 1097.271260224575 1097.581782728567 1023.705734145645 493.2840303723543 1088.025302529702 293.5140385625541
1369 0.005 6.845 1 1003.514136435612 942.9317384484783 943.2181508036952 1096.615298339772 1097.271280857625 1097.581798305038 1023.717353962933 493.356044986475 1088.02616718764 293.5140399650392
1370 0.005 6.850000000000001 1 1003.532667324256 942.9651652756802 943.2516165387656 1096.615311224071 1097.271288572255 1097.581805674568 1023.728937230994 493.4279513406868 1088.026962801807 293.5140413388316
1371 0.005 6.855 1 1003.551282368636 942.9985136513035 943.2850037349035 1096.615358449263 1097.271311315924 1097.581823061656 1023.740504465876 493.4997516399656 1088.027833232536 293.51404273579
1372 0.005 6.86 1 1003.569706438055 943.0317836351444 943.3183124513258 1096.615367659685 1097.271318621414 1097.581830633705 1023.752034418817 493.571446660306 1088.028614632565 293.5140440954902
1373 0.005 6.865 1 1003.588259262328 943.0649755606088 943.3515430258881 1096.615421659644 1097.271343608773 1097.581848966975 1023.763551541906 493.6430343714826 1088.029496439438 293.5140454665133
1374 0.005 6.87 1 1003.606568606737 943.0980893077821 943.3846953860425 1096.615422938204 1097.271347273093 1097.581854191045 1023.775026659336 493.7145160930689 1088.030257704284 293.5140467787964
1375 0.005 6.875 1 1003.625067315413 943.1311254001927 943.4177699854768 1096.615484201011 1097.271375175801 1097.581874196482 1023.786493701352 493.7858908370244 1088.031155691872 293.5140481234885
1376 0.005 6.88 1 1003.643262857664 943.1640838551135 943.4507668273609 1096.615476011801 1097.271373866001 1097.581875661052 1023.797918993493 493.8571591892204 1088.031893612623 293.5140493988619
1377 0.005 6.885 1 1003.661723868243 943.1969651032282 943.4836863616548 1096.615549871583 1097.271407846733 1097.581900139246 1023.809339094063 493.9283201885683 1088.032815022536 293.5140507155447
1378 0.005 6.890000000000001 1 1003.67978351016 943.2297687933511 943.5165283205739 1096.615526118227 1097.27140116314 1097.581898622255 1023.820703042788 493.9993747530975 1088.033513492481 293.5140519354506
1379 0.005 6.895 1 1003.698189029347 943.2624956896439 943.5492933609298 1096.615613692049 1097.271441195375 1097.581926764354 1023.832075872024 494.0703231972995 1088.034455517553 293.5140532243781
1380 0.005 6.9 1 1003.715723497087 943.2950093899923 943.5818998220063 1096.615570946576 1097.271427077302 1097.581919530032 1023.842604806225 494.1414133423814 1088.035088405023 293.5140543935703
1381 0.005 6.905 1 1003.733809969179 943.3274346053128 943.6144041448804 1096.615696919258 1097.271473530612 1097.581951358397 1023.853549864288 494.2123434508609 1088.036084171219 293.5140556484512
1382 0.005 6.91 1 1003.751456007584 943.3597729507594 943.6468146444173 1096.615632810448 1097.271451899918 1097.581941067122 1023.864533623729 494.2831464773168 1088.036695274918 293.5140567586907
1383 0.005 6.915 1 1003.769565028408 943.392027090438 943.6791357159415 1096.615757008199 1097.271505411094 1097.581976364353 1023.875620563476 494.3538327678443 1088.037707030159 293.5140579749112
1384 0.005 6.92 1 1003.787161290569 943.4241967190744 943.7113683465743 1096.615679285305 1097.271478399858 1097.581962643475 1023.886618401424 494.4244052895191 1088.038286467585 293.5140590284034
1385 0.005 6.925 1 1003.805225479126 943.4562840971921 943.7435153760944 1096.615816019511 1097.2715363947 1097.582001207251 1023.897686647147 494.4948640054536 1088.03931338507 293.5140601899262
1386 0.005 6.93 1 1003.822741080678 943.4882885693743 943.775576903235 1096.615736608692 1097.271507551768 1097.581986386144 1023.90864825737 494.5652184930536 1088.039886336539 293.514061204073
1387 0.005 6.935 1 1003.84073273837 943.5202122470276 943.8075552845061 1096.615870174988 1097.27156371789 1097.582023439697 1023.919674892759 494.6354675865198 1088.040904392742 293.5140623296378
1388 0.005 6.94 1 1003.858167340053 943.5520543631851 943.8394502741281 1096.615790040658 1097.271534751915 1097.582008470438 1023.930592708785 494.7056115172449 1088.041472230284 293.5140633115663
1389 0.005 6.945 1 1003.876071528719 943.5838169707081 943.8712640044529 1096.615927539413 1097.271593679237 1097.582047960097 1023.941578467134 494.775647784915 1088.042492607187 293.5140643927886
1390 0.005 6.95 1 1003.893432931015 943.6154993644332 943.9029961273342 1096.615852501588 1097.271566690575 1097.582034236599 1023.95245396808 494.8455788998838 1088.043063381783 293.5140653512381
1391 0.005 6.955 1 1003.911242899999 943.6471032478383 943.9346484380347 1096.615979208149 1097.271620382091 1097.582069752541 1023.963415658362 494.9154041576346 1088.044066004351 293.5140664248705
1392 0.005 6.96 1 1003.928520395584 943.6786278732883 943.9662204672007 1096.615905337325 1097.271594822354 1097.582057071329 1023.974253914957 494.9851250003184 1088.044634116927 293.5140673833916
1393 0.005 6.965 1 1003.946241070824 943.710074998368 943.9977139406093 1096.616037786825 1097.271651115992 1097.582094803809 1023.985150146556 495.0547404444051 1088.045640063103 293.5140684685622
1394 0.005 6.97 1 1003.963434819268 943.7414438273893 944.0291283121022 1096.615964333567 1097.271625505565 1097.582081886529 1023.995940756338 495.1242539088203 1088.046205054417 293.5140694403772
1395 0.005 6.975000000000001 1 1003.981067351972 943.7727360893994 944.0604652360191 1096.616093846702 1097.271678814073 1097.582116816218 1024.006792071508 495.193662428523 1088.047205937009 293.5140705558775
1396 0.005 6.98 1 1003.998579270106 943.8040813174958 944.0918018665224 1096.616018537593 1097.271651525371 1097.582104024905 1024.018287843232 495.2627213255388 1088.04778265462 293.5140715690411
1397 0.005 6.985 1 1004.016361091738 943.8353623723417 944.1230866692583 1096.616130738977 1097.271707682263 1097.582141576469 1024.029458403632 495.3317291082084 1088.048766968928 293.5140727428544
1398 0.005 6.99 1 1004.033591763171 943.8665770216329 944.1543110058449 1096.616062192921 1097.271682246519 1097.582128214929 1024.040421951755 495.4006570194077 1088.049328534742 293.5140738330149
1399 0.005 6.995 1 1004.051200145314 943.8977244708798 944.1854725171081 1096.61619170048 1097.271737005509 1097.58216513908 1024.051375328081 495.4694936401019 1088.050323364418 293.5140750781896
1400 0.005 7 1 1004.06830643734 943.9288041851769 944.2165694614001 1096.616121494987 1097.271710085645 1097.582150905065 1024.062229563031 495.5382337146971 1088.050886450012 293.514076246719
1401 0.005 7.005 1 1004.085807500053 943.9598158928388 944.2476010530793 1096.616246758688 1097.271764654586 1097.582187624713 1024.07310037328 495.6068759123889 1088.051874238651 293.514077577502
1402 0.005 7.01 1 1004.102821917791 943.9907592950162 944.2785663035072 1096.616176244198 1097.27173892462 1097.582174430269 1024.083885532355 495.6754200099744 1088.052431996598 293.5140788305013
1403 0.005 7.015000000000001 1 1004.120232473313 944.0216342517309 944.3094648594455 1096.616303814068 1097.271794006504 1097.582211574717 1024.094704335195 495.7438663065519 1088.053420749892 293.5140802479235
1404 0.005 7.02 1 1004.137167043047 944.0524406675886 944.3402961209173 1096.616232879456 1097.271767679362 1097.582197815346 1024.105441417975 495.8122115600667 1088.053975895637 293.5140815807439
1405 0.005 7.025 1 1004.154497315291 944.0831785801082 944.3710600449975 1096.616357301463 1097.271821141939 1097.58223345222 1024.11621056503 495.8804551280328 1088.05495914008 293.5140830679765
1406 0.005 7.03 1 1004.171357842626 944.1138478222574 944.40175612462 1096.616285591599 1097.271794872453 1097.582219872788 1024.126898535309 495.9485991154864 1088.055507975482 293.5140844686543
1407 0.005 7.035 1 1004.188609810825 944.1444483331052 944.4323843575178 1096.616412534554 1097.271849502787 1097.582256390157 1024.137617446899 496.0166434066435 1088.056490083155 293.514086010953
1408 0.005 7.04 1 1004.205398436453 944.1749799844149 944.4629442841477 1096.616339269203 1097.271822684193 1097.582242561638 1024.148253312993 496.0845994417817 1088.057034930835 293.5140874396004
1409 0.005 7.045 1 1004.222578401746 944.2054428929554 944.4934360954458 1096.616465943282 1097.271877504042 1097.582279291722 1024.158922103482 496.1524481766011 1088.058014588267 293.5140889902782
1410 0.005 7.05 1 1004.239291928097 944.2358371937645 944.5238595886217 1096.616393179014 1097.271850302996 1097.582264863592 1024.169509618148 496.2201996256674 1088.058555508469 293.5140904181159
1411 0.005 7.055 1 1004.256391687119 944.2661628639389 944.5542149229683 1096.61651921064 1097.271904253334 1097.582300951353 1024.18012783752 496.2878480792477 1088.05953212902 293.5140919616607
1412 0.005 7.06 1 1004.273029946661 944.2964199270742 944.5845018635564 1096.616447241936 1097.271878450584 1097.582287942904 1024.190664986978 496.3553959946263 1088.060071618877 293.5140933571724
1413 0.005 7.065 1 1004.290049998576 944.3266081156098 944.6147204172412 1096.616573114809 1097.271931783917 1097.582323065913 1024.201232222106 496.4228426988222 1088.061042253213 293.5140948536073
1414 0.005 7.07 1 1004.306612571454 944.3567277843275 944.6448705403133 1096.616501609618 1097.271906448271 1097.58231062487 1024.211718882386 496.4901900438972 1088.061578491359 293.5140961836092
1415 0.005 7.075 1 1004.323555320204 944.3867792143257 944.6749526180362 1096.61662666036 1097.271959356964 1097.582345469408 1024.222239038904 496.5574393741138 1088.062548163787 293.5140975993803
1416 0.005 7.08 1 1004.340042080419 944.4167622318574 944.7049663694113 1096.616553059887 1097.271932787202 1097.582332065556 1024.232676698165 496.6245885062222 1088.063078095196 293.5140988408059
1417 0.005 7.085 1 1004.356906174625 944.4466770291609 944.734912110455 1096.616681802182 1097.271988610173 1097.58236964983 1024.243147976569 496.691637211511 1088.064048078435 293.5141001592762
1418 0.005 7.09 1 1004.373319515299 944.4765236624578 944.764789687954 1096.616608736941 1097.271961941881 1097.582355672927 1024.253538268421 496.7585868069779 1088.064575737691 293.5141013070669
1419 0.005 7.095 1 1004.390105370914 944.5063022340928 944.794599389563 1096.616735868085 1097.272015880862 1097.582391267513 1024.263961790646 496.825432791195 1088.065541011898 293.5141025265368
1420 0.005 7.100000000000001 1 1004.406444460462 944.5360129001778 944.8243411269013 1096.616660268763 1097.271987550658 1097.582376237878 1024.274304632526 496.8921832249697 1088.066063112973 293.5141035710559
1421 0.005 7.105 1 1004.423152311315 944.5656555518274 944.8540150739263 1096.616787710069 1097.272042677216 1097.582413040637 1024.284680117077 496.95883322829 1088.067024453569 293.5141046828624
1422 0.005 7.11 1 1004.439417736247 944.5952304660166 944.8836211995405 1096.616712919714 1097.272015109524 1097.582398694931 1024.294974995159 497.0253909071281 1088.067544051255 293.5141056196638
1423 0.005 7.115 1 1004.456049212794 944.6247376912876 944.9131597839861 1096.616840377292 1097.272069316143 1097.582434611038 1024.305304018447 497.0918390227351 1088.068504649274 293.5141066425484
1424 0.005 7.12 1 1004.472241749957 944.6541774007227 944.9426307588703 1096.616765022745 1097.272041995887 1097.582420784644 1024.315551932558 497.1581899490081 1088.069020291091 293.5141075001357
1425 0.005 7.125 1 1004.48879293808 944.6835493100085 944.9720341928461 1096.616892942096 1097.272096695888 1097.582456930875 1024.325831332009 497.2244407683804 1088.069976383493 293.5141084620295
1426 0.005 7.13 1 1004.504909812383 944.712853939525 945.001370194937 1096.616815512988 1097.272067474738 1097.582441390354 1024.336030949662 497.2905949147379 1088.070485956767 293.5141092817715
1427 0.005 7.135 1 1004.521385862699 944.7420913071218 945.0306390304067 1096.616943623112 1097.272123854022 1097.582478907327 1024.346253140179 497.3566477958781 1088.071441360428 293.5141102048799
1428 0.005 7.140000000000001 1 1004.537431795366 944.7712616494158 945.0598407021896 1096.616866588326 1097.272094643012 1097.582463130328 1024.356407063689 497.4226041566036 1088.071948029316 293.5141110034084
1429 0.005 7.145 1 1004.553833817092 944.8003650022663 945.0889754864564 1096.616995608011 1097.272149826229 1097.582500042811 1024.366600143678 497.4884632098729 1088.072900086493 293.5141119292077
1430 0.005 7.15 1 1004.569796846153 944.8294011837277 945.118043006839 1096.616918191581 1097.272121078741 1097.582484728371 1024.376712468066 497.5542262401505 1088.073403054059 293.5141127462063
1431 0.005 7.155 1 1004.586102148711 944.8583706600684 945.1470438842372 1096.61704701689 1097.272176337036 1097.582521412807 1024.386859628207 497.6198909638336 1088.074352996381 293.5141137051514
1432 0.005 7.16 1 1004.602009896276 944.8872736647066 945.1759781155591 1096.616968877131 1097.272147062505 1097.582505883465 1024.396924657342 497.6854596920817 1088.074852614685 293.5141145770792
1433 0.005 7.165 1 1004.618246195159 944.9161107936866 945.2048463414131 1096.617097395046 1097.272202302082 1097.582542406111 1024.40702602908 497.7509296137186 1088.075797963575 293.5141156063886
1434 0.005 7.17 1 1004.634088046795 944.9448817849041 945.233648309262 1096.617020802582 1097.27217398638 1097.582527680735 1024.417046245626 497.8163037423726 1088.07629571407 293.5141165452878
1435 0.005 7.175 1 1004.650251034731 944.973586743468 945.262384323613 1096.617148233567 1097.272227944542 1097.582563242802 1024.427100558898 497.881582886578 1088.07723756864 293.5141176499349
1436 0.005 7.18 1 1004.666022575544 945.0022258225484 945.2910543121985 1096.617071056453 1097.272199829969 1097.582548822434 1024.437075055729 497.9467647029593 1088.077729923486 293.5141186758545
1437 0.005 7.185 1 1004.682110712949 945.0307991530188 945.3196586167718 1096.617199014968 1097.272254004264 1097.582584558807 1024.447084385385 498.0118494905529 1088.078670745773 293.5141198609609
1438 0.005 7.19 1 1004.697813249918 945.0593069488456 945.3481972131423 1096.617121351801 1097.272225631553 1097.582569701305 1024.457014347219 498.0768328815985 1088.079160717518 293.5141209563604
1439 0.005 7.195 1 1004.713827374521 945.0877492941748 945.3766704191293 1096.617251137926 1097.272281134308 1097.582606576545 1024.466979586418 498.1417191048246 1088.080100152344 293.5141222036909
1440 0.005 7.2 1 1004.729459859122 945.1161263866361 945.4050782003266 1096.617172477687 1097.272251433619 1097.582590582142 1024.476865155945 498.2065105452854 1088.080586892855 293.5141233545492
1441 0.005 7.205 1 1004.745399816195 945.1444383134761 945.4334208723348 1096.617301681842 1097.27230705392 1097.582627590533 1024.486786366457 498.2712051911142 1088.081521901336 293.5141246586055
1442 0.005 7.21 1 1004.760961827459 945.1726852863155 945.4616984167629 1096.617223086575 1097.272278199001 1097.582612292635 1024.49662822084 498.3358039501889 1088.082002782541 293.5141258502066
1443 0.005 7.215 1 1004.776827996882 945.2008673888112 945.4899111438749 1096.617352070016 1097.272332686521 1097.582648124043 1024.506505996394 498.4003141302802 1088.082935332648 293.5141271838743
1444 0.005 7.22 1 1004.792319200749 945.2289848533649 945.5180590457595 1096.617271419626 1097.272302508436 1097.582632052218 1024.516303604714 498.4647264406219 1088.083411763194 293.5141283896049
1445 0.005 7.225000000000001 1 1004.808112570809 945.2570377730054 945.5461424466881 1096.617402519334 1097.272358846704 1097.582669559259 1024.526137600562 498.5290418218706 1088.084343702863 293.5141297202696
1446 0.005 7.23 1 1004.823534604741 945.2850263684064 945.5741613333194 1096.617321640023 1097.272328057448 1097.58265279599 1024.535891378299 498.5932617424348 1088.08481751092 293.5141309132487
1447 0.005 7.235 1 1004.839254808003 945.3129506962192 945.6021160079174 1096.617451437954 1097.272383561544 1097.582689615305 1024.545681441788 498.6573857599018 1088.085745592622 293.5141322171373
1448 0.005 7.24 1 1004.854607877378 945.3408110094399 945.6300064710122 1096.617371773412 1097.27235448913 1097.582674399843 1024.555392198715 498.7214153579608 1088.086216730868 293.5141333831126
1449 0.005 7.245 1 1004.870258152952 945.3686073302429 945.6578329546853 1096.617495142533 1097.272409501737 1097.5827104926 1024.565139119411 498.7853498776507 1088.087138694053 293.5141346584448
1450 0.005 7.25 1 1004.885542937784 945.3963399721686 945.6855955579124 1096.617423074264 1097.27238013044 1097.58269508027 1024.574807735677 498.8491896724684 1088.087600104255 293.5141357914069
1451 0.005 7.255 1 1004.901118862065 945.4240088920309 945.7132945208326 1096.61755528953 1097.272435188122 1097.582731325071 1024.584512314857 498.9129348752468 1088.088520592459 293.5141370232444
1452 0.005 7.26 1 1004.916333764822 945.4516144953303 945.7409299352341 1096.617472399228 1097.272404236309 1097.582714433612 1024.594137105128 498.9765866748349 1088.088982021306 293.5141381061647
1453 0.005 7.265000000000001 1 1004.931837580062 945.4791567469488 945.7685020560508 1096.617602318798 1097.272459966909 1097.582751432286 1024.603798666421 499.0401437734384 1088.089902535061 293.5141393000868
1454 0.005 7.27 1 1004.946984392349 945.5066359970306 945.7960109491661 1096.6175199844 1097.272429099042 1097.582734539482 1024.613380467881 499.1036056548149 1088.090362412341 293.5141403384281
1455 0.005 7.275 1 1004.962417011703 945.5340522005198 945.8234568578027 1096.617651060094 1097.272485023313 1097.58277182057 1024.622999619949 499.1669744271222 1088.091281002486 293.5141414855742
1456 0.005 7.28 1 1004.977495985069 945.5614056675716 945.8508398205807 1096.617568680032 1097.272453995136 1097.582754955891 1024.632538995611 499.2302499125593 1088.091737287178 293.5141424904619
1457 0.005 7.285 1 1004.992858630534 945.5886963946411 945.8781601011538 1096.617699734101 1097.272509469844 1097.582791572073 1024.642116341573 499.2934317750587 1088.09265349144 293.5141436063469
1458 0.005 7.29 1 1005.007869684561 945.6159246348551 945.9054177075626 1096.617616476095 1097.272478967556 1097.582775619444 1024.651612623007 499.3565200615183 1088.093105242579 293.5141445837964
1459 0.005 7.295 1 1005.023160687896 945.643090359397 945.9326128782235 1096.617748040414 1097.272534378118 1097.58281185766 1024.661146888604 499.4195153880295 1088.094018517972 293.5141456808332
1460 0.005 7.3 1 1005.038105237668 945.6701939652813 945.9597457034707 1096.617665578028 1097.272503962025 1097.582795761232 1024.670601792075 499.4824184996745 1088.094469324184 293.5141466411535
1461 0.005 7.305 1 1005.053325287087 945.6972352732746 945.9868163417653 1096.617797096713 1097.27255930011 1097.582831932276 1024.68009377091 499.5452287594986 1088.095379856809 293.5141477297644
1462 0.005 7.31 1 1005.068202311324 945.724214794527 946.0138249411868 1096.617712438016 1097.272527380326 1097.582814619473 1024.689506380827 499.60794691775 1088.09582585576 293.5141486854512
1463 0.005 7.315 1 1005.083351638973 945.7511324092192 946.0407717136525 1096.617844606423 1097.272584121658 1097.582852298619 1024.698957356951 499.6705731761688 1088.096732954959 293.5141497661576
1464 0.005 7.32 1 1005.098162356894 945.7779885032821 946.067656731648 1096.617761096626 1097.272552783494 1097.582835418178 1024.708328537265 499.7331077260311 1088.09717455277 293.5141507232499
1465 0.005 7.325 1 1005.113242788129 945.8047830191491 946.0944802384181 1096.617892991864 1097.272608286745 1097.582871705749 1024.717737508103 499.7955494233306 1088.098080442983 293.5141518080089
1466 0.005 7.33 1 1005.127987244841 945.8315165647374 946.1212424520406 1096.617807713247 1097.272576058316 1097.582854051811 1024.727068353731 499.8579008542227 1088.098517599615 293.5141527669128
1467 0.005 7.335 1 1005.142998574407 945.8581886944247 946.1479433984764 1096.617939814189 1097.272632599605 1097.582891454079 1024.736436651206 499.9201583120365 1088.099419266961 293.5141538575366
1468 0.005 7.34 1 1005.157671279545 945.8848004111867 946.1745835727239 1096.617855018794 1097.27260109614 1097.582874535223 1024.745730526929 499.9823244206217 1088.099853190209 293.51415482098
1469 0.005 7.345 1 1005.172611666826 945.9113511666683 946.2011628969698 1096.617988788795 1097.272657701203 1097.582911859038 1024.755061081779 500.0443974564731 1088.100756943552 293.5141559144622
1470 0.005 7.350000000000001 1 1005.187227104767 945.9378414017938 946.2276814669787 1096.617903293579 1097.272625887691 1097.582894851776 1024.76431000815 500.106379985217 1088.101188977599 293.5141568834418
1471 0.005 7.355 1 1005.201773590351 945.9641563397278 946.2540706619029 1096.618046570724 1097.272683508691 1097.582931629956 1024.772962865945 500.1684835677438 1088.10208305524 293.5141579895619
1472 0.005 7.36 1 1005.216091796809 945.9903999920755 946.280377139004 1096.617965198462 1097.272649037728 1097.582912810384 1024.78181861744 500.23045003543 1088.102510006105 293.514158970409
1473 0.005 7.365 1 1005.230748127241 946.0165756966537 946.3066097809224 1096.618103141087 1097.272704899102 1097.582949368751 1024.790864992401 500.2923064594514 1088.103410689213 293.5141600606598
1474 0.005 7.37 1 1005.24506763066 946.0426836476796 946.3327703477659 1096.618005333068 1097.272671082424 1097.582930892954 1024.799837199467 500.3540605733542 1088.103820127514 293.5141610141732
1475 0.005 7.375 1 1005.259693420547 946.0687256818838 946.3588616302361 1096.618143672984 1097.272727124692 1097.582966931262 1024.808903572312 500.4157130956981 1088.104716074548 293.5141620787775
1476 0.005 7.38 1 1005.273976906194 946.0947015693545 946.384884014342 1096.618049415976 1097.272694300941 1097.582949789612 1024.817861501598 500.4772733687253 1088.105124078757 293.5141629990198
1477 0.005 7.385 1 1005.288550836746 946.1206129232777 946.4108396115163 1096.61819198311 1097.272752315596 1097.582987551707 1024.826901776922 500.5387413322178 1088.106021762065 293.5141640303564
1478 0.005 7.390000000000001 1 1005.302777433029 946.1464593617857 946.436728380138 1096.618096956273 1097.272718559367 1097.582969564154 1024.835828678663 500.6001166471269 1088.106428220648 293.5141649179587
1479 0.005 7.395 1 1005.317605955474 946.1723543307841 946.4626191038873 1096.618233067087 1097.272774495081 1097.583006900094 1024.845461141824 500.6611919679376 1088.107328412686 293.5141659179261
1480 0.005 7.4 1 1005.331999541437 946.1981965682453 946.4884666157168 1096.61813539766 1097.272744410807 1097.582991177537 1024.854702850325 500.7222144036648 1088.107734071472 293.5141667889691
1481 0.005 7.405 1 1005.346584585587 946.2239839325124 946.5142639079488 1096.618270285412 1097.272799902842 1097.583026746829 1024.86387474042 500.7831636729684 1088.1086199607 293.5141677921241
1482 0.005 7.41 1 1005.360831705701 946.2497162225555 946.5400090408089 1096.618183609276 1097.272767150312 1097.583009370874 1024.872923892138 500.8440395679198 1088.109029159627 293.5141686770345
1483 0.005 7.415 1 1005.375306071882 946.2753925616501 946.5657007607851 1096.618319810941 1097.272824214848 1097.583046873884 1024.881999927659 500.9048392592076 1088.109914940097 293.5141697054605
1484 0.005 7.42 1 1005.389464119557 946.3010131951223 946.5913384125752 1096.618231989329 1097.272792004657 1097.583029493977 1024.890988171755 500.9655541186997 1088.110321289513 293.5141706264905
1485 0.005 7.425 1 1005.403856764773 946.326577854806 946.6169215975236 1096.618366155422 1097.272847599854 1097.583065725906 1024.900017304658 501.0261817589121 1088.111203908602 293.5141716973699
1486 0.005 7.43 1 1005.417946242603 946.3520868005194 946.6424499990911 1096.618277469299 1097.272815189872 1097.583048336252 1024.908963134062 501.0867226396717 1088.111607141883 293.5141726691136
1487 0.005 7.435 1 1005.432269292025 946.3775395647756 946.6679232921837 1096.618412257623 1097.272871353625 1097.583084961787 1024.917950096758 501.1471746770076 1088.112487688417 293.5141737950489
1488 0.005 7.44 1 1005.446298452206 946.4029366757704 946.6933414342672 1096.618322316827 1097.272838334525 1097.583067113682 1024.926854641452 501.2075407633707 1088.112886979783 293.5141748179813
1489 0.005 7.445 1 1005.460555489946 946.4282776109455 946.718704176517 1096.618456354962 1097.27289413735 1097.583103424912 1024.935800923962 501.267819083239 1088.113763427572 293.5141759949142
1490 0.005 7.45 1 1005.474527191637 946.4535629125354 946.7440115546094 1096.618366770342 1097.272861282404 1097.583085825216 1024.944665717349 501.3280132484043 1088.114159059502 293.5141770588082
1491 0.005 7.455 1 1005.488722008374 946.478792062947 946.7692633820446 1096.618502371493 1097.272917409936 1097.5831221992 1024.953573326834 501.3881198624975 1088.115035402502 293.5141782767266
1492 0.005 7.46 1 1005.502636124688 946.5039658658216 946.7944598863012 1096.618410691685 1097.272883800903 1097.583104212662 1024.962399451798 501.4481333906638 1088.115425808999 293.5141793697778
1493 0.005 7.465 1 1005.516765186498 946.529083579166 946.8196008101271 1096.61854619417 1097.272939986967 1097.583140721219 1024.971267196264 501.5080609661034 1088.116300400548 293.5141806063214
1494 0.005 7.47 1 1005.530622954233 946.5541457676799 946.8446862561966 1096.618457231882 1097.272907729121 1097.583123508355 1024.980056236168 501.5679064177316 1088.116690756158 293.5141817140395
1495 0.005 7.475000000000001 1 1005.544686445702 946.5791519371554 946.8697160898419 1096.618591526644 1097.272962576311 1097.583158844377 1024.988885622639 501.6276634305779 1088.117560184956 293.5141829592749
1496 0.005 7.48 1 1005.558486490054 946.6041028921765 946.8946906001307 1096.618501067912 1097.272929779525 1097.58314135733 1024.997634024257 501.6873329069541 1088.117946642129 293.5141840719306
1497 0.005 7.485 1 1005.572484808027 946.6289979722711 946.9196095963563 1096.618636818867 1097.272985804352 1097.583177850522 1025.0064231296 501.7469147043579 1088.118816115199 293.514185304452
1498 0.005 7.49 1 1005.586224934817 946.6538379921724 946.9444733763416 1096.618544797703 1097.272952612822 1097.583160094587 1025.015130429619 501.8064110967611 1088.119198850394 293.5141863954073
1499 0.005 7.495 1 1005.600157788603 946.6786223038278 946.9692817683629 1096.618682904023 1097.273010356613 1097.583197735932 1025.023880386382 501.8658195731579 1088.120068448454 293.51418761052
1500 0.005 7.5 1 1005.613840387039 946.7033517590521 946.9940351067112 1096.618588525674 1097.272974019828 1097.583177166209 1025.032535200433 501.9251413074771 1088.120447110993 293.514188673959
1501 0.005 7.505 1 1005.627707203985 946.7280256814204 947.0187332063018 1096.618725359112 1097.273031273117 1097.583214700207 1025.041238409148 501.9843760176468 1088.121311368787 293.5141898602179
1502 0.005 7.51 1 1005.641329767801 946.7526447950196 947.0433763218579 1096.61863238371 1097.27299754901 1097.583196718918 1025.049863577936 502.0435241020745 1088.121686260246 293.5141908944598
1503 0.005 7.515000000000001 1 1005.65513320439 946.7772085548431 947.0679643474725 1096.618772433796 1097.27305629445 1097.583234935944 1025.058535151972 502.1025849547989 1088.122552949608 293.5141920380839
1504 0.005 7.52 1 1005.66869914185 946.8017178806761 947.0924976651637 1096.61867828885 1097.273020919954 1097.583215267096 1025.067124017951 502.161562734549 1088.122925792054 293.5141930217778
1505 0.005 7.525 1 1005.682437469221 946.8261720629483 947.1169760963176 1096.618816152971 1097.273078002151 1097.583252360545 1025.075758043885 502.2204535122868 1088.123787597121 293.5141941040653
1506 0.005 7.53 1 1005.695943904533 946.8505722004833 947.1414001328279 1096.618720469897 1097.273042240066 1097.583232728191 1025.084311382411 502.2792619933614 1088.124154291161 293.5141950289486
1507 0.005 7.535 1 1005.709617465709 946.8749174423517 947.1657695321379 1096.618859025457 1097.273100340922 1097.583270845039 1025.092908354693 502.3379820434974 1088.125015889407 293.5141960516016
1508 0.005 7.54 1 1005.723079126258 946.8992088073535 947.1900847411226 1096.618761418032 1097.273064160008 1097.583250889229 1025.101428804196 502.3966177036172 1088.12537593245 293.5141969065841
1509 0.005 7.545 1 1005.736686350373 946.9234454936015 947.214345534571 1096.618902977592 1097.27312255922 1097.583288753856 1025.109985229707 502.4551651712543 1088.126241069971 293.5141978645827
1510 0.005 7.55 1 1005.750089177997 946.9476284438427 947.2385522926437 1096.618804604539 1097.273086109941 1097.58326859853 1025.118467091178 502.5136280318257 1088.12659717361 293.5141986655835
1511 0.005 7.555 1 1005.763630744119 946.9717569671944 947.2627048573512 1096.618946084843 1097.273144719042 1097.583306644184 1025.126987139104 502.5720054799724 1088.127456664034 293.5141995793236
1512 0.005 7.56 1 1005.776976524597 946.9958320050074 947.2868036279859 1096.618847722933 1097.273107909617 1097.58328627534 1025.135432659366 502.6302985037398 1088.127811254037 293.5142003314606
1513 0.005 7.565 1 1005.790455067393 947.019852797501 947.310848404701 1096.618989803932 1097.27316694471 1097.583324750451 1025.143916005746 502.6885067567196 1088.128670584457 293.5142012142213
1514 0.005 7.57 1 1005.803743783368 947.0438203635348 947.3348396231855 1096.618890274419 1097.273129950469 1097.583304144548 1025.152324328691 502.7466310603894 1088.129021000408 293.514201948599
1515 0.005 7.575 1 1005.817159395832 947.0677339171924 947.3587770800282 1096.61903166166 1097.273187715497 1097.583341302697 1025.160770765877 502.8046708998465 1088.12987823262 293.514202822533
1516 0.005 7.58 1 1005.830391330027 947.0915944051336 947.3826611643137 1096.618931489553 1097.273150932458 1097.583321325028 1025.169141768663 502.8626262501037 1088.130223220326 293.5142035676869
1517 0.005 7.585 1 1005.843743192648 947.1154010599715 947.4064916729783 1096.619074032958 1097.273209873395 1097.583359428 1025.177552575835 502.9204971117892 1088.131078755809 293.514204464689
1518 0.005 7.59 1 1005.856919494192 947.1391550166754 947.4302691156332 1096.618974414363 1097.273173262035 1097.583339601901 1025.185888258873 502.9782858205401 1088.131423184499 293.514205238434
1519 0.005 7.595 1 1005.870210625327 947.1628554094747 947.4539932447736 1096.619118168296 1097.273232843075 1097.58337816805 1025.194262001974 503.0359903684779 1088.132278138646 293.5142061733704
1520 0.005 7.600000000000001 1 1005.883330364852 947.1865030075204 947.4776643436846 1096.619017580604 1097.273195277843 1097.58335719636 1025.202559253682 503.09361266286 1088.132617907151 293.5142069987623
1521 0.005 7.605 1 1005.896559157385 947.2100972899156 947.5012823318108 1096.619160220471 1097.273253655576 1097.583394827761 1025.210896129191 503.1511516927216 1088.133470237004 293.5142079878196
1522 0.005 7.61 1 1005.909625897821 947.2336393423103 947.5248477038633 1096.619058037937 1097.27321616629 1097.583374218166 1025.219157228715 503.2086068405785 1088.13380462373 293.5142088679897
1523 0.005 7.615 1 1005.922794032788 947.2571282968316 947.5483602217046 1096.619202236415 1097.273275770212 1097.583412851509 1025.227457157924 503.2659781023502 1088.134654781924 293.5142099093933
1524 0.005 7.62 1 1005.935801331355 947.2805651721658 947.5718203106528 1096.61910012054 1097.273237718972 1097.583391870518 1025.235685483872 503.3232656856199 1088.134988180527 293.5142108417122
1525 0.005 7.625 1 1005.948904175908 947.3039487923623 947.5952275577753 1096.619244449733 1097.273297606446 1097.583430692596 1025.24394476243 503.3804688906258 1088.135837735027 293.5142119267064
1526 0.005 7.63 1 1005.961862179213 947.3272808923125 947.6185827472452 1096.619142817686 1097.273259612776 1097.58340947478 1025.252137654213 503.4375887544892 1088.13616899678 293.5142129037775
1527 0.005 7.635 1 1005.974905319591 947.3505601164982 947.6418854388745 1096.619287422529 1097.273319082945 1097.583447994892 1025.260362318748 503.4946255206102 1088.137017490577 293.5142140241921
1528 0.005 7.640000000000001 1 1005.987809175521 947.3737881578181 947.6651363953079 1096.619183119938 1097.273279756414 1097.583425945033 1025.268520946797 503.5515797254293 1088.137342863764 293.5142150209559
1529 0.005 7.645 1 1006.000788995232 947.3969635387682 947.6883350901417 1096.619326914507 1097.273339358668 1097.583464618201 1025.276710565705 503.6084507814044 1088.138186115986 293.5142161520758
1530 0.005 7.65 1 1006.013320042614 947.4199842851908 947.7114197724817 1096.619220205899 1097.273300658054 1097.583442284705 1025.284236674266 503.6654308742894 1088.138493127544 293.5142171521953
1531 0.005 7.655 1 1006.026067962272 947.442944459318 947.7344338133857 1096.619383538674 1097.273360038527 1097.583480289936 1025.292116748213 503.7222873645429 1088.139350164233 293.5142182791442
1532 0.005 7.66 1 1006.038697898771 947.4658454130347 947.7573832674341 1096.619269719008 1097.2733201564 1097.583458871441 1025.299987555912 503.7790434690173 1088.139658925968 293.514219239612
1533 0.005 7.665 1 1006.051452668523 947.4886889172157 947.7802715397612 1096.619421806589 1097.27338156503 1097.583497775953 1025.3079725853 503.8357070137794 1088.140505405059 293.5142203066504
1534 0.005 7.67 1 1006.064057347027 947.5114750203024 947.8030992933001 1096.619310425745 1097.273342113105 1097.58347639766 1025.315861285844 503.8922833214688 1088.140813243946 293.5142211402711
1535 0.005 7.675 1 1006.076766741608 947.5342050598432 947.8258686702469 1096.619463282326 1097.273403097574 1097.583515332912 1025.323833926295 503.9487735025413 1088.141659411503 293.5142220706178
1536 0.005 7.68 1 1006.08933642391 947.5568789172813 947.8485797264325 1096.619347938276 1097.273362605182 1097.583493514061 1025.331698807735 504.0051805768987 1088.141958107383 293.5142228600627
1537 0.005 7.685 1 1006.101994846304 947.5794977857198 947.8712342243358 1096.619501504292 1097.273422965898 1097.583531395133 1025.339644398871 504.0615043397318 1088.142797384238 293.5142238118542
1538 0.005 7.69 1 1006.114517629257 947.6020614770288 947.8938319798773 1096.619387822723 1097.273382564093 1097.583509402144 1025.347482469185 504.1177489155239 1088.143094926082 293.5142246388959
1539 0.005 7.695 1 1006.127115829835 947.6245710819028 947.9163745437298 1096.619541430686 1097.273442658281 1097.583547388314 1025.355399720075 504.1739098810056 1088.143934647307 293.5142256246216
1540 0.005 7.7 1 1006.139584629689 947.6470263496682 947.9388615898943 1096.619428741724 1097.273402841048 1097.583525837174 1025.363209531299 504.2299885523366 1088.144232000609 293.5142264756547
1541 0.005 7.705 1 1006.152116391528 947.669428318173 947.9612945195639 1096.61957987324 1097.273462114933 1097.583563279076 1025.371096520729 504.2859844649731 1088.145065737098 293.5142274602602
1542 0.005 7.71 1 1006.16452052979 947.6917767648264 947.9836729713314 1096.619472193084 1097.273425149149 1097.583543688778 1025.378877352113 504.3418981536686 1088.145365913158 293.5142282159494
1543 0.005 7.715 1 1006.176985315172 947.7140726126105 948.0059982260619 1096.619623581382 1097.273485214992 1097.583582064078 1025.386734545408 504.3977317552103 1088.146200606802 293.5142290773965
1544 0.005 7.72 1 1006.189646759168 947.7364155111576 948.0283299082772 1096.619510714829 1097.273444165622 1097.583560168924 1025.395062019916 504.4532955905484 1088.146505604613 293.5142297983208
1545 0.005 7.725000000000001 1 1006.202225059092 947.7587151192702 948.0506277244646 1096.619645858972 1097.27350509805 1097.583599227684 1025.403158550809 504.5088179146726 1088.14732122871 293.5142306766487
1546 0.005 7.73 1 1006.214693731876 947.7809706678314 948.0728856309917 1096.619544773019 1097.273466822406 1097.58357771849 1025.411087946552 504.5642783793739 1088.147625832172 293.5142314650948
1547 0.005 7.735 1 1006.227147887588 947.8031800636344 948.0951010478844 1096.619689939285 1097.27352503004 1097.583615225488 1025.419012707985 504.6196669472129 1088.14844726833 293.5142324383795
1548 0.005 7.74 1 1006.239521332491 947.8253447385475 948.1172736308871 1096.619589904961 1097.273487894476 1097.583594800843 1025.426863162426 504.6749829044372 1088.14874936449 293.5142332439278
1549 0.005 7.745 1 1006.251891444967 947.8474626439439 948.1394018428588 1096.619731718843 1097.273545579059 1097.583631665952 1025.434738426884 504.7302207738366 1088.149570181357 293.5142342050792
1550 0.005 7.75 1 1006.264208704285 947.8695354701534 948.1614859402724 1096.619624234537 1097.273505797123 1097.583609493643 1025.442547824296 504.7853814698185 1088.149863276859 293.5142350636849
1551 0.005 7.755 1 1006.276522022882 947.8915611732917 948.1835246759631 1096.619769628549 1097.273566119106 1097.583648620295 1025.45038529476 504.8404626946926 1088.150681717708 293.5142361135304
1552 0.005 7.76 1 1006.288791993703 947.9135416027814 948.2055185805614 1096.619664343004 1097.273526434535 1097.583626448473 1025.458159229782 504.8954664155122 1088.15097388099 293.5142370734878
1553 0.005 7.765000000000001 1 1006.301048826286 947.9354747972493 948.2274665908698 1096.619809059916 1097.273586065176 1097.583664894826 1025.465961731714 504.9503902671811 1088.151789939888 293.514238212806
1554 0.005 7.77 1 1006.313262461897 947.9573626264327 948.2493693626558 1096.619708427529 1097.273549354123 1097.583644950809 1025.473701607639 505.0052353284836 1088.152086287652 293.514239172996
1555 0.005 7.775 1 1006.325460296182 947.9792031055553 948.2712258888647 1096.619852145886 1097.273607958376 1097.583682520443 1025.481469446514 505.06000005801 1088.152904204318 293.5142402702066
1556 0.005 7.78 1 1006.337631448508 948.0009982601081 948.2930369715747 1096.619743675285 1097.273567534249 1097.583659733909 1025.489173881758 505.1146867650007 1088.153188852415 293.5142412454489
1557 0.005 7.785 1 1006.34978050035 948.0227460314525 948.3148016269008 1096.619888297468 1097.273626809789 1097.583697862758 1025.496906323136 505.1692939467428 1088.154000432982 293.5142423850204
1558 0.005 7.79 1 1006.36190810225 948.0444484851964 948.3365207067595 1096.619781241994 1097.273586417919 1097.583674953299 1025.504575825435 505.2238232192601 1088.154283254065 293.514243414293
1559 0.005 7.795 1 1006.374001092351 948.0661035009464 948.3581932142494 1096.619926754317 1097.273645857324 1097.583713255356 1025.512274664169 505.2782741563983 1088.155094187821 293.5142445985494
1560 0.005 7.8 1 1006.386070196984 948.0877130366842 948.3798199656752 1096.619824098689 1097.273608060546 1097.583692592726 1025.519910062467 505.3326467154467 1088.155382369047 293.5142455693322
1561 0.005 7.805000000000001 1 1006.398100458051 948.1092752053864 948.4014001022226 1096.619967648548 1097.273666575416 1097.583730016842 1025.527574191538 505.3869395043099 1088.156193573273 293.51424665398
1562 0.005 7.81 1 1006.410124720707 948.1307920712159 948.4229345305156 1096.619858256897 1097.273626296166 1097.583707601457 1025.535174366263 505.4411549665001 1088.156469411918 293.5142476100422
1563 0.005 7.815 1 1006.422086618334 948.1522614776634 948.4444222465056 1096.620003244789 1097.273685557527 1097.583745506596 1025.542800165954 505.4952914669543 1088.157277433278 293.5142487054378
1564 0.005 7.82 1 1006.434055502323 948.1736856450182 948.4658642606488 1096.619896153791 1097.273645657771 1097.583723382271 1025.550367119829 505.5493510501837 1088.157552299382 293.5142496646956
1565 0.005 7.825 1 1006.445974528521 948.1950625705041 948.4872597080664 1096.620041988282 1097.27370475518 1097.583761165239 1025.557963328729 505.6033311293696 1088.158358125049 293.5142507690927
1566 0.005 7.83 1 1006.457893477063 948.2163944019802 948.5086095593575 1096.619937480912 1097.273666190094 1097.583739794545 1025.565497843192 505.6572340781606 1088.158635315374 293.5142516508012
1567 0.005 7.835 1 1006.46975627058 948.2376791615063 948.5299129698641 1096.620083337533 1097.273726337741 1097.583778434495 1025.573061223942 505.7110586573776 1088.15944230627 293.5142526265496
1568 0.005 7.84 1 1006.481635138907 948.258918932067 948.5511708723536 1096.619973275632 1097.273685128935 1097.583755361136 1025.580562069277 505.7648058271403 1088.159712210929 293.5142534437153
1569 0.005 7.845 1 1006.493448707257 948.2801117224087 948.5723824228357 1096.620119235366 1097.273744913049 1097.583793806374 1025.588091661372 505.8184752675972 1088.160513626961 293.5142543941581
1570 0.005 7.850000000000001 1 1006.505283702003 948.3012597489859 948.5935486342927 1096.620011171427 1097.273703595494 1097.583770297952 1025.595551452205 505.8720672983724 1088.160783375883 293.5142551968482
1571 0.005 7.855 1 1006.517043530842 948.3223609660481 948.6146686455626 1096.620156665029 1097.273762979965 1097.583808483923 1025.603049491118 505.9255812125174 1088.161582894787 293.5142561408329
1572 0.005 7.86 1 1006.528821987553 948.3434173905232 948.635743358503 1096.620051223363 1097.273724596263 1097.583787428217 1025.610487405711 505.9790187097178 1088.161850876071 293.5142568552861
1573 0.005 7.865 1 1006.540523170936 948.3644271448284 948.6567719782106 1096.620198549799 1097.273785289002 1097.583826655938 1025.617955133895 506.0323779067665 1088.162653329458 293.5142576773316
1574 0.005 7.87 1 1006.552261233352 948.3853926136618 948.6777556424257 1096.620087070939 1097.273743581893 1097.583802831117 1025.625361300878 506.0856620224076 1088.162913696645 293.5142583491726
1575 0.005 7.875 1 1006.563914033918 948.4063116291644 948.698693445298 1096.620234950098 1097.273804163048 1097.583841724899 1025.632796394457 506.1388679483478 1088.163711572158 293.5142591701465
1576 0.005 7.88 1 1006.575608159395 948.427186339487 948.719586362761 1096.620124330805 1097.273762000234 1097.583817670616 1025.640169295521 506.1919984463933 1088.163969979849 293.5142598589504
1577 0.005 7.885 1 1006.587206326433 948.4480148727532 948.7404336285404 1096.620272022573 1097.273822553969 1097.583856549495 1025.647573189349 506.2450523277312 1088.164765402004 293.5142606999867
1578 0.005 7.890000000000001 1 1006.598844820753 948.4687993246835 948.7612362230025 1096.620163920708 1097.273781555548 1097.583833419987 1025.654915432341 506.2980299883207 1088.165027290813 293.5142613417299
1579 0.005 7.895 1 1006.610383942649 948.4895376608386 948.7819932802239 1096.620309412507 1097.273841164824 1097.583871699138 1025.662286714497 506.3509474397836 1088.165822723297 293.5142621103652
1580 0.005 7.9 1 1006.621980762333 948.5102319676023 948.80270575277 1096.620197796779 1097.273799934439 1097.583848619817 1025.66959559957 506.403782239231 1088.166075651837 293.5142627599859
1581 0.005 7.905 1 1006.633471652156 948.5308802895422 948.8233728080435 1096.620345492022 1097.273860243216 1097.583887310839 1025.676934596252 506.4565355903671 1088.166865886838 293.5142635902092
1582 0.005 7.91 1 1006.645024860424 948.5514848773062 948.843995509849 1096.620234441332 1097.273818763088 1097.583863834704 1025.684212520941 506.5092119666577 1088.167115834809 293.5142643262414
1583 0.005 7.915 1 1006.656464089191 948.5720436500602 948.8645729766025 1096.620383799074 1097.273879478958 1097.583902729713 1025.69152154261 506.5618098065926 1088.167908223927 293.5142652415344
1584 0.005 7.92 1 1006.667962645527 948.5925589649116 948.8851063297999 1096.620274916048 1097.273838758352 1097.583879839841 1025.698769016987 506.6143333486659 1088.168161614881 293.5142659816981
1585 0.005 7.925 1 1006.679342525118 948.6130285442829 948.9055945717671 1096.620422132618 1097.273898908265 1097.583918387012 1025.706046468896 506.6667785576424 1088.168952834979 293.5142668662412
1586 0.005 7.930000000000001 1 1006.690508520867 948.633360520188 948.925981829371 1096.620304931604 1097.27385657189 1097.583893767846 1025.712716615665 506.7193268653242 1088.169180354693 293.5142676396638
1587 0.005 7.935 1 1006.701687449768 948.6536398164565 948.9463074555088 1096.620470648774 1097.273916160526 1097.58393124797 1025.719716599367 506.7717599897956 1088.169980843624 293.5142685982298
1588 0.005 7.94 1 1006.712942503112 948.6738679857235 948.9665770243083 1096.620343072925 1097.273870284514 1097.583905584924 1025.726699598639 506.8241007195822 1088.170204418263 293.5142694429481
1589 0.005 7.945 1 1006.7241383886 948.6940462948744 948.986793523085 1096.620505965102 1097.273935686648 1097.583947040324 1025.733801094136 506.876350590117 1088.171004730235 293.514270452076
1590 0.005 7.95 1 1006.73537337136 948.7141751114883 949.0069575999192 1096.620378326708 1097.273888842548 1097.583920386808 1025.74080030901 506.9285218714995 1088.171224825749 293.5142712515283
1591 0.005 7.955 1 1006.746527315303 948.7342552755954 949.0270710907805 1096.620543623989 1097.273955711369 1097.583963753924 1025.747890883695 506.9806145104312 1088.172028627148 293.514272177082
1592 0.005 7.96 1 1006.757726656647 948.7542870273666 949.0471341387638 1096.620414796657 1097.273908890211 1097.583936998549 1025.754865696066 507.0326312260738 1088.172247706523 293.5142729491845
1593 0.005 7.965 1 1006.76884119321 948.7742710171908 949.0671481676123 1096.620578946502 1097.273973866019 1097.583978308188 1025.761934642248 507.0845710958892 1088.17304204817 293.514273878977
1594 0.005 7.97 1 1006.779999596436 948.794207475078 949.0871131394712 1096.620450742842 1097.273926477479 1097.583951120969 1025.768886115819 507.1364357612873 1088.173258085768 293.5142746669865
1595 0.005 7.975000000000001 1 1006.791060562082 948.8140969650923 949.1070303007876 1096.620613265635 1097.273990383406 1097.583991454192 1025.775930495308 507.1882243500581 1088.174048487456 293.5142756084246
1596 0.005 7.98 1 1006.802162042938 948.8339396877836 949.1268994899842 1096.620487394017 1097.273944654829 1097.583965523342 1025.782857464894 507.2399380642683 1088.174264644341 293.514276333876
1597 0.005 7.985 1 1006.813162876383 948.8537361140729 949.1467218270436 1096.620650075206 1097.274009315889 1097.584006851401 1025.789876026968 507.2915756403472 1088.17505706535 293.5142771720159
1598 0.005 7.99 1 1006.824221769293 948.8734864156829 949.1664970563097 1096.620521057036 1097.27396330154 1097.58398121442 1025.796775758304 507.3431392570128 1088.175267330749 293.5142778629212
1599 0.005 7.995 1 1006.83517493362 948.8931910749454 949.1862262479802 1096.620686008657 1097.274028318464 1097.584022345666 1025.803769153889 507.3946255326673 1088.176056052822 293.5142787181235
1600 0.005 8 1 1006.846191141032 948.9128502251168 949.2059090956712 1096.620556742209 1097.273980628418 1097.583995019922 1025.810642373743 507.446045910925 1088.176264513954 293.5142794538397
1601 0.005 8.005000000000001 1 1006.857090438181 948.9324642783095 949.2255465914681 1096.620724504517 1097.274047224876 1097.584037483365 1025.81760899615 507.4973889770579 1088.177054793857 293.5142804070427
1602 0.005 8.01 1 1006.868056678135 948.9520333480242 949.2451383825048 1096.620593524893 1097.273999739524 1097.584010509495 1025.824430589234 507.5486567771958 1088.177261675604 293.5142812315221
1603 0.005 8.015000000000001 1 1006.878902366652 948.971557821723 949.2646854147081 1096.620757072676 1097.274064713275 1097.584051612972 1025.831361425834 507.5998491401328 1088.178046316479 293.5142821781635
1604 0.005 8.02 1 1006.890101694505 948.9911279268044 949.2842416425605 1096.620630325121 1097.274017767234 1097.584026017345 1025.838701248177 507.6507970994816 1088.178262932444 293.5142829345682
1605 0.005 8.025 1 1006.901044020837 949.0106613876956 949.3037700983858 1096.620776361569 1097.274081873076 1097.584066895031 1025.845851204841 507.7017074856058 1088.179030928779 293.5142837962249
1606 0.005 8.029999999999999 1 1006.912066248146 949.0301584150384 949.3232657697836 1096.620663105646 1097.274039127247 1097.584042422276 1025.852844575698 507.7525612547347 1088.179252277187 293.5142844283372
1607 0.005 8.035 1 1006.922898117156 949.0496166062065 949.3427260704766 1096.620817385087 1097.274100360605 1097.584081324965 1025.859848909046 507.8033502711424 1088.180027661882 293.5142852053476
1608 0.005 8.040000000000001 1 1006.933852166564 949.0690373570658 949.3621506930226 1096.620695239631 1097.274054427337 1097.584055271146 1025.866764896963 507.8540726022349 1088.180237517064 293.5142858769754
1609 0.005 8.045 1 1006.944620284024 949.0884185761131 949.3815380946421 1096.620848767791 1097.27411646975 1097.584094653844 1025.87372229554 507.9047235591999 1088.181006667287 293.5142867709152
1610 0.005 8.050000000000001 1 1006.955525117437 949.1077619880276 949.4008885857352 1096.620729817418 1097.274072175457 1097.584069395161 1025.880603007265 507.955308996695 1088.181215992887 293.5142875932849
1611 0.005 8.055 1 1006.966239966183 949.127065710585 949.4202010432584 1096.620889412175 1097.27413634092 1097.58411025698 1025.88753052107 508.0058207530225 1088.181990122338 293.5142886991712
1612 0.005 8.06 1 1006.977070199352 949.1463313285268 949.439475855012 1096.620766748732 1097.274091016949 1097.584084719739 1025.894377140594 508.0562604462147 1088.18219741873 293.5142897142102
1613 0.005 8.065 1 1006.987747808726 949.1655568963157 949.4587119280748 1096.62092151508 1097.274153859553 1097.584124904932 1025.901269300741 508.1066273766973 1088.182966830402 293.5142908856915
1614 0.005 8.07 1 1006.99854271115 949.1847442056426 949.4779098868173 1096.620799549743 1097.27410813917 1097.584098786199 1025.908085516987 508.1569231835156 1088.183170990134 293.5142918898496
1615 0.005 8.074999999999999 1 1007.00917591392 949.2038913186586 949.4970687310824 1096.620956536666 1097.274171293859 1097.584138965743 1025.914948336541 508.2071459746366 1088.183939694517 293.5142930177165
1616 0.005 8.08 1 1007.019925921937 949.2230001044204 949.5161891847791 1096.620837591746 1097.274127083923 1097.584113889376 1025.921736315855 508.2572969743299 1088.184145446908 293.5142939004669
1617 0.005 8.085000000000001 1 1007.03051130934 949.2420686437723 949.5352703048775 1096.620993263715 1097.274190097878 1097.584154174198 1025.928570119162 508.3073745920337 1088.184914321887 293.5142948888529
1618 0.005 8.09 1 1007.041227644545 949.2610987946582 949.5543128508275 1096.620867834895 1097.274142831094 1097.584126927914 1025.93532662859 508.3573823321481 1088.185109634571 293.5142957543723
1619 0.005 8.095000000000001 1 1007.051771063497 949.2800885608782 949.5733158498642 1096.621025300763 1097.274206389524 1097.584167552739 1025.942127314032 508.4073172917458 1088.18587507994 293.5142967794486
1620 0.005 8.1 1 1007.062449863888 949.2990399709697 949.5922801856453 1096.620902689237 1097.274160568493 1097.584141330334 1025.948854508466 508.4571837799883 1088.186072146568 293.5142977011802
1621 0.005 8.105 1 1007.072710894061 949.3178635140225 949.6111521292585 1096.621054101451 1097.2742269174 1097.584182874978 1025.955150214171 508.507144285271 1088.186840012028 293.514298852492
1622 0.005 8.109999999999999 1 1007.083155799218 949.3366397393585 949.6299680362446 1096.620936077119 1097.274176789754 1097.584153675681 1025.961565508394 508.5569970765009 1088.187025706473 293.5142998582909
1623 0.005 8.115 1 1007.093496943624 949.3553702477203 949.6487342933343 1096.621103242586 1097.274241388337 1097.584195044913 1025.968162680315 508.6067613652174 1088.187794379308 293.5143009497108
1624 0.005 8.120000000000001 1 1007.103955107264 949.3740559334603 949.6674523698089 1096.62096796053 1097.274193089155 1097.58416765637 1025.97467012622 508.6564458332469 1088.187971218645 293.5143018113763
1625 0.005 8.125 1 1007.114281574453 949.3926972691767 949.6861240379333 1096.621135432055 1097.274259377431 1097.584209328303 1025.98128557134 508.7060528777394 1088.188740491177 293.5143027343628
1626 0.005 8.130000000000001 1 1007.124707770671 949.4112948982926 949.7047497678526 1096.621004040783 1097.274211168234 1097.584181936842 1025.987785551012 508.7555851684882 1088.1889201234 293.514303332444
1627 0.005 8.135 1 1007.1349978187 949.4298490945583 949.7233308077122 1096.621168798045 1097.27427614897 1097.584223196018 1025.994382386571 508.8050436786216 1088.189687570171 293.5143040007751
1628 0.005 8.140000000000001 1 1007.145391575562 949.4483602944709 949.7418672575526 1096.621033699779 1097.274226998651 1097.584195136159 1026.000859120272 508.8544304749607 1088.189861696493 293.5143044871818
1629 0.005 8.145 1 1007.155643255078 949.466828756995 949.7603601800738 1096.621199565581 1097.274292511759 1097.584236515018 1026.007431667463 508.903745866297 1088.190622228004 293.514305113746
1630 0.005 8.15 1 1007.165995717408 949.4852548941425 949.7788095455398 1096.621067448284 1097.274244061929 1097.584208627886 1026.013885903094 508.9529894268049 1088.19079550369 293.5143056156684
1631 0.005 8.154999999999999 1 1007.176435114692 949.5037241075901 949.797267545036 1096.62122958468 1097.274308013992 1097.584249720376 1026.020903286226 509.0019966565175 1088.19156205779 293.5143063340369
1632 0.005 8.16 1 1007.18692256244 949.5221605424476 949.8156998909928 1096.621096912254 1097.27426217337 1097.584223689951 1026.027609863667 509.0509702519685 1088.191742299076 293.5143069218689
1633 0.005 8.165000000000001 1 1007.197181686221 949.5405606821544 949.834100182956 1096.62125284357 1097.274326537218 1097.584264762786 1026.034277965598 509.0998868903853 1088.192490781099 293.5143076250971
1634 0.005 8.17 1 1007.207565338422 949.5589258554691 949.8524676200801 1096.62113379801 1097.274280674389 1097.584238344482 1026.040838372877 509.1487413119046 1088.192677048723 293.5143081547582
1635 0.005 8.175000000000001 1 1007.217744027064 949.5772538902988 949.870800408123 1096.621289197357 1097.274343147535 1097.584278393217 1026.047435766425 509.1975319199222 1088.193423774982 293.5143087944065
1636 0.005 8.18 1 1007.22806151476 949.5955465736913 949.8890988369869 1096.621171189276 1097.274299097045 1097.584253350592 1026.053954217639 509.2462561121232 1088.193612428506 293.5143092126348
1637 0.005 8.185 1 1007.238186254176 949.6138017939219 949.9073615569471 1096.621324311862 1097.274361261167 1097.584292938478 1026.060517837049 509.2949124852528 1088.194356991288 293.5143097792295
1638 0.005 8.19 1 1007.248464080124 949.6320213616175 949.9255890917069 1096.621202562285 1097.274315254152 1097.584266531821 1026.067004741594 509.3435014976241 1088.194543270341 293.5143102689132
1639 0.005 8.195 1 1007.258550283205 949.6502032757056 949.9437803065917 1096.621352467092 1097.274376245671 1097.584305406852 1026.073536608717 509.3920212858199 1088.19527580512 293.5143109733807
1640 0.005 8.199999999999999 1 1007.268791352071 949.6683492451194 949.9619357820726 1096.621237095651 1097.274332447445 1097.584280229376 1026.079995407256 509.4404781972728 1088.195469888952 293.5143116486768
1641 0.005 8.205 1 1007.278835173135 949.6864576637261 949.9800546767175 1096.621385086813 1097.274392305676 1097.584318258966 1026.086499036483 509.4888633494398 1088.196192782737 293.5143126046734
1642 0.005 8.210000000000001 1 1007.289027454691 949.7045302241149 949.998137668984 1096.621273738474 1097.274350405456 1097.584294371383 1026.092933047021 509.5371787762884 1088.196396362777 293.5143135072552
1643 0.005 8.215 1 1007.299029901709 949.7225648285499 950.0161836685074 1096.6214116681 1097.274407252987 1097.584331029469 1026.099405403312 509.5854249372905 1088.197101529822 293.5143145533667
1644 0.005 8.220000000000001 1 1007.309182662007 949.7405634230096 950.0341934945449 1096.621308304534 1097.274368186856 1097.584308726247 1026.105811070178 509.633602395503 1088.197319290467 293.5143154793386
1645 0.005 8.225 1 1007.319144694025 949.7585242716347 950.0521663043038 1096.621439906575 1097.274421796031 1097.584342926559 1026.112253583489 509.6817098896739 1088.198005923456 293.5143165088501
1646 0.005 8.23 1 1007.329248436017 949.7764489773421 950.0701027951462 1096.621348111837 1097.274386859 1097.584323462127 1026.118634507379 509.7297500100928 1088.19824394552 293.5143173621116
1647 0.005 8.234999999999999 1 1007.339169604882 949.7943359661925 950.0880021938025 1096.621467790051 1097.274436202961 1097.58435497634 1026.125046907602 509.7777199789125 1088.198908227781 293.5143183056058
1648 0.005 8.24 1 1007.349234779353 949.812186854376 950.1058652443378 1096.621382782082 1097.274404374881 1097.584337210491 1026.131403154958 509.8256222747165 1088.199162061882 293.5143191761081
1649 0.005 8.245000000000001 1 1007.359125151589 949.8300001154728 950.1236912097888 1096.621493102032 1097.27445047417 1097.584367007052 1026.137785049941 509.873455204154 1088.199800117477 293.5143201849833
1650 0.005 8.25 1 1007.369143692147 949.8477771983506 950.1414807595976 1096.621420721723 1097.274423009971 1097.584351843931 1026.144115829186 509.9212208927722 1088.200077153842 293.5143211461397
1651 0.005 8.255000000000001 1 1007.378998130342 949.8655168074768 950.159233288637 1096.62152386822 1097.274465890577 1097.584379823953 1026.150469015249 509.968917453736 1088.200698395923 293.5143222594375
1652 0.005 8.26 1 1007.388963155852 949.8832202017878 950.1769493846068 1096.621459672544 1097.274442328561 1097.584367255322 1026.156774413462 510.0165447317145 1088.200992479667 293.5143232979555
1653 0.005 8.265000000000001 1 1007.398780721279 949.9008863100173 950.1946285555509 1096.621549634663 1097.274479870238 1097.584391585727 1026.163098384772 510.0641044194922 1088.201592036227 293.5143243834685
1654 0.005 8.27 1 1007.408697337415 949.918516245005 950.2122713359247 1096.621491866435 1097.274458333533 1097.584379858028 1026.169377481754 510.1115973999223 1088.201893182993 293.5143253492982
1655 0.005 8.275 1 1007.418477538941 949.9361090000385 950.2298772667154 1096.621580275148 1097.274495632947 1097.584404634291 1026.175674187348 510.1590218835842 1088.202481722767 293.514326344659
1656 0.005 8.279999999999999 1 1007.428346671151 949.9536656003731 950.2474468396766 1096.62152915613 1097.274477232501 1097.584395039396 1026.181928990533 510.2063839503902 1088.202796899697 293.5143272215308
1657 0.005 8.285 1 1007.43809412695 949.9711851355584 950.2649796426283 1096.621607916097 1097.274510885313 1097.584417349957 1026.188197761941 510.2536761598472 1088.203368655266 293.514328097446
1658 0.005 8.290000000000001 1 1007.447921044879 949.988668649699 950.2824761959587 1096.621561900683 1097.274493683303 1097.584408189671 1026.194427103015 510.3008991671652 1088.203691442426 293.5143288563368
1659 0.005 8.295 1 1007.45763149772 950.0061152799175 950.2999361203034 1096.62163858859 1097.274526300755 1097.584430013185 1026.200667909189 510.3480542134106 1088.204253357458 293.5143296300487
1660 0.005 8.300000000000001 1 1007.467412829241 950.0235259030813 950.3173598471807 1096.621598265843 1097.274511600767 1097.584422509671 1026.20687244753 510.3951424154558 1088.204588127103 293.5143303145335
1661 0.005 8.305 1 1007.477088883957 950.0408997819532 950.3347470606678 1096.621664757632 1097.274540325034 1097.584441753749 1026.213085973982 510.4421631367664 1088.205134192151 293.5143310037334
1662 0.005 8.31 1 1007.486827062895 950.0582377343947 950.3520981590766 1096.6216296932 1097.274527946879 1097.584435693577 1026.219264795448 510.4891174726638 1088.205474764793 293.5143316084955
1663 0.005 8.315 1 1007.496464532707 950.0755390871925 950.3694128669265 1096.621696054599 1097.274556099188 1097.584454489219 1026.225452605074 510.5360005115277 1088.206008723508 293.5143322538575
1664 0.005 8.32 1 1007.506158045309 950.092804606966 950.3866915639886 1096.621666233043 1097.274545792492 1097.584449792155 1026.231607671496 510.5828187764821 1088.206359861386 293.5143328315376
1665 0.005 8.324999999999999 1 1007.515759379087 950.1100336921634 950.4039339994515 1096.621721935967 1097.274569306528 1097.584465344912 1026.237768464072 510.6295711131839 1088.206881285231 293.5143334280393
1666 0.005 8.33 1 1007.525409692464 950.1272270400726 950.4211405371944 1096.621695468504 1097.274560608644 1097.58446179443 1026.243897665969 510.6762598977816 1088.20723612839 293.5143339739068
1667 0.005 8.335000000000001 1 1007.53497189213 950.1443841175491 950.4383109494914 1096.62175252272 1097.274585186601 1097.584478516871 1026.25003174327 510.7228809994938 1088.207752047995 293.514334568091
1668 0.005 8.34 1 1007.544576443643 950.1615055647076 950.4554455821681 1096.621730283218 1097.274577933169 1097.584475493083 1026.256136552063 510.7694360647462 1088.20811572269 293.5143351299601
1669 0.005 8.345000000000001 1 1007.554104385114 950.1785909180413 950.4725442456792 1096.621780398288 1097.274599868462 1097.584490535059 1026.262244834421 510.8159263157606 1088.208620076033 293.514335736557
1670 0.005 8.35 1 1007.563667221151 950.1956406082253 950.4896071599281 1096.621761471555 1097.274593359267 1097.584487830613 1026.268324840053 510.8623484534025 1088.208985834765 293.5143363222525
1671 0.005 8.355 1 1007.573156571016 950.2126545203055 950.5066343273637 1096.621811671257 1097.274615685749 1097.584503521368 1026.274408373166 510.9087041385424 1088.209483878954 293.5143369716692
1672 0.005 8.359999999999999 1 1007.582676028851 950.2296330275489 950.5236259741184 1096.62179665112 1097.274611063988 1097.584501979281 1026.280465182228 510.9549939914822 1088.209859686003 293.5143376246549
1673 0.005 8.365 1 1007.592130772839 950.2465758097087 950.5405819732548 1096.621838152665 1097.274629912436 1097.584515433265 1026.286522231746 511.0012177259612 1088.210345099096 293.5143383149633
1674 0.005 8.370000000000001 1 1007.601609942611 950.2634832805367 950.557502553388 1096.621826670213 1097.274626553474 1097.584514489579 1026.29255427436 511.0473759008873 1088.210722389031 293.5143390166874
1675 0.005 8.375 1 1007.61102599653 950.2803551569166 950.5743876207031 1096.621869694777 1097.274645714327 1097.584528009451 1026.298585368604 511.0934681091111 1088.211203168828 293.5143397729148
1676 0.005 8.380000000000001 1 1007.620462108218 950.2971918477037 950.5912374027585 1096.621861728006 1097.274644257076 1097.584528896079 1026.304593514958 511.1394944805621 1088.211588086981 293.5143405404886
1677 0.005 8.385 1 1007.629841595653 950.3139930172073 950.6080517590954 1096.621895323974 1097.274658915981 1097.584538873824 1026.310597880695 511.1854560575088 1088.212055059419 293.5143413427987
1678 0.005 8.390000000000001 1 1007.639234738016 950.3307595646831 950.6248312151373 1096.621893071275 1097.274659911405 1097.584541237768 1026.316584332636 511.2313531685084 1088.212444673936 293.5143421279892
1679 0.005 8.395 1 1007.648577418803 950.34749088247 950.6415755288107 1096.621926405647 1097.274675270233 1097.584552363996 1026.322565643585 511.2771847846723 1088.212907564036 293.514342936276
1680 0.005 8.4 1 1007.657931164648 950.3641869223453 950.6582846415747 1096.621922825572 1097.274675021426 1097.584553495012 1026.328524152888 511.3229446497535 1088.213297939312 293.5143437477042
1681 0.005 8.404999999999999 1 1007.667239228156 950.380847847617 950.6749586550684 1096.621954604916 1097.274689663188 1097.584564101462 1026.3344788015 511.3686423494503 1088.213753952043 293.5143445978421
1682 0.005 8.41 1 1007.676550335655 950.3974743447327 950.6915980038176 1096.621955872687 1097.274690848051 1097.584566036737 1026.340416804612 511.4142783770147 1088.214149960382 293.5143454393834
1683 0.005 8.415000000000001 1 1007.685819318021 950.4140659354907 950.708202507677 1096.621983495372 1097.274704058097 1097.584575669906 1026.346347623426 511.4598493094751 1088.214599609647 293.514346300135
1684 0.005 8.42 1 1007.695090637749 950.4306228547815 950.7247722870003 1096.621984180054 1097.274705930646 1097.584578317907 1026.352259766552 511.5053565466342 1088.214994654786 293.5143471499737
1685 0.005 8.425000000000001 1 1007.704320541234 950.4471449025917 950.7413072693424 1096.622013388975 1097.274719591906 1097.584588432938 1026.358164837747 511.5507948638534 1088.215439957565 293.5143480113675
1686 0.005 8.43 1 1007.713551777315 950.463632449216 950.7578076688637 1096.622016516392 1097.27472199179 1097.584591191825 1026.364053441154 511.5961700281561 1088.21583951254 293.5143488551008
1687 0.005 8.435 1 1007.722747342157 950.4800853339735 950.7742734418073 1096.622040469188 1097.274733968657 1097.584600386191 1026.369933755503 511.6414816759286 1088.216277115496 293.5143496941813
1688 0.005 8.44 1 1007.731936949385 950.4965039197568 950.7907048158839 1096.622048156388 1097.274738510009 1097.584604581506 1026.37579924868 511.6867307682103 1088.216678464457 293.5143505036401
1689 0.005 8.445 1 1007.741094664945 950.512888030842 950.8071017387454 1096.622071501223 1097.274749790101 1097.584613150221 1026.381656268009 511.7319152711063 1088.21711326903 293.5143513006827
1690 0.005 8.449999999999999 1 1007.750248219137 950.5292379105366 950.8234643655932 1096.62207677497 1097.274752944708 1097.584616224173 1026.387497534932 511.7770358994823 1088.217514036378 293.5143520815761
1691 0.005 8.455 1 1007.759368161126 950.5455535750826 950.8397927541149 1096.62210047873 1097.274764238276 1097.584624686879 1026.393330587672 511.8220923808631 1088.217944408791 293.5143528482318
1692 0.005 8.460000000000001 1 1007.768481368125 950.5618351513358 950.856087002146 1096.622107601704 1097.27476836227 1097.584628539415 1026.399148587437 511.8670849828438 1088.218346096587 293.5143536075611
1693 0.005 8.465 1 1007.77756748034 950.5780826434267 950.87234715195 1096.622127961249 1097.274778683575 1097.584636737635 1026.404957558527 511.9120131837872 1088.218771644395 293.5143543550341
1694 0.005 8.470000000000001 1 1007.786640483179 950.5942961749597 950.8885732987458 1096.622139075018 1097.274784325248 1097.584641470237 1026.4107517348 511.9568790740029 1088.219175914993 293.5143550805896
1695 0.005 8.475 1 1007.795687954527 950.6104757652655 950.9047654934977 1096.622158128868 1097.274793802971 1097.584648959921 1026.416536737425 512.0016807487245 1088.219599031127 293.514355799171
1696 0.005 8.48 1 1007.804724647128 950.6266215446494 950.9209238303488 1096.622165892583 1097.274797811984 1097.584652431877 1026.422307702412 512.0464189681654 1088.220000066751 293.5143565012227
1697 0.005 8.484999999999999 1 1007.813733885495 950.6427335471338 950.937048370934 1096.622186091299 1097.274807755547 1097.58466019957 1026.42806869184 512.0910936396729 1088.220419911346 293.5143571955905
1698 0.005 8.49 1 1007.822731471428 950.6588118548237 950.953139186379 1096.62219767335 1097.274814769051 1097.584666294719 1026.433816489017 512.1357044013552 1088.2208241173 293.5143578805905
1699 0.005 8.495000000000001 1 1007.831711996514 950.6748565454197 950.9691963658051 1096.622216664352 1097.274823491166 1097.584673076389 1026.43955559039 512.1802526016758 1088.221240741042 293.5143585719637
1700 0.005 8.5 1 1007.840672782844 950.6908677289501 950.985219989587 1096.622229195709 1097.274829736167 1097.584678132505 1026.445280886562 512.2247376580179 1088.221644332016 293.5143592496119
1701 0.005 8.505000000000001 1 1007.849610351534 950.7068454438735 951.0012101178169 1096.622244432202 1097.274836940318 1097.584683635363 1026.450995473263 512.2691597464448 1088.222054893145 293.5143599289938
1702 0.005 8.51 1 1007.858533795879 950.722789790979 951.0171668365757 1096.622254615293 1097.27484243303 1097.584688484932 1026.45669706994 512.3135212077184 1088.222454431155 293.5143606044115
1703 0.005 8.515000000000001 1 1007.867432524491 950.7387008375774 951.0330902229894 1096.62227291847 1097.27485177004 1097.584696030054 1026.462387884338 512.3578174337243 1088.222865129033 293.5143612831588
1704 0.005 8.52 1 1007.876317752703 950.75457868194 951.0489803601959 1096.622285047114 1097.27485799195 1097.584701026856 1026.468066255447 512.4020513891556 1088.223268513757 293.5143619589859
1705 0.005 8.525 1 1007.885182490167 950.7704234829854 951.0648373846969 1096.62229979995 1097.27486581268 1097.584707327857 1026.473734628127 512.4462230342906 1088.223673654501 293.5143626441324
1706 0.005 8.529999999999999 1 1007.894029428245 950.7862351722263 951.0806612936379 1096.622315681228 1097.274873778931 1097.58471376735 1026.47939037552 512.4903314247791 1088.224077365786 293.5143633327597
1707 0.005 8.535 1 1007.902856186526 950.8020138530982 951.0964521654876 1096.622329845577 1097.274880690266 1097.584719243708 1026.485035341145 512.53437563223 1088.224481177868 293.5143640272479
1708 0.005 8.540000000000001 1 1007.911668223353 950.8177596320442 951.1122100918294 1096.622341949902 1097.274887006583 1097.584724669725 1026.490668070549 512.5783585768595 1088.224880550269 293.5143647263864
1709 0.005 8.545 1 1007.920457235158 950.8334725759587 951.1279351524497 1096.62235820171 1097.274894890122 1097.584730956663 1026.496289375593 512.622279466539 1088.225283826408 293.5143654245837
1710 0.005 8.550000000000001 1 1007.929232114947 950.8491527485201 951.1436274079555 1096.622372371116 1097.274902520491 1097.584737299298 1026.501899156497 512.6661384367976 1088.225685325077 293.5143661349027
1711 0.005 8.555 1 1007.937986967127 950.8648002294561 951.1592869163829 1096.622384745232 1097.274908682851 1097.584742245143 1026.507500234207 512.7099352848136 1088.226083212227 293.5143668537593
1712 0.005 8.56 1 1007.946722265997 950.8804151943734 951.1749138411152 1096.622399468479 1097.27491603262 1097.584748087988 1026.513089673193 512.7536709481485 1088.226480015934 293.5143675674537
1713 0.005 8.565 1 1007.955439769132 950.8959975091518 951.1905081401082 1096.62241365286 1097.274923859263 1097.584754707185 1026.518666313721 512.7973441974228 1088.226878211963 293.5143682928583
1714 0.005 8.57 1 1007.964141211754 950.9115473354897 951.2060699198406 1096.62242702666 1097.274931155838 1097.584760561196 1026.524230645416 512.840954540561 1088.227273532648 293.5143690277578
1715 0.005 8.575000000000001 1 1007.972821460594 950.9270647753132 951.2215992738398 1096.622442886649 1097.27493834854 1097.584766142448 1026.529784339794 512.8845037024554 1088.227671639032 293.5143697589666
1716 0.005 8.58 1 1007.981485883455 950.9425499160886 951.2370962882125 1096.622455446078 1097.274944909633 1097.584771675572 1026.535326700712 512.9279916543834 1088.228066253948 293.5143704921846
1717 0.005 8.585000000000001 1 1007.990134387215 950.9580030817377 951.2525611912567 1096.622467955026 1097.274951646884 1097.584777303045 1026.540859240666 512.9714183978676 1088.22845957686 293.5143712232696
1718 0.005 8.59 1 1007.998762868454 950.9734241474056 951.2679939698759 1096.622484017007 1097.274959626698 1097.58478350997 1026.546380469429 513.0147842458507 1088.228853833274 293.5143719564489
1719 0.005 8.595000000000001 1 1008.007374511143 950.9888131628863 951.2833946742365 1096.622497563121 1097.274966424468 1097.584789077632 1026.551890359135 513.0580918597666 1088.229247513712 293.5143726863666
1720 0.005 8.6 1 1008.015969541074 951.0041701627857 951.2987633467583 1096.622510206237 1097.274973091331 1097.584794580782 1026.557388496189 513.1013366811708 1088.22963826391 293.5143734113865
1721 0.005 8.605 1 1008.024543430138 951.0194951734776 951.3141000299086 1096.622525793636 1097.274980878237 1097.584800785316 1026.562875199967 513.1445196577531 1088.23003060649 293.5143741318539
1722 0.005 8.609999999999999 1 1008.033101517121 951.0347883689069 951.3294048460835 1096.622539301555 1097.274987968687 1097.584806678736 1026.568351299232 513.1876415523091 1088.230422355447 293.5143748509379
1723 0.005 8.615 1 1008.041642720094 951.0500497334782 951.3446778219295 1096.622551837287 1097.27499412549 1097.584811539761 1026.573815880748 513.2306996275317 1088.23081017917 293.5143755734842
1724 0.005 8.620000000000001 1 1008.050165166978 951.0652797313267 951.3599192701497 1096.622567733019 1097.275002266533 1097.584818158752 1026.579271349324 513.2736993361916 1088.231200773867 293.514376291501
1725 0.005 8.625 1 1008.058670636927 951.080478227165 951.3751291728912 1096.622580530027 1097.275008500073 1097.584823134948 1026.584718598082 513.3166403680685 1088.231588808648 293.5143770025957
1726 0.005 8.630000000000001 1 1008.067159787457 951.0956451654928 951.3903075224714 1096.622593036139 1097.275015361442 1097.584828960294 1026.590151946584 513.3595211357225 1088.231975374104 293.514377701833
1727 0.005 8.635 1 1008.075628869712 951.1107806893348 951.4054544122226 1096.622608495341 1097.275022653239 1097.584834640055 1026.595574028946 513.4023426438072 1088.232363095771 293.5143783972741
1728 0.005 8.640000000000001 1 1008.084082478596 951.1258848519186 951.4205699208973 1096.622622699431 1097.275030440068 1097.584841105194 1026.600985643996 513.4451023585451 1088.232749351912 293.5143790915781
1729 0.005 8.645 1 1008.092518882232 951.1409577250143 951.4356541020468 1096.622634297736 1097.275036241251 1097.58484588227 1026.606385136272 513.4878013825141 1088.233132876691 293.5143797910991
1730 0.005 8.65 1 1008.10093611452 951.1559993852788 951.4507070407603 1096.622650436811 1097.275044339475 1097.584852347785 1026.611774773648 513.5304396347374 1088.233519227348 293.5143804822408
1731 0.005 8.654999999999999 1 1008.109336081079 951.1710097865392 951.4657287299069 1096.622661623415 1097.275049731153 1097.58485672001 1026.617151341134 513.5730161664954 1088.23390275913 293.514381171985
1732 0.005 8.66 1 1008.117723878854 951.185988975828 951.4807192168951 1096.622675247185 1097.275057341107 1097.584863094834 1026.622515691879 513.6155331294692 1088.234284421342 293.5143818628731
1733 0.005 8.665000000000001 1 1008.126089560678 951.2009371615513 951.4956786437109 1096.622690984041 1097.275064807741 1097.584868914384 1026.627871128116 513.6579901888053 1088.234667234327 293.5143825481362
1734 0.005 8.67 1 1008.134438824572 951.2158544017433 951.5106070798478 1096.622703835302 1097.275071691596 1097.584874516151 1026.633216706904 513.7003875401331 1088.235048526832 293.5143832334888
1735 0.005 8.675000000000001 1 1008.142771362214 951.2307408217168 951.5255046417603 1096.622715531542 1097.275077647027 1097.584879298804 1026.638550802734 513.742725477018 1088.235426485762 293.5143839212781
1736 0.005 8.68 1 1008.151084515853 951.2455964636621 951.5403713801568 1096.622731475427 1097.27508549647 1097.584885548503 1026.643875152731 513.7850037200852 1088.235807444384 293.5143846082077
1737 0.005 8.685 1 1008.159382074993 951.2604213834984 951.5552073662486 1096.622743508013 1097.275091097294 1097.584890120586 1026.64918870887 513.8272223758455 1088.236186366991 293.5143852935184
1738 0.005 8.69 1 1008.167663315945 951.2752156551195 951.5700126679282 1096.622756117074 1097.275098285981 1097.584896231499 1026.654491400482 513.8693815971557 1088.236563167151 293.5143859845318
1739 0.005 8.695 1 1008.175925447558 951.289979371499 951.5847873733654 1096.622770774414 1097.275105061939 1097.58490138674 1026.659783939618 513.9114814467383 1088.236941745214 293.5143866735272
1740 0.005 8.700000000000001 1 1008.184168444643 951.3047127443649 951.5995316509243 1096.62278353186 1097.275111694704 1097.584906892854 1026.665066357955 513.9535224879655 1088.237320575253 293.5143873630309
1741 0.005 8.705 1 1008.192396285257 951.3194156967877 951.6142454869665 1096.622795171694 1097.275117772559 1097.584911758469 1026.670337939695 513.9955043133539 1088.237692415011 293.5143880588873
1742 0.005 8.710000000000001 1 1008.200607124604 951.334088320617 951.6289289575196 1096.622811559411 1097.275126072383 1097.584918522903 1026.675599572946 514.037426734057 1088.238070056876 293.5143887505452
1743 0.005 8.715 1 1008.208802428508 951.3487305235509 951.6435820355 1096.622823876751 1097.275132598607 1097.584923975995 1026.680849353286 514.0792880358047 1088.238444167664 293.5143894367147
1744 0.005 8.720000000000001 1 1008.216981696968 951.3633425350406 951.6582048639636 1096.622835869883 1097.275138882877 1097.584929084335 1026.686088690851 514.121091265558 1088.238815464913 293.5143901196238
1745 0.005 8.725 1 1008.225141692905 951.3779243822158 951.6727975004587 1096.622850428025 1097.275146017335 1097.584934609848 1026.691317522725 514.1628363263285 1088.239187815042 293.5143907983733
1746 0.005 8.73 1 1008.233288015497 951.3924761619503 951.6873600300153 1096.622863600851 1097.275152263346 1097.584939689249 1026.696536600825 514.2045228661478 1088.239561786295 293.5143914768385
1747 0.005 8.734999999999999 1 1008.24141721135 951.4069979373022 951.7018925186571 1096.622874132671 1097.275157572015 1097.584944028441 1026.701744558093 514.246151120714 1088.239930663273 293.514392151904
1748 0.005 8.74 1 1008.249528045083 951.421489764031 951.7163950305417 1096.622889813191 1097.275165922361 1097.584950940571 1026.706942562772 514.2877209052027 1088.240303417089 293.5143928211585
1749 0.005 8.745000000000001 1 1008.257623357841 951.4359517355275 951.7308676452687 1096.622902192497 1097.275172261505 1097.584956109603 1026.712130178546 514.3292321683255 1088.240673321878 293.5143934855273
1750 0.005 8.75 1 1008.265704270858 951.4503840225135 951.7453105016243 1096.622915750628 1097.275179587559 1097.584962208091 1026.717307946257 514.3706848592138 1088.24104260996 293.5143941463791
1751 0.005 8.755000000000001 1 1008.273765232058 951.4647865995114 951.7597236213402 1096.622929683437 1097.275186131485 1097.584967278223 1026.722474862484 514.4120790804227 1088.241410831163 293.5143948081808
1752 0.005 8.76 1 1008.281811956141 951.479159555159 951.7741070833018 1096.622941896489 1097.275192351313 1097.584972455992 1026.727641117543 514.4534152141204 1088.241779249109 293.5143954682472
1753 0.005 8.765000000000001 1 1008.289842861866 951.4935030097641 951.7884609871004 1096.622953814915 1097.275198677486 1097.584977448657 1026.732790576569 514.4946956055419 1088.242144753582 293.5143961295839
1754 0.005 8.77 1 1008.297855440552 951.5078169906137 951.8027853836277 1096.62296831423 1097.27520541799 1097.584982716056 1026.737927504397 514.5359168954884 1088.242511743381 293.5143967870346
1755 0.005 8.775 1 1008.305852334494 951.5221016012339 951.8170803588662 1096.622979801771 1097.275211266849 1097.584987442714 1026.743053599357 514.5770807318864 1088.242875220627 293.5143974348095
1756 0.005 8.779999999999999 1 1008.313833782761 951.536356870881 951.8313459653627 1096.622991970081 1097.275217939283 1097.584993210595 1026.748169359725 514.6181860766707 1088.243238437188 293.5143980876221
1757 0.005 8.785 1 1008.321796990385 951.550582876143 951.845582273334 1096.623006660959 1097.275225481223 1097.584999134402 1026.753275179345 514.6592367115886 1088.243602895682 293.5143987418242
1758 0.005 8.790000000000001 1 1008.329746331899 951.5647798909594 951.8597894795005 1096.623019270213 1097.275231957066 1097.585004601385 1026.758372468686 514.7002283741666 1088.243967344991 293.5143993883746
1759 0.005 8.795 1 1008.337677043413 951.5789477969684 951.8739675619302 1096.623033030027 1097.275238821854 1097.585009889322 1026.763458562619 514.741157972908 1088.244331180461 293.5144000361764
1760 0.005 8.800000000000001 1 1008.345593986773 951.593086666572 951.8881165838029 1096.623045912346 1097.275245472649 1097.585015387029 1026.76853457203 514.7820313629372 1088.244693741902 293.5144006907486
1761 0.005 8.805 1 1008.353495061825 951.6071965947114 951.9022366225911 1096.623056433487 1097.275250285076 1097.585019214579 1026.773599943343 514.8228480202632 1088.24505258811 293.5144013541695
1762 0.005 8.81 1 1008.361377005336 951.6212777015576 951.9163277814868 1096.623071214377 1097.275258313144 1097.585025901178 1026.7786558825 514.863607610336 1088.24541410732 293.5144020208938
1763 0.005 8.815 1 1008.369244454854 951.6353299832555 951.9303900935232 1096.623082728515 1097.275264066084 1097.585030511804 1026.783702137585 514.9043103735125 1088.245773104093 293.5144027006431
1764 0.005 8.82 1 1008.377094739915 951.6493535120105 951.9444236284405 1096.62309717309 1097.275272013576 1097.585037081512 1026.788738297724 514.9449560602557 1088.246133135748 293.5144033794133
1765 0.005 8.825000000000001 1 1008.384930430553 951.6633483324999 951.9584284270312 1096.623107953644 1097.275276702884 1097.585040756775 1026.793763910731 514.9855448872253 1088.246490220522 293.5144040616315
1766 0.005 8.83 1 1008.392750997329 951.677314407328 951.9724044968914 1096.623120324177 1097.275283523126 1097.585046408472 1026.798778730806 515.0260771905997 1088.246845833654 293.5144047512811
1767 0.005 8.835000000000001 1 1008.400554055752 951.691251916596 951.9863519556336 1096.623134854637 1097.27529047855 1097.585051889422 1026.803794189888 515.0665525467762 1088.247203727741 293.5144054443692
1768 0.005 8.84 1 1008.408343064339 951.7051609292128 952.0002708836372 1096.623147503137 1097.275297147084 1097.585057374439 1026.808795276509 515.1069712664274 1088.247561206604 293.5144061323233
1769 0.005 8.845000000000001 1 1008.41611392438 951.719041509539 952.0141613412502 1096.623160063699 1097.275303139383 1097.585061959389 1026.813783300559 515.1473332768403 1088.247917086691 293.5144068147487
1770 0.005 8.85 1 1008.423868969424 951.7328936237511 952.0280233379461 1096.623170792449 1097.275309009386 1097.585066958731 1026.818758821498 515.1876394311283 1088.248269804378 293.5144074897597
1771 0.005 8.855 1 1008.431610254687 951.7467174241571 952.0418569794693 1096.62318210267 1097.275314919234 1097.585071842364 1026.82372434319 515.2278889044607 1088.248620328352 293.5144081600583
1772 0.005 8.859999999999999 1 1008.439334745198 951.7605129972677 952.0556623505175 1096.623197529441 1097.275322388673 1097.585077875119 1026.82868070769 515.2680817642566 1088.248975966578 293.5144088246511
1773 0.005 8.865 1 1008.447043325688 951.7742803950824 952.069439510691 1096.623208153893 1097.275327463428 1097.585081884413 1026.833626789394 515.3082183685682 1088.249327198743 293.5144094875063
1774 0.005 8.870000000000001 1 1008.454735842932 951.7880197127141 952.083188547185 1096.623221972485 1097.27533483207 1097.585087992296 1026.838563634474 515.3482975297354 1088.249680113191 293.5144101432684
1775 0.005 8.875 1 1008.462413631968 951.8017309514541 952.0969094847317 1096.623233696667 1097.275340900032 1097.585092975834 1026.843489991006 515.3883206342258 1088.250031794834 293.5144107885917
1776 0.005 8.880000000000001 1 1008.470077288377 951.8154142155469 952.1106024148761 1096.623245752395 1097.275347291334 1097.585098239989 1026.848407006872 515.4282881433106 1088.250381385231 293.5144114203665
1777 0.005 8.885 1 1008.477723286173 951.8290696346704 952.1242674370925 1096.623259644438 1097.275353863468 1097.58510333902 1026.853314710586 515.4682001407746 1088.250732956043 293.5144120506831
1778 0.005 8.890000000000001 1 1008.485355498339 951.8426972281555 952.1379046063298 1096.62327161741 1097.275360032115 1097.585108400608 1026.858213010495 515.5080563849941 1088.251082278731 293.5144126836573
1779 0.005 8.895 1 1008.492969562566 951.8562970589534 952.1515139790635 1096.623283958445 1097.275366182576 1097.58511327582 1026.863101442741 515.5478564838122 1088.251429982981 293.5144133039909
1780 0.005 8.9 1 1008.500569974761 951.86986910206 952.1650955623212 1096.623295976549 1097.275372675597 1097.585118617556 1026.867980310545 515.587600891899 1088.251775705538 293.5144139220083
1781 0.005 8.904999999999999 1 1008.508155554681 951.8834134093391 952.1786494012492 1096.623306690709 1097.275377636282 1097.585122594718 1026.872848387598 515.6272892395906 1088.25212098332 293.5144145396513
1782 0.005 8.91 1 1008.515725423662 951.8969301859591 952.1921756475972 1096.623320981026 1097.275385196845 1097.585128747071 1026.877707048006 515.6669224634616 1088.252468619605 293.5144151522457
1783 0.005 8.915000000000001 1 1008.523280184082 951.9104194510898 952.205674349328 1096.623332670696 1097.275390938746 1097.585133388151 1026.882556633615 515.7065005253861 1088.252813932075 293.5144157664457
1784 0.005 8.92 1 1008.530818772407 951.9238812300747 952.2191455424162 1096.623346115305 1097.275397804323 1097.585138960527 1026.887396351849 515.7460231973539 1088.253162096726 293.514416377543
1785 0.005 8.925000000000001 1 1008.538342106828 951.9373156505455 952.2325893281393 1096.623356488273 1097.27540319779 1097.585143341265 1026.892226577775 515.785490844266 1088.253503930872 293.5144169923203
1786 0.005 8.93 1 1008.545849456152 951.9507227003478 952.2460057347481 1096.623370019936 1097.275410025978 1097.585148823028 1026.897047739978 515.8249028706122 1088.253846751301 293.5144176124389
1787 0.005 8.935 1 1008.553343824629 951.9641025079195 952.2593948499948 1096.623381433134 1097.275415642176 1097.585153483971 1026.90185934242 515.8642600244381 1088.25419042317 293.5144182343225
1788 0.005 8.94 1 1008.560823766073 951.9774550983273 952.272756719967 1096.623392742809 1097.275421777081 1097.585158558459 1026.906661033349 515.9035624843906 1088.254530745647 293.5144188652259
1789 0.005 8.945 1 1008.568285266345 951.9907805600129 952.2860914243481 1096.623406309516 1097.275428358075 1097.585163776406 1026.911452779579 515.942810492638 1088.254873404364 293.5144195010209
1790 0.005 8.950000000000001 1 1008.575732841694 952.004078831357 952.2993989581968 1096.62341807754 1097.275434525979 1097.585168766361 1026.916235122672 515.9820035345658 1088.255213964844 293.5144201453924
1791 0.005 8.955 1 1008.583164382131 952.0173500967373 952.3126794385716 1096.623431249667 1097.275441012867 1097.585173917474 1026.921008814025 516.0211417917996 1088.255553724638 293.5144207933257
1792 0.005 8.960000000000001 1 1008.590582504915 952.0305944365959 952.325932945008 1096.623442819305 1097.275447139762 1097.58517903298 1026.92577320373 516.0602256395005 1088.255893465644 293.5144214441008
1793 0.005 8.965 1 1008.597983921105 952.0438118640061 952.3391595152716 1096.623455003597 1097.275452924465 1097.585183689607 1026.930527557889 516.0992543624475 1088.256233054799 293.5144220916511
1794 0.005 8.970000000000001 1 1008.605372315959 952.0570024843695 952.3523592367851 1096.623466693639 1097.275459650846 1097.585189409173 1026.93527268924 516.1382289727419 1088.256571548068 293.5144227512821
1795 0.005 8.975 1 1008.612746761476 952.0701663528067 952.3655321722667 1096.623477760318 1097.275464986041 1097.585193579118 1026.940008662543 516.1771492634583 1088.256907600695 293.5144234037617
1796 0.005 8.98 1 1008.620104451292 952.0833036443444 952.3786784519508 1096.623491029256 1097.275471406015 1097.58519868251 1026.944744656111 516.2160152808815 1088.257244796122 293.5144240646094
1797 0.005 8.984999999999999 1 1008.627448472713 952.0964143410893 952.3917981066729 1096.623501650079 1097.275476588331 1097.585202720349 1026.94946876877 516.2548270557805 1088.257580646808 293.5144247236792
1798 0.005 8.99 1 1008.634776504317 952.109498480106 952.4048911811209 1096.623515343497 1097.275483924951 1097.585208737873 1026.954181624283 516.2935821831934 1088.257917136979 293.5144253772553
1799 0.005 8.995000000000001 1 1008.642090262599 952.1225561424203 952.4179577430294 1096.623525188695 1097.275488557669 1097.585212474898 1026.95888312703 516.3322834097269 1088.258249216033 293.5144260228572
1800 0.005 9 1 1008.649388571748 952.1355873960712 952.4309978618263 1096.623538469369 1097.275495786409 1097.585218557942 1026.963574714763 516.3709314038437 1088.258584213019 293.5144266611683
1801 0.005 9.005000000000001 1 1008.656673280415 952.1485922553751 952.4440115720938 1096.62354919413 1097.275501156397 1097.585222914292 1026.968255359977 516.4095260454519 1088.258917580017 293.5144272943937
1802 0.005 9.01 1 1008.66394280417 952.1615708282899 952.4569989555968 1096.623562300743 1097.275508153175 1097.585228560803 1026.972927151875 516.4480673703281 1088.259250422674 293.5144279170703
1803 0.005 9.015000000000001 1 1008.671199353978 952.1745231742664 952.4699600813607 1096.623573544597 1097.275513606058 1097.585232745952 1026.977589776351 516.4865550571595 1088.259582145409 293.5144285425944
1804 0.005 9.02 1 1008.678440693252 952.1874493380426 952.482894992169 1096.623584581427 1097.275519346968 1097.58523747707 1026.982244560798 516.5249891489839 1088.259911682229 293.5144291677935
1805 0.005 9.025 1 1008.685666013851 952.2003494631094 952.4958038096163 1096.623597062468 1097.275525265107 1097.585242263315 1026.986890143061 516.5633695770737 1088.260241769513 293.5144297905522
1806 0.005 9.029999999999999 1 1008.692878939042 952.2132236815025 952.5086866389486 1096.62360941783 1097.27553200916 1097.585247763918 1026.991527071975 516.6016970623759 1088.260573888735 293.5144304065524
1807 0.005 9.035 1 1008.700074220312 952.2260719391206 952.5215434950461 1096.623620885334 1097.275537086254 1097.58525169291 1026.99615352364 516.6399712780582 1088.260903497774 293.5144310170558
1808 0.005 9.040000000000001 1 1008.707256443827 952.2388942851793 952.5343744150687 1096.623632047297 1097.275543434293 1097.585257037166 1027.000771724426 516.6781918471995 1088.261231777671 293.5144316228704
1809 0.005 9.045 1 1008.714423332487 952.2516908109212 952.5471794813141 1096.623643313081 1097.275548355088 1097.585260985248 1027.005380358947 516.7163592464668 1088.261559908058 293.5144322208665
1810 0.005 9.050000000000001 1 1008.721577598379 952.2644614766001 952.5599586908872 1096.623654590845 1097.275555089075 1097.585266786352 1027.009979428122 516.7544734640112 1088.261886291016 293.5144328139491
1811 0.005 9.055 1 1008.728715137174 952.2772064173256 952.5727121393858 1096.623667573022 1097.275561519953 1097.585271801886 1027.014569754476 516.792534854141 1088.262213710496 293.5144334078728
1812 0.005 9.06 1 1008.735841877911 952.2899258574654 952.5854399936969 1096.623679149765 1097.275567449141 1097.585276568774 1027.019152326734 516.8305432712079 1088.262541359406 293.5144340054652
1813 0.005 9.065 1 1008.742952406011 952.3026197553417 952.5981422716724 1096.623690735214 1097.275572813466 1097.585280801682 1027.023725961352 516.8684991013821 1088.26286717794 293.5144346053103
1814 0.005 9.07 1 1008.750050651131 952.3152881663091 952.6108190291254 1096.623701060562 1097.275578574777 1097.585285896998 1027.028290308491 516.9064020648551 1088.263191648465 293.5144352138384
1815 0.005 9.075000000000001 1 1008.757132474089 952.3279311191302 952.6234703067768 1096.623712642358 1097.275584172432 1097.585290366201 1027.032845273084 516.9442521921108 1088.263515396555 293.5144358214035
1816 0.005 9.08 1 1008.764201531345 952.3405486619339 952.6360961496188 1096.623723741829 1097.275590508655 1097.585295605567 1027.037391294374 516.9820496587124 1088.263837765897 293.5144364272033
1817 0.005 9.085000000000001 1 1008.771072036784 952.353076887081 952.648657676689 1096.6237373845 1097.275596724623 1097.585299638817 1027.041571082245 517.0199185492686 1088.264154200893 293.5144370336644
1818 0.005 9.09 1 1008.777993763065 952.3655740200189 952.6611819286514 1096.623754059968 1097.275601530474 1097.585303917206 1027.045912692442 517.057707599501 1088.264479912447 293.5144376429718
1819 0.005 9.095000000000001 1 1008.784927738542 952.378041353346 952.6736732015194 1096.623764371795 1097.275606952219 1097.585308611895 1027.050308407599 517.0954311860175 1088.264799060019 293.5144382455595
1820 0.005 9.1 1 1008.791863554312 952.3904794823286 952.6861329701821 1096.623775256379 1097.275613943664 1097.585314117276 1027.054720143229 517.13309626314 1088.265118483634 293.5144388332293
1821 0.005 9.105 1 1008.798791714378 952.4028888700245 952.6985621849695 1096.623786010617 1097.275618778031 1097.585317850434 1027.059132782285 517.1707048879109 1088.265436864227 293.5144394111314
1822 0.005 9.109999999999999 1 1008.805712154174 952.415269899266 952.7109615799078 1096.623797068053 1097.275624731994 1097.58532281986 1027.063541870961 517.2082586977596 1088.265755146581 293.5144399746277
1823 0.005 9.115 1 1008.81261802694 952.4276228968513 952.7233317309001 1096.623807053217 1097.275629129653 1097.585326356242 1027.067944019619 517.2457586787873 1088.266070672862 293.5144405205134
1824 0.005 9.120000000000001 1 1008.81951286859 952.4399481650987 952.7356731451619 1096.623818402111 1097.275635318101 1097.585331472194 1027.072335401805 517.2832055243292 1088.266386536688 293.5144410537742
1825 0.005 9.125 1 1008.826391308818 952.4522459539738 952.7479862231237 1096.623829109518 1097.275640254687 1097.585335468257 1027.076721570261 517.3205997092554 1088.266700770829 293.5144415762505
1826 0.005 9.130000000000001 1 1008.833256492359 952.4645165199991 952.7602713458074 1096.623840226842 1097.275646539118 1097.585340630944 1027.081102175596 517.3579413807522 1088.267014543108 293.5144420898039
1827 0.005 9.135 1 1008.840106004517 952.476760100905 952.7725288454616 1096.623852533869 1097.275652485227 1097.585345356615 1027.085476640746 517.3952305042075 1088.267329965774 293.5144426044299
1828 0.005 9.140000000000001 1 1008.846942317264 952.4889769105273 952.7847590200162 1096.62386341384 1097.275658364278 1097.58535015417 1027.089844209691 517.4324674423974 1088.267642950948 293.5144431182779
1829 0.005 9.145 1 1008.853762280254 952.5011671593733 952.7969621436171 1096.623874641382 1097.275663541599 1097.585354236436 1027.094204243267 517.4696522226706 1088.26795637229 293.5144436288221
1830 0.005 9.15 1 1008.860569529521 952.5133310415721 952.809138473553 1096.623885338348 1097.275669498352 1097.585359193349 1027.098557106267 517.5067850462585 1088.268268734498 293.5144441458143
1831 0.005 9.154999999999999 1 1008.867360614682 952.525468746029 952.8212882394427 1096.623896394274 1097.27567462193 1097.585363181086 1027.102902377395 517.5438666097353 1088.268580610875 293.5144446702193
1832 0.005 9.16 1 1008.874140205191 952.5375804522429 952.8334116583238 1096.623908002755 1097.275681400202 1097.585368852002 1027.1072406377 517.580896256396 1088.268891475999 293.5144452046158
1833 0.005 9.165000000000001 1 1008.880903920692 952.5496663334357 952.8455089346415 1096.62391956844 1097.275686607005 1097.585372954531 1027.111571692358 517.6178740831259 1088.269200780544 293.5144457409216
1834 0.005 9.17 1 1008.887654682646 952.5617265555422 952.8575802622391 1096.623929978605 1097.275692544989 1097.58537797833 1027.115894768203 517.6547997613364 1088.269510953933 293.5144462844162
1835 0.005 9.175000000000001 1 1008.89439030548 952.5737612640569 952.8696258184012 1096.623940059118 1097.275697114346 1097.585381479989 1027.120210196356 517.6916741633664 1088.269817912051 293.5144468423226
1836 0.005 9.18 1 1008.90111684542 952.5857706053512 952.881645752458 1096.623950040173 1097.275702943359 1097.585386398386 1027.124522356144 517.7284972659196 1088.270122563475 293.5144474096653
1837 0.005 9.185 1 1008.907828060146 952.5977547384292 952.8936402590836 1096.623962117486 1097.275708669265 1097.58539094414 1027.128823740697 517.765268985351 1088.270432713266 293.5144479881835
1838 0.005 9.19 1 1008.9145258486 952.6097137895725 952.9056094842433 1096.623971648228 1097.275713238177 1097.585394520712 1027.133117016473 517.8019898115931 1088.270739490346 293.5144485574741
1839 0.005 9.195 1 1008.921208651941 952.6216478984937 952.917553575469 1096.623983209697 1097.275719392382 1097.585399621858 1027.137402938044 517.8386593291832 1088.271045666474 293.5144491478312
1840 0.005 9.200000000000001 1 1008.927878565976 952.6335571697134 952.9294726601308 1096.623994181622 1097.275725623491 1097.585404715998 1027.141681452153 517.8752777811914 1088.271349990302 293.5144497570229
1841 0.005 9.205 1 1008.934533388033 952.6454417451589 952.9413668802998 1096.624005577635 1097.275730825554 1097.585408795815 1027.14595219403 517.9118451670124 1088.271655278749 293.5144503754348
1842 0.005 9.210000000000001 1 1008.941175968332 952.6573017135923 952.9532363536127 1096.624015853248 1097.275736193139 1097.585413159068 1027.150224486678 517.9483615196111 1088.271959142555 293.5144510016491
1843 0.005 9.215 1 1008.947804473991 952.6691372449568 952.9650812222388 1096.624026971513 1097.275741847199 1097.585417737631 1027.154484537612 517.9848270954524 1088.272263745297 293.5144516353334
1844 0.005 9.220000000000001 1 1008.954420221433 952.6809484359812 952.976901613737 1096.624036286074 1097.275746631538 1097.585421702799 1027.158734398872 518.0212420958467 1088.272566093594 293.5144522804202
1845 0.005 9.225 1 1008.961021238906 952.6927353952696 952.9886976337704 1096.624047636292 1097.275752482425 1097.58542642777 1027.16297547285 518.057606263967 1088.272869435181 293.5144529317832
1846 0.005 9.23 1 1008.967611045253 952.7044982341467 953.0004694008182 1096.624058449924 1097.275758142041 1097.585431042882 1027.167208652126 518.0939198439202 1088.273172481989 293.5144535888843
1847 0.005 9.234999999999999 1 1008.97418581876 952.7162370495911 953.012217026131 1096.624069427084 1097.275763361022 1097.585435332239 1027.171433781164 518.1301831053731 1088.273474014489 293.5144542458533
1848 0.005 9.24 1 1008.980748094822 952.7279519259127 953.0239406028621 1096.624079142679 1097.275768599712 1097.585439592102 1027.175650664197 518.1663960042191 1088.273772754992 293.5144549139233
1849 0.005 9.245000000000001 1 1008.987297271368 952.7396429822986 953.0356402460974 1096.624091960594 1097.275775325663 1097.585445115279 1027.179860641212 518.2025584579764 1088.274074846963 293.5144555694479
1850 0.005 9.25 1 1008.993834218148 952.7513103037658 953.0473160500869 1096.624101902049 1097.275780238997 1097.585449030617 1027.184062782525 518.2386707141528 1088.27437538931 293.5144562201871
1851 0.005 9.255000000000001 1 1009.000356618663 952.7629539932003 953.058968112796 1096.624112521805 1097.275785523972 1097.585453240349 1027.188257042116 518.2747327355663 1088.27467447486 293.5144568628382
1852 0.005 9.26 1 1009.006866901193 952.7745741356249 953.0705965353989 1096.624121639028 1097.275790115442 1097.58545692305 1027.192443524515 518.3107446478509 1088.274970619664 293.5144575019203
1853 0.005 9.265000000000001 1 1009.013363734697 952.7861708249582 953.0822014077313 1096.624133502308 1097.275796457318 1097.585462017288 1027.196622844932 518.3467073069472 1088.275268671144 293.5144581242769
1854 0.005 9.27 1 1009.019849129197 952.7977441452457 953.0937828240271 1096.624144244917 1097.27580195834 1097.58546656203 1027.200794762271 518.3826197378587 1088.275565814298 293.5144587374426
1855 0.005 9.275 1 1009.026319370308 952.8092941793209 953.1053408666835 1096.624154000982 1097.275806524336 1097.58547012868 1027.204962195682 518.418482041729 1088.275862689414 293.5144593316903
1856 0.005 9.279999999999999 1 1009.032777890838 952.8208210151349 953.1168756270615 1096.624163232954 1097.275811368433 1097.585474324663 1027.20912143182 518.454294058175 1088.276158625071 293.5144599165545
1857 0.005 9.285 1 1009.039223107954 952.8323247381204 953.1283871905697 1096.624174628314 1097.275817218564 1097.585478903415 1027.213272243231 518.490055903502 1088.276453014811 293.5144604934305
1858 0.005 9.290000000000001 1 1009.045659169485 952.8438054326876 953.1398756512706 1096.624185571048 1097.275822654346 1097.58548332132 1027.217416084485 518.52576542896 1088.27674807067 293.5144610623653
1859 0.005 9.295 1 1009.052080256167 952.8552631739466 953.1513410857693 1096.624196528335 1097.275828087633 1097.585487688028 1027.221550493345 518.5614268215311 1088.277042335166 293.5144616160219
1860 0.005 9.300000000000001 1 1009.058488969803 952.8666980330436 953.1627835622691 1096.624206111476 1097.275833233474 1097.585492024078 1027.2256765523 518.5970392846841 1088.277335174985 293.5144621647797
1861 0.005 9.305 1 1009.064886160388 952.8781100641966 953.1742031587705 1096.624217799412 1097.275838829117 1097.585496466515 1027.229792862537 518.632602740178 1088.277630601181 293.5144627049612
1862 0.005 9.31 1 1009.071271191952 952.8894993676041 953.1855999538707 1096.624227222781 1097.275843693822 1097.58550040733 1027.233901949103 518.6681194661267 1088.277923354124 293.51446324058
1863 0.005 9.315 1 1009.077642021097 952.9008660546258 953.196974052099 1096.624238474319 1097.275849499732 1097.585505103051 1027.238005430788 518.7035859517042 1088.278216065696 293.5144637677351
1864 0.005 9.32 1 1009.084000774978 952.9122101600435 953.208325506956 1096.624247841307 1097.275854606108 1097.585509223714 1027.242100549955 518.739002912569 1088.27850560704 293.514464293919
1865 0.005 9.325000000000001 1 1009.090345860654 952.923531739452 953.2196543798068 1096.624259501378 1097.275860493644 1097.585514072983 1027.246188201806 518.7743705269573 1088.278797449052 293.5144648186032
1866 0.005 9.33 1 1009.096679581154 952.9348308795541 953.2309607515529 1096.624268863957 1097.275865174805 1097.585517920302 1027.250268613495 518.8096890337358 1088.279087617542 293.5144653417868
1867 0.005 9.335000000000001 1 1009.102999774965 952.946107654753 953.2422446950224 1096.624279314523 1097.275870049038 1097.585521691635 1027.254341395309 518.844958471337 1088.279377501971 293.5144658662389
1868 0.005 9.34 1 1009.109308402307 952.957362136125 953.2535062802879 1096.624289223438 1097.275875905357 1097.585526646472 1027.258406630221 518.8801790526545 1088.279665289667 293.5144663948043
1869 0.005 9.345000000000001 1 1009.115604152063 952.9685943992589 953.2647455909606 1096.624301923297 1097.275882526754 1097.585531913409 1027.262465135084 518.9153494089164 1088.279955415428 293.5144669242582
1870 0.005 9.35 1 1009.121888843954 952.9798045154174 953.2759626911363 1096.624310663747 1097.275886340853 1097.585535006903 1027.266515800269 518.950471766482 1088.280243679816 293.5144674506315
1871 0.005 9.355 1 1009.128159415692 952.9909925401959 953.287157651681 1096.624320784185 1097.275891615687 1097.58553925297 1027.270558747947 518.9855462320176 1088.280530567334 293.5144679779825
1872 0.005 9.359999999999999 1 1009.134418964073 953.0021585397466 953.298330526469 1096.624329809794 1097.275895994766 1097.585542891181 1027.274593903262 519.0205720778756 1088.280816856947 293.5144685083166
1873 0.005 9.365 1 1009.140665732455 953.0133025856359 953.3094813977142 1096.624341133412 1097.275902014999 1097.585547839031 1027.278621618283 519.0555492898209 1088.281104378395 293.5144690360012
1874 0.005 9.370000000000001 1 1009.146901121664 953.0244247343353 953.3206103215975 1096.624349997276 1097.275906310618 1097.585551312887 1027.282641792659 519.0904781263465 1088.281389775651 293.5144695692912
1875 0.005 9.375 1 1009.153123673834 953.0355250603725 953.3317173725992 1096.624362455637 1097.2759132353 1097.585557021147 1027.286655313933 519.1253585232654 1088.281676027376 293.5144701110358
1876 0.005 9.380000000000001 1 1009.159335346814 953.0466036192191 953.3428026069255 1096.624371634596 1097.275917599914 1097.585560464869 1027.290661265734 519.1601906872098 1088.281958157227 293.5144706586735
1877 0.005 9.385 1 1009.165533716245 953.0576604775415 953.3538660927848 1096.624382946301 1097.275923545177 1097.585565377106 1027.294659905679 519.1949745781612 1088.28224222325 293.5144712088066
1878 0.005 9.390000000000001 1 1009.171721418749 953.0686956934234 953.3649078910539 1096.624390175281 1097.275926438138 1097.585567633918 1027.298650720374 519.2297102483934 1088.282524069157 293.5144717553906
1879 0.005 9.395 1 1009.177896124951 953.0797093343499 953.3759280673966 1096.624401390502 1097.275932492537 1097.585572590437 1027.302634390918 519.2643990013669 1088.28280750575 293.5144723068074
1880 0.005 9.4 1 1009.184058978207 953.0907014481375 953.3869266740686 1096.624410034424 1097.275936761928 1097.585576146078 1027.306610293889 519.2990392313161 1088.283087521028 293.5144728655543
1881 0.005 9.404999999999999 1 1009.19020976957 953.1016721080973 953.397903782601 1096.624421880401 1097.275942980804 1097.585581118239 1027.310579376569 519.3336313045515 1088.283369704243 293.5144734196377
1882 0.005 9.41 1 1009.19634930136 953.112621365823 953.4088594453683 1096.624431010672 1097.275947620016 1097.585584918448 1027.314540762195 519.368175459461 1088.283649722947 293.5144739705551
1883 0.005 9.415000000000001 1 1009.202476526759 953.1235492929925 953.4197937317796 1096.624442247573 1097.275953352547 1097.585589456156 1027.318495519489 519.4026716873686 1088.283931621896 293.5144745278223
1884 0.005 9.42 1 1009.208592977696 953.1344559379758 953.4307066957285 1096.624451238882 1097.27595780681 1097.585593166711 1027.322442787481 519.4371202709531 1088.284210651845 293.5144750888935
1885 0.005 9.425000000000001 1 1009.214695321473 953.1453413590237 953.4415983947042 1096.624460591258 1097.275962429236 1097.585596859712 1027.326382090549 519.4715212761294 1088.284488654983 293.5144756475149
1886 0.005 9.43 1 1009.220788001535 953.1562056177287 953.4524688898401 1096.624470578185 1097.275968044722 1097.585601402048 1027.330314345976 519.5058747186904 1088.284767127016 293.5144762010741
1887 0.005 9.435 1 1009.226867737068 953.1670487739926 953.4633182444139 1096.624481630811 1097.275973613425 1097.585605884627 1027.334239679445 519.5401805882417 1088.285045588057 293.5144767529848
1888 0.005 9.44 1 1009.232935999857 953.177870870961 953.4741464997995 1096.624489927352 1097.275977421587 1097.585608943887 1027.338157518292 519.5744390017971 1088.285320828853 293.5144773114598
1889 0.005 9.445 1 1009.238992457066 953.1886719792161 953.4849537294884 1096.624500705147 1097.275983097508 1097.58561359758 1027.342068340525 519.6086501656033 1088.285598314892 293.5144778659652
1890 0.005 9.450000000000001 1 1009.245038510919 953.1994521473031 953.4957399791098 1096.624509656585 1097.275987827699 1097.585617428939 1027.345971641919 519.6428141693459 1088.2858739708 293.5144784201802
1891 0.005 9.455 1 1009.251071499125 953.2102114372342 953.5065053147353 1096.624521790165 1097.27599432596 1097.58562274022 1027.349868061921 519.6769310299144 1088.286150077471 293.5144789713901
1892 0.005 9.460000000000001 1 1009.257094350021 953.2209498981747 953.5172497836114 1096.624530404372 1097.275998107239 1097.585625777081 1027.353757415963 519.7110008882198 1088.286425487371 293.5144795193677
1893 0.005 9.465 1 1009.263104595022 953.2316675947859 953.5279734522646 1096.624540757442 1097.276003221824 1097.585629866878 1027.357639516678 519.7450237163715 1088.286701818515 293.5144800612312
1894 0.005 9.470000000000001 1 1009.269104534955 953.2423645699807 953.5386763610767 1096.624549931482 1097.276008184981 1097.585633989208 1027.361514460977 519.7789996137244 1088.286975993034 293.514480605266
1895 0.005 9.475 1 1009.275091430301 953.2530408824656 953.5493585753218 1096.624560536647 1097.27601355239 1097.585638247263 1027.36538233182 519.8129285647016 1088.287249854438 293.5144811511368
1896 0.005 9.48 1 1009.281068111652 953.263696580779 953.5600201425372 1096.624568582628 1097.276017378953 1097.585641450608 1027.36924250959 519.8468108154766 1088.287522629684 293.5144816939878
1897 0.005 9.484999999999999 1 1009.287031263738 953.2743317190719 953.5706611169053 1096.624578563335 1097.276022701972 1097.585645787328 1027.373095721145 519.8806460086477 1088.287793607867 293.5144822400436
1898 0.005 9.49 1 1009.292985125557 953.2849463554575 953.5812815494866 1096.624588615116 1097.276028119617 1097.585650314547 1027.37694201996 519.9144346526778 1088.288066862626 293.514482782233
1899 0.005 9.495000000000001 1 1009.298926841841 953.2955405421005 953.5918815065514 1096.624599098307 1097.276032939682 1097.585654022882 1027.380780977225 519.9481767537519 1088.288340107378 293.5144833150935
1900 0.005 9.5 1 1009.304857713178 953.3061143247988 953.6024610232442 1096.624608267201 1097.276037902785 1097.585658157403 1027.384613015323 519.9818724022304 1088.288610832513 293.5144838497058
1901 0.005 9.505000000000001 1 1009.310776346049 953.3166677674005 953.6130201669857 1096.624618598512 1097.276042683745 1097.585661803006 1027.388438260072 520.0155215231858 1088.288881899121 293.5144843784516
1902 0.005 9.51 1 1009.316683823042 953.3272009040343 953.6235589776682 1096.624626072112 1097.276046333079 1097.585664860175 1027.392255996293 520.0491243197209 1088.289149524251 293.5144849025103
1903 0.005 9.515000000000001 1 1009.322579273601 953.3377137951738 953.6340775083437 1096.62463600573 1097.276051637161 1097.585669273341 1027.396066537339 520.082680869671 1088.289419570253 293.5144854205652
1904 0.005 9.52 1 1009.328464960843 953.348206489681 953.6445758136725 1096.624645288356 1097.276056684793 1097.585673488765 1027.399870278972 520.1161915987678 1088.289688114328 293.5144859432885
1905 0.005 9.525 1 1009.334338677575 953.358679049833 953.6550539488486 1096.624656662665 1097.276062781343 1097.585678490617 1027.403667561655 520.1496560182355 1088.289957945755 293.5144864626024
1906 0.005 9.529999999999999 1 1009.340200198392 953.3691314922207 953.6655119455138 1096.624665990583 1097.276067258082 1097.585681849359 1027.407456883312 520.183074291001 1088.290226409774 293.514486987311
1907 0.005 9.535 1 1009.34605025557 953.3795638909245 953.6759498667911 1096.62467557811 1097.276071737802 1097.585685474926 1027.411239734803 520.2164463760984 1088.290494429602 293.5144875058606
1908 0.005 9.540000000000001 1 1009.351890985662 953.3899762942017 953.6863677609314 1096.624684218908 1097.276076415576 1097.585689411851 1027.415015982223 520.2497725991725 1088.290760364726 293.5144880242182
1909 0.005 9.545 1 1009.357719707594 953.4003687551761 953.6967656838798 1096.624694807399 1097.276081865358 1097.585693731337 1027.418785437892 520.2830501522407 1088.291026604416 293.5144885443167
1910 0.005 9.550000000000001 1 1009.363538164416 953.4107413231756 953.7071436837197 1096.624703295974 1097.276086057615 1097.585697076878 1027.422549388273 520.3162832253792 1088.291292431153 293.514489070258
1911 0.005 9.555 1 1009.369345340735 953.4210940463755 953.7175018082444 1096.624714000463 1097.276091755958 1097.585701847508 1027.426304873486 520.349470771661 1088.291558821416 293.5144895965013
1912 0.005 9.56 1 1009.375143057574 953.4314269861085 953.7278401179449 1096.624723035151 1097.276096058219 1097.58570532583 1027.43005321587 520.3826136074287 1088.291824757016 293.5144901244427
1913 0.005 9.565 1 1009.38092765105 953.4417401587025 953.7381586359697 1096.624732280769 1097.276100375422 1097.585708749632 1027.433793614879 520.4157117600328 1088.29209026975 293.5144906523963
1914 0.005 9.57 1 1009.386702054631 953.4520336567269 953.7484574406418 1096.624740131885 1097.276105038045 1097.58571269905 1027.437527408093 520.4487618354822 1088.292351075405 293.514491178509
1915 0.005 9.575000000000001 1 1009.392457698248 953.4623075908632 953.7587366419963 1096.624750500137 1097.276109952224 1097.585716415836 1027.441255848099 520.4817674722726 1088.292614425587 293.5144917035681
1916 0.005 9.58 1 1009.398205358735 953.472561920618 953.7689962199071 1096.624759163966 1097.276114668251 1097.585720327953 1027.444976782976 520.5147279936124 1088.292875734099 293.5144922312636
1917 0.005 9.585000000000001 1 1009.403944580952 953.4827967026514 953.7792362262286 1096.624769630168 1097.276119900378 1097.585724695419 1027.448691040218 520.547643290412 1088.293138813131 293.5144927549763
1918 0.005 9.59 1 1009.409675704541 953.4930119786345 953.7894566979154 1096.624778479466 1097.276124445957 1097.585728390495 1027.452398358451 520.58051344211 1088.293401857366 293.5144932729934
1919 0.005 9.595000000000001 1 1009.415394483357 953.5032077850354 953.7996576861391 1096.624787982567 1097.276129113592 1097.585731997763 1027.456098428871 520.6133384314929 1088.29366337113 293.5144937897172
1920 0.005 9.6 1 1009.421104293778 953.5133841785627 953.8098392312419 1096.62479740963 1097.276134230807 1097.585736336895 1027.459792157046 520.6461184432235 1088.293925014424 293.5144943029834
1921 0.005 9.605 1 1009.426803162471 953.5235411991758 953.8200013853219 1096.624807616523 1097.276138995777 1097.585740152877 1027.463479134134 520.6788533653557 1088.294187428047 293.5144948136898
1922 0.005 9.609999999999999 1 1009.432491351416 953.5336788918335 953.8301441833712 1096.624815537616 1097.276143206412 1097.585743608081 1027.467159001366 520.7115434158783 1088.294446794901 293.514495322982
1923 0.005 9.615 1 1009.438168849589 953.5437973103202 953.8402676747286 1096.624825489711 1097.276148220212 1097.585747667581 1027.470869887897 520.7441885505677 1088.294706778673 293.51449583274
1924 0.005 9.620000000000001 1 1009.443836679214 953.5538964956357 953.8503719134327 1096.624833575182 1097.276152149227 1097.585750885183 1027.474555270409 520.7767889285498 1088.294965760632 293.5144963422462
1925 0.005 9.625 1 1009.449491667457 953.5639764931873 953.8604569396932 1096.624842106152 1097.276156268279 1097.585754186992 1027.478224398768 520.8093444699883 1088.295223251204 293.5144968478306
1926 0.005 9.630000000000001 1 1009.455137541218 953.5740373533519 953.8705228043053 1096.624851932641 1097.276162185406 1097.585759206471 1027.481881747205 520.84185538734 1088.295480611043 293.5144973577687
1927 0.005 9.635 1 1009.460771427784 953.5840791218636 953.8805695522797 1096.624861895507 1097.276166680369 1097.585762566576 1027.485530060791 520.8743216399504 1088.295737877385 293.5144978675621
1928 0.005 9.640000000000001 1 1009.46639642538 953.5941018468302 953.8905972339984 1096.624871526431 1097.2761718974 1097.585766968946 1027.489170612318 520.9067428465837 1088.295996224077 293.5144983816097
1929 0.005 9.645 1 1009.472010188983 953.6041055771954 953.9006058918337 1096.624881459387 1097.276176584871 1097.585770688943 1027.49280412543 520.9391209495213 1088.296254526006 293.5144988923628
1930 0.005 9.65 1 1009.477614218107 953.6140903231617 953.910595559813 1096.624889825319 1097.276180509052 1097.585773715076 1027.496430868198 520.9714554446495 1088.296510779089 293.5144994043893
1931 0.005 9.654999999999999 1 1009.483205727063 953.6240561437527 953.9205662763726 1096.624899183294 1097.276185586314 1097.585777952272 1027.500050490322 521.0037451636632 1088.296766266508 293.5144999181559
1932 0.005 9.66 1 1009.488787372675 953.6340030883106 953.9305180969494 1096.624907484781 1097.276189956667 1097.585781394376 1027.503663624421 521.0359902592394 1088.297020086126 293.51450043967
1933 0.005 9.665000000000001 1 1009.494357887044 953.6439312097664 953.9404510650279 1096.624917419698 1097.276194934459 1097.585785435509 1027.507270428115 521.0681908024106 1088.297275652704 293.5145009568596
1934 0.005 9.67 1 1009.499919416127 953.6538405579594 953.9503652294118 1096.624926457477 1097.27619997324 1097.585789740493 1027.510870834717 521.100347050159 1088.297530387755 293.5145014717468
1935 0.005 9.675000000000001 1 1009.505468590896 953.6637311611605 953.9602606312582 1096.62493549726 1097.276204046644 1097.585792793038 1027.514464456667 521.132459024266 1088.297784476498 293.5145019859146
1936 0.005 9.68 1 1009.511009036645 953.6736030733443 953.9701373186726 1096.624944204105 1097.276208581579 1097.585796555388 1027.518051508017 521.1645268969525 1088.298037813094 293.5145025010713
1937 0.005 9.685 1 1009.51653843111 953.6834563376416 953.9799953354653 1096.624954581405 1097.276214140968 1097.585801156565 1027.521631826387 521.1965503048013 1088.298291347506 293.5145030195176
1938 0.005 9.69 1 1009.522057405053 953.693290988175 953.9898347172781 1096.6249619863 1097.276217658887 1097.585803876067 1027.525205454799 521.2285304233354 1088.298541629757 293.5145035342952
1939 0.005 9.695 1 1009.527565655453 953.7031070824909 953.9996555170808 1096.624971727413 1097.276222736018 1097.585808206685 1027.528772516614 521.260466147124 1088.298795050314 293.5145040534893
1940 0.005 9.700000000000001 1 1009.533064688694 953.7129046567661 954.0094577753217 1096.624980775972 1097.276227658004 1097.58581208962 1027.532333336598 521.2923583749435 1088.299046685161 293.5145045623248
1941 0.005 9.705 1 1009.538552025862 953.7226837550409 954.0192415392702 1096.624990779005 1097.27623251243 1097.585815981247 1027.535887843031 521.3242069451337 1088.299298211755 293.514505070368
1942 0.005 9.710000000000001 1 1009.544031146138 953.7324444194098 954.0290068406528 1096.624998724905 1097.276235893304 1097.585818600858 1027.539436047596 521.3560124188319 1088.2995498652 293.5145055821699
1943 0.005 9.715 1 1009.549498048765 953.7421866912366 954.0387537348089 1096.62500795803 1097.276241125413 1097.585823083959 1027.542977513528 521.387774226322 1088.299799608699 293.514506089826
1944 0.005 9.720000000000001 1 1009.554954923175 953.7519106035043 954.0484822475892 1096.625014695666 1097.276244058754 1097.585825161485 1027.546520135546 521.4194925611311 1088.300046783942 293.5145066006888
1945 0.005 9.725 1 1009.560400835291 953.7616162116494 954.0581924353673 1096.62502494934 1097.276249891524 1097.585830130917 1027.550058146657 521.4511675279964 1088.300296196872 293.5145071034699
1946 0.005 9.73 1 1009.565838295239 953.7713035560589 954.0678843375523 1096.625033139354 1097.276253433414 1097.585832809682 1027.553587781435 521.4827991360221 1088.300545366277 293.5145076086069
1947 0.005 9.734999999999999 1 1009.571265038723 953.7809726876407 954.0775580034618 1096.625043455062 1097.276258952874 1097.58583747278 1027.557108836555 521.5143870361873 1088.300795439959 293.5145081054063
1948 0.005 9.74 1 1009.576681851896 953.7906236349645 954.0872134627051 1096.625050826123 1097.27626237115 1097.58584010448 1027.560621328427 521.5459320170968 1088.301042295049 293.5145085997913
1949 0.005 9.745000000000001 1 1009.582087559181 953.800256449478 954.0968507649931 1096.625059980831 1097.276267455358 1097.585844460885 1027.564125970634 521.5774339078181 1088.301289431671 293.514509092568
1950 0.005 9.75 1 1009.587484784311 953.8098711691968 954.1064699546637 1096.625068740463 1097.276272105586 1097.585848275304 1027.567623352895 521.6088925703001 1088.301536722573 293.5145095836694
1951 0.005 9.755000000000001 1 1009.592870225471 953.8194678349059 954.1160710723586 1096.625077770095 1097.276276529513 1097.585851711119 1027.571113638914 521.6403082657673 1088.301782926257 293.5145100720943
1952 0.005 9.76 1 1009.598247287264 953.8290464878856 954.1256541526307 1096.625086762795 1097.276281143876 1097.585855389527 1027.574597330595 521.6716812449357 1088.302029540163 293.5145105532932
1953 0.005 9.765000000000001 1 1009.603612804876 953.8386071676847 954.1352192451527 1096.625095672017 1097.27628527845 1097.585858679692 1027.578074565864 521.7030112855953 1088.30227520938 293.5145110371846
1954 0.005 9.77 1 1009.608969993831 953.8481499133214 954.1447663826955 1096.625104868549 1097.276290584831 1097.585863288661 1027.581546038314 521.7342986747383 1088.30252057302 293.514511521416
1955 0.005 9.775 1 1009.614315579925 953.8576747676799 954.1542956091167 1096.625113602721 1097.276294485992 1097.585866223789 1027.585011017015 521.7655432540879 1088.302764596037 293.5145120059826
1956 0.005 9.779999999999999 1 1009.619652298453 953.8671817709414 954.1638069669126 1096.625121626953 1097.276298608645 1097.585869680835 1027.588469791428 521.7967452388697 1088.303009036403 293.5145124926444
1957 0.005 9.785 1 1009.624977809098 953.8766709558137 954.1733004876822 1096.625129238145 1097.27630213196 1097.585872554708 1027.59192130769 521.8279005953418 1088.303252629127 293.5145129849296
1958 0.005 9.790000000000001 1 1009.630294614823 953.8861423686961 954.1827762174792 1096.625137501721 1097.276307094722 1097.585876721213 1027.595367015949 521.8590150895445 1088.303495358701 293.5145134797554
1959 0.005 9.795 1 1009.635599858545 953.8955960535211 954.1922341980596 1096.62514701521 1097.276311828471 1097.585880446228 1027.598806587709 521.8900879430421 1088.303738049018 293.5145139707165
1960 0.005 9.800000000000001 1 1009.640896827486 953.9050320502656 954.2016744704918 1096.625155875205 1097.276316477948 1097.585884209823 1027.602240249699 521.9211199934069 1088.303979863605 293.5145144636384
1961 0.005 9.805 1 1009.64618266109 953.914450366253 954.2110970502907 1096.625165123208 1097.276320878259 1097.58588766884 1027.605666302677 521.9521092465233 1088.304221648474 293.5145149649766
1962 0.005 9.81 1 1009.651460494928 953.9238510815795 954.2205020059728 1096.625173204359 1097.27632482175 1097.585890841644 1027.609086771578 521.9830566783354 1088.304464422988 293.5145154618634
1963 0.005 9.815 1 1009.656727229196 953.933234229978 954.2298893747871 1096.625181518343 1097.276328847732 1097.58589415007 1027.612501414375 522.0139618251868 1088.304706677077 293.5145159551354
1964 0.005 9.82 1 1009.661983407779 953.9425998428884 954.239259189088 1096.625189138471 1097.276333069711 1097.585897778327 1027.615910567506 522.0448272841795 1088.304945567154 293.5145164551265
1965 0.005 9.825000000000001 1 1009.667229425504 953.9519479709008 954.2486114944364 1096.625198872241 1097.276338401297 1097.585902127252 1027.619313674549 522.0756495438325 1088.305185647553 293.514516957202
1966 0.005 9.83 1 1009.672467959094 953.9612786531752 954.2579463405416 1096.625207235687 1097.276342370567 1097.585905219355 1027.622710439347 522.1064295585793 1088.305425900302 293.514517453151
1967 0.005 9.835000000000001 1 1009.677696026001 953.9705919339623 954.2672637584384 1096.62521672203 1097.276346946642 1097.585908815469 1027.626101237463 522.1371676294216 1088.305666715514 293.51451794563
1968 0.005 9.84 1 1009.682915352058 953.9798878454966 954.2765637902911 1096.625224540274 1097.276350906052 1097.585912080537 1027.629485704568 522.167863674818 1088.305905609374 293.5145184364829
1969 0.005 9.845000000000001 1 1009.68812367997 953.9891664290619 954.2858464752271 1096.625233172034 1097.276355379822 1097.585915872125 1027.632863886468 522.1985177260357 1088.306144087753 293.514518925636
1970 0.005 9.85 1 1009.693323029382 953.9984277205308 954.2951118519212 1096.625240811303 1097.276359346504 1097.585918930658 1027.636235963237 522.2291300491195 1088.306381367336 293.5145194193153
1971 0.005 9.855 1 1009.698511866594 954.0076717668376 954.3043599617523 1096.625249990096 1097.276364079811 1097.58592281444 1027.639601997295 522.2597006042398 1088.306618263795 293.5145199070778
1972 0.005 9.859999999999999 1 1009.70369264065 954.0168985991514 954.3135908423865 1096.625258558881 1097.276368440444 1097.585926352095 1027.642961842621 522.2902295558375 1088.306856132268 293.5145203936615
1973 0.005 9.865 1 1009.708862162837 954.0261082534456 954.3228045284774 1096.625267247748 1097.276372627747 1097.585929684269 1027.646315541579 522.3207169368852 1088.307092397489 293.5145208822656
1974 0.005 9.870000000000001 1 1009.71402361894 954.0353007695505 954.3320010554298 1096.625274765047 1097.276376395533 1097.585932838073 1027.649663135951 522.3511626344192 1088.307328481928 293.5145213685119
1975 0.005 9.875 1 1009.719174056954 954.0444761905075 954.3411804738414 1096.625283527411 1097.276381043959 1097.585936580917 1027.65300465129 522.381567211751 1088.307564538711 293.5145218525175
1976 0.005 9.880000000000001 1 1009.724316319259 954.0536345527136 954.3503428088258 1096.625291468114 1097.276385024572 1097.585939882798 1027.656340205842 522.4119321311229 1088.307799728996 293.5145223363992
1977 0.005 9.885 1 1009.729447548677 954.0627758851425 954.35948810991 1096.625299954351 1097.27638932524 1097.585943266502 1027.65966953939 522.4422550625654 1088.308034551422 293.5145228109159
1978 0.005 9.890000000000001 1 1009.734570669788 954.0719002354247 954.3686164011662 1096.625308560451 1097.276393973644 1097.585947073905 1027.662993606114 522.4725364703389 1088.308268597033 293.5145232839524
1979 0.005 9.895 1 1009.739684573325 954.0810076581386 954.3777277425816 1096.625318132795 1097.276398599774 1097.585950689488 1027.66631177861 522.5027765832565 1088.308504754078 293.5145237571089
1980 0.005 9.9 1 1009.744788189376 954.0900981730202 954.3868221627637 1096.625324913475 1097.276402121311 1097.585953765726 1027.669623497302 522.5329756050579 1088.308736832536 293.5145242360194
1981 0.005 9.904999999999999 1 1009.749882735381 954.0991718262147 954.3958997011763 1096.625334562144 1097.276407250341 1097.585957967978 1027.672929444979 522.5631343782813 1088.308971432021 293.5145247152701
1982 0.005 9.91 1 1009.754968046231 954.1082286451523 954.4049603906217 1096.625342089061 1097.276410716383 1097.585960579044 1027.676229005751 522.5932517551933 1088.309203573765 293.5145251953225
1983 0.005 9.915000000000001 1 1009.76004306202 954.1172686710954 954.4140042680831 1096.625350082295 1097.276414572886 1097.585963747246 1027.679522523188 522.6233279166722 1088.309435150362 293.51452567001
1984 0.005 9.92 1 1009.765109197875 954.1262919382505 954.4230313726434 1096.625357769504 1097.27641896328 1097.585967495879 1027.682810206092 522.6533631234657 1088.309665956764 293.5145261453473
1985 0.005 9.925000000000001 1 1009.770166498925 954.1352984989377 954.4320417460616 1096.625367959274 1097.276424015856 1097.58597152452 1027.686092474954 522.6833573453126 1088.309899404903 293.5145266184439
1986 0.005 9.93 1 1009.775214853437 954.1442883762485 954.4410354274472 1096.625375493783 1097.276427994017 1097.585974840539 1027.689368568969 522.7133109021993 1088.310130931622 293.5145270902558
1987 0.005 9.935 1 1009.78025340761 954.1532616257679 954.4500124527534 1096.625385224898 1097.276433118408 1097.585978977276 1027.692639708161 522.7432236706723 1088.310363919088 293.5145275616933
1988 0.005 9.94 1 1009.785283136561 954.1622182666606 954.4589728604697 1096.625392610344 1097.276436609588 1097.585981765256 1027.695904474799 522.7730955591231 1088.310594092708 293.5145280347206
1989 0.005 9.945 1 1009.790303117968 954.171158342191 954.4679166817721 1096.625401311014 1097.27644079996 1097.58598514207 1027.699163292733 522.8029281682574 1088.310824995614 293.5145285096202
1990 0.005 9.950000000000001 1 1009.795313956336 954.1800818827096 954.4768439577958 1096.625407956649 1097.276444094152 1097.585987864909 1027.702415736488 522.8327197341996 1088.311053604275 293.5145289807975
1991 0.005 9.955 1 1009.800313948501 954.1889889239627 954.4857547146424 1096.625416070886 1097.276448407537 1097.585991395257 1027.705662097155 522.8624711849561 1088.311281301843 293.5145294486519
1992 0.005 9.960000000000001 1 1009.805306743507 954.197879509408 954.4946490001008 1096.625424190105 1097.276452694126 1097.585994822705 1027.708903145921 522.8921819962736 1088.311509381135 293.5145299201376
1993 0.005 9.965 1 1009.810289580324 954.2067536755131 954.5035268488745 1096.625433196442 1097.276456904501 1097.5859980573 1027.712138456105 522.9218522901134 1088.311738781893 293.5145303879081
1994 0.005 9.970000000000001 1 1009.815263574403 954.2156114535793 954.5123882977399 1096.625440323885 1097.276460567553 1097.586000971904 1027.715367943501 522.9514823119679 1088.311964632505 293.514530856168
1995 0.005 9.975 1 1009.820228090813 954.2244528853215 954.5212333758057 1096.625449044931 1097.276465185943 1097.586004919383 1027.718591733288 522.981072030149 1088.312191397472 293.5145313219526
1996 0.005 9.98 1 1009.825183172945 954.233277988776 954.530062119299 1096.625456580209 1097.276469291867 1097.586008208681 1027.721809271918 523.0106216867298 1088.312416767046 293.5145317892936
1997 0.005 9.984999999999999 1 1009.830129627277 954.2420868219074 954.5388745767361 1096.625466246527 1097.276474044035 1097.586012050064 1027.725021461649 523.0401312238814 1088.312645364861 293.5145322518855
1998 0.005 9.99 1 1009.835067843547 954.2508794146796 954.5476707740848 1096.625473364745 1097.276477350356 1097.586014708239 1027.728228073459 523.0696008668079 1088.312871922486 293.5145327129919
1999 0.005 9.995000000000001 1 1009.839995577301 954.2596558003357 954.5564507489282 1096.625481333948 1097.276481465018 1097.586018257549 1027.731428336588 523.0990306566176 1088.313098884979 293.514533171295
2000 0.005 10 1 1009.844916012576 954.2684160181298 954.565214539376 1096.625489356261 1097.276485634986 1097.586021500731 1027.734623356314 523.1284207508718 1088.313324880967 293.51453363143
2001 0.005 10.005 1 1009.849825150848 954.2771600980473 954.5739621786373 1096.625497124134 1097.276489548379 1097.586024593591 1027.737812139884 523.1577709564235 1088.313547597943 293.5145341001711
2002 0.005 10.01 1 1009.854726857776 954.2858880720197 954.5826936962385 1096.625505159387 1097.276493754038 1097.58602806517 1027.740995633813 523.1870817308808 1088.313771817875 293.5145345691524
2003 0.005 10.015 1 1009.859620662115 954.2945999996705 954.5914091478232 1096.625514043228 1097.276497860219 1097.586031352984 1027.744174508561 523.2163523541839 1088.313997280446 293.5145350306167
2004 0.005 10.02 1 1009.864504767737 954.3032958916203 954.6001085532521 1096.625521751547 1097.276502036224 1097.586034705844 1027.747341401855 523.2455834159981 1088.314220987143 293.5145355068865
2005 0.005 10.025 1 1009.869379382728 954.3119757952849 954.6087919539254 1096.625531133423 1097.276506874474 1097.586038652701 1027.750505265944 523.2747749956904 1088.31444617082 293.5145359758843
2006 0.005 10.03 1 1009.874246460104 954.3206397518217 954.6174593869299 1096.625539331789 1097.276511023666 1097.586042039134 1027.753665107387 523.3039257745613 1088.314670289878 293.5145364433391
2007 0.005 10.035 1 1009.879102595817 954.3292877715819 954.6261108768177 1096.625546645399 1097.276514366885 1097.586044659834 1027.756819658882 523.3330384004626 1088.314893027375 293.5145369101172
2008 0.005 10.04 1 1009.883950735415 954.3379198969876 954.6347464552771 1096.62555310915 1097.27651755827 1097.58604737909 1027.759968754833 523.3621116910604 1088.315113454778 293.5145373853871
2009 0.005 10.045 1 1009.888787980794 954.3465361618521 954.6433661612901 1096.625561005253 1097.276522004056 1097.586051088675 1027.763111960599 523.391145652531 1088.315333320671 293.5145378497023
2010 0.005 10.05 1 1009.893618509879 954.3551366090243 954.6519700299763 1096.625568984673 1097.276526045176 1097.586054216274 1027.766250281394 523.4201404104591 1088.315554958631 293.5145383211116
2011 0.005 10.055 1 1009.898439674555 954.3637212733399 954.660558101646 1096.62557724457 1097.27652983773 1097.586057234407 1027.769383011909 523.4490959053408 1088.315776341994 293.5145387831944
2012 0.005 10.06 1 1009.903253054443 954.3722901978438 954.669130414353 1096.625585500238 1097.276534543348 1097.586061209937 1027.772510351082 523.4780120935964 1088.315997266332 293.5145392442385
2013 0.005 10.065 1 1009.908056553091 954.3808434110227 954.6776869994908 1096.625594100157 1097.276538889492 1097.586064642554 1027.77563214316 523.5068888796843 1088.316218138056 293.5145397036418
2014 0.005 10.07 1 1009.912852107126 954.3893809403281 954.6862278882124 1096.625601334978 1097.276542644954 1097.586067736211 1027.778747972206 523.5357266423746 1088.316437940571 293.5145401693607
2015 0.005 10.075 1 1009.917638136815 954.397902826272 954.6947531189783 1096.625609559433 1097.276546135524 1097.586070314581 1027.781858514997 523.5645256578755 1088.31665773553 293.5145406329573
[truncated: 195,355 more chars]
